# Supplementary material for: Single-neuron correlates of visual consciousness in human lateral occipital complex
Source: Nat Commun. 2025 Dec 15;16:11008. doi: 10.1038/s41467-025-67077-w (PMC12705761; doi:10.1038/s41467-025-67077-w)
Supplement: Supplementary file 4 — Source Data [file 41467_2025_67077_MOESM4_ESM.zip]

Archive with 196 entries (195 files):
- SourceData/
- SourceData/FigureS32.xlsx
- __MACOSX/SourceData/._FigureS32.xlsx
- SourceData/._FigureS32.xlsx
- SourceData/TableS1.xlsx
- __MACOSX/SourceData/._TableS1.xlsx
- SourceData/._TableS1.xlsx
- SourceData/TableS2.xlsx
- __MACOSX/SourceData/._TableS2.xlsx
- SourceData/._TableS2.xlsx
- SourceData/TableS3.xlsx
- __MACOSX/SourceData/._TableS3.xlsx
- SourceData/._TableS3.xlsx
- SourceData/TableS4.xlsx
- __MACOSX/SourceData/._TableS4.xlsx
- SourceData/._TableS4.xlsx
- SourceData/TableS6.xlsx
- __MACOSX/SourceData/._TableS6.xlsx
- SourceData/._TableS6.xlsx
- SourceData/TableS7.xlsx
- __MACOSX/SourceData/._TableS7.xlsx
- SourceData/._TableS7.xlsx
- SourceData/TableS8.xlsx
- __MACOSX/SourceData/._TableS8.xlsx
- SourceData/._TableS8.xlsx
- SourceData/Figure1B.xlsx
- __MACOSX/SourceData/._Figure1B.xlsx
- SourceData/TableS5.xlsx
- __MACOSX/SourceData/._TableS5.xlsx
- SourceData/._TableS5.xlsx
- SourceData/._Figure1B.xlsx
- SourceData/Figure1C.xlsx
- __MACOSX/SourceData/._Figure1C.xlsx
- SourceData/._Figure1C.xlsx
- SourceData/Figure1D.xlsx
- __MACOSX/SourceData/._Figure1D.xlsx
- SourceData/._Figure1D.xlsx
- SourceData/Figure1E.xlsx
- __MACOSX/SourceData/._Figure1E.xlsx
- SourceData/._Figure1E.xlsx
- SourceData/Figure3A.xlsx
- __MACOSX/SourceData/._Figure3A.xlsx
- SourceData/._Figure3A.xlsx
- SourceData/Figure3B.xlsx
- __MACOSX/SourceData/._Figure3B.xlsx
- SourceData/._Figure3B.xlsx
- SourceData/Figure3C.xlsx
- __MACOSX/SourceData/._Figure3C.xlsx
- SourceData/._Figure3C.xlsx
- SourceData/Figure4A.xlsx
- __MACOSX/SourceData/._Figure4A.xlsx
- SourceData/._Figure4A.xlsx
- SourceData/Figure4B.xlsx
- __MACOSX/SourceData/._Figure4B.xlsx
- SourceData/._Figure4B.xlsx
- SourceData/Figure4C.xlsx
- __MACOSX/SourceData/._Figure4C.xlsx
- SourceData/._Figure4C.xlsx
- SourceData/Figure4D.xlsx
- __MACOSX/SourceData/._Figure4D.xlsx
- SourceData/._Figure4D.xlsx
- SourceData/Figure5.xlsx
- __MACOSX/SourceData/._Figure5.xlsx
- SourceData/._Figure5.xlsx
- SourceData/Figure6A.xlsx
- __MACOSX/SourceData/._Figure6A.xlsx
- SourceData/._Figure6A.xlsx
- SourceData/Figure6B.xlsx
- __MACOSX/SourceData/._Figure6B.xlsx
- SourceData/._Figure6B.xlsx
- SourceData/Figure6C.xlsx
- __MACOSX/SourceData/._Figure6C.xlsx
- SourceData/._Figure6C.xlsx
- SourceData/Figure7A.xlsx
- __MACOSX/SourceData/._Figure7A.xlsx
- SourceData/._Figure7A.xlsx
- SourceData/Figure7B.xlsx
- __MACOSX/SourceData/._Figure7B.xlsx
- SourceData/._Figure7B.xlsx
- SourceData/Figures.mat
- __MACOSX/SourceData/._Figures.mat
- SourceData/._Figures.mat
- SourceData/FigureS2A.xlsx
- __MACOSX/SourceData/._FigureS2A.xlsx
- SourceData/._FigureS2A.xlsx
- SourceData/FigureS2B.xlsx
- __MACOSX/SourceData/._FigureS2B.xlsx
- SourceData/._FigureS2B.xlsx
- SourceData/FigureS3.xlsx
- __MACOSX/SourceData/._FigureS3.xlsx
- SourceData/._FigureS3.xlsx
- SourceData/FigureS4.xlsx
- __MACOSX/SourceData/._FigureS4.xlsx
- SourceData/._FigureS4.xlsx
- SourceData/FigureS5A.xlsx
- __MACOSX/SourceData/._FigureS5A.xlsx
- SourceData/._FigureS5A.xlsx
- SourceData/FigureS5B.xlsx
- __MACOSX/SourceData/._FigureS5B.xlsx
- SourceData/._FigureS5B.xlsx
- SourceData/FigureS5C.xlsx
- __MACOSX/SourceData/._FigureS5C.xlsx
- SourceData/._FigureS5C.xlsx
- SourceData/FigureS6A.xlsx
- __MACOSX/SourceData/._FigureS6A.xlsx
- SourceData/._FigureS6A.xlsx
- SourceData/FigureS6B.xlsx
- __MACOSX/SourceData/._FigureS6B.xlsx
- SourceData/._FigureS6B.xlsx
- SourceData/FigureS7.xlsx
- __MACOSX/SourceData/._FigureS7.xlsx
- SourceData/._FigureS7.xlsx
- SourceData/FigureS8.xlsx
- __MACOSX/SourceData/._FigureS8.xlsx
- SourceData/._FigureS8.xlsx
- SourceData/FigureS9.xlsx
- __MACOSX/SourceData/._FigureS9.xlsx
- SourceData/._FigureS9.xlsx
- SourceData/FigureS10.xlsx
- __MACOSX/SourceData/._FigureS10.xlsx
- SourceData/._FigureS10.xlsx
- SourceData/FigureS11A.xlsx
- __MACOSX/SourceData/._FigureS11A.xlsx
- SourceData/._FigureS11A.xlsx
- SourceData/FigureS11B.xlsx
- __MACOSX/SourceData/._FigureS11B.xlsx
- SourceData/._FigureS11B.xlsx
- SourceData/FigureS12.xlsx
- __MACOSX/SourceData/._FigureS12.xlsx
- SourceData/._FigureS12.xlsx
- SourceData/FigureS13.xlsx
- __MACOSX/SourceData/._FigureS13.xlsx
- SourceData/._FigureS13.xlsx
- SourceData/FigureS14.xlsx
- __MACOSX/SourceData/._FigureS14.xlsx
- SourceData/._FigureS14.xlsx
- SourceData/FigureS15.xlsx
- __MACOSX/SourceData/._FigureS15.xlsx
- SourceData/._FigureS15.xlsx
- SourceData/FigureS16.xlsx
- __MACOSX/SourceData/._FigureS16.xlsx
- SourceData/._FigureS16.xlsx
- SourceData/FigureS17.xlsx
- __MACOSX/SourceData/._FigureS17.xlsx
- SourceData/._FigureS17.xlsx
- SourceData/FigureS18A.xlsx
- __MACOSX/SourceData/._FigureS18A.xlsx
- SourceData/._FigureS18A.xlsx
- SourceData/FigureS18B.xlsx
- __MACOSX/SourceData/._FigureS18B.xlsx
- SourceData/._FigureS18B.xlsx
- SourceData/FigureS18C.xlsx
- __MACOSX/SourceData/._FigureS18C.xlsx
- SourceData/._FigureS18C.xlsx
- SourceData/FigureS18D.xlsx
- __MACOSX/SourceData/._FigureS18D.xlsx
- SourceData/._FigureS18D.xlsx
- SourceData/FigureS18E.xlsx
- __MACOSX/SourceData/._FigureS18E.xlsx
- SourceData/._FigureS18E.xlsx
- SourceData/FigureS19.xlsx
- __MACOSX/SourceData/._FigureS19.xlsx
- SourceData/._FigureS19.xlsx
- SourceData/FigureS20.xlsx
- __MACOSX/SourceData/._FigureS20.xlsx
- SourceData/._FigureS20.xlsx
- SourceData/FigureS21.xlsx
- __MACOSX/SourceData/._FigureS21.xlsx
- SourceData/._FigureS21.xlsx
- SourceData/FigureS22.xlsx
- __MACOSX/SourceData/._FigureS22.xlsx
- SourceData/._FigureS22.xlsx
- SourceData/FigureS23A.xlsx
- __MACOSX/SourceData/._FigureS23A.xlsx
- SourceData/._FigureS23A.xlsx
- SourceData/FigureS23B.xlsx
- __MACOSX/SourceData/._FigureS23B.xlsx
- SourceData/._FigureS23B.xlsx
- SourceData/FigureS24.xlsx
- __MACOSX/SourceData/._FigureS24.xlsx
- SourceData/._FigureS24.xlsx
- SourceData/FigureS25.xlsx
- __MACOSX/SourceData/._FigureS25.xlsx
- SourceData/._FigureS25.xlsx
- SourceData/FigureS26.xlsx
- __MACOSX/SourceData/._FigureS26.xlsx
- SourceData/._FigureS26.xlsx
- SourceData/FigureS30.xlsx
- __MACOSX/SourceData/._FigureS30.xlsx
- SourceData/._FigureS30.xlsx
- SourceData/FigureS31.xlsx
- __MACOSX/SourceData/._FigureS31.xlsx
- SourceData/._FigureS31.xlsx
- SourceData/~$FigureS24.xlsx
- __MACOSX/SourceData/._~$FigureS24.xlsx
- SourceData/._~$FigureS24.xlsx
