# Supplementary material for: Single-neuron correlates of visual consciousness in human lateral occipital complex
Source: Nat Commun. 2025 Dec 15;16:11008. doi: 10.1038/s41467-025-67077-w (PMC12705761; doi:10.1038/s41467-025-67077-w)
Supplement: Supplementary file 4 — Source Data [file 41467_2025_67077_MOESM4_ESM.zip › SourceData/FigureS32.xlsx]

## Sheet: Face.All
0.276675	0.276675	0.276675	0.252833	0.31568	0.289823	0.322499	0.349835	0.349835	0.428091	0.326942	0.2555	0.232895	0.232895	0.243125	0.279226	0.279226	0.279226	0.304543	0.243125	0.243125	0.280473	0.25642	0.25642	0.198645	0.198645	0.224288	0.316292	0.343369	0.343369	0.426741	0.456954	0.520197	0.520197	0.536675	0.658372	0.576545	0.576545	0.711184	0.741748	0.741748	0.76452	0.669878	0.696393	0.696393	0.634994	0.606149	0.544311	0.513787	0.497258
0.373656	0.373656	0.344568	0.25828	0.204661	0.154539	0.171789	0.171789	0.219169	0.219169	0.219169	0.219169	0.265488	0.265488	0.265488	0.193167	0.193167	0.193167	0.193167	0.193167	0.193167	0.222092	0.222092	0.174221	0.174221	0.174221	0.19608	0.176911	0.169041	0.169041	0.324535	0.324535	0.324535	0.324535	0.324535	0.344567	0.353552	0.353552	0.435011	0.435011	0.435011	0.501366	0.531579	0.545253	0.545253	0.336725	0.336725	0.336725	0.433889	0.433889
0.161382	0.221559	0.221559	0.221559	0.221559	0.221559	0.221559	0.221559	0.221559	0.221559	0.221559	0.174358	0.217458	0.272476	0.348773	0.441996	0.348773	0.348773	0.348773	0.348773	0.348773	0.348773	0.348773	0.348773	0.43147	0.469103	0.499663	0.536183	0.5592	0.522879	0.448458	0.43386	0.43386	0.419375	0.449438	0.532259	0.684869	0.67195	0.67195	0.655419	0.648679	0.620304	0.517492	0.517492	0.623796	0.60176	0.615862	0.615862	0.629773	0.69002
0.317682	0.317682	0.317682	0.317682	0.324633	0.29825	0.359487	0.39589	0.381933	0.453891	0.423592	0.423592	0.24686	0.24686	0.270449	0.24686	0.24686	0.24686	0.24686	0.219189	0.219189	0.175309	0.154018	0.161827	0.287024	0.319752	0.319752	0.382994	0.382994	0.420215	0.579666	0.670249	0.657141	0.64379	0.658407	0.717939	0.717939	0.765025	0.819003	0.698287	0.760271	0.771803	0.743369	0.803837	0.860169	0.76376	0.686864	0.724583	0.759351	0.747396
0.209533	0.2307	0.253321	0.313299	0.313299	0.313299	0.253321	0.253321	0.253321	0.253321	0.333388	0.333388	0.368653	0.368653	0.368653	0.368653	0.340429	0.313294	0.253317	0.253317	0.253317	0.283716	0.309444	0.309444	0.309444	0.233116	0.376018	0.327113	0.31407	0.399424	0.469564	0.469564	0.470462	0.544369	0.574767	0.574767	0.630534	0.680698	0.706898	0.706898	0.773156	0.667479	0.680635	0.761775	0.791192	0.763061	0.763061	0.762409	0.778643	0.81461
0.304852	0.304852	0.304852	0.304852	0.273446	0.249741	0.311071	0.311071	0.299191	0.287576	0.287576	0.229336	0.229336	0.251754	0.251754	0.251754	0.281635	0.281635	0.281635	0.281635	0.307128	0.246298	0.275769	0.370832	0.383998	0.383998	0.420748	0.496293	0.465651	0.465651	0.465651	0.451739	0.451739	0.546668	0.62235	0.657561	0.657561	0.650746	0.560072	0.590066	0.678111	0.6715	0.587603	0.645573	0.645573	0.679733	0.658287	0.658287	0.598109	0.596318
0.301178	0.301178	0.357762	0.357762	0.357762	0.357762	0.357762	0.357762	0.357762	0.329725	0.357762	0.357762	0.357762	0.357762	0.295642	0.322681	0.41083	0.322681	0.400903	0.400903	0.400903	0.400903	0.400903	0.484524	0.515599	0.484524	0.484524	0.484524	0.555057	0.626771	0.537843	0.506704	0.506704	0.402121	0.379592	0.420954	0.380785	0.380785	0.287067	0.231232	0.368799	0.368799	0.368799	0.305674	0.270251	0.287067	0.23762	0.222796	0.275599	0.294889
[truncated: 20 more columns]

## Sheet: Face.avg
0.277851
0.289472
0.296631
0.289467
0.287291
0.269282
0.285355
0.294461
0.297539
0.313333
0.309998
0.284729
0.274065
0.285127
0.291984
0.30062
0.300131
0.283662
0.289885
0.277159
0.2808
0.279652
0.28106
0.300863
0.328629
0.323337
0.360153
0.388616
0.398483
0.42105
0.464637
0.473372
0.480663
0.485865
0.506538
0.55806
0.571684
0.582757
0.598741
0.579809
0.629396
0.623681
0.585622
0.610857
0.633232
0.581014
0.557796
0.552139
0.569879
0.582055
0.580127
0.559576
0.561876
0.558114
0.555174
0.517076
0.525445
0.548973
0.55081
0.574638
0.598211
0.62902
0.658344
0.648481
0.645452
0.602266
0.605086
0.646679
0.601691
0.613045

## Sheet: Place.All
0.195688	0.246586	0.317	0.405634	0.376065	0.376065	0.376065	0.376065	0.412868	0.412868	0.412868	0.378829	0.378829	0.378829	0.378829	0.378829	0.378829	0.378829	0.293163	0.293163	0.293163	0.37034	0.37034	0.335164	0.335164	0.335164	0.425711	0.425711	0.425711	0.512483	0.512483	0.438656	0.425711	0.412028	0.398479	0.371861	0.282971	0.282971	0.308843	0.308843	0.308843	0.228406	0.228406	0.228406	0.172695	0.172695	0.234855	0.185781	0.194436	0.203393
0.219235	0.198577	0.198577	0.249303	0.298202	0.272703	0.272703	0.272703	0.272703	0.272703	0.272703	0.248611	0.304276	0.304276	0.304276	0.340915	0.340915	0.413056	0.344293	0.234412	0.234412	0.234412	0.234412	0.234412	0.234412	0.234412	0.303204	0.247665	0.277446	0.277446	0.390149	0.364536	0.296587	0.274352	0.266757	0.245977	0.236005	0.259297	0.284032	0.284032	0.284032	0.218228	0.240317	0.235089	0.311226	0.213345	0.232217	0.232217	0.252224	0.259552
0.320186	0.320186	0.308518	0.308518	0.308518	0.308518	0.308518	0.308518	0.308518	0.378508	0.308518	0.23359	0.23359	0.23359	0.23359	0.23359	0.23359	0.243422	0.243422	0.243422	0.273572	0.273572	0.355378	0.355378	0.287684	0.287684	0.355378	0.355378	0.355378	0.355378	0.330978	0.319102	0.319102	0.386796	0.480084	0.440991	0.401418	0.314179	0.314179	0.314179	0.422615	0.349049	0.439762	0.439762	0.439762	0.466588	0.480084	0.596018	0.608983	0.515482
0.308396	0.375168	0.375168	0.470136	0.397206	0.308396	0.308396	0.308396	0.308396	0.308396	0.24649	0.218862	0.198424	0.249992	0.249992	0.249992	0.198424	0.198424	0.14348	0.14348	0.14348	0.14348	0.14348	0.14348	0.14348	0.198424	0.198424	0.198424	0.15529	0.15529	0.15529	0.198424	0.180813	0.172476	0.172476	0.172476	0.172476	0.172476	0.164446	0.164446	0.117531	0.117531	0.164446	0.164446	0.164446	0.164446	0.127523	0.140835	0.147917	0.147917
0.288735	0.257105	0.257105	0.257105	0.257105	0.257105	0.257105	0.257105	0.321132	0.321132	0.321132	0.321132	0.257105	0.257105	0.257105	0.257105	0.257105	0.257105	0.257105	0.257105	0.257105	0.321132	0.348648	0.357318	0.528444	0.43219	0.471684	0.471684	0.567936	0.554747	0.554747	0.554747	0.580748	0.580748	0.554462	0.617193	0.541195	0.634593	0.622086	0.449544	0.527469	0.487615	0.487615	0.392606	0.40545	0.40545	0.501003	0.474532	0.474532	0.617086
0.144105	0.144105	0.144105	0.181823	0.157325	0.128705	0.128705	0.188363	0.188363	0.317471	0.434399	0.434399	0.472511	0.472511	0.472511	0.472511	0.472511	0.472511	0.40429	0.374885	0.339578	0.339578	0.246577	0.246577	0.140371	0.122811	0.122811	0.107174	0.139191	0.139191	0.139191	0.139191	0.132408	0.175146	0.198495	0.198495	0.248635	0.248635	0.248635	0.248635	0.189458	0.317005	0.317005	0.256263	0.256263	0.256263	0.256263	0.267435	0.207853	0.183655
0.293771	0.293771	0.293771	0.301463	0.301463	0.272359	0.242918	0.242918	0.215716	0.215716	0.215716	0.215716	0.215716	0.19543	0.19543	0.263334	0.263334	0.263334	0.19543	0.19543	0.172335	0.172335	0.190793	0.215716	0.215716	0.215716	0.215716	0.215716	0.215716	0.270044	0.230887	0.230887	0.220981	0.184441	0.168004	0.168004	0.168004	0.144206	0.126215	0.120099	0.16727	0.16727	0.16727	0.189842	0.164771	0.109384	0.109384	0.148807	0.179845	0.188353
0.175548	0.175548	0.198443	0.269132	0.299795	0.37665	0.37665	0.37665	0.450944	0.450944	0.450944	0.406145	0.406145	0.406145	0.442958	0.406145	0.406145	0.370358	0.283391	0.253798	0.194201	0.194201	0.246753	0.194201	0.194201	0.194201	0.175548	0.240528	0.240528	0.214073	0.214073	0.225801	0.216247	0.206989	0.251292	0.240995	0.23099	0.180988	0.180988	0.247378	0.308805	0.308805	0.23099	0.23099	0.23099	0.23099	0.219069	0.228711	0.297634	0.247866
0.299503	0.299503	0.274406	0.274406	0.274406	0.274406	0.306101	0.306101	0.306101	0.306101	0.280672	0.224681	0.224681	0.204027	0.224681	0.256575	0.256575	0.256575	0.287025	0.262582	0.262582	0.233874	0.233874	0.233874	0.233874	0.233874	0.291295	0.266624	0.266624	0.322147	0.260883	0.250081	0.229387	0.185527	0.185527	0.185527	0.185527	0.185527	0.185527	0.244393	0.244393	0.262002	0.357977	0.357977	0.27393	0.27393	0.28537	0.309089	0.333858	0.402917
0.364767	0.395042	0.364767	0.335525	0.335525	0.227549	0.227549	0.177176	0.177176	0.196702	0.177176	0.159203	0.177176	0.196702	0.224238	0.202668	0.167672	0.167672	0.167672	0.116577	0.133304	0.121746	0.114224	0.101847	0.0906734	0.0906734	0.114868	0.097371	0.0866414	0.0660002	0.0660002	0.0542039	0.0542039	0.0676796	0.0609156	0.0527195	0.0571299	0.0822966	0.0822966	0.0822966	0.0822966	0.0571299	0.0602371	0.0602371	0.0602371	0.118535	0.167814	0.167814	0.137337	0.193006
0.297523	0.412695	0.412695	0.412695	0.412695	0.341984	0.308821	0.283276	0.314946	0.314946	0.314946	0.314946	0.314946	0.320981	0.259053	0.259053	0.174051	0.174051	0.174051	0.174051	0.196863	0.178192	0.201415	0.178192	0.241406	0.241406	0.300828	0.300828	0.241406	0.241406	0.241406	0.241406	0.231105	0.211439	0.265721	0.307745	0.307745	0.359348	0.359348	0.34069	0.34069	0.353217	0.353217	0.388467	0.571219	0.643011	0.643011	0.689273	0.713187	0.648187
0.281788	0.281788	0.281788	0.225623	0.225623	0.165139	0.165139	0.210338	0.210338	0.210338	0.210338	0.185966	0.185966	0.210338	0.210338	0.274188	0.305778	0.305778	0.305778	0.305778	0.305778	0.305778	0.246472	0.287501	0.45739	0.531641	0.531641	0.531641	0.493298	0.455033	0.455033	0.417292	0.40364	0.390136	0.363644	0.350691	0.304498	0.304498	0.323365	0.186177	0.200151	0.225865	0.282069	0.282069	0.282069	0.216932	0.216932	0.226669	0.290465	0.314258
0.243064	0.304607	0.408038	0.400511	0.400511	0.400511	0.400511	0.400511	0.438294	0.438294	0.438294	0.481519	0.386591	0.350484	0.350484	0.316012	0.253003	0.177113	0.159758	0.159758	0.181714	0.181714	0.181714	0.159758	0.159758	0.203931	0.159758	0.177113	0.177113	0.177113	0.177113	0.177113	0.177113	0.161184	0.153663	0.121873	0.121873	0.161947	0.206576	0.206576	0.161947	0.161947	0.145815	0.145815	0.186991	0.186991	0.186991	0.186991	0.204847	0.28662
0.270163	0.331135	0.421945	0.353079	0.381832	0.381832	0.381832	0.381832	0.347711	0.376281	0.376281	0.376281	0.376281	0.293638	0.293638	0.264032	0.211508	0.195702	0.195702	0.176952	0.176952	0.176952	0.176952	0.176952	0.159643	0.180413	0.245031	0.245031	0.245031	0.245031	0.245031	0.323654	0.424999	0.492016	0.466546	0.453869	0.44125	0.51366	0.500904	0.500904	0.560832	0.556926	0.649527	0.649527	0.637822	0.701963	0.615005	0.43608	0.371117	0.43094
0.330545	0.358447	0.324192	0.324192	0.324192	0.263477	0.324192	0.324192	0.324192	0.324192	0.324192	0.324192	0.243843	0.216838	0.216838	0.216838	0.266853	0.362442	0.362442	0.362442	0.362442	0.297719	0.297719	0.330545	0.330545	0.358447	0.358447	0.358447	0.358447	0.453892	0.453892	0.334852	0.312055	0.269148	0.333257	0.333257	0.4168	0.4168	0.380274	0.477208	0.446495	0.51963	0.51963	0.51963	0.421019	0.421019	0.519745	0.434716	0.584904	0.540185
0.154263	0.1711	0.1711	0.1711	0.148209	0.205609	0.257878	0.257878	0.331019	0.331019	0.331019	0.358961	0.394882	0.394882	0.431974	0.431974	0.401912	0.401912	0.401912	0.37257	0.311178	0.251771	0.311178	0.240842	0.240842	0.344889	0.3175	0.2853	0.398472	0.391462	0.488988	0.488988	0.488988	0.462727	0.524672	0.44138	0.415597	0.415597	0.415597	0.415597	0.389302	0.389302	0.389302	0.277532	0.253423	0.234516	0.234516	0.234516	0.253947	0.209854
0.300822	0.300822	0.300822	0.300822	0.292782	0.26062	0.26062	0.26062	0.26062	0.26062	0.26062	0.208052	0.26062	0.26062	0.26062	0.237749	0.237749	0.237749	0.237749	0.216299	0.244802	0.244802	0.244802	0.244802	0.314858	0.314858	0.314858	0.326857	0.326857	0.363178	0.363178	0.363178	0.461788	0.574846	0.574846	0.536469	0.471765	0.458869	0.458869	0.473657	0.473657	0.473657	0.427108	0.487118	0.447104	0.548862	0.548862	0.447104	0.407765	0.407765
0.301927	0.301927	0.178826	0.235942	0.312826	0.347121	0.347121	0.347121	0.41735	0.434492	0.434492	0.434492	0.434492	0.434492	0.328093	0.256149	0.256149	0.316906	0.246515	0.246515	0.218829	0.218829	0.299323	0.240748	0.207079	0.207079	0.207079	0.207079	0.207079	0.207079	0.207079	0.207079	0.162373	0.212504	0.154724	0.147372	0.140311	0.126018	0.119837	0.104407	0.104407	0.195948	0.277171	0.277171	0.277171	0.277171	0.277171	0.277171	0.215969	0.215969
0.317814	0.317814	0.344987	0.373212	0.373212	0.402327	0.402327	0.373212	0.344987	0.291829	0.317814	0.291829	0.291829	0.291829	0.238104	0.238104	0.238104	0.216567	0.196475	0.216567	0.196475	0.256981	0.256981	0.256981	0.328503	0.30203	0.30203	0.30203	0.392554	0.392554	0.363716	0.363716	0.363716	0.350727	0.299082	0.275914	0.212224	0.20292	0.20292	0.211846	0.211846	0.211846	0.211846	0.195	0.195	0.195	0.195	0.195	0.230166	0.250823
0.300791	0.300791	0.300791	0.300791	0.300791	0.269266	0.269266	0.294205	0.294205	0.235665	0.171527	0.171527	0.22659	0.22659	0.22659	0.248923	0.248923	0.248923	0.248923	0.248923	0.248923	0.248923	0.254861	0.254861	0.254861	0.254861	0.254861	0.289363	0.365563	0.365563	0.337467	0.313459	0.29041	0.29041	0.279268	0.279268	0.268393	0.318786	0.387506	0.387506	0.424826	0.424826	0.304799	0.236543	0.236543	0.236543	0.256865	0.364779	0.364779	0.377545
[truncated: 20 more columns]

## Sheet: Place.avg
0.270432
0.289336
0.293852
0.307551
0.308914
0.292017
0.296121
0.297359
0.312279
0.319911
0.315007
0.299447
0.299225
0.294965
0.289967
0.290234
0.278457
0.282921
0.257429
0.242735
0.237384
0.238316
0.247795
0.239457
0.254945
0.264235
0.283334
0.282498
0.296814
0.307956
0.309379
0.300318
0.298619
0.303066
0.307596
0.297104
0.28124
0.289181
0.293622
0.288421
0.298343
0.30131
0.312725
0.300724
0.299407
0.303682
0.315384
0.312177
0.323588
0.332069
0.347539
0.369428
0.361759
0.367798
0.364482
0.356665
0.355663
0.335784
0.341878
0.337985
0.324524
0.329017
0.330571
0.3353
0.338304
0.332238
0.323166
0.318652
0.319353
0.312709

## Sheet: timebins
-250
-240
-230
-220
-210
-200
-190
-180
-170
-160
-150
-140
-130
-120
-110
-100
-90
-80
-70
-60
-50
-40
-30
-20
-10
0
10
20
30
40
50
60
70
80
90
100
110
120
130
140
150
160
170
180
190
200
210
220
230
240
250
260
270
280
290
300
310
320
330
340
350
360
370
380
390
400
410
420
430
440
