# Supplementary material for: Single-neuron correlates of visual consciousness in human lateral occipital complex
Source: Nat Commun. 2025 Dec 15;16:11008. doi: 10.1038/s41467-025-67077-w (PMC12705761; doi:10.1038/s41467-025-67077-w)
Supplement: Supplementary file 4 — Source Data [file 41467_2025_67077_MOESM4_ESM.zip › SourceData/TableS1.xlsx]

## Sheet: Blad1
		Array 1	Array 2	Array 3	Array 4	Array 5
Scrambled versus non-scrambled	Visually responsive	51	92	56	35	24
	Selective (p<0.05)	12	46	47	31	19
	Selective (p<0.01)	6	39	45	21	16
	Selective (p<0.001)	4	34	41	15	15
	Nsc > Scr (p<0.001)	4	28	41	15	15
	Scr > Nsc (p<0.001)	0	6	0	0	0
	Average d’	0.26	1.08	2.7	2.53	1.79
Category selectivity	Visually responsive	52	92	72	66	32
	Selective (ANOVA p<0.05)	5	14	15	56	13
	Body selective (p<0.05)	3	4	5	51	4
	Face selective (p<0.05)	2	8	8	5	4
	Face and body selective (p<0.05)	0	0	0	0	5
	Average d’ (body vs face)	0.67	-0.57	0.22	1.93	0.49
	Average d’ (body vs object)	0.46	-0.60	0.06	2.29	1.06
	Average d’ (face vs object)	-0.33	0.77	-0.11	0.15	1.14
