# Supplementary material for: Single-neuron correlates of visual consciousness in human lateral occipital complex
Source: Nat Commun. 2025 Dec 15;16:11008. doi: 10.1038/s41467-025-67077-w (PMC12705761; doi:10.1038/s41467-025-67077-w)
Supplement: Supplementary file 4 — Source Data [file 41467_2025_67077_MOESM4_ESM.zip › SourceData/TableS2.xlsx]

## Sheet: Blad1
	Mondrian	Human face	Human Body	Objects/fruits	Total
Array 2	91	55	44	30	92
Array 3	5	1	9	4	12
Array 4	1	6	16	1	22
Array 5	1	2	2	0	4
