# Supplementary material for: Single-neuron correlates of visual consciousness in human lateral occipital complex
Source: Nat Commun. 2025 Dec 15;16:11008. doi: 10.1038/s41467-025-67077-w (PMC12705761; doi:10.1038/s41467-025-67077-w)
Supplement: Supplementary file 4 — Source Data [file 41467_2025_67077_MOESM4_ESM.zip › SourceData/TableS3.xlsx]

## Sheet: Blad1
Array	Target stimulus	Preferred class	Response window (ms)	Amount selective SUA	<= 66 ms	83-132 ms	>= 150 ms
	Categorical	Face	130 - 280	3	0.018	0.122	6.28 x 10-4
Array 2	Non-Scrambles vs scrambled	Non-scrambled	130 - 280	8	0.186	1.53 x 10-5	3.94 x 10-4
Array 4	Categorical	Body	200 - 350	6	0.824	2.66 x 10-4	0.556
