# Supplementary material for: Single-neuron correlates of visual consciousness in human lateral occipital complex
Source: Nat Commun. 2025 Dec 15;16:11008. doi: 10.1038/s41467-025-67077-w (PMC12705761; doi:10.1038/s41467-025-67077-w)
Supplement: Supplementary file 4 — Source Data [file 41467_2025_67077_MOESM4_ESM.zip › SourceData/TableS4.xlsx]

## Sheet: Blad1
		Interval (ms)	Signal Loss								First significant bin (ms)	Analyzed class
			16 - 183 ms		16 - 66 ms		83 - 132 ms		150 - 183 ms
			%	p	%	p	%	p	%	p
Array 1 – Category	Responsive	60 - 210	-8.9	0.349	0.4	0.965	NA	NA	NA	NA	/	Face
Array 2 - Category	Responsive	80 - 230	26.6	2.01 * 10-6	22.1	0.007	25.9	0.005	73.8	1.23 * 10-10	105	Face
	Selective		59.4	2.71*10-11	53.8	0.005	52.1	0.002	56.8	2.94 *10-4
Array 2 - Scrambled vs Non-scrambled	Responsive	80 - 230	15.4	5.62 * 10-13	11.5	0.033	14.9	1.01 * 10-5	33.8	1.41 * 10-12	95	Non - scrambled
	Selective		39.4	1.24*10-32	43.5	2.48 *10-7	26.3	1.09 *10-5	27.1	2.3 * 10-2
Array 4 - Category	Responsive	200 - 350	44.6	3.52 * 10-11	0.8	0.978	43.4	3.32 * 10-7	29.6	0.0166	165	Body
	Selective		42.4	1.15 * 10-8	9.6	0.789	39.9	1.48* 10-4	9.8	0.470
Array 5 - Category	Responsive	140 - 290	28.3	0.191	-18.9	0.483	9.83	0.82	36.9	0.246	/	Face
