# Supplementary material for: Single-neuron correlates of visual consciousness in human lateral occipital complex
Source: Nat Commun. 2025 Dec 15;16:11008. doi: 10.1038/s41467-025-67077-w (PMC12705761; doi:10.1038/s41467-025-67077-w)
Supplement: Supplementary file 4 — Source Data [file 41467_2025_67077_MOESM4_ESM.zip › SourceData/TableS6.xlsx]

## Sheet: Blad1
	A1 - Category	A2 - Non-Scrambled vs Scrambled		A4 - Category			A5 - Category
Delay (ms)	Responsive	Responsive	Selective	Responsive		Selective	Responsive	Selective
16	0.682	0.016	0.120	0.013	0.077		0.040	0.323
32	0.209	0.159	0.138	0.022	0.199		0.004	0.157
50	0.849	0.171	0.226	0.207	0.105		0.027	0.113
66	NaN	0.559	0.100	0.009	0.138		0.546	1000
83	0.058	0.002	0.2070	0.122	0.362		0.005	0.067
100	0.145	0.003	0.355	0.006	0.071		0.088	1000
116	0.161	3.0 * 10-5	0.071	0.145	0.009		0.395	1000
132	0.003	<10-6	0.335	0.455	0.727		0.245	1000
150	0.034	<10-6	0.031	0.203	0.241		0.050	0.512
166	0.001	<10-6	0.015	0.213	0.426		0.094	1000
183	0.004	<10-6	0.482	0.77	0.184		0.088	1000
200	0.001	NaN	NaN	NaN	NaN		0.096	0.314
Number of SUA	42	79	8	17	6		10	1
