# Supplementary material for: Single-neuron correlates of visual consciousness in human lateral occipital complex
Source: Nat Commun. 2025 Dec 15;16:11008. doi: 10.1038/s41467-025-67077-w (PMC12705761; doi:10.1038/s41467-025-67077-w)
Supplement: Supplementary file 4 — Source Data [file 41467_2025_67077_MOESM4_ESM.zip › SourceData/TableS7.xlsx]

## Sheet: Blad1
		Array 2	Array 3	Array 4	Array 5
	Visually responsive	81	28	13	20
MUA	Face responsive	77	24	12	18
	Place responsive	67	18	1	10
	Face selective	36	6	8	10
	Place selective	3	7	0	0
	Visually responsive	39	12	4	6
	Face responsive	37	11	4	5
SUA	Place responsive	22	8	0	5
	Face selective	24	4	4	5
	Place selective	4	3	0	0
	Sustained responders	3	1	2	0
	Inhibitory responders	10	2	1	1
	Sustained + inhibitory	12	2	2	1
