# Supplementary material for: Single-neuron correlates of visual consciousness in human lateral occipital complex
Source: Nat Commun. 2025 Dec 15;16:11008. doi: 10.1038/s41467-025-67077-w (PMC12705761; doi:10.1038/s41467-025-67077-w)
Supplement: Supplementary file 4 — Source Data [file 41467_2025_67077_MOESM4_ESM.zip › SourceData/TableS8.xlsx]

## Sheet: Blad1
		Array 1	Array 2	Array 3	Array 4	Array 5
	Visually responsive	32	74	32	12	21
MUA	Face selective	22	35	8	4	0
	Place selective	0	4	4	0	8
	Visually responsive	17	28	14	4	15
SUA	Face selective	8	16	5	4	2
	Place selective	0	6	1	0	5
