# Supplementary material for: Single-neuron correlates of visual consciousness in human lateral occipital complex
Source: Nat Commun. 2025 Dec 15;16:11008. doi: 10.1038/s41467-025-67077-w (PMC12705761; doi:10.1038/s41467-025-67077-w)
Supplement: Supplementary file 4 — Source Data [file 41467_2025_67077_MOESM4_ESM.zip › SourceData/Figure1B.xlsx]

## Sheet: A1.NonScrambled.trace
-0.190371
-0.441493
-0.44783
-0.480907
-0.500235
-0.479285
-0.456966
-0.493923
-0.484422
-0.488619
-0.425459
-0.505874
-0.469352
-0.443819
-0.432022
-0.468527
-0.498488
-0.513572
-0.539132
-0.524341
-0.459919
-0.467055
-0.521725
-0.479039
-0.474874
-0.483279
-0.450948
-0.499642
-0.457599
-0.477106
-0.47644
-0.523186
-0.503721
-0.494366
-0.435609
-0.325276
-0.0651605
0.117749
0.330506
0.360334
0.469178
0.372705
0.277347
0.136525
0.0656396
0.0232436
0.0101745
-0.0588056
-0.0706521
-0.0725585
-0.0758179
-0.0782442
-0.0621417
-0.0912134
-0.0639331
-0.125885
-0.049399
-0.0934821
-0.0670044
-0.0966906
-0.0618889
-0.0884238
-0.108754
-0.121491
-0.16334
-0.141264
-0.151761
-0.152364
-0.146311
-0.161332

## Sheet: A1.NonScrambled.trace_fit
-0.2999
-0.306407
-0.312903
-0.319375
-0.325813
-0.332203
-0.338535
-0.344797
-0.350976
-0.357063
-0.363043
-0.368908
-0.374651
-0.380269
-0.385759
-0.391117
-0.39634
-0.401424
-0.406366
-0.411163
-0.415811
-0.420308
-0.424651
-0.42884
-0.432877
-0.43676
-0.440489
-0.444065
-0.447487
-0.450755
-0.453869
-0.456828
-0.459636
-0.462293
-0.464804
-0.467169
-0.469393
-0.471477
-0.473425
-0.475239
-0.476921
-0.478475
-0.479904
-0.481214
-0.482408
-0.483493
-0.484473
-0.485354
-0.48614
-0.486837
-0.487449
-0.487982
-0.48844
-0.488828
-0.48915
-0.489409
-0.489611
-0.489758
-0.489856
-0.489909
-0.48992
-0.489893
-0.489833
-0.489739
-0.489613
-0.489454
-0.489265
-0.489044
-0.488793
-0.488513
-0.488204
-0.487867
-0.487503
-0.487112
-0.486696
-0.486256
-0.485794
-0.485311
-0.484808
-0.484286
-0.483747
-0.483191
-0.482621
-0.482037
-0.481442
-0.480836
-0.48022
-0.479597
-0.478967
-0.478333
-0.477694
-0.477054
-0.476413
-0.475774
-0.475138
-0.47451
-0.473892
-0.473285
-0.472694
-0.47212
-0.471567
-0.471036
-0.470531
-0.47005
-0.469592
-0.469155
-0.468736
-0.468332
-0.467943
-0.467565
-0.467196
-0.466835
-0.466479
-0.466128
-0.465784
-0.46545
-0.465126
-0.464816
-0.464521
-0.464243
-0.463984
-0.463746
-0.463531
-0.463342
-0.46318
-0.463049
-0.462951
-0.462889
-0.462866
-0.462883
-0.462943
-0.46305
-0.463206
-0.463412
-0.463669
-0.463978
-0.464339
-0.464754
-0.465221
-0.465743
-0.466319
-0.46695
-0.467636
-0.468378
-0.469171
-0.470014
-0.470902
-0.471832
-0.472802
-0.473807
-0.474845
-0.475913
-0.477006
-0.478122
-0.479256
-0.480405
-0.481565
-0.48273
-0.483897
-0.485063
-0.486221
-0.48737
-0.488503
-0.489618
-0.490711
-0.491779
-0.492818
-0.493826
-0.4948
-0.495736
-0.496631
-0.497483
-0.498288
-0.499043
-0.499746
-0.500396
-0.500991
-0.50153
-0.502011
-0.502433
-0.502794
-0.503093
-0.503329
-0.503499
-0.503605
-0.503649
-0.503634
-0.503561
-0.503434
-0.503254
-0.503024
-0.502746
-0.502422
-0.502055
-0.501649
-0.501208
-0.500736
-0.500239
-0.499721
-0.499187
-0.498642
-0.498089
-0.497535
-0.496983
-0.496436
-0.495897
-0.495364
-0.494839
-0.494322
-0.493815
-0.493318
-0.492831
-0.492356
-0.491893
-0.491442
-0.491001
-0.490568
-0.490142
-0.48972
-0.4893
-0.48888
-0.488459
-0.488034
-0.487604
-0.487167
-0.486724
-0.486278
-0.485831
-0.485382
-0.484936
-0.484492
-0.484053
-0.483621
-0.483196
-0.482781
-0.482378
-0.481987
-0.481609
-0.481246
-0.480899
-0.480569
-0.480257
-0.479966
-0.479695
-0.479446
-0.47922
-0.479018
-0.478841
-0.478688
-0.478562
-0.478462
-0.478389
-0.478345
-0.478329
-0.478342
-0.478387
-0.478463
-0.478572
-0.478716
-0.478895
-0.479111
-0.479365
-0.479659
-0.479993
-0.48037
-0.480787
-0.481244
-0.481738
-0.482268
-0.482832
-0.483427
-0.484053
-0.484707
-0.485387
-0.486092
-0.48682
-0.487571
-0.488345
-0.48914
-0.489958
-0.490797
-0.491657
-0.492537
-0.493438
-0.494359
-0.495298
-0.496251
-0.497213
-0.49818
-0.499149
-0.500115
-0.501073
-0.502019
-0.502949
-0.503859
-0.504743
-0.505595
-0.506408
-0.507174
-0.507886
-0.508538
-0.509122
-0.509631
-0.510057
-0.510395
-0.510635
-0.510768
-0.510783
-0.510669
-0.510415
-0.510011
-0.509446
-0.508709
-0.507789
-0.506677
-0.50536
-0.50383
-0.502079
-0.500096
-0.497873
-0.495401
-0.492672
-0.489675
-0.486403
-0.482846
-0.478995
-0.474843
-0.470384
-0.46561
-0.460516
-0.455094
-0.449338
-0.443241
-0.436796
-0.429997
-0.422838
-0.415316
-0.407432
-0.399186
-0.390579
-0.381611
-0.372282
-0.362594
-0.352546
-0.342139
-0.331373
-0.320256
-0.308797
-0.297007
-0.284899
-0.272481
-0.259766
-0.246764
-0.233486
-0.219943
-0.206147
-0.192113
-0.177864
-0.163424
-0.148814
-0.134059
-0.119182
-0.104204
-0.08915
-0.0740421
-0.0589035
-0.0437573
-0.0286267
-0.0135348
0.00149515
0.01644
0.0312765
0.0459815
0.0605318
0.0749042
0.0890755
0.103024
0.116728
0.130169
0.143327
0.156181
0.168713
0.180902
0.192728
0.204172
0.215213
0.225834
0.236026
0.245781
0.255092
0.263951
0.272351
0.280284
0.287743
0.294721
0.301209
0.307202
0.312696
0.31769
0.322183
0.326175
0.329663
0.332646
0.335124
0.337094
0.338557
0.33951
0.339965
0.339932
0.339424
0.338455
0.337037
0.335183
0.332905
0.330216
0.327129
0.323657
0.319816
0.315622
0.311095
0.306251
0.301108
0.295684
0.289997
0.284065
0.277904
0.271534
0.264971
0.258233
0.251339
0.244307
0.237154
0.229899
0.222559
0.215152
0.207697
0.200211
0.192709
0.185203
0.177703
0.170219
0.162764
0.155347
0.14798
0.140673
0.133438
0.126284
0.119221
0.112254
0.105386
0.0986217
0.0919653
0.0854209
0.0789927
0.0726848
0.0665013
0.0604465
0.0545236
0.0487331
0.043075
0.0375496
0.0321568
0.0268969
0.0217699
0.0167759
0.011915
0.00718735
0.00259308
-0.00186743
-0.00619377
-0.0103855
-0.0144422
-0.0183635
-0.0221489
-0.025798
-0.0293103
-0.0326856
-0.0359235
-0.0390259
-0.041995
-0.0448331
-0.0475426
-0.0501258
-0.052585
-0.0549225
-0.0571407
-0.0592419
-0.0612284
-0.0631034
-0.0648704
-0.0665328
-0.0680942
-0.069558
-0.0709276
-0.0722067
-0.0733987
-0.074507
-0.0755351
-0.0764864
-0.0773642
-0.0781715
-0.0789118
-0.0795881
-0.0802038
-0.0807621
-0.0812661
-0.0817192
-0.0821246
-0.0824851
-0.0828034
-0.0830821
-0.0833237
-0.0835307
-0.0837059
-0.0838518
-0.0839708
-0.0840657
-0.084139
-0.0841931
-0.0842298
-0.0842512
-0.0842592
-0.0842558
-0.0842429
-0.0842225
-0.0841965
-0.0841669
-0.0841356
-0.0841038
-0.0840715
-0.084038
-0.0840032
-0.0839665
-0.0839276
-0.083886
-0.0838414
-0.0837934
-0.0837415
-0.0836856
-0.0836259
-0.0835628
-0.0834968
-0.0834282
-0.0833574
-0.0832848
-0.0832109
-0.0831359
-0.0830604
-0.0829844
-0.0829066
-0.0828255
-0.0827393
-0.0826465
-0.0825453
-0.0824342
-0.0823114
-0.0821754
-0.0820244
-0.0818574
-0.081676
-0.0814833
-0.0812824
-0.0810763
-0.0808681
-0.0806608
-0.0804574
-0.080261
-0.0800746
-0.0799011
-0.0797414
-0.0795954
-0.0794627
-0.0793433
-0.0792367
-0.0791428
-0.0790615
-0.0789923
-0.0789352
-0.07889
-0.0788572
-0.0788382
-0.0788342
-0.0788467
-0.078877
-0.0789264
-0.0789962
-0.0790877
-0.0792023
-0.0793413
-0.0795054
-0.0796947
-0.0799093
-0.080149
-0.0804139
-0.0807041
-0.0810196
-0.0813604
-0.0817265
-0.0821179
-0.0825352
-0.0829799
-0.0834536
-0.0839579
-0.0844943
-0.0850645
-0.0856701
-0.0863126
-0.0869936
-0.0877147
-0.0884767
-0.0892788
-0.0901199
-0.0909986
-0.091914
-0.0928647
-0.0938498
-0.0948679
-0.095918
-0.0969989
-0.0981092
-0.0992471
-0.10041
-0.101597
-0.102805
-0.104032
-0.105277
-0.106536
-0.107809
-0.109092
-0.110385
-0.111684
-0.112988
-0.114294
-0.115601
-0.116906
-0.118207
-0.119503
-0.12079
-0.122067
-0.123332
-0.124582
-0.125816
-0.127031
-0.128225
-0.129395
-0.13054
-0.131657
-0.132744
-0.133799
-0.13482
-0.135807
-0.136759
-0.137679
-0.138567
-0.139425
-0.140252
-0.14105
-0.14182
-0.142563
-0.14328
-0.143971
-0.144637
-0.145279
-0.145898
-0.146494
-0.147068
-0.147621
-0.148154
-0.148667
-0.149162
-0.149638
-0.150097
-0.15054
-0.150968
-0.151382
-0.151783
-0.152173
-0.152551
-0.15292
-0.15328
-0.153632
-0.153977
-0.154317
-0.154651
-0.154982
-0.155309
-0.155635
-0.155959
-0.156283
-0.156607
-0.156933
-0.157261
-0.157589
-0.157919
-0.15825
-0.158581
-0.158913
-0.159245
-0.159578
-0.159911

## Sheet: A1.NonScrambled.se
0.00864528
0.0081716
0.00817045
0.00811105
0.00811401
0.00810753
0.00825759
0.0081791
0.00805505
0.00813679
0.00827074
0.0079983
0.00821127
0.00821609
0.00814716
0.00814802
0.00810747
0.00811864
0.00797813
0.00807249
0.00822493
0.00816304
0.00806144
0.00813511
0.00814715
0.00818117
0.00817861
0.00807434
0.00823411
0.00823501
0.00842497
0.008369
0.00831787
0.00838193
0.00863277
0.00868016
0.00902961
0.00926245
0.00944929
0.00955721
0.00962454
0.00948072
0.00936018
0.00915426
0.00904794
0.00904974
0.00908218
0.00900128
0.00892847
0.00891909
0.00892205
0.0090192
0.00894951
0.00896792
0.00894249
0.00894394
0.00901223
0.00899861
0.00910309
0.00897319
0.00906904
0.00902515
0.00895048
0.00905768
0.00890766
0.00897101
0.0089572
0.00903475
0.00895823
0.00888442

## Sheet: A1.Scrambled.trace
-0.262628
-0.444287
-0.505061
-0.438487
-0.486218
-0.444975
-0.532033
-0.501648
-0.513391
-0.448182
-0.496
-0.424924
-0.492526
-0.496099
-0.504912
-0.530454
-0.507128
-0.433243
-0.489758
-0.457495
-0.482134
-0.426508
-0.462212
-0.474638
-0.524509
-0.428722
-0.464803
-0.440765
-0.499134
-0.442947
-0.505709
-0.406585
-0.504516
-0.442013
-0.486937
-0.263128
-0.135135
0.138089
0.349832
0.339704
0.343789
0.353014
0.172755
0.113326
0.0106397
0.0806602
-0.030482
-0.0395469
-0.106032
-0.119989
-0.161429
-0.0941518
-0.168207
-0.139618
-0.187679
-0.192725
-0.222766
-0.274486
-0.24797
-0.237624
-0.247965
-0.22045
-0.315512
-0.285165
-0.287086
-0.266322
-0.306331
-0.263455
-0.268818
-0.213137

## Sheet: A1.Scrambled.trace_fit
-0.346605
-0.351435
-0.356257
-0.361061
-0.365838
-0.370579
-0.375275
-0.379917
-0.384497
-0.389004
-0.393431
-0.397769
-0.402013
-0.406159
-0.410203
-0.414143
-0.417975
-0.421694
-0.425298
-0.428782
-0.432144
-0.43538
-0.438491
-0.441482
-0.444357
-0.44712
-0.449775
-0.452326
-0.454777
-0.457132
-0.459397
-0.461573
-0.463665
-0.465673
-0.467601
-0.469449
-0.471219
-0.472913
-0.474534
-0.476081
-0.477559
-0.478967
-0.480309
-0.481587
-0.482803
-0.483961
-0.485063
-0.486111
-0.487108
-0.488057
-0.48896
-0.48982
-0.490637
-0.491411
-0.492138
-0.492817
-0.493445
-0.49402
-0.49454
-0.495003
-0.495407
-0.495749
-0.49603
-0.496249
-0.496409
-0.496512
-0.496559
-0.496552
-0.496492
-0.496383
-0.496224
-0.496019
-0.495769
-0.495475
-0.495142
-0.49477
-0.494362
-0.493921
-0.493449
-0.492948
-0.49242
-0.491869
-0.491296
-0.490706
-0.490103
-0.489493
-0.488879
-0.488266
-0.48766
-0.487064
-0.486484
-0.485923
-0.485387
-0.484877
-0.484393
-0.483937
-0.483508
-0.483108
-0.482737
-0.482395
-0.482084
-0.481803
-0.481555
-0.481339
-0.481159
-0.481017
-0.480914
-0.480853
-0.480836
-0.480865
-0.480942
-0.48107
-0.48125
-0.481481
-0.48176
-0.482083
-0.482445
-0.482843
-0.483273
-0.483731
-0.484214
-0.484717
-0.485236
-0.485769
-0.486311
-0.486861
-0.487414
-0.487969
-0.488521
-0.489068
-0.489606
-0.490133
-0.490646
-0.491141
-0.491617
-0.49207
-0.492499
-0.492901
-0.493273
-0.493612
-0.493918
-0.494186
-0.494415
-0.494603
-0.494747
-0.494847
-0.494901
-0.494909
-0.494868
-0.494777
-0.494635
-0.494441
-0.494193
-0.493892
-0.493537
-0.493133
-0.492682
-0.492186
-0.491648
-0.49107
-0.490456
-0.489807
-0.489125
-0.488415
-0.48768
-0.486924
-0.486152
-0.485368
-0.484577
-0.483783
-0.482991
-0.482205
-0.48143
-0.480669
-0.479925
-0.479195
-0.478479
-0.477777
-0.477088
-0.476412
-0.475747
-0.475093
-0.474449
-0.473815
-0.473191
-0.472579
-0.471978
-0.471391
-0.470817
-0.470259
-0.469717
-0.469192
-0.468685
-0.468197
-0.467729
-0.46728
-0.46685
-0.466439
-0.466047
-0.465673
-0.465318
-0.464982
-0.464663
-0.464363
-0.464081
-0.463819
-0.46358
-0.463364
-0.463173
-0.46301
-0.462875
-0.462771
-0.462699
-0.462661
-0.462658
-0.462687
-0.462747
-0.462835
-0.462949
-0.463087
-0.463247
-0.463426
-0.463623
-0.463835
-0.464061
-0.464297
-0.464542
-0.464794
-0.465049
-0.465305
-0.465562
-0.465815
-0.466062
-0.466302
-0.466533
-0.466751
-0.466957
-0.467149
-0.467325
-0.467484
-0.467625
-0.467745
-0.467844
-0.46792
-0.467973
-0.468005
-0.468022
-0.468027
-0.468026
-0.468022
-0.468022
-0.468029
-0.468047
-0.468082
-0.468139
-0.468217
-0.468319
-0.468445
-0.468594
-0.468767
-0.468966
-0.469189
-0.469438
-0.469713
-0.470014
-0.470342
-0.470696
-0.471077
-0.471483
-0.471915
-0.472374
-0.472858
-0.473367
-0.473902
-0.474462
-0.475046
-0.47565
-0.476269
-0.476901
-0.477542
-0.478188
-0.478835
-0.479479
-0.480118
-0.480747
-0.481363
-0.481965
-0.48255
-0.483118
-0.483665
-0.484192
-0.484696
-0.485174
-0.485627
-0.486051
-0.486444
-0.4868
-0.487112
-0.487375
-0.487581
-0.487725
-0.4878
-0.487801
-0.487719
-0.487551
-0.487289
-0.486928
-0.486465
-0.485896
-0.485215
-0.484418
-0.483502
-0.482461
-0.481291
-0.479989
-0.478547
-0.476957
-0.475205
-0.473279
-0.471167
-0.468858
-0.466337
-0.463595
-0.460617
-0.457393
-0.45391
-0.450159
-0.446135
-0.441829
-0.437234
-0.432345
-0.427152
-0.421649
-0.41583
-0.409687
-0.403212
-0.396402
-0.389253
-0.381762
-0.373924
-0.365737
-0.357197
-0.3483
-0.339044
-0.329424
-0.319439
-0.309093
-0.298401
-0.287376
-0.276032
-0.264383
-0.252443
-0.240226
-0.227746
-0.215015
-0.20205
-0.188865
-0.17548
-0.161916
-0.148192
-0.134327
-0.120342
-0.106256
-0.0920898
-0.0778621
-0.063593
-0.0493049
-0.0350244
-0.0207783
-0.00659361
0.00750267
0.0214836
0.0353223
0.0489917
0.062465
0.0757151
0.0887169
0.10145
0.113894
0.126029
0.137835
0.149292
0.160379
0.171078
0.181367
0.191227
0.200641
0.209603
0.218111
0.226161
0.23375
0.240876
0.247534
0.253723
0.259439
0.264679
0.269441
0.273728
0.277545
0.280898
0.28379
0.286227
0.288214
0.289756
0.290858
0.291524
0.291761
0.291576
0.29098
0.289985
0.288599
0.286835
0.284702
0.282211
0.279372
0.276196
0.272694
0.268881
0.264776
0.260399
0.255767
0.2509
0.245817
0.240535
0.235075
0.229455
0.223694
0.217808
0.211809
0.205711
0.199527
0.19327
0.186953
0.180589
0.174191
0.167773
0.161347
0.154924
0.148512
0.142118
0.135751
0.129419
0.123127
0.116885
0.1107
0.10458
0.0985322
0.0925611
0.0866658
0.0808441
0.0750944
0.0694146
0.0638029
0.0582574
0.0527762
0.0473574
0.0419991
0.0367005
0.0314631
0.0262893
0.0211812
0.0161408
0.0111705
0.00627236
0.00144855
-0.00329876
-0.0079674
-0.0125556
-0.0170632
-0.0214904
-0.0258375
-0.0301048
-0.0342923
-0.0384005
-0.0424295
-0.0463796
-0.0502509
-0.0540437
-0.0577573
-0.0613906
-0.0649428
-0.0684128
-0.0717997
-0.0751026
-0.0783204
-0.0814523
-0.0844973
-0.0874546
-0.0903246
-0.0931087
-0.0958081
-0.0984241
-0.100958
-0.103411
-0.105784
-0.108079
-0.110297
-0.112439
-0.114507
-0.116503
-0.118429
-0.120288
-0.122082
-0.123813
-0.125483
-0.127094
-0.128649
-0.13015
-0.131601
-0.133007
-0.134374
-0.135707
-0.137012
-0.138296
-0.139562
-0.140818
-0.142068
-0.143319
-0.144573
-0.145832
-0.147096
-0.148365
-0.149639
-0.15092
-0.152208
-0.153503
-0.154804
-0.156114
-0.157433
-0.158761
-0.160102
-0.161456
-0.162826
-0.164213
-0.165619
-0.167046
-0.168495
-0.169968
-0.171467
-0.172989
-0.174535
-0.176101
-0.177687
-0.179291
-0.180912
-0.182548
-0.184198
-0.18586
-0.187533
-0.189215
-0.190905
-0.192602
-0.194305
-0.196012
-0.197721
-0.199432
-0.201144
-0.202854
-0.204562
-0.206266
-0.207962
-0.209649
-0.211324
-0.212985
-0.214629
-0.216254
-0.217858
-0.219438
-0.220991
-0.222516
-0.22401
-0.225472
-0.226898
-0.228288
-0.229638
-0.230948
-0.232213
-0.233434
-0.234607
-0.235733
-0.236813
-0.237851
-0.238849
-0.239808
-0.240731
-0.24162
-0.242477
-0.243305
-0.244105
-0.244881
-0.245634
-0.246368
-0.247085
-0.247788
-0.24848
-0.249162
-0.249838
-0.250511
-0.251183
-0.251857
-0.252532
-0.253212
-0.253897
-0.254588
-0.255287
-0.255995
-0.256713
-0.257442
-0.258183
-0.258938
-0.259707
-0.26049
-0.261287
-0.262098
-0.262924
-0.263764
-0.264619
-0.265489
-0.266374
-0.267273
-0.268182
-0.269098
-0.270013
-0.270925
-0.271829
-0.272718
-0.27359
-0.274439
-0.27526
-0.276049
-0.276805
-0.277527
-0.278216
-0.278869
-0.279488
-0.280071
-0.280619
-0.28113
-0.281604
-0.282041
-0.282441
-0.282803
-0.283128
-0.283415
-0.283664
-0.283876
-0.28405
-0.284185
-0.284283
-0.284343
-0.284365
-0.284349
-0.284295
-0.284205
-0.284077
-0.283912
-0.283711
-0.283473
-0.283199
-0.282889
-0.282542
-0.282157
-0.281732
-0.281266
-0.280757
-0.280203
-0.279603
-0.278956
-0.278259
-0.277512
-0.276713
-0.275865
-0.274968
-0.274025
-0.273037
-0.272004
-0.27093
-0.269814
-0.268659
-0.267467
-0.266238
-0.264973
-0.263674
-0.262341
-0.260976
-0.25958
-0.258153
-0.256697
-0.255212
-0.2537
-0.252163
-0.250601
-0.249019
-0.247418
-0.245802
-0.244173
-0.242533
-0.240886
-0.239233
-0.237577

## Sheet: A1.Scrambled.se
0.00862753
0.00820053
0.00808462
0.00824838
0.00812136
0.00814093
0.00801796
0.0081072
0.00812099
0.00821489
0.00809408
0.00827985
0.00811287
0.00811406
0.00808618
0.00807643
0.00810282
0.00816317
0.00806596
0.00813315
0.00814133
0.00825902
0.00816829
0.00815654
0.00801218
0.00823517
0.00814356
0.00818758
0.00811527
0.00822471
0.0083706
0.00849581
0.0084487
0.00854598
0.00852765
0.00879806
0.00897139
0.00927849
0.0095324
0.00949536
0.00944806
0.00934357
0.0092294
0.00920331
0.00896218
0.00918489
0.00896041
0.00890395
0.0089545
0.0088667
0.00887362
0.00893942
0.00882731
0.00884683
0.00886002
0.0088381
0.00879161
0.00880278
0.0087613
0.00883845
0.0087767
0.00888932
0.008737
0.00874086
0.00881769
0.00877856
0.00871618
0.00885971
0.00878172
0.00882238

## Sheet: A1.Scrambled.all
0.051232	2.64396	-2.54149	2.64396	0.051232	0.051232	-2.54149	0.051232	0.051232	0.051232	0.051232	-2.54149	-2.54149	0.051232	2.64396	-2.54149	0.051232	-2.54149	0.051232	-2.54149	2.64396	-2.54149	-2.54149	-2.54149	-2.54149	0.051232	-2.54149	-2.54149	0.051232	-2.54149	-2.54149	0.051232	-2.54149	0.051232	0.051232	2.64396	0.051232	0.051232	2.64396	5.23668	-2.54149	0.051232	2.64396	0.051232	2.64396	-2.54149	2.64396	2.64396	7.82941	-2.54149
-2.1958	-2.1958	-2.1958	-2.1958	0.396929	0.396929	-2.1958	-2.1958	0.396929	2.98965	0.396929	0.396929	-2.1958	-2.1958	0.396929	-2.1958	0.396929	0.396929	-2.1958	-2.1958	0.396929	2.98965	-2.1958	-2.1958	-2.1958	0.396929	0.396929	0.396929	-2.1958	-2.1958	-2.1958	-2.1958	-2.1958	-2.1958	0.396929	-2.1958	-2.1958	2.98965	2.98965	2.98965	0.396929	5.58238	5.58238	2.98965	2.98965	5.58238	2.98965	0.396929	0.396929	-2.1958
-1.8501	0.742625	-1.8501	0.742625	-1.8501	0.742625	-1.8501	0.742625	-1.8501	0.742625	-1.8501	0.742625	0.742625	-1.8501	0.742625	-1.8501	-1.8501	0.742625	-1.8501	0.742625	-1.8501	-1.8501	-1.8501	-1.8501	-1.8501	-1.8501	0.742625	-1.8501	0.742625	-1.8501	0.742625	0.742625	-1.8501	-1.8501	3.33535	0.742625	0.742625	-1.8501	3.33535	-1.8501	-1.8501	3.33535	0.742625	5.92807	0.742625	0.742625	0.742625	0.742625	0.742625	0.742625
-2.54149	0.051232	-2.54149	-2.54149	-2.54149	5.23668	0.051232	0.051232	-2.54149	0.051232	-2.54149	0.051232	-2.54149	0.051232	-2.54149	-2.54149	-2.54149	2.64396	-2.54149	-2.54149	0.051232	-2.54149	2.64396	-2.54149	-2.54149	0.051232	0.051232	2.64396	0.051232	0.051232	-2.54149	2.64396	2.64396	2.64396	0.051232	-2.54149	-2.54149	0.051232	2.64396	-2.54149	0.051232	2.64396	0.051232	2.64396	0.051232	2.64396	0.051232	0.051232	2.64396	2.64396
2.55753	2.55753	-2.62792	-2.62792	-0.0351921	-0.0351921	-2.62792	2.55753	2.55753	-0.0351921	-2.62792	-0.0351921	-2.62792	-0.0351921	-2.62792	-2.62792	-0.0351921	-0.0351921	-2.62792	-2.62792	-0.0351921	-2.62792	2.55753	-0.0351921	-2.62792	-2.62792	-0.0351921	-2.62792	-0.0351921	-2.62792	-2.62792	-2.62792	-0.0351921	-0.0351921	-0.0351921	-2.62792	2.55753	-2.62792	-0.0351921	2.55753	-0.0351921	-0.0351921	5.15026	-2.62792	-2.62792	-2.62792	2.55753	-0.0351921	2.55753	5.15026
-3.40573	-0.813009	1.77972	-0.813009	-0.813009	-3.40573	-0.813009	-3.40573	-3.40573	-3.40573	1.77972	1.77972	1.77972	6.96516	-0.813009	1.77972	-0.813009	1.77972	-0.813009	-0.813009	-3.40573	-3.40573	-0.813009	-3.40573	-3.40573	-0.813009	-3.40573	-0.813009	-0.813009	1.77972	-3.40573	-0.813009	-0.813009	-3.40573	1.77972	-0.813009	-3.40573	-3.40573	-0.813009	-3.40573	-3.40573	-3.40573	-3.40573	-3.40573	1.77972	-0.813009	6.96516	-0.813009	-3.40573	-0.813009
0.569777	-2.02295	-2.02295	-2.02295	-2.02295	-2.02295	-2.02295	-2.02295	0.569777	-2.02295	0.569777	0.569777	-2.02295	0.569777	0.569777	3.1625	3.1625	5.75523	-2.02295	-2.02295	-2.02295	-2.02295	-2.02295	-2.02295	-2.02295	-2.02295	0.569777	-2.02295	-2.02295	-2.02295	-2.02295	-2.02295	-2.02295	0.569777	3.1625	3.1625	3.1625	5.75523	-2.02295	0.569777	3.1625	0.569777	0.569777	3.1625	-2.02295	-2.02295	-2.02295	0.569777	0.569777	0.569777
2.98965	-2.1958	-2.1958	-2.1958	-2.1958	-2.1958	0.396929	0.396929	2.98965	-2.1958	2.98965	-2.1958	0.396929	2.98965	-2.1958	-2.1958	-2.1958	-2.1958	0.396929	0.396929	-2.1958	-2.1958	0.396929	0.396929	-2.1958	-2.1958	-2.1958	0.396929	-2.1958	-2.1958	0.396929	0.396929	-2.1958	0.396929	-2.1958	-2.1958	0.396929	0.396929	0.396929	0.396929	0.396929	-2.1958	0.396929	-2.1958	2.98965	0.396929	0.396929	-2.1958	2.98965	-2.1958
0.051232	-2.54149	0.051232	0.051232	-2.54149	-2.54149	-2.54149	0.051232	2.64396	0.051232	-2.54149	-2.54149	0.051232	0.051232	-2.54149	-2.54149	0.051232	-2.54149	-2.54149	-2.54149	0.051232	0.051232	-2.54149	2.64396	-2.54149	2.64396	0.051232	0.051232	-2.54149	2.64396	-2.54149	0.051232	0.051232	-2.54149	-2.54149	-2.54149	-2.54149	0.051232	0.051232	0.051232	-2.54149	7.82941	0.051232	5.23668	7.82941	-2.54149	0.051232	0.051232	0.051232	-2.54149
-1.33155	1.26117	-3.92428	-1.33155	-3.92428	-1.33155	-1.33155	-1.33155	-1.33155	3.85389	3.85389	3.85389	-1.33155	1.26117	-1.33155	-3.92428	1.26117	-3.92428	-1.33155	3.85389	1.26117	-1.33155	-1.33155	-1.33155	-1.33155	-3.92428	-3.92428	-1.33155	-1.33155	-1.33155	-3.92428	-1.33155	-1.33155	-3.92428	-3.92428	-1.33155	-3.92428	-1.33155	-1.33155	-1.33155	3.85389	-3.92428	-3.92428	-1.33155	-3.92428	-1.33155	-3.92428	-1.33155	-3.92428	-3.92428
-2.45507	-2.45507	-2.45507	-2.45507	0.137656	-2.45507	0.137656	-2.45507	0.137656	0.137656	0.137656	-2.45507	-2.45507	0.137656	0.137656	0.137656	2.73038	0.137656	2.73038	-2.45507	-2.45507	-2.45507	-2.45507	-2.45507	0.137656	2.73038	0.137656	-2.45507	-2.45507	2.73038	2.73038	0.137656	-2.45507	0.137656	5.32311	-2.45507	-2.45507	0.137656	0.137656	2.73038	0.137656	2.73038	0.137656	5.32311	0.137656	2.73038	-2.45507	-2.45507	7.91583	0.137656
-0.20804	-0.20804	-2.80076	2.38468	-0.20804	-0.20804	-2.80076	-2.80076	-2.80076	2.38468	-0.20804	2.38468	-0.20804	-0.20804	-2.80076	-0.20804	-2.80076	-0.20804	-0.20804	-0.20804	-2.80076	2.38468	-0.20804	-0.20804	-2.80076	-2.80076	-0.20804	-2.80076	-0.20804	-2.80076	-2.80076	-0.20804	-0.20804	-2.80076	-0.20804	-2.80076	-2.80076	-2.80076	-0.20804	-2.80076	-2.80076	2.38468	-0.20804	-0.20804	-0.20804	2.38468	-2.80076	2.38468	2.38468	-0.20804
0.396929	-2.1958	-2.1958	-2.1958	-2.1958	0.396929	5.58238	-2.1958	-2.1958	0.396929	-2.1958	0.396929	0.396929	0.396929	0.396929	-2.1958	0.396929	0.396929	0.396929	-2.1958	0.396929	-2.1958	-2.1958	-2.1958	-2.1958	-2.1958	0.396929	-2.1958	0.396929	-2.1958	2.98965	-2.1958	2.98965	0.396929	-2.1958	-2.1958	2.98965	0.396929	2.98965	2.98965	2.98965	2.98965	0.396929	0.396929	-2.1958	0.396929	2.98965	-2.1958	0.396929	-2.1958
2.47111	-2.71434	2.47111	-2.71434	-2.71434	-0.121616	-0.121616	-2.71434	-2.71434	2.47111	-0.121616	-2.71434	-2.71434	2.47111	-2.71434	-0.121616	-0.121616	-2.71434	-2.71434	-0.121616	-0.121616	-2.71434	-0.121616	2.47111	2.47111	-0.121616	-0.121616	-2.71434	-2.71434	-2.71434	-2.71434	-2.71434	2.47111	-0.121616	-2.71434	-0.121616	-2.71434	-0.121616	5.06383	-2.71434	-0.121616	-0.121616	-2.71434	-0.121616	-0.121616	-2.71434	-0.121616	-0.121616	-0.121616	2.47111
0.656201	0.656201	-1.93652	-1.93652	-1.93652	0.656201	3.24893	-1.93652	-1.93652	-1.93652	0.656201	-1.93652	0.656201	-1.93652	-1.93652	-1.93652	-1.93652	-1.93652	-1.93652	0.656201	-1.93652	-1.93652	0.656201	-1.93652	-1.93652	0.656201	-1.93652	-1.93652	0.656201	3.24893	-1.93652	-1.93652	3.24893	-1.93652	3.24893	-1.93652	0.656201	3.24893	3.24893	-1.93652	-1.93652	3.24893	-1.93652	0.656201	-1.93652	-1.93652	0.656201	3.24893	3.24893	0.656201
-0.467313	4.71814	-3.06004	2.12541	-0.467313	-3.06004	-0.467313	-3.06004	-3.06004	-3.06004	2.12541	-0.467313	-3.06004	-3.06004	-0.467313	-0.467313	-0.467313	-0.467313	-0.467313	-3.06004	-3.06004	-3.06004	2.12541	-0.467313	-0.467313	-3.06004	-0.467313	-0.467313	2.12541	2.12541	-0.467313	-3.06004	2.12541	-0.467313	-0.467313	-0.467313	-3.06004	-0.467313	-0.467313	-0.467313	-0.467313	-3.06004	4.71814	-3.06004	2.12541	2.12541	-3.06004	-3.06004	4.71814	-0.467313
-2.88719	-2.88719	2.29826	-0.294465	-2.88719	-2.88719	-2.88719	-2.88719	-0.294465	-2.88719	-2.88719	-2.88719	-0.294465	-0.294465	-0.294465	-0.294465	-0.294465	4.89098	4.89098	-0.294465	-0.294465	2.29826	2.29826	-2.88719	-0.294465	-2.88719	-2.88719	-2.88719	-0.294465	-0.294465	-2.88719	-2.88719	-2.88719	-2.88719	-2.88719	-2.88719	-0.294465	-2.88719	-0.294465	-0.294465	2.29826	-0.294465	-0.294465	-2.88719	-0.294465	-0.294465	2.29826	-0.294465	-0.294465	-2.88719
7.39728	-2.97361	-2.97361	-0.380889	-0.380889	-0.380889	-0.380889	-2.97361	2.21184	-0.380889	-0.380889	-0.380889	-0.380889	-2.97361	-2.97361	-2.97361	-2.97361	-2.97361	-2.97361	-2.97361	-2.97361	-0.380889	-2.97361	-2.97361	-0.380889	-0.380889	2.21184	4.80456	2.21184	-0.380889	2.21184	2.21184	2.21184	2.21184	-0.380889	-0.380889	-0.380889	-2.97361	-0.380889	-2.97361	-0.380889	-2.97361	-2.97361	-0.380889	-0.380889	-2.97361	-0.380889	-0.380889	2.21184	-2.97361
-2.54149	2.64396	-2.54149	0.051232	-2.54149	0.051232	-2.54149	2.64396	-2.54149	-2.54149	-2.54149	0.051232	-2.54149	0.051232	-2.54149	2.64396	0.051232	-2.54149	-2.54149	-2.54149	0.051232	0.051232	-2.54149	0.051232	0.051232	0.051232	0.051232	0.051232	2.64396	-2.54149	0.051232	-2.54149	0.051232	0.051232	5.23668	-2.54149	0.051232	2.64396	-2.54149	0.051232	2.64396	5.23668	0.051232	-2.54149	-2.54149	0.051232	2.64396	-2.54149	-2.54149	0.051232
-2.62792	-2.62792	-2.62792	-2.62792	5.15026	7.74298	-0.0351921	-0.0351921	-0.0351921	-2.62792	-2.62792	2.55753	-2.62792	-2.62792	2.55753	-0.0351921	-2.62792	-0.0351921	-0.0351921	-2.62792	-2.62792	-0.0351921	-2.62792	-2.62792	-2.62792	-0.0351921	-2.62792	-2.62792	-0.0351921	-0.0351921	-2.62792	-2.62792	-2.62792	-2.62792	-2.62792	-2.62792	-0.0351921	-2.62792	2.55753	-0.0351921	2.55753	5.15026	-0.0351921	-0.0351921	-2.62792	-0.0351921	-2.62792	-0.0351921	-2.62792	-2.62792
0.22408	0.22408	0.22408	0.22408	0.22408	-2.36864	0.22408	-2.36864	0.22408	-2.36864	-2.36864	0.22408	-2.36864	0.22408	0.22408	0.22408	-2.36864	0.22408	0.22408	-2.36864	0.22408	0.22408	0.22408	0.22408	-2.36864	-2.36864	-2.36864	-2.36864	0.22408	-2.36864	0.22408	0.22408	-2.36864	-2.36864	0.22408	0.22408	2.8168	-2.36864	-2.36864	-2.36864	-2.36864	5.40953	5.40953	0.22408	-2.36864	-2.36864	5.40953	0.22408	2.8168	2.8168
-2.36864	-2.36864	-2.36864	-2.36864	2.8168	0.22408	0.22408	-2.36864	-2.36864	-2.36864	-2.36864	-2.36864	0.22408	5.40953	0.22408	0.22408	0.22408	-2.36864	2.8168	-2.36864	-2.36864	2.8168	0.22408	-2.36864	-2.36864	-2.36864	-2.36864	2.8168	-2.36864	-2.36864	-2.36864	-2.36864	0.22408	0.22408	0.22408	-2.36864	2.8168	-2.36864	0.22408	2.8168	2.8168	0.22408	-2.36864	2.8168	0.22408	0.22408	0.22408	0.22408	-2.36864	0.22408
2.8168	0.22408	0.22408	0.22408	0.22408	-2.36864	0.22408	-2.36864	-2.36864	-2.36864	-2.36864	-2.36864	-2.36864	0.22408	-2.36864	0.22408	0.22408	-2.36864	-2.36864	0.22408	-2.36864	2.8168	-2.36864	-2.36864	-2.36864	0.22408	0.22408	-2.36864	0.22408	2.8168	-2.36864	-2.36864	-2.36864	-2.36864	-2.36864	-2.36864	0.22408	-2.36864	2.8168	2.8168	-2.36864	2.8168	0.22408	2.8168	5.40953	0.22408	2.8168	-2.36864	0.22408	-2.36864
0.137656	-2.45507	-2.45507	-2.45507	-2.45507	-2.45507	2.73038	0.137656	-2.45507	-2.45507	-2.45507	-2.45507	-2.45507	0.137656	2.73038	0.137656	-2.45507	0.137656	2.73038	-2.45507	0.137656	0.137656	-2.45507	0.137656	-2.45507	0.137656	0.137656	0.137656	-2.45507	2.73038	2.73038	0.137656	2.73038	-2.45507	5.32311	2.73038	5.32311	2.73038	0.137656	0.137656	2.73038	2.73038	0.137656	-2.45507	-2.45507	-2.45507	-2.45507	-2.45507	-2.45507	2.73038
-2.71434	-0.121616	2.47111	-0.121616	-2.71434	2.47111	-0.121616	2.47111	-0.121616	-2.71434	-2.71434	2.47111	-2.71434	-0.121616	-0.121616	-2.71434	-0.121616	2.47111	-2.71434	-2.71434	-2.71434	-2.71434	-0.121616	-2.71434	2.47111	-0.121616	-2.71434	-2.71434	-0.121616	-2.71434	2.47111	-2.71434	-2.71434	-2.71434	-2.71434	-0.121616	-2.71434	-0.121616	-0.121616	-0.121616	-2.71434	-2.71434	2.47111	-2.71434	-2.71434	-2.71434	-0.121616	2.47111	2.47111	-2.71434
-2.1958	-2.1958	-2.1958	5.58238	0.396929	0.396929	-2.1958	-2.1958	-2.1958	-2.1958	2.98965	-2.1958	0.396929	-2.1958	-2.1958	0.396929	-2.1958	0.396929	0.396929	-2.1958	-2.1958	-2.1958	-2.1958	0.396929	0.396929	-2.1958	-2.1958	0.396929	2.98965	-2.1958	2.98965	-2.1958	0.396929	0.396929	0.396929	0.396929	0.396929	2.98965	0.396929	2.98965	-2.1958	2.98965	0.396929	-2.1958	2.98965	-2.1958	2.98965	0.396929	0.396929	0.396929
0.483353	0.483353	-2.10937	0.483353	-2.10937	0.483353	-2.10937	0.483353	0.483353	-2.10937	-2.10937	0.483353	0.483353	0.483353	-2.10937	-2.10937	-2.10937	3.07608	-2.10937	-2.10937	-2.10937	-2.10937	0.483353	-2.10937	-2.10937	-2.10937	3.07608	-2.10937	0.483353	-2.10937	-2.10937	3.07608	-2.10937	-2.10937	5.6688	0.483353	3.07608	0.483353	3.07608	0.483353	-2.10937	3.07608	-2.10937	0.483353	3.07608	0.483353	0.483353	0.483353	5.6688	0.483353
0.915474	-1.67725	0.915474	-1.67725	-1.67725	-1.67725	-1.67725	-1.67725	0.915474	-1.67725	-1.67725	0.915474	-1.67725	-1.67725	0.915474	-1.67725	0.915474	-1.67725	-1.67725	-1.67725	-1.67725	0.915474	0.915474	-1.67725	0.915474	-1.67725	0.915474	-1.67725	-1.67725	-1.67725	0.915474	-1.67725	3.5082	-1.67725	0.915474	-1.67725	-1.67725	0.915474	-1.67725	-1.67725	3.5082	-1.67725	0.915474	-1.67725	-1.67725	-1.67725	0.915474	-1.67725	-1.67725	3.5082
2.21184	-2.97361	-0.380889	-0.380889	2.21184	-2.97361	2.21184	-0.380889	-0.380889	-2.97361	-0.380889	-0.380889	-2.97361	2.21184	-2.97361	2.21184	2.21184	-0.380889	-0.380889	-0.380889	-2.97361	-0.380889	-2.97361	-2.97361	-2.97361	-2.97361	-0.380889	-2.97361	-0.380889	-0.380889	-2.97361	-0.380889	-0.380889	-2.97361	-0.380889	-2.97361	-2.97361	2.21184	-2.97361	2.21184	-0.380889	-2.97361	2.21184	-0.380889	-0.380889	2.21184	2.21184	-2.97361	2.21184	-2.97361
-0.121616	2.47111	-2.71434	-0.121616	-2.71434	-0.121616	-0.121616	5.06383	-0.121616	-2.71434	-0.121616	-2.71434	-0.121616	-0.121616	-2.71434	-0.121616	-2.71434	2.47111	-2.71434	-2.71434	-2.71434	-2.71434	-0.121616	-2.71434	2.47111	-0.121616	-2.71434	-0.121616	-0.121616	-2.71434	-2.71434	-2.71434	2.47111	5.06383	2.47111	-2.71434	-2.71434	5.06383	-0.121616	-0.121616	-0.121616	7.65656	-0.121616	2.47111	-0.121616	-0.121616	-0.121616	-0.121616	-2.71434	-0.121616
0.051232	-2.54149	0.051232	-2.54149	-2.54149	0.051232	0.051232	-2.54149	0.051232	-2.54149	0.051232	-2.54149	-2.54149	0.051232	-2.54149	0.051232	-2.54149	2.64396	2.64396	0.051232	-2.54149	2.64396	-2.54149	-2.54149	-2.54149	-2.54149	2.64396	0.051232	0.051232	0.051232	0.051232	0.051232	-2.54149	0.051232	-2.54149	2.64396	2.64396	0.051232	-2.54149	0.051232	2.64396	-2.54149	0.051232	2.64396	2.64396	5.23668	5.23668	0.051232	0.051232	0.051232
-3.14646	2.03899	-3.14646	-3.14646	2.03899	-0.553737	-0.553737	-0.553737	2.03899	-0.553737	-3.14646	-3.14646	4.63171	-0.553737	2.03899	-0.553737	-3.14646	-0.553737	-3.14646	2.03899	4.63171	2.03899	-3.14646	-3.14646	-0.553737	-3.14646	-0.553737	-3.14646	-3.14646	-3.14646	2.03899	-0.553737	-3.14646	-0.553737	-0.553737	-3.14646	2.03899	4.63171	7.22444	-0.553737	-3.14646	2.03899	2.03899	-0.553737	2.03899	-0.553737	-0.553737	-0.553737	-0.553737	-3.14646
0.310504	-2.28222	0.310504	-2.28222	-2.28222	-2.28222	-2.28222	-2.28222	-2.28222	0.310504	0.310504	0.310504	0.310504	-2.28222	-2.28222	-2.28222	-2.28222	-2.28222	-2.28222	0.310504	-2.28222	-2.28222	-2.28222	0.310504	2.90323	5.49595	-2.28222	5.49595	-2.28222	0.310504	-2.28222	0.310504	-2.28222	2.90323	2.90323	0.310504	0.310504	2.90323	-2.28222	-2.28222	-2.28222	-2.28222	-2.28222	-2.28222	-2.28222	-2.28222	0.310504	-2.28222	0.310504	-2.28222
-2.1958	-2.1958	-2.1958	-2.1958	0.396929	0.396929	-2.1958	-2.1958	-2.1958	2.98965	2.98965	5.58238	-2.1958	0.396929	0.396929	-2.1958	-2.1958	0.396929	-2.1958	-2.1958	-2.1958	2.98965	-2.1958	-2.1958	-2.1958	0.396929	-2.1958	-2.1958	0.396929	-2.1958	-2.1958	0.396929	5.58238	-2.1958	-2.1958	2.98965	-2.1958	-2.1958	-2.1958	0.396929	-2.1958	-2.1958	0.396929	0.396929	0.396929	2.98965	-2.1958	2.98965	0.396929	0.396929
-2.88719	2.29826	-2.88719	-0.294465	-2.88719	-2.88719	4.89098	2.29826	-2.88719	-0.294465	-2.88719	-0.294465	2.29826	4.89098	4.89098	-0.294465	-2.88719	2.29826	-2.88719	-2.88719	-2.88719	-2.88719	-2.88719	-0.294465	-2.88719	-2.88719	-2.88719	2.29826	-2.88719	-2.88719	-2.88719	-0.294465	2.29826	2.29826	-2.88719	-0.294465	-0.294465	-0.294465	-0.294465	-0.294465	-0.294465	-0.294465	-0.294465	-0.294465	-2.88719	-0.294465	-2.88719	-2.88719	-2.88719	-0.294465
-2.71434	-2.71434	-2.71434	-0.121616	-2.71434	-2.71434	2.47111	2.47111	2.47111	-2.71434	-0.121616	-2.71434	-2.71434	2.47111	-0.121616	-0.121616	2.47111	-0.121616	2.47111	-2.71434	-0.121616	-0.121616	-0.121616	-0.121616	-0.121616	-2.71434	-2.71434	-2.71434	-2.71434	-2.71434	-2.71434	-2.71434	-2.71434	-2.71434	2.47111	-2.71434	-2.71434	-2.71434	-0.121616	-2.71434	-0.121616	2.47111	-0.121616	-0.121616	-0.121616	-0.121616	2.47111	2.47111	-2.71434	-0.121616
-2.71434	-2.71434	2.47111	-0.121616	2.47111	-2.71434	-0.121616	-2.71434	-0.121616	2.47111	-0.121616	2.47111	-2.71434	-0.121616	-2.71434	-0.121616	-2.71434	-0.121616	-0.121616	-2.71434	-2.71434	-0.121616	2.47111	-0.121616	-2.71434	-0.121616	-2.71434	-2.71434	-2.71434	-0.121616	-2.71434	-2.71434	-2.71434	-2.71434	-0.121616	-2.71434	2.47111	-0.121616	-0.121616	-0.121616	-0.121616	-0.121616	5.06383	5.06383	2.47111	2.47111	-0.121616	-2.71434	2.47111	5.06383
3.07608	0.483353	0.483353	-2.10937	3.07608	-2.10937	3.07608	-2.10937	0.483353	-2.10937	-2.10937	-2.10937	-2.10937	-2.10937	-2.10937	0.483353	-2.10937	-2.10937	-2.10937	0.483353	0.483353	0.483353	-2.10937	0.483353	-2.10937	-2.10937	-2.10937	-2.10937	0.483353	-2.10937	-2.10937	0.483353	3.07608	3.07608	-2.10937	0.483353	0.483353	0.483353	0.483353	0.483353	-2.10937	-2.10937	3.07608	5.6688	3.07608	3.07608	-2.10937	0.483353	-2.10937	-2.10937
-1.67725	0.915474	-1.67725	-1.67725	-1.67725	0.915474	-1.67725	-1.67725	-1.67725	-1.67725	-1.67725	0.915474	-1.67725	0.915474	-1.67725	-1.67725	-1.67725	0.915474	-1.67725	-1.67725	3.5082	3.5082	0.915474	-1.67725	-1.67725	-1.67725	-1.67725	-1.67725	-1.67725	-1.67725	3.5082	-1.67725	-1.67725	3.5082	-1.67725	-1.67725	-1.67725	0.915474	3.5082	0.915474	-1.67725	6.10092	0.915474	3.5082	0.915474	-1.67725	-1.67725	-1.67725	-1.67725	-1.67725
0.310504	0.310504	-2.28222	0.310504	-2.28222	-2.28222	0.310504	-2.28222	-2.28222	0.310504	2.90323	0.310504	0.310504	0.310504	-2.28222	0.310504	-2.28222	0.310504	2.90323	-2.28222	-2.28222	2.90323	0.310504	-2.28222	-2.28222	-2.28222	-2.28222	-2.28222	-2.28222	-2.28222	0.310504	-2.28222	-2.28222	2.90323	0.310504	-2.28222	2.90323	0.310504	2.90323	-2.28222	5.49595	0.310504	5.49595	-2.28222	0.310504	0.310504	-2.28222	0.310504	2.90323	2.90323
0.22408	0.22408	-2.36864	-2.36864	0.22408	-2.36864	-2.36864	0.22408	-2.36864	0.22408	-2.36864	-2.36864	8.00225	-2.36864	2.8168	2.8168	-2.36864	0.22408	-2.36864	-2.36864	0.22408	-2.36864	-2.36864	-2.36864	-2.36864	-2.36864	0.22408	0.22408	-2.36864	0.22408	0.22408	0.22408	0.22408	-2.36864	0.22408	0.22408	2.8168	-2.36864	2.8168	-2.36864	5.40953	0.22408	5.40953	-2.36864	0.22408	2.8168	0.22408	-2.36864	2.8168	0.22408
-2.36864	-2.36864	2.8168	-2.36864	-2.36864	2.8168	0.22408	-2.36864	-2.36864	-2.36864	2.8168	2.8168	-2.36864	-2.36864	0.22408	2.8168	-2.36864	-2.36864	-2.36864	-2.36864	-2.36864	-2.36864	0.22408	2.8168	-2.36864	-2.36864	2.8168	-2.36864	0.22408	-2.36864	-2.36864	-2.36864	0.22408	-2.36864	0.22408	-2.36864	0.22408	-2.36864	2.8168	2.8168	0.22408	2.8168	0.22408	0.22408	-2.36864	-2.36864	2.8168	-2.36864	2.8168	-2.36864
0.22408	0.22408	-2.36864	0.22408	-2.36864	-2.36864	-2.36864	0.22408	-2.36864	-2.36864	5.40953	-2.36864	-2.36864	0.22408	0.22408	-2.36864	0.22408	0.22408	-2.36864	0.22408	0.22408	2.8168	0.22408	-2.36864	-2.36864	-2.36864	0.22408	0.22408	-2.36864	-2.36864	-2.36864	-2.36864	0.22408	2.8168	-2.36864	-2.36864	2.8168	-2.36864	2.8168	2.8168	8.00225	0.22408	2.8168	5.40953	0.22408	5.40953	0.22408	0.22408	0.22408	-2.36864
-2.62792	-2.62792	-0.0351921	-0.0351921	-0.0351921	-0.0351921	-2.62792	-2.62792	-0.0351921	-0.0351921	-2.62792	-2.62792	-2.62792	-2.62792	-0.0351921	-2.62792	-0.0351921	-0.0351921	-2.62792	-2.62792	-0.0351921	5.15026	2.55753	-2.62792	-0.0351921	2.55753	-0.0351921	-0.0351921	-2.62792	-0.0351921	-2.62792	-2.62792	-2.62792	-2.62792	-2.62792	-2.62792	-0.0351921	-0.0351921	-2.62792	2.55753	2.55753	-2.62792	-0.0351921	-0.0351921	-2.62792	-0.0351921	-2.62792	2.55753	-2.62792	-2.62792
0.483353	-2.10937	-2.10937	0.483353	-2.10937	0.483353	3.07608	0.483353	-2.10937	-2.10937	-2.10937	-2.10937	3.07608	-2.10937	0.483353	-2.10937	-2.10937	0.483353	0.483353	0.483353	0.483353	0.483353	-2.10937	0.483353	-2.10937	-2.10937	-2.10937	-2.10937	-2.10937	-2.10937	-2.10937	-2.10937	0.483353	-2.10937	-2.10937	-2.10937	-2.10937	3.07608	-2.10937	0.483353	0.483353	3.07608	-2.10937	0.483353	-2.10937	0.483353	0.483353	-2.10937	0.483353	0.483353
-0.20804	-2.80076	2.38468	-0.20804	-2.80076	-2.80076	-2.80076	2.38468	-2.80076	-0.20804	-2.80076	-0.20804	-0.20804	-0.20804	-0.20804	-0.20804	-2.80076	-0.20804	-2.80076	-0.20804	-2.80076	-2.80076	-0.20804	-0.20804	-2.80076	4.97741	-2.80076	-0.20804	2.38468	-0.20804	-0.20804	-0.20804	-0.20804	-2.80076	-2.80076	-0.20804	-0.20804	-2.80076	-2.80076	2.38468	2.38468	2.38468	-0.20804	2.38468	-0.20804	-0.20804	4.97741	-0.20804	-0.20804	-2.80076
0.310504	-2.28222	-2.28222	0.310504	0.310504	-2.28222	-2.28222	2.90323	0.310504	0.310504	0.310504	-2.28222	0.310504	0.310504	0.310504	0.310504	-2.28222	-2.28222	0.310504	-2.28222	0.310504	0.310504	-2.28222	-2.28222	-2.28222	-2.28222	0.310504	-2.28222	-2.28222	0.310504	0.310504	-2.28222	0.310504	0.310504	2.90323	-2.28222	0.310504	0.310504	0.310504	5.49595	-2.28222	0.310504	0.310504	0.310504	-2.28222	0.310504	2.90323	0.310504	0.310504	-2.28222
5.15026	-0.0351921	-0.0351921	-2.62792	-2.62792	-0.0351921	-0.0351921	-2.62792	-0.0351921	2.55753	-2.62792	-0.0351921	-0.0351921	-2.62792	-0.0351921	-2.62792	-0.0351921	-2.62792	-2.62792	-2.62792	-0.0351921	-0.0351921	-2.62792	-0.0351921	-2.62792	-0.0351921	-2.62792	-0.0351921	-0.0351921	-0.0351921	-2.62792	-0.0351921	-0.0351921	-2.62792	2.55753	-2.62792	-0.0351921	-0.0351921	2.55753	-2.62792	-0.0351921	-0.0351921	-2.62792	-2.62792	-0.0351921	-0.0351921	-2.62792	2.55753	-2.62792	-2.62792
-1.93652	-1.93652	-1.93652	0.656201	0.656201	0.656201	0.656201	0.656201	-1.93652	0.656201	-1.93652	0.656201	-1.93652	-1.93652	-1.93652	-1.93652	-1.93652	-1.93652	-1.93652	0.656201	-1.93652	0.656201	-1.93652	-1.93652	-1.93652	3.24893	0.656201	0.656201	-1.93652	-1.93652	-1.93652	0.656201	0.656201	0.656201	0.656201	3.24893	-1.93652	5.84165	-1.93652	0.656201	3.24893	-1.93652	5.84165	-1.93652	-1.93652	-1.93652	-1.93652	0.656201	-1.93652	-1.93652
-0.640161	-0.640161	4.54529	1.95256	-3.23289	-0.640161	4.54529	-3.23289	-3.23289	-0.640161	-3.23289	-3.23289	-3.23289	-3.23289	-0.640161	1.95256	1.95256	-0.640161	-0.640161	-0.640161	-3.23289	1.95256	-0.640161	4.54529	-3.23289	-0.640161	-3.23289	-3.23289	-0.640161	-3.23289	-3.23289	-3.23289	-0.640161	-3.23289	-3.23289	1.95256	-3.23289	1.95256	4.54529	1.95256	-3.23289	4.54529	-0.640161	-0.640161	-0.640161	1.95256	-0.640161	4.54529	-0.640161	1.95256
2.98965	2.98965	0.396929	-2.1958	-2.1958	0.396929	-2.1958	0.396929	-2.1958	-2.1958	0.396929	0.396929	2.98965	-2.1958	0.396929	0.396929	-2.1958	-2.1958	-2.1958	-2.1958	-2.1958	-2.1958	-2.1958	-2.1958	-2.1958	0.396929	-2.1958	0.396929	0.396929	-2.1958	0.396929	2.98965	0.396929	2.98965	0.396929	0.396929	-2.1958	5.58238	5.58238	0.396929	2.98965	5.58238	-2.1958	0.396929	-2.1958	-2.1958	0.396929	0.396929	2.98965	5.58238
4.54529	-0.640161	1.95256	-0.640161	-0.640161	1.95256	-3.23289	-0.640161	-3.23289	-0.640161	-3.23289	-3.23289	-0.640161	-3.23289	1.95256	4.54529	-3.23289	1.95256	-3.23289	1.95256	-0.640161	-0.640161	-3.23289	-3.23289	-3.23289	-0.640161	-3.23289	1.95256	-3.23289	-0.640161	4.54529	7.13801	-3.23289	4.54529	1.95256	4.54529	-3.23289	-0.640161	-0.640161	1.95256	-0.640161	-0.640161	-0.640161	-3.23289	-3.23289	1.95256	-0.640161	-3.23289	-3.23289	-3.23289
0.310504	2.90323	-2.28222	-2.28222	-2.28222	-2.28222	-2.28222	-2.28222	-2.28222	-2.28222	0.310504	0.310504	-2.28222	-2.28222	-2.28222	-2.28222	0.310504	2.90323	0.310504	0.310504	0.310504	0.310504	-2.28222	0.310504	-2.28222	0.310504	0.310504	-2.28222	0.310504	0.310504	2.90323	2.90323	2.90323	5.49595	-2.28222	2.90323	0.310504	5.49595	-2.28222	2.90323	-2.28222	0.310504	0.310504	-2.28222	-2.28222	2.90323	-2.28222	-2.28222	-2.28222	0.310504
7.22444	-0.553737	-0.553737	2.03899	-0.553737	-3.14646	-3.14646	-3.14646	-0.553737	-3.14646	-3.14646	-3.14646	-0.553737	-3.14646	-0.553737	-0.553737	-3.14646	-3.14646	-0.553737	-3.14646	-3.14646	-3.14646	-0.553737	2.03899	-0.553737	-0.553737	2.03899	4.63171	2.03899	-0.553737	2.03899	-0.553737	-3.14646	-0.553737	-3.14646	-3.14646	-0.553737	-0.553737	-0.553737	4.63171	-0.553737	2.03899	2.03899	-0.553737	2.03899	-3.14646	-0.553737	-0.553737	-0.553737	-0.553737
-3.23289	-0.640161	1.95256	-0.640161	-0.640161	-0.640161	-3.23289	-3.23289	-0.640161	-0.640161	-0.640161	-0.640161	-0.640161	-0.640161	-0.640161	-3.23289	1.95256	-0.640161	-3.23289	1.95256	-0.640161	-0.640161	-3.23289	1.95256	-0.640161	-0.640161	-0.640161	-0.640161	-0.640161	-0.640161	-3.23289	-3.23289	-3.23289	-0.640161	-3.23289	-3.23289	-0.640161	-3.23289	-3.23289	-0.640161	4.54529	-0.640161	-3.23289	1.95256	-0.640161	-3.23289	-0.640161	-3.23289	-3.23289	-3.23289
0.569777	3.1625	-2.02295	0.569777	-2.02295	-2.02295	0.569777	-2.02295	-2.02295	0.569777	-2.02295	-2.02295	-2.02295	-2.02295	-2.02295	0.569777	-2.02295	0.569777	-2.02295	-2.02295	-2.02295	-2.02295	3.1625	-2.02295	0.569777	0.569777	-2.02295	-2.02295	-2.02295	3.1625	0.569777	-2.02295	3.1625	-2.02295	3.1625	3.1625	-2.02295	0.569777	0.569777	3.1625	0.569777	0.569777	3.1625	-2.02295	5.75523	-2.02295	0.569777	-2.02295	0.569777	3.1625
-2.36864	0.22408	5.40953	-2.36864	0.22408	-2.36864	-2.36864	-2.36864	-2.36864	-2.36864	2.8168	-2.36864	-2.36864	-2.36864	0.22408	-2.36864	-2.36864	-2.36864	-2.36864	-2.36864	-2.36864	5.40953	0.22408	0.22408	-2.36864	0.22408	2.8168	-2.36864	0.22408	0.22408	-2.36864	-2.36864	2.8168	-2.36864	0.22408	-2.36864	-2.36864	0.22408	5.40953	0.22408	0.22408	0.22408	-2.36864	2.8168	0.22408	-2.36864	2.8168	5.40953	-2.36864	-2.36864
0.22408	-2.36864	0.22408	-2.36864	0.22408	-2.36864	0.22408	0.22408	-2.36864	0.22408	-2.36864	-2.36864	0.22408	2.8168	-2.36864	2.8168	0.22408	-2.36864	-2.36864	0.22408	2.8168	-2.36864	0.22408	-2.36864	0.22408	-2.36864	0.22408	-2.36864	-2.36864	-2.36864	2.8168	0.22408	2.8168	2.8168	2.8168	-2.36864	-2.36864	-2.36864	2.8168	-2.36864	-2.36864	0.22408	0.22408	2.8168	2.8168	2.8168	0.22408	0.22408	2.8168	2.8168
2.64396	-2.54149	-2.54149	0.051232	0.051232	-2.54149	-2.54149	-2.54149	0.051232	2.64396	0.051232	0.051232	0.051232	-2.54149	0.051232	0.051232	-2.54149	-2.54149	0.051232	0.051232	-2.54149	0.051232	0.051232	-2.54149	-2.54149	-2.54149	0.051232	-2.54149	-2.54149	5.23668	0.051232	0.051232	5.23668	2.64396	-2.54149	2.64396	-2.54149	2.64396	2.64396	0.051232	-2.54149	-2.54149	0.051232	0.051232	-2.54149	0.051232	-2.54149	2.64396	0.051232	-2.54149
-0.294465	-0.294465	-0.294465	-2.88719	-0.294465	-0.294465	2.29826	2.29826	-0.294465	-2.88719	-0.294465	-2.88719	-2.88719	-2.88719	-0.294465	-0.294465	-2.88719	2.29826	-0.294465	2.29826	-2.88719	2.29826	-0.294465	-0.294465	-0.294465	-0.294465	-2.88719	-2.88719	-2.88719	-2.88719	-2.88719	-0.294465	-0.294465	-2.88719	-2.88719	-0.294465	-2.88719	-2.88719	-0.294465	-2.88719	-0.294465	-0.294465	-2.88719	-0.294465	-2.88719	-0.294465	-0.294465	-0.294465	-2.88719	-2.88719
-1.5044	-1.5044	-1.5044	-1.5044	-1.5044	-1.5044	-1.5044	-1.5044	1.08832	-1.5044	-1.5044	-1.5044	-1.5044	-1.5044	-1.5044	3.68105	-1.5044	-1.5044	6.27377	-1.5044	-1.5044	1.08832	-1.5044	-1.5044	-1.5044	-1.5044	-1.5044	-1.5044	1.08832	-1.5044	1.08832	-1.5044	1.08832	3.68105	3.68105	1.08832	-1.5044	-1.5044	-1.5044	1.08832	-1.5044	-1.5044	3.68105	1.08832	3.68105	1.08832	1.08832	1.08832	-1.5044	-1.5044
0.22408	-2.36864	-2.36864	-2.36864	0.22408	-2.36864	-2.36864	0.22408	-2.36864	0.22408	-2.36864	-2.36864	0.22408	0.22408	0.22408	-2.36864	-2.36864	0.22408	2.8168	-2.36864	-2.36864	-2.36864	-2.36864	0.22408	-2.36864	5.40953	0.22408	0.22408	-2.36864	2.8168	-2.36864	0.22408	-2.36864	-2.36864	-2.36864	2.8168	-2.36864	2.8168	0.22408	0.22408	5.40953	0.22408	-2.36864	5.40953	-2.36864	0.22408	0.22408	-2.36864	-2.36864	0.22408
2.73038	-2.45507	-2.45507	0.137656	-2.45507	0.137656	2.73038	-2.45507	-2.45507	-2.45507	-2.45507	-2.45507	0.137656	-2.45507	-2.45507	-2.45507	-2.45507	-2.45507	0.137656	-2.45507	0.137656	5.32311	0.137656	5.32311	-2.45507	0.137656	0.137656	-2.45507	-2.45507	0.137656	-2.45507	-2.45507	0.137656	0.137656	-2.45507	0.137656	0.137656	-2.45507	-2.45507	2.73038	0.137656	0.137656	-2.45507	-2.45507	2.73038	2.73038	0.137656	-2.45507	-2.45507	0.137656
-2.45507	-2.45507	0.137656	-2.45507	-2.45507	0.137656	7.91583	0.137656	-2.45507	0.137656	0.137656	0.137656	-2.45507	-2.45507	-2.45507	0.137656	0.137656	2.73038	0.137656	0.137656	0.137656	-2.45507	-2.45507	-2.45507	0.137656	0.137656	-2.45507	-2.45507	-2.45507	-2.45507	0.137656	-2.45507	-2.45507	0.137656	0.137656	-2.45507	2.73038	2.73038	2.73038	2.73038	2.73038	-2.45507	0.137656	2.73038	5.32311	-2.45507	0.137656	0.137656	5.32311	0.137656
-0.0351921	-2.62792	-0.0351921	2.55753	-2.62792	-2.62792	-0.0351921	2.55753	-0.0351921	2.55753	-2.62792	-2.62792	-2.62792	-2.62792	-0.0351921	2.55753	-0.0351921	-0.0351921	-0.0351921	-0.0351921	-2.62792	-0.0351921	-2.62792	-2.62792	2.55753	-2.62792	-2.62792	-0.0351921	-2.62792	-2.62792	-0.0351921	-2.62792	2.55753	-0.0351921	-0.0351921	-0.0351921	-0.0351921	-2.62792	-2.62792	7.74298	2.55753	2.55753	5.15026	5.15026	5.15026	-0.0351921	2.55753	2.55753	-0.0351921	5.15026
0.22408	0.22408	-2.36864	2.8168	0.22408	-2.36864	0.22408	-2.36864	0.22408	-2.36864	-2.36864	-2.36864	-2.36864	2.8168	-2.36864	-2.36864	0.22408	0.22408	-2.36864	2.8168	0.22408	0.22408	-2.36864	0.22408	-2.36864	0.22408	-2.36864	-2.36864	-2.36864	0.22408	2.8168	-2.36864	0.22408	-2.36864	-2.36864	0.22408	-2.36864	-2.36864	0.22408	-2.36864	0.22408	-2.36864	-2.36864	5.40953	0.22408	2.8168	-2.36864	0.22408	0.22408	2.8168
0.483353	-2.10937	-2.10937	-2.10937	0.483353	0.483353	0.483353	-2.10937	3.07608	3.07608	-2.10937	-2.10937	0.483353	-2.10937	-2.10937	-2.10937	-2.10937	-2.10937	0.483353	-2.10937	0.483353	0.483353	0.483353	0.483353	-2.10937	-2.10937	-2.10937	0.483353	-2.10937	-2.10937	-2.10937	-2.10937	0.483353	0.483353	-2.10937	0.483353	0.483353	0.483353	0.483353	-2.10937	0.483353	0.483353	-2.10937	0.483353	-2.10937	0.483353	-2.10937	-2.10937	-2.10937	-2.10937
-3.40573	-0.813009	1.77972	-0.813009	-3.40573	-0.813009	-3.40573	-3.40573	-3.40573	6.96516	-3.40573	-0.813009	6.96516	-0.813009	1.77972	-3.40573	-3.40573	-3.40573	-0.813009	-0.813009	-0.813009	-3.40573	-0.813009	-0.813009	1.77972	-3.40573	-3.40573	1.77972	4.37244	-0.813009	4.37244	-0.813009	1.77972	-3.40573	1.77972	-0.813009	1.77972	-3.40573	-0.813009	-3.40573	-0.813009	-3.40573	-3.40573	-3.40573	-0.813009	-0.813009	-0.813009	-3.40573	-3.40573	-3.40573
2.38468	-0.20804	-0.20804	-0.20804	-2.80076	-2.80076	-0.20804	-2.80076	2.38468	-0.20804	-0.20804	-2.80076	-0.20804	-2.80076	-2.80076	-2.80076	-0.20804	-0.20804	-0.20804	-0.20804	-2.80076	-0.20804	-2.80076	2.38468	-0.20804	-0.20804	-0.20804	-0.20804	-0.20804	-2.80076	-2.80076	-2.80076	-0.20804	2.38468	-2.80076	-2.80076	2.38468	-0.20804	2.38468	2.38468	-0.20804	-2.80076	-2.80076	4.97741	-0.20804	-2.80076	-0.20804	-0.20804	-0.20804	2.38468
0.137656	0.137656	2.73038	0.137656	0.137656	-2.45507	-2.45507	0.137656	-2.45507	2.73038	-2.45507	-2.45507	-2.45507	-2.45507	-2.45507	2.73038	0.137656	-2.45507	-2.45507	0.137656	-2.45507	-2.45507	-2.45507	2.73038	2.73038	-2.45507	-2.45507	0.137656	0.137656	-2.45507	2.73038	2.73038	0.137656	0.137656	-2.45507	2.73038	0.137656	0.137656	2.73038	-2.45507	0.137656	0.137656	0.137656	0.137656	0.137656	-2.45507	0.137656	0.137656	-2.45507	-2.45507
-2.10937	0.483353	-2.10937	0.483353	-2.10937	0.483353	0.483353	-2.10937	-2.10937	0.483353	-2.10937	-2.10937	-2.10937	0.483353	0.483353	-2.10937	-2.10937	-2.10937	-2.10937	-2.10937	3.07608	0.483353	0.483353	-2.10937	0.483353	-2.10937	0.483353	0.483353	0.483353	-2.10937	-2.10937	0.483353	-2.10937	0.483353	3.07608	0.483353	3.07608	3.07608	3.07608	0.483353	0.483353	-2.10937	0.483353	0.483353	-2.10937	3.07608	3.07608	0.483353	0.483353	0.483353
0.396929	-2.1958	0.396929	-2.1958	-2.1958	-2.1958	0.396929	0.396929	0.396929	0.396929	-2.1958	-2.1958	0.396929	0.396929	-2.1958	-2.1958	-2.1958	0.396929	0.396929	0.396929	-2.1958	-2.1958	-2.1958	2.98965	-2.1958	-2.1958	0.396929	-2.1958	0.396929	0.396929	2.98965	-2.1958	-2.1958	-2.1958	-2.1958	0.396929	2.98965	0.396929	0.396929	2.98965	5.58238	0.396929	5.58238	0.396929	2.98965	0.396929	2.98965	2.98965	-2.1958	-2.1958
-0.294465	-0.294465	-2.88719	-2.88719	-2.88719	-2.88719	-2.88719	-2.88719	-0.294465	-2.88719	-2.88719	-0.294465	-0.294465	-0.294465	-2.88719	-0.294465	-0.294465	2.29826	-0.294465	-2.88719	-0.294465	2.29826	2.29826	-0.294465	-0.294465	-2.88719	-0.294465	-0.294465	4.89098	-0.294465	-0.294465	-0.294465	-0.294465	-0.294465	-2.88719	-0.294465	-0.294465	-2.88719	-2.88719	-0.294465	2.29826	-2.88719	-2.88719	-0.294465	-0.294465	-0.294465	-2.88719	-0.294465	-2.88719	-2.88719
-2.71434	-0.121616	-2.71434	-0.121616	-0.121616	2.47111	2.47111	-2.71434	-0.121616	-0.121616	-2.71434	2.47111	2.47111	-2.71434	-2.71434	-2.71434	-2.71434	-0.121616	-2.71434	-0.121616	-2.71434	-2.71434	2.47111	-0.121616	-2.71434	2.47111	-2.71434	-2.71434	-0.121616	-0.121616	-0.121616	-2.71434	-0.121616	-2.71434	-0.121616	-2.71434	2.47111	-2.71434	2.47111	-0.121616	-0.121616	-0.121616	-2.71434	-2.71434	-2.71434	-0.121616	-2.71434	2.47111	-2.71434	-2.71434
-1.8501	0.742625	-1.8501	-1.8501	-1.8501	-1.8501	-1.8501	-1.8501	-1.8501	-1.8501	-1.8501	-1.8501	-1.8501	-1.8501	-1.8501	-1.8501	-1.8501	-1.8501	0.742625	-1.8501	0.742625	3.33535	-1.8501	0.742625	0.742625	-1.8501	-1.8501	3.33535	5.92807	-1.8501	-1.8501	3.33535	0.742625	-1.8501	-1.8501	0.742625	3.33535	-1.8501	0.742625	0.742625	0.742625	-1.8501	-1.8501	0.742625	3.33535	0.742625	0.742625	0.742625	0.742625	3.33535
-1.76368	-1.76368	0.829049	0.829049	-1.76368	-1.76368	0.829049	-1.76368	0.829049	-1.76368	-1.76368	0.829049	-1.76368	0.829049	6.0145	-1.76368	-1.76368	-1.76368	-1.76368	-1.76368	-1.76368	-1.76368	-1.76368	-1.76368	-1.76368	0.829049	-1.76368	0.829049	-1.76368	-1.76368	-1.76368	0.829049	-1.76368	0.829049	0.829049	-1.76368	-1.76368	-1.76368	0.829049	0.829049	-1.76368	6.0145	0.829049	3.42177	-1.76368	0.829049	6.0145	-1.76368	-1.76368	3.42177
2.03899	2.03899	-3.14646	2.03899	-3.14646	-3.14646	4.63171	-3.14646	-3.14646	-0.553737	-0.553737	2.03899	-0.553737	-0.553737	-0.553737	-0.553737	4.63171	-3.14646	-3.14646	-3.14646	-0.553737	-0.553737	-3.14646	-0.553737	-3.14646	-3.14646	-3.14646	-3.14646	4.63171	-0.553737	-0.553737	-3.14646	-3.14646	-0.553737	2.03899	-3.14646	-3.14646	2.03899	4.63171	-3.14646	-3.14646	-3.14646	2.03899	-3.14646	-0.553737	-3.14646	2.03899	-0.553737	2.03899	2.03899
-0.467313	-0.467313	-0.467313	-3.06004	-0.467313	-3.06004	-0.467313	-0.467313	-3.06004	-0.467313	-3.06004	-0.467313	-3.06004	-0.467313	-0.467313	-0.467313	-0.467313	-0.467313	2.12541	-0.467313	2.12541	-0.467313	2.12541	-3.06004	-0.467313	-3.06004	2.12541	-3.06004	2.12541	-3.06004	-0.467313	2.12541	-3.06004	-3.06004	-0.467313	-0.467313	-0.467313	-3.06004	2.12541	-0.467313	2.12541	-3.06004	-3.06004	-0.467313	-3.06004	-3.06004	-0.467313	-0.467313	-0.467313	-3.06004
2.64396	0.051232	-2.54149	-2.54149	-2.54149	0.051232	0.051232	-2.54149	2.64396	0.051232	-2.54149	0.051232	0.051232	2.64396	-2.54149	0.051232	-2.54149	-2.54149	2.64396	0.051232	-2.54149	0.051232	-2.54149	-2.54149	-2.54149	0.051232	-2.54149	2.64396	-2.54149	-2.54149	2.64396	2.64396	-2.54149	2.64396	2.64396	-2.54149	5.23668	-2.54149	0.051232	0.051232	2.64396	0.051232	2.64396	2.64396	5.23668	0.051232	5.23668	-2.54149	-2.54149	0.051232
-2.02295	-2.02295	-2.02295	0.569777	-2.02295	-2.02295	0.569777	-2.02295	-2.02295	3.1625	0.569777	5.75523	-2.02295	-2.02295	-2.02295	0.569777	-2.02295	0.569777	-2.02295	0.569777	0.569777	-2.02295	-2.02295	-2.02295	-2.02295	0.569777	0.569777	-2.02295	-2.02295	-2.02295	-2.02295	-2.02295	3.1625	-2.02295	0.569777	0.569777	3.1625	3.1625	-2.02295	5.75523	0.569777	3.1625	0.569777	3.1625	3.1625	3.1625	0.569777	3.1625	5.75523	-2.02295
-2.80076	-2.80076	-0.20804	2.38468	-2.80076	-0.20804	2.38468	-2.80076	-0.20804	-2.80076	-0.20804	2.38468	-0.20804	2.38468	-0.20804	-2.80076	-2.80076	2.38468	-2.80076	-2.80076	-0.20804	2.38468	-2.80076	-0.20804	-0.20804	-0.20804	-2.80076	-2.80076	-0.20804	-2.80076	-2.80076	2.38468	2.38468	2.38468	-2.80076	2.38468	-0.20804	2.38468	2.38468	2.38468	-0.20804	-0.20804	-2.80076	2.38468	-2.80076	-2.80076	-2.80076	2.38468	-0.20804	-2.80076
-2.97361	-2.97361	2.21184	-0.380889	-0.380889	2.21184	-0.380889	-2.97361	-0.380889	-0.380889	-0.380889	-2.97361	-2.97361	-0.380889	2.21184	-2.97361	2.21184	-0.380889	-2.97361	-0.380889	2.21184	-0.380889	-0.380889	-2.97361	-0.380889	2.21184	-2.97361	-2.97361	-0.380889	-2.97361	-2.97361	2.21184	-2.97361	2.21184	-2.97361	-0.380889	-2.97361	-0.380889	-2.97361	-0.380889	2.21184	-0.380889	-2.97361	-0.380889	-0.380889	4.80456	-0.380889	4.80456	-2.97361	-2.97361
-2.54149	-2.54149	2.64396	-2.54149	0.051232	0.051232	0.051232	2.64396	2.64396	-2.54149	0.051232	0.051232	2.64396	-2.54149	2.64396	-2.54149	-2.54149	-2.54149	-2.54149	-2.54149	-2.54149	0.051232	-2.54149	0.051232	2.64396	-2.54149	-2.54149	-2.54149	-2.54149	0.051232	-2.54149	-2.54149	2.64396	0.051232	-2.54149	-2.54149	0.051232	2.64396	0.051232	-2.54149	0.051232	0.051232	0.051232	2.64396	0.051232	-2.54149	5.23668	0.051232	0.051232	0.051232
-0.0351921	-0.0351921	-2.62792	-0.0351921	-0.0351921	-2.62792	-2.62792	-2.62792	-0.0351921	-2.62792	2.55753	-0.0351921	-0.0351921	-2.62792	-2.62792	-2.62792	-2.62792	-0.0351921	-2.62792	2.55753	-0.0351921	-0.0351921	5.15026	-2.62792	-2.62792	-2.62792	2.55753	-0.0351921	-2.62792	-0.0351921	-2.62792	2.55753	2.55753	-0.0351921	-0.0351921	-2.62792	2.55753	-2.62792	2.55753	-2.62792	-0.0351921	-0.0351921	-2.62792	2.55753	-0.0351921	-2.62792	-0.0351921	-0.0351921	2.55753	-2.62792
-2.45507	-2.45507	-2.45507	0.137656	2.73038	-2.45507	-2.45507	2.73038	-2.45507	-2.45507	-2.45507	0.137656	-2.45507	2.73038	-2.45507	-2.45507	2.73038	0.137656	-2.45507	-2.45507	-2.45507	-2.45507	5.32311	0.137656	0.137656	-2.45507	-2.45507	0.137656	-2.45507	2.73038	2.73038	2.73038	0.137656	0.137656	2.73038	-2.45507	2.73038	-2.45507	0.137656	2.73038	0.137656	0.137656	-2.45507	2.73038	5.32311	2.73038	2.73038	-2.45507	0.137656	2.73038
6.70589	1.52044	-1.07228	4.11317	-3.66501	-1.07228	1.52044	-3.66501	-3.66501	-3.66501	-3.66501	-1.07228	-1.07228	-3.66501	-1.07228	-1.07228	-3.66501	-1.07228	-1.07228	-3.66501	-3.66501	-1.07228	-3.66501	-3.66501	-1.07228	4.11317	4.11317	-1.07228	1.52044	4.11317	-1.07228	1.52044	-3.66501	-3.66501	-3.66501	4.11317	-1.07228	4.11317	-3.66501	-3.66501	-1.07228	-3.66501	-1.07228	1.52044	-1.07228	-1.07228	1.52044	-1.07228	-3.66501	-3.66501
-2.28222	0.310504	-2.28222	-2.28222	-2.28222	-2.28222	-2.28222	-2.28222	0.310504	0.310504	0.310504	-2.28222	-2.28222	-2.28222	0.310504	5.49595	2.90323	2.90323	2.90323	-2.28222	-2.28222	-2.28222	-2.28222	-2.28222	0.310504	-2.28222	-2.28222	0.310504	-2.28222	0.310504	-2.28222	2.90323	5.49595	-2.28222	0.310504	0.310504	-2.28222	2.90323	5.49595	0.310504	-2.28222	-2.28222	2.90323	0.310504	-2.28222	0.310504	2.90323	-2.28222	-2.28222	5.49595
-2.28222	0.310504	-2.28222	-2.28222	0.310504	0.310504	0.310504	-2.28222	-2.28222	-2.28222	0.310504	0.310504	-2.28222	-2.28222	-2.28222	0.310504	0.310504	8.08868	0.310504	-2.28222	0.310504	0.310504	0.310504	-2.28222	-2.28222	-2.28222	0.310504	-2.28222	-2.28222	-2.28222	-2.28222	-2.28222	-2.28222	0.310504	0.310504	-2.28222	-2.28222	0.310504	0.310504	-2.28222	-2.28222	-2.28222	2.90323	5.49595	-2.28222	8.08868	2.90323	0.310504	0.310504	8.08868
0.137656	0.137656	-2.45507	-2.45507	-2.45507	-2.45507	0.137656	0.137656	0.137656	-2.45507	-2.45507	0.137656	-2.45507	0.137656	-2.45507	-2.45507	0.137656	-2.45507	0.137656	0.137656	2.73038	-2.45507	0.137656	2.73038	2.73038	-2.45507	-2.45507	-2.45507	0.137656	0.137656	-2.45507	-2.45507	0.137656	0.137656	0.137656	2.73038	-2.45507	0.137656	-2.45507	-2.45507	-2.45507	0.137656	2.73038	-2.45507	0.137656	0.137656	0.137656	0.137656	-2.45507	0.137656
-2.97361	-2.97361	-2.97361	-2.97361	-0.380889	-0.380889	4.80456	-0.380889	7.39728	-0.380889	-0.380889	-2.97361	-2.97361	-0.380889	-2.97361	-2.97361	-0.380889	-2.97361	-0.380889	-2.97361	-2.97361	2.21184	-2.97361	-2.97361	2.21184	2.21184	-0.380889	-2.97361	-0.380889	2.21184	-2.97361	-2.97361	-2.97361	-2.97361	-0.380889	2.21184	-0.380889	2.21184	2.21184	-2.97361	-0.380889	2.21184	7.39728	2.21184	-0.380889	2.21184	-2.97361	-0.380889	-0.380889	2.21184
2.29826	-0.294465	-0.294465	-0.294465	-0.294465	-2.88719	-2.88719	-0.294465	2.29826	-2.88719	-0.294465	2.29826	-0.294465	-0.294465	-2.88719	4.89098	-0.294465	-2.88719	-2.88719	-0.294465	-0.294465	-0.294465	-2.88719	-2.88719	-2.88719	-0.294465	-2.88719	-2.88719	-0.294465	-0.294465	-0.294465	-0.294465	-2.88719	-2.88719	-0.294465	-2.88719	-2.88719	2.29826	-2.88719	-0.294465	-0.294465	2.29826	2.29826	2.29826	-0.294465	-0.294465	-0.294465	-2.88719	2.29826	-0.294465
-0.0351921	-2.62792	-0.0351921	-2.62792	-2.62792	-2.62792	-0.0351921	-0.0351921	-2.62792	-0.0351921	-2.62792	-0.0351921	-2.62792	-0.0351921	2.55753	-2.62792	-0.0351921	-2.62792	-0.0351921	-0.0351921	2.55753	2.55753	-0.0351921	-2.62792	-2.62792	-2.62792	-2.62792	-0.0351921	-0.0351921	2.55753	-2.62792	-2.62792	-2.62792	-0.0351921	2.55753	-2.62792	-0.0351921	-2.62792	-0.0351921	-0.0351921	-0.0351921	-2.62792	2.55753	-2.62792	-2.62792	-0.0351921	-2.62792	-0.0351921	-0.0351921	-0.0351921
-2.45507	0.137656	-2.45507	-2.45507	0.137656	2.73038	-2.45507	0.137656	0.137656	-2.45507	-2.45507	0.137656	-2.45507	2.73038	0.137656	-2.45507	0.137656	-2.45507	0.137656	0.137656	-2.45507	2.73038	0.137656	0.137656	0.137656	-2.45507	-2.45507	-2.45507	-2.45507	0.137656	-2.45507	0.137656	0.137656	0.137656	-2.45507	-2.45507	-2.45507	0.137656	0.137656	-2.45507	-2.45507	0.137656	0.137656	0.137656	-2.45507	-2.45507	-2.45507	0.137656	0.137656	2.73038
-2.45507	7.91583	-2.45507	-2.45507	0.137656	0.137656	0.137656	-2.45507	-2.45507	2.73038	-2.45507	2.73038	-2.45507	-2.45507	0.137656	0.137656	-2.45507	0.137656	0.137656	0.137656	-2.45507	-2.45507	-2.45507	-2.45507	-2.45507	-2.45507	-2.45507	-2.45507	-2.45507	5.32311	2.73038	2.73038	-2.45507	0.137656	-2.45507	2.73038	0.137656	-2.45507	0.137656	-2.45507	0.137656	0.137656	-2.45507	0.137656	2.73038	0.137656	-2.45507	2.73038	2.73038	2.73038
-2.97361	-2.97361	-2.97361	-0.380889	-2.97361	-2.97361	-2.97361	-2.97361	-0.380889	-0.380889	4.80456	2.21184	4.80456	-0.380889	-2.97361	-2.97361	2.21184	2.21184	-2.97361	-2.97361	-2.97361	-0.380889	-0.380889	-0.380889	-0.380889	-0.380889	4.80456	-0.380889	-2.97361	-2.97361	-2.97361	-0.380889	2.21184	-0.380889	-2.97361	-0.380889	-0.380889	-2.97361	2.21184	-0.380889	-0.380889	-0.380889	-0.380889	-2.97361	-0.380889	-2.97361	2.21184	-0.380889	-2.97361	-2.97361
-3.06004	-3.06004	-0.467313	-0.467313	-3.06004	-0.467313	-3.06004	2.12541	-3.06004	4.71814	-0.467313	-3.06004	-3.06004	-3.06004	-0.467313	-0.467313	4.71814	2.12541	-3.06004	4.71814	-3.06004	-0.467313	-0.467313	-0.467313	-3.06004	2.12541	-3.06004	-3.06004	-0.467313	-0.467313	-3.06004	-3.06004	-3.06004	-0.467313	-0.467313	-0.467313	-3.06004	-3.06004	-0.467313	4.71814	-0.467313	-3.06004	4.71814	-0.467313	-3.06004	-3.06004	4.71814	-3.06004	-0.467313	2.12541
0.310504	-2.28222	0.310504	-2.28222	2.90323	0.310504	-2.28222	0.310504	-2.28222	0.310504	-2.28222	-2.28222	0.310504	0.310504	0.310504	0.310504	-2.28222	-2.28222	0.310504	0.310504	-2.28222	-2.28222	-2.28222	-2.28222	-2.28222	-2.28222	0.310504	0.310504	2.90323	-2.28222	-2.28222	-2.28222	-2.28222	-2.28222	0.310504	-2.28222	0.310504	-2.28222	5.49595	0.310504	2.90323	-2.28222	-2.28222	2.90323	-2.28222	-2.28222	0.310504	-2.28222	2.90323	-2.28222
-2.45507	-2.45507	5.32311	-2.45507	-2.45507	2.73038	0.137656	0.137656	-2.45507	0.137656	-2.45507	-2.45507	0.137656	0.137656	-2.45507	0.137656	0.137656	0.137656	-2.45507	-2.45507	-2.45507	-2.45507	-2.45507	-2.45507	-2.45507	0.137656	-2.45507	-2.45507	5.32311	2.73038	0.137656	2.73038	-2.45507	-2.45507	0.137656	-2.45507	0.137656	0.137656	2.73038	0.137656	2.73038	0.137656	-2.45507	0.137656	0.137656	-2.45507	0.137656	0.137656	0.137656	5.32311
3.24893	5.84165	0.656201	-1.93652	-1.93652	-1.93652	-1.93652	0.656201	-1.93652	-1.93652	-1.93652	-1.93652	0.656201	0.656201	-1.93652	-1.93652	-1.93652	-1.93652	-1.93652	-1.93652	-1.93652	0.656201	-1.93652	0.656201	0.656201	-1.93652	-1.93652	-1.93652	-1.93652	0.656201	-1.93652	0.656201	-1.93652	0.656201	-1.93652	0.656201	-1.93652	0.656201	-1.93652	3.24893	3.24893	-1.93652	-1.93652	-1.93652	-1.93652	-1.93652	0.656201	0.656201	-1.93652	-1.93652
-2.62792	-0.0351921	-0.0351921	-0.0351921	-0.0351921	-2.62792	2.55753	-0.0351921	-2.62792	-2.62792	-0.0351921	-2.62792	2.55753	-2.62792	-2.62792	-2.62792	-2.62792	-0.0351921	-0.0351921	2.55753	2.55753	-0.0351921	-2.62792	-2.62792	-2.62792	-2.62792	-0.0351921	-0.0351921	-0.0351921	-0.0351921	-0.0351921	-0.0351921	-0.0351921	-0.0351921	-0.0351921	-2.62792	-0.0351921	-2.62792	5.15026	-2.62792	-0.0351921	5.15026	2.55753	-0.0351921	-2.62792	-2.62792	-2.62792	-0.0351921	-0.0351921	-2.62792
0.310504	-2.28222	-2.28222	0.310504	-2.28222	0.310504	0.310504	2.90323	-2.28222	0.310504	0.310504	0.310504	0.310504	-2.28222	0.310504	0.310504	-2.28222	2.90323	-2.28222	-2.28222	0.310504	-2.28222	-2.28222	-2.28222	0.310504	-2.28222	-2.28222	-2.28222	-2.28222	0.310504	0.310504	-2.28222	0.310504	-2.28222	-2.28222	-2.28222	2.90323	0.310504	5.49595	2.90323	5.49595	0.310504	2.90323	0.310504	0.310504	0.310504	-2.28222	-2.28222	2.90323	-2.28222
-1.93652	-1.93652	-1.93652	0.656201	-1.93652	0.656201	-1.93652	3.24893	-1.93652	-1.93652	0.656201	-1.93652	-1.93652	-1.93652	0.656201	-1.93652	0.656201	0.656201	-1.93652	-1.93652	-1.93652	-1.93652	-1.93652	0.656201	-1.93652	3.24893	-1.93652	-1.93652	0.656201	0.656201	-1.93652	0.656201	-1.93652	-1.93652	-1.93652	-1.93652	-1.93652	0.656201	3.24893	0.656201	-1.93652	3.24893	0.656201	-1.93652	0.656201	-1.93652	-1.93652	-1.93652	0.656201	3.24893
-2.02295	-2.02295	0.569777	0.569777	-2.02295	-2.02295	3.1625	-2.02295	0.569777	-2.02295	0.569777	-2.02295	-2.02295	0.569777	-2.02295	-2.02295	-2.02295	-2.02295	-2.02295	-2.02295	3.1625	-2.02295	0.569777	-2.02295	-2.02295	0.569777	0.569777	-2.02295	0.569777	0.569777	0.569777	-2.02295	-2.02295	3.1625	0.569777	-2.02295	0.569777	-2.02295	0.569777	-2.02295	0.569777	-2.02295	0.569777	0.569777	-2.02295	-2.02295	0.569777	-2.02295	5.75523	0.569777
0.22408	-2.36864	-2.36864	-2.36864	-2.36864	-2.36864	0.22408	0.22408	0.22408	-2.36864	-2.36864	-2.36864	-2.36864	2.8168	0.22408	-2.36864	0.22408	-2.36864	-2.36864	-2.36864	-2.36864	-2.36864	2.8168	2.8168	0.22408	-2.36864	0.22408	2.8168	2.8168	-2.36864	-2.36864	0.22408	-2.36864	-2.36864	2.8168	0.22408	0.22408	-2.36864	0.22408	0.22408	0.22408	0.22408	2.8168	0.22408	-2.36864	2.8168	0.22408	2.8168	0.22408	0.22408
-2.10937	-2.10937	-2.10937	0.483353	0.483353	0.483353	-2.10937	-2.10937	-2.10937	0.483353	-2.10937	0.483353	-2.10937	-2.10937	0.483353	3.07608	0.483353	-2.10937	0.483353	-2.10937	-2.10937	-2.10937	0.483353	0.483353	3.07608	0.483353	-2.10937	-2.10937	-2.10937	-2.10937	0.483353	-2.10937	-2.10937	-2.10937	-2.10937	0.483353	0.483353	-2.10937	-2.10937	-2.10937	-2.10937	0.483353	-2.10937	0.483353	0.483353	3.07608	0.483353	3.07608	-2.10937	3.07608
1.43402	-3.75143	-1.15871	-3.75143	1.43402	-1.15871	6.61947	1.43402	-3.75143	-3.75143	-1.15871	-1.15871	-3.75143	-3.75143	-3.75143	-3.75143	-1.15871	-1.15871	-1.15871	1.43402	-3.75143	-1.15871	-3.75143	1.43402	-3.75143	4.02674	4.02674	-1.15871	4.02674	1.43402	-1.15871	-1.15871	-1.15871	-1.15871	-3.75143	-1.15871	4.02674	-1.15871	1.43402	-3.75143	-1.15871	-3.75143	4.02674	1.43402	-1.15871	-1.15871	1.43402	-1.15871	-1.15871	1.43402
2.64396	0.051232	0.051232	0.051232	0.051232	-2.54149	-2.54149	2.64396	-2.54149	-2.54149	-2.54149	0.051232	-2.54149	-2.54149	0.051232	-2.54149	-2.54149	2.64396	2.64396	-2.54149	0.051232	-2.54149	-2.54149	-2.54149	-2.54149	0.051232	2.64396	0.051232	0.051232	-2.54149	-2.54149	0.051232	-2.54149	-2.54149	-2.54149	0.051232	-2.54149	0.051232	0.051232	-2.54149	0.051232	0.051232	2.64396	0.051232	2.64396	-2.54149	2.64396	-2.54149	-2.54149	-2.54149
0.22408	-2.36864	-2.36864	0.22408	2.8168	-2.36864	-2.36864	0.22408	-2.36864	0.22408	-2.36864	0.22408	-2.36864	-2.36864	-2.36864	0.22408	-2.36864	0.22408	0.22408	-2.36864	-2.36864	0.22408	2.8168	2.8168	-2.36864	0.22408	-2.36864	0.22408	0.22408	-2.36864	-2.36864	0.22408	0.22408	-2.36864	0.22408	0.22408	2.8168	2.8168	-2.36864	0.22408	0.22408	0.22408	2.8168	-2.36864	0.22408	-2.36864	0.22408	-2.36864	0.22408	-2.36864
0.22408	0.22408	0.22408	0.22408	-2.36864	-2.36864	-2.36864	-2.36864	-2.36864	-2.36864	-2.36864	-2.36864	2.8168	-2.36864	0.22408	2.8168	-2.36864	0.22408	-2.36864	0.22408	2.8168	-2.36864	0.22408	0.22408	-2.36864	2.8168	-2.36864	-2.36864	-2.36864	0.22408	0.22408	0.22408	0.22408	-2.36864	-2.36864	-2.36864	0.22408	8.00225	5.40953	-2.36864	0.22408	0.22408	0.22408	2.8168	0.22408	0.22408	0.22408	0.22408	0.22408	-2.36864
0.22408	0.22408	0.22408	-2.36864	-2.36864	2.8168	-2.36864	2.8168	-2.36864	0.22408	0.22408	-2.36864	5.40953	0.22408	0.22408	-2.36864	0.22408	-2.36864	0.22408	-2.36864	0.22408	-2.36864	-2.36864	-2.36864	-2.36864	0.22408	-2.36864	-2.36864	-2.36864	-2.36864	0.22408	-2.36864	-2.36864	0.22408	0.22408	-2.36864	0.22408	-2.36864	-2.36864	0.22408	0.22408	5.40953	0.22408	-2.36864	0.22408	0.22408	-2.36864	0.22408	-2.36864	-2.36864
-0.20804	2.38468	-2.80076	-0.20804	2.38468	-0.20804	-0.20804	-2.80076	-0.20804	-0.20804	-0.20804	-2.80076	2.38468	-2.80076	-0.20804	-0.20804	-2.80076	-0.20804	-0.20804	-0.20804	-2.80076	-0.20804	-0.20804	-0.20804	-2.80076	-0.20804	-2.80076	-2.80076	-2.80076	-0.20804	-0.20804	2.38468	-2.80076	-0.20804	-0.20804	-0.20804	-0.20804	-2.80076	-0.20804	4.97741	-0.20804	2.38468	-0.20804	2.38468	-2.80076	-0.20804	-2.80076	2.38468	-2.80076	-0.20804
0.483353	-2.10937	-2.10937	-2.10937	-2.10937	0.483353	-2.10937	0.483353	-2.10937	-2.10937	0.483353	0.483353	-2.10937	0.483353	0.483353	0.483353	3.07608	-2.10937	-2.10937	0.483353	-2.10937	-2.10937	3.07608	-2.10937	-2.10937	-2.10937	-2.10937	-2.10937	0.483353	0.483353	0.483353	3.07608	3.07608	0.483353	-2.10937	-2.10937	5.6688	-2.10937	3.07608	-2.10937	5.6688	5.6688	3.07608	0.483353	5.6688	0.483353	5.6688	-2.10937	0.483353	3.07608
2.64396	0.051232	2.64396	-2.54149	2.64396	-2.54149	-2.54149	-2.54149	-2.54149	0.051232	0.051232	-2.54149	0.051232	-2.54149	0.051232	2.64396	-2.54149	-2.54149	2.64396	-2.54149	0.051232	-2.54149	-2.54149	-2.54149	0.051232	0.051232	-2.54149	0.051232	0.051232	-2.54149	0.051232	-2.54149	0.051232	0.051232	0.051232	0.051232	-2.54149	-2.54149	2.64396	0.051232	-2.54149	2.64396	2.64396	2.64396	0.051232	-2.54149	2.64396	2.64396	0.051232	0.051232
-0.380889	-2.97361	-2.97361	2.21184	-2.97361	-2.97361	-0.380889	-2.97361	4.80456	-0.380889	-0.380889	-2.97361	2.21184	-2.97361	2.21184	-2.97361	-2.97361	-0.380889	-2.97361	4.80456	2.21184	-2.97361	-0.380889	-0.380889	-2.97361	-2.97361	-2.97361	-0.380889	-0.380889	2.21184	-0.380889	-2.97361	-2.97361	-2.97361	-2.97361	-0.380889	-2.97361	-0.380889	-2.97361	-0.380889	-2.97361	-0.380889	2.21184	2.21184	4.80456	2.21184	2.21184	-2.97361	-2.97361	-0.380889
-0.0351921	-2.62792	-2.62792	-0.0351921	-2.62792	2.55753	-2.62792	2.55753	-0.0351921	-2.62792	-2.62792	-0.0351921	5.15026	-2.62792	-2.62792	-2.62792	-2.62792	-0.0351921	-2.62792	2.55753	2.55753	-2.62792	-2.62792	-0.0351921	-2.62792	-2.62792	-2.62792	-0.0351921	-0.0351921	2.55753	-0.0351921	-2.62792	-2.62792	-0.0351921	-0.0351921	2.55753	-0.0351921	-0.0351921	2.55753	-0.0351921	-2.62792	-0.0351921	-2.62792	-2.62792	2.55753	-2.62792	-2.62792	-0.0351921	-2.62792	-2.62792
0.396929	-2.1958	-2.1958	-2.1958	-2.1958	-2.1958	0.396929	-2.1958	-2.1958	2.98965	0.396929	-2.1958	2.98965	0.396929	0.396929	0.396929	-2.1958	-2.1958	0.396929	0.396929	0.396929	0.396929	-2.1958	-2.1958	-2.1958	-2.1958	-2.1958	-2.1958	0.396929	0.396929	0.396929	-2.1958	0.396929	0.396929	0.396929	-2.1958	0.396929	-2.1958	5.58238	0.396929	5.58238	2.98965	-2.1958	0.396929	-2.1958	5.58238	0.396929	2.98965	0.396929	-2.1958
-1.76368	-1.76368	0.829049	-1.76368	-1.76368	-1.76368	-1.76368	-1.76368	-1.76368	-1.76368	0.829049	0.829049	0.829049	0.829049	-1.76368	-1.76368	-1.76368	0.829049	-1.76368	0.829049	-1.76368	-1.76368	3.42177	-1.76368	-1.76368	0.829049	-1.76368	-1.76368	0.829049	-1.76368	-1.76368	0.829049	-1.76368	-1.76368	-1.76368	-1.76368	-1.76368	0.829049	3.42177	3.42177	3.42177	0.829049	0.829049	-1.76368	3.42177	0.829049	-1.76368	3.42177	-1.76368	0.829049
-2.36864	-2.36864	-2.36864	-2.36864	0.22408	0.22408	0.22408	0.22408	0.22408	-2.36864	0.22408	-2.36864	-2.36864	2.8168	-2.36864	0.22408	2.8168	-2.36864	5.40953	-2.36864	-2.36864	-2.36864	0.22408	-2.36864	2.8168	-2.36864	-2.36864	0.22408	-2.36864	-2.36864	5.40953	0.22408	-2.36864	0.22408	-2.36864	5.40953	2.8168	-2.36864	0.22408	0.22408	0.22408	0.22408	0.22408	2.8168	0.22408	-2.36864	0.22408	-2.36864	0.22408	-2.36864
0.051232	-2.54149	-2.54149	0.051232	0.051232	0.051232	5.23668	-2.54149	-2.54149	0.051232	-2.54149	-2.54149	-2.54149	0.051232	0.051232	-2.54149	-2.54149	0.051232	0.051232	-2.54149	0.051232	-2.54149	0.051232	0.051232	2.64396	0.051232	0.051232	-2.54149	0.051232	-2.54149	0.051232	-2.54149	-2.54149	-2.54149	-2.54149	-2.54149	0.051232	0.051232	-2.54149	2.64396	-2.54149	-2.54149	2.64396	2.64396	2.64396	-2.54149	2.64396	2.64396	-2.54149	-2.54149
-0.294465	-0.294465	-2.88719	-0.294465	-2.88719	-2.88719	-2.88719	-0.294465	-0.294465	-2.88719	-0.294465	-0.294465	-0.294465	-0.294465	-2.88719	-2.88719	-2.88719	-0.294465	-2.88719	-2.88719	-2.88719	2.29826	2.29826	-2.88719	-2.88719	2.29826	7.48371	-0.294465	2.29826	-0.294465	-2.88719	-2.88719	2.29826	-2.88719	-0.294465	-2.88719	-0.294465	2.29826	2.29826	-0.294465	-0.294465	-0.294465	2.29826	-2.88719	-0.294465	4.89098	-2.88719	2.29826	-0.294465	-2.88719
0.22408	0.22408	0.22408	0.22408	-2.36864	0.22408	0.22408	-2.36864	-2.36864	2.8168	0.22408	0.22408	-2.36864	-2.36864	-2.36864	0.22408	0.22408	0.22408	0.22408	-2.36864	-2.36864	0.22408	0.22408	-2.36864	-2.36864	-2.36864	-2.36864	-2.36864	0.22408	0.22408	0.22408	-2.36864	-2.36864	0.22408	0.22408	5.40953	0.22408	-2.36864	0.22408	-2.36864	-2.36864	-2.36864	0.22408	0.22408	-2.36864	-2.36864	-2.36864	2.8168	-2.36864	0.22408
2.73038	0.137656	-2.45507	-2.45507	-2.45507	-2.45507	-2.45507	-2.45507	-2.45507	-2.45507	0.137656	-2.45507	-2.45507	-2.45507	0.137656	0.137656	2.73038	0.137656	2.73038	-2.45507	0.137656	-2.45507	-2.45507	0.137656	2.73038	0.137656	-2.45507	0.137656	0.137656	0.137656	0.137656	-2.45507	0.137656	-2.45507	2.73038	0.137656	0.137656	2.73038	0.137656	0.137656	2.73038	5.32311	0.137656	0.137656	5.32311	0.137656	0.137656	0.137656	7.91583	0.137656
0.483353	0.483353	-2.10937	-2.10937	-2.10937	0.483353	-2.10937	3.07608	0.483353	0.483353	-2.10937	-2.10937	-2.10937	0.483353	-2.10937	0.483353	-2.10937	0.483353	0.483353	0.483353	-2.10937	-2.10937	0.483353	-2.10937	-2.10937	-2.10937	-2.10937	0.483353	-2.10937	0.483353	0.483353	-2.10937	0.483353	-2.10937	-2.10937	-2.10937	0.483353	0.483353	3.07608	5.6688	0.483353	0.483353	3.07608	3.07608	0.483353	0.483353	8.26153	3.07608	0.483353	0.483353
-0.121616	-0.121616	5.06383	-2.71434	-0.121616	-0.121616	-0.121616	-2.71434	-2.71434	-2.71434	-2.71434	2.47111	-2.71434	-0.121616	-0.121616	2.47111	-2.71434	-2.71434	-0.121616	-0.121616	-2.71434	-0.121616	-0.121616	-0.121616	-2.71434	-0.121616	-2.71434	-2.71434	2.47111	-2.71434	-2.71434	2.47111	-2.71434	-2.71434	-0.121616	5.06383	-0.121616	-0.121616	-0.121616	-0.121616	-2.71434	-0.121616	2.47111	-0.121616	-0.121616	-0.121616	-0.121616	2.47111	-0.121616	2.47111
-0.20804	-2.80076	-2.80076	-2.80076	2.38468	2.38468	-2.80076	-2.80076	-0.20804	-0.20804	2.38468	-2.80076	-0.20804	-2.80076	-0.20804	-2.80076	-2.80076	-0.20804	-0.20804	-0.20804	-2.80076	-2.80076	-2.80076	-2.80076	-0.20804	-2.80076	4.97741	-0.20804	4.97741	-0.20804	-0.20804	2.38468	-2.80076	-0.20804	-0.20804	-2.80076	2.38468	-0.20804	2.38468	-0.20804	-2.80076	2.38468	-2.80076	-2.80076	-0.20804	-0.20804	-2.80076	2.38468	-0.20804	-0.20804
2.64396	5.23668	0.051232	2.64396	0.051232	0.051232	5.23668	0.051232	0.051232	-2.54149	0.051232	-2.54149	-2.54149	-2.54149	-2.54149	0.051232	-2.54149	-2.54149	-2.54149	-2.54149	2.64396	0.051232	-2.54149	-2.54149	-2.54149	-2.54149	-2.54149	-2.54149	-2.54149	-2.54149	0.051232	-2.54149	0.051232	-2.54149	-2.54149	2.64396	2.64396	0.051232	2.64396	2.64396	2.64396	0.051232	-2.54149	0.051232	0.051232	0.051232	0.051232	-2.54149	0.051232	0.051232
0.22408	-2.36864	-2.36864	-2.36864	-2.36864	0.22408	0.22408	-2.36864	-2.36864	0.22408	2.8168	-2.36864	0.22408	-2.36864	-2.36864	-2.36864	2.8168	-2.36864	-2.36864	-2.36864	0.22408	0.22408	2.8168	2.8168	-2.36864	-2.36864	-2.36864	0.22408	0.22408	0.22408	2.8168	2.8168	-2.36864	0.22408	-2.36864	0.22408	-2.36864	-2.36864	-2.36864	-2.36864	5.40953	2.8168	-2.36864	2.8168	-2.36864	-2.36864	2.8168	2.8168	0.22408	2.8168
2.90323	-2.28222	-2.28222	0.310504	-2.28222	-2.28222	0.310504	-2.28222	-2.28222	-2.28222	0.310504	-2.28222	-2.28222	-2.28222	0.310504	-2.28222	2.90323	0.310504	-2.28222	0.310504	0.310504	-2.28222	0.310504	-2.28222	5.49595	0.310504	-2.28222	-2.28222	0.310504	-2.28222	2.90323	5.49595	-2.28222	0.310504	-2.28222	-2.28222	0.310504	-2.28222	2.90323	2.90323	0.310504	2.90323	2.90323	2.90323	-2.28222	-2.28222	0.310504	-2.28222	-2.28222	-2.28222
-2.02295	-2.02295	-2.02295	-2.02295	-2.02295	-2.02295	-2.02295	-2.02295	0.569777	0.569777	3.1625	0.569777	-2.02295	0.569777	0.569777	0.569777	-2.02295	-2.02295	-2.02295	0.569777	-2.02295	-2.02295	-2.02295	-2.02295	-2.02295	0.569777	-2.02295	3.1625	0.569777	0.569777	-2.02295	-2.02295	-2.02295	-2.02295	-2.02295	0.569777	3.1625	0.569777	0.569777	3.1625	0.569777	-2.02295	3.1625	5.75523	3.1625	0.569777	3.1625	0.569777	-2.02295	3.1625
-2.71434	-2.71434	-2.71434	-2.71434	-0.121616	-2.71434	-0.121616	2.47111	-2.71434	-0.121616	-2.71434	-0.121616	-0.121616	-2.71434	-2.71434	-0.121616	-2.71434	2.47111	-0.121616	2.47111	5.06383	2.47111	-0.121616	-2.71434	-2.71434	-2.71434	-2.71434	-2.71434	-0.121616	2.47111	2.47111	-0.121616	-0.121616	-2.71434	2.47111	-2.71434	-2.71434	-0.121616	-0.121616	-2.71434	-2.71434	-0.121616	-0.121616	-0.121616	-2.71434	-2.71434	-2.71434	-2.71434	-0.121616	-0.121616
-2.02295	3.1625	-2.02295	-2.02295	0.569777	0.569777	-2.02295	0.569777	-2.02295	-2.02295	-2.02295	0.569777	-2.02295	0.569777	-2.02295	-2.02295	-2.02295	-2.02295	-2.02295	0.569777	0.569777	3.1625	0.569777	-2.02295	-2.02295	-2.02295	-2.02295	3.1625	-2.02295	-2.02295	-2.02295	0.569777	-2.02295	3.1625	0.569777	-2.02295	-2.02295	0.569777	-2.02295	0.569777	5.75523	-2.02295	-2.02295	0.569777	3.1625	-2.02295	0.569777	0.569777	0.569777	-2.02295
0.310504	-2.28222	-2.28222	0.310504	-2.28222	-2.28222	-2.28222	0.310504	0.310504	0.310504	-2.28222	-2.28222	0.310504	0.310504	-2.28222	2.90323	-2.28222	2.90323	0.310504	0.310504	2.90323	0.310504	-2.28222	-2.28222	-2.28222	0.310504	-2.28222	-2.28222	-2.28222	-2.28222	-2.28222	0.310504	0.310504	-2.28222	-2.28222	-2.28222	0.310504	0.310504	0.310504	2.90323	0.310504	2.90323	0.310504	5.49595	0.310504	0.310504	2.90323	-2.28222	0.310504	-2.28222
0.396929	-2.1958	-2.1958	-2.1958	0.396929	0.396929	-2.1958	-2.1958	0.396929	5.58238	-2.1958	0.396929	-2.1958	-2.1958	0.396929	0.396929	-2.1958	-2.1958	-2.1958	2.98965	2.98965	-2.1958	0.396929	0.396929	-2.1958	-2.1958	-2.1958	-2.1958	-2.1958	-2.1958	-2.1958	-2.1958	2.98965	-2.1958	0.396929	0.396929	-2.1958	0.396929	2.98965	-2.1958	0.396929	5.58238	5.58238	2.98965	5.58238	2.98965	5.58238	-2.1958	0.396929	2.98965
2.21184	-0.380889	-2.97361	-2.97361	2.21184	-0.380889	-0.380889	-0.380889	-0.380889	-0.380889	-2.97361	2.21184	2.21184	-2.97361	2.21184	-2.97361	-0.380889	-2.97361	-2.97361	-0.380889	-2.97361	2.21184	-2.97361	-0.380889	-0.380889	2.21184	-2.97361	-2.97361	-0.380889	-2.97361	-2.97361	-2.97361	-2.97361	-2.97361	-0.380889	-0.380889	-2.97361	4.80456	-2.97361	-0.380889	-0.380889	-0.380889	2.21184	-0.380889	2.21184	-0.380889	-0.380889	-2.97361	-0.380889	-2.97361
0.22408	-2.36864	0.22408	-2.36864	0.22408	-2.36864	-2.36864	2.8168	-2.36864	-2.36864	2.8168	0.22408	-2.36864	0.22408	0.22408	2.8168	0.22408	0.22408	-2.36864	2.8168	-2.36864	-2.36864	-2.36864	2.8168	-2.36864	-2.36864	-2.36864	-2.36864	-2.36864	-2.36864	-2.36864	0.22408	0.22408	0.22408	0.22408	2.8168	2.8168	-2.36864	0.22408	0.22408	0.22408	2.8168	5.40953	0.22408	2.8168	8.00225	0.22408	2.8168	-2.36864	0.22408
-2.71434	-2.71434	-0.121616	-2.71434	-2.71434	-2.71434	2.47111	-2.71434	-2.71434	-2.71434	-2.71434	2.47111	2.47111	7.65656	5.06383	-0.121616	-2.71434	-2.71434	-2.71434	-0.121616	-2.71434	-0.121616	-0.121616	-2.71434	-0.121616	-2.71434	-0.121616	-2.71434	-0.121616	-0.121616	-2.71434	-2.71434	-2.71434	-2.71434	-0.121616	-2.71434	-2.71434	-0.121616	-2.71434	-2.71434	-0.121616	2.47111	-0.121616	2.47111	-2.71434	-2.71434	-0.121616	2.47111	-2.71434	-0.121616
7.57013	-2.80076	-2.80076	-0.20804	-2.80076	2.38468	-0.20804	-0.20804	-2.80076	-2.80076	-0.20804	-2.80076	-2.80076	-0.20804	-2.80076	-0.20804	-2.80076	-2.80076	-0.20804	-0.20804	-2.80076	-2.80076	-0.20804	-0.20804	2.38468	-0.20804	-0.20804	-2.80076	-0.20804	2.38468	-2.80076	-0.20804	-2.80076	-0.20804	-2.80076	-2.80076	-0.20804	2.38468	2.38468	-0.20804	2.38468	2.38468	-0.20804	2.38468	-0.20804	-0.20804	-2.80076	-2.80076	-0.20804	-0.20804
0.656201	-1.93652	-1.93652	-1.93652	0.656201	-1.93652	0.656201	0.656201	-1.93652	-1.93652	-1.93652	0.656201	-1.93652	-1.93652	0.656201	-1.93652	0.656201	-1.93652	0.656201	-1.93652	-1.93652	-1.93652	0.656201	0.656201	-1.93652	-1.93652	0.656201	-1.93652	3.24893	-1.93652	-1.93652	-1.93652	0.656201	-1.93652	-1.93652	8.43437	-1.93652	0.656201	3.24893	0.656201	0.656201	-1.93652	0.656201	0.656201	0.656201	0.656201	-1.93652	0.656201	0.656201	3.24893
-2.45507	-2.45507	2.73038	-2.45507	-2.45507	-2.45507	0.137656	-2.45507	-2.45507	0.137656	0.137656	0.137656	0.137656	2.73038	-2.45507	-2.45507	-2.45507	-2.45507	0.137656	0.137656	-2.45507	0.137656	2.73038	0.137656	-2.45507	-2.45507	0.137656	0.137656	2.73038	-2.45507	-2.45507	-2.45507	0.137656	-2.45507	-2.45507	2.73038	0.137656	-2.45507	0.137656	-2.45507	-2.45507	-2.45507	-2.45507	-2.45507	2.73038	-2.45507	-2.45507	0.137656	-2.45507	5.32311
5.6688	0.483353	3.07608	-2.10937	-2.10937	-2.10937	-2.10937	-2.10937	-2.10937	-2.10937	-2.10937	3.07608	-2.10937	0.483353	-2.10937	0.483353	0.483353	0.483353	-2.10937	-2.10937	0.483353	0.483353	-2.10937	0.483353	-2.10937	-2.10937	-2.10937	-2.10937	-2.10937	-2.10937	0.483353	-2.10937	-2.10937	-2.10937	-2.10937	0.483353	-2.10937	0.483353	3.07608	3.07608	0.483353	3.07608	-2.10937	0.483353	3.07608	3.07608	0.483353	-2.10937	0.483353	0.483353
0.137656	-2.45507	0.137656	0.137656	0.137656	-2.45507	-2.45507	0.137656	-2.45507	-2.45507	2.73038	-2.45507	-2.45507	0.137656	0.137656	-2.45507	0.137656	0.137656	0.137656	0.137656	0.137656	-2.45507	0.137656	0.137656	2.73038	-2.45507	-2.45507	0.137656	-2.45507	-2.45507	2.73038	-2.45507	-2.45507	0.137656	2.73038	0.137656	0.137656	-2.45507	2.73038	-2.45507	0.137656	2.73038	-2.45507	-2.45507	0.137656	0.137656	0.137656	0.137656	-2.45507	0.137656
-2.62792	-0.0351921	-2.62792	-2.62792	-2.62792	-2.62792	-2.62792	-2.62792	-0.0351921	-0.0351921	2.55753	5.15026	5.15026	5.15026	-0.0351921	-2.62792	-2.62792	-2.62792	-2.62792	-2.62792	-0.0351921	-2.62792	-0.0351921	-2.62792	2.55753	-2.62792	-2.62792	-0.0351921	-2.62792	-0.0351921	-2.62792	-0.0351921	2.55753	-0.0351921	-0.0351921	-2.62792	-2.62792	-0.0351921	-2.62792	-2.62792	-0.0351921	-0.0351921	-2.62792	2.55753	-0.0351921	-0.0351921	2.55753	-2.62792	-0.0351921	-0.0351921
-0.20804	-2.80076	-2.80076	-2.80076	-2.80076	-2.80076	-2.80076	-0.20804	-2.80076	-2.80076	-2.80076	-0.20804	-2.80076	-0.20804	-2.80076	-0.20804	-0.20804	2.38468	-2.80076	-0.20804	-2.80076	2.38468	-0.20804	4.97741	-0.20804	2.38468	2.38468	-0.20804	-0.20804	-0.20804	-2.80076	-0.20804	-0.20804	4.97741	-2.80076	-2.80076	2.38468	2.38468	-0.20804	-0.20804	-0.20804	-0.20804	-0.20804	2.38468	-0.20804	-0.20804	-2.80076	4.97741	2.38468	2.38468
-2.10937	-2.10937	0.483353	-2.10937	-2.10937	-2.10937	-2.10937	0.483353	-2.10937	-2.10937	0.483353	-2.10937	-2.10937	0.483353	-2.10937	-2.10937	-2.10937	-2.10937	0.483353	3.07608	-2.10937	0.483353	-2.10937	0.483353	0.483353	-2.10937	0.483353	3.07608	3.07608	-2.10937	-2.10937	3.07608	-2.10937	-2.10937	0.483353	5.6688	0.483353	8.26153	0.483353	-2.10937	3.07608	0.483353	3.07608	3.07608	-2.10937	-2.10937	0.483353	0.483353	-2.10937	3.07608
0.22408	0.22408	0.22408	2.8168	0.22408	-2.36864	-2.36864	-2.36864	-2.36864	2.8168	-2.36864	-2.36864	-2.36864	0.22408	2.8168	0.22408	-2.36864	-2.36864	-2.36864	0.22408	-2.36864	-2.36864	-2.36864	-2.36864	0.22408	2.8168	-2.36864	2.8168	-2.36864	-2.36864	0.22408	-2.36864	-2.36864	-2.36864	-2.36864	2.8168	2.8168	0.22408	-2.36864	2.8168	5.40953	-2.36864	-2.36864	2.8168	0.22408	-2.36864	0.22408	2.8168	0.22408	2.8168
-2.54149	-2.54149	0.051232	0.051232	-2.54149	2.64396	0.051232	-2.54149	-2.54149	0.051232	0.051232	2.64396	-2.54149	2.64396	2.64396	0.051232	0.051232	0.051232	-2.54149	-2.54149	-2.54149	-2.54149	0.051232	-2.54149	-2.54149	0.051232	-2.54149	0.051232	-2.54149	0.051232	2.64396	-2.54149	0.051232	0.051232	0.051232	-2.54149	0.051232	-2.54149	0.051232	0.051232	0.051232	-2.54149	2.64396	0.051232	-2.54149	0.051232	-2.54149	-2.54149	0.051232	0.051232
2.03899	4.63171	-0.553737	-3.14646	4.63171	-0.553737	-0.553737	-0.553737	-0.553737	-3.14646	-0.553737	-0.553737	-0.553737	-3.14646	-3.14646	-3.14646	-3.14646	-3.14646	-0.553737	2.03899	-3.14646	2.03899	2.03899	-0.553737	-3.14646	-3.14646	-3.14646	-0.553737	-0.553737	-0.553737	-3.14646	-0.553737	4.63171	-3.14646	-0.553737	4.63171	2.03899	-0.553737	2.03899	-3.14646	2.03899	-0.553737	2.03899	-0.553737	4.63171	-3.14646	-3.14646	-0.553737	-0.553737	-0.553737
-0.0351921	-2.62792	-0.0351921	-0.0351921	-2.62792	-2.62792	-0.0351921	-0.0351921	-2.62792	-0.0351921	-2.62792	5.15026	-0.0351921	-2.62792	-0.0351921	-2.62792	-2.62792	-2.62792	-0.0351921	-0.0351921	-2.62792	-2.62792	2.55753	2.55753	-2.62792	2.55753	-0.0351921	-2.62792	-2.62792	-0.0351921	2.55753	-0.0351921	-0.0351921	-2.62792	2.55753	2.55753	2.55753	2.55753	-0.0351921	-0.0351921	5.15026	-0.0351921	2.55753	-0.0351921	-2.62792	-2.62792	-0.0351921	-0.0351921	-0.0351921	-0.0351921
0.051232	-2.54149	-2.54149	2.64396	0.051232	2.64396	0.051232	-2.54149	-2.54149	-2.54149	0.051232	0.051232	-2.54149	-2.54149	2.64396	2.64396	-2.54149	-2.54149	0.051232	0.051232	-2.54149	-2.54149	-2.54149	-2.54149	2.64396	0.051232	-2.54149	2.64396	-2.54149	-2.54149	-2.54149	-2.54149	0.051232	0.051232	2.64396	0.051232	0.051232	-2.54149	5.23668	0.051232	0.051232	2.64396	-2.54149	2.64396	0.051232	0.051232	2.64396	0.051232	-2.54149	0.051232
0.396929	0.396929	-2.1958	0.396929	-2.1958	0.396929	0.396929	2.98965	0.396929	-2.1958	-2.1958	0.396929	-2.1958	-2.1958	0.396929	-2.1958	-2.1958	-2.1958	-2.1958	-2.1958	2.98965	-2.1958	-2.1958	-2.1958	-2.1958	-2.1958	2.98965	-2.1958	0.396929	0.396929	-2.1958	2.98965	-2.1958	0.396929	-2.1958	0.396929	-2.1958	0.396929	-2.1958	2.98965	0.396929	2.98965	0.396929	0.396929	0.396929	2.98965	2.98965	-2.1958	2.98965	0.396929
0.396929	0.396929	-2.1958	-2.1958	0.396929	-2.1958	-2.1958	0.396929	0.396929	-2.1958	-2.1958	-2.1958	0.396929	-2.1958	-2.1958	-2.1958	-2.1958	0.396929	-2.1958	-2.1958	0.396929	0.396929	0.396929	0.396929	0.396929	-2.1958	-2.1958	0.396929	-2.1958	5.58238	0.396929	2.98965	2.98965	0.396929	2.98965	0.396929	-2.1958	-2.1958	-2.1958	-2.1958	0.396929	0.396929	-2.1958	-2.1958	0.396929	0.396929	-2.1958	0.396929	-2.1958	2.98965
-1.76368	-1.76368	-1.76368	-1.76368	-1.76368	-1.76368	0.829049	-1.76368	-1.76368	-1.76368	-1.76368	-1.76368	-1.76368	-1.76368	-1.76368	-1.76368	0.829049	-1.76368	-1.76368	0.829049	3.42177	3.42177	-1.76368	3.42177	0.829049	-1.76368	-1.76368	0.829049	-1.76368	-1.76368	-1.76368	-1.76368	0.829049	0.829049	-1.76368	6.0145	0.829049	3.42177	3.42177	-1.76368	-1.76368	-1.76368	3.42177	-1.76368	0.829049	0.829049	3.42177	0.829049	-1.76368	-1.76368
0.396929	0.396929	-2.1958	0.396929	-2.1958	0.396929	0.396929	0.396929	-2.1958	-2.1958	-2.1958	-2.1958	0.396929	-2.1958	0.396929	-2.1958	0.396929	0.396929	0.396929	2.98965	0.396929	-2.1958	-2.1958	0.396929	-2.1958	-2.1958	-2.1958	0.396929	-2.1958	-2.1958	-2.1958	0.396929	0.396929	0.396929	0.396929	0.396929	0.396929	-2.1958	2.98965	-2.1958	0.396929	-2.1958	5.58238	0.396929	-2.1958	-2.1958	-2.1958	-2.1958	-2.1958	0.396929
-2.88719	-2.88719	-2.88719	-0.294465	2.29826	-0.294465	4.89098	7.48371	-0.294465	-2.88719	2.29826	2.29826	-0.294465	-0.294465	-0.294465	-2.88719	2.29826	-0.294465	-2.88719	-2.88719	-0.294465	-2.88719	-2.88719	-0.294465	-2.88719	-2.88719	-2.88719	-2.88719	-2.88719	-2.88719	-0.294465	-0.294465	-2.88719	-0.294465	-2.88719	-0.294465	-2.88719	2.29826	-2.88719	-0.294465	-2.88719	-2.88719	-2.88719	-0.294465	-0.294465	-0.294465	-2.88719	-0.294465	2.29826	-0.294465
-2.45507	-2.45507	-2.45507	0.137656	0.137656	-2.45507	-2.45507	-2.45507	0.137656	-2.45507	-2.45507	-2.45507	-2.45507	-2.45507	-2.45507	-2.45507	-2.45507	-2.45507	0.137656	0.137656	-2.45507	0.137656	2.73038	5.32311	0.137656	2.73038	2.73038	0.137656	-2.45507	2.73038	2.73038	0.137656	7.91583	-2.45507	-2.45507	-2.45507	0.137656	0.137656	-2.45507	2.73038	0.137656	0.137656	-2.45507	5.32311	0.137656	0.137656	0.137656	-2.45507	2.73038	0.137656
-2.45507	0.137656	2.73038	-2.45507	0.137656	0.137656	-2.45507	-2.45507	0.137656	-2.45507	0.137656	-2.45507	2.73038	-2.45507	-2.45507	-2.45507	-2.45507	0.137656	-2.45507	-2.45507	-2.45507	-2.45507	0.137656	5.32311	2.73038	-2.45507	-2.45507	0.137656	2.73038	-2.45507	2.73038	0.137656	-2.45507	-2.45507	2.73038	0.137656	-2.45507	-2.45507	2.73038	0.137656	2.73038	0.137656	-2.45507	-2.45507	0.137656	0.137656	0.137656	-2.45507	-2.45507	-2.45507
-2.45507	0.137656	0.137656	-2.45507	0.137656	-2.45507	-2.45507	-2.45507	0.137656	2.73038	-2.45507	2.73038	-2.45507	-2.45507	0.137656	0.137656	0.137656	2.73038	-2.45507	-2.45507	-2.45507	-2.45507	0.137656	-2.45507	-2.45507	-2.45507	0.137656	0.137656	2.73038	0.137656	-2.45507	-2.45507	2.73038	-2.45507	-2.45507	-2.45507	0.137656	-2.45507	-2.45507	0.137656	0.137656	2.73038	0.137656	2.73038	0.137656	0.137656	-2.45507	-2.45507	-2.45507	-2.45507
3.24893	-1.93652	3.24893	-1.93652	-1.93652	-1.93652	0.656201	-1.93652	-1.93652	0.656201	-1.93652	-1.93652	0.656201	3.24893	-1.93652	0.656201	-1.93652	-1.93652	-1.93652	0.656201	0.656201	0.656201	-1.93652	-1.93652	-1.93652	-1.93652	-1.93652	-1.93652	-1.93652	-1.93652	0.656201	0.656201	-1.93652	-1.93652	-1.93652	-1.93652	0.656201	0.656201	0.656201	5.84165	0.656201	3.24893	0.656201	0.656201	0.656201	3.24893	-1.93652	-1.93652	-1.93652	0.656201
2.38468	-2.80076	2.38468	-2.80076	-0.20804	-2.80076	-2.80076	-2.80076	2.38468	2.38468	-2.80076	-2.80076	2.38468	2.38468	-0.20804	-0.20804	-2.80076	-2.80076	2.38468	-2.80076	-0.20804	-2.80076	-0.20804	-2.80076	-0.20804	-2.80076	-0.20804	-2.80076	-0.20804	-0.20804	-0.20804	2.38468	-2.80076	-0.20804	-0.20804	-0.20804	-0.20804	-2.80076	-2.80076	-0.20804	7.57013	-0.20804	-2.80076	4.97741	-2.80076	-0.20804	-0.20804	-0.20804	-2.80076	2.38468
-0.726585	4.45886	-0.726585	1.86614	-0.726585	-0.726585	-3.31931	-0.726585	-3.31931	1.86614	-0.726585	-3.31931	-3.31931	1.86614	-3.31931	1.86614	-3.31931	-0.726585	-0.726585	1.86614	1.86614	-0.726585	-3.31931	-3.31931	-3.31931	1.86614	-0.726585	-0.726585	-0.726585	-3.31931	1.86614	-0.726585	-3.31931	1.86614	-3.31931	-0.726585	-3.31931	-3.31931	-3.31931	-3.31931	-3.31931	-0.726585	-3.31931	-0.726585	-3.31931	-3.31931	-3.31931	1.86614	-3.31931	-0.726585
0.742625	0.742625	0.742625	-1.8501	-1.8501	0.742625	-1.8501	-1.8501	0.742625	-1.8501	-1.8501	-1.8501	-1.8501	-1.8501	0.742625	0.742625	-1.8501	0.742625	-1.8501	-1.8501	-1.8501	-1.8501	-1.8501	-1.8501	0.742625	0.742625	-1.8501	0.742625	0.742625	-1.8501	0.742625	0.742625	-1.8501	-1.8501	0.742625	-1.8501	-1.8501	-1.8501	-1.8501	0.742625	0.742625	-1.8501	-1.8501	5.92807	3.33535	0.742625	0.742625	0.742625	-1.8501	0.742625
0.396929	0.396929	-2.1958	2.98965	-2.1958	-2.1958	-2.1958	0.396929	-2.1958	0.396929	0.396929	2.98965	-2.1958	-2.1958	0.396929	0.396929	0.396929	-2.1958	-2.1958	-2.1958	0.396929	0.396929	-2.1958	-2.1958	0.396929	0.396929	-2.1958	-2.1958	-2.1958	-2.1958	0.396929	0.396929	-2.1958	-2.1958	-2.1958	0.396929	0.396929	-2.1958	0.396929	-2.1958	-2.1958	0.396929	-2.1958	-2.1958	-2.1958	-2.1958	-2.1958	-2.1958	-2.1958	0.396929
-2.10937	3.07608	0.483353	-2.10937	-2.10937	-2.10937	-2.10937	0.483353	-2.10937	0.483353	0.483353	-2.10937	0.483353	-2.10937	-2.10937	5.6688	0.483353	3.07608	-2.10937	0.483353	-2.10937	0.483353	-2.10937	-2.10937	-2.10937	-2.10937	-2.10937	-2.10937	-2.10937	-2.10937	0.483353	0.483353	-2.10937	3.07608	-2.10937	-2.10937	-2.10937	5.6688	0.483353	0.483353	-2.10937	3.07608	0.483353	5.6688	5.6688	0.483353	-2.10937	-2.10937	-2.10937	-2.10937
0.310504	0.310504	-2.28222	-2.28222	-2.28222	0.310504	0.310504	-2.28222	2.90323	0.310504	-2.28222	0.310504	-2.28222	-2.28222	-2.28222	2.90323	0.310504	-2.28222	0.310504	0.310504	-2.28222	0.310504	-2.28222	-2.28222	0.310504	2.90323	-2.28222	-2.28222	-2.28222	-2.28222	-2.28222	0.310504	-2.28222	-2.28222	0.310504	-2.28222	0.310504	0.310504	0.310504	0.310504	0.310504	5.49595	2.90323	-2.28222	0.310504	0.310504	-2.28222	0.310504	0.310504	2.90323
2.47111	-2.71434	-0.121616	-0.121616	2.47111	7.65656	-2.71434	-2.71434	-2.71434	-2.71434	2.47111	2.47111	-0.121616	-2.71434	-2.71434	-0.121616	-2.71434	-2.71434	-2.71434	-2.71434	-2.71434	-0.121616	-2.71434	-2.71434	5.06383	-0.121616	-2.71434	-2.71434	-0.121616	-2.71434	-0.121616	-2.71434	-2.71434	-0.121616	-0.121616	2.47111	-2.71434	-0.121616	-2.71434	-0.121616	-0.121616	2.47111	-0.121616	-2.71434	-0.121616	-0.121616	-0.121616	-2.71434	2.47111	-2.71434
-2.10937	0.483353	-2.10937	0.483353	0.483353	0.483353	-2.10937	-2.10937	-2.10937	-2.10937	0.483353	-2.10937	0.483353	0.483353	0.483353	-2.10937	-2.10937	0.483353	0.483353	-2.10937	-2.10937	0.483353	3.07608	-2.10937	-2.10937	-2.10937	3.07608	-2.10937	-2.10937	-2.10937	-2.10937	0.483353	-2.10937	-2.10937	5.6688	0.483353	0.483353	3.07608	3.07608	0.483353	5.6688	3.07608	0.483353	0.483353	0.483353	3.07608	0.483353	-2.10937	0.483353	3.07608
0.396929	-2.1958	0.396929	-2.1958	-2.1958	-2.1958	0.396929	0.396929	-2.1958	2.98965	-2.1958	0.396929	-2.1958	0.396929	-2.1958	-2.1958	-2.1958	0.396929	-2.1958	-2.1958	-2.1958	-2.1958	0.396929	-2.1958	2.98965	0.396929	0.396929	2.98965	-2.1958	-2.1958	2.98965	-2.1958	-2.1958	0.396929	-2.1958	0.396929	-2.1958	-2.1958	5.58238	0.396929	-2.1958	2.98965	2.98965	0.396929	0.396929	-2.1958	-2.1958	2.98965	0.396929	0.396929
2.8168	0.22408	-2.36864	-2.36864	0.22408	-2.36864	0.22408	2.8168	2.8168	0.22408	-2.36864	0.22408	-2.36864	-2.36864	-2.36864	-2.36864	-2.36864	0.22408	-2.36864	-2.36864	-2.36864	-2.36864	-2.36864	0.22408	5.40953	0.22408	-2.36864	-2.36864	-2.36864	0.22408	-2.36864	2.8168	0.22408	2.8168	-2.36864	-2.36864	0.22408	0.22408	0.22408	2.8168	0.22408	0.22408	2.8168	2.8168	2.8168	-2.36864	-2.36864	0.22408	0.22408	0.22408
-0.294465	-2.88719	4.89098	-2.88719	2.29826	-0.294465	-0.294465	-2.88719	-2.88719	2.29826	-0.294465	-2.88719	-0.294465	-2.88719	-2.88719	2.29826	-2.88719	-2.88719	2.29826	2.29826	-2.88719	-0.294465	-2.88719	-2.88719	-2.88719	-0.294465	-0.294465	-0.294465	-2.88719	2.29826	-2.88719	-2.88719	-0.294465	-2.88719	-0.294465	-0.294465	-0.294465	-2.88719	-2.88719	-2.88719	2.29826	-2.88719	-2.88719	-2.88719	-0.294465	-0.294465	-0.294465	2.29826	-2.88719	-0.294465
-2.1958	0.396929	-2.1958	-2.1958	0.396929	-2.1958	0.396929	0.396929	0.396929	0.396929	-2.1958	0.396929	0.396929	0.396929	-2.1958	0.396929	-2.1958	0.396929	-2.1958	-2.1958	-2.1958	0.396929	-2.1958	-2.1958	0.396929	0.396929	-2.1958	0.396929	-2.1958	0.396929	-2.1958	-2.1958	2.98965	-2.1958	-2.1958	-2.1958	-2.1958	0.396929	-2.1958	0.396929	-2.1958	2.98965	2.98965	0.396929	-2.1958	2.98965	-2.1958	0.396929	2.98965	-2.1958
-2.45507	-2.45507	-2.45507	-2.45507	-2.45507	-2.45507	0.137656	2.73038	-2.45507	0.137656	-2.45507	-2.45507	0.137656	-2.45507	0.137656	-2.45507	2.73038	0.137656	0.137656	0.137656	0.137656	-2.45507	0.137656	-2.45507	0.137656	0.137656	2.73038	-2.45507	0.137656	0.137656	-2.45507	0.137656	0.137656	-2.45507	0.137656	2.73038	0.137656	0.137656	5.32311	2.73038	0.137656	-2.45507	2.73038	0.137656	-2.45507	-2.45507	0.137656	2.73038	0.137656	0.137656
0.137656	2.73038	-2.45507	0.137656	0.137656	-2.45507	0.137656	5.32311	-2.45507	2.73038	0.137656	0.137656	-2.45507	0.137656	0.137656	-2.45507	-2.45507	0.137656	-2.45507	-2.45507	-2.45507	0.137656	-2.45507	-2.45507	-2.45507	0.137656	0.137656	-2.45507	-2.45507	-2.45507	0.137656	0.137656	-2.45507	-2.45507	0.137656	-2.45507	0.137656	-2.45507	2.73038	-2.45507	0.137656	0.137656	2.73038	0.137656	0.137656	2.73038	0.137656	0.137656	-2.45507	0.137656
-2.10937	0.483353	-2.10937	-2.10937	-2.10937	3.07608	-2.10937	-2.10937	3.07608	0.483353	-2.10937	0.483353	-2.10937	-2.10937	0.483353	0.483353	0.483353	3.07608	-2.10937	-2.10937	0.483353	-2.10937	-2.10937	-2.10937	-2.10937	3.07608	-2.10937	-2.10937	-2.10937	-2.10937	0.483353	-2.10937	3.07608	-2.10937	-2.10937	3.07608	-2.10937	0.483353	0.483353	0.483353	0.483353	0.483353	3.07608	3.07608	0.483353	5.6688	0.483353	-2.10937	0.483353	0.483353
-0.20804	2.38468	-0.20804	-2.80076	-2.80076	-0.20804	-0.20804	-0.20804	-2.80076	-2.80076	2.38468	2.38468	-0.20804	-2.80076	-2.80076	-2.80076	-0.20804	-2.80076	-0.20804	-2.80076	2.38468	-2.80076	2.38468	-0.20804	-2.80076	-2.80076	-2.80076	-0.20804	4.97741	-2.80076	4.97741	-0.20804	-2.80076	-2.80076	-0.20804	2.38468	-0.20804	-2.80076	-0.20804	2.38468	-0.20804	-0.20804	-0.20804	-0.20804	-0.20804	2.38468	2.38468	-0.20804	2.38468	-0.20804
0.137656	0.137656	-2.45507	-2.45507	0.137656	-2.45507	0.137656	-2.45507	-2.45507	0.137656	-2.45507	0.137656	0.137656	-2.45507	2.73038	0.137656	-2.45507	-2.45507	-2.45507	-2.45507	-2.45507	0.137656	-2.45507	-2.45507	-2.45507	5.32311	-2.45507	-2.45507	2.73038	5.32311	0.137656	0.137656	-2.45507	0.137656	-2.45507	-2.45507	0.137656	2.73038	0.137656	0.137656	-2.45507	0.137656	2.73038	2.73038	0.137656	2.73038	2.73038	0.137656	0.137656	0.137656
-2.02295	-2.02295	-2.02295	-2.02295	-2.02295	-2.02295	0.569777	0.569777	-2.02295	0.569777	-2.02295	0.569777	-2.02295	0.569777	3.1625	-2.02295	0.569777	-2.02295	0.569777	-2.02295	-2.02295	-2.02295	-2.02295	0.569777	0.569777	-2.02295	0.569777	0.569777	0.569777	-2.02295	-2.02295	0.569777	0.569777	-2.02295	0.569777	0.569777	-2.02295	0.569777	3.1625	0.569777	-2.02295	0.569777	3.1625	0.569777	5.75523	3.1625	0.569777	-2.02295	0.569777	-2.02295
-3.06004	-3.06004	2.12541	-3.06004	-3.06004	-0.467313	-0.467313	-3.06004	-0.467313	2.12541	2.12541	2.12541	2.12541	-3.06004	4.71814	-3.06004	4.71814	-0.467313	-3.06004	2.12541	-0.467313	-3.06004	-3.06004	-0.467313	-0.467313	-3.06004	-3.06004	-3.06004	-3.06004	-0.467313	-3.06004	2.12541	-0.467313	-0.467313	-0.467313	-3.06004	-3.06004	-3.06004	-0.467313	-0.467313	-3.06004	2.12541	2.12541	-0.467313	-0.467313	2.12541	2.12541	2.12541	4.71814	-0.467313
1.86614	-0.726585	-0.726585	1.86614	1.86614	1.86614	1.86614	-3.31931	-3.31931	-0.726585	-0.726585	-0.726585	-3.31931	-3.31931	-0.726585	4.45886	-0.726585	1.86614	-3.31931	4.45886	-0.726585	-3.31931	-3.31931	-3.31931	-0.726585	-3.31931	-0.726585	-3.31931	-0.726585	-3.31931	-0.726585	-0.726585	-3.31931	-0.726585	-3.31931	1.86614	-3.31931	-3.31931	-0.726585	-0.726585	-0.726585	4.45886	-3.31931	-0.726585	1.86614	-3.31931	-0.726585	-3.31931	-3.31931	-0.726585
0.656201	0.656201	-1.93652	-1.93652	0.656201	0.656201	0.656201	-1.93652	-1.93652	0.656201	0.656201	0.656201	-1.93652	0.656201	-1.93652	0.656201	0.656201	-1.93652	-1.93652	-1.93652	-1.93652	-1.93652	0.656201	-1.93652	-1.93652	-1.93652	-1.93652	-1.93652	0.656201	-1.93652	0.656201	0.656201	0.656201	-1.93652	-1.93652	-1.93652	0.656201	-1.93652	3.24893	0.656201	3.24893	0.656201	3.24893	-1.93652	-1.93652	0.656201	3.24893	0.656201	0.656201	-1.93652
-0.0351921	-2.62792	-0.0351921	-2.62792	-2.62792	-2.62792	-0.0351921	-0.0351921	-0.0351921	-2.62792	-2.62792	2.55753	-0.0351921	2.55753	-2.62792	-2.62792	2.55753	-2.62792	2.55753	-0.0351921	-2.62792	-2.62792	-2.62792	-2.62792	-0.0351921	2.55753	-0.0351921	-0.0351921	-0.0351921	-2.62792	-0.0351921	-2.62792	-2.62792	-2.62792	-2.62792	-0.0351921	-0.0351921	-0.0351921	5.15026	2.55753	-0.0351921	-0.0351921	2.55753	7.74298	-0.0351921	7.74298	-0.0351921	2.55753	-0.0351921	-2.62792
-0.294465	-2.88719	-2.88719	2.29826	2.29826	-0.294465	-0.294465	2.29826	-0.294465	-0.294465	-0.294465	-0.294465	-2.88719	-2.88719	2.29826	-2.88719	-0.294465	-2.88719	-2.88719	-2.88719	-2.88719	4.89098	2.29826	-0.294465	-2.88719	-2.88719	-2.88719	-2.88719	-0.294465	-0.294465	-0.294465	-0.294465	2.29826	-2.88719	-0.294465	-0.294465	2.29826	-0.294465	-0.294465	-0.294465	-2.88719	-2.88719	-2.88719	2.29826	-2.88719	-2.88719	2.29826	-2.88719	-2.88719	-2.88719
0.22408	-2.36864	0.22408	-2.36864	-2.36864	0.22408	0.22408	-2.36864	0.22408	-2.36864	-2.36864	0.22408	-2.36864	-2.36864	0.22408	2.8168	2.8168	0.22408	0.22408	0.22408	-2.36864	-2.36864	0.22408	-2.36864	0.22408	-2.36864	0.22408	-2.36864	0.22408	-2.36864	0.22408	-2.36864	-2.36864	-2.36864	-2.36864	-2.36864	0.22408	-2.36864	0.22408	-2.36864	-2.36864	-2.36864	2.8168	-2.36864	-2.36864	0.22408	0.22408	0.22408	-2.36864	0.22408
-0.0351921	5.15026	-0.0351921	-0.0351921	-0.0351921	-2.62792	-0.0351921	-0.0351921	-2.62792	-0.0351921	-0.0351921	-2.62792	-2.62792	-2.62792	-0.0351921	-2.62792	-2.62792	-0.0351921	-2.62792	2.55753	-0.0351921	-2.62792	-2.62792	-2.62792	2.55753	-2.62792	-0.0351921	-2.62792	-0.0351921	-0.0351921	-2.62792	2.55753	-2.62792	-0.0351921	-2.62792	2.55753	2.55753	2.55753	2.55753	2.55753	-0.0351921	2.55753	-0.0351921	-0.0351921	-2.62792	2.55753	-0.0351921	-0.0351921	-0.0351921	-2.62792
-2.36864	0.22408	2.8168	-2.36864	0.22408	-2.36864	-2.36864	0.22408	-2.36864	-2.36864	0.22408	-2.36864	0.22408	-2.36864	-2.36864	0.22408	0.22408	0.22408	0.22408	0.22408	2.8168	0.22408	0.22408	0.22408	-2.36864	-2.36864	0.22408	-2.36864	-2.36864	-2.36864	-2.36864	-2.36864	-2.36864	-2.36864	-2.36864	0.22408	0.22408	5.40953	0.22408	0.22408	2.8168	2.8168	0.22408	0.22408	2.8168	0.22408	5.40953	0.22408	0.22408	0.22408
0.137656	2.73038	0.137656	-2.45507	0.137656	-2.45507	0.137656	-2.45507	0.137656	-2.45507	0.137656	-2.45507	-2.45507	-2.45507	-2.45507	-2.45507	-2.45507	0.137656	0.137656	-2.45507	0.137656	0.137656	0.137656	-2.45507	2.73038	-2.45507	0.137656	0.137656	0.137656	0.137656	0.137656	0.137656	-2.45507	2.73038	-2.45507	0.137656	-2.45507	0.137656	0.137656	0.137656	2.73038	0.137656	0.137656	-2.45507	0.137656	-2.45507	0.137656	-2.45507	0.137656	0.137656
-0.467313	-0.467313	-0.467313	-0.467313	4.71814	-0.467313	-3.06004	-0.467313	-3.06004	-3.06004	-3.06004	-0.467313	-3.06004	-3.06004	-0.467313	-3.06004	-0.467313	-3.06004	-0.467313	2.12541	-0.467313	-3.06004	7.31086	-0.467313	-3.06004	-3.06004	2.12541	-0.467313	-0.467313	-0.467313	-3.06004	-3.06004	4.71814	-3.06004	-0.467313	-0.467313	-3.06004	2.12541	-3.06004	4.71814	-3.06004	2.12541	-0.467313	2.12541	-0.467313	-0.467313	2.12541	-3.06004	-0.467313	-3.06004
-2.02295	-2.02295	0.569777	0.569777	-2.02295	-2.02295	3.1625	3.1625	-2.02295	3.1625	-2.02295	-2.02295	-2.02295	-2.02295	-2.02295	0.569777	-2.02295	0.569777	-2.02295	-2.02295	-2.02295	-2.02295	-2.02295	-2.02295	0.569777	0.569777	0.569777	0.569777	-2.02295	-2.02295	0.569777	0.569777	-2.02295	3.1625	-2.02295	0.569777	0.569777	0.569777	3.1625	0.569777	3.1625	0.569777	3.1625	3.1625	3.1625	3.1625	3.1625	0.569777	0.569777	0.569777
0.656201	-1.93652	-1.93652	-1.93652	-1.93652	3.24893	0.656201	-1.93652	-1.93652	0.656201	-1.93652	3.24893	-1.93652	-1.93652	-1.93652	-1.93652	0.656201	0.656201	-1.93652	-1.93652	0.656201	-1.93652	-1.93652	-1.93652	0.656201	0.656201	-1.93652	-1.93652	-1.93652	0.656201	-1.93652	-1.93652	3.24893	5.84165	5.84165	5.84165	-1.93652	-1.93652	0.656201	0.656201	-1.93652	0.656201	3.24893	0.656201	-1.93652	-1.93652	-1.93652	0.656201	-1.93652	-1.93652
-2.80076	2.38468	-0.20804	-0.20804	-2.80076	-0.20804	-2.80076	-0.20804	-2.80076	-0.20804	-2.80076	4.97741	-0.20804	-2.80076	2.38468	-2.80076	-2.80076	-0.20804	-2.80076	-0.20804	-0.20804	2.38468	4.97741	-2.80076	-2.80076	-0.20804	-0.20804	-2.80076	-2.80076	-2.80076	-0.20804	-0.20804	-2.80076	-2.80076	-0.20804	-2.80076	-0.20804	2.38468	2.38468	-0.20804	-0.20804	-0.20804	-2.80076	4.97741	-2.80076	2.38468	-0.20804	-2.80076	-0.20804	2.38468
-1.93652	0.656201	-1.93652	-1.93652	-1.93652	-1.93652	3.24893	-1.93652	3.24893	0.656201	0.656201	-1.93652	-1.93652	-1.93652	0.656201	-1.93652	0.656201	0.656201	-1.93652	-1.93652	-1.93652	0.656201	-1.93652	3.24893	-1.93652	-1.93652	-1.93652	-1.93652	-1.93652	-1.93652	0.656201	0.656201	-1.93652	0.656201	-1.93652	-1.93652	-1.93652	3.24893	0.656201	-1.93652	0.656201	0.656201	-1.93652	-1.93652	-1.93652	0.656201	-1.93652	-1.93652	8.43437	0.656201
4.89098	2.29826	2.29826	-0.294465	-0.294465	-0.294465	-2.88719	-0.294465	2.29826	-2.88719	-2.88719	2.29826	-2.88719	-0.294465	-2.88719	-2.88719	-2.88719	-0.294465	2.29826	-0.294465	-0.294465	-0.294465	-0.294465	-2.88719	-2.88719	-2.88719	-2.88719	-2.88719	-0.294465	-2.88719	-2.88719	-2.88719	-0.294465	-0.294465	-2.88719	-0.294465	-0.294465	-2.88719	-0.294465	4.89098	-0.294465	-0.294465	-0.294465	2.29826	-0.294465	2.29826	-2.88719	2.29826	-0.294465	-0.294465
0.22408	-2.36864	-2.36864	0.22408	-2.36864	-2.36864	0.22408	-2.36864	-2.36864	-2.36864	0.22408	0.22408	-2.36864	-2.36864	-2.36864	-2.36864	-2.36864	-2.36864	-2.36864	-2.36864	5.40953	8.00225	2.8168	-2.36864	-2.36864	-2.36864	2.8168	0.22408	-2.36864	0.22408	2.8168	-2.36864	-2.36864	-2.36864	0.22408	2.8168	-2.36864	-2.36864	2.8168	0.22408	-2.36864	-2.36864	0.22408	-2.36864	-2.36864	-2.36864	-2.36864	2.8168	-2.36864	-2.36864
0.22408	-2.36864	-2.36864	0.22408	-2.36864	0.22408	-2.36864	-2.36864	0.22408	0.22408	2.8168	-2.36864	-2.36864	-2.36864	-2.36864	-2.36864	-2.36864	0.22408	0.22408	0.22408	2.8168	-2.36864	-2.36864	-2.36864	0.22408	0.22408	-2.36864	2.8168	0.22408	0.22408	-2.36864	2.8168	0.22408	0.22408	-2.36864	-2.36864	0.22408	-2.36864	2.8168	-2.36864	-2.36864	-2.36864	0.22408	-2.36864	0.22408	-2.36864	2.8168	0.22408	0.22408	5.40953
-2.71434	2.47111	-0.121616	-0.121616	-2.71434	-2.71434	-0.121616	-0.121616	-0.121616	-0.121616	-0.121616	-2.71434	-2.71434	-2.71434	-0.121616	2.47111	2.47111	-0.121616	-2.71434	-2.71434	-0.121616	-2.71434	2.47111	-0.121616	-2.71434	-2.71434	-2.71434	-0.121616	-0.121616	-0.121616	-0.121616	-2.71434	-0.121616	-0.121616	-2.71434	-2.71434	-2.71434	-2.71434	-0.121616	-0.121616	-0.121616	-2.71434	-2.71434	-0.121616	-2.71434	-2.71434	2.47111	-2.71434	-2.71434	-0.121616
-1.67725	0.915474	-1.67725	0.915474	0.915474	-1.67725	-1.67725	-1.67725	0.915474	-1.67725	0.915474	-1.67725	0.915474	-1.67725	-1.67725	-1.67725	-1.67725	-1.67725	-1.67725	-1.67725	0.915474	-1.67725	0.915474	-1.67725	-1.67725	-1.67725	-1.67725	0.915474	-1.67725	0.915474	-1.67725	-1.67725	0.915474	6.10092	6.10092	3.5082	-1.67725	-1.67725	0.915474	0.915474	6.10092	-1.67725	0.915474	3.5082	-1.67725	-1.67725	0.915474	3.5082	-1.67725	0.915474
-2.36864	0.22408	-2.36864	2.8168	0.22408	2.8168	0.22408	-2.36864	-2.36864	-2.36864	-2.36864	-2.36864	-2.36864	2.8168	-2.36864	-2.36864	-2.36864	0.22408	0.22408	0.22408	-2.36864	2.8168	0.22408	0.22408	-2.36864	-2.36864	0.22408	0.22408	-2.36864	-2.36864	0.22408	0.22408	0.22408	0.22408	0.22408	0.22408	-2.36864	0.22408	-2.36864	2.8168	0.22408	0.22408	0.22408	0.22408	2.8168	0.22408	-2.36864	0.22408	-2.36864	0.22408
0.310504	-2.28222	-2.28222	-2.28222	-2.28222	0.310504	-2.28222	-2.28222	-2.28222	0.310504	-2.28222	-2.28222	0.310504	0.310504	-2.28222	0.310504	-2.28222	0.310504	2.90323	0.310504	-2.28222	2.90323	0.310504	0.310504	0.310504	-2.28222	-2.28222	-2.28222	-2.28222	2.90323	-2.28222	-2.28222	-2.28222	-2.28222	-2.28222	0.310504	-2.28222	0.310504	-2.28222	0.310504	-2.28222	2.90323	2.90323	0.310504	-2.28222	0.310504	2.90323	8.08868	2.90323	-2.28222
-1.93652	-1.93652	0.656201	-1.93652	-1.93652	-1.93652	-1.93652	-1.93652	-1.93652	-1.93652	0.656201	0.656201	0.656201	-1.93652	3.24893	0.656201	-1.93652	-1.93652	-1.93652	3.24893	0.656201	-1.93652	0.656201	-1.93652	0.656201	-1.93652	0.656201	-1.93652	-1.93652	-1.93652	-1.93652	-1.93652	0.656201	-1.93652	-1.93652	0.656201	0.656201	0.656201	5.84165	-1.93652	3.24893	-1.93652	0.656201	3.24893	0.656201	-1.93652	-1.93652	-1.93652	-1.93652	-1.93652
-2.28222	0.310504	0.310504	0.310504	-2.28222	2.90323	-2.28222	-2.28222	0.310504	0.310504	-2.28222	-2.28222	0.310504	0.310504	2.90323	-2.28222	2.90323	0.310504	-2.28222	-2.28222	-2.28222	0.310504	-2.28222	-2.28222	-2.28222	2.90323	-2.28222	-2.28222	-2.28222	-2.28222	0.310504	-2.28222	0.310504	0.310504	-2.28222	0.310504	0.310504	0.310504	0.310504	2.90323	2.90323	2.90323	-2.28222	5.49595	-2.28222	0.310504	0.310504	0.310504	-2.28222	0.310504
2.38468	-2.80076	-0.20804	-0.20804	2.38468	-0.20804	-0.20804	-0.20804	-0.20804	2.38468	-2.80076	-0.20804	-2.80076	-2.80076	-0.20804	-0.20804	-0.20804	-2.80076	-2.80076	-2.80076	-2.80076	-2.80076	2.38468	-2.80076	-0.20804	4.97741	-0.20804	-2.80076	-2.80076	-2.80076	-0.20804	-0.20804	-2.80076	-2.80076	2.38468	-2.80076	2.38468	-0.20804	-0.20804	-0.20804	-0.20804	-0.20804	-2.80076	-2.80076	4.97741	-0.20804	2.38468	4.97741	-2.80076	-2.80076
-0.380889	-0.380889	-0.380889	-2.97361	-0.380889	-0.380889	-0.380889	-2.97361	-2.97361	-0.380889	-2.97361	-0.380889	-2.97361	-0.380889	-2.97361	-0.380889	-0.380889	-0.380889	-0.380889	-2.97361	2.21184	-2.97361	2.21184	-2.97361	2.21184	4.80456	-2.97361	2.21184	-0.380889	-2.97361	-0.380889	-0.380889	-0.380889	-2.97361	-2.97361	2.21184	-0.380889	-2.97361	-0.380889	4.80456	-0.380889	-0.380889	2.21184	2.21184	-0.380889	-0.380889	-0.380889	-2.97361	-0.380889	-2.97361
-0.0351921	5.15026	-2.62792	2.55753	-2.62792	-2.62792	-0.0351921	-2.62792	2.55753	-2.62792	-0.0351921	-2.62792	-2.62792	-2.62792	2.55753	-0.0351921	-2.62792	-2.62792	-0.0351921	-2.62792	-2.62792	-0.0351921	-0.0351921	2.55753	-2.62792	-2.62792	-0.0351921	-0.0351921	-0.0351921	-2.62792	5.15026	-0.0351921	5.15026	5.15026	2.55753	2.55753	-0.0351921	-2.62792	-0.0351921	-2.62792	-0.0351921	2.55753	-0.0351921	2.55753	-0.0351921	-0.0351921	-2.62792	-2.62792	-2.62792	-0.0351921
0.051232	-2.54149	0.051232	0.051232	2.64396	-2.54149	0.051232	-2.54149	-2.54149	-2.54149	0.051232	2.64396	0.051232	-2.54149	2.64396	-2.54149	0.051232	-2.54149	-2.54149	0.051232	0.051232	0.051232	0.051232	0.051232	-2.54149	-2.54149	-2.54149	0.051232	0.051232	-2.54149	-2.54149	0.051232	-2.54149	2.64396	-2.54149	-2.54149	-2.54149	-2.54149	0.051232	0.051232	0.051232	2.64396	0.051232	0.051232	0.051232	-2.54149	5.23668	-2.54149	-2.54149	0.051232
-2.71434	-2.71434	-2.71434	-2.71434	-2.71434	-0.121616	-2.71434	2.47111	-0.121616	-2.71434	-2.71434	2.47111	-2.71434	-2.71434	-0.121616	-0.121616	-0.121616	-2.71434	2.47111	2.47111	5.06383	2.47111	-2.71434	-2.71434	-0.121616	-0.121616	-0.121616	-2.71434	-2.71434	-0.121616	-2.71434	-2.71434	-2.71434	-0.121616	-2.71434	-0.121616	-2.71434	2.47111	5.06383	-2.71434	-0.121616	-0.121616	-0.121616	-2.71434	-0.121616	-2.71434	2.47111	-2.71434	-0.121616	2.47111
-2.80076	-2.80076	-0.20804	2.38468	-2.80076	-2.80076	-0.20804	4.97741	-2.80076	-2.80076	-0.20804	-0.20804	-0.20804	-0.20804	-0.20804	-2.80076	2.38468	2.38468	-2.80076	-0.20804	-0.20804	-0.20804	4.97741	-2.80076	-2.80076	-2.80076	-2.80076	-0.20804	-2.80076	-2.80076	-2.80076	2.38468	-0.20804	-2.80076	-0.20804	-0.20804	-0.20804	2.38468	-0.20804	2.38468	-2.80076	-0.20804	-0.20804	-0.20804	-0.20804	4.97741	2.38468	-0.20804	-0.20804	2.38468
-0.20804	2.38468	-0.20804	-0.20804	-0.20804	-0.20804	-2.80076	-0.20804	-2.80076	-0.20804	-2.80076	-0.20804	-0.20804	-2.80076	-2.80076	-0.20804	-2.80076	2.38468	-2.80076	-0.20804	-2.80076	-2.80076	-2.80076	-0.20804	2.38468	-0.20804	-2.80076	2.38468	-0.20804	-0.20804	-2.80076	-0.20804	-2.80076	-2.80076	2.38468	2.38468	-2.80076	-0.20804	-0.20804	-0.20804	-2.80076	-0.20804	-0.20804	-2.80076	2.38468	-0.20804	-2.80076	-0.20804	-0.20804	-0.20804
0.22408	-2.36864	0.22408	0.22408	-2.36864	-2.36864	-2.36864	-2.36864	0.22408	-2.36864	-2.36864	-2.36864	0.22408	-2.36864	0.22408	-2.36864	0.22408	-2.36864	-2.36864	-2.36864	0.22408	-2.36864	2.8168	5.40953	-2.36864	2.8168	2.8168	-2.36864	-2.36864	0.22408	0.22408	0.22408	2.8168	0.22408	-2.36864	2.8168	2.8168	-2.36864	-2.36864	2.8168	0.22408	2.8168	-2.36864	0.22408	-2.36864	2.8168	5.40953	2.8168	2.8168	0.22408
-2.10937	-2.10937	-2.10937	-2.10937	-2.10937	-2.10937	0.483353	0.483353	-2.10937	3.07608	3.07608	0.483353	-2.10937	-2.10937	-2.10937	0.483353	0.483353	-2.10937	0.483353	0.483353	-2.10937	-2.10937	-2.10937	0.483353	0.483353	-2.10937	-2.10937	-2.10937	0.483353	0.483353	0.483353	-2.10937	0.483353	3.07608	-2.10937	0.483353	-2.10937	-2.10937	3.07608	5.6688	3.07608	-2.10937	0.483353	-2.10937	3.07608	-2.10937	-2.10937	0.483353	0.483353	-2.10937
-2.54149	-2.54149	-2.54149	0.051232	-2.54149	0.051232	-2.54149	-2.54149	-2.54149	0.051232	-2.54149	-2.54149	0.051232	-2.54149	-2.54149	2.64396	0.051232	-2.54149	-2.54149	-2.54149	0.051232	-2.54149	5.23668	2.64396	5.23668	2.64396	0.051232	-2.54149	0.051232	-2.54149	0.051232	0.051232	-2.54149	-2.54149	0.051232	0.051232	0.051232	-2.54149	0.051232	0.051232	-2.54149	0.051232	-2.54149	-2.54149	-2.54149	0.051232	-2.54149	-2.54149	2.64396	-2.54149
-2.54149	0.051232	0.051232	0.051232	2.64396	-2.54149	0.051232	0.051232	-2.54149	2.64396	0.051232	-2.54149	0.051232	-2.54149	-2.54149	2.64396	-2.54149	-2.54149	0.051232	0.051232	0.051232	0.051232	-2.54149	-2.54149	-2.54149	2.64396	0.051232	-2.54149	-2.54149	-2.54149	0.051232	2.64396	-2.54149	-2.54149	5.23668	2.64396	0.051232	0.051232	0.051232	-2.54149	2.64396	2.64396	2.64396	5.23668	2.64396	0.051232	2.64396	-2.54149	0.051232	0.051232
2.55753	-0.0351921	-2.62792	-0.0351921	-2.62792	-2.62792	-0.0351921	-2.62792	2.55753	-0.0351921	-0.0351921	-0.0351921	2.55753	-2.62792	-0.0351921	-0.0351921	-0.0351921	-0.0351921	-2.62792	-0.0351921	-2.62792	-2.62792	-2.62792	-2.62792	-2.62792	-2.62792	-0.0351921	-2.62792	2.55753	-0.0351921	-2.62792	-2.62792	-2.62792	-2.62792	-2.62792	-2.62792	-2.62792	5.15026	2.55753	-2.62792	5.15026	2.55753	2.55753	-0.0351921	2.55753	-0.0351921	-2.62792	-2.62792	-0.0351921	-0.0351921
-2.10937	0.483353	0.483353	-2.10937	-2.10937	0.483353	-2.10937	0.483353	-2.10937	-2.10937	-2.10937	-2.10937	-2.10937	-2.10937	0.483353	0.483353	0.483353	3.07608	-2.10937	0.483353	-2.10937	0.483353	-2.10937	-2.10937	-2.10937	3.07608	0.483353	0.483353	-2.10937	-2.10937	5.6688	0.483353	3.07608	0.483353	0.483353	3.07608	0.483353	0.483353	-2.10937	-2.10937	3.07608	-2.10937	3.07608	0.483353	-2.10937	3.07608	0.483353	3.07608	0.483353	0.483353
-0.813009	-3.40573	1.77972	-0.813009	1.77972	-3.40573	-0.813009	-3.40573	1.77972	4.37244	-3.40573	-3.40573	-3.40573	-3.40573	-3.40573	9.55789	4.37244	6.96516	-3.40573	-3.40573	-3.40573	-3.40573	-0.813009	-3.40573	-3.40573	-0.813009	-3.40573	-0.813009	1.77972	-0.813009	-0.813009	1.77972	-3.40573	-3.40573	1.77972	-3.40573	-3.40573	-3.40573	-0.813009	-3.40573	-3.40573	1.77972	1.77972	-3.40573	-3.40573	-3.40573	-3.40573	-0.813009	-0.813009	-0.813009
-2.62792	-2.62792	2.55753	2.55753	2.55753	-0.0351921	-2.62792	-2.62792	-0.0351921	-2.62792	-2.62792	-0.0351921	-2.62792	-0.0351921	-2.62792	-2.62792	-2.62792	-2.62792	-2.62792	-0.0351921	-2.62792	-2.62792	-0.0351921	2.55753	5.15026	-0.0351921	-2.62792	2.55753	-0.0351921	-2.62792	-0.0351921	-2.62792	-2.62792	-2.62792	-0.0351921	-0.0351921	-2.62792	-2.62792	-0.0351921	-2.62792	-0.0351921	-0.0351921	-2.62792	-0.0351921	-2.62792	-0.0351921	-0.0351921	-2.62792	-2.62792	-0.0351921
-2.10937	0.483353	0.483353	-2.10937	0.483353	3.07608	-2.10937	0.483353	-2.10937	-2.10937	3.07608	0.483353	-2.10937	-2.10937	0.483353	-2.10937	-2.10937	-2.10937	0.483353	-2.10937	3.07608	-2.10937	-2.10937	-2.10937	3.07608	-2.10937	-2.10937	-2.10937	-2.10937	-2.10937	-2.10937	-2.10937	-2.10937	0.483353	0.483353	0.483353	3.07608	-2.10937	0.483353	0.483353	3.07608	0.483353	3.07608	0.483353	-2.10937	0.483353	3.07608	-2.10937	0.483353	0.483353
-2.28222	-2.28222	-2.28222	0.310504	0.310504	-2.28222	-2.28222	-2.28222	-2.28222	-2.28222	-2.28222	-2.28222	-2.28222	-2.28222	0.310504	2.90323	-2.28222	0.310504	-2.28222	0.310504	0.310504	0.310504	0.310504	0.310504	2.90323	-2.28222	0.310504	0.310504	0.310504	0.310504	-2.28222	-2.28222	0.310504	-2.28222	-2.28222	-2.28222	2.90323	0.310504	-2.28222	0.310504	0.310504	5.49595	0.310504	2.90323	0.310504	0.310504	0.310504	-2.28222	0.310504	0.310504
-2.1958	0.396929	0.396929	2.98965	0.396929	-2.1958	-2.1958	-2.1958	-2.1958	2.98965	-2.1958	-2.1958	0.396929	0.396929	-2.1958	-2.1958	-2.1958	-2.1958	-2.1958	-2.1958	-2.1958	2.98965	2.98965	2.98965	-2.1958	-2.1958	0.396929	-2.1958	-2.1958	-2.1958	0.396929	2.98965	-2.1958	2.98965	0.396929	-2.1958	-2.1958	0.396929	-2.1958	-2.1958	0.396929	2.98965	0.396929	-2.1958	-2.1958	-2.1958	0.396929	0.396929	-2.1958	0.396929
0.483353	-2.10937	0.483353	0.483353	3.07608	-2.10937	-2.10937	-2.10937	-2.10937	-2.10937	-2.10937	0.483353	-2.10937	0.483353	-2.10937	-2.10937	-2.10937	0.483353	-2.10937	-2.10937	-2.10937	-2.10937	0.483353	0.483353	0.483353	0.483353	-2.10937	0.483353	3.07608	-2.10937	0.483353	-2.10937	-2.10937	0.483353	-2.10937	-2.10937	0.483353	0.483353	0.483353	0.483353	3.07608	-2.10937	0.483353	3.07608	3.07608	5.6688	0.483353	3.07608	0.483353	3.07608
-2.62792	2.55753	-2.62792	-0.0351921	2.55753	-2.62792	2.55753	-0.0351921	-2.62792	-2.62792	-2.62792	2.55753	-2.62792	-2.62792	-2.62792	-2.62792	-2.62792	-2.62792	-2.62792	-0.0351921	2.55753	-0.0351921	-2.62792	-0.0351921	-0.0351921	-0.0351921	-0.0351921	-0.0351921	-0.0351921	-0.0351921	-0.0351921	2.55753	-2.62792	-2.62792	-0.0351921	-2.62792	-2.62792	-2.62792	-2.62792	2.55753	2.55753	-0.0351921	-2.62792	-0.0351921	2.55753	-0.0351921	5.15026	2.55753	2.55753	-0.0351921
-2.97361	7.39728	2.21184	-0.380889	-0.380889	2.21184	2.21184	-2.97361	-2.97361	2.21184	-2.97361	-2.97361	-0.380889	-2.97361	-0.380889	-2.97361	-0.380889	-0.380889	-0.380889	-0.380889	-0.380889	-2.97361	-2.97361	-2.97361	-2.97361	-0.380889	-0.380889	-2.97361	-0.380889	-0.380889	-0.380889	2.21184	-0.380889	-0.380889	2.21184	-2.97361	-2.97361	-0.380889	-2.97361	-2.97361	-2.97361	-2.97361	-0.380889	-2.97361	-2.97361	2.21184	-2.97361	-2.97361	-0.380889	-2.97361
-2.10937	-2.10937	-2.10937	-2.10937	-2.10937	3.07608	-2.10937	-2.10937	-2.10937	0.483353	0.483353	-2.10937	3.07608	-2.10937	-2.10937	-2.10937	-2.10937	-2.10937	0.483353	-2.10937	-2.10937	0.483353	3.07608	-2.10937	5.6688	-2.10937	-2.10937	0.483353	0.483353	-2.10937	-2.10937	0.483353	0.483353	-2.10937	5.6688	3.07608	0.483353	3.07608	-2.10937	0.483353	-2.10937	3.07608	3.07608	3.07608	0.483353	0.483353	-2.10937	5.6688	0.483353	3.07608
0.569777	3.1625	-2.02295	-2.02295	0.569777	-2.02295	-2.02295	0.569777	-2.02295	0.569777	-2.02295	0.569777	0.569777	0.569777	0.569777	-2.02295	-2.02295	-2.02295	-2.02295	0.569777	-2.02295	-2.02295	-2.02295	-2.02295	-2.02295	0.569777	0.569777	-2.02295	0.569777	-2.02295	-2.02295	-2.02295	3.1625	-2.02295	-2.02295	3.1625	0.569777	0.569777	0.569777	0.569777	0.569777	0.569777	-2.02295	-2.02295	-2.02295	-2.02295	-2.02295	0.569777	0.569777	-2.02295
-2.36864	0.22408	2.8168	-2.36864	-2.36864	-2.36864	-2.36864	0.22408	0.22408	-2.36864	-2.36864	0.22408	2.8168	-2.36864	0.22408	0.22408	0.22408	-2.36864	0.22408	-2.36864	-2.36864	-2.36864	-2.36864	2.8168	-2.36864	-2.36864	0.22408	-2.36864	2.8168	0.22408	0.22408	0.22408	0.22408	-2.36864	-2.36864	0.22408	-2.36864	2.8168	0.22408	0.22408	0.22408	0.22408	-2.36864	2.8168	0.22408	0.22408	0.22408	-2.36864	-2.36864	0.22408
-2.10937	-2.10937	0.483353	-2.10937	3.07608	0.483353	0.483353	-2.10937	-2.10937	0.483353	-2.10937	-2.10937	-2.10937	0.483353	-2.10937	0.483353	3.07608	3.07608	-2.10937	-2.10937	-2.10937	-2.10937	-2.10937	0.483353	0.483353	0.483353	-2.10937	-2.10937	-2.10937	-2.10937	3.07608	-2.10937	0.483353	-2.10937	-2.10937	0.483353	0.483353	-2.10937	3.07608	3.07608	-2.10937	3.07608	-2.10937	5.6688	0.483353	0.483353	0.483353	0.483353	0.483353	0.483353
-0.294465	-2.88719	-2.88719	-0.294465	2.29826	-0.294465	-0.294465	-2.88719	-2.88719	2.29826	-2.88719	-0.294465	-2.88719	-2.88719	-2.88719	-2.88719	-0.294465	2.29826	7.48371	-0.294465	-2.88719	-2.88719	-2.88719	-0.294465	-2.88719	-0.294465	2.29826	-0.294465	-0.294465	-0.294465	-2.88719	-0.294465	-2.88719	-2.88719	-2.88719	-2.88719	-2.88719	-2.88719	-2.88719	-0.294465	-0.294465	-0.294465	-0.294465	-2.88719	-0.294465	-2.88719	-2.88719	-0.294465	-0.294465	-0.294465
0.396929	-2.1958	-2.1958	-2.1958	-2.1958	-2.1958	0.396929	-2.1958	0.396929	-2.1958	-2.1958	-2.1958	0.396929	-2.1958	-2.1958	-2.1958	2.98965	0.396929	-2.1958	2.98965	-2.1958	-2.1958	0.396929	-2.1958	2.98965	2.98965	2.98965	-2.1958	-2.1958	-2.1958	0.396929	-2.1958	0.396929	0.396929	-2.1958	-2.1958	-2.1958	-2.1958	0.396929	2.98965	2.98965	0.396929	2.98965	-2.1958	0.396929	0.396929	0.396929	2.98965	-2.1958	0.396929
0.483353	-2.10937	-2.10937	-2.10937	-2.10937	0.483353	3.07608	-2.10937	-2.10937	-2.10937	-2.10937	0.483353	0.483353	-2.10937	-2.10937	-2.10937	-2.10937	0.483353	-2.10937	3.07608	-2.10937	3.07608	0.483353	-2.10937	-2.10937	0.483353	0.483353	-2.10937	0.483353	-2.10937	3.07608	0.483353	-2.10937	-2.10937	0.483353	-2.10937	-2.10937	3.07608	0.483353	0.483353	0.483353	3.07608	0.483353	-2.10937	0.483353	-2.10937	-2.10937	0.483353	-2.10937	0.483353
-2.45507	-2.45507	-2.45507	-2.45507	0.137656	2.73038	0.137656	0.137656	0.137656	-2.45507	0.137656	0.137656	-2.45507	0.137656	-2.45507	0.137656	0.137656	-2.45507	0.137656	-2.45507	2.73038	-2.45507	-2.45507	-2.45507	2.73038	-2.45507	-2.45507	-2.45507	0.137656	2.73038	-2.45507	-2.45507	-2.45507	-2.45507	-2.45507	0.137656	-2.45507	5.32311	2.73038	0.137656	-2.45507	0.137656	-2.45507	-2.45507	0.137656	0.137656	2.73038	-2.45507	-2.45507	2.73038
0.569777	-2.02295	-2.02295	-2.02295	-2.02295	0.569777	0.569777	-2.02295	-2.02295	3.1625	-2.02295	-2.02295	0.569777	3.1625	-2.02295	0.569777	-2.02295	0.569777	-2.02295	0.569777	0.569777	-2.02295	-2.02295	0.569777	0.569777	-2.02295	-2.02295	-2.02295	-2.02295	-2.02295	-2.02295	0.569777	-2.02295	0.569777	-2.02295	-2.02295	0.569777	3.1625	0.569777	0.569777	-2.02295	0.569777	5.75523	0.569777	3.1625	3.1625	-2.02295	0.569777	5.75523	-2.02295
-0.20804	-2.80076	-2.80076	-2.80076	-2.80076	2.38468	2.38468	-0.20804	-2.80076	-0.20804	-0.20804	-2.80076	-0.20804	-0.20804	-2.80076	-0.20804	-2.80076	2.38468	-0.20804	2.38468	-0.20804	-2.80076	-2.80076	-2.80076	-2.80076	-2.80076	2.38468	-0.20804	4.97741	-2.80076	-2.80076	-2.80076	-2.80076	-2.80076	-2.80076	-2.80076	-0.20804	-0.20804	-0.20804	-0.20804	-2.80076	-0.20804	-0.20804	2.38468	-0.20804	-2.80076	-2.80076	-0.20804	-2.80076	-2.80076
-2.54149	-2.54149	-2.54149	-2.54149	0.051232	-2.54149	-2.54149	2.64396	2.64396	0.051232	-2.54149	-2.54149	-2.54149	0.051232	0.051232	-2.54149	0.051232	0.051232	0.051232	0.051232	0.051232	-2.54149	-2.54149	0.051232	5.23668	2.64396	0.051232	-2.54149	-2.54149	-2.54149	-2.54149	0.051232	-2.54149	-2.54149	-2.54149	0.051232	-2.54149	0.051232	0.051232	7.82941	2.64396	5.23668	0.051232	0.051232	2.64396	0.051232	2.64396	2.64396	0.051232	2.64396
-3.23289	-0.640161	-0.640161	-3.23289	-3.23289	-3.23289	-0.640161	-3.23289	-3.23289	-3.23289	-3.23289	-3.23289	-0.640161	1.95256	1.95256	-0.640161	-3.23289	4.54529	-0.640161	-3.23289	1.95256	7.13801	4.54529	1.95256	-0.640161	-3.23289	-0.640161	-3.23289	-0.640161	-0.640161	-0.640161	-0.640161	4.54529	-0.640161	-0.640161	-0.640161	1.95256	4.54529	-0.640161	1.95256	-0.640161	-3.23289	-0.640161	-3.23289	-0.640161	-3.23289	4.54529	1.95256	-3.23289	-3.23289
0.915474	-1.67725	0.915474	-1.67725	-1.67725	-1.67725	-1.67725	0.915474	-1.67725	-1.67725	0.915474	-1.67725	-1.67725	0.915474	-1.67725	-1.67725	0.915474	-1.67725	0.915474	0.915474	-1.67725	-1.67725	-1.67725	-1.67725	-1.67725	0.915474	0.915474	-1.67725	-1.67725	-1.67725	-1.67725	-1.67725	-1.67725	-1.67725	0.915474	0.915474	0.915474	0.915474	0.915474	-1.67725	-1.67725	-1.67725	-1.67725	0.915474	-1.67725	0.915474	-1.67725	-1.67725	-1.67725	0.915474
-2.10937	-2.10937	-2.10937	0.483353	0.483353	-2.10937	-2.10937	0.483353	-2.10937	-2.10937	-2.10937	0.483353	-2.10937	-2.10937	-2.10937	5.6688	0.483353	3.07608	0.483353	-2.10937	0.483353	0.483353	-2.10937	0.483353	-2.10937	0.483353	-2.10937	-2.10937	-2.10937	-2.10937	0.483353	-2.10937	-2.10937	-2.10937	-2.10937	0.483353	0.483353	0.483353	0.483353	0.483353	-2.10937	0.483353	-2.10937	3.07608	3.07608	3.07608	-2.10937	-2.10937	0.483353	3.07608
-2.10937	0.483353	-2.10937	0.483353	-2.10937	-2.10937	-2.10937	0.483353	0.483353	0.483353	-2.10937	0.483353	-2.10937	-2.10937	0.483353	-2.10937	-2.10937	0.483353	-2.10937	0.483353	0.483353	-2.10937	0.483353	-2.10937	0.483353	-2.10937	0.483353	0.483353	-2.10937	0.483353	-2.10937	-2.10937	-2.10937	3.07608	0.483353	3.07608	0.483353	0.483353	5.6688	0.483353	0.483353	-2.10937	0.483353	0.483353	-2.10937	0.483353	-2.10937	-2.10937	-2.10937	0.483353
-2.28222	-2.28222	2.90323	0.310504	-2.28222	-2.28222	0.310504	-2.28222	-2.28222	-2.28222	-2.28222	-2.28222	0.310504	-2.28222	-2.28222	0.310504	2.90323	0.310504	0.310504	2.90323	0.310504	-2.28222	-2.28222	0.310504	-2.28222	2.90323	-2.28222	-2.28222	-2.28222	0.310504	-2.28222	0.310504	0.310504	2.90323	0.310504	-2.28222	0.310504	-2.28222	0.310504	0.310504	-2.28222	0.310504	-2.28222	0.310504	2.90323	0.310504	0.310504	5.49595	2.90323	0.310504
-2.80076	-0.20804	-2.80076	-0.20804	-2.80076	-2.80076	-2.80076	-2.80076	2.38468	-2.80076	-0.20804	-2.80076	-0.20804	-2.80076	-2.80076	-0.20804	-2.80076	-2.80076	-0.20804	2.38468	2.38468	-2.80076	4.97741	2.38468	2.38468	4.97741	-0.20804	-2.80076	-2.80076	-2.80076	-0.20804	-2.80076	-2.80076	-2.80076	-0.20804	-0.20804	-0.20804	-2.80076	-0.20804	-0.20804	-0.20804	-2.80076	-2.80076	-2.80076	-0.20804	-0.20804	-2.80076	-0.20804	-2.80076	-0.20804
-0.640161	-0.640161	-0.640161	-3.23289	-3.23289	1.95256	4.54529	1.95256	-3.23289	1.95256	1.95256	-0.640161	-3.23289	-3.23289	4.54529	-3.23289	-0.640161	-3.23289	-0.640161	-0.640161	-3.23289	-0.640161	-0.640161	-0.640161	-0.640161	-3.23289	-0.640161	-3.23289	-0.640161	-0.640161	-3.23289	-3.23289	-3.23289	-3.23289	1.95256	1.95256	1.95256	-0.640161	4.54529	-0.640161	1.95256	-3.23289	-0.640161	-0.640161	1.95256	-0.640161	1.95256	-3.23289	-0.640161	7.13801
2.55753	-0.0351921	-0.0351921	-0.0351921	-2.62792	2.55753	-2.62792	-0.0351921	-0.0351921	-0.0351921	-2.62792	-2.62792	-0.0351921	-2.62792	-0.0351921	-0.0351921	-0.0351921	-2.62792	-0.0351921	-2.62792	-0.0351921	-2.62792	-2.62792	-0.0351921	-2.62792	-0.0351921	2.55753	-0.0351921	-2.62792	-2.62792	-0.0351921	-0.0351921	-2.62792	-2.62792	-0.0351921	-2.62792	-2.62792	2.55753	7.74298	2.55753	5.15026	-2.62792	2.55753	-0.0351921	2.55753	-2.62792	-0.0351921	-0.0351921	2.55753	-0.0351921
2.29826	-0.294465	-0.294465	-2.88719	-2.88719	2.29826	-2.88719	-0.294465	-2.88719	-2.88719	-0.294465	2.29826	-0.294465	-2.88719	-0.294465	-0.294465	-2.88719	-2.88719	-2.88719	-0.294465	-0.294465	-0.294465	-2.88719	-0.294465	-2.88719	-0.294465	-0.294465	2.29826	2.29826	-0.294465	-0.294465	-2.88719	-0.294465	-0.294465	2.29826	-2.88719	4.89098	-2.88719	2.29826	-2.88719	-2.88719	-2.88719	2.29826	-2.88719	-2.88719	-0.294465	-0.294465	-2.88719	-0.294465	-2.88719
-3.83785	-1.24513	-1.24513	3.94032	3.94032	1.34759	-3.83785	-1.24513	-1.24513	-3.83785	1.34759	1.34759	-1.24513	3.94032	1.34759	-1.24513	-3.83785	-3.83785	1.34759	-3.83785	-3.83785	1.34759	1.34759	1.34759	1.34759	-3.83785	-1.24513	-1.24513	-3.83785	-3.83785	-3.83785	-3.83785	-3.83785	-3.83785	-1.24513	-1.24513	-3.83785	-3.83785	-1.24513	-1.24513	-1.24513	-1.24513	-1.24513	-3.83785	-3.83785	3.94032	-3.83785	-1.24513	-1.24513	1.34759
-2.1958	0.396929	5.58238	-2.1958	-2.1958	-2.1958	-2.1958	0.396929	-2.1958	0.396929	0.396929	-2.1958	-2.1958	0.396929	-2.1958	0.396929	-2.1958	-2.1958	2.98965	0.396929	0.396929	0.396929	-2.1958	-2.1958	-2.1958	-2.1958	-2.1958	-2.1958	2.98965	-2.1958	0.396929	0.396929	5.58238	-2.1958	-2.1958	-2.1958	-2.1958	2.98965	2.98965	0.396929	0.396929	0.396929	-2.1958	-2.1958	-2.1958	0.396929	0.396929	0.396929	0.396929	5.58238
0.396929	2.98965	-2.1958	0.396929	-2.1958	0.396929	-2.1958	-2.1958	0.396929	0.396929	-2.1958	-2.1958	-2.1958	-2.1958	-2.1958	-2.1958	0.396929	0.396929	0.396929	-2.1958	0.396929	-2.1958	2.98965	-2.1958	0.396929	-2.1958	-2.1958	-2.1958	2.98965	-2.1958	-2.1958	-2.1958	0.396929	0.396929	2.98965	-2.1958	0.396929	0.396929	-2.1958	-2.1958	-2.1958	0.396929	0.396929	0.396929	5.58238	-2.1958	0.396929	0.396929	-2.1958	-2.1958
0.483353	0.483353	0.483353	0.483353	-2.10937	0.483353	-2.10937	-2.10937	0.483353	-2.10937	-2.10937	0.483353	-2.10937	-2.10937	-2.10937	-2.10937	3.07608	3.07608	0.483353	-2.10937	-2.10937	0.483353	-2.10937	-2.10937	0.483353	-2.10937	-2.10937	-2.10937	-2.10937	0.483353	3.07608	3.07608	-2.10937	0.483353	3.07608	-2.10937	0.483353	0.483353	0.483353	0.483353	3.07608	3.07608	0.483353	0.483353	0.483353	-2.10937	-2.10937	3.07608	-2.10937	0.483353
2.21184	4.80456	-0.380889	2.21184	-2.97361	-2.97361	-2.97361	-2.97361	2.21184	-2.97361	-2.97361	-0.380889	2.21184	-2.97361	2.21184	-2.97361	-2.97361	2.21184	-0.380889	-2.97361	-0.380889	-0.380889	-2.97361	-2.97361	2.21184	-2.97361	-0.380889	-0.380889	-2.97361	-0.380889	-2.97361	-2.97361	-0.380889	-2.97361	-2.97361	2.21184	-2.97361	-2.97361	-2.97361	-0.380889	2.21184	2.21184	-0.380889	2.21184	2.21184	-0.380889	2.21184	-2.97361	4.80456	-0.380889
-2.1958	-2.1958	-2.1958	-2.1958	0.396929	0.396929	0.396929	-2.1958	-2.1958	-2.1958	0.396929	0.396929	0.396929	-2.1958	2.98965	5.58238	-2.1958	-2.1958	0.396929	-2.1958	-2.1958	-2.1958	-2.1958	-2.1958	-2.1958	0.396929	0.396929	-2.1958	2.98965	-2.1958	-2.1958	0.396929	0.396929	2.98965	0.396929	0.396929	-2.1958	-2.1958	0.396929	0.396929	2.98965	0.396929	-2.1958	-2.1958	0.396929	0.396929	-2.1958	-2.1958	-2.1958	-2.1958
-0.294465	2.29826	-0.294465	-0.294465	-2.88719	-0.294465	-0.294465	-2.88719	7.48371	-2.88719	-0.294465	-0.294465	-2.88719	-2.88719	2.29826	-2.88719	-0.294465	-2.88719	-2.88719	-2.88719	-0.294465	-2.88719	-2.88719	-0.294465	2.29826	2.29826	-2.88719	-0.294465	-0.294465	-2.88719	-2.88719	-0.294465	-2.88719	-0.294465	-0.294465	-0.294465	2.29826	-2.88719	-2.88719	-2.88719	-2.88719	-0.294465	-0.294465	-2.88719	-0.294465	-2.88719	-0.294465	-0.294465	-0.294465	-0.294465
-3.06004	-3.06004	-3.06004	-3.06004	-0.467313	-3.06004	-3.06004	-0.467313	-0.467313	2.12541	4.71814	2.12541	-0.467313	-3.06004	-3.06004	-0.467313	-3.06004	7.31086	2.12541	-0.467313	-0.467313	-3.06004	-3.06004	-0.467313	2.12541	-3.06004	-3.06004	-0.467313	-0.467313	-0.467313	-0.467313	-3.06004	-3.06004	2.12541	2.12541	4.71814	-3.06004	-0.467313	-3.06004	2.12541	-3.06004	-3.06004	-0.467313	-3.06004	-3.06004	-3.06004	-0.467313	-3.06004	-3.06004	-0.467313
4.97741	-2.80076	-0.20804	-2.80076	-2.80076	-2.80076	-2.80076	2.38468	-2.80076	-0.20804	2.38468	-0.20804	2.38468	2.38468	-2.80076	2.38468	2.38468	-0.20804	-2.80076	-2.80076	-0.20804	-2.80076	-0.20804	-2.80076	-2.80076	-0.20804	-0.20804	-2.80076	-2.80076	-2.80076	2.38468	-2.80076	-0.20804	-0.20804	-2.80076	-0.20804	-0.20804	2.38468	4.97741	-2.80076	-0.20804	-0.20804	2.38468	-2.80076	-2.80076	-0.20804	-2.80076	-2.80076	-2.80076	-0.20804
-1.93652	-1.93652	0.656201	0.656201	-1.93652	-1.93652	0.656201	0.656201	-1.93652	-1.93652	0.656201	-1.93652	0.656201	-1.93652	-1.93652	0.656201	0.656201	-1.93652	3.24893	-1.93652	-1.93652	0.656201	-1.93652	0.656201	-1.93652	-1.93652	-1.93652	-1.93652	0.656201	-1.93652	0.656201	0.656201	0.656201	0.656201	-1.93652	0.656201	3.24893	3.24893	-1.93652	3.24893	0.656201	0.656201	3.24893	-1.93652	-1.93652	-1.93652	-1.93652	-1.93652	0.656201	-1.93652
-2.88719	-0.294465	2.29826	-2.88719	-2.88719	-2.88719	-0.294465	7.48371	2.29826	-2.88719	-2.88719	-0.294465	-0.294465	-2.88719	-2.88719	-0.294465	-2.88719	2.29826	-0.294465	-2.88719	-0.294465	2.29826	2.29826	-2.88719	-2.88719	-0.294465	-0.294465	-2.88719	-0.294465	-2.88719	-0.294465	-2.88719	-2.88719	-2.88719	-2.88719	-0.294465	-0.294465	-2.88719	-2.88719	4.89098	2.29826	2.29826	-2.88719	-0.294465	-0.294465	2.29826	-2.88719	-2.88719	2.29826	-2.88719
-0.0351921	-0.0351921	2.55753	-2.62792	-2.62792	-0.0351921	-2.62792	-0.0351921	-0.0351921	-2.62792	-0.0351921	-2.62792	-2.62792	-0.0351921	-0.0351921	-2.62792	2.55753	-0.0351921	-0.0351921	-0.0351921	-0.0351921	-2.62792	-0.0351921	-0.0351921	-2.62792	-2.62792	-0.0351921	-2.62792	2.55753	-2.62792	-0.0351921	-0.0351921	-2.62792	-2.62792	-2.62792	-0.0351921	-0.0351921	-2.62792	-0.0351921	2.55753	2.55753	-2.62792	-0.0351921	2.55753	-2.62792	2.55753	-0.0351921	2.55753	-0.0351921	2.55753
3.07608	-2.10937	-2.10937	0.483353	3.07608	-2.10937	0.483353	-2.10937	3.07608	-2.10937	-2.10937	3.07608	-2.10937	-2.10937	-2.10937	-2.10937	0.483353	-2.10937	-2.10937	-2.10937	-2.10937	0.483353	-2.10937	0.483353	0.483353	-2.10937	-2.10937	-2.10937	0.483353	-2.10937	0.483353	3.07608	-2.10937	-2.10937	3.07608	-2.10937	3.07608	-2.10937	-2.10937	-2.10937	0.483353	-2.10937	-2.10937	3.07608	-2.10937	0.483353	3.07608	-2.10937	-2.10937	0.483353
5.15026	-0.0351921	-0.0351921	-2.62792	2.55753	-2.62792	-0.0351921	-0.0351921	-0.0351921	-0.0351921	-0.0351921	-2.62792	-2.62792	-0.0351921	2.55753	-2.62792	-2.62792	-0.0351921	-2.62792	-2.62792	-2.62792	-0.0351921	-0.0351921	-2.62792	-2.62792	-2.62792	-0.0351921	-2.62792	-0.0351921	-0.0351921	-2.62792	-0.0351921	-0.0351921	-2.62792	-2.62792	-2.62792	-2.62792	-2.62792	-2.62792	-0.0351921	-2.62792	-2.62792	-0.0351921	-2.62792	2.55753	-0.0351921	-0.0351921	-0.0351921	2.55753	2.55753
0.137656	-2.45507	0.137656	-2.45507	-2.45507	0.137656	0.137656	-2.45507	0.137656	-2.45507	2.73038	0.137656	-2.45507	-2.45507	-2.45507	2.73038	0.137656	-2.45507	-2.45507	-2.45507	0.137656	-2.45507	0.137656	0.137656	2.73038	0.137656	-2.45507	0.137656	0.137656	-2.45507	-2.45507	0.137656	0.137656	0.137656	-2.45507	0.137656	0.137656	0.137656	2.73038	0.137656	2.73038	-2.45507	-2.45507	2.73038	0.137656	-2.45507	0.137656	0.137656	0.137656	-2.45507
-1.76368	-1.76368	-1.76368	-1.76368	-1.76368	-1.76368	6.0145	0.829049	0.829049	-1.76368	-1.76368	0.829049	-1.76368	0.829049	-1.76368	-1.76368	-1.76368	-1.76368	-1.76368	0.829049	-1.76368	-1.76368	0.829049	-1.76368	-1.76368	0.829049	-1.76368	0.829049	-1.76368	-1.76368	0.829049	0.829049	-1.76368	-1.76368	0.829049	0.829049	-1.76368	3.42177	6.0145	0.829049	0.829049	0.829049	0.829049	0.829049	-1.76368	-1.76368	6.0145	3.42177	-1.76368	0.829049
-2.36864	0.22408	-2.36864	-2.36864	5.40953	0.22408	-2.36864	-2.36864	2.8168	-2.36864	0.22408	-2.36864	-2.36864	-2.36864	-2.36864	-2.36864	-2.36864	0.22408	0.22408	-2.36864	0.22408	0.22408	0.22408	0.22408	-2.36864	-2.36864	-2.36864	2.8168	0.22408	0.22408	-2.36864	0.22408	2.8168	-2.36864	0.22408	-2.36864	-2.36864	0.22408	-2.36864	2.8168	0.22408	0.22408	0.22408	2.8168	2.8168	2.8168	0.22408	-2.36864	5.40953	2.8168
-0.121616	2.47111	-2.71434	-2.71434	5.06383	-0.121616	5.06383	-2.71434	-2.71434	-0.121616	-2.71434	-2.71434	-2.71434	-2.71434	-2.71434	-0.121616	-0.121616	-0.121616	-0.121616	-0.121616	-2.71434	-0.121616	-0.121616	-2.71434	-0.121616	-2.71434	2.47111	-2.71434	-0.121616	-2.71434	-2.71434	2.47111	-0.121616	-0.121616	-0.121616	-2.71434	-2.71434	-2.71434	5.06383	-2.71434	-0.121616	-2.71434	-2.71434	-2.71434	-0.121616	2.47111	-2.71434	-2.71434	-0.121616	-2.71434
2.47111	-0.121616	-0.121616	-0.121616	2.47111	-2.71434	2.47111	-0.121616	-2.71434	-0.121616	-2.71434	-0.121616	-2.71434	-0.121616	-2.71434	-2.71434	-2.71434	-2.71434	2.47111	-0.121616	-2.71434	-0.121616	-0.121616	-2.71434	-2.71434	-2.71434	-0.121616	2.47111	-2.71434	-0.121616	-0.121616	-2.71434	-2.71434	-0.121616	2.47111	2.47111	-0.121616	2.47111	2.47111	-0.121616	-0.121616	-2.71434	-2.71434	-0.121616	-0.121616	-0.121616	2.47111	-2.71434	-2.71434	-0.121616
-2.71434	2.47111	-0.121616	-0.121616	-2.71434	-0.121616	-2.71434	-2.71434	-2.71434	2.47111	5.06383	2.47111	-2.71434	-2.71434	-0.121616	2.47111	-0.121616	2.47111	-2.71434	-2.71434	2.47111	-0.121616	-2.71434	-0.121616	-2.71434	-2.71434	-2.71434	-2.71434	-2.71434	-2.71434	-2.71434	-0.121616	-0.121616	-2.71434	-2.71434	-0.121616	-2.71434	5.06383	2.47111	-0.121616	2.47111	-0.121616	-2.71434	-0.121616	2.47111	-0.121616	-0.121616	-0.121616	2.47111	-0.121616
-2.71434	-2.71434	-2.71434	-2.71434	-0.121616	-2.71434	-0.121616	-0.121616	-0.121616	-2.71434	-2.71434	-0.121616	2.47111	-0.121616	-2.71434	-2.71434	-2.71434	-0.121616	2.47111	2.47111	-0.121616	-0.121616	-0.121616	2.47111	5.06383	-2.71434	-2.71434	-2.71434	-2.71434	-0.121616	2.47111	2.47111	-0.121616	-0.121616	2.47111	-0.121616	2.47111	2.47111	-0.121616	-2.71434	-0.121616	-0.121616	-0.121616	-2.71434	-0.121616	-0.121616	-0.121616	2.47111	-0.121616	-0.121616
-1.8501	-1.8501	0.742625	-1.8501	-1.8501	-1.8501	-1.8501	-1.8501	0.742625	-1.8501	-1.8501	3.33535	-1.8501	-1.8501	-1.8501	-1.8501	-1.8501	-1.8501	-1.8501	-1.8501	-1.8501	0.742625	-1.8501	3.33535	0.742625	0.742625	-1.8501	3.33535	0.742625	-1.8501	3.33535	0.742625	-1.8501	-1.8501	-1.8501	3.33535	-1.8501	0.742625	3.33535	3.33535	0.742625	0.742625	0.742625	-1.8501	-1.8501	0.742625	-1.8501	0.742625	0.742625	0.742625
0.051232	0.051232	0.051232	0.051232	0.051232	-2.54149	0.051232	-2.54149	-2.54149	-2.54149	-2.54149	-2.54149	-2.54149	-2.54149	0.051232	2.64396	0.051232	-2.54149	0.051232	0.051232	-2.54149	0.051232	0.051232	0.051232	0.051232	-2.54149	0.051232	-2.54149	0.051232	2.64396	0.051232	0.051232	2.64396	0.051232	-2.54149	-2.54149	-2.54149	-2.54149	-2.54149	0.051232	0.051232	-2.54149	2.64396	2.64396	-2.54149	-2.54149	-2.54149	2.64396	0.051232	-2.54149
0.396929	-2.1958	0.396929	2.98965	-2.1958	-2.1958	-2.1958	-2.1958	0.396929	-2.1958	0.396929	0.396929	-2.1958	0.396929	0.396929	-2.1958	-2.1958	-2.1958	0.396929	-2.1958	2.98965	-2.1958	5.58238	0.396929	-2.1958	-2.1958	-2.1958	-2.1958	-2.1958	-2.1958	0.396929	-2.1958	0.396929	0.396929	-2.1958	2.98965	-2.1958	-2.1958	-2.1958	0.396929	-2.1958	0.396929	2.98965	-2.1958	-2.1958	-2.1958	0.396929	-2.1958	-2.1958	0.396929
0.483353	3.07608	-2.10937	-2.10937	0.483353	-2.10937	0.483353	-2.10937	-2.10937	0.483353	-2.10937	0.483353	-2.10937	0.483353	0.483353	-2.10937	-2.10937	-2.10937	-2.10937	0.483353	-2.10937	-2.10937	-2.10937	-2.10937	3.07608	0.483353	-2.10937	-2.10937	-2.10937	3.07608	5.6688	5.6688	0.483353	0.483353	-2.10937	0.483353	-2.10937	-2.10937	0.483353	0.483353	-2.10937	0.483353	0.483353	0.483353	3.07608	-2.10937	-2.10937	-2.10937	0.483353	0.483353
-2.80076	-2.80076	-0.20804	-2.80076	2.38468	-0.20804	-2.80076	-0.20804	2.38468	-0.20804	-2.80076	-0.20804	-2.80076	-0.20804	2.38468	-0.20804	-0.20804	2.38468	-2.80076	-0.20804	2.38468	-0.20804	-0.20804	-0.20804	-2.80076	-2.80076	-0.20804	-2.80076	-2.80076	-2.80076	-2.80076	-2.80076	2.38468	-2.80076	-2.80076	-2.80076	-2.80076	-0.20804	-0.20804	-2.80076	-2.80076	-2.80076	-2.80076	-0.20804	-0.20804	-2.80076	-2.80076	-0.20804	-2.80076	-2.80076
0.310504	-2.28222	2.90323	-2.28222	-2.28222	-2.28222	0.310504	-2.28222	-2.28222	0.310504	0.310504	2.90323	-2.28222	-2.28222	-2.28222	-2.28222	-2.28222	0.310504	-2.28222	0.310504	2.90323	-2.28222	-2.28222	0.310504	0.310504	-2.28222	0.310504	0.310504	-2.28222	0.310504	-2.28222	-2.28222	5.49595	-2.28222	0.310504	0.310504	2.90323	2.90323	2.90323	2.90323	-2.28222	0.310504	-2.28222	0.310504	-2.28222	10.6814	5.49595	2.90323	5.49595	2.90323
-0.20804	-0.20804	-0.20804	-2.80076	-0.20804	2.38468	-2.80076	-2.80076	2.38468	-2.80076	-0.20804	-0.20804	-0.20804	-0.20804	2.38468	-0.20804	-0.20804	-2.80076	-2.80076	-0.20804	-2.80076	-0.20804	-2.80076	-2.80076	-0.20804	-0.20804	-0.20804	-0.20804	-0.20804	-2.80076	-2.80076	-2.80076	-0.20804	-0.20804	-2.80076	-2.80076	-2.80076	-2.80076	-2.80076	-0.20804	-0.20804	2.38468	-2.80076	-0.20804	-0.20804	-2.80076	2.38468	2.38468	-2.80076	-0.20804
4.63171	-3.14646	-3.14646	2.03899	-0.553737	-3.14646	-0.553737	2.03899	-0.553737	-3.14646	-3.14646	2.03899	-0.553737	2.03899	-3.14646	-0.553737	-0.553737	-3.14646	-0.553737	-3.14646	-3.14646	-3.14646	-3.14646	-3.14646	-0.553737	-0.553737	-0.553737	-0.553737	2.03899	4.63171	-0.553737	-0.553737	-0.553737	-3.14646	-0.553737	2.03899	-3.14646	-0.553737	-3.14646	-3.14646	2.03899	2.03899	-3.14646	-3.14646	-0.553737	-3.14646	-3.14646	2.03899	-3.14646	2.03899
0.396929	0.396929	0.396929	-2.1958	-2.1958	0.396929	0.396929	-2.1958	-2.1958	0.396929	0.396929	-2.1958	0.396929	2.98965	-2.1958	-2.1958	-2.1958	-2.1958	-2.1958	-2.1958	-2.1958	-2.1958	0.396929	-2.1958	-2.1958	-2.1958	2.98965	-2.1958	0.396929	2.98965	-2.1958	0.396929	-2.1958	2.98965	-2.1958	0.396929	0.396929	0.396929	-2.1958	2.98965	2.98965	2.98965	0.396929	0.396929	0.396929	-2.1958	0.396929	5.58238	0.396929	0.396929
-2.54149	0.051232	0.051232	-2.54149	-2.54149	0.051232	2.64396	0.051232	2.64396	0.051232	0.051232	2.64396	2.64396	-2.54149	0.051232	-2.54149	-2.54149	-2.54149	0.051232	-2.54149	-2.54149	0.051232	-2.54149	-2.54149	0.051232	-2.54149	-2.54149	0.051232	-2.54149	0.051232	0.051232	-2.54149	-2.54149	-2.54149	5.23668	-2.54149	0.051232	-2.54149	0.051232	5.23668	0.051232	0.051232	0.051232	0.051232	0.051232	0.051232	2.64396	2.64396	0.051232	0.051232
0.137656	0.137656	-2.45507	2.73038	-2.45507	0.137656	-2.45507	0.137656	-2.45507	0.137656	0.137656	-2.45507	-2.45507	0.137656	-2.45507	2.73038	-2.45507	-2.45507	0.137656	0.137656	-2.45507	0.137656	-2.45507	0.137656	-2.45507	0.137656	0.137656	-2.45507	0.137656	0.137656	-2.45507	0.137656	-2.45507	-2.45507	-2.45507	2.73038	-2.45507	0.137656	-2.45507	0.137656	0.137656	-2.45507	-2.45507	0.137656	-2.45507	0.137656	-2.45507	0.137656	0.137656	2.73038
-2.36864	0.22408	-2.36864	-2.36864	0.22408	-2.36864	2.8168	-2.36864	-2.36864	0.22408	2.8168	-2.36864	0.22408	0.22408	-2.36864	0.22408	5.40953	2.8168	-2.36864	-2.36864	-2.36864	-2.36864	0.22408	-2.36864	-2.36864	-2.36864	-2.36864	-2.36864	0.22408	0.22408	-2.36864	-2.36864	-2.36864	-2.36864	0.22408	-2.36864	0.22408	0.22408	-2.36864	2.8168	0.22408	0.22408	0.22408	0.22408	0.22408	0.22408	-2.36864	-2.36864	0.22408	0.22408
-2.36864	-2.36864	-2.36864	0.22408	0.22408	0.22408	2.8168	-2.36864	0.22408	-2.36864	-2.36864	-2.36864	0.22408	-2.36864	2.8168	2.8168	0.22408	0.22408	-2.36864	-2.36864	0.22408	-2.36864	-2.36864	0.22408	-2.36864	-2.36864	-2.36864	-2.36864	0.22408	2.8168	0.22408	-2.36864	-2.36864	-2.36864	0.22408	0.22408	0.22408	-2.36864	-2.36864	0.22408	5.40953	0.22408	-2.36864	0.22408	0.22408	0.22408	-2.36864	-2.36864	-2.36864	-2.36864
0.051232	0.051232	-2.54149	0.051232	0.051232	-2.54149	-2.54149	0.051232	0.051232	0.051232	-2.54149	0.051232	-2.54149	0.051232	-2.54149	0.051232	-2.54149	-2.54149	0.051232	0.051232	0.051232	2.64396	0.051232	2.64396	-2.54149	0.051232	-2.54149	-2.54149	0.051232	-2.54149	0.051232	-2.54149	0.051232	0.051232	-2.54149	0.051232	0.051232	0.051232	0.051232	5.23668	-2.54149	2.64396	0.051232	0.051232	2.64396	0.051232	2.64396	0.051232	2.64396	2.64396
3.07608	-2.10937	0.483353	3.07608	-2.10937	-2.10937	-2.10937	-2.10937	-2.10937	-2.10937	-2.10937	0.483353	-2.10937	0.483353	-2.10937	-2.10937	-2.10937	-2.10937	0.483353	0.483353	-2.10937	-2.10937	-2.10937	0.483353	3.07608	0.483353	-2.10937	0.483353	0.483353	-2.10937	-2.10937	3.07608	0.483353	0.483353	-2.10937	-2.10937	0.483353	-2.10937	3.07608	3.07608	0.483353	0.483353	3.07608	0.483353	-2.10937	0.483353	0.483353	0.483353	0.483353	-2.10937
2.8168	0.22408	-2.36864	-2.36864	0.22408	-2.36864	0.22408	-2.36864	-2.36864	0.22408	2.8168	0.22408	2.8168	-2.36864	2.8168	-2.36864	0.22408	0.22408	-2.36864	-2.36864	0.22408	-2.36864	-2.36864	0.22408	-2.36864	-2.36864	0.22408	-2.36864	-2.36864	-2.36864	0.22408	-2.36864	-2.36864	0.22408	0.22408	-2.36864	-2.36864	-2.36864	-2.36864	-2.36864	0.22408	2.8168	0.22408	-2.36864	-2.36864	-2.36864	0.22408	-2.36864	-2.36864	-2.36864
5.40953	-2.36864	-2.36864	2.8168	-2.36864	-2.36864	-2.36864	-2.36864	0.22408	0.22408	0.22408	-2.36864	0.22408	-2.36864	-2.36864	-2.36864	-2.36864	0.22408	0.22408	-2.36864	-2.36864	0.22408	-2.36864	-2.36864	0.22408	2.8168	2.8168	-2.36864	0.22408	-2.36864	0.22408	0.22408	-2.36864	0.22408	-2.36864	-2.36864	5.40953	2.8168	0.22408	0.22408	5.40953	-2.36864	-2.36864	0.22408	-2.36864	0.22408	-2.36864	0.22408	-2.36864	0.22408
0.742625	-1.8501	-1.8501	-1.8501	-1.8501	0.742625	-1.8501	0.742625	-1.8501	0.742625	0.742625	-1.8501	-1.8501	0.742625	-1.8501	3.33535	-1.8501	-1.8501	-1.8501	0.742625	0.742625	-1.8501	-1.8501	-1.8501	-1.8501	0.742625	-1.8501	-1.8501	-1.8501	0.742625	-1.8501	-1.8501	0.742625	8.5208	3.33535	0.742625	0.742625	0.742625	0.742625	3.33535	-1.8501	3.33535	0.742625	-1.8501	0.742625	5.92807	0.742625	3.33535	3.33535	3.33535
-2.10937	0.483353	-2.10937	0.483353	0.483353	0.483353	0.483353	-2.10937	-2.10937	-2.10937	0.483353	0.483353	-2.10937	0.483353	0.483353	-2.10937	-2.10937	-2.10937	-2.10937	-2.10937	-2.10937	-2.10937	3.07608	-2.10937	0.483353	0.483353	-2.10937	0.483353	-2.10937	0.483353	-2.10937	-2.10937	-2.10937	0.483353	-2.10937	-2.10937	-2.10937	3.07608	0.483353	0.483353	0.483353	-2.10937	-2.10937	3.07608	0.483353	-2.10937	-2.10937	0.483353	0.483353	3.07608
-2.36864	5.40953	0.22408	0.22408	-2.36864	2.8168	0.22408	-2.36864	2.8168	0.22408	-2.36864	-2.36864	-2.36864	-2.36864	0.22408	0.22408	2.8168	0.22408	0.22408	-2.36864	-2.36864	-2.36864	-2.36864	-2.36864	-2.36864	-2.36864	-2.36864	-2.36864	-2.36864	0.22408	-2.36864	0.22408	-2.36864	2.8168	-2.36864	0.22408	0.22408	0.22408	0.22408	2.8168	0.22408	0.22408	2.8168	5.40953	-2.36864	0.22408	2.8168	2.8168	-2.36864	0.22408
2.38468	-2.80076	-2.80076	-0.20804	-2.80076	-2.80076	2.38468	-0.20804	2.38468	-0.20804	7.57013	-0.20804	2.38468	-0.20804	-0.20804	-0.20804	-0.20804	-2.80076	-2.80076	-2.80076	-2.80076	-0.20804	2.38468	-2.80076	-2.80076	-2.80076	-2.80076	-2.80076	-2.80076	-2.80076	-0.20804	-2.80076	-0.20804	-2.80076	-2.80076	-0.20804	4.97741	-0.20804	-2.80076	4.97741	2.38468	-0.20804	-2.80076	-2.80076	-2.80076	-2.80076	2.38468	-2.80076	2.38468	2.38468
4.89098	-0.294465	-0.294465	-0.294465	-2.88719	-2.88719	-0.294465	-2.88719	2.29826	-2.88719	-2.88719	-2.88719	-2.88719	-2.88719	-2.88719	-2.88719	-0.294465	2.29826	-0.294465	-2.88719	2.29826	4.89098	-0.294465	-0.294465	-2.88719	-2.88719	-0.294465	-0.294465	-0.294465	-0.294465	-2.88719	-2.88719	-0.294465	-2.88719	-2.88719	2.29826	-0.294465	-0.294465	-2.88719	4.89098	2.29826	4.89098	-2.88719	-0.294465	-0.294465	-0.294465	-0.294465	-2.88719	-0.294465	2.29826
-2.71434	-2.71434	-2.71434	-2.71434	-0.121616	-2.71434	-0.121616	-2.71434	5.06383	-0.121616	-0.121616	2.47111	2.47111	-2.71434	-0.121616	-2.71434	-0.121616	-0.121616	-2.71434	-0.121616	2.47111	5.06383	-0.121616	-2.71434	-0.121616	-2.71434	-2.71434	-2.71434	-2.71434	-2.71434	-0.121616	-2.71434	-2.71434	-0.121616	-0.121616	5.06383	-2.71434	-0.121616	5.06383	2.47111	-2.71434	-2.71434	-2.71434	-0.121616	5.06383	-2.71434	-0.121616	-2.71434	-0.121616	-0.121616
-1.93652	-1.93652	0.656201	-1.93652	-1.93652	-1.93652	-1.93652	-1.93652	3.24893	0.656201	3.24893	5.84165	0.656201	-1.93652	-1.93652	0.656201	-1.93652	-1.93652	-1.93652	-1.93652	-1.93652	-1.93652	-1.93652	-1.93652	-1.93652	-1.93652	0.656201	-1.93652	0.656201	-1.93652	-1.93652	0.656201	-1.93652	0.656201	-1.93652	-1.93652	-1.93652	0.656201	0.656201	3.24893	3.24893	-1.93652	-1.93652	0.656201	-1.93652	0.656201	3.24893	-1.93652	3.24893	-1.93652
0.051232	0.051232	-2.54149	-2.54149	-2.54149	0.051232	-2.54149	0.051232	-2.54149	0.051232	2.64396	-2.54149	2.64396	7.82941	0.051232	-2.54149	-2.54149	0.051232	-2.54149	-2.54149	-2.54149	0.051232	-2.54149	-2.54149	0.051232	0.051232	2.64396	-2.54149	-2.54149	-2.54149	-2.54149	0.051232	-2.54149	-2.54149	-2.54149	-2.54149	0.051232	0.051232	-2.54149	0.051232	-2.54149	-2.54149	0.051232	0.051232	0.051232	-2.54149	-2.54149	2.64396	-2.54149	0.051232
-0.294465	-2.88719	-2.88719	-0.294465	-0.294465	-0.294465	-2.88719	-2.88719	-2.88719	-0.294465	-2.88719	-2.88719	-2.88719	-0.294465	-2.88719	-0.294465	2.29826	-2.88719	-2.88719	-0.294465	-2.88719	4.89098	2.29826	-2.88719	-0.294465	-0.294465	-0.294465	-0.294465	4.89098	2.29826	-0.294465	-0.294465	-0.294465	-2.88719	-0.294465	-2.88719	-2.88719	-2.88719	-2.88719	-2.88719	-2.88719	-2.88719	-2.88719	-2.88719	2.29826	-2.88719	-2.88719	-0.294465	-2.88719	-0.294465
4.97741	-2.80076	-0.20804	-2.80076	-0.20804	-0.20804	-0.20804	-0.20804	-0.20804	-2.80076	-0.20804	2.38468	-2.80076	-2.80076	-0.20804	-2.80076	-0.20804	-2.80076	-2.80076	2.38468	-0.20804	2.38468	-0.20804	-2.80076	-2.80076	-0.20804	-0.20804	-0.20804	-2.80076	-2.80076	-0.20804	2.38468	-2.80076	-2.80076	-0.20804	-0.20804	-2.80076	-0.20804	2.38468	4.97741	-0.20804	2.38468	2.38468	-0.20804	-0.20804	-2.80076	-2.80076	-2.80076	2.38468	-0.20804
-2.45507	2.73038	-2.45507	0.137656	-2.45507	0.137656	-2.45507	-2.45507	-2.45507	-2.45507	-2.45507	2.73038	0.137656	2.73038	2.73038	-2.45507	2.73038	-2.45507	-2.45507	0.137656	0.137656	-2.45507	-2.45507	0.137656	-2.45507	0.137656	-2.45507	0.137656	-2.45507	0.137656	-2.45507	2.73038	-2.45507	0.137656	-2.45507	2.73038	0.137656	-2.45507	-2.45507	2.73038	0.137656	-2.45507	2.73038	0.137656	0.137656	-2.45507	2.73038	2.73038	0.137656	7.91583
4.97741	-2.80076	2.38468	-2.80076	2.38468	-0.20804	4.97741	-0.20804	-2.80076	-2.80076	-2.80076	-2.80076	-0.20804	-2.80076	-0.20804	-2.80076	-2.80076	-0.20804	-2.80076	2.38468	-0.20804	-0.20804	-2.80076	-0.20804	-0.20804	-2.80076	-0.20804	-2.80076	-0.20804	-2.80076	-0.20804	-0.20804	-0.20804	-0.20804	-0.20804	-0.20804	-0.20804	-2.80076	2.38468	2.38468	-0.20804	-0.20804	4.97741	-0.20804	-2.80076	-2.80076	2.38468	-0.20804	7.57013	-0.20804
0.742625	0.742625	-1.8501	0.742625	0.742625	-1.8501	0.742625	0.742625	-1.8501	0.742625	-1.8501	-1.8501	0.742625	-1.8501	-1.8501	-1.8501	-1.8501	-1.8501	-1.8501	-1.8501	-1.8501	0.742625	0.742625	-1.8501	-1.8501	-1.8501	-1.8501	0.742625	0.742625	-1.8501	0.742625	3.33535	-1.8501	0.742625	0.742625	0.742625	0.742625	-1.8501	0.742625	0.742625	3.33535	-1.8501	-1.8501	0.742625	-1.8501	-1.8501	-1.8501	-1.8501	0.742625	8.5208
0.483353	-2.10937	-2.10937	-2.10937	0.483353	-2.10937	0.483353	-2.10937	0.483353	0.483353	3.07608	-2.10937	-2.10937	-2.10937	-2.10937	-2.10937	-2.10937	3.07608	0.483353	-2.10937	-2.10937	-2.10937	-2.10937	-2.10937	0.483353	-2.10937	-2.10937	3.07608	0.483353	0.483353	0.483353	-2.10937	0.483353	-2.10937	3.07608	0.483353	3.07608	-2.10937	-2.10937	5.6688	3.07608	0.483353	0.483353	0.483353	-2.10937	-2.10937	-2.10937	-2.10937	-2.10937	-2.10937
-0.0351921	-2.62792	-2.62792	-2.62792	-0.0351921	-0.0351921	-0.0351921	-2.62792	-2.62792	-0.0351921	-0.0351921	-0.0351921	-2.62792	-2.62792	-2.62792	-2.62792	-0.0351921	-0.0351921	-0.0351921	-0.0351921	2.55753	-2.62792	-0.0351921	-0.0351921	2.55753	-0.0351921	-0.0351921	-0.0351921	-0.0351921	-2.62792	-2.62792	-0.0351921	-2.62792	-2.62792	-2.62792	-0.0351921	-2.62792	-0.0351921	-0.0351921	2.55753	-0.0351921	5.15026	2.55753	-0.0351921	-0.0351921	2.55753	5.15026	-2.62792	-0.0351921	-2.62792
-2.1958	-2.1958	-2.1958	-2.1958	0.396929	-2.1958	0.396929	-2.1958	2.98965	-2.1958	-2.1958	-2.1958	0.396929	-2.1958	0.396929	2.98965	2.98965	2.98965	-2.1958	-2.1958	0.396929	-2.1958	0.396929	-2.1958	-2.1958	-2.1958	-2.1958	0.396929	-2.1958	0.396929	-2.1958	0.396929	-2.1958	0.396929	0.396929	0.396929	0.396929	0.396929	0.396929	0.396929	-2.1958	0.396929	2.98965	-2.1958	0.396929	-2.1958	0.396929	2.98965	0.396929	0.396929
-2.97361	-2.97361	-0.380889	-2.97361	2.21184	7.39728	2.21184	2.21184	-0.380889	-2.97361	-2.97361	-0.380889	-0.380889	-2.97361	-0.380889	-2.97361	-2.97361	-0.380889	-2.97361	-2.97361	-2.97361	-0.380889	-2.97361	2.21184	-0.380889	-0.380889	2.21184	-2.97361	-2.97361	2.21184	-2.97361	-2.97361	-0.380889	-2.97361	-2.97361	2.21184	-2.97361	-0.380889	-0.380889	2.21184	-2.97361	-2.97361	-0.380889	-0.380889	-0.380889	-2.97361	-2.97361	-0.380889	2.21184	-0.380889
3.1625	0.569777	-2.02295	-2.02295	-2.02295	-2.02295	-2.02295	-2.02295	3.1625	-2.02295	-2.02295	-2.02295	-2.02295	-2.02295	-2.02295	-2.02295	-2.02295	3.1625	0.569777	0.569777	-2.02295	-2.02295	0.569777	3.1625	0.569777	0.569777	-2.02295	-2.02295	-2.02295	-2.02295	-2.02295	-2.02295	3.1625	-2.02295	3.1625	0.569777	-2.02295	-2.02295	-2.02295	3.1625	3.1625	5.75523	0.569777	3.1625	0.569777	-2.02295	0.569777	0.569777	-2.02295	0.569777
-3.23289	-3.23289	-0.640161	-0.640161	-3.23289	-3.23289	7.13801	1.95256	-3.23289	-3.23289	-0.640161	-3.23289	-0.640161	1.95256	1.95256	-3.23289	-3.23289	-0.640161	-0.640161	-3.23289	-0.640161	-3.23289	1.95256	-3.23289	-0.640161	-0.640161	-0.640161	1.95256	-0.640161	4.54529	-0.640161	-3.23289	-3.23289	1.95256	-3.23289	-3.23289	-0.640161	-3.23289	-3.23289	1.95256	-3.23289	-0.640161	-3.23289	-3.23289	1.95256	-3.23289	-0.640161	-0.640161	-0.640161	-3.23289
0.396929	-2.1958	0.396929	-2.1958	0.396929	-2.1958	-2.1958	-2.1958	-2.1958	-2.1958	0.396929	0.396929	-2.1958	-2.1958	0.396929	-2.1958	0.396929	-2.1958	-2.1958	0.396929	0.396929	2.98965	-2.1958	-2.1958	0.396929	0.396929	0.396929	0.396929	-2.1958	0.396929	-2.1958	0.396929	-2.1958	0.396929	-2.1958	-2.1958	0.396929	-2.1958	0.396929	-2.1958	5.58238	-2.1958	8.1751	0.396929	2.98965	-2.1958	0.396929	2.98965	0.396929	2.98965
0.051232	-2.54149	-2.54149	-2.54149	-2.54149	0.051232	0.051232	2.64396	0.051232	0.051232	0.051232	2.64396	-2.54149	0.051232	-2.54149	0.051232	-2.54149	-2.54149	0.051232	-2.54149	-2.54149	-2.54149	0.051232	-2.54149	0.051232	0.051232	-2.54149	2.64396	-2.54149	2.64396	2.64396	-2.54149	2.64396	2.64396	0.051232	0.051232	0.051232	0.051232	0.051232	0.051232	0.051232	0.051232	0.051232	0.051232	-2.54149	0.051232	-2.54149	0.051232	0.051232	0.051232
-3.40573	1.77972	-3.40573	-3.40573	-3.40573	-0.813009	-0.813009	-3.40573	-3.40573	-3.40573	1.77972	-3.40573	4.37244	-3.40573	-0.813009	4.37244	-3.40573	-3.40573	-0.813009	-3.40573	-0.813009	1.77972	1.77972	1.77972	1.77972	-0.813009	1.77972	1.77972	-0.813009	-0.813009	-0.813009	-3.40573	-0.813009	1.77972	-0.813009	-3.40573	4.37244	1.77972	1.77972	4.37244	-3.40573	1.77972	-0.813009	-3.40573	-0.813009	-0.813009	-3.40573	1.77972	-3.40573	-3.40573
-2.71434	5.06383	-0.121616	5.06383	-0.121616	-0.121616	-2.71434	2.47111	-0.121616	-2.71434	-2.71434	-0.121616	-2.71434	-2.71434	-0.121616	2.47111	-2.71434	-2.71434	-2.71434	-2.71434	-0.121616	-2.71434	-2.71434	-2.71434	-0.121616	-2.71434	-0.121616	-2.71434	-0.121616	2.47111	-2.71434	-0.121616	-0.121616	2.47111	2.47111	-0.121616	-2.71434	-0.121616	-0.121616	2.47111	-2.71434	2.47111	2.47111	-0.121616	-2.71434	5.06383	2.47111	-0.121616	-2.71434	-0.121616
0.483353	-2.10937	-2.10937	-2.10937	-2.10937	-2.10937	0.483353	0.483353	-2.10937	-2.10937	-2.10937	-2.10937	3.07608	0.483353	3.07608	0.483353	-2.10937	-2.10937	-2.10937	-2.10937	0.483353	0.483353	-2.10937	-2.10937	-2.10937	3.07608	0.483353	-2.10937	-2.10937	0.483353	-2.10937	-2.10937	-2.10937	-2.10937	0.483353	0.483353	3.07608	-2.10937	-2.10937	0.483353	0.483353	3.07608	0.483353	-2.10937	-2.10937	-2.10937	-2.10937	0.483353	3.07608	-2.10937
-3.66501	-3.66501	-3.66501	1.52044	-3.66501	-1.07228	1.52044	-1.07228	-3.66501	-1.07228	-1.07228	-3.66501	-3.66501	-1.07228	1.52044	-3.66501	1.52044	1.52044	-3.66501	4.11317	1.52044	4.11317	1.52044	4.11317	-1.07228	-1.07228	-1.07228	1.52044	-3.66501	-3.66501	-3.66501	-3.66501	4.11317	-1.07228	-1.07228	1.52044	-3.66501	-1.07228	-1.07228	-1.07228	-3.66501	-1.07228	4.11317	1.52044	-3.66501	-3.66501	1.52044	-1.07228	-1.07228	-1.07228
-2.1958	2.98965	-2.1958	0.396929	-2.1958	-2.1958	-2.1958	2.98965	-2.1958	-2.1958	-2.1958	0.396929	-2.1958	0.396929	-2.1958	0.396929	-2.1958	-2.1958	0.396929	2.98965	-2.1958	0.396929	-2.1958	-2.1958	-2.1958	-2.1958	-2.1958	-2.1958	5.58238	0.396929	-2.1958	2.98965	0.396929	-2.1958	-2.1958	-2.1958	0.396929	2.98965	2.98965	-2.1958	5.58238	0.396929	5.58238	0.396929	2.98965	0.396929	-2.1958	0.396929	0.396929	-2.1958
0.742625	0.742625	-1.8501	-1.8501	-1.8501	0.742625	-1.8501	0.742625	0.742625	-1.8501	0.742625	0.742625	0.742625	0.742625	-1.8501	0.742625	-1.8501	-1.8501	-1.8501	-1.8501	-1.8501	-1.8501	0.742625	-1.8501	0.742625	-1.8501	-1.8501	-1.8501	-1.8501	-1.8501	-1.8501	-1.8501	0.742625	0.742625	0.742625	3.33535	-1.8501	0.742625	0.742625	3.33535	0.742625	5.92807	3.33535	3.33535	0.742625	3.33535	0.742625	-1.8501	-1.8501	-1.8501
-2.80076	-0.20804	-0.20804	-2.80076	-2.80076	-0.20804	-0.20804	2.38468	2.38468	-2.80076	2.38468	2.38468	-2.80076	-2.80076	-0.20804	-0.20804	-2.80076	-2.80076	2.38468	-2.80076	-2.80076	-2.80076	-0.20804	2.38468	2.38468	-2.80076	-0.20804	-0.20804	-2.80076	-2.80076	-2.80076	-0.20804	-0.20804	-2.80076	-2.80076	-0.20804	-2.80076	-0.20804	2.38468	2.38468	2.38468	-2.80076	2.38468	2.38468	-2.80076	-2.80076	-0.20804	-0.20804	-2.80076	-0.20804
-2.54149	0.051232	-2.54149	2.64396	-2.54149	-2.54149	-2.54149	-2.54149	0.051232	-2.54149	-2.54149	-2.54149	0.051232	-2.54149	2.64396	0.051232	0.051232	0.051232	0.051232	2.64396	-2.54149	-2.54149	-2.54149	-2.54149	5.23668	-2.54149	-2.54149	2.64396	2.64396	-2.54149	0.051232	0.051232	0.051232	-2.54149	-2.54149	0.051232	2.64396	2.64396	2.64396	0.051232	0.051232	7.82941	0.051232	2.64396	0.051232	2.64396	0.051232	2.64396	-2.54149	0.051232
-1.93652	-1.93652	-1.93652	-1.93652	-1.93652	0.656201	-1.93652	0.656201	-1.93652	-1.93652	-1.93652	0.656201	0.656201	-1.93652	-1.93652	0.656201	0.656201	0.656201	-1.93652	-1.93652	-1.93652	0.656201	0.656201	0.656201	-1.93652	-1.93652	0.656201	0.656201	-1.93652	0.656201	-1.93652	0.656201	0.656201	0.656201	0.656201	-1.93652	-1.93652	0.656201	0.656201	3.24893	3.24893	3.24893	-1.93652	-1.93652	-1.93652	-1.93652	0.656201	0.656201	-1.93652	0.656201
-2.36864	-2.36864	2.8168	-2.36864	0.22408	-2.36864	0.22408	-2.36864	-2.36864	0.22408	0.22408	-2.36864	0.22408	0.22408	-2.36864	-2.36864	-2.36864	-2.36864	-2.36864	5.40953	-2.36864	-2.36864	-2.36864	0.22408	0.22408	0.22408	2.8168	-2.36864	0.22408	0.22408	-2.36864	-2.36864	0.22408	0.22408	-2.36864	0.22408	0.22408	0.22408	2.8168	2.8168	0.22408	0.22408	0.22408	-2.36864	2.8168	0.22408	-2.36864	0.22408	2.8168	0.22408
-2.97361	-0.380889	-2.97361	-0.380889	-0.380889	2.21184	-0.380889	-2.97361	-2.97361	-0.380889	2.21184	-2.97361	-2.97361	-0.380889	-0.380889	-2.97361	2.21184	-0.380889	2.21184	-2.97361	2.21184	-2.97361	2.21184	-2.97361	2.21184	-2.97361	-0.380889	-2.97361	-0.380889	-0.380889	-2.97361	-2.97361	2.21184	-2.97361	-2.97361	-0.380889	2.21184	2.21184	-0.380889	4.80456	-0.380889	-0.380889	4.80456	-2.97361	-0.380889	-0.380889	2.21184	-0.380889	-2.97361	-0.380889
2.90323	2.90323	-2.28222	-2.28222	0.310504	0.310504	-2.28222	0.310504	0.310504	0.310504	-2.28222	-2.28222	-2.28222	2.90323	0.310504	0.310504	0.310504	-2.28222	-2.28222	-2.28222	0.310504	-2.28222	-2.28222	-2.28222	0.310504	0.310504	-2.28222	-2.28222	-2.28222	-2.28222	2.90323	0.310504	2.90323	-2.28222	0.310504	-2.28222	-2.28222	0.310504	0.310504	0.310504	-2.28222	0.310504	2.90323	-2.28222	2.90323	0.310504	-2.28222	-2.28222	0.310504	-2.28222
10.4221	0.051232	-2.54149	0.051232	2.64396	2.64396	-2.54149	2.64396	-2.54149	-2.54149	-2.54149	-2.54149	-2.54149	-2.54149	-2.54149	-2.54149	-2.54149	-2.54149	-2.54149	-2.54149	0.051232	-2.54149	-2.54149	0.051232	0.051232	-2.54149	2.64396	0.051232	0.051232	-2.54149	0.051232	0.051232	0.051232	0.051232	-2.54149	2.64396	-2.54149	2.64396	-2.54149	5.23668	-2.54149	-2.54149	2.64396	0.051232	0.051232	0.051232	0.051232	0.051232	0.051232	2.64396
-2.10937	-2.10937	-2.10937	0.483353	-2.10937	3.07608	-2.10937	-2.10937	0.483353	-2.10937	-2.10937	3.07608	-2.10937	0.483353	0.483353	-2.10937	-2.10937	-2.10937	-2.10937	0.483353	0.483353	0.483353	-2.10937	-2.10937	-2.10937	3.07608	0.483353	0.483353	-2.10937	-2.10937	-2.10937	0.483353	-2.10937	-2.10937	3.07608	-2.10937	0.483353	-2.10937	3.07608	3.07608	0.483353	3.07608	0.483353	3.07608	-2.10937	0.483353	0.483353	-2.10937	-2.10937	-2.10937
-0.20804	-0.20804	-0.20804	-0.20804	-0.20804	-2.80076	2.38468	-2.80076	-2.80076	-0.20804	-2.80076	-2.80076	-2.80076	-0.20804	-0.20804	-0.20804	-0.20804	2.38468	-2.80076	-0.20804	-2.80076	-2.80076	-2.80076	-2.80076	-0.20804	-2.80076	-0.20804	2.38468	4.97741	-0.20804	4.97741	4.97741	2.38468	-0.20804	-2.80076	-0.20804	-0.20804	-0.20804	-0.20804	2.38468	2.38468	4.97741	-2.80076	-0.20804	-0.20804	-2.80076	2.38468	-0.20804	-0.20804	2.38468
0.051232	0.051232	0.051232	0.051232	0.051232	0.051232	2.64396	-2.54149	-2.54149	0.051232	0.051232	-2.54149	0.051232	0.051232	-2.54149	-2.54149	0.051232	-2.54149	0.051232	0.051232	-2.54149	0.051232	-2.54149	0.051232	-2.54149	-2.54149	0.051232	0.051232	-2.54149	0.051232	0.051232	-2.54149	-2.54149	0.051232	-2.54149	0.051232	-2.54149	0.051232	0.051232	2.64396	0.051232	-2.54149	-2.54149	2.64396	0.051232	7.82941	2.64396	-2.54149	0.051232	0.051232
-2.62792	-0.0351921	-0.0351921	-2.62792	-0.0351921	-2.62792	-0.0351921	-0.0351921	-2.62792	-0.0351921	-2.62792	-0.0351921	-0.0351921	-0.0351921	-2.62792	-0.0351921	-2.62792	-0.0351921	2.55753	-0.0351921	-2.62792	-0.0351921	2.55753	-0.0351921	-2.62792	-0.0351921	-2.62792	-2.62792	-0.0351921	-0.0351921	-2.62792	2.55753	-0.0351921	-2.62792	-2.62792	-2.62792	-2.62792	-0.0351921	2.55753	-0.0351921	-2.62792	-0.0351921	-0.0351921	-2.62792	-2.62792	-0.0351921	-2.62792	-2.62792	-2.62792	-0.0351921
2.8168	0.22408	2.8168	-2.36864	-2.36864	-2.36864	-2.36864	0.22408	0.22408	-2.36864	0.22408	0.22408	-2.36864	-2.36864	-2.36864	0.22408	-2.36864	0.22408	0.22408	-2.36864	-2.36864	-2.36864	5.40953	-2.36864	0.22408	-2.36864	0.22408	-2.36864	0.22408	-2.36864	-2.36864	-2.36864	0.22408	-2.36864	0.22408	-2.36864	-2.36864	-2.36864	0.22408	0.22408	0.22408	2.8168	0.22408	-2.36864	5.40953	0.22408	-2.36864	2.8168	5.40953	2.8168
0.051232	-2.54149	-2.54149	-2.54149	-2.54149	0.051232	0.051232	-2.54149	0.051232	-2.54149	-2.54149	0.051232	0.051232	-2.54149	0.051232	0.051232	-2.54149	0.051232	0.051232	2.64396	0.051232	2.64396	-2.54149	0.051232	0.051232	-2.54149	-2.54149	2.64396	-2.54149	0.051232	0.051232	-2.54149	-2.54149	-2.54149	2.64396	2.64396	0.051232	2.64396	0.051232	0.051232	0.051232	-2.54149	0.051232	-2.54149	5.23668	0.051232	2.64396	0.051232	0.051232	2.64396
-2.36864	0.22408	0.22408	-2.36864	0.22408	0.22408	0.22408	-2.36864	0.22408	0.22408	2.8168	0.22408	0.22408	-2.36864	0.22408	0.22408	-2.36864	-2.36864	-2.36864	0.22408	0.22408	-2.36864	-2.36864	-2.36864	0.22408	0.22408	0.22408	-2.36864	-2.36864	-2.36864	0.22408	0.22408	0.22408	-2.36864	-2.36864	0.22408	2.8168	0.22408	5.40953	2.8168	0.22408	0.22408	2.8168	5.40953	0.22408	5.40953	2.8168	-2.36864	2.8168	0.22408
0.051232	0.051232	-2.54149	-2.54149	-2.54149	-2.54149	-2.54149	0.051232	-2.54149	-2.54149	-2.54149	2.64396	-2.54149	2.64396	0.051232	0.051232	0.051232	-2.54149	-2.54149	-2.54149	5.23668	2.64396	0.051232	-2.54149	0.051232	-2.54149	0.051232	0.051232	-2.54149	0.051232	0.051232	-2.54149	0.051232	-2.54149	0.051232	0.051232	2.64396	0.051232	2.64396	2.64396	-2.54149	-2.54149	2.64396	-2.54149	0.051232	-2.54149	-2.54149	2.64396	-2.54149	-2.54149
2.12541	-3.06004	-0.467313	2.12541	-3.06004	-0.467313	2.12541	-3.06004	-0.467313	-3.06004	-0.467313	-0.467313	-0.467313	-0.467313	-0.467313	-0.467313	-3.06004	2.12541	-0.467313	2.12541	-0.467313	-3.06004	-3.06004	-3.06004	-0.467313	-0.467313	-0.467313	-0.467313	-0.467313	-3.06004	2.12541	-0.467313	-3.06004	-0.467313	-3.06004	-3.06004	2.12541	-0.467313	-0.467313	2.12541	-3.06004	-0.467313	-3.06004	-0.467313	-0.467313	-0.467313	-0.467313	-0.467313	-3.06004	4.71814
0.051232	-2.54149	-2.54149	-2.54149	0.051232	0.051232	-2.54149	0.051232	-2.54149	0.051232	-2.54149	0.051232	0.051232	0.051232	2.64396	-2.54149	5.23668	0.051232	-2.54149	-2.54149	-2.54149	0.051232	-2.54149	0.051232	-2.54149	0.051232	2.64396	-2.54149	0.051232	-2.54149	0.051232	-2.54149	2.64396	2.64396	-2.54149	-2.54149	-2.54149	-2.54149	-2.54149	0.051232	-2.54149	0.051232	5.23668	0.051232	2.64396	0.051232	-2.54149	-2.54149	-2.54149	0.051232
0.483353	3.07608	0.483353	0.483353	-2.10937	-2.10937	-2.10937	-2.10937	-2.10937	-2.10937	-2.10937	-2.10937	-2.10937	-2.10937	-2.10937	-2.10937	0.483353	-2.10937	3.07608	0.483353	-2.10937	0.483353	-2.10937	-2.10937	0.483353	-2.10937	-2.10937	5.6688	-2.10937	0.483353	0.483353	0.483353	0.483353	-2.10937	-2.10937	-2.10937	0.483353	0.483353	0.483353	-2.10937	0.483353	0.483353	5.6688	0.483353	0.483353	3.07608	-2.10937	5.6688	-2.10937	0.483353
-0.20804	2.38468	2.38468	-2.80076	-0.20804	-2.80076	2.38468	-2.80076	-0.20804	-2.80076	-2.80076	-2.80076	-2.80076	-2.80076	2.38468	-2.80076	-0.20804	-0.20804	-0.20804	-0.20804	-2.80076	-2.80076	-0.20804	-0.20804	2.38468	-0.20804	-0.20804	-0.20804	-0.20804	-2.80076	-0.20804	-2.80076	-0.20804	-2.80076	-2.80076	2.38468	-2.80076	2.38468	-0.20804	4.97741	2.38468	2.38468	2.38468	2.38468	-2.80076	2.38468	-2.80076	-0.20804	2.38468	-0.20804
-2.88719	2.29826	-2.88719	2.29826	-2.88719	-0.294465	-2.88719	-2.88719	2.29826	-0.294465	-0.294465	-2.88719	-2.88719	-0.294465	-2.88719	-2.88719	-2.88719	-2.88719	-0.294465	-2.88719	-2.88719	-2.88719	-0.294465	-0.294465	-0.294465	2.29826	7.48371	2.29826	-0.294465	-0.294465	-0.294465	4.89098	7.48371	-0.294465	-2.88719	-0.294465	2.29826	-0.294465	-2.88719	-2.88719	-2.88719	-0.294465	2.29826	-0.294465	-2.88719	2.29826	-0.294465	-2.88719	-0.294465	-2.88719
-2.71434	-0.121616	5.06383	2.47111	2.47111	-0.121616	-0.121616	-2.71434	-2.71434	-2.71434	-2.71434	2.47111	-2.71434	2.47111	-2.71434	-0.121616	-2.71434	-2.71434	2.47111	-0.121616	-2.71434	-2.71434	-2.71434	-2.71434	-2.71434	-0.121616	-2.71434	-2.71434	2.47111	-0.121616	-0.121616	-2.71434	-2.71434	2.47111	-2.71434	-0.121616	-0.121616	-0.121616	-0.121616	-2.71434	-0.121616	-0.121616	2.47111	-0.121616	2.47111	-0.121616	2.47111	2.47111	5.06383	-0.121616
2.73038	0.137656	-2.45507	-2.45507	2.73038	-2.45507	2.73038	0.137656	0.137656	0.137656	-2.45507	2.73038	-2.45507	-2.45507	0.137656	-2.45507	-2.45507	0.137656	0.137656	0.137656	0.137656	-2.45507	0.137656	0.137656	-2.45507	-2.45507	-2.45507	-2.45507	-2.45507	-2.45507	-2.45507	-2.45507	0.137656	-2.45507	-2.45507	0.137656	-2.45507	0.137656	-2.45507	0.137656	0.137656	-2.45507	0.137656	-2.45507	0.137656	0.137656	0.137656	2.73038	-2.45507	-2.45507
2.98965	2.98965	-2.1958	-2.1958	0.396929	-2.1958	-2.1958	-2.1958	-2.1958	0.396929	-2.1958	0.396929	0.396929	0.396929	0.396929	-2.1958	2.98965	-2.1958	-2.1958	-2.1958	-2.1958	-2.1958	0.396929	-2.1958	0.396929	-2.1958	-2.1958	-2.1958	0.396929	0.396929	2.98965	2.98965	0.396929	0.396929	-2.1958	0.396929	-2.1958	0.396929	-2.1958	0.396929	0.396929	0.396929	0.396929	-2.1958	0.396929	2.98965	-2.1958	-2.1958	2.98965	-2.1958
-2.02295	-2.02295	0.569777	-2.02295	-2.02295	-2.02295	0.569777	0.569777	-2.02295	-2.02295	-2.02295	-2.02295	-2.02295	0.569777	0.569777	-2.02295	-2.02295	-2.02295	0.569777	0.569777	-2.02295	-2.02295	-2.02295	-2.02295	0.569777	0.569777	-2.02295	0.569777	0.569777	5.75523	3.1625	3.1625	0.569777	-2.02295	-2.02295	-2.02295	0.569777	-2.02295	-2.02295	-2.02295	-2.02295	0.569777	0.569777	3.1625	0.569777	3.1625	5.75523	3.1625	3.1625	-2.02295
0.310504	-2.28222	0.310504	-2.28222	2.90323	0.310504	0.310504	0.310504	-2.28222	-2.28222	0.310504	-2.28222	-2.28222	-2.28222	0.310504	-2.28222	0.310504	0.310504	0.310504	-2.28222	-2.28222	0.310504	2.90323	-2.28222	0.310504	-2.28222	-2.28222	0.310504	-2.28222	-2.28222	0.310504	0.310504	0.310504	-2.28222	0.310504	0.310504	-2.28222	0.310504	-2.28222	2.90323	0.310504	5.49595	5.49595	2.90323	0.310504	2.90323	2.90323	-2.28222	0.310504	5.49595
-0.467313	-0.467313	-3.06004	-0.467313	-0.467313	-3.06004	-3.06004	-0.467313	-0.467313	-3.06004	-3.06004	-0.467313	-3.06004	2.12541	2.12541	-3.06004	-0.467313	2.12541	-0.467313	-0.467313	2.12541	2.12541	-3.06004	4.71814	-3.06004	-0.467313	-0.467313	-0.467313	-3.06004	-3.06004	-3.06004	-0.467313	-3.06004	-3.06004	-3.06004	-0.467313	-3.06004	-3.06004	-3.06004	-0.467313	-0.467313	-0.467313	-0.467313	-0.467313	-3.06004	2.12541	-3.06004	-0.467313	-0.467313	-0.467313
0.310504	-2.28222	0.310504	0.310504	-2.28222	0.310504	-2.28222	0.310504	-2.28222	-2.28222	0.310504	0.310504	-2.28222	-2.28222	0.310504	2.90323	-2.28222	2.90323	0.310504	0.310504	0.310504	-2.28222	-2.28222	0.310504	-2.28222	-2.28222	-2.28222	-2.28222	0.310504	-2.28222	-2.28222	0.310504	0.310504	0.310504	0.310504	0.310504	0.310504	-2.28222	0.310504	2.90323	5.49595	0.310504	0.310504	2.90323	0.310504	0.310504	0.310504	-2.28222	-2.28222	2.90323
-1.8501	-1.8501	0.742625	0.742625	-1.8501	-1.8501	0.742625	-1.8501	-1.8501	0.742625	-1.8501	-1.8501	0.742625	-1.8501	-1.8501	0.742625	-1.8501	0.742625	-1.8501	0.742625	-1.8501	-1.8501	-1.8501	0.742625	-1.8501	0.742625	-1.8501	-1.8501	3.33535	-1.8501	-1.8501	-1.8501	-1.8501	3.33535	-1.8501	-1.8501	-1.8501	-1.8501	3.33535	3.33535	3.33535	3.33535	-1.8501	0.742625	3.33535	0.742625	0.742625	3.33535	0.742625	0.742625
-2.45507	-2.45507	-2.45507	-2.45507	2.73038	2.73038	2.73038	-2.45507	-2.45507	0.137656	0.137656	2.73038	-2.45507	0.137656	-2.45507	0.137656	0.137656	-2.45507	-2.45507	0.137656	2.73038	-2.45507	0.137656	0.137656	-2.45507	-2.45507	-2.45507	0.137656	-2.45507	-2.45507	-2.45507	-2.45507	-2.45507	-2.45507	0.137656	0.137656	-2.45507	-2.45507	0.137656	2.73038	2.73038	0.137656	0.137656	5.32311	-2.45507	2.73038	2.73038	0.137656	2.73038	0.137656
-3.06004	-3.06004	-0.467313	2.12541	-0.467313	-3.06004	-0.467313	2.12541	-3.06004	-0.467313	-0.467313	-0.467313	-3.06004	-0.467313	-0.467313	2.12541	-3.06004	-0.467313	-3.06004	-0.467313	-3.06004	-3.06004	2.12541	-0.467313	4.71814	-0.467313	-3.06004	2.12541	-0.467313	-3.06004	-3.06004	-0.467313	-0.467313	-0.467313	-3.06004	-0.467313	-0.467313	-3.06004	2.12541	2.12541	-0.467313	-0.467313	2.12541	-3.06004	-3.06004	-0.467313	2.12541	2.12541	-3.06004	-3.06004
-2.54149	-2.54149	-2.54149	0.051232	-2.54149	-2.54149	-2.54149	-2.54149	2.64396	-2.54149	-2.54149	-2.54149	-2.54149	0.051232	-2.54149	0.051232	-2.54149	-2.54149	-2.54149	2.64396	0.051232	5.23668	0.051232	0.051232	2.64396	0.051232	0.051232	-2.54149	2.64396	0.051232	-2.54149	0.051232	-2.54149	-2.54149	-2.54149	-2.54149	-2.54149	0.051232	2.64396	-2.54149	-2.54149	2.64396	0.051232	2.64396	0.051232	-2.54149	0.051232	2.64396	-2.54149	0.051232
-2.02295	-2.02295	0.569777	0.569777	3.1625	-2.02295	0.569777	0.569777	-2.02295	-2.02295	0.569777	-2.02295	-2.02295	-2.02295	-2.02295	0.569777	-2.02295	-2.02295	-2.02295	0.569777	0.569777	-2.02295	-2.02295	0.569777	5.75523	-2.02295	-2.02295	-2.02295	-2.02295	-2.02295	-2.02295	0.569777	0.569777	0.569777	-2.02295	-2.02295	0.569777	-2.02295	-2.02295	0.569777	0.569777	3.1625	-2.02295	0.569777	-2.02295	0.569777	-2.02295	-2.02295	0.569777	-2.02295
3.07608	0.483353	-2.10937	0.483353	0.483353	-2.10937	3.07608	0.483353	-2.10937	0.483353	-2.10937	-2.10937	3.07608	0.483353	0.483353	-2.10937	-2.10937	-2.10937	-2.10937	0.483353	-2.10937	-2.10937	-2.10937	-2.10937	0.483353	-2.10937	-2.10937	-2.10937	-2.10937	-2.10937	-2.10937	0.483353	0.483353	-2.10937	0.483353	-2.10937	3.07608	0.483353	-2.10937	0.483353	0.483353	0.483353	3.07608	0.483353	0.483353	-2.10937	3.07608	3.07608	0.483353	-2.10937
5.58238	0.396929	-2.1958	-2.1958	-2.1958	0.396929	-2.1958	-2.1958	-2.1958	0.396929	-2.1958	0.396929	-2.1958	-2.1958	-2.1958	0.396929	-2.1958	-2.1958	0.396929	0.396929	-2.1958	0.396929	2.98965	0.396929	-2.1958	-2.1958	0.396929	-2.1958	0.396929	-2.1958	-2.1958	0.396929	-2.1958	-2.1958	-2.1958	-2.1958	-2.1958	0.396929	0.396929	2.98965	0.396929	-2.1958	5.58238	0.396929	0.396929	0.396929	-2.1958	-2.1958	0.396929	-2.1958
-0.294465	-2.88719	-2.88719	-0.294465	-2.88719	-2.88719	2.29826	2.29826	-2.88719	-2.88719	4.89098	-2.88719	-2.88719	-2.88719	-2.88719	-0.294465	2.29826	-2.88719	-0.294465	-0.294465	4.89098	-2.88719	-0.294465	-0.294465	-2.88719	-2.88719	-0.294465	-2.88719	-0.294465	4.89098	-0.294465	2.29826	-0.294465	-2.88719	-2.88719	-0.294465	-2.88719	-2.88719	-0.294465	2.29826	-0.294465	-0.294465	-0.294465	-2.88719	-2.88719	-0.294465	-0.294465	-2.88719	-2.88719	-2.88719
0.396929	-2.1958	-2.1958	0.396929	-2.1958	-2.1958	0.396929	-2.1958	-2.1958	-2.1958	-2.1958	-2.1958	-2.1958	0.396929	0.396929	-2.1958	0.396929	-2.1958	0.396929	2.98965	0.396929	0.396929	-2.1958	0.396929	0.396929	0.396929	-2.1958	-2.1958	2.98965	-2.1958	2.98965	-2.1958	0.396929	-2.1958	-2.1958	-2.1958	-2.1958	0.396929	2.98965	2.98965	-2.1958	-2.1958	-2.1958	-2.1958	0.396929	2.98965	2.98965	2.98965	2.98965	0.396929
0.051232	0.051232	0.051232	0.051232	0.051232	0.051232	-2.54149	0.051232	-2.54149	0.051232	-2.54149	-2.54149	-2.54149	-2.54149	0.051232	0.051232	-2.54149	0.051232	0.051232	0.051232	2.64396	-2.54149	-2.54149	-2.54149	-2.54149	0.051232	0.051232	0.051232	0.051232	0.051232	2.64396	0.051232	-2.54149	-2.54149	0.051232	2.64396	-2.54149	2.64396	0.051232	2.64396	-2.54149	0.051232	2.64396	0.051232	2.64396	-2.54149	-2.54149	2.64396	0.051232	-2.54149
2.12541	2.12541	2.12541	-0.467313	-3.06004	-0.467313	-3.06004	4.71814	-3.06004	-0.467313	-0.467313	-3.06004	-0.467313	-0.467313	-0.467313	-0.467313	-3.06004	-3.06004	-3.06004	-0.467313	2.12541	-3.06004	-3.06004	-3.06004	-0.467313	-0.467313	-0.467313	-3.06004	-3.06004	4.71814	-3.06004	-3.06004	-3.06004	4.71814	-3.06004	-3.06004	-0.467313	-3.06004	-0.467313	2.12541	2.12541	-0.467313	-3.06004	-0.467313	-0.467313	4.71814	-3.06004	-0.467313	-0.467313	-3.06004
-2.54149	-2.54149	-2.54149	-2.54149	-2.54149	0.051232	0.051232	-2.54149	2.64396	-2.54149	0.051232	0.051232	-2.54149	-2.54149	-2.54149	0.051232	-2.54149	-2.54149	-2.54149	2.64396	0.051232	0.051232	2.64396	2.64396	0.051232	0.051232	-2.54149	2.64396	0.051232	-2.54149	-2.54149	-2.54149	0.051232	0.051232	-2.54149	0.051232	2.64396	0.051232	0.051232	7.82941	2.64396	2.64396	0.051232	-2.54149	0.051232	0.051232	0.051232	-2.54149	0.051232	0.051232
-2.62792	-0.0351921	2.55753	-2.62792	-2.62792	-0.0351921	-2.62792	-2.62792	2.55753	-2.62792	-0.0351921	2.55753	2.55753	2.55753	-0.0351921	-2.62792	-0.0351921	-2.62792	2.55753	-2.62792	-2.62792	-2.62792	-0.0351921	-0.0351921	-2.62792	-0.0351921	-0.0351921	-2.62792	-2.62792	-2.62792	-0.0351921	-2.62792	2.55753	2.55753	-0.0351921	-2.62792	2.55753	2.55753	-0.0351921	2.55753	-0.0351921	-2.62792	-2.62792	-2.62792	-0.0351921	-0.0351921	-0.0351921	-2.62792	-0.0351921	-2.62792
0.22408	-2.36864	-2.36864	2.8168	-2.36864	-2.36864	0.22408	-2.36864	0.22408	0.22408	-2.36864	2.8168	0.22408	-2.36864	-2.36864	0.22408	0.22408	0.22408	-2.36864	2.8168	0.22408	-2.36864	2.8168	-2.36864	-2.36864	-2.36864	-2.36864	-2.36864	-2.36864	0.22408	-2.36864	-2.36864	-2.36864	-2.36864	-2.36864	0.22408	5.40953	-2.36864	-2.36864	0.22408	0.22408	-2.36864	0.22408	0.22408	0.22408	0.22408	-2.36864	0.22408	0.22408	-2.36864
-1.93652	0.656201	0.656201	0.656201	-1.93652	0.656201	3.24893	3.24893	-1.93652	3.24893	-1.93652	-1.93652	-1.93652	0.656201	-1.93652	-1.93652	0.656201	-1.93652	-1.93652	-1.93652	0.656201	-1.93652	-1.93652	-1.93652	-1.93652	-1.93652	-1.93652	-1.93652	-1.93652	-1.93652	-1.93652	0.656201	0.656201	-1.93652	-1.93652	-1.93652	-1.93652	-1.93652	0.656201	0.656201	-1.93652	-1.93652	0.656201	0.656201	0.656201	-1.93652	0.656201	3.24893	0.656201	0.656201
-2.80076	-0.20804	-0.20804	4.97741	-2.80076	-0.20804	-0.20804	-2.80076	-0.20804	-2.80076	-0.20804	-0.20804	-2.80076	-0.20804	-0.20804	-0.20804	-2.80076	2.38468	-2.80076	4.97741	-2.80076	-2.80076	-2.80076	-2.80076	-2.80076	2.38468	-0.20804	-2.80076	2.38468	-2.80076	-0.20804	-2.80076	-0.20804	-2.80076	-2.80076	-2.80076	-0.20804	-2.80076	2.38468	2.38468	-2.80076	2.38468	-2.80076	-2.80076	-0.20804	-0.20804	-2.80076	2.38468	-2.80076	-0.20804
-2.71434	-2.71434	-0.121616	-2.71434	-2.71434	2.47111	-2.71434	2.47111	-2.71434	-0.121616	-2.71434	-2.71434	5.06383	-0.121616	-2.71434	-2.71434	-0.121616	-2.71434	-2.71434	-2.71434	-2.71434	-0.121616	-2.71434	2.47111	-2.71434	-0.121616	2.47111	5.06383	-0.121616	-0.121616	-2.71434	-2.71434	-2.71434	2.47111	2.47111	-0.121616	-2.71434	-2.71434	-2.71434	-0.121616	-0.121616	-0.121616	-0.121616	-0.121616	-0.121616	-2.71434	-2.71434	-0.121616	2.47111	-2.71434
-2.88719	-2.88719	2.29826	-0.294465	-2.88719	-2.88719	-2.88719	-2.88719	-0.294465	2.29826	-0.294465	-2.88719	-0.294465	-2.88719	2.29826	7.48371	2.29826	2.29826	-2.88719	-2.88719	2.29826	-2.88719	-0.294465	-0.294465	-2.88719	-0.294465	-2.88719	-2.88719	-2.88719	-0.294465	-0.294465	-0.294465	-0.294465	2.29826	2.29826	-0.294465	-2.88719	4.89098	-0.294465	-0.294465	4.89098	-0.294465	-0.294465	-2.88719	-0.294465	-2.88719	-2.88719	-2.88719	-2.88719	4.89098
-0.20804	-2.80076	-2.80076	-2.80076	-0.20804	-2.80076	-2.80076	-0.20804	-2.80076	2.38468	-0.20804	2.38468	-0.20804	-0.20804	-2.80076	-2.80076	-0.20804	-0.20804	2.38468	-0.20804	-0.20804	2.38468	-0.20804	-2.80076	-2.80076	-2.80076	-0.20804	-0.20804	-2.80076	2.38468	-2.80076	-2.80076	-2.80076	2.38468	-2.80076	-2.80076	-2.80076	-0.20804	-0.20804	-2.80076	-2.80076	-2.80076	-0.20804	-0.20804	-2.80076	-2.80076	-2.80076	7.57013	-2.80076	-0.20804
-0.380889	2.21184	2.21184	4.80456	-2.97361	-2.97361	2.21184	-2.97361	-0.380889	-2.97361	2.21184	4.80456	-2.97361	-0.380889	-0.380889	-0.380889	-0.380889	2.21184	-2.97361	-2.97361	-2.97361	-2.97361	-0.380889	-2.97361	-2.97361	-2.97361	-0.380889	-0.380889	-2.97361	-2.97361	2.21184	-2.97361	-0.380889	-2.97361	-0.380889	2.21184	-2.97361	-0.380889	-2.97361	-0.380889	-0.380889	-2.97361	-0.380889	-0.380889	-0.380889	2.21184	-0.380889	-0.380889	-0.380889	-2.97361
-2.1958	2.98965	5.58238	-2.1958	0.396929	-2.1958	-2.1958	0.396929	-2.1958	0.396929	-2.1958	-2.1958	-2.1958	-2.1958	0.396929	-2.1958	0.396929	0.396929	2.98965	2.98965	-2.1958	0.396929	-2.1958	-2.1958	-2.1958	-2.1958	-2.1958	-2.1958	-2.1958	-2.1958	-2.1958	2.98965	-2.1958	-2.1958	-2.1958	-2.1958	-2.1958	5.58238	0.396929	0.396929	0.396929	-2.1958	0.396929	0.396929	-2.1958	0.396929	-2.1958	0.396929	-2.1958	0.396929
0.137656	0.137656	-2.45507	-2.45507	-2.45507	-2.45507	0.137656	-2.45507	0.137656	-2.45507	2.73038	0.137656	-2.45507	0.137656	-2.45507	-2.45507	-2.45507	0.137656	2.73038	-2.45507	-2.45507	-2.45507	5.32311	0.137656	-2.45507	0.137656	-2.45507	0.137656	0.137656	0.137656	-2.45507	0.137656	-2.45507	2.73038	-2.45507	0.137656	-2.45507	2.73038	0.137656	5.32311	5.32311	0.137656	-2.45507	2.73038	2.73038	0.137656	0.137656	5.32311	-2.45507	0.137656
-1.67725	-1.67725	0.915474	-1.67725	-1.67725	-1.67725	-1.67725	-1.67725	0.915474	-1.67725	-1.67725	0.915474	-1.67725	-1.67725	-1.67725	-1.67725	-1.67725	0.915474	-1.67725	-1.67725	0.915474	-1.67725	-1.67725	-1.67725	-1.67725	-1.67725	0.915474	-1.67725	8.69365	-1.67725	-1.67725	-1.67725	-1.67725	0.915474	-1.67725	0.915474	-1.67725	0.915474	6.10092	0.915474	3.5082	3.5082	0.915474	3.5082	-1.67725	3.5082	3.5082	-1.67725	0.915474	3.5082
2.73038	-2.45507	0.137656	0.137656	-2.45507	-2.45507	-2.45507	-2.45507	0.137656	-2.45507	0.137656	-2.45507	0.137656	-2.45507	2.73038	-2.45507	-2.45507	-2.45507	0.137656	0.137656	0.137656	2.73038	-2.45507	-2.45507	0.137656	-2.45507	2.73038	0.137656	-2.45507	0.137656	-2.45507	-2.45507	-2.45507	-2.45507	0.137656	0.137656	0.137656	-2.45507	-2.45507	-2.45507	0.137656	0.137656	2.73038	2.73038	0.137656	-2.45507	2.73038	-2.45507	0.137656	-2.45507
-0.380889	-2.97361	-0.380889	-2.97361	-0.380889	2.21184	-0.380889	-0.380889	-2.97361	2.21184	-0.380889	-0.380889	-2.97361	2.21184	-0.380889	-0.380889	-0.380889	2.21184	-2.97361	-2.97361	-2.97361	-0.380889	-0.380889	-2.97361	2.21184	-2.97361	-0.380889	-2.97361	-0.380889	-0.380889	-0.380889	-2.97361	-2.97361	-0.380889	-2.97361	2.21184	-0.380889	2.21184	4.80456	-0.380889	-0.380889	2.21184	-0.380889	2.21184	-2.97361	4.80456	7.39728	4.80456	4.80456	2.21184
-0.380889	-2.97361	2.21184	-0.380889	-2.97361	2.21184	2.21184	2.21184	-0.380889	-0.380889	-0.380889	-2.97361	-2.97361	-0.380889	2.21184	-2.97361	-0.380889	-2.97361	-0.380889	-0.380889	2.21184	-0.380889	-0.380889	-0.380889	-2.97361	-2.97361	-2.97361	-0.380889	-2.97361	-2.97361	2.21184	-0.380889	2.21184	-2.97361	-2.97361	-2.97361	-2.97361	-2.97361	-0.380889	-0.380889	-0.380889	2.21184	-0.380889	-2.97361	-2.97361	-2.97361	-2.97361	4.80456	-2.97361	-0.380889
2.47111	2.47111	-0.121616	-2.71434	2.47111	-0.121616	-2.71434	-0.121616	-2.71434	-2.71434	2.47111	-0.121616	2.47111	-2.71434	-2.71434	-2.71434	-0.121616	-0.121616	-0.121616	-2.71434	-0.121616	-0.121616	-0.121616	-2.71434	-2.71434	-2.71434	-2.71434	-0.121616	-0.121616	-2.71434	-0.121616	-2.71434	-0.121616	-2.71434	-0.121616	-2.71434	5.06383	2.47111	2.47111	2.47111	2.47111	2.47111	-0.121616	-2.71434	-0.121616	-0.121616	-2.71434	-0.121616	2.47111	-2.71434
-0.294465	4.89098	2.29826	-2.88719	-2.88719	-0.294465	-2.88719	-2.88719	-2.88719	-2.88719	-2.88719	-2.88719	-0.294465	2.29826	-0.294465	2.29826	-0.294465	-0.294465	-0.294465	-2.88719	-2.88719	4.89098	-2.88719	-0.294465	-0.294465	-2.88719	-2.88719	-0.294465	-0.294465	-0.294465	2.29826	2.29826	-2.88719	2.29826	2.29826	2.29826	-2.88719	-2.88719	2.29826	-0.294465	-0.294465	-2.88719	-0.294465	-2.88719	-0.294465	-0.294465	-0.294465	-0.294465	-0.294465	-0.294465
0.483353	-2.10937	0.483353	0.483353	-2.10937	0.483353	-2.10937	0.483353	0.483353	-2.10937	-2.10937	-2.10937	-2.10937	-2.10937	3.07608	-2.10937	-2.10937	-2.10937	0.483353	-2.10937	-2.10937	-2.10937	-2.10937	0.483353	0.483353	0.483353	-2.10937	0.483353	-2.10937	3.07608	-2.10937	0.483353	0.483353	-2.10937	3.07608	0.483353	-2.10937	3.07608	-2.10937	5.6688	-2.10937	3.07608	-2.10937	-2.10937	0.483353	-2.10937	0.483353	-2.10937	3.07608	-2.10937
-3.31931	-0.726585	-0.726585	-3.31931	-3.31931	-0.726585	-0.726585	1.86614	4.45886	-0.726585	-0.726585	4.45886	1.86614	1.86614	-0.726585	-0.726585	-3.31931	-0.726585	-3.31931	-3.31931	-3.31931	-3.31931	-0.726585	-0.726585	1.86614	-3.31931	-0.726585	-0.726585	-0.726585	-0.726585	-0.726585	-0.726585	-3.31931	-0.726585	-3.31931	-0.726585	-3.31931	-3.31931	-0.726585	-0.726585	1.86614	1.86614	-3.31931	1.86614	-3.31931	-3.31931	-3.31931	-0.726585	-3.31931	-3.31931
3.20139	-1.37865	-1.37865	-1.37865	-1.37865	-1.37865	3.20139	-1.37865	-1.37865	3.20139	-1.37865	-1.37865	-1.37865	-1.37865	-1.37865	3.20139	-1.37865	3.20139	3.20139	-1.37865	-1.37865	3.20139	-1.37865	-1.37865	-1.37865	-1.37865	-1.37865	3.20139	-1.37865	-1.37865	-1.37865	3.20139	3.20139	-1.37865	-1.37865	3.20139	-1.37865	-1.37865	7.78144	3.20139	-1.37865	-1.37865	3.20139	3.20139	-1.37865	3.20139	3.20139	-1.37865	-1.37865	3.20139
-2.29466	2.28538	-2.29466	6.86543	-2.29466	-2.29466	-2.29466	-2.29466	-2.29466	-2.29466	-2.29466	-2.29466	6.86543	2.28538	-2.29466	2.28538	-2.29466	-2.29466	-2.29466	2.28538	-2.29466	2.28538	-2.29466	2.28538	-2.29466	2.28538	-2.29466	-2.29466	2.28538	6.86543	-2.29466	6.86543	2.28538	-2.29466	6.86543	-2.29466	2.28538	2.28538	2.28538	2.28538	11.4455	2.28538	2.28538	2.28538	2.28538	2.28538	-2.29466	-2.29466	2.28538	2.28538
6.40743	-2.75267	-2.75267	-2.75267	-2.75267	-2.75267	6.40743	15.5675	1.82738	-2.75267	1.82738	1.82738	-2.75267	-2.75267	-2.75267	-2.75267	1.82738	1.82738	-2.75267	-2.75267	1.82738	-2.75267	-2.75267	-2.75267	-2.75267	-2.75267	1.82738	-2.75267	-2.75267	6.40743	-2.75267	-2.75267	-2.75267	-2.75267	-2.75267	-2.75267	1.82738	-2.75267	-2.75267	-2.75267	-2.75267	6.40743	-2.75267	-2.75267	-2.75267	1.82738	-2.75267	-2.75267	-2.75267	1.82738
2.43805	2.43805	2.43805	-2.14199	2.43805	-2.14199	-2.14199	-2.14199	-2.14199	-2.14199	2.43805	-2.14199	2.43805	-2.14199	-2.14199	2.43805	-2.14199	2.43805	-2.14199	-2.14199	-2.14199	-2.14199	7.0181	-2.14199	-2.14199	2.43805	2.43805	-2.14199	-2.14199	2.43805	2.43805	-2.14199	2.43805	-2.14199	-2.14199	-2.14199	-2.14199	-2.14199	-2.14199	2.43805	-2.14199	-2.14199	2.43805	-2.14199	-2.14199	2.43805	-2.14199	-2.14199	-2.14199	-2.14199
1.67471	-2.90534	1.67471	-2.90534	-2.90534	1.67471	-2.90534	-2.90534	1.67471	6.25476	1.67471	-2.90534	1.67471	1.67471	-2.90534	-2.90534	-2.90534	-2.90534	1.67471	1.67471	1.67471	-2.90534	1.67471	-2.90534	-2.90534	1.67471	-2.90534	1.67471	10.8348	-2.90534	1.67471	-2.90534	-2.90534	-2.90534	1.67471	-2.90534	-2.90534	1.67471	-2.90534	1.67471	1.67471	1.67471	-2.90534	1.67471	-2.90534	1.67471	1.67471	6.25476	6.25476	1.67471
-2.29466	-2.29466	2.28538	-2.29466	-2.29466	-2.29466	2.28538	-2.29466	-2.29466	2.28538	-2.29466	-2.29466	-2.29466	-2.29466	6.86543	2.28538	-2.29466	2.28538	-2.29466	-2.29466	2.28538	-2.29466	-2.29466	-2.29466	2.28538	6.86543	2.28538	2.28538	2.28538	-2.29466	-2.29466	2.28538	-2.29466	-2.29466	-2.29466	-2.29466	2.28538	-2.29466	-2.29466	-2.29466	-2.29466	-2.29466	2.28538	2.28538	-2.29466	-2.29466	2.28538	-2.29466	2.28538	-2.29466
-3.21067	-3.21067	10.5295	1.36937	1.36937	-3.21067	1.36937	1.36937	5.94942	-3.21067	-3.21067	1.36937	1.36937	-3.21067	1.36937	5.94942	-3.21067	-3.21067	-3.21067	-3.21067	-3.21067	-3.21067	1.36937	-3.21067	-3.21067	5.94942	1.36937	-3.21067	-3.21067	5.94942	1.36937	1.36937	-3.21067	1.36937	5.94942	-3.21067	-3.21067	1.36937	-3.21067	-3.21067	-3.21067	-3.21067	-3.21067	1.36937	-3.21067	1.36937	-3.21067	-3.21067	1.36937	1.36937
-2.44733	-2.44733	-2.44733	-2.44733	-2.44733	-2.44733	-2.44733	-2.44733	2.13272	-2.44733	6.71276	6.71276	6.71276	-2.44733	2.13272	2.13272	-2.44733	-2.44733	2.13272	2.13272	-2.44733	2.13272	-2.44733	-2.44733	-2.44733	2.13272	-2.44733	-2.44733	6.71276	-2.44733	-2.44733	-2.44733	-2.44733	-2.44733	-2.44733	2.13272	2.13272	-2.44733	2.13272	2.13272	2.13272	-2.44733	2.13272	-2.44733	-2.44733	-2.44733	-2.44733	6.71276	-2.44733	2.13272
-2.6	-2.6	-2.6	1.98005	6.56009	-2.6	6.56009	-2.6	1.98005	1.98005	-2.6	1.98005	6.56009	-2.6	-2.6	-2.6	-2.6	-2.6	-2.6	-2.6	1.98005	1.98005	-2.6	1.98005	1.98005	-2.6	-2.6	1.98005	1.98005	-2.6	-2.6	1.98005	1.98005	-2.6	1.98005	6.56009	-2.6	1.98005	-2.6	-2.6	-2.6	1.98005	-2.6	-2.6	-2.6	-2.6	-2.6	-2.6	-2.6	1.98005
2.59072	-1.98933	2.59072	-1.98933	-1.98933	-1.98933	2.59072	-1.98933	-1.98933	2.59072	2.59072	-1.98933	-1.98933	-1.98933	2.59072	-1.98933	2.59072	2.59072	-1.98933	-1.98933	-1.98933	2.59072	-1.98933	-1.98933	-1.98933	-1.98933	-1.98933	2.59072	7.17077	-1.98933	2.59072	-1.98933	2.59072	-1.98933	7.17077	-1.98933	-1.98933	-1.98933	-1.98933	-1.98933	7.17077	2.59072	-1.98933	2.59072	-1.98933	7.17077	-1.98933	2.59072	2.59072	-1.98933
6.40743	-2.75267	-2.75267	-2.75267	1.82738	1.82738	-2.75267	-2.75267	1.82738	-2.75267	1.82738	1.82738	1.82738	-2.75267	1.82738	-2.75267	1.82738	-2.75267	1.82738	-2.75267	1.82738	-2.75267	-2.75267	1.82738	1.82738	1.82738	-2.75267	-2.75267	1.82738	1.82738	1.82738	6.40743	-2.75267	-2.75267	1.82738	1.82738	6.40743	1.82738	1.82738	-2.75267	-2.75267	1.82738	6.40743	-2.75267	-2.75267	-2.75267	-2.75267	-2.75267	1.82738	1.82738
-2.6	1.98005	1.98005	-2.6	-2.6	1.98005	1.98005	1.98005	1.98005	-2.6	1.98005	-2.6	-2.6	1.98005	6.56009	-2.6	-2.6	1.98005	-2.6	-2.6	-2.6	-2.6	-2.6	-2.6	6.56009	1.98005	-2.6	-2.6	1.98005	1.98005	-2.6	-2.6	1.98005	1.98005	-2.6	1.98005	-2.6	-2.6	1.98005	-2.6	-2.6	-2.6	-2.6	-2.6	-2.6	-2.6	-2.6	-2.6	1.98005	1.98005
-1.37865	-1.37865	-1.37865	3.20139	-1.37865	-1.37865	-1.37865	3.20139	-1.37865	-1.37865	-1.37865	3.20139	3.20139	-1.37865	3.20139	-1.37865	-1.37865	-1.37865	-1.37865	3.20139	-1.37865	-1.37865	-1.37865	3.20139	-1.37865	-1.37865	-1.37865	3.20139	-1.37865	-1.37865	3.20139	3.20139	3.20139	7.78144	-1.37865	3.20139	-1.37865	-1.37865	-1.37865	3.20139	3.20139	3.20139	-1.37865	-1.37865	3.20139	3.20139	3.20139	-1.37865	3.20139	-1.37865
2.28538	6.86543	2.28538	6.86543	-2.29466	-2.29466	2.28538	2.28538	-2.29466	-2.29466	2.28538	2.28538	-2.29466	-2.29466	-2.29466	-2.29466	-2.29466	-2.29466	6.86543	-2.29466	-2.29466	-2.29466	-2.29466	-2.29466	-2.29466	-2.29466	2.28538	2.28538	-2.29466	-2.29466	6.86543	-2.29466	2.28538	-2.29466	2.28538	-2.29466	2.28538	-2.29466	-2.29466	2.28538	2.28538	2.28538	6.86543	-2.29466	2.28538	-2.29466	-2.29466	2.28538	-2.29466	2.28538
2.59072	2.59072	2.59072	2.59072	-1.98933	-1.98933	2.59072	-1.98933	2.59072	-1.98933	-1.98933	-1.98933	-1.98933	-1.98933	-1.98933	-1.98933	-1.98933	-1.98933	-1.98933	-1.98933	-1.98933	-1.98933	-1.98933	-1.98933	7.17077	-1.98933	-1.98933	2.59072	7.17077	2.59072	-1.98933	2.59072	2.59072	-1.98933	-1.98933	-1.98933	2.59072	-1.98933	-1.98933	2.59072	-1.98933	-1.98933	-1.98933	7.17077	2.59072	-1.98933	2.59072	-1.98933	-1.98933	2.59072
1.36937	-3.21067	-3.21067	-3.21067	1.36937	-3.21067	-3.21067	5.94942	-3.21067	1.36937	1.36937	-3.21067	1.36937	5.94942	-3.21067	1.36937	1.36937	1.36937	1.36937	-3.21067	-3.21067	1.36937	1.36937	-3.21067	1.36937	5.94942	-3.21067	1.36937	1.36937	-3.21067	-3.21067	-3.21067	1.36937	-3.21067	-3.21067	-3.21067	-3.21067	1.36937	-3.21067	-3.21067	-3.21067	1.36937	1.36937	1.36937	-3.21067	1.36937	1.36937	-3.21067	-3.21067	-3.21067
1.98005	-2.6	6.56009	1.98005	-2.6	1.98005	1.98005	1.98005	-2.6	1.98005	1.98005	-2.6	1.98005	-2.6	1.98005	1.98005	-2.6	-2.6	-2.6	1.98005	-2.6	-2.6	1.98005	-2.6	1.98005	-2.6	-2.6	-2.6	1.98005	-2.6	-2.6	-2.6	-2.6	-2.6	11.1401	1.98005	-2.6	-2.6	-2.6	-2.6	1.98005	-2.6	-2.6	-2.6	-2.6	1.98005	1.98005	-2.6	-2.6	1.98005
5.79675	-3.36334	-3.36334	1.21671	-3.36334	1.21671	-3.36334	-3.36334	-3.36334	1.21671	-3.36334	5.79675	-3.36334	1.21671	-3.36334	5.79675	-3.36334	-3.36334	-3.36334	-3.36334	1.21671	-3.36334	1.21671	1.21671	5.79675	1.21671	1.21671	1.21671	1.21671	5.79675	-3.36334	1.21671	-3.36334	1.21671	1.21671	1.21671	1.21671	-3.36334	-3.36334	-3.36334	-3.36334	-3.36334	-3.36334	1.21671	-3.36334	-3.36334	1.21671	-3.36334	-3.36334	1.21671
9.76613	0.606034	-3.97401	0.606034	-3.97401	0.606034	0.606034	-3.97401	5.18608	-3.97401	0.606034	0.606034	-3.97401	0.606034	5.18608	-3.97401	-3.97401	5.18608	0.606034	0.606034	-3.97401	-3.97401	0.606034	-3.97401	0.606034	0.606034	0.606034	0.606034	0.606034	0.606034	0.606034	0.606034	0.606034	-3.97401	0.606034	0.606034	-3.97401	0.606034	0.606034	0.606034	-3.97401	0.606034	0.606034	-3.97401	-3.97401	0.606034	0.606034	0.606034	-3.97401	0.606034
-2.90534	-2.90534	1.67471	-2.90534	1.67471	-2.90534	1.67471	1.67471	-2.90534	-2.90534	1.67471	1.67471	-2.90534	-2.90534	1.67471	10.8348	-2.90534	1.67471	-2.90534	1.67471	6.25476	-2.90534	-2.90534	1.67471	-2.90534	6.25476	1.67471	-2.90534	-2.90534	-2.90534	1.67471	-2.90534	1.67471	1.67471	-2.90534	-2.90534	-2.90534	-2.90534	-2.90534	1.67471	-2.90534	-2.90534	-2.90534	-2.90534	-2.90534	1.67471	-2.90534	1.67471	6.25476	1.67471
2.43805	2.43805	-2.14199	-2.14199	2.43805	7.0181	-2.14199	-2.14199	2.43805	-2.14199	-2.14199	-2.14199	-2.14199	-2.14199	-2.14199	2.43805	-2.14199	7.0181	-2.14199	-2.14199	-2.14199	-2.14199	2.43805	2.43805	-2.14199	-2.14199	-2.14199	2.43805	2.43805	-2.14199	-2.14199	-2.14199	-2.14199	-2.14199	-2.14199	-2.14199	2.43805	-2.14199	2.43805	2.43805	2.43805	-2.14199	-2.14199	-2.14199	7.0181	2.43805	2.43805	-2.14199	2.43805	2.43805
1.82738	6.40743	1.82738	1.82738	6.40743	-2.75267	-2.75267	1.82738	1.82738	-2.75267	-2.75267	6.40743	-2.75267	1.82738	1.82738	1.82738	-2.75267	-2.75267	1.82738	-2.75267	1.82738	-2.75267	-2.75267	-2.75267	-2.75267	-2.75267	-2.75267	1.82738	-2.75267	-2.75267	-2.75267	-2.75267	-2.75267	-2.75267	-2.75267	-2.75267	-2.75267	-2.75267	1.82738	-2.75267	-2.75267	-2.75267	-2.75267	-2.75267	1.82738	-2.75267	1.82738	1.82738	-2.75267	-2.75267
-1.68399	-1.68399	-1.68399	-1.68399	2.89606	2.89606	-1.68399	-1.68399	2.89606	2.89606	-1.68399	2.89606	-1.68399	2.89606	-1.68399	-1.68399	2.89606	-1.68399	-1.68399	-1.68399	-1.68399	-1.68399	2.89606	-1.68399	-1.68399	2.89606	-1.68399	-1.68399	2.89606	-1.68399	-1.68399	2.89606	-1.68399	-1.68399	-1.68399	2.89606	2.89606	-1.68399	7.4761	2.89606	2.89606	2.89606	-1.68399	-1.68399	2.89606	2.89606	2.89606	-1.68399	-1.68399	2.89606
2.74339	2.74339	-1.83666	-1.83666	-1.83666	2.74339	2.74339	-1.83666	-1.83666	2.74339	-1.83666	2.74339	-1.83666	-1.83666	-1.83666	7.32344	-1.83666	2.74339	-1.83666	-1.83666	2.74339	-1.83666	-1.83666	-1.83666	-1.83666	-1.83666	2.74339	-1.83666	-1.83666	-1.83666	-1.83666	2.74339	2.74339	2.74339	-1.83666	-1.83666	-1.83666	2.74339	2.74339	-1.83666	-1.83666	2.74339	2.74339	2.74339	7.32344	-1.83666	-1.83666	-1.83666	-1.83666	-1.83666
1.36937	1.36937	1.36937	1.36937	5.94942	-3.21067	-3.21067	-3.21067	-3.21067	-3.21067	-3.21067	1.36937	-3.21067	5.94942	-3.21067	1.36937	-3.21067	1.36937	-3.21067	-3.21067	-3.21067	1.36937	-3.21067	1.36937	5.94942	-3.21067	1.36937	5.94942	1.36937	1.36937	-3.21067	1.36937	-3.21067	-3.21067	-3.21067	1.36937	5.94942	1.36937	-3.21067	-3.21067	1.36937	1.36937	1.36937	-3.21067	-3.21067	-3.21067	-3.21067	-3.21067	1.36937	5.94942
-2.44733	-2.44733	2.13272	-2.44733	-2.44733	2.13272	-2.44733	2.13272	2.13272	6.71276	-2.44733	2.13272	2.13272	6.71276	-2.44733	-2.44733	-2.44733	2.13272	2.13272	-2.44733	-2.44733	-2.44733	-2.44733	2.13272	-2.44733	2.13272	-2.44733	-2.44733	-2.44733	2.13272	-2.44733	-2.44733	-2.44733	-2.44733	-2.44733	-2.44733	2.13272	-2.44733	2.13272	-2.44733	2.13272	-2.44733	-2.44733	-2.44733	-2.44733	2.13272	-2.44733	2.13272	-2.44733	6.71276
-2.6	-2.6	1.98005	1.98005	-2.6	-2.6	6.56009	-2.6	-2.6	-2.6	1.98005	1.98005	-2.6	1.98005	6.56009	1.98005	-2.6	1.98005	-2.6	-2.6	-2.6	-2.6	1.98005	-2.6	-2.6	-2.6	1.98005	-2.6	6.56009	1.98005	-2.6	1.98005	-2.6	-2.6	1.98005	1.98005	-2.6	1.98005	-2.6	1.98005	-2.6	-2.6	-2.6	-2.6	6.56009	1.98005	-2.6	6.56009	-2.6	1.98005
1.21671	-3.36334	1.21671	-3.36334	-3.36334	1.21671	1.21671	1.21671	-3.36334	-3.36334	-3.36334	5.79675	1.21671	1.21671	-3.36334	1.21671	1.21671	1.21671	-3.36334	-3.36334	-3.36334	5.79675	-3.36334	1.21671	1.21671	-3.36334	1.21671	1.21671	5.79675	1.21671	1.21671	1.21671	-3.36334	-3.36334	-3.36334	1.21671	1.21671	-3.36334	-3.36334	-3.36334	-3.36334	1.21671	1.21671	-3.36334	-3.36334	-3.36334	-3.36334	-3.36334	-3.36334	-3.36334
2.13272	2.13272	-2.44733	2.13272	-2.44733	2.13272	2.13272	2.13272	-2.44733	-2.44733	2.13272	-2.44733	2.13272	-2.44733	-2.44733	-2.44733	-2.44733	6.71276	-2.44733	-2.44733	-2.44733	-2.44733	2.13272	2.13272	-2.44733	6.71276	2.13272	-2.44733	-2.44733	-2.44733	2.13272	-2.44733	-2.44733	-2.44733	2.13272	-2.44733	2.13272	-2.44733	2.13272	-2.44733	-2.44733	-2.44733	-2.44733	2.13272	2.13272	6.71276	-2.44733	-2.44733	-2.44733	2.13272
6.25476	1.67471	-2.90534	1.67471	-2.90534	6.25476	-2.90534	1.67471	1.67471	-2.90534	-2.90534	1.67471	-2.90534	-2.90534	-2.90534	-2.90534	-2.90534	1.67471	1.67471	-2.90534	1.67471	1.67471	1.67471	6.25476	-2.90534	1.67471	-2.90534	1.67471	-2.90534	-2.90534	-2.90534	1.67471	1.67471	1.67471	-2.90534	-2.90534	-2.90534	-2.90534	1.67471	1.67471	-2.90534	6.25476	-2.90534	-2.90534	-2.90534	1.67471	1.67471	1.67471	-2.90534	-2.90534
-3.21067	1.36937	1.36937	1.36937	-3.21067	1.36937	1.36937	-3.21067	1.36937	-3.21067	1.36937	-3.21067	-3.21067	-3.21067	-3.21067	10.5295	-3.21067	1.36937	1.36937	5.94942	1.36937	-3.21067	-3.21067	-3.21067	-3.21067	1.36937	1.36937	1.36937	5.94942	-3.21067	-3.21067	1.36937	1.36937	5.94942	-3.21067	1.36937	1.36937	-3.21067	1.36937	-3.21067	1.36937	1.36937	-3.21067	1.36937	-3.21067	5.94942	-3.21067	1.36937	1.36937	-3.21067
-3.058	-3.058	1.52204	-3.058	-3.058	1.52204	1.52204	1.52204	-3.058	6.10209	-3.058	-3.058	1.52204	1.52204	-3.058	1.52204	6.10209	-3.058	-3.058	-3.058	1.52204	6.10209	1.52204	1.52204	-3.058	1.52204	-3.058	1.52204	1.52204	-3.058	-3.058	-3.058	6.10209	-3.058	-3.058	1.52204	-3.058	-3.058	-3.058	1.52204	1.52204	-3.058	-3.058	-3.058	1.52204	-3.058	-3.058	-3.058	-3.058	-3.058
-1.53132	3.04873	-1.53132	-1.53132	-1.53132	3.04873	3.04873	-1.53132	-1.53132	-1.53132	-1.53132	3.04873	-1.53132	-1.53132	3.04873	-1.53132	-1.53132	-1.53132	-1.53132	-1.53132	3.04873	-1.53132	-1.53132	-1.53132	3.04873	3.04873	3.04873	-1.53132	-1.53132	-1.53132	3.04873	-1.53132	-1.53132	-1.53132	7.62877	7.62877	-1.53132	3.04873	3.04873	-1.53132	-1.53132	3.04873	7.62877	-1.53132	-1.53132	-1.53132	3.04873	7.62877	3.04873	-1.53132
2.28538	2.28538	-2.29466	-2.29466	-2.29466	-2.29466	-2.29466	2.28538	2.28538	2.28538	-2.29466	6.86543	2.28538	-2.29466	-2.29466	-2.29466	2.28538	2.28538	2.28538	-2.29466	-2.29466	6.86543	-2.29466	-2.29466	2.28538	-2.29466	-2.29466	-2.29466	-2.29466	-2.29466	2.28538	-2.29466	-2.29466	-2.29466	2.28538	-2.29466	2.28538	-2.29466	-2.29466	2.28538	6.86543	-2.29466	-2.29466	2.28538	-2.29466	-2.29466	2.28538	2.28538	11.4455	-2.29466
-3.21067	1.36937	-3.21067	5.94942	-3.21067	1.36937	1.36937	1.36937	5.94942	-3.21067	-3.21067	-3.21067	1.36937	1.36937	-3.21067	1.36937	1.36937	-3.21067	-3.21067	1.36937	1.36937	-3.21067	-3.21067	1.36937	1.36937	1.36937	-3.21067	1.36937	-3.21067	5.94942	-3.21067	1.36937	-3.21067	-3.21067	-3.21067	1.36937	1.36937	-3.21067	-3.21067	-3.21067	5.94942	1.36937	-3.21067	1.36937	-3.21067	-3.21067	-3.21067	1.36937	1.36937	-3.21067
2.59072	2.59072	-1.98933	-1.98933	-1.98933	-1.98933	-1.98933	-1.98933	-1.98933	-1.98933	-1.98933	2.59072	2.59072	-1.98933	-1.98933	-1.98933	-1.98933	2.59072	2.59072	2.59072	-1.98933	-1.98933	2.59072	-1.98933	7.17077	7.17077	-1.98933	-1.98933	-1.98933	-1.98933	2.59072	2.59072	-1.98933	-1.98933	2.59072	-1.98933	-1.98933	2.59072	-1.98933	-1.98933	-1.98933	-1.98933	7.17077	-1.98933	-1.98933	2.59072	7.17077	2.59072	2.59072	-1.98933
2.13272	2.13272	2.13272	-2.44733	2.13272	6.71276	-2.44733	-2.44733	-2.44733	2.13272	2.13272	-2.44733	-2.44733	-2.44733	-2.44733	-2.44733	-2.44733	2.13272	-2.44733	-2.44733	2.13272	2.13272	-2.44733	-2.44733	2.13272	-2.44733	6.71276	-2.44733	2.13272	-2.44733	6.71276	-2.44733	6.71276	2.13272	2.13272	-2.44733	-2.44733	2.13272	-2.44733	-2.44733	6.71276	-2.44733	6.71276	-2.44733	-2.44733	6.71276	-2.44733	2.13272	-2.44733	-2.44733
-1.98933	2.59072	2.59072	-1.98933	-1.98933	-1.98933	-1.98933	-1.98933	2.59072	2.59072	-1.98933	-1.98933	-1.98933	2.59072	-1.98933	-1.98933	-1.98933	7.17077	-1.98933	2.59072	2.59072	2.59072	-1.98933	-1.98933	2.59072	-1.98933	-1.98933	-1.98933	2.59072	-1.98933	-1.98933	-1.98933	-1.98933	-1.98933	-1.98933	2.59072	2.59072	-1.98933	2.59072	-1.98933	2.59072	2.59072	-1.98933	2.59072	-1.98933	2.59072	2.59072	-1.98933	-1.98933	2.59072
-1.98933	-1.98933	2.59072	-1.98933	2.59072	-1.98933	2.59072	-1.98933	-1.98933	2.59072	-1.98933	-1.98933	-1.98933	-1.98933	7.17077	-1.98933	2.59072	2.59072	-1.98933	2.59072	-1.98933	2.59072	-1.98933	2.59072	-1.98933	-1.98933	-1.98933	2.59072	-1.98933	-1.98933	7.17077	7.17077	-1.98933	7.17077	-1.98933	2.59072	7.17077	2.59072	2.59072	-1.98933	7.17077	7.17077	-1.98933	-1.98933	2.59072	-1.98933	-1.98933	-1.98933	-1.98933	-1.98933
-3.97401	5.18608	0.606034	0.606034	-3.97401	-3.97401	-3.97401	-3.97401	-3.97401	0.606034	0.606034	-3.97401	0.606034	5.18608	-3.97401	-3.97401	0.606034	0.606034	0.606034	0.606034	5.18608	5.18608	5.18608	0.606034	-3.97401	0.606034	0.606034	0.606034	0.606034	0.606034	-3.97401	0.606034	-3.97401	-3.97401	0.606034	0.606034	0.606034	-3.97401	0.606034	-3.97401	-3.97401	-3.97401	-3.97401	-3.97401	-3.97401	0.606034	-3.97401	-3.97401	-3.97401	-3.97401
-1.98933	-1.98933	2.59072	-1.98933	2.59072	-1.98933	-1.98933	2.59072	2.59072	-1.98933	2.59072	-1.98933	-1.98933	-1.98933	-1.98933	-1.98933	2.59072	-1.98933	7.17077	-1.98933	-1.98933	2.59072	-1.98933	-1.98933	-1.98933	2.59072	-1.98933	-1.98933	2.59072	2.59072	2.59072	2.59072	2.59072	-1.98933	-1.98933	-1.98933	2.59072	-1.98933	-1.98933	-1.98933	-1.98933	-1.98933	7.17077	7.17077	2.59072	-1.98933	2.59072	-1.98933	-1.98933	7.17077
2.59072	-1.98933	-1.98933	2.59072	-1.98933	-1.98933	-1.98933	-1.98933	2.59072	-1.98933	2.59072	-1.98933	-1.98933	2.59072	-1.98933	-1.98933	2.59072	-1.98933	2.59072	2.59072	-1.98933	-1.98933	2.59072	2.59072	-1.98933	-1.98933	-1.98933	-1.98933	7.17077	-1.98933	-1.98933	-1.98933	7.17077	7.17077	-1.98933	-1.98933	-1.98933	2.59072	-1.98933	2.59072	-1.98933	-1.98933	-1.98933	2.59072	-1.98933	-1.98933	-1.98933	2.59072	-1.98933	2.59072
-2.14199	2.43805	-2.14199	-2.14199	2.43805	-2.14199	2.43805	-2.14199	-2.14199	2.43805	2.43805	-2.14199	2.43805	-2.14199	-2.14199	-2.14199	2.43805	-2.14199	7.0181	-2.14199	-2.14199	-2.14199	2.43805	2.43805	-2.14199	-2.14199	-2.14199	2.43805	2.43805	-2.14199	2.43805	7.0181	2.43805	-2.14199	-2.14199	2.43805	2.43805	2.43805	-2.14199	-2.14199	-2.14199	2.43805	-2.14199	2.43805	-2.14199	-2.14199	2.43805	2.43805	7.0181	-2.14199
-3.21067	1.36937	1.36937	1.36937	1.36937	-3.21067	1.36937	1.36937	1.36937	-3.21067	-3.21067	5.94942	-3.21067	-3.21067	5.94942	1.36937	-3.21067	1.36937	1.36937	-3.21067	-3.21067	1.36937	-3.21067	-3.21067	-3.21067	1.36937	1.36937	1.36937	1.36937	1.36937	-3.21067	1.36937	-3.21067	-3.21067	-3.21067	-3.21067	-3.21067	1.36937	-3.21067	-3.21067	1.36937	-3.21067	-3.21067	1.36937	-3.21067	-3.21067	-3.21067	5.94942	1.36937	-3.21067
2.74339	2.74339	2.74339	-1.83666	2.74339	2.74339	-1.83666	-1.83666	-1.83666	-1.83666	-1.83666	-1.83666	2.74339	-1.83666	2.74339	-1.83666	-1.83666	-1.83666	-1.83666	-1.83666	-1.83666	-1.83666	-1.83666	-1.83666	-1.83666	-1.83666	-1.83666	-1.83666	2.74339	11.9035	-1.83666	-1.83666	-1.83666	-1.83666	-1.83666	-1.83666	2.74339	2.74339	2.74339	-1.83666	-1.83666	2.74339	-1.83666	2.74339	-1.83666	2.74339	2.74339	-1.83666	-1.83666	-1.83666
-1.83666	-1.83666	2.74339	-1.83666	-1.83666	11.9035	2.74339	-1.83666	-1.83666	2.74339	2.74339	-1.83666	2.74339	-1.83666	2.74339	-1.83666	-1.83666	-1.83666	-1.83666	2.74339	-1.83666	-1.83666	-1.83666	-1.83666	-1.83666	-1.83666	-1.83666	2.74339	-1.83666	-1.83666	2.74339	2.74339	-1.83666	-1.83666	7.32344	-1.83666	2.74339	-1.83666	-1.83666	-1.83666	2.74339	-1.83666	2.74339	-1.83666	-1.83666	2.74339	11.9035	-1.83666	-1.83666	2.74339
2.28538	-2.29466	-2.29466	2.28538	2.28538	-2.29466	2.28538	-2.29466	-2.29466	2.28538	2.28538	-2.29466	-2.29466	2.28538	-2.29466	-2.29466	2.28538	2.28538	2.28538	-2.29466	-2.29466	6.86543	-2.29466	-2.29466	2.28538	-2.29466	-2.29466	-2.29466	2.28538	-2.29466	2.28538	-2.29466	2.28538	-2.29466	-2.29466	2.28538	-2.29466	-2.29466	2.28538	-2.29466	-2.29466	-2.29466	2.28538	-2.29466	-2.29466	2.28538	-2.29466	-2.29466	-2.29466	2.28538
-2.6	-2.6	-2.6	6.56009	-2.6	-2.6	-2.6	-2.6	-2.6	6.56009	1.98005	1.98005	1.98005	1.98005	-2.6	1.98005	1.98005	1.98005	-2.6	-2.6	1.98005	-2.6	1.98005	1.98005	-2.6	-2.6	-2.6	-2.6	1.98005	1.98005	1.98005	-2.6	1.98005	-2.6	-2.6	-2.6	-2.6	6.56009	-2.6	1.98005	-2.6	-2.6	1.98005	-2.6	-2.6	-2.6	-2.6	-2.6	1.98005	1.98005
1.98005	-2.6	6.56009	-2.6	1.98005	1.98005	1.98005	1.98005	-2.6	-2.6	1.98005	1.98005	-2.6	-2.6	1.98005	-2.6	-2.6	-2.6	1.98005	1.98005	1.98005	-2.6	-2.6	-2.6	-2.6	1.98005	1.98005	-2.6	-2.6	1.98005	-2.6	1.98005	-2.6	-2.6	-2.6	-2.6	1.98005	1.98005	-2.6	-2.6	-2.6	1.98005	-2.6	-2.6	-2.6	-2.6	1.98005	-2.6	-2.6	-2.6
-1.53132	7.62877	-1.53132	-1.53132	-1.53132	-1.53132	3.04873	-1.53132	-1.53132	3.04873	-1.53132	-1.53132	7.62877	-1.53132	-1.53132	-1.53132	3.04873	3.04873	-1.53132	-1.53132	-1.53132	-1.53132	3.04873	-1.53132	-1.53132	-1.53132	-1.53132	-1.53132	-1.53132	-1.53132	-1.53132	-1.53132	7.62877	-1.53132	3.04873	3.04873	-1.53132	-1.53132	3.04873	-1.53132	3.04873	3.04873	7.62877	3.04873	7.62877	-1.53132	-1.53132	-1.53132	-1.53132	-1.53132
-2.14199	2.43805	-2.14199	-2.14199	-2.14199	2.43805	-2.14199	-2.14199	2.43805	-2.14199	-2.14199	-2.14199	2.43805	2.43805	-2.14199	-2.14199	-2.14199	2.43805	2.43805	2.43805	-2.14199	2.43805	-2.14199	-2.14199	2.43805	-2.14199	2.43805	7.0181	-2.14199	-2.14199	2.43805	7.0181	2.43805	-2.14199	-2.14199	2.43805	-2.14199	-2.14199	-2.14199	-2.14199	-2.14199	2.43805	2.43805	-2.14199	2.43805	7.0181	-2.14199	-2.14199	-2.14199	-2.14199
7.17077	-1.98933	-1.98933	-1.98933	-1.98933	-1.98933	7.17077	-1.98933	-1.98933	2.59072	-1.98933	-1.98933	7.17077	-1.98933	-1.98933	-1.98933	-1.98933	-1.98933	2.59072	2.59072	-1.98933	-1.98933	2.59072	2.59072	-1.98933	-1.98933	-1.98933	2.59072	-1.98933	-1.98933	-1.98933	2.59072	2.59072	2.59072	-1.98933	2.59072	2.59072	-1.98933	-1.98933	2.59072	7.17077	2.59072	2.59072	7.17077	2.59072	-1.98933	-1.98933	2.59072	-1.98933	-1.98933
-2.14199	2.43805	-2.14199	2.43805	-2.14199	-2.14199	-2.14199	-2.14199	2.43805	-2.14199	-2.14199	2.43805	-2.14199	2.43805	-2.14199	-2.14199	-2.14199	-2.14199	2.43805	2.43805	2.43805	-2.14199	-2.14199	2.43805	2.43805	-2.14199	-2.14199	-2.14199	2.43805	7.0181	-2.14199	-2.14199	-2.14199	2.43805	-2.14199	-2.14199	-2.14199	2.43805	2.43805	-2.14199	-2.14199	-2.14199	-2.14199	2.43805	2.43805	2.43805	2.43805	7.0181	2.43805	7.0181
1.67471	1.67471	-2.90534	1.67471	1.67471	1.67471	1.67471	-2.90534	1.67471	1.67471	1.67471	-2.90534	1.67471	1.67471	-2.90534	1.67471	-2.90534	6.25476	-2.90534	1.67471	-2.90534	1.67471	-2.90534	-2.90534	-2.90534	1.67471	-2.90534	1.67471	-2.90534	-2.90534	1.67471	-2.90534	-2.90534	-2.90534	1.67471	-2.90534	-2.90534	1.67471	-2.90534	-2.90534	-2.90534	1.67471	-2.90534	-2.90534	6.25476	-2.90534	6.25476	1.67471	-2.90534	-2.90534
1.52204	1.52204	-3.058	-3.058	-3.058	-3.058	-3.058	-3.058	-3.058	1.52204	1.52204	6.10209	1.52204	-3.058	6.10209	-3.058	1.52204	6.10209	1.52204	1.52204	1.52204	-3.058	-3.058	1.52204	-3.058	1.52204	6.10209	-3.058	-3.058	-3.058	-3.058	1.52204	-3.058	1.52204	-3.058	-3.058	-3.058	-3.058	1.52204	1.52204	-3.058	1.52204	1.52204	-3.058	-3.058	1.52204	6.10209	-3.058	1.52204	-3.058
1.82738	6.40743	-2.75267	1.82738	1.82738	-2.75267	6.40743	1.82738	1.82738	-2.75267	1.82738	-2.75267	-2.75267	1.82738	-2.75267	-2.75267	-2.75267	1.82738	-2.75267	-2.75267	-2.75267	-2.75267	-2.75267	1.82738	1.82738	1.82738	-2.75267	1.82738	1.82738	-2.75267	-2.75267	6.40743	-2.75267	-2.75267	1.82738	-2.75267	1.82738	6.40743	-2.75267	-2.75267	1.82738	6.40743	-2.75267	-2.75267	-2.75267	-2.75267	-2.75267	-2.75267	-2.75267	1.82738
1.52204	6.10209	-3.058	-3.058	-3.058	6.10209	-3.058	-3.058	-3.058	-3.058	-3.058	-3.058	1.52204	1.52204	1.52204	-3.058	10.6821	1.52204	1.52204	-3.058	1.52204	-3.058	-3.058	6.10209	-3.058	-3.058	1.52204	-3.058	6.10209	-3.058	1.52204	1.52204	-3.058	-3.058	-3.058	-3.058	-3.058	-3.058	-3.058	1.52204	1.52204	1.52204	1.52204	1.52204	-3.058	-3.058	1.52204	-3.058	1.52204	6.10209
1.67471	-2.90534	-2.90534	1.67471	1.67471	-2.90534	-2.90534	-2.90534	1.67471	1.67471	-2.90534	1.67471	-2.90534	1.67471	1.67471	1.67471	1.67471	-2.90534	1.67471	6.25476	1.67471	-2.90534	-2.90534	1.67471	-2.90534	-2.90534	1.67471	-2.90534	6.25476	-2.90534	-2.90534	-2.90534	1.67471	1.67471	-2.90534	1.67471	-2.90534	-2.90534	-2.90534	-2.90534	1.67471	1.67471	1.67471	1.67471	-2.90534	1.67471	-2.90534	-2.90534	1.67471	1.67471
7.32344	2.74339	2.74339	-1.83666	-1.83666	-1.83666	-1.83666	-1.83666	-1.83666	2.74339	2.74339	7.32344	-1.83666	-1.83666	-1.83666	2.74339	-1.83666	-1.83666	-1.83666	-1.83666	-1.83666	2.74339	2.74339	-1.83666	-1.83666	-1.83666	-1.83666	-1.83666	-1.83666	-1.83666	-1.83666	2.74339	2.74339	-1.83666	-1.83666	-1.83666	7.32344	-1.83666	2.74339	-1.83666	-1.83666	-1.83666	-1.83666	-1.83666	-1.83666	2.74339	-1.83666	-1.83666	2.74339	-1.83666
-3.058	1.52204	-3.058	-3.058	10.6821	6.10209	-3.058	1.52204	1.52204	-3.058	1.52204	1.52204	6.10209	-3.058	-3.058	-3.058	-3.058	1.52204	1.52204	1.52204	-3.058	1.52204	-3.058	-3.058	-3.058	-3.058	1.52204	-3.058	1.52204	1.52204	-3.058	1.52204	1.52204	6.10209	-3.058	-3.058	1.52204	-3.058	-3.058	1.52204	1.52204	6.10209	1.52204	-3.058	-3.058	-3.058	-3.058	-3.058	-3.058	6.10209
-1.83666	-1.83666	-1.83666	2.74339	2.74339	-1.83666	2.74339	-1.83666	2.74339	-1.83666	-1.83666	-1.83666	-1.83666	-1.83666	-1.83666	2.74339	-1.83666	2.74339	-1.83666	-1.83666	-1.83666	-1.83666	2.74339	-1.83666	-1.83666	2.74339	2.74339	2.74339	-1.83666	2.74339	2.74339	-1.83666	-1.83666	-1.83666	2.74339	2.74339	2.74339	2.74339	-1.83666	2.74339	-1.83666	-1.83666	-1.83666	2.74339	-1.83666	-1.83666	2.74339	2.74339	-1.83666	-1.83666
1.82738	1.82738	-2.75267	-2.75267	1.82738	1.82738	-2.75267	1.82738	1.82738	-2.75267	1.82738	-2.75267	1.82738	-2.75267	1.82738	1.82738	-2.75267	-2.75267	-2.75267	-2.75267	-2.75267	-2.75267	1.82738	-2.75267	1.82738	-2.75267	1.82738	6.40743	1.82738	1.82738	1.82738	6.40743	-2.75267	-2.75267	6.40743	1.82738	-2.75267	6.40743	1.82738	6.40743	-2.75267	1.82738	6.40743	-2.75267	-2.75267	1.82738	-2.75267	1.82738	-2.75267	-2.75267
2.28538	2.28538	2.28538	2.28538	2.28538	2.28538	-2.29466	2.28538	-2.29466	-2.29466	2.28538	2.28538	-2.29466	2.28538	-2.29466	2.28538	-2.29466	2.28538	-2.29466	-2.29466	-2.29466	-2.29466	-2.29466	2.28538	-2.29466	-2.29466	-2.29466	-2.29466	-2.29466	2.28538	6.86543	-2.29466	-2.29466	-2.29466	-2.29466	-2.29466	6.86543	2.28538	-2.29466	-2.29466	-2.29466	-2.29466	-2.29466	-2.29466	-2.29466	-2.29466	-2.29466	-2.29466	-2.29466	-2.29466
2.28538	-2.29466	2.28538	-2.29466	-2.29466	2.28538	2.28538	-2.29466	-2.29466	6.86543	-2.29466	-2.29466	-2.29466	-2.29466	-2.29466	-2.29466	2.28538	-2.29466	2.28538	2.28538	-2.29466	2.28538	2.28538	-2.29466	-2.29466	-2.29466	2.28538	-2.29466	2.28538	2.28538	-2.29466	-2.29466	-2.29466	2.28538	6.86543	-2.29466	-2.29466	-2.29466	-2.29466	-2.29466	2.28538	-2.29466	2.28538	-2.29466	-2.29466	-2.29466	-2.29466	-2.29466	2.28538	-2.29466
1.67471	1.67471	-2.90534	1.67471	6.25476	-2.90534	1.67471	-2.90534	1.67471	1.67471	-2.90534	-2.90534	-2.90534	1.67471	-2.90534	-2.90534	-2.90534	-2.90534	1.67471	1.67471	-2.90534	1.67471	-2.90534	1.67471	-2.90534	6.25476	-2.90534	1.67471	1.67471	1.67471	1.67471	6.25476	-2.90534	1.67471	-2.90534	1.67471	6.25476	1.67471	1.67471	-2.90534	-2.90534	1.67471	15.4149	-2.90534	1.67471	-2.90534	6.25476	-2.90534	1.67471	-2.90534
-1.07332	-1.07332	-1.07332	3.50673	-1.07332	3.50673	-1.07332	-1.07332	-1.07332	-1.07332	-1.07332	-1.07332	-1.07332	-1.07332	3.50673	-1.07332	-1.07332	3.50673	3.50673	-1.07332	-1.07332	-1.07332	-1.07332	3.50673	-1.07332	-1.07332	-1.07332	-1.07332	-1.07332	-1.07332	-1.07332	3.50673	-1.07332	-1.07332	-1.07332	-1.07332	3.50673	3.50673	3.50673	-1.07332	-1.07332	3.50673	-1.07332	-1.07332	-1.07332	3.50673	-1.07332	-1.07332	-1.07332	3.50673
-2.29466	11.4455	2.28538	2.28538	-2.29466	6.86543	2.28538	-2.29466	-2.29466	-2.29466	-2.29466	-2.29466	-2.29466	-2.29466	2.28538	2.28538	-2.29466	-2.29466	6.86543	-2.29466	-2.29466	-2.29466	-2.29466	-2.29466	-2.29466	2.28538	-2.29466	-2.29466	2.28538	-2.29466	2.28538	-2.29466	-2.29466	-2.29466	-2.29466	-2.29466	2.28538	-2.29466	2.28538	2.28538	-2.29466	6.86543	-2.29466	6.86543	-2.29466	-2.29466	-2.29466	-2.29466	-2.29466	2.28538
1.21671	-3.36334	-3.36334	5.79675	1.21671	-3.36334	5.79675	1.21671	5.79675	-3.36334	1.21671	-3.36334	1.21671	1.21671	-3.36334	1.21671	-3.36334	1.21671	1.21671	1.21671	1.21671	-3.36334	1.21671	-3.36334	1.21671	-3.36334	1.21671	1.21671	-3.36334	-3.36334	1.21671	1.21671	1.21671	1.21671	-3.36334	1.21671	-3.36334	-3.36334	5.79675	-3.36334	10.3768	1.21671	1.21671	-3.36334	-3.36334	-3.36334	-3.36334	1.21671	-3.36334	5.79675
1.82738	-2.75267	-2.75267	1.82738	1.82738	1.82738	-2.75267	-2.75267	1.82738	1.82738	1.82738	-2.75267	1.82738	-2.75267	6.40743	-2.75267	-2.75267	1.82738	-2.75267	-2.75267	1.82738	1.82738	10.9875	-2.75267	-2.75267	-2.75267	-2.75267	1.82738	-2.75267	-2.75267	6.40743	-2.75267	-2.75267	1.82738	-2.75267	-2.75267	-2.75267	-2.75267	-2.75267	-2.75267	-2.75267	-2.75267	-2.75267	-2.75267	-2.75267	1.82738	-2.75267	-2.75267	1.82738	6.40743
1.67471	-2.90534	-2.90534	-2.90534	-2.90534	1.67471	1.67471	-2.90534	1.67471	-2.90534	1.67471	-2.90534	10.8348	-2.90534	1.67471	1.67471	1.67471	1.67471	-2.90534	10.8348	-2.90534	-2.90534	-2.90534	1.67471	-2.90534	1.67471	-2.90534	1.67471	-2.90534	-2.90534	-2.90534	1.67471	-2.90534	-2.90534	1.67471	-2.90534	-2.90534	-2.90534	1.67471	-2.90534	-2.90534	1.67471	6.25476	1.67471	-2.90534	-2.90534	-2.90534	1.67471	1.67471	1.67471
2.13272	-2.44733	-2.44733	-2.44733	2.13272	-2.44733	2.13272	2.13272	-2.44733	-2.44733	-2.44733	2.13272	-2.44733	-2.44733	2.13272	-2.44733	-2.44733	-2.44733	-2.44733	-2.44733	2.13272	2.13272	-2.44733	-2.44733	2.13272	6.71276	2.13272	2.13272	2.13272	2.13272	2.13272	-2.44733	6.71276	-2.44733	-2.44733	6.71276	-2.44733	2.13272	-2.44733	-2.44733	2.13272	2.13272	-2.44733	2.13272	-2.44733	-2.44733	2.13272	2.13272	2.13272	2.13272
-2.6	-2.6	6.56009	-2.6	1.98005	-2.6	-2.6	-2.6	-2.6	6.56009	-2.6	1.98005	-2.6	6.56009	-2.6	6.56009	-2.6	-2.6	-2.6	1.98005	-2.6	-2.6	1.98005	-2.6	1.98005	-2.6	1.98005	1.98005	-2.6	1.98005	-2.6	-2.6	-2.6	-2.6	1.98005	-2.6	-2.6	-2.6	1.98005	1.98005	1.98005	-2.6	1.98005	-2.6	1.98005	-2.6	6.56009	6.56009	1.98005	1.98005
3.04873	-1.53132	-1.53132	-1.53132	3.04873	-1.53132	-1.53132	-1.53132	-1.53132	3.04873	-1.53132	-1.53132	3.04873	3.04873	3.04873	-1.53132	-1.53132	-1.53132	-1.53132	3.04873	-1.53132	-1.53132	3.04873	-1.53132	-1.53132	-1.53132	-1.53132	-1.53132	-1.53132	3.04873	-1.53132	3.04873	3.04873	3.04873	-1.53132	-1.53132	3.04873	7.62877	-1.53132	3.04873	-1.53132	3.04873	3.04873	-1.53132	-1.53132	-1.53132	-1.53132	3.04873	-1.53132	-1.53132
-2.29466	-2.29466	-2.29466	-2.29466	2.28538	-2.29466	2.28538	-2.29466	2.28538	2.28538	-2.29466	-2.29466	-2.29466	2.28538	-2.29466	2.28538	-2.29466	-2.29466	-2.29466	-2.29466	2.28538	6.86543	-2.29466	2.28538	-2.29466	2.28538	-2.29466	-2.29466	6.86543	2.28538	-2.29466	2.28538	-2.29466	-2.29466	-2.29466	-2.29466	2.28538	2.28538	2.28538	2.28538	-2.29466	-2.29466	-2.29466	-2.29466	2.28538	-2.29466	-2.29466	-2.29466	-2.29466	2.28538
-2.44733	6.71276	-2.44733	-2.44733	-2.44733	-2.44733	-2.44733	2.13272	-2.44733	2.13272	6.71276	-2.44733	2.13272	2.13272	-2.44733	2.13272	-2.44733	-2.44733	-2.44733	2.13272	-2.44733	2.13272	-2.44733	-2.44733	2.13272	-2.44733	-2.44733	2.13272	2.13272	2.13272	-2.44733	2.13272	6.71276	11.2928	2.13272	-2.44733	2.13272	-2.44733	-2.44733	2.13272	-2.44733	2.13272	-2.44733	-2.44733	2.13272	2.13272	2.13272	2.13272	-2.44733	-2.44733
3.35406	-1.22598	-1.22598	3.35406	-1.22598	-1.22598	3.35406	-1.22598	-1.22598	-1.22598	-1.22598	-1.22598	-1.22598	-1.22598	7.93411	-1.22598	-1.22598	-1.22598	-1.22598	-1.22598	-1.22598	-1.22598	-1.22598	-1.22598	3.35406	-1.22598	-1.22598	-1.22598	-1.22598	3.35406	-1.22598	-1.22598	-1.22598	3.35406	-1.22598	3.35406	-1.22598	-1.22598	-1.22598	-1.22598	-1.22598	3.35406	3.35406	-1.22598	3.35406	-1.22598	3.35406	3.35406	-1.22598	3.35406
-2.6	-2.6	-2.6	-2.6	1.98005	-2.6	1.98005	6.56009	-2.6	1.98005	-2.6	-2.6	-2.6	11.1401	-2.6	-2.6	-2.6	1.98005	1.98005	-2.6	-2.6	-2.6	-2.6	-2.6	11.1401	-2.6	1.98005	-2.6	6.56009	-2.6	-2.6	1.98005	6.56009	1.98005	-2.6	1.98005	-2.6	-2.6	-2.6	-2.6	-2.6	6.56009	-2.6	6.56009	6.56009	-2.6	-2.6	-2.6	-2.6	-2.6
5.18608	0.606034	0.606034	-3.97401	-3.97401	-3.97401	-3.97401	-3.97401	-3.97401	9.76613	-3.97401	5.18608	-3.97401	0.606034	5.18608	5.18608	-3.97401	-3.97401	-3.97401	0.606034	-3.97401	5.18608	0.606034	0.606034	0.606034	0.606034	-3.97401	9.76613	0.606034	-3.97401	0.606034	-3.97401	0.606034	0.606034	-3.97401	-3.97401	-3.97401	0.606034	0.606034	-3.97401	0.606034	-3.97401	0.606034	-3.97401	0.606034	0.606034	-3.97401	-3.97401	0.606034	0.606034
-3.21067	1.36937	1.36937	5.94942	-3.21067	1.36937	1.36937	5.94942	-3.21067	10.5295	5.94942	1.36937	-3.21067	-3.21067	1.36937	-3.21067	-3.21067	1.36937	-3.21067	-3.21067	-3.21067	-3.21067	-3.21067	-3.21067	1.36937	1.36937	-3.21067	-3.21067	1.36937	1.36937	-3.21067	-3.21067	-3.21067	-3.21067	-3.21067	-3.21067	1.36937	-3.21067	-3.21067	10.5295	-3.21067	1.36937	-3.21067	-3.21067	1.36937	1.36937	-3.21067	-3.21067	-3.21067	-3.21067
2.28538	2.28538	6.86543	-2.29466	-2.29466	-2.29466	-2.29466	2.28538	-2.29466	2.28538	-2.29466	-2.29466	6.86543	-2.29466	-2.29466	2.28538	2.28538	-2.29466	-2.29466	-2.29466	-2.29466	2.28538	-2.29466	-2.29466	2.28538	-2.29466	-2.29466	2.28538	2.28538	-2.29466	-2.29466	-2.29466	-2.29466	-2.29466	2.28538	-2.29466	2.28538	-2.29466	-2.29466	2.28538	-2.29466	-2.29466	2.28538	-2.29466	6.86543	2.28538	-2.29466	-2.29466	2.28538	-2.29466
-2.44733	-2.44733	6.71276	6.71276	-2.44733	2.13272	-2.44733	-2.44733	2.13272	2.13272	-2.44733	-2.44733	2.13272	6.71276	2.13272	-2.44733	-2.44733	-2.44733	-2.44733	-2.44733	6.71276	2.13272	2.13272	-2.44733	-2.44733	-2.44733	-2.44733	-2.44733	-2.44733	-2.44733	-2.44733	-2.44733	-2.44733	2.13272	-2.44733	2.13272	-2.44733	-2.44733	2.13272	2.13272	-2.44733	2.13272	-2.44733	-2.44733	-2.44733	6.71276	2.13272	-2.44733	2.13272	2.13272
2.28538	2.28538	-2.29466	2.28538	2.28538	2.28538	-2.29466	-2.29466	-2.29466	-2.29466	-2.29466	-2.29466	2.28538	-2.29466	2.28538	-2.29466	-2.29466	-2.29466	2.28538	2.28538	-2.29466	-2.29466	-2.29466	-2.29466	-2.29466	-2.29466	11.4455	2.28538	-2.29466	2.28538	6.86543	2.28538	6.86543	-2.29466	-2.29466	2.28538	6.86543	-2.29466	-2.29466	2.28538	6.86543	2.28538	-2.29466	-2.29466	2.28538	2.28538	-2.29466	-2.29466	2.28538	-2.29466
-2.14199	-2.14199	2.43805	7.0181	-2.14199	-2.14199	-2.14199	-2.14199	-2.14199	-2.14199	-2.14199	-2.14199	-2.14199	2.43805	-2.14199	-2.14199	2.43805	2.43805	-2.14199	7.0181	2.43805	-2.14199	-2.14199	-2.14199	2.43805	-2.14199	2.43805	-2.14199	2.43805	2.43805	-2.14199	-2.14199	-2.14199	2.43805	-2.14199	-2.14199	2.43805	2.43805	2.43805	2.43805	-2.14199	-2.14199	-2.14199	2.43805	-2.14199	-2.14199	-2.14199	7.0181	-2.14199	-2.14199
6.71276	2.13272	2.13272	-2.44733	-2.44733	2.13272	2.13272	2.13272	-2.44733	-2.44733	2.13272	-2.44733	2.13272	2.13272	2.13272	-2.44733	-2.44733	-2.44733	2.13272	-2.44733	-2.44733	-2.44733	2.13272	2.13272	-2.44733	-2.44733	-2.44733	-2.44733	-2.44733	2.13272	-2.44733	-2.44733	2.13272	-2.44733	2.13272	-2.44733	-2.44733	-2.44733	2.13272	2.13272	2.13272	2.13272	-2.44733	2.13272	-2.44733	2.13272	-2.44733	2.13272	2.13272	2.13272
-2.6	1.98005	6.56009	1.98005	-2.6	-2.6	-2.6	-2.6	6.56009	1.98005	1.98005	1.98005	1.98005	1.98005	-2.6	-2.6	-2.6	1.98005	-2.6	-2.6	-2.6	11.1401	1.98005	-2.6	-2.6	-2.6	-2.6	-2.6	-2.6	-2.6	1.98005	-2.6	-2.6	-2.6	1.98005	-2.6	-2.6	6.56009	1.98005	1.98005	1.98005	-2.6	-2.6	-2.6	1.98005	-2.6	-2.6	1.98005	1.98005	-2.6
-1.83666	-1.83666	-1.83666	2.74339	-1.83666	-1.83666	-1.83666	2.74339	-1.83666	-1.83666	2.74339	2.74339	-1.83666	-1.83666	-1.83666	7.32344	-1.83666	-1.83666	-1.83666	2.74339	-1.83666	-1.83666	-1.83666	2.74339	2.74339	-1.83666	2.74339	-1.83666	-1.83666	2.74339	2.74339	-1.83666	2.74339	-1.83666	-1.83666	2.74339	-1.83666	2.74339	-1.83666	2.74339	-1.83666	2.74339	2.74339	-1.83666	-1.83666	-1.83666	-1.83666	2.74339	-1.83666	2.74339
-1.37865	-1.37865	-1.37865	-1.37865	3.20139	3.20139	-1.37865	3.20139	-1.37865	-1.37865	-1.37865	-1.37865	-1.37865	-1.37865	-1.37865	3.20139	-1.37865	-1.37865	-1.37865	-1.37865	7.78144	3.20139	-1.37865	-1.37865	-1.37865	-1.37865	-1.37865	3.20139	-1.37865	-1.37865	-1.37865	-1.37865	3.20139	3.20139	-1.37865	3.20139	3.20139	-1.37865	3.20139	-1.37865	-1.37865	3.20139	3.20139	-1.37865	-1.37865	-1.37865	-1.37865	3.20139	7.78144	-1.37865
-2.6	6.56009	-2.6	-2.6	-2.6	-2.6	1.98005	6.56009	-2.6	1.98005	1.98005	-2.6	1.98005	-2.6	-2.6	-2.6	-2.6	1.98005	1.98005	1.98005	-2.6	1.98005	-2.6	1.98005	1.98005	1.98005	-2.6	1.98005	-2.6	-2.6	1.98005	-2.6	-2.6	-2.6	1.98005	-2.6	6.56009	-2.6	1.98005	-2.6	-2.6	1.98005	-2.6	-2.6	1.98005	1.98005	-2.6	-2.6	-2.6	1.98005
6.56009	1.98005	-2.6	1.98005	-2.6	-2.6	-2.6	-2.6	-2.6	-2.6	-2.6	1.98005	1.98005	1.98005	1.98005	-2.6	1.98005	-2.6	1.98005	1.98005	6.56009	-2.6	1.98005	-2.6	1.98005	-2.6	1.98005	-2.6	-2.6	-2.6	1.98005	1.98005	-2.6	6.56009	1.98005	1.98005	-2.6	-2.6	1.98005	-2.6	-2.6	-2.6	-2.6	-2.6	-2.6	1.98005	-2.6	6.56009	-2.6	-2.6
2.13272	2.13272	-2.44733	-2.44733	2.13272	2.13272	2.13272	2.13272	-2.44733	-2.44733	2.13272	-2.44733	2.13272	2.13272	-2.44733	-2.44733	2.13272	-2.44733	-2.44733	-2.44733	2.13272	-2.44733	-2.44733	-2.44733	-2.44733	2.13272	2.13272	2.13272	-2.44733	2.13272	2.13272	-2.44733	2.13272	2.13272	-2.44733	-2.44733	-2.44733	-2.44733	-2.44733	-2.44733	-2.44733	6.71276	-2.44733	2.13272	2.13272	-2.44733	2.13272	2.13272	-2.44733	-2.44733
-2.14199	2.43805	-2.14199	-2.14199	-2.14199	-2.14199	-2.14199	2.43805	-2.14199	2.43805	2.43805	-2.14199	2.43805	-2.14199	-2.14199	-2.14199	2.43805	-2.14199	-2.14199	7.0181	-2.14199	-2.14199	-2.14199	2.43805	7.0181	2.43805	-2.14199	2.43805	-2.14199	-2.14199	2.43805	2.43805	-2.14199	-2.14199	-2.14199	-2.14199	-2.14199	-2.14199	-2.14199	7.0181	7.0181	-2.14199	-2.14199	2.43805	-2.14199	2.43805	2.43805	2.43805	-2.14199	7.0181
2.28538	-2.29466	-2.29466	-2.29466	-2.29466	-2.29466	2.28538	-2.29466	2.28538	2.28538	2.28538	2.28538	-2.29466	-2.29466	2.28538	6.86543	-2.29466	2.28538	-2.29466	-2.29466	-2.29466	2.28538	2.28538	2.28538	-2.29466	-2.29466	-2.29466	-2.29466	2.28538	-2.29466	2.28538	-2.29466	-2.29466	-2.29466	-2.29466	-2.29466	-2.29466	-2.29466	2.28538	2.28538	-2.29466	2.28538	2.28538	-2.29466	-2.29466	-2.29466	2.28538	2.28538	-2.29466	2.28538
-3.058	1.52204	-3.058	-3.058	-3.058	1.52204	-3.058	-3.058	-3.058	-3.058	-3.058	1.52204	-3.058	1.52204	1.52204	-3.058	-3.058	6.10209	6.10209	1.52204	-3.058	1.52204	1.52204	-3.058	-3.058	6.10209	6.10209	1.52204	1.52204	1.52204	-3.058	1.52204	-3.058	6.10209	-3.058	-3.058	1.52204	1.52204	1.52204	-3.058	-3.058	-3.058	1.52204	6.10209	6.10209	-3.058	1.52204	-3.058	-3.058	-3.058
2.28538	2.28538	2.28538	-2.29466	-2.29466	2.28538	2.28538	2.28538	-2.29466	2.28538	-2.29466	2.28538	2.28538	-2.29466	-2.29466	-2.29466	-2.29466	-2.29466	-2.29466	2.28538	-2.29466	2.28538	2.28538	-2.29466	2.28538	-2.29466	2.28538	-2.29466	-2.29466	-2.29466	6.86543	-2.29466	-2.29466	-2.29466	2.28538	-2.29466	-2.29466	2.28538	2.28538	-2.29466	2.28538	-2.29466	-2.29466	-2.29466	-2.29466	-2.29466	2.28538	2.28538	-2.29466	-2.29466
-3.21067	1.36937	-3.21067	1.36937	-3.21067	-3.21067	-3.21067	1.36937	-3.21067	1.36937	-3.21067	5.94942	1.36937	-3.21067	1.36937	-3.21067	1.36937	-3.21067	1.36937	-3.21067	1.36937	1.36937	5.94942	10.5295	-3.21067	1.36937	1.36937	-3.21067	-3.21067	1.36937	-3.21067	-3.21067	5.94942	-3.21067	5.94942	1.36937	1.36937	1.36937	-3.21067	-3.21067	1.36937	-3.21067	1.36937	1.36937	-3.21067	-3.21067	1.36937	1.36937	-3.21067	-3.21067
-2.44733	2.13272	2.13272	-2.44733	-2.44733	2.13272	-2.44733	2.13272	2.13272	6.71276	-2.44733	-2.44733	-2.44733	2.13272	-2.44733	2.13272	-2.44733	-2.44733	2.13272	6.71276	-2.44733	2.13272	-2.44733	-2.44733	-2.44733	-2.44733	2.13272	-2.44733	-2.44733	2.13272	2.13272	-2.44733	-2.44733	2.13272	-2.44733	2.13272	2.13272	2.13272	6.71276	-2.44733	-2.44733	-2.44733	-2.44733	2.13272	-2.44733	6.71276	-2.44733	-2.44733	-2.44733	2.13272
-1.83666	2.74339	-1.83666	-1.83666	-1.83666	2.74339	2.74339	-1.83666	-1.83666	-1.83666	2.74339	-1.83666	2.74339	2.74339	2.74339	2.74339	-1.83666	-1.83666	-1.83666	2.74339	-1.83666	-1.83666	-1.83666	2.74339	-1.83666	-1.83666	-1.83666	-1.83666	2.74339	-1.83666	2.74339	-1.83666	-1.83666	-1.83666	2.74339	2.74339	2.74339	-1.83666	-1.83666	2.74339	2.74339	2.74339	2.74339	-1.83666	-1.83666	-1.83666	2.74339	-1.83666	2.74339	2.74339
-3.66868	-3.66868	0.91137	-3.66868	5.49142	0.91137	5.49142	5.49142	0.91137	-3.66868	0.91137	-3.66868	0.91137	-3.66868	-3.66868	-3.66868	0.91137	10.0715	-3.66868	5.49142	0.91137	-3.66868	5.49142	0.91137	-3.66868	-3.66868	0.91137	0.91137	-3.66868	-3.66868	-3.66868	0.91137	0.91137	-3.66868	-3.66868	0.91137	-3.66868	-3.66868	0.91137	0.91137	0.91137	-3.66868	-3.66868	-3.66868	0.91137	-3.66868	-3.66868	5.49142	-3.66868	0.91137
-2.29466	-2.29466	2.28538	2.28538	2.28538	6.86543	-2.29466	-2.29466	-2.29466	-2.29466	-2.29466	-2.29466	2.28538	-2.29466	-2.29466	-2.29466	6.86543	-2.29466	-2.29466	2.28538	6.86543	-2.29466	-2.29466	-2.29466	2.28538	-2.29466	2.28538	-2.29466	2.28538	-2.29466	2.28538	2.28538	-2.29466	6.86543	-2.29466	6.86543	-2.29466	-2.29466	-2.29466	-2.29466	2.28538	-2.29466	-2.29466	-2.29466	-2.29466	2.28538	2.28538	-2.29466	2.28538	2.28538
-2.29466	-2.29466	-2.29466	-2.29466	2.28538	-2.29466	6.86543	-2.29466	2.28538	-2.29466	2.28538	-2.29466	-2.29466	2.28538	-2.29466	2.28538	-2.29466	6.86543	2.28538	-2.29466	2.28538	-2.29466	2.28538	-2.29466	-2.29466	-2.29466	-2.29466	-2.29466	2.28538	2.28538	-2.29466	-2.29466	-2.29466	2.28538	-2.29466	2.28538	-2.29466	-2.29466	-2.29466	-2.29466	2.28538	-2.29466	-2.29466	-2.29466	-2.29466	-2.29466	-2.29466	2.28538	-2.29466	-2.29466
-1.53132	-1.53132	-1.53132	-1.53132	-1.53132	-1.53132	3.04873	-1.53132	-1.53132	-1.53132	7.62877	-1.53132	-1.53132	3.04873	-1.53132	-1.53132	-1.53132	-1.53132	-1.53132	-1.53132	-1.53132	3.04873	3.04873	-1.53132	-1.53132	-1.53132	-1.53132	-1.53132	3.04873	7.62877	-1.53132	-1.53132	-1.53132	3.04873	-1.53132	-1.53132	3.04873	-1.53132	3.04873	-1.53132	-1.53132	-1.53132	3.04873	3.04873	-1.53132	-1.53132	3.04873	3.04873	-1.53132	-1.53132
2.13272	-2.44733	-2.44733	-2.44733	2.13272	6.71276	2.13272	-2.44733	2.13272	2.13272	-2.44733	-2.44733	-2.44733	-2.44733	-2.44733	-2.44733	-2.44733	-2.44733	-2.44733	6.71276	2.13272	-2.44733	-2.44733	-2.44733	2.13272	2.13272	-2.44733	2.13272	6.71276	-2.44733	-2.44733	2.13272	2.13272	-2.44733	2.13272	-2.44733	2.13272	2.13272	-2.44733	2.13272	2.13272	2.13272	-2.44733	6.71276	-2.44733	-2.44733	2.13272	2.13272	2.13272	2.13272
-2.90534	-2.90534	-2.90534	-2.90534	1.67471	1.67471	-2.90534	-2.90534	-2.90534	1.67471	6.25476	1.67471	1.67471	6.25476	-2.90534	6.25476	1.67471	-2.90534	1.67471	-2.90534	-2.90534	-2.90534	10.8348	-2.90534	-2.90534	-2.90534	-2.90534	1.67471	-2.90534	1.67471	1.67471	-2.90534	-2.90534	-2.90534	-2.90534	1.67471	-2.90534	1.67471	-2.90534	-2.90534	1.67471	-2.90534	-2.90534	1.67471	1.67471	-2.90534	-2.90534	1.67471	1.67471	1.67471
2.43805	2.43805	2.43805	2.43805	-2.14199	-2.14199	-2.14199	-2.14199	-2.14199	-2.14199	-2.14199	-2.14199	7.0181	2.43805	-2.14199	-2.14199	7.0181	2.43805	-2.14199	2.43805	-2.14199	-2.14199	-2.14199	-2.14199	-2.14199	-2.14199	2.43805	-2.14199	-2.14199	2.43805	-2.14199	-2.14199	2.43805	7.0181	2.43805	7.0181	2.43805	-2.14199	2.43805	2.43805	-2.14199	2.43805	2.43805	2.43805	2.43805	-2.14199	2.43805	2.43805	-2.14199	-2.14199
1.06404	1.06404	-3.51601	5.64409	-3.51601	1.06404	-3.51601	-3.51601	-3.51601	1.06404	5.64409	1.06404	-3.51601	1.06404	1.06404	1.06404	-3.51601	1.06404	1.06404	-3.51601	1.06404	1.06404	1.06404	1.06404	1.06404	1.06404	1.06404	-3.51601	1.06404	-3.51601	1.06404	10.2241	-3.51601	-3.51601	1.06404	1.06404	-3.51601	1.06404	-3.51601	-3.51601	-3.51601	1.06404	-3.51601	-3.51601	-3.51601	1.06404	1.06404	-3.51601	-3.51601	-3.51601
-2.44733	-2.44733	-2.44733	6.71276	6.71276	2.13272	-2.44733	-2.44733	-2.44733	-2.44733	2.13272	-2.44733	-2.44733	2.13272	2.13272	-2.44733	-2.44733	11.2928	-2.44733	-2.44733	2.13272	2.13272	-2.44733	2.13272	-2.44733	-2.44733	2.13272	-2.44733	-2.44733	-2.44733	-2.44733	-2.44733	-2.44733	-2.44733	-2.44733	6.71276	2.13272	2.13272	6.71276	2.13272	-2.44733	-2.44733	2.13272	2.13272	2.13272	11.2928	-2.44733	2.13272	2.13272	-2.44733
10.3768	1.21671	-3.36334	-3.36334	-3.36334	1.21671	1.21671	1.21671	-3.36334	-3.36334	-3.36334	-3.36334	1.21671	1.21671	1.21671	5.79675	-3.36334	1.21671	-3.36334	1.21671	1.21671	1.21671	1.21671	-3.36334	1.21671	-3.36334	1.21671	1.21671	1.21671	-3.36334	-3.36334	-3.36334	-3.36334	-3.36334	-3.36334	1.21671	1.21671	-3.36334	-3.36334	1.21671	-3.36334	1.21671	5.79675	-3.36334	-3.36334	-3.36334	-3.36334	-3.36334	-3.36334	1.21671
1.98005	-2.6	-2.6	-2.6	1.98005	1.98005	-2.6	1.98005	1.98005	-2.6	6.56009	1.98005	-2.6	-2.6	-2.6	1.98005	-2.6	-2.6	1.98005	-2.6	-2.6	-2.6	1.98005	-2.6	-2.6	-2.6	6.56009	1.98005	1.98005	1.98005	-2.6	6.56009	-2.6	-2.6	-2.6	1.98005	-2.6	1.98005	6.56009	-2.6	1.98005	-2.6	6.56009	1.98005	-2.6	-2.6	1.98005	-2.6	-2.6	-2.6
-3.21067	1.36937	-3.21067	1.36937	1.36937	-3.21067	1.36937	1.36937	-3.21067	1.36937	-3.21067	-3.21067	1.36937	1.36937	1.36937	1.36937	-3.21067	1.36937	1.36937	1.36937	1.36937	-3.21067	-3.21067	1.36937	5.94942	-3.21067	1.36937	1.36937	-3.21067	1.36937	-3.21067	-3.21067	-3.21067	-3.21067	-3.21067	1.36937	-3.21067	-3.21067	-3.21067	-3.21067	-3.21067	-3.21067	1.36937	1.36937	1.36937	-3.21067	1.36937	-3.21067	-3.21067	1.36937
-1.68399	-1.68399	-1.68399	-1.68399	2.89606	-1.68399	-1.68399	-1.68399	-1.68399	-1.68399	-1.68399	-1.68399	-1.68399	2.89606	2.89606	-1.68399	-1.68399	12.0562	-1.68399	2.89606	-1.68399	-1.68399	-1.68399	2.89606	2.89606	-1.68399	-1.68399	-1.68399	2.89606	-1.68399	-1.68399	-1.68399	-1.68399	2.89606	2.89606	2.89606	-1.68399	2.89606	-1.68399	2.89606	7.4761	-1.68399	-1.68399	2.89606	-1.68399	-1.68399	2.89606	-1.68399	2.89606	7.4761
2.28538	2.28538	-2.29466	-2.29466	2.28538	-2.29466	-2.29466	2.28538	6.86543	-2.29466	2.28538	2.28538	-2.29466	-2.29466	-2.29466	-2.29466	-2.29466	2.28538	2.28538	-2.29466	-2.29466	-2.29466	-2.29466	2.28538	-2.29466	2.28538	2.28538	2.28538	-2.29466	-2.29466	-2.29466	-2.29466	-2.29466	2.28538	2.28538	-2.29466	-2.29466	2.28538	2.28538	2.28538	-2.29466	-2.29466	-2.29466	2.28538	-2.29466	2.28538	2.28538	2.28538	-2.29466	-2.29466
-2.44733	-2.44733	2.13272	-2.44733	2.13272	2.13272	2.13272	-2.44733	-2.44733	-2.44733	2.13272	2.13272	-2.44733	-2.44733	-2.44733	-2.44733	-2.44733	2.13272	-2.44733	2.13272	-2.44733	6.71276	2.13272	-2.44733	2.13272	-2.44733	-2.44733	2.13272	6.71276	-2.44733	6.71276	2.13272	2.13272	2.13272	-2.44733	-2.44733	-2.44733	-2.44733	-2.44733	-2.44733	2.13272	-2.44733	-2.44733	6.71276	2.13272	-2.44733	-2.44733	6.71276	-2.44733	2.13272
-1.68399	-1.68399	-1.68399	-1.68399	-1.68399	2.89606	2.89606	-1.68399	2.89606	-1.68399	2.89606	7.4761	-1.68399	-1.68399	-1.68399	-1.68399	-1.68399	-1.68399	2.89606	2.89606	-1.68399	-1.68399	2.89606	-1.68399	-1.68399	-1.68399	-1.68399	-1.68399	-1.68399	2.89606	-1.68399	-1.68399	-1.68399	-1.68399	2.89606	2.89606	-1.68399	2.89606	7.4761	-1.68399	-1.68399	-1.68399	2.89606	-1.68399	-1.68399	-1.68399	2.89606	-1.68399	-1.68399	-1.68399
-1.53132	-1.53132	3.04873	3.04873	-1.53132	3.04873	3.04873	-1.53132	-1.53132	-1.53132	3.04873	-1.53132	-1.53132	-1.53132	3.04873	-1.53132	-1.53132	-1.53132	-1.53132	-1.53132	-1.53132	-1.53132	3.04873	-1.53132	3.04873	-1.53132	-1.53132	-1.53132	-1.53132	3.04873	-1.53132	-1.53132	3.04873	7.62877	3.04873	-1.53132	3.04873	3.04873	3.04873	-1.53132	-1.53132	3.04873	7.62877	-1.53132	3.04873	-1.53132	7.62877	-1.53132	3.04873	3.04873
-2.90534	-2.90534	1.67471	1.67471	-2.90534	-2.90534	1.67471	-2.90534	-2.90534	1.67471	6.25476	-2.90534	1.67471	-2.90534	6.25476	-2.90534	-2.90534	1.67471	1.67471	1.67471	-2.90534	-2.90534	1.67471	-2.90534	1.67471	1.67471	-2.90534	1.67471	1.67471	1.67471	-2.90534	1.67471	1.67471	1.67471	1.67471	-2.90534	-2.90534	1.67471	1.67471	-2.90534	1.67471	-2.90534	-2.90534	1.67471	-2.90534	6.25476	1.67471	-2.90534	-2.90534	-2.90534
1.82738	-2.75267	-2.75267	-2.75267	-2.75267	-2.75267	-2.75267	-2.75267	1.82738	1.82738	1.82738	10.9875	1.82738	1.82738	1.82738	-2.75267	-2.75267	1.82738	6.40743	-2.75267	-2.75267	-2.75267	-2.75267	-2.75267	1.82738	-2.75267	1.82738	1.82738	-2.75267	1.82738	-2.75267	1.82738	-2.75267	15.5675	-2.75267	-2.75267	-2.75267	1.82738	1.82738	1.82738	-2.75267	1.82738	-2.75267	6.40743	-2.75267	-2.75267	6.40743	1.82738	-2.75267	-2.75267
7.62877	-1.53132	-1.53132	-1.53132	-1.53132	-1.53132	-1.53132	-1.53132	-1.53132	3.04873	-1.53132	3.04873	-1.53132	-1.53132	3.04873	3.04873	-1.53132	-1.53132	-1.53132	-1.53132	-1.53132	-1.53132	-1.53132	-1.53132	3.04873	3.04873	-1.53132	3.04873	-1.53132	-1.53132	-1.53132	3.04873	-1.53132	-1.53132	-1.53132	-1.53132	-1.53132	3.04873	-1.53132	7.62877	3.04873	-1.53132	-1.53132	3.04873	3.04873	-1.53132	-1.53132	3.04873	-1.53132	-1.53132
2.89606	2.89606	-1.68399	7.4761	-1.68399	2.89606	-1.68399	-1.68399	-1.68399	-1.68399	-1.68399	-1.68399	2.89606	-1.68399	-1.68399	-1.68399	2.89606	-1.68399	-1.68399	-1.68399	-1.68399	-1.68399	-1.68399	2.89606	-1.68399	2.89606	-1.68399	-1.68399	-1.68399	2.89606	-1.68399	-1.68399	-1.68399	-1.68399	2.89606	-1.68399	-1.68399	2.89606	-1.68399	-1.68399	-1.68399	2.89606	2.89606	-1.68399	-1.68399	2.89606	2.89606	2.89606	-1.68399	-1.68399
-2.29466	2.28538	-2.29466	-2.29466	-2.29466	-2.29466	-2.29466	6.86543	-2.29466	-2.29466	2.28538	6.86543	6.86543	-2.29466	2.28538	-2.29466	-2.29466	-2.29466	-2.29466	-2.29466	6.86543	-2.29466	-2.29466	-2.29466	-2.29466	6.86543	-2.29466	-2.29466	-2.29466	2.28538	11.4455	-2.29466	-2.29466	-2.29466	-2.29466	6.86543	-2.29466	6.86543	-2.29466	-2.29466	-2.29466	-2.29466	2.28538	6.86543	2.28538	-2.29466	-2.29466	-2.29466	2.28538	-2.29466
2.13272	-2.44733	-2.44733	-2.44733	-2.44733	-2.44733	2.13272	-2.44733	2.13272	-2.44733	-2.44733	-2.44733	2.13272	2.13272	2.13272	-2.44733	2.13272	2.13272	-2.44733	6.71276	-2.44733	2.13272	-2.44733	-2.44733	2.13272	-2.44733	-2.44733	2.13272	2.13272	2.13272	-2.44733	-2.44733	-2.44733	-2.44733	2.13272	-2.44733	2.13272	6.71276	-2.44733	6.71276	2.13272	-2.44733	-2.44733	-2.44733	2.13272	2.13272	-2.44733	-2.44733	-2.44733	2.13272
2.43805	7.0181	-2.14199	-2.14199	-2.14199	-2.14199	2.43805	-2.14199	-2.14199	-2.14199	-2.14199	-2.14199	-2.14199	7.0181	2.43805	-2.14199	2.43805	-2.14199	2.43805	-2.14199	2.43805	2.43805	-2.14199	-2.14199	-2.14199	-2.14199	-2.14199	2.43805	2.43805	-2.14199	-2.14199	2.43805	2.43805	-2.14199	-2.14199	2.43805	-2.14199	-2.14199	-2.14199	2.43805	2.43805	2.43805	2.43805	2.43805	2.43805	2.43805	-2.14199	2.43805	2.43805	-2.14199
6.71276	-2.44733	-2.44733	-2.44733	-2.44733	-2.44733	-2.44733	-2.44733	-2.44733	-2.44733	2.13272	6.71276	-2.44733	-2.44733	2.13272	2.13272	-2.44733	2.13272	-2.44733	2.13272	-2.44733	2.13272	2.13272	2.13272	-2.44733	2.13272	-2.44733	2.13272	-2.44733	2.13272	-2.44733	2.13272	-2.44733	-2.44733	-2.44733	-2.44733	2.13272	-2.44733	6.71276	-2.44733	-2.44733	-2.44733	-2.44733	-2.44733	-2.44733	-2.44733	-2.44733	-2.44733	2.13272	2.13272
2.43805	-2.14199	2.43805	-2.14199	2.43805	-2.14199	2.43805	-2.14199	2.43805	2.43805	2.43805	-2.14199	-2.14199	-2.14199	-2.14199	7.0181	-2.14199	-2.14199	-2.14199	-2.14199	-2.14199	2.43805	-2.14199	-2.14199	-2.14199	7.0181	-2.14199	-2.14199	-2.14199	2.43805	-2.14199	7.0181	-2.14199	2.43805	2.43805	-2.14199	-2.14199	2.43805	2.43805	7.0181	-2.14199	2.43805	-2.14199	-2.14199	2.43805	2.43805	2.43805	-2.14199	-2.14199	-2.14199
1.98005	1.98005	6.56009	-2.6	-2.6	-2.6	-2.6	1.98005	-2.6	6.56009	-2.6	-2.6	1.98005	-2.6	-2.6	-2.6	1.98005	-2.6	-2.6	1.98005	-2.6	11.1401	-2.6	1.98005	1.98005	-2.6	-2.6	-2.6	-2.6	1.98005	1.98005	-2.6	-2.6	1.98005	1.98005	-2.6	1.98005	-2.6	1.98005	-2.6	1.98005	1.98005	1.98005	-2.6	-2.6	1.98005	1.98005	1.98005	-2.6	6.56009
6.71276	2.13272	-2.44733	2.13272	2.13272	-2.44733	-2.44733	-2.44733	-2.44733	2.13272	-2.44733	-2.44733	6.71276	-2.44733	-2.44733	-2.44733	-2.44733	-2.44733	-2.44733	2.13272	-2.44733	-2.44733	2.13272	-2.44733	-2.44733	2.13272	2.13272	-2.44733	2.13272	6.71276	2.13272	-2.44733	6.71276	2.13272	2.13272	-2.44733	2.13272	6.71276	2.13272	-2.44733	2.13272	6.71276	-2.44733	-2.44733	-2.44733	6.71276	-2.44733	2.13272	2.13272	-2.44733
-2.6	-2.6	-2.6	-2.6	-2.6	1.98005	-2.6	-2.6	1.98005	1.98005	1.98005	1.98005	-2.6	6.56009	-2.6	-2.6	1.98005	1.98005	-2.6	-2.6	1.98005	-2.6	6.56009	-2.6	1.98005	-2.6	-2.6	-2.6	1.98005	6.56009	1.98005	-2.6	-2.6	1.98005	1.98005	-2.6	-2.6	-2.6	-2.6	1.98005	1.98005	-2.6	1.98005	-2.6	-2.6	-2.6	-2.6	-2.6	1.98005	1.98005
6.71276	-2.44733	-2.44733	2.13272	-2.44733	-2.44733	-2.44733	-2.44733	-2.44733	2.13272	2.13272	-2.44733	-2.44733	-2.44733	6.71276	2.13272	2.13272	2.13272	-2.44733	-2.44733	2.13272	-2.44733	-2.44733	2.13272	-2.44733	-2.44733	6.71276	-2.44733	-2.44733	2.13272	2.13272	-2.44733	-2.44733	2.13272	2.13272	2.13272	-2.44733	-2.44733	2.13272	-2.44733	-2.44733	2.13272	-2.44733	11.2928	-2.44733	-2.44733	-2.44733	-2.44733	-2.44733	2.13272
6.25476	-2.90534	1.67471	-2.90534	1.67471	-2.90534	-2.90534	6.25476	1.67471	1.67471	-2.90534	-2.90534	1.67471	-2.90534	-2.90534	1.67471	-2.90534	1.67471	-2.90534	1.67471	1.67471	-2.90534	-2.90534	-2.90534	-2.90534	6.25476	6.25476	1.67471	-2.90534	-2.90534	-2.90534	1.67471	1.67471	-2.90534	1.67471	1.67471	1.67471	-2.90534	-2.90534	-2.90534	6.25476	-2.90534	6.25476	1.67471	-2.90534	-2.90534	6.25476	-2.90534	1.67471	1.67471
6.71276	2.13272	-2.44733	-2.44733	-2.44733	-2.44733	2.13272	-2.44733	2.13272	2.13272	-2.44733	2.13272	-2.44733	-2.44733	-2.44733	2.13272	-2.44733	2.13272	6.71276	-2.44733	2.13272	-2.44733	-2.44733	-2.44733	2.13272	-2.44733	-2.44733	2.13272	2.13272	-2.44733	2.13272	2.13272	-2.44733	2.13272	-2.44733	-2.44733	-2.44733	-2.44733	2.13272	-2.44733	-2.44733	-2.44733	-2.44733	2.13272	-2.44733	-2.44733	11.2928	-2.44733	-2.44733	2.13272
1.98005	-2.6	-2.6	-2.6	-2.6	1.98005	1.98005	-2.6	6.56009	-2.6	1.98005	-2.6	-2.6	-2.6	6.56009	6.56009	-2.6	-2.6	-2.6	1.98005	1.98005	1.98005	1.98005	-2.6	-2.6	-2.6	1.98005	-2.6	1.98005	-2.6	-2.6	-2.6	6.56009	-2.6	6.56009	1.98005	-2.6	-2.6	-2.6	1.98005	-2.6	-2.6	1.98005	-2.6	1.98005	1.98005	1.98005	1.98005	1.98005	-2.6
-2.75267	-2.75267	-2.75267	-2.75267	-2.75267	6.40743	-2.75267	1.82738	6.40743	-2.75267	-2.75267	-2.75267	-2.75267	-2.75267	-2.75267	-2.75267	1.82738	1.82738	1.82738	1.82738	1.82738	1.82738	1.82738	-2.75267	-2.75267	-2.75267	-2.75267	1.82738	6.40743	6.40743	6.40743	1.82738	1.82738	-2.75267	-2.75267	-2.75267	-2.75267	1.82738	-2.75267	-2.75267	-2.75267	-2.75267	-2.75267	-2.75267	-2.75267	-2.75267	1.82738	1.82738	-2.75267	1.82738
-1.98933	-1.98933	-1.98933	-1.98933	-1.98933	2.59072	-1.98933	-1.98933	2.59072	7.17077	-1.98933	2.59072	-1.98933	-1.98933	2.59072	-1.98933	-1.98933	2.59072	-1.98933	-1.98933	-1.98933	2.59072	-1.98933	2.59072	-1.98933	-1.98933	7.17077	-1.98933	2.59072	-1.98933	2.59072	-1.98933	-1.98933	2.59072	-1.98933	-1.98933	7.17077	-1.98933	2.59072	2.59072	2.59072	-1.98933	-1.98933	2.59072	7.17077	2.59072	-1.98933	2.59072	-1.98933	-1.98933
-2.29466	2.28538	-2.29466	-2.29466	2.28538	-2.29466	-2.29466	-2.29466	-2.29466	6.86543	-2.29466	-2.29466	-2.29466	-2.29466	2.28538	-2.29466	-2.29466	-2.29466	-2.29466	6.86543	16.0255	-2.29466	-2.29466	-2.29466	2.28538	-2.29466	2.28538	2.28538	-2.29466	-2.29466	-2.29466	-2.29466	-2.29466	6.86543	-2.29466	-2.29466	-2.29466	-2.29466	-2.29466	-2.29466	2.28538	-2.29466	-2.29466	-2.29466	-2.29466	2.28538	-2.29466	-2.29466	-2.29466	-2.29466
-1.53132	-1.53132	3.04873	-1.53132	-1.53132	-1.53132	-1.53132	3.04873	-1.53132	-1.53132	3.04873	3.04873	-1.53132	-1.53132	-1.53132	-1.53132	3.04873	3.04873	3.04873	-1.53132	-1.53132	-1.53132	-1.53132	-1.53132	-1.53132	-1.53132	3.04873	3.04873	-1.53132	-1.53132	-1.53132	-1.53132	7.62877	-1.53132	-1.53132	-1.53132	3.04873	7.62877	12.2088	3.04873	-1.53132	3.04873	-1.53132	3.04873	-1.53132	3.04873	3.04873	-1.53132	-1.53132	3.04873
1.67471	-2.90534	1.67471	-2.90534	-2.90534	-2.90534	1.67471	-2.90534	-2.90534	6.25476	6.25476	1.67471	-2.90534	-2.90534	1.67471	-2.90534	-2.90534	1.67471	-2.90534	1.67471	10.8348	-2.90534	-2.90534	1.67471	-2.90534	-2.90534	-2.90534	6.25476	1.67471	-2.90534	1.67471	1.67471	1.67471	-2.90534	1.67471	-2.90534	-2.90534	-2.90534	-2.90534	6.25476	-2.90534	-2.90534	-2.90534	-2.90534	-2.90534	-2.90534	1.67471	-2.90534	1.67471	1.67471
-2.6	-2.6	1.98005	-2.6	1.98005	-2.6	-2.6	-2.6	-2.6	-2.6	1.98005	-2.6	-2.6	1.98005	-2.6	1.98005	6.56009	-2.6	-2.6	1.98005	1.98005	1.98005	-2.6	-2.6	1.98005	-2.6	1.98005	6.56009	6.56009	-2.6	-2.6	6.56009	-2.6	-2.6	1.98005	1.98005	-2.6	-2.6	6.56009	1.98005	-2.6	6.56009	-2.6	1.98005	-2.6	-2.6	-2.6	1.98005	1.98005	-2.6
0.606034	-3.97401	0.606034	5.18608	-3.97401	0.606034	0.606034	0.606034	0.606034	0.606034	0.606034	0.606034	-3.97401	0.606034	-3.97401	0.606034	-3.97401	-3.97401	-3.97401	0.606034	0.606034	-3.97401	5.18608	-3.97401	0.606034	0.606034	5.18608	0.606034	0.606034	5.18608	-3.97401	0.606034	-3.97401	-3.97401	0.606034	0.606034	-3.97401	0.606034	-3.97401	-3.97401	0.606034	0.606034	0.606034	0.606034	0.606034	5.18608	0.606034	-3.97401	-3.97401	-3.97401
-2.90534	6.25476	-2.90534	-2.90534	1.67471	1.67471	-2.90534	1.67471	-2.90534	1.67471	-2.90534	-2.90534	1.67471	-2.90534	1.67471	6.25476	1.67471	-2.90534	1.67471	-2.90534	-2.90534	1.67471	1.67471	-2.90534	1.67471	1.67471	-2.90534	-2.90534	6.25476	-2.90534	1.67471	-2.90534	1.67471	-2.90534	-2.90534	1.67471	1.67471	-2.90534	1.67471	-2.90534	-2.90534	-2.90534	-2.90534	-2.90534	-2.90534	1.67471	1.67471	-2.90534	-2.90534	1.67471
5.79675	1.21671	1.21671	1.21671	5.79675	-3.36334	1.21671	1.21671	-3.36334	-3.36334	1.21671	1.21671	10.3768	1.21671	-3.36334	1.21671	-3.36334	-3.36334	-3.36334	-3.36334	-3.36334	-3.36334	-3.36334	1.21671	1.21671	1.21671	1.21671	-3.36334	-3.36334	1.21671	1.21671	-3.36334	1.21671	-3.36334	1.21671	-3.36334	1.21671	1.21671	-3.36334	-3.36334	1.21671	1.21671	-3.36334	1.21671	-3.36334	1.21671	-3.36334	-3.36334	10.3768	-3.36334
-1.22598	-1.22598	-1.22598	-1.22598	-1.22598	7.93411	-1.22598	-1.22598	3.35406	-1.22598	-1.22598	-1.22598	-1.22598	3.35406	-1.22598	-1.22598	-1.22598	3.35406	-1.22598	-1.22598	-1.22598	-1.22598	-1.22598	3.35406	-1.22598	-1.22598	-1.22598	-1.22598	-1.22598	3.35406	7.93411	3.35406	3.35406	3.35406	7.93411	-1.22598	-1.22598	-1.22598	-1.22598	-1.22598	-1.22598	-1.22598	3.35406	7.93411	-1.22598	3.35406	-1.22598	-1.22598	-1.22598	-1.22598
1.67471	-2.90534	1.67471	1.67471	1.67471	-2.90534	1.67471	-2.90534	1.67471	-2.90534	1.67471	1.67471	1.67471	-2.90534	6.25476	1.67471	1.67471	-2.90534	-2.90534	1.67471	-2.90534	1.67471	-2.90534	1.67471	-2.90534	-2.90534	1.67471	1.67471	-2.90534	-2.90534	-2.90534	1.67471	-2.90534	6.25476	6.25476	1.67471	-2.90534	-2.90534	-2.90534	-2.90534	1.67471	10.8348	-2.90534	-2.90534	-2.90534	-2.90534	-2.90534	1.67471	-2.90534	1.67471
2.74339	-1.83666	2.74339	-1.83666	2.74339	-1.83666	-1.83666	2.74339	-1.83666	-1.83666	-1.83666	2.74339	-1.83666	-1.83666	2.74339	-1.83666	-1.83666	-1.83666	-1.83666	2.74339	-1.83666	2.74339	-1.83666	2.74339	-1.83666	2.74339	-1.83666	2.74339	-1.83666	-1.83666	-1.83666	2.74339	2.74339	2.74339	-1.83666	2.74339	-1.83666	-1.83666	2.74339	-1.83666	-1.83666	-1.83666	-1.83666	-1.83666	-1.83666	-1.83666	-1.83666	-1.83666	7.32344	-1.83666
3.04873	-1.53132	-1.53132	-1.53132	3.04873	-1.53132	-1.53132	-1.53132	-1.53132	-1.53132	-1.53132	-1.53132	3.04873	-1.53132	-1.53132	-1.53132	-1.53132	3.04873	-1.53132	-1.53132	3.04873	-1.53132	-1.53132	7.62877	-1.53132	3.04873	-1.53132	3.04873	-1.53132	-1.53132	-1.53132	3.04873	-1.53132	-1.53132	3.04873	-1.53132	-1.53132	-1.53132	-1.53132	3.04873	3.04873	-1.53132	-1.53132	3.04873	-1.53132	-1.53132	3.04873	-1.53132	7.62877	3.04873
-2.90534	1.67471	-2.90534	6.25476	-2.90534	6.25476	1.67471	6.25476	-2.90534	6.25476	-2.90534	-2.90534	-2.90534	-2.90534	-2.90534	-2.90534	-2.90534	-2.90534	-2.90534	1.67471	-2.90534	1.67471	1.67471	6.25476	-2.90534	-2.90534	-2.90534	1.67471	-2.90534	6.25476	-2.90534	1.67471	-2.90534	1.67471	6.25476	-2.90534	-2.90534	-2.90534	6.25476	-2.90534	1.67471	-2.90534	1.67471	1.67471	-2.90534	1.67471	1.67471	1.67471	1.67471	-2.90534
2.59072	7.17077	-1.98933	2.59072	-1.98933	2.59072	2.59072	-1.98933	-1.98933	-1.98933	-1.98933	2.59072	2.59072	-1.98933	-1.98933	-1.98933	-1.98933	-1.98933	7.17077	-1.98933	-1.98933	-1.98933	2.59072	-1.98933	-1.98933	-1.98933	-1.98933	2.59072	-1.98933	-1.98933	2.59072	-1.98933	-1.98933	-1.98933	-1.98933	2.59072	-1.98933	2.59072	-1.98933	2.59072	-1.98933	-1.98933	7.17077	-1.98933	7.17077	-1.98933	-1.98933	7.17077	2.59072	-1.98933
-2.44733	-2.44733	-2.44733	2.13272	-2.44733	-2.44733	-2.44733	-2.44733	2.13272	-2.44733	-2.44733	2.13272	2.13272	2.13272	-2.44733	2.13272	2.13272	-2.44733	-2.44733	6.71276	-2.44733	-2.44733	-2.44733	2.13272	2.13272	2.13272	-2.44733	2.13272	-2.44733	6.71276	-2.44733	-2.44733	2.13272	-2.44733	-2.44733	2.13272	6.71276	-2.44733	2.13272	2.13272	-2.44733	2.13272	-2.44733	-2.44733	-2.44733	-2.44733	2.13272	-2.44733	2.13272	2.13272
7.32344	-1.83666	-1.83666	7.32344	2.74339	2.74339	-1.83666	-1.83666	2.74339	-1.83666	-1.83666	-1.83666	-1.83666	-1.83666	2.74339	-1.83666	-1.83666	-1.83666	-1.83666	-1.83666	-1.83666	-1.83666	7.32344	-1.83666	-1.83666	-1.83666	-1.83666	-1.83666	2.74339	-1.83666	-1.83666	2.74339	11.9035	2.74339	2.74339	-1.83666	-1.83666	-1.83666	2.74339	2.74339	-1.83666	-1.83666	-1.83666	-1.83666	2.74339	-1.83666	2.74339	-1.83666	-1.83666	7.32344
-1.83666	2.74339	-1.83666	-1.83666	7.32344	-1.83666	-1.83666	-1.83666	2.74339	2.74339	-1.83666	-1.83666	2.74339	-1.83666	-1.83666	-1.83666	-1.83666	-1.83666	2.74339	-1.83666	2.74339	2.74339	-1.83666	2.74339	2.74339	-1.83666	-1.83666	-1.83666	-1.83666	-1.83666	-1.83666	-1.83666	-1.83666	2.74339	-1.83666	-1.83666	2.74339	-1.83666	2.74339	-1.83666	7.32344	2.74339	-1.83666	2.74339	-1.83666	2.74339	-1.83666	2.74339	-1.83666	-1.83666
-2.14199	-2.14199	7.0181	-2.14199	-2.14199	2.43805	-2.14199	-2.14199	2.43805	-2.14199	2.43805	-2.14199	2.43805	-2.14199	2.43805	-2.14199	2.43805	7.0181	-2.14199	-2.14199	-2.14199	-2.14199	-2.14199	7.0181	-2.14199	-2.14199	-2.14199	-2.14199	-2.14199	2.43805	2.43805	2.43805	2.43805	-2.14199	-2.14199	2.43805	2.43805	2.43805	-2.14199	-2.14199	-2.14199	2.43805	-2.14199	2.43805	2.43805	2.43805	-2.14199	-2.14199	2.43805	-2.14199
6.10209	1.52204	-3.058	-3.058	-3.058	6.10209	1.52204	1.52204	-3.058	-3.058	-3.058	-3.058	6.10209	6.10209	-3.058	1.52204	-3.058	-3.058	1.52204	6.10209	-3.058	-3.058	-3.058	-3.058	1.52204	-3.058	1.52204	1.52204	-3.058	1.52204	6.10209	1.52204	-3.058	6.10209	-3.058	1.52204	1.52204	1.52204	-3.058	-3.058	-3.058	-3.058	-3.058	-3.058	-3.058	-3.058	-3.058	1.52204	1.52204	1.52204
1.36937	-3.21067	-3.21067	1.36937	-3.21067	-3.21067	-3.21067	5.94942	1.36937	1.36937	1.36937	1.36937	1.36937	1.36937	1.36937	5.94942	1.36937	1.36937	1.36937	-3.21067	5.94942	-3.21067	1.36937	-3.21067	1.36937	-3.21067	-3.21067	-3.21067	-3.21067	-3.21067	1.36937	-3.21067	-3.21067	1.36937	1.36937	1.36937	-3.21067	1.36937	-3.21067	1.36937	-3.21067	-3.21067	1.36937	5.94942	1.36937	1.36937	-3.21067	-3.21067	1.36937	1.36937
5.94942	1.36937	-3.21067	-3.21067	1.36937	-3.21067	1.36937	1.36937	1.36937	1.36937	-3.21067	-3.21067	1.36937	-3.21067	1.36937	1.36937	1.36937	-3.21067	1.36937	1.36937	-3.21067	1.36937	-3.21067	1.36937	1.36937	1.36937	1.36937	-3.21067	-3.21067	1.36937	1.36937	-3.21067	-3.21067	1.36937	1.36937	-3.21067	-3.21067	-3.21067	-3.21067	-3.21067	-3.21067	1.36937	1.36937	5.94942	-3.21067	-3.21067	1.36937	-3.21067	-3.21067	-3.21067
-1.98933	2.59072	-1.98933	-1.98933	-1.98933	2.59072	-1.98933	-1.98933	2.59072	-1.98933	2.59072	7.17077	7.17077	-1.98933	-1.98933	-1.98933	-1.98933	-1.98933	-1.98933	-1.98933	2.59072	2.59072	-1.98933	-1.98933	-1.98933	-1.98933	2.59072	-1.98933	2.59072	-1.98933	-1.98933	-1.98933	2.59072	-1.98933	-1.98933	2.59072	2.59072	-1.98933	2.59072	2.59072	2.59072	2.59072	2.59072	-1.98933	-1.98933	2.59072	-1.98933	2.59072	-1.98933	2.59072
-2.44733	-2.44733	-2.44733	2.13272	-2.44733	6.71276	-2.44733	2.13272	-2.44733	-2.44733	-2.44733	-2.44733	2.13272	-2.44733	-2.44733	6.71276	-2.44733	2.13272	2.13272	2.13272	-2.44733	-2.44733	-2.44733	2.13272	-2.44733	-2.44733	6.71276	-2.44733	2.13272	2.13272	2.13272	-2.44733	-2.44733	-2.44733	-2.44733	-2.44733	6.71276	6.71276	-2.44733	-2.44733	-2.44733	-2.44733	6.71276	-2.44733	2.13272	2.13272	-2.44733	-2.44733	2.13272	-2.44733
-1.83666	-1.83666	2.74339	11.9035	-1.83666	2.74339	2.74339	-1.83666	-1.83666	-1.83666	-1.83666	-1.83666	-1.83666	7.32344	-1.83666	-1.83666	-1.83666	-1.83666	-1.83666	-1.83666	-1.83666	-1.83666	-1.83666	-1.83666	2.74339	-1.83666	2.74339	2.74339	-1.83666	-1.83666	2.74339	7.32344	2.74339	2.74339	-1.83666	2.74339	-1.83666	-1.83666	-1.83666	2.74339	7.32344	-1.83666	-1.83666	-1.83666	-1.83666	-1.83666	-1.83666	-1.83666	-1.83666	2.74339
-2.44733	2.13272	6.71276	2.13272	-2.44733	2.13272	-2.44733	-2.44733	2.13272	-2.44733	-2.44733	6.71276	-2.44733	2.13272	-2.44733	2.13272	-2.44733	2.13272	-2.44733	-2.44733	2.13272	-2.44733	2.13272	-2.44733	2.13272	-2.44733	-2.44733	-2.44733	-2.44733	2.13272	2.13272	2.13272	6.71276	-2.44733	2.13272	-2.44733	2.13272	-2.44733	-2.44733	2.13272	-2.44733	-2.44733	-2.44733	-2.44733	2.13272	2.13272	6.71276	-2.44733	-2.44733	-2.44733
1.82738	-2.75267	1.82738	-2.75267	1.82738	1.82738	-2.75267	1.82738	1.82738	1.82738	6.40743	-2.75267	-2.75267	6.40743	-2.75267	-2.75267	1.82738	6.40743	-2.75267	-2.75267	1.82738	-2.75267	-2.75267	1.82738	-2.75267	-2.75267	-2.75267	-2.75267	1.82738	-2.75267	1.82738	1.82738	-2.75267	-2.75267	-2.75267	-2.75267	-2.75267	1.82738	-2.75267	-2.75267	1.82738	-2.75267	1.82738	1.82738	6.40743	-2.75267	1.82738	-2.75267	-2.75267	-2.75267
2.43805	2.43805	-2.14199	2.43805	-2.14199	-2.14199	-2.14199	2.43805	2.43805	-2.14199	2.43805	-2.14199	-2.14199	7.0181	-2.14199	-2.14199	-2.14199	-2.14199	-2.14199	-2.14199	2.43805	-2.14199	2.43805	-2.14199	-2.14199	-2.14199	-2.14199	7.0181	-2.14199	2.43805	-2.14199	2.43805	-2.14199	-2.14199	2.43805	2.43805	2.43805	-2.14199	7.0181	2.43805	-2.14199	-2.14199	-2.14199	-2.14199	2.43805	-2.14199	-2.14199	-2.14199	2.43805	-2.14199
2.74339	-1.83666	-1.83666	2.74339	2.74339	2.74339	2.74339	-1.83666	-1.83666	-1.83666	-1.83666	-1.83666	-1.83666	2.74339	2.74339	2.74339	-1.83666	-1.83666	2.74339	-1.83666	-1.83666	-1.83666	-1.83666	-1.83666	-1.83666	-1.83666	-1.83666	-1.83666	2.74339	2.74339	2.74339	-1.83666	7.32344	2.74339	-1.83666	2.74339	2.74339	-1.83666	-1.83666	-1.83666	2.74339	2.74339	-1.83666	2.74339	-1.83666	-1.83666	7.32344	2.74339	-1.83666	2.74339
-3.36334	5.79675	-3.36334	1.21671	-3.36334	1.21671	-3.36334	-3.36334	-3.36334	1.21671	-3.36334	10.3768	5.79675	-3.36334	-3.36334	1.21671	-3.36334	1.21671	-3.36334	1.21671	5.79675	-3.36334	-3.36334	-3.36334	5.79675	1.21671	-3.36334	1.21671	1.21671	1.21671	-3.36334	-3.36334	-3.36334	-3.36334	1.21671	5.79675	1.21671	1.21671	1.21671	-3.36334	1.21671	5.79675	-3.36334	5.79675	-3.36334	1.21671	-3.36334	-3.36334	1.21671	1.21671
5.79675	-3.36334	-3.36334	-3.36334	-3.36334	-3.36334	1.21671	-3.36334	-3.36334	5.79675	1.21671	1.21671	1.21671	5.79675	-3.36334	1.21671	-3.36334	5.79675	-3.36334	5.79675	-3.36334	-3.36334	-3.36334	1.21671	1.21671	-3.36334	5.79675	1.21671	-3.36334	1.21671	-3.36334	1.21671	1.21671	-3.36334	1.21671	-3.36334	1.21671	5.79675	-3.36334	1.21671	-3.36334	-3.36334	-3.36334	1.21671	1.21671	1.21671	1.21671	1.21671	1.21671	-3.36334
-3.058	1.52204	-3.058	-3.058	-3.058	1.52204	1.52204	1.52204	-3.058	1.52204	-3.058	-3.058	6.10209	1.52204	-3.058	1.52204	1.52204	6.10209	1.52204	1.52204	-3.058	1.52204	1.52204	1.52204	-3.058	-3.058	-3.058	1.52204	-3.058	1.52204	1.52204	-3.058	-3.058	1.52204	-3.058	-3.058	-3.058	-3.058	1.52204	6.10209	-3.058	-3.058	1.52204	6.10209	1.52204	1.52204	-3.058	-3.058	-3.058	1.52204
2.59072	2.59072	-1.98933	-1.98933	-1.98933	2.59072	-1.98933	-1.98933	-1.98933	2.59072	7.17077	-1.98933	-1.98933	-1.98933	-1.98933	7.17077	2.59072	-1.98933	-1.98933	-1.98933	-1.98933	-1.98933	2.59072	-1.98933	2.59072	2.59072	-1.98933	-1.98933	-1.98933	-1.98933	2.59072	-1.98933	-1.98933	2.59072	7.17077	2.59072	2.59072	-1.98933	2.59072	-1.98933	7.17077	2.59072	2.59072	-1.98933	2.59072	2.59072	2.59072	-1.98933	2.59072	2.59072
6.86543	-2.29466	-2.29466	2.28538	-2.29466	2.28538	2.28538	2.28538	2.28538	-2.29466	-2.29466	-2.29466	-2.29466	2.28538	-2.29466	-2.29466	2.28538	-2.29466	-2.29466	-2.29466	-2.29466	6.86543	2.28538	2.28538	-2.29466	2.28538	-2.29466	-2.29466	-2.29466	-2.29466	-2.29466	-2.29466	-2.29466	6.86543	-2.29466	-2.29466	-2.29466	2.28538	-2.29466	2.28538	2.28538	-2.29466	-2.29466	2.28538	-2.29466	-2.29466	-2.29466	-2.29466	-2.29466	2.28538
0.758702	-3.82134	-3.82134	5.33875	-3.82134	5.33875	-3.82134	-3.82134	0.758702	0.758702	0.758702	-3.82134	-3.82134	-3.82134	-3.82134	9.9188	-3.82134	-3.82134	0.758702	0.758702	0.758702	-3.82134	0.758702	0.758702	5.33875	5.33875	5.33875	-3.82134	-3.82134	5.33875	-3.82134	-3.82134	-3.82134	-3.82134	-3.82134	-3.82134	-3.82134	-3.82134	0.758702	-3.82134	0.758702	0.758702	-3.82134	0.758702	0.758702	-3.82134	0.758702	0.758702	-3.82134	-3.82134
-2.6	-2.6	1.98005	1.98005	-2.6	1.98005	1.98005	-2.6	-2.6	1.98005	1.98005	1.98005	1.98005	1.98005	-2.6	-2.6	1.98005	-2.6	-2.6	1.98005	6.56009	-2.6	-2.6	-2.6	-2.6	-2.6	-2.6	-2.6	6.56009	1.98005	-2.6	1.98005	1.98005	1.98005	-2.6	-2.6	-2.6	-2.6	1.98005	1.98005	-2.6	-2.6	-2.6	1.98005	1.98005	-2.6	1.98005	1.98005	-2.6	6.56009
-2.44733	6.71276	6.71276	2.13272	-2.44733	2.13272	2.13272	-2.44733	-2.44733	-2.44733	-2.44733	2.13272	-2.44733	-2.44733	2.13272	-2.44733	-2.44733	-2.44733	2.13272	2.13272	-2.44733	-2.44733	2.13272	6.71276	-2.44733	-2.44733	2.13272	-2.44733	-2.44733	-2.44733	2.13272	2.13272	-2.44733	2.13272	6.71276	-2.44733	-2.44733	6.71276	-2.44733	-2.44733	-2.44733	2.13272	-2.44733	-2.44733	2.13272	-2.44733	-2.44733	-2.44733	-2.44733	2.13272
-1.53132	-1.53132	-1.53132	-1.53132	-1.53132	-1.53132	-1.53132	-1.53132	-1.53132	-1.53132	-1.53132	3.04873	-1.53132	3.04873	-1.53132	3.04873	7.62877	3.04873	-1.53132	-1.53132	3.04873	-1.53132	-1.53132	-1.53132	3.04873	3.04873	-1.53132	-1.53132	-1.53132	-1.53132	3.04873	-1.53132	-1.53132	-1.53132	3.04873	3.04873	3.04873	3.04873	-1.53132	-1.53132	3.04873	-1.53132	7.62877	-1.53132	7.62877	3.04873	3.04873	3.04873	-1.53132	3.04873
7.17077	-1.98933	-1.98933	2.59072	-1.98933	-1.98933	2.59072	2.59072	-1.98933	-1.98933	-1.98933	-1.98933	-1.98933	-1.98933	2.59072	-1.98933	-1.98933	-1.98933	-1.98933	-1.98933	-1.98933	-1.98933	2.59072	-1.98933	-1.98933	2.59072	7.17077	-1.98933	2.59072	2.59072	2.59072	-1.98933	-1.98933	-1.98933	-1.98933	7.17077	2.59072	2.59072	-1.98933	-1.98933	-1.98933	2.59072	-1.98933	-1.98933	7.17077	-1.98933	-1.98933	2.59072	-1.98933	-1.98933
-1.68399	-1.68399	2.89606	2.89606	-1.68399	7.4761	-1.68399	-1.68399	-1.68399	2.89606	-1.68399	-1.68399	-1.68399	-1.68399	2.89606	-1.68399	-1.68399	2.89606	2.89606	-1.68399	-1.68399	-1.68399	-1.68399	-1.68399	-1.68399	-1.68399	-1.68399	-1.68399	2.89606	2.89606	2.89606	2.89606	2.89606	2.89606	2.89606	-1.68399	-1.68399	2.89606	-1.68399	2.89606	-1.68399	2.89606	7.4761	7.4761	-1.68399	-1.68399	-1.68399	2.89606	7.4761	-1.68399
-3.21067	-3.21067	1.36937	-3.21067	5.94942	-3.21067	5.94942	1.36937	1.36937	-3.21067	5.94942	1.36937	1.36937	-3.21067	1.36937	-3.21067	1.36937	-3.21067	5.94942	-3.21067	1.36937	1.36937	-3.21067	1.36937	-3.21067	1.36937	1.36937	-3.21067	-3.21067	-3.21067	1.36937	-3.21067	-3.21067	5.94942	1.36937	1.36937	1.36937	1.36937	1.36937	1.36937	-3.21067	-3.21067	-3.21067	-3.21067	-3.21067	1.36937	5.94942	-3.21067	-3.21067	5.94942
-3.51601	1.06404	5.64409	-3.51601	1.06404	-3.51601	-3.51601	-3.51601	-3.51601	1.06404	-3.51601	10.2241	1.06404	-3.51601	-3.51601	1.06404	1.06404	1.06404	-3.51601	1.06404	-3.51601	-3.51601	1.06404	-3.51601	10.2241	5.64409	1.06404	-3.51601	1.06404	1.06404	1.06404	1.06404	-3.51601	-3.51601	1.06404	1.06404	1.06404	-3.51601	-3.51601	1.06404	5.64409	-3.51601	1.06404	-3.51601	-3.51601	5.64409	5.64409	1.06404	1.06404	-3.51601
-2.14199	-2.14199	2.43805	-2.14199	2.43805	-2.14199	-2.14199	2.43805	-2.14199	-2.14199	-2.14199	2.43805	7.0181	2.43805	2.43805	-2.14199	-2.14199	-2.14199	-2.14199	-2.14199	-2.14199	-2.14199	2.43805	-2.14199	2.43805	-2.14199	-2.14199	2.43805	-2.14199	7.0181	-2.14199	-2.14199	2.43805	-2.14199	-2.14199	2.43805	-2.14199	2.43805	2.43805	2.43805	-2.14199	2.43805	-2.14199	7.0181	2.43805	2.43805	-2.14199	-2.14199	-2.14199	-2.14199
-3.82134	0.758702	0.758702	-3.82134	0.758702	-3.82134	0.758702	0.758702	0.758702	0.758702	0.758702	0.758702	0.758702	-3.82134	-3.82134	5.33875	0.758702	-3.82134	-3.82134	-3.82134	-3.82134	5.33875	-3.82134	-3.82134	0.758702	0.758702	0.758702	5.33875	5.33875	5.33875	-3.82134	-3.82134	-3.82134	0.758702	-3.82134	-3.82134	-3.82134	0.758702	5.33875	-3.82134	0.758702	-3.82134	-3.82134	-3.82134	-3.82134	-3.82134	-3.82134	-3.82134	0.758702	0.758702
-2.44733	-2.44733	2.13272	-2.44733	2.13272	2.13272	2.13272	-2.44733	-2.44733	-2.44733	-2.44733	2.13272	2.13272	-2.44733	-2.44733	-2.44733	-2.44733	-2.44733	2.13272	-2.44733	-2.44733	2.13272	-2.44733	-2.44733	6.71276	-2.44733	2.13272	6.71276	2.13272	2.13272	-2.44733	-2.44733	-2.44733	2.13272	2.13272	-2.44733	-2.44733	-2.44733	2.13272	-2.44733	-2.44733	-2.44733	-2.44733	2.13272	2.13272	-2.44733	-2.44733	-2.44733	-2.44733	-2.44733
-1.53132	-1.53132	3.04873	-1.53132	-1.53132	3.04873	-1.53132	-1.53132	-1.53132	7.62877	-1.53132	-1.53132	-1.53132	-1.53132	-1.53132	-1.53132	3.04873	-1.53132	3.04873	-1.53132	-1.53132	-1.53132	-1.53132	-1.53132	3.04873	-1.53132	3.04873	3.04873	-1.53132	-1.53132	-1.53132	-1.53132	3.04873	3.04873	-1.53132	3.04873	3.04873	-1.53132	3.04873	3.04873	3.04873	3.04873	3.04873	3.04873	-1.53132	3.04873	-1.53132	3.04873	-1.53132	-1.53132
2.59072	-1.98933	-1.98933	-1.98933	-1.98933	-1.98933	-1.98933	7.17077	2.59072	2.59072	-1.98933	-1.98933	2.59072	-1.98933	-1.98933	2.59072	2.59072	-1.98933	-1.98933	-1.98933	-1.98933	2.59072	2.59072	-1.98933	-1.98933	-1.98933	-1.98933	7.17077	-1.98933	-1.98933	-1.98933	-1.98933	2.59072	-1.98933	-1.98933	-1.98933	-1.98933	2.59072	2.59072	-1.98933	2.59072	2.59072	-1.98933	2.59072	-1.98933	2.59072	-1.98933	-1.98933	-1.98933	-1.98933
-3.058	1.52204	1.52204	1.52204	-3.058	1.52204	-3.058	1.52204	6.10209	-3.058	6.10209	-3.058	-3.058	1.52204	1.52204	-3.058	-3.058	-3.058	6.10209	1.52204	-3.058	-3.058	-3.058	1.52204	-3.058	-3.058	1.52204	-3.058	6.10209	1.52204	1.52204	-3.058	-3.058	1.52204	1.52204	6.10209	1.52204	1.52204	-3.058	1.52204	1.52204	-3.058	-3.058	-3.058	1.52204	1.52204	1.52204	-3.058	6.10209	-3.058
2.13272	2.13272	2.13272	2.13272	6.71276	2.13272	2.13272	-2.44733	-2.44733	-2.44733	-2.44733	-2.44733	-2.44733	-2.44733	-2.44733	-2.44733	-2.44733	-2.44733	2.13272	2.13272	-2.44733	2.13272	2.13272	-2.44733	-2.44733	-2.44733	6.71276	2.13272	-2.44733	-2.44733	2.13272	-2.44733	-2.44733	-2.44733	-2.44733	2.13272	2.13272	2.13272	-2.44733	2.13272	-2.44733	2.13272	2.13272	2.13272	-2.44733	2.13272	2.13272	-2.44733	6.71276	-2.44733
-1.83666	2.74339	-1.83666	-1.83666	2.74339	-1.83666	2.74339	-1.83666	-1.83666	-1.83666	-1.83666	2.74339	-1.83666	2.74339	2.74339	-1.83666	-1.83666	2.74339	2.74339	-1.83666	-1.83666	-1.83666	-1.83666	-1.83666	2.74339	-1.83666	2.74339	-1.83666	2.74339	-1.83666	2.74339	2.74339	2.74339	2.74339	-1.83666	2.74339	2.74339	2.74339	2.74339	-1.83666	7.32344	-1.83666	2.74339	-1.83666	-1.83666	-1.83666	-1.83666	7.32344	2.74339	-1.83666
-2.6	1.98005	1.98005	-2.6	1.98005	-2.6	6.56009	-2.6	-2.6	1.98005	-2.6	-2.6	1.98005	-2.6	-2.6	-2.6	-2.6	6.56009	1.98005	6.56009	-2.6	-2.6	1.98005	-2.6	-2.6	1.98005	-2.6	-2.6	-2.6	6.56009	-2.6	1.98005	1.98005	1.98005	-2.6	-2.6	1.98005	1.98005	1.98005	-2.6	-2.6	6.56009	1.98005	1.98005	1.98005	-2.6	-2.6	1.98005	6.56009	-2.6
1.52204	1.52204	-3.058	1.52204	6.10209	1.52204	-3.058	-3.058	-3.058	1.52204	1.52204	6.10209	-3.058	6.10209	1.52204	-3.058	-3.058	-3.058	-3.058	-3.058	-3.058	-3.058	1.52204	-3.058	1.52204	-3.058	6.10209	1.52204	1.52204	-3.058	6.10209	1.52204	-3.058	1.52204	-3.058	-3.058	1.52204	1.52204	-3.058	1.52204	6.10209	1.52204	-3.058	6.10209	-3.058	6.10209	-3.058	6.10209	1.52204	-3.058
7.4761	-1.68399	-1.68399	2.89606	-1.68399	-1.68399	-1.68399	-1.68399	-1.68399	-1.68399	2.89606	-1.68399	-1.68399	2.89606	-1.68399	-1.68399	-1.68399	-1.68399	-1.68399	-1.68399	7.4761	-1.68399	-1.68399	7.4761	-1.68399	2.89606	-1.68399	-1.68399	-1.68399	-1.68399	-1.68399	-1.68399	7.4761	2.89606	2.89606	2.89606	-1.68399	2.89606	7.4761	7.4761	2.89606	-1.68399	7.4761	-1.68399	2.89606	-1.68399	-1.68399	7.4761	2.89606	-1.68399
-1.98933	-1.98933	-1.98933	7.17077	-1.98933	-1.98933	2.59072	-1.98933	2.59072	-1.98933	-1.98933	2.59072	-1.98933	-1.98933	-1.98933	2.59072	2.59072	-1.98933	2.59072	-1.98933	2.59072	-1.98933	-1.98933	-1.98933	2.59072	-1.98933	-1.98933	2.59072	2.59072	-1.98933	-1.98933	-1.98933	-1.98933	-1.98933	-1.98933	2.59072	7.17077	2.59072	2.59072	2.59072	-1.98933	2.59072	-1.98933	2.59072	-1.98933	2.59072	-1.98933	2.59072	-1.98933	-1.98933
2.28538	2.28538	-2.29466	2.28538	2.28538	2.28538	-2.29466	2.28538	-2.29466	-2.29466	2.28538	-2.29466	2.28538	-2.29466	-2.29466	-2.29466	-2.29466	-2.29466	-2.29466	6.86543	-2.29466	-2.29466	2.28538	2.28538	-2.29466	-2.29466	6.86543	-2.29466	-2.29466	-2.29466	-2.29466	2.28538	-2.29466	-2.29466	-2.29466	-2.29466	-2.29466	-2.29466	-2.29466	-2.29466	-2.29466	-2.29466	-2.29466	2.28538	-2.29466	-2.29466	-2.29466	-2.29466	2.28538	-2.29466
6.10209	1.52204	-3.058	6.10209	6.10209	-3.058	-3.058	6.10209	-3.058	1.52204	-3.058	-3.058	1.52204	-3.058	6.10209	-3.058	6.10209	-3.058	-3.058	-3.058	-3.058	1.52204	1.52204	-3.058	-3.058	-3.058	-3.058	1.52204	1.52204	-3.058	-3.058	-3.058	-3.058	-3.058	-3.058	-3.058	-3.058	-3.058	-3.058	-3.058	-3.058	1.52204	-3.058	1.52204	1.52204	1.52204	-3.058	1.52204	1.52204	1.52204
-1.53132	-1.53132	-1.53132	-1.53132	3.04873	-1.53132	-1.53132	-1.53132	3.04873	-1.53132	-1.53132	3.04873	-1.53132	-1.53132	-1.53132	3.04873	3.04873	3.04873	3.04873	-1.53132	-1.53132	-1.53132	-1.53132	-1.53132	3.04873	-1.53132	3.04873	-1.53132	-1.53132	-1.53132	3.04873	3.04873	3.04873	3.04873	3.04873	-1.53132	7.62877	7.62877	-1.53132	-1.53132	-1.53132	3.04873	7.62877	3.04873	-1.53132	-1.53132	-1.53132	3.04873	7.62877	3.04873
2.89606	-1.68399	2.89606	-1.68399	2.89606	-1.68399	2.89606	-1.68399	-1.68399	-1.68399	-1.68399	-1.68399	2.89606	-1.68399	-1.68399	-1.68399	-1.68399	2.89606	-1.68399	-1.68399	-1.68399	2.89606	7.4761	-1.68399	-1.68399	-1.68399	-1.68399	-1.68399	2.89606	-1.68399	-1.68399	2.89606	2.89606	-1.68399	2.89606	-1.68399	7.4761	-1.68399	-1.68399	-1.68399	-1.68399	2.89606	-1.68399	7.4761	2.89606	-1.68399	-1.68399	-1.68399	-1.68399	-1.68399
-2.75267	-2.75267	-2.75267	-2.75267	-2.75267	-2.75267	-2.75267	1.82738	6.40743	-2.75267	-2.75267	-2.75267	6.40743	6.40743	1.82738	-2.75267	-2.75267	-2.75267	6.40743	-2.75267	1.82738	-2.75267	-2.75267	1.82738	6.40743	1.82738	-2.75267	-2.75267	1.82738	1.82738	-2.75267	-2.75267	-2.75267	1.82738	1.82738	1.82738	-2.75267	1.82738	-2.75267	1.82738	1.82738	-2.75267	-2.75267	-2.75267	-2.75267	-2.75267	1.82738	-2.75267	-2.75267	-2.75267
-3.058	1.52204	-3.058	-3.058	-3.058	-3.058	1.52204	-3.058	10.6821	6.10209	6.10209	-3.058	1.52204	-3.058	-3.058	-3.058	-3.058	1.52204	1.52204	-3.058	-3.058	1.52204	6.10209	1.52204	6.10209	1.52204	-3.058	-3.058	-3.058	-3.058	-3.058	-3.058	1.52204	-3.058	-3.058	-3.058	-3.058	1.52204	-3.058	6.10209	-3.058	1.52204	1.52204	-3.058	-3.058	1.52204	1.52204	-3.058	-3.058	-3.058
-2.75267	6.40743	-2.75267	1.82738	-2.75267	6.40743	-2.75267	1.82738	-2.75267	-2.75267	-2.75267	-2.75267	6.40743	-2.75267	1.82738	-2.75267	1.82738	1.82738	1.82738	1.82738	-2.75267	1.82738	-2.75267	1.82738	-2.75267	-2.75267	-2.75267	6.40743	-2.75267	-2.75267	1.82738	-2.75267	1.82738	-2.75267	1.82738	-2.75267	-2.75267	-2.75267	-2.75267	-2.75267	1.82738	1.82738	1.82738	1.82738	1.82738	-2.75267	-2.75267	-2.75267	-2.75267	-2.75267
-2.90534	1.67471	6.25476	6.25476	-2.90534	6.25476	1.67471	-2.90534	1.67471	-2.90534	-2.90534	-2.90534	6.25476	6.25476	-2.90534	-2.90534	-2.90534	-2.90534	-2.90534	1.67471	1.67471	-2.90534	-2.90534	-2.90534	1.67471	1.67471	-2.90534	1.67471	-2.90534	-2.90534	-2.90534	-2.90534	-2.90534	-2.90534	1.67471	-2.90534	1.67471	-2.90534	1.67471	-2.90534	6.25476	-2.90534	6.25476	-2.90534	6.25476	6.25476	-2.90534	-2.90534	-2.90534	1.67471
1.98005	-2.6	1.98005	-2.6	1.98005	-2.6	1.98005	1.98005	-2.6	-2.6	1.98005	-2.6	-2.6	1.98005	-2.6	-2.6	-2.6	1.98005	-2.6	-2.6	1.98005	6.56009	-2.6	-2.6	-2.6	-2.6	6.56009	6.56009	-2.6	1.98005	-2.6	-2.6	6.56009	-2.6	-2.6	-2.6	-2.6	-2.6	1.98005	1.98005	-2.6	6.56009	1.98005	1.98005	1.98005	6.56009	-2.6	-2.6	-2.6	-2.6
-2.29466	-2.29466	-2.29466	2.28538	6.86543	-2.29466	-2.29466	2.28538	-2.29466	6.86543	2.28538	-2.29466	-2.29466	2.28538	-2.29466	-2.29466	-2.29466	-2.29466	-2.29466	-2.29466	-2.29466	-2.29466	2.28538	6.86543	2.28538	2.28538	-2.29466	-2.29466	-2.29466	2.28538	-2.29466	6.86543	2.28538	2.28538	2.28538	-2.29466	2.28538	-2.29466	-2.29466	-2.29466	-2.29466	-2.29466	2.28538	-2.29466	-2.29466	2.28538	-2.29466	2.28538	2.28538	-2.29466
-2.29466	-2.29466	-2.29466	-2.29466	2.28538	-2.29466	2.28538	-2.29466	-2.29466	-2.29466	-2.29466	-2.29466	-2.29466	2.28538	-2.29466	-2.29466	2.28538	11.4455	-2.29466	2.28538	-2.29466	-2.29466	2.28538	2.28538	2.28538	6.86543	-2.29466	2.28538	-2.29466	-2.29466	2.28538	2.28538	-2.29466	-2.29466	-2.29466	2.28538	-2.29466	-2.29466	6.86543	2.28538	-2.29466	2.28538	2.28538	2.28538	6.86543	2.28538	-2.29466	6.86543	2.28538	2.28538
1.52204	1.52204	-3.058	-3.058	1.52204	6.10209	1.52204	1.52204	-3.058	-3.058	1.52204	-3.058	1.52204	1.52204	1.52204	-3.058	1.52204	1.52204	6.10209	-3.058	-3.058	1.52204	1.52204	-3.058	-3.058	-3.058	1.52204	-3.058	-3.058	1.52204	-3.058	-3.058	1.52204	1.52204	-3.058	1.52204	-3.058	-3.058	-3.058	1.52204	1.52204	-3.058	-3.058	1.52204	6.10209	-3.058	-3.058	-3.058	-3.058	1.52204
1.36937	-3.21067	-3.21067	1.36937	5.94942	1.36937	-3.21067	1.36937	1.36937	-3.21067	-3.21067	1.36937	1.36937	-3.21067	5.94942	-3.21067	1.36937	-3.21067	-3.21067	-3.21067	1.36937	-3.21067	-3.21067	-3.21067	1.36937	10.5295	-3.21067	-3.21067	1.36937	5.94942	5.94942	-3.21067	-3.21067	-3.21067	5.94942	-3.21067	-3.21067	-3.21067	-3.21067	-3.21067	-3.21067	-3.21067	-3.21067	-3.21067	1.36937	1.36937	1.36937	1.36937	-3.21067	1.36937
-3.058	-3.058	-3.058	6.10209	-3.058	6.10209	1.52204	-3.058	1.52204	-3.058	-3.058	-3.058	-3.058	6.10209	1.52204	6.10209	-3.058	-3.058	-3.058	-3.058	1.52204	-3.058	-3.058	1.52204	1.52204	1.52204	1.52204	1.52204	1.52204	1.52204	6.10209	-3.058	-3.058	-3.058	-3.058	-3.058	-3.058	1.52204	-3.058	1.52204	-3.058	1.52204	1.52204	-3.058	1.52204	1.52204	1.52204	-3.058	-3.058	-3.058
2.89606	-1.68399	2.89606	2.89606	-1.68399	-1.68399	2.89606	2.89606	-1.68399	-1.68399	2.89606	-1.68399	-1.68399	-1.68399	-1.68399	-1.68399	-1.68399	-1.68399	-1.68399	-1.68399	2.89606	2.89606	-1.68399	-1.68399	2.89606	-1.68399	-1.68399	-1.68399	2.89606	-1.68399	-1.68399	-1.68399	-1.68399	2.89606	-1.68399	-1.68399	-1.68399	-1.68399	-1.68399	2.89606	2.89606	-1.68399	-1.68399	-1.68399	-1.68399	-1.68399	-1.68399	2.89606	2.89606	2.89606
-1.83666	-1.83666	2.74339	-1.83666	7.32344	-1.83666	2.74339	7.32344	-1.83666	-1.83666	2.74339	2.74339	-1.83666	-1.83666	-1.83666	-1.83666	-1.83666	-1.83666	-1.83666	-1.83666	-1.83666	-1.83666	-1.83666	2.74339	-1.83666	-1.83666	7.32344	-1.83666	-1.83666	-1.83666	2.74339	-1.83666	-1.83666	-1.83666	-1.83666	7.32344	7.32344	-1.83666	2.74339	2.74339	7.32344	-1.83666	-1.83666	-1.83666	2.74339	2.74339	2.74339	2.74339	-1.83666	2.74339
-2.29466	2.28538	-2.29466	2.28538	-2.29466	-2.29466	-2.29466	2.28538	-2.29466	-2.29466	-2.29466	-2.29466	2.28538	2.28538	-2.29466	-2.29466	2.28538	2.28538	-2.29466	2.28538	2.28538	2.28538	-2.29466	-2.29466	2.28538	2.28538	2.28538	2.28538	-2.29466	-2.29466	-2.29466	2.28538	-2.29466	2.28538	-2.29466	-2.29466	2.28538	-2.29466	2.28538	2.28538	6.86543	6.86543	2.28538	2.28538	-2.29466	-2.29466	-2.29466	-2.29466	6.86543	2.28538
-1.68399	2.89606	2.89606	-1.68399	2.89606	-1.68399	-1.68399	2.89606	-1.68399	2.89606	-1.68399	-1.68399	-1.68399	-1.68399	2.89606	-1.68399	-1.68399	-1.68399	-1.68399	2.89606	2.89606	-1.68399	-1.68399	2.89606	-1.68399	-1.68399	-1.68399	2.89606	-1.68399	-1.68399	2.89606	-1.68399	2.89606	2.89606	2.89606	-1.68399	-1.68399	2.89606	2.89606	-1.68399	-1.68399	2.89606	2.89606	-1.68399	-1.68399	7.4761	2.89606	-1.68399	-1.68399	2.89606
11.1401	-2.6	-2.6	-2.6	-2.6	-2.6	-2.6	-2.6	1.98005	6.56009	1.98005	-2.6	1.98005	-2.6	-2.6	1.98005	-2.6	6.56009	1.98005	-2.6	1.98005	-2.6	-2.6	-2.6	1.98005	-2.6	-2.6	1.98005	-2.6	1.98005	-2.6	1.98005	1.98005	1.98005	-2.6	-2.6	6.56009	-2.6	-2.6	-2.6	-2.6	1.98005	-2.6	-2.6	1.98005	1.98005	-2.6	1.98005	-2.6	1.98005
-1.68399	2.89606	-1.68399	-1.68399	-1.68399	-1.68399	2.89606	-1.68399	-1.68399	2.89606	-1.68399	2.89606	2.89606	2.89606	-1.68399	-1.68399	-1.68399	-1.68399	2.89606	2.89606	-1.68399	-1.68399	-1.68399	-1.68399	-1.68399	-1.68399	2.89606	-1.68399	2.89606	-1.68399	-1.68399	2.89606	-1.68399	-1.68399	2.89606	2.89606	7.4761	2.89606	2.89606	-1.68399	-1.68399	-1.68399	7.4761	2.89606	-1.68399	2.89606	2.89606	2.89606	2.89606	2.89606
-2.29466	6.86543	2.28538	-2.29466	2.28538	-2.29466	2.28538	-2.29466	6.86543	-2.29466	-2.29466	-2.29466	-2.29466	2.28538	-2.29466	2.28538	-2.29466	2.28538	2.28538	-2.29466	-2.29466	-2.29466	2.28538	2.28538	-2.29466	-2.29466	-2.29466	-2.29466	-2.29466	2.28538	-2.29466	-2.29466	-2.29466	-2.29466	2.28538	-2.29466	-2.29466	2.28538	2.28538	2.28538	2.28538	-2.29466	2.28538	2.28538	-2.29466	-2.29466	2.28538	-2.29466	-2.29466	2.28538
1.36937	10.5295	-3.21067	-3.21067	1.36937	5.94942	-3.21067	-3.21067	1.36937	1.36937	-3.21067	1.36937	-3.21067	-3.21067	1.36937	-3.21067	-3.21067	-3.21067	-3.21067	5.94942	-3.21067	-3.21067	-3.21067	-3.21067	1.36937	1.36937	1.36937	1.36937	5.94942	1.36937	1.36937	1.36937	-3.21067	1.36937	-3.21067	5.94942	-3.21067	1.36937	-3.21067	-3.21067	-3.21067	-3.21067	1.36937	-3.21067	-3.21067	-3.21067	-3.21067	-3.21067	1.36937	-3.21067
2.13272	-2.44733	-2.44733	2.13272	-2.44733	-2.44733	-2.44733	2.13272	2.13272	6.71276	-2.44733	2.13272	-2.44733	-2.44733	2.13272	-2.44733	2.13272	-2.44733	-2.44733	-2.44733	-2.44733	-2.44733	-2.44733	-2.44733	-2.44733	2.13272	-2.44733	11.2928	6.71276	-2.44733	-2.44733	2.13272	-2.44733	-2.44733	6.71276	-2.44733	-2.44733	2.13272	-2.44733	-2.44733	-2.44733	-2.44733	-2.44733	-2.44733	2.13272	2.13272	-2.44733	2.13272	-2.44733	-2.44733
-3.36334	-3.36334	1.21671	5.79675	5.79675	5.79675	-3.36334	-3.36334	-3.36334	-3.36334	1.21671	1.21671	1.21671	1.21671	1.21671	1.21671	-3.36334	-3.36334	1.21671	1.21671	5.79675	-3.36334	1.21671	-3.36334	-3.36334	1.21671	-3.36334	5.79675	-3.36334	-3.36334	1.21671	-3.36334	-3.36334	-3.36334	1.21671	-3.36334	-3.36334	-3.36334	-3.36334	-3.36334	-3.36334	-3.36334	1.21671	-3.36334	5.79675	-3.36334	-3.36334	5.79675	1.21671	1.21671
6.86543	-2.29466	6.86543	-2.29466	6.86543	2.28538	-2.29466	-2.29466	2.28538	-2.29466	-2.29466	2.28538	-2.29466	6.86543	-2.29466	-2.29466	-2.29466	-2.29466	-2.29466	-2.29466	-2.29466	-2.29466	-2.29466	2.28538	-2.29466	-2.29466	-2.29466	2.28538	-2.29466	2.28538	-2.29466	2.28538	-2.29466	-2.29466	2.28538	-2.29466	2.28538	-2.29466	2.28538	-2.29466	2.28538	2.28538	-2.29466	2.28538	2.28538	-2.29466	6.86543	2.28538	2.28538	2.28538
-1.68399	-1.68399	2.89606	-1.68399	-1.68399	-1.68399	-1.68399	-1.68399	-1.68399	-1.68399	-1.68399	2.89606	-1.68399	-1.68399	2.89606	-1.68399	2.89606	2.89606	-1.68399	-1.68399	-1.68399	2.89606	-1.68399	2.89606	2.89606	2.89606	-1.68399	2.89606	-1.68399	-1.68399	-1.68399	-1.68399	2.89606	-1.68399	2.89606	-1.68399	-1.68399	2.89606	7.4761	2.89606	7.4761	-1.68399	-1.68399	2.89606	2.89606	2.89606	2.89606	-1.68399	2.89606	2.89606
-2.75267	-2.75267	1.82738	-2.75267	-2.75267	-2.75267	10.9875	6.40743	1.82738	-2.75267	-2.75267	6.40743	-2.75267	1.82738	-2.75267	1.82738	-2.75267	1.82738	-2.75267	-2.75267	1.82738	1.82738	1.82738	1.82738	-2.75267	-2.75267	1.82738	-2.75267	-2.75267	-2.75267	-2.75267	1.82738	-2.75267	1.82738	-2.75267	1.82738	1.82738	1.82738	-2.75267	-2.75267	-2.75267	-2.75267	-2.75267	-2.75267	-2.75267	1.82738	-2.75267	-2.75267	1.82738	-2.75267
-1.98933	-1.98933	-1.98933	-1.98933	-1.98933	2.59072	2.59072	-1.98933	-1.98933	-1.98933	-1.98933	-1.98933	-1.98933	2.59072	7.17077	-1.98933	-1.98933	-1.98933	2.59072	-1.98933	-1.98933	7.17077	-1.98933	2.59072	-1.98933	-1.98933	2.59072	2.59072	2.59072	-1.98933	-1.98933	-1.98933	2.59072	-1.98933	-1.98933	-1.98933	-1.98933	7.17077	2.59072	-1.98933	2.59072	-1.98933	-1.98933	2.59072	-1.98933	-1.98933	2.59072	2.59072	-1.98933	2.59072
-1.68399	-1.68399	-1.68399	-1.68399	-1.68399	2.89606	-1.68399	2.89606	-1.68399	-1.68399	2.89606	-1.68399	-1.68399	-1.68399	-1.68399	2.89606	2.89606	-1.68399	-1.68399	2.89606	2.89606	7.4761	-1.68399	-1.68399	-1.68399	2.89606	-1.68399	-1.68399	-1.68399	-1.68399	-1.68399	-1.68399	-1.68399	-1.68399	2.89606	-1.68399	2.89606	2.89606	7.4761	-1.68399	-1.68399	7.4761	-1.68399	2.89606	7.4761	-1.68399	2.89606	-1.68399	2.89606	-1.68399
1.21671	-3.36334	-3.36334	5.79675	1.21671	-3.36334	1.21671	1.21671	-3.36334	1.21671	1.21671	-3.36334	1.21671	1.21671	-3.36334	5.79675	1.21671	1.21671	-3.36334	-3.36334	-3.36334	5.79675	-3.36334	-3.36334	1.21671	1.21671	1.21671	1.21671	1.21671	-3.36334	1.21671	1.21671	-3.36334	-3.36334	-3.36334	-3.36334	-3.36334	-3.36334	1.21671	-3.36334	-3.36334	1.21671	-3.36334	1.21671	-3.36334	1.21671	-3.36334	-3.36334	-3.36334	-3.36334
-2.14199	-2.14199	-2.14199	-2.14199	2.43805	7.0181	-2.14199	-2.14199	-2.14199	-2.14199	-2.14199	2.43805	-2.14199	2.43805	-2.14199	-2.14199	2.43805	7.0181	-2.14199	-2.14199	-2.14199	-2.14199	7.0181	-2.14199	2.43805	-2.14199	2.43805	-2.14199	2.43805	-2.14199	-2.14199	-2.14199	-2.14199	-2.14199	-2.14199	-2.14199	-2.14199	-2.14199	2.43805	-2.14199	2.43805	7.0181	2.43805	-2.14199	2.43805	-2.14199	-2.14199	-2.14199	7.0181	-2.14199
-2.75267	1.82738	1.82738	1.82738	1.82738	1.82738	-2.75267	1.82738	1.82738	6.40743	-2.75267	-2.75267	-2.75267	-2.75267	-2.75267	-2.75267	1.82738	1.82738	1.82738	-2.75267	-2.75267	-2.75267	1.82738	1.82738	-2.75267	1.82738	-2.75267	-2.75267	1.82738	1.82738	-2.75267	-2.75267	1.82738	1.82738	1.82738	-2.75267	1.82738	1.82738	1.82738	-2.75267	1.82738	-2.75267	-2.75267	-2.75267	-2.75267	-2.75267	1.82738	-2.75267	-2.75267	1.82738
1.67471	1.67471	1.67471	1.67471	6.25476	1.67471	-2.90534	1.67471	1.67471	-2.90534	-2.90534	-2.90534	-2.90534	-2.90534	1.67471	-2.90534	1.67471	1.67471	6.25476	1.67471	-2.90534	-2.90534	-2.90534	1.67471	1.67471	-2.90534	-2.90534	-2.90534	-2.90534	1.67471	6.25476	-2.90534	1.67471	-2.90534	-2.90534	-2.90534	-2.90534	1.67471	1.67471	1.67471	-2.90534	-2.90534	1.67471	1.67471	-2.90534	-2.90534	-2.90534	1.67471	1.67471	-2.90534
-2.29466	6.86543	2.28538	-2.29466	-2.29466	-2.29466	-2.29466	-2.29466	6.86543	2.28538	-2.29466	-2.29466	2.28538	-2.29466	2.28538	2.28538	-2.29466	-2.29466	-2.29466	-2.29466	2.28538	2.28538	-2.29466	-2.29466	2.28538	-2.29466	-2.29466	2.28538	-2.29466	2.28538	2.28538	-2.29466	6.86543	2.28538	-2.29466	-2.29466	-2.29466	-2.29466	-2.29466	2.28538	2.28538	2.28538	6.86543	-2.29466	2.28538	2.28538	2.28538	2.28538	6.86543	-2.29466
-3.36334	1.21671	1.21671	1.21671	5.79675	1.21671	1.21671	5.79675	-3.36334	1.21671	1.21671	-3.36334	-3.36334	-3.36334	-3.36334	1.21671	1.21671	-3.36334	-3.36334	-3.36334	-3.36334	-3.36334	-3.36334	5.79675	-3.36334	1.21671	1.21671	5.79675	-3.36334	5.79675	-3.36334	-3.36334	1.21671	1.21671	-3.36334	1.21671	-3.36334	-3.36334	5.79675	-3.36334	-3.36334	1.21671	-3.36334	1.21671	-3.36334	5.79675	1.21671	1.21671	-3.36334	-3.36334
-1.98933	2.59072	-1.98933	2.59072	-1.98933	-1.98933	2.59072	7.17077	-1.98933	-1.98933	-1.98933	-1.98933	-1.98933	-1.98933	-1.98933	-1.98933	-1.98933	2.59072	-1.98933	2.59072	2.59072	-1.98933	-1.98933	2.59072	-1.98933	2.59072	2.59072	-1.98933	2.59072	-1.98933	-1.98933	7.17077	-1.98933	-1.98933	-1.98933	7.17077	-1.98933	2.59072	-1.98933	-1.98933	2.59072	-1.98933	7.17077	-1.98933	2.59072	-1.98933	2.59072	7.17077	2.59072	2.59072
-3.36334	5.79675	1.21671	5.79675	1.21671	-3.36334	-3.36334	1.21671	5.79675	-3.36334	-3.36334	-3.36334	1.21671	1.21671	-3.36334	-3.36334	1.21671	5.79675	5.79675	1.21671	-3.36334	-3.36334	1.21671	-3.36334	5.79675	-3.36334	-3.36334	1.21671	-3.36334	-3.36334	1.21671	-3.36334	-3.36334	-3.36334	1.21671	-3.36334	-3.36334	1.21671	-3.36334	1.21671	-3.36334	-3.36334	-3.36334	-3.36334	1.21671	-3.36334	1.21671	-3.36334	-3.36334	-3.36334
2.28538	-2.29466	-2.29466	2.28538	2.28538	-2.29466	-2.29466	6.86543	2.28538	-2.29466	2.28538	2.28538	-2.29466	2.28538	-2.29466	-2.29466	-2.29466	-2.29466	-2.29466	-2.29466	2.28538	-2.29466	2.28538	2.28538	-2.29466	2.28538	-2.29466	-2.29466	-2.29466	2.28538	-2.29466	2.28538	2.28538	2.28538	-2.29466	-2.29466	-2.29466	2.28538	2.28538	2.28538	2.28538	-2.29466	2.28538	11.4455	-2.29466	2.28538	2.28538	2.28538	2.28538	-2.29466
-2.6	1.98005	1.98005	-2.6	1.98005	-2.6	1.98005	-2.6	-2.6	-2.6	1.98005	1.98005	6.56009	6.56009	-2.6	-2.6	1.98005	1.98005	1.98005	1.98005	-2.6	-2.6	-2.6	-2.6	-2.6	1.98005	-2.6	-2.6	-2.6	1.98005	-2.6	-2.6	-2.6	1.98005	1.98005	1.98005	1.98005	-2.6	6.56009	-2.6	-2.6	1.98005	-2.6	-2.6	-2.6	-2.6	1.98005	1.98005	-2.6	1.98005
-3.058	-3.058	6.10209	1.52204	1.52204	1.52204	10.6821	1.52204	-3.058	1.52204	-3.058	-3.058	-3.058	-3.058	-3.058	1.52204	-3.058	1.52204	-3.058	-3.058	6.10209	-3.058	-3.058	1.52204	1.52204	1.52204	-3.058	1.52204	-3.058	1.52204	1.52204	-3.058	-3.058	6.10209	-3.058	-3.058	6.10209	-3.058	1.52204	-3.058	-3.058	1.52204	-3.058	1.52204	-3.058	-3.058	1.52204	6.10209	-3.058	1.52204
1.21671	1.21671	1.21671	-3.36334	-3.36334	1.21671	5.79675	5.79675	-3.36334	1.21671	1.21671	1.21671	1.21671	-3.36334	1.21671	1.21671	-3.36334	-3.36334	1.21671	1.21671	-3.36334	5.79675	-3.36334	-3.36334	-3.36334	1.21671	-3.36334	-3.36334	1.21671	1.21671	1.21671	-3.36334	1.21671	1.21671	-3.36334	1.21671	5.79675	1.21671	-3.36334	1.21671	1.21671	5.79675	1.21671	-3.36334	1.21671	-3.36334	-3.36334	1.21671	-3.36334	-3.36334
2.59072	-1.98933	-1.98933	-1.98933	2.59072	7.17077	-1.98933	2.59072	-1.98933	-1.98933	-1.98933	2.59072	-1.98933	-1.98933	2.59072	2.59072	2.59072	-1.98933	-1.98933	-1.98933	-1.98933	-1.98933	2.59072	2.59072	-1.98933	-1.98933	-1.98933	-1.98933	2.59072	-1.98933	2.59072	-1.98933	2.59072	-1.98933	11.7508	2.59072	-1.98933	-1.98933	2.59072	-1.98933	-1.98933	2.59072	2.59072	-1.98933	-1.98933	-1.98933	-1.98933	2.59072	2.59072	-1.98933
-0.76798	-0.76798	-0.76798	-0.76798	-0.76798	-0.76798	-0.76798	-0.76798	-0.76798	-0.76798	-0.76798	-0.76798	-0.76798	-0.76798	3.81207	-0.76798	-0.76798	3.81207	-0.76798	-0.76798	-0.76798	3.81207	-0.76798	3.81207	-0.76798	-0.76798	-0.76798	-0.76798	-0.76798	-0.76798	-0.76798	3.81207	-0.76798	-0.76798	3.81207	-0.76798	-0.76798	-0.76798	-0.76798	-0.76798	-0.76798	-0.76798	3.81207	-0.76798	-0.76798	-0.76798	8.39211	3.81207	-0.76798	3.81207
1.82738	-2.75267	1.82738	1.82738	-2.75267	1.82738	-2.75267	-2.75267	6.40743	1.82738	-2.75267	-2.75267	-2.75267	6.40743	1.82738	1.82738	-2.75267	-2.75267	-2.75267	1.82738	1.82738	-2.75267	-2.75267	-2.75267	1.82738	1.82738	1.82738	1.82738	-2.75267	-2.75267	1.82738	-2.75267	-2.75267	-2.75267	-2.75267	-2.75267	1.82738	-2.75267	-2.75267	1.82738	-2.75267	1.82738	-2.75267	1.82738	6.40743	6.40743	-2.75267	6.40743	-2.75267	-2.75267
-2.29466	-2.29466	-2.29466	2.28538	-2.29466	2.28538	-2.29466	6.86543	2.28538	-2.29466	-2.29466	-2.29466	-2.29466	2.28538	-2.29466	11.4455	-2.29466	-2.29466	-2.29466	2.28538	2.28538	-2.29466	2.28538	-2.29466	-2.29466	2.28538	-2.29466	-2.29466	-2.29466	2.28538	-2.29466	-2.29466	-2.29466	2.28538	2.28538	-2.29466	-2.29466	2.28538	-2.29466	-2.29466	2.28538	2.28538	2.28538	-2.29466	-2.29466	2.28538	2.28538	-2.29466	2.28538	2.28538
-2.14199	-2.14199	2.43805	2.43805	-2.14199	2.43805	-2.14199	-2.14199	-2.14199	2.43805	2.43805	-2.14199	-2.14199	-2.14199	2.43805	2.43805	-2.14199	-2.14199	-2.14199	-2.14199	-2.14199	2.43805	-2.14199	7.0181	-2.14199	7.0181	-2.14199	2.43805	-2.14199	-2.14199	11.5981	2.43805	-2.14199	7.0181	2.43805	2.43805	2.43805	-2.14199	2.43805	2.43805	-2.14199	-2.14199	7.0181	-2.14199	2.43805	-2.14199	-2.14199	2.43805	-2.14199	-2.14199
-1.53132	-1.53132	7.62877	-1.53132	-1.53132	-1.53132	3.04873	-1.53132	-1.53132	3.04873	3.04873	-1.53132	-1.53132	-1.53132	3.04873	3.04873	3.04873	-1.53132	-1.53132	-1.53132	-1.53132	-1.53132	-1.53132	-1.53132	-1.53132	-1.53132	3.04873	-1.53132	-1.53132	-1.53132	-1.53132	-1.53132	-1.53132	3.04873	12.2088	-1.53132	3.04873	3.04873	3.04873	-1.53132	-1.53132	7.62877	-1.53132	3.04873	-1.53132	-1.53132	3.04873	7.62877	7.62877	-1.53132
-2.29466	2.28538	-2.29466	-2.29466	-2.29466	-2.29466	6.86543	2.28538	2.28538	2.28538	-2.29466	-2.29466	2.28538	-2.29466	-2.29466	-2.29466	-2.29466	-2.29466	6.86543	-2.29466	2.28538	-2.29466	2.28538	-2.29466	-2.29466	-2.29466	-2.29466	2.28538	2.28538	2.28538	-2.29466	-2.29466	2.28538	2.28538	-2.29466	-2.29466	2.28538	2.28538	2.28538	2.28538	6.86543	2.28538	-2.29466	-2.29466	2.28538	-2.29466	-2.29466	2.28538	-2.29466	-2.29466
-1.98933	-1.98933	-1.98933	-1.98933	-1.98933	2.59072	-1.98933	2.59072	2.59072	2.59072	7.17077	2.59072	-1.98933	2.59072	-1.98933	-1.98933	-1.98933	-1.98933	-1.98933	-1.98933	-1.98933	-1.98933	-1.98933	-1.98933	2.59072	-1.98933	-1.98933	11.7508	-1.98933	-1.98933	2.59072	2.59072	2.59072	-1.98933	2.59072	-1.98933	7.17077	2.59072	-1.98933	7.17077	-1.98933	2.59072	2.59072	7.17077	2.59072	-1.98933	-1.98933	2.59072	2.59072	-1.98933
-2.44733	2.13272	2.13272	-2.44733	2.13272	-2.44733	-2.44733	-2.44733	-2.44733	2.13272	2.13272	2.13272	2.13272	-2.44733	2.13272	-2.44733	2.13272	-2.44733	-2.44733	2.13272	-2.44733	2.13272	-2.44733	2.13272	6.71276	-2.44733	2.13272	-2.44733	-2.44733	-2.44733	-2.44733	-2.44733	-2.44733	-2.44733	2.13272	2.13272	2.13272	-2.44733	2.13272	2.13272	-2.44733	2.13272	2.13272	2.13272	-2.44733	-2.44733	-2.44733	-2.44733	2.13272	-2.44733
-2.44733	2.13272	-2.44733	-2.44733	-2.44733	-2.44733	-2.44733	-2.44733	-2.44733	-2.44733	-2.44733	2.13272	2.13272	11.2928	2.13272	-2.44733	2.13272	2.13272	2.13272	6.71276	-2.44733	-2.44733	-2.44733	-2.44733	-2.44733	6.71276	2.13272	-2.44733	-2.44733	-2.44733	-2.44733	-2.44733	-2.44733	-2.44733	-2.44733	2.13272	-2.44733	2.13272	-2.44733	2.13272	2.13272	2.13272	-2.44733	-2.44733	2.13272	-2.44733	-2.44733	2.13272	2.13272	2.13272
-2.6	-2.6	1.98005	6.56009	-2.6	6.56009	1.98005	1.98005	6.56009	1.98005	-2.6	1.98005	-2.6	1.98005	1.98005	1.98005	1.98005	-2.6	-2.6	-2.6	-2.6	1.98005	-2.6	-2.6	-2.6	-2.6	-2.6	-2.6	-2.6	-2.6	-2.6	-2.6	1.98005	1.98005	1.98005	1.98005	-2.6	-2.6	1.98005	-2.6	-2.6	-2.6	1.98005	-2.6	-2.6	1.98005	-2.6	1.98005	1.98005	1.98005
2.13272	-2.44733	2.13272	2.13272	2.13272	2.13272	-2.44733	-2.44733	-2.44733	-2.44733	-2.44733	-2.44733	-2.44733	6.71276	-2.44733	2.13272	-2.44733	2.13272	-2.44733	-2.44733	2.13272	2.13272	2.13272	-2.44733	-2.44733	-2.44733	6.71276	2.13272	-2.44733	-2.44733	2.13272	-2.44733	-2.44733	-2.44733	-2.44733	2.13272	-2.44733	2.13272	-2.44733	-2.44733	-2.44733	2.13272	6.71276	-2.44733	2.13272	-2.44733	2.13272	2.13272	-2.44733	-2.44733
1.98005	1.98005	6.56009	1.98005	-2.6	-2.6	1.98005	1.98005	-2.6	-2.6	1.98005	1.98005	-2.6	-2.6	-2.6	6.56009	-2.6	-2.6	1.98005	-2.6	-2.6	6.56009	-2.6	-2.6	1.98005	-2.6	-2.6	-2.6	-2.6	1.98005	6.56009	1.98005	1.98005	1.98005	-2.6	1.98005	-2.6	6.56009	-2.6	1.98005	-2.6	1.98005	6.56009	1.98005	1.98005	1.98005	1.98005	-2.6	1.98005	6.56009
-3.66868	-3.66868	0.91137	0.91137	0.91137	-3.66868	-3.66868	-3.66868	0.91137	0.91137	-3.66868	0.91137	0.91137	-3.66868	5.49142	-3.66868	0.91137	0.91137	-3.66868	-3.66868	5.49142	0.91137	0.91137	5.49142	-3.66868	0.91137	0.91137	0.91137	5.49142	0.91137	-3.66868	0.91137	10.0715	-3.66868	0.91137	0.91137	-3.66868	0.91137	-3.66868	0.91137	-3.66868	-3.66868	-3.66868	0.91137	0.91137	0.91137	0.91137	0.91137	-3.66868	-3.66868
2.13272	2.13272	-2.44733	-2.44733	6.71276	6.71276	-2.44733	-2.44733	-2.44733	-2.44733	2.13272	2.13272	-2.44733	-2.44733	2.13272	2.13272	-2.44733	2.13272	-2.44733	-2.44733	-2.44733	-2.44733	-2.44733	-2.44733	2.13272	2.13272	2.13272	2.13272	-2.44733	-2.44733	-2.44733	-2.44733	-2.44733	6.71276	2.13272	-2.44733	-2.44733	-2.44733	-2.44733	2.13272	2.13272	2.13272	2.13272	-2.44733	6.71276	-2.44733	2.13272	6.71276	2.13272	2.13272
10.5295	-3.21067	-3.21067	-3.21067	1.36937	-3.21067	-3.21067	-3.21067	1.36937	1.36937	-3.21067	1.36937	-3.21067	5.94942	-3.21067	-3.21067	1.36937	-3.21067	1.36937	1.36937	-3.21067	-3.21067	-3.21067	5.94942	5.94942	10.5295	-3.21067	-3.21067	-3.21067	1.36937	-3.21067	-3.21067	1.36937	1.36937	1.36937	1.36937	-3.21067	1.36937	1.36937	-3.21067	1.36937	-3.21067	-3.21067	-3.21067	1.36937	1.36937	-3.21067	-3.21067	-3.21067	1.36937
6.71276	2.13272	-2.44733	-2.44733	-2.44733	-2.44733	2.13272	2.13272	-2.44733	2.13272	-2.44733	-2.44733	-2.44733	-2.44733	-2.44733	2.13272	2.13272	6.71276	-2.44733	-2.44733	-2.44733	-2.44733	-2.44733	-2.44733	-2.44733	2.13272	-2.44733	2.13272	2.13272	6.71276	-2.44733	2.13272	-2.44733	-2.44733	2.13272	-2.44733	-2.44733	11.2928	-2.44733	2.13272	-2.44733	2.13272	2.13272	2.13272	2.13272	-2.44733	-2.44733	-2.44733	2.13272	-2.44733
-1.53132	-1.53132	-1.53132	-1.53132	-1.53132	-1.53132	3.04873	-1.53132	-1.53132	-1.53132	3.04873	-1.53132	3.04873	-1.53132	3.04873	3.04873	-1.53132	-1.53132	3.04873	-1.53132	-1.53132	3.04873	-1.53132	3.04873	-1.53132	-1.53132	3.04873	-1.53132	-1.53132	-1.53132	-1.53132	3.04873	3.04873	-1.53132	3.04873	-1.53132	-1.53132	-1.53132	7.62877	3.04873	-1.53132	3.04873	-1.53132	-1.53132	3.04873	-1.53132	3.04873	-1.53132	-1.53132	3.04873
2.28538	2.28538	2.28538	-2.29466	-2.29466	-2.29466	-2.29466	-2.29466	2.28538	2.28538	-2.29466	-2.29466	-2.29466	2.28538	2.28538	-2.29466	-2.29466	-2.29466	-2.29466	2.28538	2.28538	2.28538	6.86543	-2.29466	-2.29466	2.28538	-2.29466	-2.29466	-2.29466	2.28538	-2.29466	6.86543	6.86543	-2.29466	-2.29466	-2.29466	6.86543	-2.29466	-2.29466	2.28538	6.86543	2.28538	6.86543	-2.29466	2.28538	-2.29466	2.28538	-2.29466	2.28538	-2.29466
7.17077	-1.98933	2.59072	-1.98933	-1.98933	-1.98933	-1.98933	2.59072	-1.98933	-1.98933	-1.98933	-1.98933	2.59072	7.17077	2.59072	-1.98933	-1.98933	-1.98933	-1.98933	2.59072	-1.98933	-1.98933	-1.98933	2.59072	-1.98933	-1.98933	-1.98933	2.59072	-1.98933	2.59072	-1.98933	-1.98933	-1.98933	-1.98933	-1.98933	-1.98933	11.7508	-1.98933	2.59072	2.59072	-1.98933	-1.98933	-1.98933	-1.98933	-1.98933	-1.98933	-1.98933	-1.98933	-1.98933	2.59072
-2.44733	-2.44733	6.71276	-2.44733	-2.44733	-2.44733	2.13272	2.13272	2.13272	-2.44733	-2.44733	-2.44733	2.13272	2.13272	-2.44733	-2.44733	2.13272	-2.44733	-2.44733	-2.44733	-2.44733	-2.44733	-2.44733	2.13272	-2.44733	2.13272	-2.44733	6.71276	2.13272	6.71276	-2.44733	2.13272	-2.44733	-2.44733	2.13272	2.13272	2.13272	-2.44733	-2.44733	-2.44733	6.71276	6.71276	2.13272	2.13272	-2.44733	2.13272	2.13272	-2.44733	-2.44733	2.13272
2.43805	-2.14199	2.43805	-2.14199	2.43805	2.43805	7.0181	-2.14199	2.43805	-2.14199	7.0181	-2.14199	-2.14199	-2.14199	2.43805	2.43805	-2.14199	-2.14199	-2.14199	-2.14199	-2.14199	-2.14199	-2.14199	-2.14199	-2.14199	-2.14199	2.43805	-2.14199	-2.14199	2.43805	-2.14199	2.43805	2.43805	-2.14199	-2.14199	11.5981	-2.14199	2.43805	7.0181	-2.14199	2.43805	-2.14199	2.43805	-2.14199	-2.14199	2.43805	-2.14199	-2.14199	-2.14199	-2.14199
1.98005	6.56009	6.56009	-2.6	-2.6	1.98005	-2.6	1.98005	-2.6	-2.6	1.98005	-2.6	-2.6	-2.6	-2.6	-2.6	1.98005	1.98005	-2.6	-2.6	-2.6	-2.6	1.98005	1.98005	6.56009	-2.6	1.98005	-2.6	1.98005	-2.6	1.98005	1.98005	-2.6	-2.6	-2.6	6.56009	1.98005	-2.6	-2.6	6.56009	1.98005	-2.6	1.98005	1.98005	1.98005	-2.6	6.56009	-2.6	1.98005	1.98005
-2.6	-2.6	1.98005	-2.6	-2.6	1.98005	-2.6	1.98005	1.98005	1.98005	1.98005	1.98005	-2.6	1.98005	-2.6	-2.6	1.98005	1.98005	11.1401	-2.6	-2.6	-2.6	-2.6	-2.6	1.98005	-2.6	-2.6	-2.6	6.56009	-2.6	-2.6	1.98005	1.98005	-2.6	-2.6	-2.6	1.98005	-2.6	-2.6	-2.6	1.98005	-2.6	-2.6	-2.6	-2.6	-2.6	1.98005	-2.6	1.98005	6.56009
-2.14199	2.43805	-2.14199	2.43805	-2.14199	2.43805	-2.14199	2.43805	-2.14199	-2.14199	2.43805	-2.14199	2.43805	2.43805	2.43805	-2.14199	-2.14199	-2.14199	2.43805	-2.14199	-2.14199	-2.14199	2.43805	-2.14199	2.43805	-2.14199	-2.14199	2.43805	-2.14199	2.43805	2.43805	-2.14199	-2.14199	-2.14199	2.43805	7.0181	-2.14199	2.43805	2.43805	-2.14199	-2.14199	-2.14199	2.43805	2.43805	-2.14199	-2.14199	-2.14199	-2.14199	2.43805	-2.14199
-2.44733	2.13272	-2.44733	2.13272	2.13272	-2.44733	-2.44733	-2.44733	-2.44733	-2.44733	-2.44733	-2.44733	-2.44733	2.13272	-2.44733	2.13272	6.71276	-2.44733	-2.44733	-2.44733	6.71276	-2.44733	2.13272	-2.44733	-2.44733	2.13272	2.13272	2.13272	2.13272	2.13272	2.13272	6.71276	2.13272	-2.44733	-2.44733	2.13272	-2.44733	-2.44733	-2.44733	-2.44733	-2.44733	-2.44733	6.71276	-2.44733	2.13272	2.13272	6.71276	-2.44733	2.13272	2.13272
2.28538	-2.29466	2.28538	-2.29466	-2.29466	-2.29466	2.28538	-2.29466	-2.29466	6.86543	-2.29466	2.28538	-2.29466	2.28538	-2.29466	2.28538	-2.29466	2.28538	2.28538	-2.29466	2.28538	-2.29466	-2.29466	2.28538	-2.29466	-2.29466	-2.29466	2.28538	2.28538	-2.29466	2.28538	-2.29466	-2.29466	-2.29466	-2.29466	-2.29466	2.28538	6.86543	-2.29466	-2.29466	2.28538	-2.29466	2.28538	-2.29466	2.28538	-2.29466	-2.29466	-2.29466	-2.29466	2.28538
7.0181	-2.14199	2.43805	-2.14199	-2.14199	-2.14199	-2.14199	-2.14199	2.43805	-2.14199	2.43805	-2.14199	-2.14199	-2.14199	-2.14199	-2.14199	-2.14199	2.43805	2.43805	-2.14199	-2.14199	2.43805	7.0181	-2.14199	-2.14199	2.43805	-2.14199	2.43805	-2.14199	2.43805	2.43805	-2.14199	-2.14199	-2.14199	7.0181	-2.14199	-2.14199	-2.14199	-2.14199	2.43805	-2.14199	-2.14199	-2.14199	-2.14199	-2.14199	2.43805	-2.14199	-2.14199	-2.14199	-2.14199
-1.37865	-1.37865	-1.37865	-1.37865	3.20139	-1.37865	-1.37865	-1.37865	-1.37865	3.20139	3.20139	-1.37865	3.20139	-1.37865	3.20139	-1.37865	-1.37865	-1.37865	-1.37865	3.20139	3.20139	-1.37865	-1.37865	3.20139	-1.37865	-1.37865	-1.37865	-1.37865	-1.37865	-1.37865	7.78144	-1.37865	3.20139	-1.37865	3.20139	7.78144	3.20139	-1.37865	3.20139	-1.37865	7.78144	3.20139	3.20139	-1.37865	3.20139	3.20139	-1.37865	3.20139	3.20139	-1.37865
7.4761	2.89606	-1.68399	-1.68399	2.89606	2.89606	-1.68399	-1.68399	-1.68399	-1.68399	-1.68399	-1.68399	2.89606	2.89606	2.89606	-1.68399	-1.68399	-1.68399	-1.68399	-1.68399	2.89606	-1.68399	-1.68399	2.89606	-1.68399	-1.68399	-1.68399	-1.68399	-1.68399	-1.68399	2.89606	-1.68399	-1.68399	-1.68399	7.4761	-1.68399	2.89606	-1.68399	-1.68399	-1.68399	7.4761	-1.68399	2.89606	2.89606	7.4761	-1.68399	2.89606	2.89606	-1.68399	2.89606
5.94942	-3.21067	1.36937	-3.21067	1.36937	1.36937	5.94942	-3.21067	-3.21067	1.36937	-3.21067	1.36937	1.36937	1.36937	1.36937	-3.21067	1.36937	-3.21067	1.36937	1.36937	-3.21067	-3.21067	1.36937	1.36937	1.36937	-3.21067	1.36937	-3.21067	-3.21067	1.36937	-3.21067	1.36937	1.36937	1.36937	-3.21067	-3.21067	1.36937	1.36937	-3.21067	-3.21067	-3.21067	-3.21067	-3.21067	-3.21067	1.36937	-3.21067	-3.21067	5.94942	-3.21067	-3.21067
-1.83666	2.74339	-1.83666	-1.83666	-1.83666	2.74339	-1.83666	-1.83666	-1.83666	-1.83666	2.74339	-1.83666	-1.83666	2.74339	-1.83666	2.74339	-1.83666	2.74339	-1.83666	-1.83666	-1.83666	-1.83666	-1.83666	2.74339	-1.83666	2.74339	2.74339	-1.83666	-1.83666	7.32344	7.32344	-1.83666	2.74339	-1.83666	-1.83666	2.74339	-1.83666	2.74339	-1.83666	-1.83666	2.74339	-1.83666	2.74339	2.74339	2.74339	-1.83666	-1.83666	2.74339	-1.83666	-1.83666
-1.53132	3.04873	-1.53132	-1.53132	-1.53132	3.04873	-1.53132	-1.53132	3.04873	-1.53132	3.04873	-1.53132	3.04873	-1.53132	3.04873	-1.53132	-1.53132	3.04873	-1.53132	-1.53132	-1.53132	-1.53132	-1.53132	-1.53132	-1.53132	3.04873	-1.53132	-1.53132	-1.53132	3.04873	3.04873	-1.53132	-1.53132	-1.53132	3.04873	-1.53132	-1.53132	-1.53132	-1.53132	-1.53132	3.04873	-1.53132	3.04873	-1.53132	-1.53132	-1.53132	-1.53132	-1.53132	3.04873	-1.53132
-1.07332	-1.07332	3.50673	-1.07332	-1.07332	-1.07332	-1.07332	-1.07332	-1.07332	-1.07332	-1.07332	-1.07332	-1.07332	-1.07332	-1.07332	-1.07332	-1.07332	-1.07332	3.50673	-1.07332	-1.07332	-1.07332	-1.07332	3.50673	-1.07332	-1.07332	-1.07332	-1.07332	8.08678	3.50673	3.50673	-1.07332	-1.07332	-1.07332	-1.07332	-1.07332	3.50673	-1.07332	-1.07332	3.50673	3.50673	-1.07332	3.50673	3.50673	-1.07332	-1.07332	-1.07332	-1.07332	-1.07332	-1.07332
2.43805	2.43805	-2.14199	-2.14199	2.43805	2.43805	-2.14199	-2.14199	-2.14199	-2.14199	-2.14199	2.43805	-2.14199	2.43805	2.43805	-2.14199	-2.14199	-2.14199	-2.14199	2.43805	-2.14199	2.43805	-2.14199	2.43805	-2.14199	-2.14199	7.0181	-2.14199	-2.14199	2.43805	2.43805	2.43805	2.43805	2.43805	2.43805	-2.14199	2.43805	-2.14199	-2.14199	-2.14199	2.43805	-2.14199	-2.14199	7.0181	2.43805	2.43805	-2.14199	2.43805	2.43805	-2.14199
-2.75267	-2.75267	10.9875	-2.75267	1.82738	-2.75267	1.82738	-2.75267	-2.75267	-2.75267	-2.75267	-2.75267	-2.75267	-2.75267	-2.75267	1.82738	6.40743	1.82738	1.82738	-2.75267	-2.75267	-2.75267	1.82738	1.82738	-2.75267	-2.75267	1.82738	-2.75267	6.40743	6.40743	-2.75267	-2.75267	1.82738	-2.75267	1.82738	1.82738	1.82738	10.9875	1.82738	1.82738	-2.75267	-2.75267	-2.75267	-2.75267	-2.75267	-2.75267	1.82738	1.82738	-2.75267	-2.75267
-2.29466	-2.29466	-2.29466	2.28538	2.28538	2.28538	-2.29466	2.28538	-2.29466	6.86543	2.28538	-2.29466	2.28538	2.28538	-2.29466	6.86543	-2.29466	-2.29466	2.28538	2.28538	-2.29466	-2.29466	2.28538	-2.29466	-2.29466	-2.29466	-2.29466	-2.29466	-2.29466	-2.29466	2.28538	-2.29466	2.28538	2.28538	-2.29466	-2.29466	-2.29466	2.28538	2.28538	-2.29466	-2.29466	-2.29466	6.86543	-2.29466	-2.29466	-2.29466	2.28538	2.28538	6.86543	6.86543
-2.6	-2.6	-2.6	-2.6	-2.6	-2.6	-2.6	-2.6	6.56009	6.56009	-2.6	1.98005	1.98005	6.56009	-2.6	-2.6	-2.6	-2.6	1.98005	6.56009	1.98005	1.98005	-2.6	6.56009	-2.6	-2.6	1.98005	-2.6	-2.6	-2.6	-2.6	-2.6	-2.6	6.56009	-2.6	-2.6	-2.6	-2.6	-2.6	-2.6	-2.6	-2.6	1.98005	-2.6	1.98005	1.98005	-2.6	-2.6	-2.6	-2.6
2.13272	2.13272	2.13272	2.13272	-2.44733	-2.44733	-2.44733	-2.44733	-2.44733	-2.44733	-2.44733	6.71276	2.13272	-2.44733	2.13272	-2.44733	-2.44733	2.13272	-2.44733	-2.44733	2.13272	2.13272	2.13272	-2.44733	2.13272	-2.44733	2.13272	-2.44733	-2.44733	2.13272	-2.44733	-2.44733	-2.44733	-2.44733	2.13272	2.13272	-2.44733	2.13272	-2.44733	-2.44733	2.13272	-2.44733	11.2928	2.13272	2.13272	-2.44733	-2.44733	2.13272	2.13272	-2.44733
-2.29466	-2.29466	-2.29466	-2.29466	-2.29466	-2.29466	-2.29466	2.28538	-2.29466	-2.29466	2.28538	-2.29466	-2.29466	2.28538	-2.29466	2.28538	2.28538	-2.29466	-2.29466	2.28538	2.28538	-2.29466	2.28538	2.28538	6.86543	-2.29466	2.28538	-2.29466	2.28538	2.28538	2.28538	-2.29466	-2.29466	2.28538	2.28538	-2.29466	2.28538	-2.29466	2.28538	-2.29466	-2.29466	-2.29466	6.86543	2.28538	-2.29466	-2.29466	2.28538	2.28538	6.86543	2.28538
1.36937	-3.21067	1.36937	1.36937	-3.21067	-3.21067	5.94942	5.94942	1.36937	1.36937	-3.21067	1.36937	-3.21067	-3.21067	-3.21067	-3.21067	1.36937	1.36937	1.36937	-3.21067	-3.21067	5.94942	-3.21067	5.94942	-3.21067	-3.21067	5.94942	1.36937	-3.21067	-3.21067	5.94942	1.36937	-3.21067	-3.21067	-3.21067	-3.21067	-3.21067	-3.21067	1.36937	1.36937	-3.21067	1.36937	-3.21067	-3.21067	-3.21067	1.36937	-3.21067	-3.21067	-3.21067	-3.21067
2.43805	-2.14199	-2.14199	-2.14199	2.43805	-2.14199	2.43805	-2.14199	2.43805	-2.14199	2.43805	-2.14199	2.43805	-2.14199	-2.14199	-2.14199	2.43805	7.0181	7.0181	-2.14199	-2.14199	-2.14199	2.43805	-2.14199	-2.14199	-2.14199	-2.14199	2.43805	-2.14199	-2.14199	2.43805	-2.14199	-2.14199	2.43805	-2.14199	-2.14199	2.43805	2.43805	-2.14199	-2.14199	-2.14199	-2.14199	-2.14199	-2.14199	-2.14199	7.0181	7.0181	-2.14199	-2.14199	-2.14199
2.43805	2.43805	2.43805	2.43805	-2.14199	2.43805	-2.14199	-2.14199	-2.14199	-2.14199	2.43805	-2.14199	-2.14199	-2.14199	-2.14199	-2.14199	2.43805	-2.14199	7.0181	-2.14199	-2.14199	-2.14199	2.43805	-2.14199	2.43805	2.43805	2.43805	-2.14199	-2.14199	-2.14199	-2.14199	-2.14199	-2.14199	2.43805	-2.14199	2.43805	-2.14199	7.0181	7.0181	2.43805	-2.14199	2.43805	2.43805	-2.14199	-2.14199	7.0181	2.43805	2.43805	-2.14199	-2.14199
-2.14199	2.43805	-2.14199	-2.14199	-2.14199	-2.14199	-2.14199	-2.14199	7.0181	-2.14199	-2.14199	7.0181	-2.14199	2.43805	2.43805	-2.14199	-2.14199	2.43805	-2.14199	2.43805	-2.14199	-2.14199	-2.14199	2.43805	2.43805	-2.14199	-2.14199	2.43805	-2.14199	2.43805	-2.14199	2.43805	-2.14199	-2.14199	7.0181	7.0181	-2.14199	-2.14199	-2.14199	-2.14199	-2.14199	2.43805	2.43805	-2.14199	-2.14199	-2.14199	2.43805	-2.14199	2.43805	2.43805
1.36937	-3.21067	-3.21067	5.94942	1.36937	1.36937	1.36937	1.36937	1.36937	1.36937	5.94942	1.36937	-3.21067	1.36937	-3.21067	-3.21067	1.36937	-3.21067	1.36937	-3.21067	1.36937	-3.21067	-3.21067	1.36937	1.36937	-3.21067	1.36937	-3.21067	-3.21067	1.36937	5.94942	-3.21067	5.94942	-3.21067	-3.21067	1.36937	-3.21067	1.36937	-3.21067	-3.21067	-3.21067	1.36937	1.36937	-3.21067	-3.21067	5.94942	-3.21067	1.36937	-3.21067	-3.21067
1.82738	-2.75267	-2.75267	-2.75267	1.82738	-2.75267	1.82738	-2.75267	1.82738	-2.75267	6.40743	-2.75267	-2.75267	1.82738	6.40743	1.82738	-2.75267	-2.75267	-2.75267	-2.75267	-2.75267	-2.75267	-2.75267	-2.75267	1.82738	10.9875	1.82738	1.82738	1.82738	-2.75267	-2.75267	-2.75267	6.40743	-2.75267	1.82738	6.40743	1.82738	1.82738	1.82738	-2.75267	6.40743	1.82738	-2.75267	-2.75267	6.40743	-2.75267	-2.75267	-2.75267	-2.75267	10.9875
1.82738	1.82738	1.82738	-2.75267	1.82738	1.82738	6.40743	-2.75267	1.82738	-2.75267	1.82738	-2.75267	-2.75267	6.40743	1.82738	-2.75267	1.82738	-2.75267	6.40743	1.82738	-2.75267	-2.75267	1.82738	-2.75267	-2.75267	-2.75267	-2.75267	-2.75267	-2.75267	-2.75267	1.82738	1.82738	-2.75267	1.82738	1.82738	1.82738	1.82738	-2.75267	1.82738	1.82738	-2.75267	1.82738	1.82738	1.82738	-2.75267	-2.75267	-2.75267	-2.75267	6.40743	1.82738
-1.83666	-1.83666	-1.83666	-1.83666	-1.83666	2.74339	-1.83666	-1.83666	-1.83666	-1.83666	-1.83666	2.74339	-1.83666	-1.83666	-1.83666	2.74339	7.32344	2.74339	2.74339	-1.83666	-1.83666	2.74339	-1.83666	-1.83666	-1.83666	-1.83666	-1.83666	-1.83666	7.32344	2.74339	2.74339	-1.83666	-1.83666	11.9035	-1.83666	-1.83666	-1.83666	-1.83666	-1.83666	2.74339	-1.83666	11.9035	2.74339	7.32344	7.32344	2.74339	2.74339	2.74339	-1.83666	2.74339
2.28538	2.28538	-2.29466	-2.29466	2.28538	-2.29466	-2.29466	-2.29466	-2.29466	6.86543	-2.29466	-2.29466	2.28538	-2.29466	6.86543	-2.29466	2.28538	-2.29466	2.28538	6.86543	-2.29466	-2.29466	-2.29466	-2.29466	2.28538	-2.29466	-2.29466	2.28538	-2.29466	-2.29466	-2.29466	2.28538	2.28538	-2.29466	2.28538	2.28538	-2.29466	-2.29466	2.28538	-2.29466	6.86543	2.28538	-2.29466	6.86543	6.86543	2.28538	-2.29466	-2.29466	2.28538	-2.29466
-1.53132	-1.53132	-1.53132	-1.53132	3.04873	-1.53132	-1.53132	-1.53132	-1.53132	-1.53132	3.04873	3.04873	-1.53132	-1.53132	-1.53132	-1.53132	3.04873	-1.53132	3.04873	-1.53132	3.04873	-1.53132	-1.53132	-1.53132	3.04873	3.04873	3.04873	-1.53132	-1.53132	-1.53132	-1.53132	3.04873	-1.53132	3.04873	-1.53132	3.04873	7.62877	-1.53132	-1.53132	-1.53132	-1.53132	7.62877	-1.53132	7.62877	7.62877	3.04873	3.04873	-1.53132	-1.53132	3.04873
-2.14199	2.43805	-2.14199	-2.14199	2.43805	2.43805	-2.14199	-2.14199	2.43805	-2.14199	2.43805	2.43805	-2.14199	2.43805	-2.14199	-2.14199	-2.14199	-2.14199	-2.14199	7.0181	-2.14199	2.43805	-2.14199	2.43805	2.43805	-2.14199	2.43805	-2.14199	-2.14199	-2.14199	2.43805	2.43805	2.43805	2.43805	7.0181	2.43805	-2.14199	-2.14199	-2.14199	-2.14199	-2.14199	7.0181	-2.14199	-2.14199	-2.14199	-2.14199	-2.14199	-2.14199	2.43805	-2.14199
11.2928	-2.44733	2.13272	-2.44733	-2.44733	2.13272	-2.44733	2.13272	2.13272	-2.44733	2.13272	2.13272	-2.44733	-2.44733	-2.44733	-2.44733	2.13272	-2.44733	2.13272	-2.44733	-2.44733	2.13272	-2.44733	-2.44733	-2.44733	2.13272	-2.44733	-2.44733	2.13272	2.13272	-2.44733	-2.44733	6.71276	-2.44733	2.13272	2.13272	-2.44733	-2.44733	2.13272	11.2928	2.13272	-2.44733	2.13272	6.71276	2.13272	-2.44733	-2.44733	2.13272	2.13272	-2.44733
-2.6	-2.6	-2.6	-2.6	-2.6	1.98005	-2.6	-2.6	1.98005	-2.6	-2.6	6.56009	1.98005	-2.6	6.56009	-2.6	-2.6	1.98005	-2.6	-2.6	-2.6	1.98005	-2.6	1.98005	1.98005	6.56009	6.56009	-2.6	-2.6	1.98005	6.56009	-2.6	-2.6	-2.6	1.98005	1.98005	1.98005	1.98005	-2.6	-2.6	6.56009	-2.6	-2.6	-2.6	-2.6	6.56009	-2.6	-2.6	6.56009	-2.6
2.43805	2.43805	-2.14199	-2.14199	-2.14199	2.43805	-2.14199	7.0181	-2.14199	-2.14199	-2.14199	2.43805	2.43805	-2.14199	2.43805	-2.14199	2.43805	-2.14199	-2.14199	2.43805	-2.14199	2.43805	-2.14199	-2.14199	-2.14199	2.43805	-2.14199	2.43805	-2.14199	-2.14199	2.43805	-2.14199	-2.14199	-2.14199	-2.14199	2.43805	7.0181	7.0181	2.43805	2.43805	-2.14199	-2.14199	2.43805	2.43805	-2.14199	2.43805	2.43805	-2.14199	2.43805	7.0181
2.59072	2.59072	2.59072	-1.98933	2.59072	-1.98933	-1.98933	-1.98933	-1.98933	-1.98933	7.17077	-1.98933	-1.98933	2.59072	2.59072	-1.98933	-1.98933	-1.98933	7.17077	2.59072	-1.98933	2.59072	-1.98933	-1.98933	-1.98933	-1.98933	-1.98933	-1.98933	-1.98933	-1.98933	-1.98933	2.59072	2.59072	-1.98933	-1.98933	7.17077	2.59072	2.59072	2.59072	-1.98933	2.59072	-1.98933	7.17077	-1.98933	-1.98933	2.59072	-1.98933	2.59072	-1.98933	-1.98933
-3.058	1.52204	1.52204	1.52204	1.52204	-3.058	6.10209	-3.058	-3.058	-3.058	1.52204	1.52204	-3.058	-3.058	1.52204	-3.058	1.52204	-3.058	1.52204	6.10209	-3.058	1.52204	1.52204	1.52204	-3.058	1.52204	-3.058	1.52204	1.52204	-3.058	6.10209	-3.058	1.52204	6.10209	1.52204	1.52204	1.52204	1.52204	-3.058	-3.058	1.52204	1.52204	-3.058	1.52204	-3.058	-3.058	-3.058	-3.058	-3.058	-3.058
7.0181	-2.14199	2.43805	-2.14199	-2.14199	2.43805	-2.14199	-2.14199	2.43805	-2.14199	-2.14199	2.43805	-2.14199	-2.14199	-2.14199	-2.14199	-2.14199	-2.14199	2.43805	-2.14199	2.43805	-2.14199	-2.14199	2.43805	-2.14199	-2.14199	-2.14199	-2.14199	7.0181	7.0181	-2.14199	-2.14199	2.43805	-2.14199	2.43805	-2.14199	-2.14199	7.0181	2.43805	-2.14199	-2.14199	2.43805	-2.14199	7.0181	-2.14199	2.43805	2.43805	2.43805	-2.14199	2.43805
-1.53132	3.04873	-1.53132	-1.53132	-1.53132	-1.53132	-1.53132	3.04873	-1.53132	-1.53132	-1.53132	-1.53132	-1.53132	3.04873	3.04873	-1.53132	3.04873	-1.53132	-1.53132	7.62877	-1.53132	-1.53132	-1.53132	-1.53132	-1.53132	-1.53132	3.04873	-1.53132	3.04873	-1.53132	-1.53132	-1.53132	3.04873	3.04873	3.04873	-1.53132	-1.53132	-1.53132	-1.53132	-1.53132	-1.53132	7.62877	-1.53132	3.04873	-1.53132	3.04873	3.04873	-1.53132	3.04873	-1.53132
1.98005	1.98005	1.98005	-2.6	-2.6	-2.6	-2.6	1.98005	-2.6	1.98005	-2.6	-2.6	-2.6	-2.6	11.1401	1.98005	1.98005	1.98005	-2.6	1.98005	-2.6	-2.6	-2.6	-2.6	-2.6	1.98005	-2.6	1.98005	-2.6	6.56009	-2.6	1.98005	1.98005	-2.6	-2.6	1.98005	1.98005	-2.6	-2.6	1.98005	-2.6	1.98005	-2.6	1.98005	-2.6	-2.6	6.56009	1.98005	1.98005	-2.6
-2.6	-2.6	-2.6	1.98005	-2.6	-2.6	-2.6	1.98005	1.98005	1.98005	-2.6	1.98005	-2.6	-2.6	-2.6	1.98005	1.98005	1.98005	1.98005	1.98005	1.98005	1.98005	6.56009	-2.6	-2.6	1.98005	1.98005	-2.6	-2.6	-2.6	-2.6	-2.6	-2.6	-2.6	-2.6	-2.6	-2.6	-2.6	-2.6	-2.6	1.98005	-2.6	-2.6	-2.6	-2.6	-2.6	1.98005	1.98005	1.98005	-2.6
-2.6	-2.6	1.98005	1.98005	1.98005	-2.6	1.98005	-2.6	-2.6	-2.6	-2.6	1.98005	-2.6	15.7202	-2.6	-2.6	1.98005	-2.6	1.98005	-2.6	-2.6	-2.6	6.56009	-2.6	-2.6	-2.6	6.56009	-2.6	1.98005	-2.6	6.56009	1.98005	1.98005	1.98005	-2.6	1.98005	-2.6	1.98005	1.98005	-2.6	-2.6	-2.6	-2.6	1.98005	-2.6	-2.6	-2.6	-2.6	-2.6	1.98005
-2.14199	-2.14199	-2.14199	2.43805	-2.14199	-2.14199	7.0181	-2.14199	-2.14199	-2.14199	-2.14199	2.43805	-2.14199	-2.14199	-2.14199	2.43805	-2.14199	-2.14199	2.43805	2.43805	7.0181	-2.14199	-2.14199	-2.14199	2.43805	-2.14199	-2.14199	2.43805	2.43805	2.43805	-2.14199	-2.14199	-2.14199	2.43805	-2.14199	2.43805	-2.14199	-2.14199	-2.14199	-2.14199	-2.14199	-2.14199	2.43805	2.43805	-2.14199	2.43805	-2.14199	2.43805	11.5981	7.0181
2.13272	-2.44733	-2.44733	6.71276	-2.44733	2.13272	11.2928	-2.44733	-2.44733	-2.44733	2.13272	-2.44733	2.13272	-2.44733	2.13272	-2.44733	2.13272	-2.44733	2.13272	-2.44733	-2.44733	2.13272	-2.44733	-2.44733	2.13272	2.13272	-2.44733	-2.44733	-2.44733	-2.44733	-2.44733	2.13272	-2.44733	-2.44733	6.71276	-2.44733	-2.44733	-2.44733	-2.44733	-2.44733	-2.44733	2.13272	-2.44733	6.71276	-2.44733	-2.44733	-2.44733	2.13272	2.13272	-2.44733
1.82738	1.82738	-2.75267	1.82738	-2.75267	-2.75267	-2.75267	-2.75267	-2.75267	-2.75267	-2.75267	-2.75267	6.40743	6.40743	-2.75267	-2.75267	1.82738	-2.75267	1.82738	-2.75267	1.82738	6.40743	-2.75267	-2.75267	1.82738	1.82738	1.82738	1.82738	1.82738	-2.75267	-2.75267	1.82738	10.9875	-2.75267	-2.75267	-2.75267	1.82738	1.82738	-2.75267	-2.75267	1.82738	-2.75267	1.82738	-2.75267	1.82738	-2.75267	-2.75267	-2.75267	1.82738	1.82738
-2.75267	-2.75267	-2.75267	-2.75267	-2.75267	-2.75267	-2.75267	-2.75267	1.82738	6.40743	6.40743	-2.75267	-2.75267	1.82738	1.82738	1.82738	1.82738	1.82738	1.82738	1.82738	-2.75267	1.82738	6.40743	-2.75267	-2.75267	1.82738	-2.75267	1.82738	-2.75267	-2.75267	1.82738	1.82738	6.40743	1.82738	-2.75267	1.82738	1.82738	-2.75267	-2.75267	1.82738	6.40743	6.40743	-2.75267	1.82738	-2.75267	1.82738	1.82738	-2.75267	-2.75267	1.82738
-1.68399	-1.68399	-1.68399	-1.68399	-1.68399	-1.68399	-1.68399	-1.68399	-1.68399	-1.68399	12.0562	7.4761	-1.68399	-1.68399	2.89606	-1.68399	2.89606	2.89606	-1.68399	-1.68399	-1.68399	2.89606	-1.68399	-1.68399	-1.68399	2.89606	-1.68399	-1.68399	-1.68399	-1.68399	-1.68399	-1.68399	-1.68399	2.89606	7.4761	2.89606	-1.68399	-1.68399	-1.68399	7.4761	-1.68399	-1.68399	2.89606	-1.68399	-1.68399	-1.68399	2.89606	-1.68399	7.4761	-1.68399
10.0715	-3.66868	-3.66868	0.91137	0.91137	0.91137	0.91137	10.0715	-3.66868	-3.66868	-3.66868	-3.66868	-3.66868	0.91137	0.91137	-3.66868	0.91137	-3.66868	-3.66868	5.49142	0.91137	0.91137	0.91137	-3.66868	-3.66868	5.49142	0.91137	0.91137	-3.66868	0.91137	-3.66868	-3.66868	0.91137	0.91137	-3.66868	-3.66868	0.91137	-3.66868	0.91137	5.49142	0.91137	-3.66868	5.49142	0.91137	0.91137	-3.66868	-3.66868	-3.66868	0.91137	5.49142
2.43805	-2.14199	-2.14199	-2.14199	2.43805	-2.14199	-2.14199	2.43805	-2.14199	7.0181	2.43805	-2.14199	-2.14199	2.43805	-2.14199	-2.14199	-2.14199	-2.14199	7.0181	2.43805	2.43805	-2.14199	-2.14199	2.43805	-2.14199	-2.14199	-2.14199	-2.14199	2.43805	-2.14199	2.43805	-2.14199	2.43805	-2.14199	2.43805	-2.14199	-2.14199	2.43805	7.0181	2.43805	-2.14199	-2.14199	-2.14199	-2.14199	-2.14199	2.43805	-2.14199	-2.14199	-2.14199	-2.14199
-1.53132	-1.53132	-1.53132	3.04873	-1.53132	-1.53132	-1.53132	-1.53132	3.04873	-1.53132	3.04873	-1.53132	-1.53132	-1.53132	-1.53132	-1.53132	3.04873	-1.53132	3.04873	3.04873	-1.53132	-1.53132	-1.53132	-1.53132	-1.53132	3.04873	-1.53132	-1.53132	-1.53132	7.62877	-1.53132	-1.53132	-1.53132	-1.53132	-1.53132	-1.53132	-1.53132	-1.53132	3.04873	3.04873	-1.53132	-1.53132	-1.53132	-1.53132	-1.53132	-1.53132	3.04873	-1.53132	-1.53132	-1.53132
-2.14199	-2.14199	-2.14199	-2.14199	2.43805	-2.14199	-2.14199	-2.14199	2.43805	-2.14199	2.43805	2.43805	-2.14199	2.43805	2.43805	-2.14199	-2.14199	-2.14199	7.0181	-2.14199	-2.14199	2.43805	2.43805	-2.14199	-2.14199	2.43805	2.43805	-2.14199	-2.14199	2.43805	-2.14199	2.43805	2.43805	-2.14199	-2.14199	2.43805	-2.14199	2.43805	-2.14199	2.43805	-2.14199	2.43805	-2.14199	2.43805	2.43805	2.43805	2.43805	2.43805	-2.14199	-2.14199
2.89606	-1.68399	-1.68399	-1.68399	2.89606	2.89606	-1.68399	-1.68399	-1.68399	2.89606	-1.68399	-1.68399	2.89606	-1.68399	-1.68399	2.89606	-1.68399	2.89606	-1.68399	2.89606	-1.68399	2.89606	-1.68399	-1.68399	-1.68399	-1.68399	-1.68399	-1.68399	-1.68399	2.89606	-1.68399	-1.68399	-1.68399	2.89606	-1.68399	-1.68399	-1.68399	-1.68399	-1.68399	-1.68399	2.89606	7.4761	-1.68399	2.89606	7.4761	-1.68399	-1.68399	2.89606	-1.68399	-1.68399
-1.98933	-1.98933	-1.98933	7.17077	2.59072	-1.98933	-1.98933	7.17077	-1.98933	-1.98933	-1.98933	-1.98933	-1.98933	-1.98933	-1.98933	-1.98933	-1.98933	-1.98933	7.17077	-1.98933	-1.98933	2.59072	-1.98933	2.59072	-1.98933	-1.98933	-1.98933	-1.98933	7.17077	2.59072	2.59072	-1.98933	2.59072	2.59072	-1.98933	-1.98933	2.59072	-1.98933	2.59072	2.59072	2.59072	2.59072	2.59072	-1.98933	2.59072	-1.98933	-1.98933	2.59072	-1.98933	-1.98933
-2.29466	-2.29466	2.28538	-2.29466	-2.29466	2.28538	6.86543	-2.29466	-2.29466	2.28538	-2.29466	2.28538	-2.29466	-2.29466	-2.29466	-2.29466	6.86543	-2.29466	2.28538	-2.29466	2.28538	-2.29466	-2.29466	-2.29466	2.28538	6.86543	-2.29466	-2.29466	2.28538	-2.29466	6.86543	6.86543	-2.29466	2.28538	6.86543	-2.29466	-2.29466	2.28538	11.4455	-2.29466	2.28538	2.28538	2.28538	2.28538	2.28538	2.28538	-2.29466	-2.29466	-2.29466	-2.29466
2.13272	-2.44733	-2.44733	2.13272	2.13272	2.13272	-2.44733	2.13272	-2.44733	-2.44733	-2.44733	2.13272	-2.44733	2.13272	2.13272	-2.44733	-2.44733	2.13272	-2.44733	-2.44733	-2.44733	-2.44733	-2.44733	2.13272	2.13272	2.13272	2.13272	2.13272	-2.44733	2.13272	2.13272	-2.44733	2.13272	-2.44733	2.13272	2.13272	2.13272	-2.44733	6.71276	2.13272	2.13272	-2.44733	-2.44733	-2.44733	-2.44733	-2.44733	-2.44733	2.13272	6.71276	2.13272
-1.98933	-1.98933	2.59072	-1.98933	-1.98933	2.59072	-1.98933	-1.98933	-1.98933	-1.98933	2.59072	2.59072	-1.98933	-1.98933	-1.98933	-1.98933	2.59072	7.17077	-1.98933	2.59072	2.59072	-1.98933	2.59072	-1.98933	-1.98933	2.59072	-1.98933	-1.98933	2.59072	-1.98933	2.59072	2.59072	-1.98933	-1.98933	-1.98933	7.17077	-1.98933	2.59072	-1.98933	2.59072	2.59072	2.59072	-1.98933	2.59072	-1.98933	-1.98933	-1.98933	-1.98933	7.17077	-1.98933
5.18608	-3.97401	5.18608	0.606034	0.606034	-3.97401	5.18608	0.606034	0.606034	-3.97401	5.18608	0.606034	-3.97401	0.606034	0.606034	-3.97401	-3.97401	5.18608	0.606034	-3.97401	0.606034	0.606034	-3.97401	0.606034	0.606034	0.606034	0.606034	-3.97401	0.606034	-3.97401	-3.97401	-3.97401	5.18608	5.18608	-3.97401	0.606034	0.606034	-3.97401	0.606034	-3.97401	5.18608	-3.97401	-3.97401	-3.97401	-3.97401	-3.97401	-3.97401	-3.97401	0.606034	-3.97401
7.32344	-1.83666	-1.83666	-1.83666	-1.83666	-1.83666	2.74339	2.74339	-1.83666	2.74339	-1.83666	-1.83666	-1.83666	-1.83666	-1.83666	-1.83666	2.74339	-1.83666	2.74339	-1.83666	-1.83666	-1.83666	-1.83666	2.74339	-1.83666	-1.83666	-1.83666	-1.83666	2.74339	7.32344	2.74339	-1.83666	-1.83666	-1.83666	-1.83666	2.74339	2.74339	-1.83666	-1.83666	7.32344	-1.83666	-1.83666	-1.83666	2.74339	-1.83666	2.74339	-1.83666	-1.83666	2.74339	2.74339
1.82738	-2.75267	1.82738	-2.75267	1.82738	1.82738	-2.75267	-2.75267	1.82738	6.40743	1.82738	-2.75267	6.40743	-2.75267	-2.75267	-2.75267	-2.75267	1.82738	-2.75267	-2.75267	-2.75267	-2.75267	-2.75267	-2.75267	-2.75267	-2.75267	6.40743	6.40743	6.40743	-2.75267	1.82738	-2.75267	-2.75267	1.82738	-2.75267	-2.75267	1.82738	6.40743	-2.75267	-2.75267	-2.75267	-2.75267	-2.75267	1.82738	-2.75267	-2.75267	1.82738	-2.75267	-2.75267	1.82738
1.52204	-3.058	-3.058	1.52204	-3.058	6.10209	-3.058	1.52204	1.52204	-3.058	6.10209	-3.058	1.52204	6.10209	-3.058	1.52204	-3.058	-3.058	1.52204	1.52204	-3.058	-3.058	1.52204	1.52204	1.52204	1.52204	-3.058	-3.058	-3.058	1.52204	-3.058	-3.058	-3.058	-3.058	1.52204	1.52204	-3.058	-3.058	1.52204	-3.058	1.52204	1.52204	1.52204	1.52204	6.10209	1.52204	-3.058	1.52204	-3.058	-3.058
-1.68399	-1.68399	-1.68399	2.89606	-1.68399	-1.68399	-1.68399	-1.68399	-1.68399	2.89606	-1.68399	-1.68399	-1.68399	2.89606	-1.68399	7.4761	-1.68399	2.89606	-1.68399	-1.68399	2.89606	2.89606	-1.68399	-1.68399	-1.68399	-1.68399	2.89606	2.89606	-1.68399	-1.68399	-1.68399	-1.68399	2.89606	-1.68399	-1.68399	7.4761	-1.68399	-1.68399	-1.68399	-1.68399	-1.68399	2.89606	-1.68399	-1.68399	2.89606	2.89606	-1.68399	-1.68399	2.89606	-1.68399
-3.058	-3.058	-3.058	-3.058	-3.058	-3.058	-3.058	1.52204	-3.058	1.52204	1.52204	-3.058	-3.058	1.52204	1.52204	1.52204	1.52204	1.52204	1.52204	-3.058	-3.058	1.52204	-3.058	1.52204	6.10209	-3.058	10.6821	1.52204	1.52204	1.52204	-3.058	-3.058	1.52204	-3.058	-3.058	-3.058	6.10209	1.52204	6.10209	-3.058	1.52204	-3.058	1.52204	1.52204	1.52204	-3.058	-3.058	1.52204	6.10209	1.52204
6.86543	-2.29466	2.28538	-2.29466	6.86543	-2.29466	-2.29466	-2.29466	-2.29466	-2.29466	-2.29466	-2.29466	-2.29466	-2.29466	6.86543	2.28538	-2.29466	-2.29466	-2.29466	2.28538	-2.29466	2.28538	-2.29466	2.28538	-2.29466	-2.29466	-2.29466	6.86543	2.28538	-2.29466	-2.29466	-2.29466	-2.29466	-2.29466	-2.29466	-2.29466	-2.29466	6.86543	2.28538	-2.29466	-2.29466	-2.29466	-2.29466	-2.29466	-2.29466	-2.29466	-2.29466	2.28538	2.28538	2.28538
-1.68399	2.89606	-1.68399	-1.68399	2.89606	-1.68399	-1.68399	-1.68399	2.89606	-1.68399	-1.68399	2.89606	-1.68399	2.89606	-1.68399	-1.68399	-1.68399	-1.68399	2.89606	2.89606	2.89606	-1.68399	-1.68399	2.89606	-1.68399	-1.68399	-1.68399	-1.68399	2.89606	-1.68399	-1.68399	2.89606	2.89606	2.89606	-1.68399	2.89606	-1.68399	-1.68399	2.89606	-1.68399	2.89606	2.89606	2.89606	-1.68399	2.89606	7.4761	-1.68399	-1.68399	2.89606	-1.68399
-2.6	-2.6	-2.6	-2.6	-2.6	-2.6	-2.6	-2.6	6.56009	6.56009	-2.6	1.98005	-2.6	11.1401	-2.6	1.98005	1.98005	-2.6	6.56009	1.98005	1.98005	-2.6	1.98005	-2.6	-2.6	-2.6	1.98005	-2.6	-2.6	-2.6	1.98005	-2.6	-2.6	-2.6	-2.6	-2.6	-2.6	1.98005	-2.6	1.98005	-2.6	6.56009	-2.6	-2.6	-2.6	-2.6	-2.6	6.56009	1.98005	1.98005
3.04873	3.04873	-1.53132	-1.53132	-1.53132	-1.53132	3.04873	3.04873	-1.53132	-1.53132	-1.53132	-1.53132	-1.53132	-1.53132	3.04873	-1.53132	-1.53132	-1.53132	3.04873	3.04873	3.04873	-1.53132	-1.53132	-1.53132	-1.53132	-1.53132	-1.53132	3.04873	-1.53132	-1.53132	-1.53132	-1.53132	-1.53132	-1.53132	3.04873	3.04873	-1.53132	-1.53132	-1.53132	7.62877	3.04873	3.04873	-1.53132	-1.53132	-1.53132	-1.53132	3.04873	-1.53132	-1.53132	-1.53132
2.28538	-2.29466	-2.29466	6.86543	2.28538	-2.29466	-2.29466	-2.29466	-2.29466	-2.29466	-2.29466	-2.29466	-2.29466	-2.29466	2.28538	6.86543	2.28538	-2.29466	2.28538	-2.29466	6.86543	-2.29466	-2.29466	2.28538	-2.29466	6.86543	-2.29466	-2.29466	-2.29466	-2.29466	2.28538	-2.29466	-2.29466	2.28538	6.86543	2.28538	6.86543	2.28538	-2.29466	-2.29466	-2.29466	2.28538	2.28538	-2.29466	-2.29466	2.28538	-2.29466	2.28538	-2.29466	-2.29466
-2.6	-2.6	6.56009	1.98005	-2.6	-2.6	-2.6	1.98005	1.98005	1.98005	-2.6	-2.6	1.98005	1.98005	1.98005	-2.6	1.98005	-2.6	1.98005	-2.6	-2.6	1.98005	-2.6	1.98005	-2.6	1.98005	1.98005	-2.6	-2.6	1.98005	-2.6	-2.6	-2.6	6.56009	-2.6	-2.6	-2.6	-2.6	-2.6	1.98005	-2.6	-2.6	1.98005	-2.6	1.98005	-2.6	1.98005	-2.6	-2.6	-2.6
-1.68399	2.89606	-1.68399	-1.68399	2.89606	-1.68399	2.89606	-1.68399	-1.68399	-1.68399	-1.68399	12.0562	-1.68399	-1.68399	-1.68399	-1.68399	2.89606	-1.68399	-1.68399	-1.68399	2.89606	2.89606	2.89606	-1.68399	-1.68399	-1.68399	-1.68399	-1.68399	-1.68399	-1.68399	-1.68399	2.89606	-1.68399	2.89606	-1.68399	-1.68399	-1.68399	7.4761	2.89606	2.89606	2.89606	2.89606	-1.68399	2.89606	-1.68399	-1.68399	-1.68399	-1.68399	2.89606	2.89606
6.25476	-2.90534	1.67471	-2.90534	-2.90534	1.67471	-2.90534	1.67471	-2.90534	1.67471	-2.90534	-2.90534	-2.90534	6.25476	1.67471	-2.90534	1.67471	-2.90534	1.67471	-2.90534	6.25476	-2.90534	6.25476	1.67471	-2.90534	-2.90534	1.67471	-2.90534	-2.90534	1.67471	-2.90534	1.67471	-2.90534	-2.90534	1.67471	1.67471	1.67471	1.67471	1.67471	-2.90534	1.67471	-2.90534	1.67471	-2.90534	-2.90534	-2.90534	1.67471	1.67471	1.67471	1.67471
6.25476	-2.90534	1.67471	1.67471	1.67471	1.67471	1.67471	6.25476	-2.90534	-2.90534	-2.90534	-2.90534	-2.90534	1.67471	6.25476	1.67471	-2.90534	-2.90534	-2.90534	-2.90534	6.25476	-2.90534	-2.90534	-2.90534	-2.90534	-2.90534	-2.90534	6.25476	-2.90534	1.67471	-2.90534	-2.90534	-2.90534	-2.90534	-2.90534	-2.90534	-2.90534	1.67471	-2.90534	-2.90534	-2.90534	-2.90534	1.67471	-2.90534	-2.90534	-2.90534	1.67471	-2.90534	1.67471	6.25476
-2.6	-2.6	1.98005	-2.6	1.98005	1.98005	-2.6	6.56009	-2.6	-2.6	1.98005	-2.6	1.98005	1.98005	-2.6	-2.6	1.98005	1.98005	-2.6	-2.6	6.56009	6.56009	-2.6	-2.6	-2.6	-2.6	-2.6	-2.6	1.98005	1.98005	1.98005	-2.6	-2.6	-2.6	-2.6	-2.6	1.98005	-2.6	-2.6	-2.6	-2.6	-2.6	-2.6	1.98005	-2.6	-2.6	1.98005	6.56009	-2.6	1.98005
-1.98933	-1.98933	7.17077	-1.98933	2.59072	2.59072	2.59072	2.59072	-1.98933	2.59072	-1.98933	-1.98933	-1.98933	-1.98933	2.59072	-1.98933	2.59072	-1.98933	2.59072	-1.98933	-1.98933	-1.98933	-1.98933	2.59072	-1.98933	2.59072	-1.98933	-1.98933	-1.98933	-1.98933	2.59072	2.59072	-1.98933	-1.98933	-1.98933	-1.98933	2.59072	2.59072	2.59072	2.59072	-1.98933	-1.98933	-1.98933	2.59072	-1.98933	-1.98933	-1.98933	7.17077	-1.98933	2.59072
1.52204	-3.058	1.52204	-3.058	-3.058	1.52204	-3.058	-3.058	1.52204	1.52204	1.52204	1.52204	-3.058	6.10209	1.52204	-3.058	-3.058	-3.058	1.52204	6.10209	-3.058	-3.058	1.52204	1.52204	1.52204	1.52204	6.10209	-3.058	-3.058	-3.058	1.52204	-3.058	-3.058	-3.058	-3.058	-3.058	-3.058	-3.058	1.52204	-3.058	1.52204	1.52204	1.52204	-3.058	-3.058	-3.058	6.10209	-3.058	6.10209	1.52204
2.28538	-2.29466	-2.29466	6.86543	6.86543	2.28538	-2.29466	-2.29466	2.28538	-2.29466	2.28538	-2.29466	2.28538	2.28538	-2.29466	-2.29466	-2.29466	-2.29466	-2.29466	2.28538	6.86543	-2.29466	-2.29466	-2.29466	-2.29466	2.28538	-2.29466	-2.29466	-2.29466	-2.29466	2.28538	-2.29466	-2.29466	-2.29466	2.28538	-2.29466	2.28538	6.86543	2.28538	2.28538	-2.29466	-2.29466	-2.29466	-2.29466	-2.29466	-2.29466	-2.29466	-2.29466	-2.29466	-2.29466
-3.21067	-3.21067	-3.21067	1.36937	-3.21067	5.94942	-3.21067	1.36937	1.36937	-3.21067	5.94942	-3.21067	1.36937	1.36937	-3.21067	1.36937	1.36937	1.36937	1.36937	1.36937	-3.21067	-3.21067	5.94942	-3.21067	-3.21067	5.94942	1.36937	-3.21067	1.36937	-3.21067	-3.21067	1.36937	1.36937	1.36937	-3.21067	-3.21067	-3.21067	1.36937	5.94942	1.36937	-3.21067	-3.21067	-3.21067	1.36937	10.5295	-3.21067	-3.21067	1.36937	1.36937	-3.21067
6.56009	1.98005	-2.6	6.56009	-2.6	-2.6	1.98005	-2.6	1.98005	-2.6	-2.6	-2.6	-2.6	-2.6	-2.6	-2.6	-2.6	1.98005	-2.6	6.56009	1.98005	-2.6	1.98005	1.98005	-2.6	-2.6	1.98005	1.98005	-2.6	1.98005	1.98005	6.56009	1.98005	-2.6	-2.6	-2.6	1.98005	-2.6	-2.6	-2.6	1.98005	-2.6	-2.6	-2.6	-2.6	1.98005	1.98005	6.56009	-2.6	-2.6
2.13272	-2.44733	2.13272	2.13272	-2.44733	-2.44733	-2.44733	-2.44733	-2.44733	-2.44733	2.13272	2.13272	-2.44733	-2.44733	-2.44733	11.2928	2.13272	-2.44733	-2.44733	6.71276	2.13272	-2.44733	2.13272	-2.44733	-2.44733	2.13272	-2.44733	-2.44733	2.13272	-2.44733	-2.44733	-2.44733	-2.44733	-2.44733	-2.44733	2.13272	-2.44733	2.13272	2.13272	-2.44733	-2.44733	2.13272	-2.44733	-2.44733	-2.44733	6.71276	-2.44733	2.13272	2.13272	-2.44733
2.43805	-2.14199	2.43805	-2.14199	-2.14199	-2.14199	-2.14199	-2.14199	2.43805	-2.14199	-2.14199	-2.14199	7.0181	2.43805	-2.14199	-2.14199	-2.14199	-2.14199	2.43805	2.43805	-2.14199	-2.14199	2.43805	-2.14199	2.43805	-2.14199	-2.14199	2.43805	2.43805	2.43805	2.43805	-2.14199	2.43805	-2.14199	2.43805	7.0181	2.43805	-2.14199	-2.14199	-2.14199	2.43805	-2.14199	-2.14199	-2.14199	-2.14199	2.43805	2.43805	2.43805	2.43805	-2.14199
-2.90534	1.67471	1.67471	-2.90534	-2.90534	-2.90534	1.67471	-2.90534	-2.90534	-2.90534	-2.90534	1.67471	1.67471	1.67471	1.67471	1.67471	1.67471	-2.90534	1.67471	-2.90534	1.67471	1.67471	-2.90534	1.67471	-2.90534	-2.90534	1.67471	6.25476	6.25476	-2.90534	-2.90534	1.67471	1.67471	-2.90534	-2.90534	-2.90534	-2.90534	1.67471	6.25476	1.67471	-2.90534	1.67471	1.67471	-2.90534	6.25476	-2.90534	-2.90534	1.67471	1.67471	6.25476
2.43805	-2.14199	-2.14199	-2.14199	-2.14199	2.43805	-2.14199	-2.14199	7.0181	2.43805	-2.14199	-2.14199	-2.14199	2.43805	2.43805	2.43805	-2.14199	-2.14199	-2.14199	-2.14199	-2.14199	-2.14199	2.43805	-2.14199	2.43805	2.43805	2.43805	-2.14199	-2.14199	2.43805	-2.14199	2.43805	-2.14199	-2.14199	2.43805	2.43805	-2.14199	7.0181	-2.14199	2.43805	2.43805	-2.14199	2.43805	-2.14199	7.0181	2.43805	-2.14199	-2.14199	2.43805	2.43805
-1.68399	2.89606	-1.68399	-1.68399	-1.68399	2.89606	-1.68399	-1.68399	2.89606	2.89606	2.89606	2.89606	-1.68399	2.89606	-1.68399	-1.68399	-1.68399	-1.68399	-1.68399	-1.68399	-1.68399	-1.68399	2.89606	2.89606	-1.68399	-1.68399	-1.68399	-1.68399	2.89606	-1.68399	7.4761	2.89606	2.89606	-1.68399	-1.68399	2.89606	2.89606	-1.68399	-1.68399	-1.68399	-1.68399	7.4761	-1.68399	7.4761	2.89606	-1.68399	2.89606	2.89606	2.89606	-1.68399
1.98005	-2.6	-2.6	1.98005	1.98005	1.98005	1.98005	1.98005	-2.6	1.98005	1.98005	1.98005	1.98005	-2.6	-2.6	1.98005	-2.6	1.98005	1.98005	-2.6	1.98005	1.98005	-2.6	-2.6	-2.6	-2.6	-2.6	-2.6	-2.6	1.98005	-2.6	-2.6	-2.6	-2.6	-2.6	1.98005	-2.6	-2.6	-2.6	-2.6	-2.6	-2.6	1.98005	-2.6	6.56009	-2.6	-2.6	6.56009	1.98005	-2.6
1.36937	5.94942	-3.21067	-3.21067	-3.21067	1.36937	1.36937	1.36937	1.36937	-3.21067	-3.21067	1.36937	1.36937	-3.21067	5.94942	1.36937	1.36937	-3.21067	1.36937	-3.21067	1.36937	-3.21067	-3.21067	-3.21067	-3.21067	5.94942	1.36937	-3.21067	-3.21067	5.94942	5.94942	5.94942	-3.21067	-3.21067	-3.21067	1.36937	-3.21067	5.94942	-3.21067	1.36937	-3.21067	-3.21067	1.36937	-3.21067	-3.21067	1.36937	1.36937	1.36937	-3.21067	-3.21067
-2.44733	-2.44733	2.13272	-2.44733	-2.44733	6.71276	2.13272	2.13272	-2.44733	-2.44733	-2.44733	2.13272	-2.44733	-2.44733	6.71276	2.13272	-2.44733	2.13272	-2.44733	-2.44733	-2.44733	-2.44733	-2.44733	-2.44733	2.13272	2.13272	2.13272	2.13272	2.13272	-2.44733	6.71276	-2.44733	6.71276	-2.44733	2.13272	-2.44733	2.13272	2.13272	6.71276	2.13272	-2.44733	-2.44733	11.2928	-2.44733	-2.44733	-2.44733	6.71276	-2.44733	2.13272	2.13272
1.98005	1.98005	-2.6	1.98005	-2.6	1.98005	-2.6	-2.6	-2.6	-2.6	6.56009	-2.6	-2.6	6.56009	-2.6	-2.6	-2.6	-2.6	1.98005	1.98005	-2.6	1.98005	-2.6	-2.6	-2.6	-2.6	1.98005	6.56009	-2.6	6.56009	-2.6	-2.6	1.98005	1.98005	1.98005	-2.6	-2.6	1.98005	-2.6	1.98005	1.98005	-2.6	1.98005	1.98005	-2.6	-2.6	1.98005	-2.6	-2.6	-2.6
2.43805	-2.14199	2.43805	-2.14199	2.43805	-2.14199	-2.14199	-2.14199	-2.14199	-2.14199	2.43805	-2.14199	2.43805	2.43805	2.43805	2.43805	2.43805	-2.14199	2.43805	2.43805	-2.14199	-2.14199	-2.14199	-2.14199	2.43805	-2.14199	-2.14199	-2.14199	-2.14199	2.43805	-2.14199	-2.14199	2.43805	7.0181	-2.14199	2.43805	2.43805	2.43805	2.43805	2.43805	-2.14199	2.43805	-2.14199	2.43805	2.43805	2.43805	-2.14199	-2.14199	2.43805	-2.14199
6.10209	-3.058	-3.058	1.52204	-3.058	-3.058	6.10209	-3.058	-3.058	1.52204	1.52204	-3.058	-3.058	1.52204	-3.058	6.10209	-3.058	1.52204	-3.058	10.6821	1.52204	1.52204	-3.058	-3.058	-3.058	1.52204	-3.058	-3.058	1.52204	1.52204	6.10209	6.10209	1.52204	-3.058	-3.058	-3.058	-3.058	6.10209	1.52204	1.52204	1.52204	-3.058	10.6821	-3.058	-3.058	1.52204	-3.058	-3.058	-3.058	-3.058
-2.29466	-2.29466	2.28538	2.28538	-2.29466	-2.29466	2.28538	2.28538	-2.29466	-2.29466	6.86543	-2.29466	-2.29466	2.28538	-2.29466	2.28538	2.28538	-2.29466	-2.29466	2.28538	-2.29466	2.28538	2.28538	-2.29466	-2.29466	2.28538	2.28538	-2.29466	-2.29466	-2.29466	-2.29466	-2.29466	11.4455	-2.29466	2.28538	-2.29466	2.28538	2.28538	-2.29466	2.28538	-2.29466	6.86543	-2.29466	2.28538	-2.29466	-2.29466	-2.29466	-2.29466	2.28538	-2.29466
-2.44733	-2.44733	2.13272	2.13272	2.13272	-2.44733	2.13272	2.13272	-2.44733	-2.44733	-2.44733	-2.44733	-2.44733	2.13272	-2.44733	-2.44733	-2.44733	-2.44733	6.71276	2.13272	-2.44733	-2.44733	-2.44733	2.13272	-2.44733	6.71276	-2.44733	-2.44733	2.13272	6.71276	-2.44733	-2.44733	-2.44733	-2.44733	6.71276	-2.44733	2.13272	-2.44733	-2.44733	-2.44733	2.13272	-2.44733	2.13272	-2.44733	-2.44733	2.13272	-2.44733	-2.44733	-2.44733	-2.44733
-1.53132	-1.53132	-1.53132	-1.53132	-1.53132	-1.53132	-1.53132	-1.53132	-1.53132	-1.53132	-1.53132	-1.53132	3.04873	-1.53132	3.04873	-1.53132	3.04873	3.04873	-1.53132	-1.53132	-1.53132	-1.53132	3.04873	7.62877	-1.53132	-1.53132	3.04873	-1.53132	3.04873	-1.53132	3.04873	-1.53132	3.04873	-1.53132	12.2088	3.04873	-1.53132	-1.53132	-1.53132	-1.53132	-1.53132	-1.53132	-1.53132	3.04873	3.04873	-1.53132	3.04873	3.04873	3.04873	7.62877
-2.75267	1.82738	1.82738	-2.75267	-2.75267	-2.75267	1.82738	6.40743	1.82738	1.82738	1.82738	1.82738	-2.75267	1.82738	-2.75267	-2.75267	1.82738	-2.75267	1.82738	1.82738	1.82738	-2.75267	1.82738	-2.75267	6.40743	-2.75267	-2.75267	-2.75267	-2.75267	-2.75267	1.82738	-2.75267	-2.75267	1.82738	-2.75267	1.82738	-2.75267	-2.75267	1.82738	-2.75267	-2.75267	-2.75267	-2.75267	-2.75267	-2.75267	6.40743	-2.75267	1.82738	1.82738	-2.75267
2.59072	-1.98933	-1.98933	-1.98933	7.17077	2.59072	-1.98933	2.59072	-1.98933	-1.98933	-1.98933	-1.98933	-1.98933	2.59072	-1.98933	2.59072	2.59072	-1.98933	2.59072	-1.98933	-1.98933	-1.98933	2.59072	-1.98933	-1.98933	-1.98933	-1.98933	2.59072	2.59072	-1.98933	2.59072	-1.98933	11.7508	-1.98933	-1.98933	-1.98933	-1.98933	2.59072	2.59072	-1.98933	-1.98933	2.59072	-1.98933	-1.98933	-1.98933	-1.98933	-1.98933	-1.98933	-1.98933	-1.98933
2.13272	-2.44733	2.13272	2.13272	-2.44733	6.71276	2.13272	2.13272	-2.44733	-2.44733	-2.44733	2.13272	2.13272	2.13272	-2.44733	2.13272	-2.44733	-2.44733	-2.44733	2.13272	-2.44733	2.13272	2.13272	2.13272	-2.44733	-2.44733	-2.44733	-2.44733	-2.44733	-2.44733	6.71276	2.13272	2.13272	-2.44733	-2.44733	2.13272	-2.44733	11.2928	-2.44733	-2.44733	-2.44733	2.13272	2.13272	-2.44733	-2.44733	-2.44733	-2.44733	-2.44733	2.13272	-2.44733
2.43805	-2.14199	-2.14199	-2.14199	-2.14199	-2.14199	-2.14199	2.43805	2.43805	-2.14199	-2.14199	-2.14199	7.0181	-2.14199	-2.14199	-2.14199	-2.14199	-2.14199	2.43805	2.43805	-2.14199	2.43805	2.43805	2.43805	-2.14199	2.43805	-2.14199	-2.14199	2.43805	2.43805	-2.14199	7.0181	-2.14199	-2.14199	-2.14199	2.43805	2.43805	-2.14199	2.43805	-2.14199	-2.14199	-2.14199	2.43805	-2.14199	-2.14199	-2.14199	-2.14199	-2.14199	-2.14199	2.43805
1.98005	1.98005	-2.6	1.98005	-2.6	-2.6	1.98005	1.98005	-2.6	-2.6	-2.6	1.98005	-2.6	1.98005	-2.6	1.98005	-2.6	-2.6	-2.6	-2.6	6.56009	1.98005	-2.6	1.98005	-2.6	1.98005	6.56009	1.98005	-2.6	-2.6	-2.6	-2.6	6.56009	6.56009	-2.6	-2.6	-2.6	1.98005	-2.6	6.56009	1.98005	1.98005	1.98005	1.98005	-2.6	-2.6	1.98005	1.98005	-2.6	-2.6
1.52204	-3.058	6.10209	-3.058	1.52204	-3.058	-3.058	1.52204	-3.058	1.52204	-3.058	1.52204	1.52204	1.52204	-3.058	-3.058	-3.058	1.52204	-3.058	6.10209	1.52204	-3.058	1.52204	-3.058	1.52204	-3.058	1.52204	1.52204	6.10209	-3.058	-3.058	1.52204	-3.058	-3.058	-3.058	-3.058	1.52204	-3.058	-3.058	1.52204	-3.058	1.52204	-3.058	-3.058	-3.058	-3.058	-3.058	1.52204	6.10209	6.10209
-2.44733	-2.44733	-2.44733	6.71276	2.13272	2.13272	-2.44733	-2.44733	-2.44733	-2.44733	-2.44733	2.13272	-2.44733	2.13272	-2.44733	2.13272	-2.44733	-2.44733	-2.44733	2.13272	2.13272	-2.44733	-2.44733	2.13272	6.71276	2.13272	-2.44733	-2.44733	-2.44733	6.71276	-2.44733	-2.44733	2.13272	-2.44733	2.13272	6.71276	2.13272	-2.44733	2.13272	2.13272	-2.44733	-2.44733	2.13272	-2.44733	6.71276	-2.44733	2.13272	2.13272	-2.44733	6.71276
6.71276	-2.44733	-2.44733	2.13272	-2.44733	-2.44733	-2.44733	6.71276	-2.44733	2.13272	-2.44733	-2.44733	2.13272	2.13272	-2.44733	-2.44733	2.13272	2.13272	-2.44733	-2.44733	2.13272	2.13272	-2.44733	-2.44733	2.13272	2.13272	-2.44733	-2.44733	-2.44733	2.13272	-2.44733	-2.44733	-2.44733	-2.44733	-2.44733	-2.44733	-2.44733	2.13272	-2.44733	2.13272	-2.44733	-2.44733	-2.44733	-2.44733	2.13272	2.13272	-2.44733	-2.44733	-2.44733	-2.44733
3.6594	3.6594	3.6594	-0.920648	3.6594	-0.920648	-0.920648	-0.920648	-0.920648	-0.920648	-0.920648	-0.920648	-0.920648	-0.920648	-0.920648	-0.920648	-0.920648	-0.920648	-0.920648	-0.920648	-0.920648	-0.920648	-0.920648	-0.920648	-0.920648	-0.920648	-0.920648	3.6594	-0.920648	-0.920648	3.6594	3.6594	-0.920648	-0.920648	-0.920648	-0.920648	-0.920648	3.6594	3.6594	-0.920648	3.6594	8.23944	8.23944	-0.920648	-0.920648	-0.920648	-0.920648	-0.920648	3.6594	3.6594
2.43805	-2.14199	-2.14199	-2.14199	-2.14199	2.43805	2.43805	-2.14199	-2.14199	2.43805	-2.14199	2.43805	2.43805	2.43805	2.43805	-2.14199	-2.14199	-2.14199	-2.14199	2.43805	-2.14199	-2.14199	-2.14199	2.43805	-2.14199	2.43805	2.43805	-2.14199	2.43805	-2.14199	-2.14199	2.43805	2.43805	2.43805	-2.14199	-2.14199	2.43805	2.43805	-2.14199	11.5981	2.43805	-2.14199	-2.14199	-2.14199	2.43805	7.0181	-2.14199	7.0181	2.43805	-2.14199
-1.98933	-1.98933	2.59072	2.59072	-1.98933	2.59072	-1.98933	-1.98933	-1.98933	-1.98933	-1.98933	11.7508	-1.98933	-1.98933	-1.98933	2.59072	-1.98933	-1.98933	2.59072	7.17077	-1.98933	-1.98933	-1.98933	2.59072	-1.98933	-1.98933	-1.98933	-1.98933	-1.98933	2.59072	-1.98933	-1.98933	7.17077	2.59072	-1.98933	-1.98933	-1.98933	7.17077	2.59072	2.59072	2.59072	-1.98933	2.59072	2.59072	-1.98933	-1.98933	-1.98933	-1.98933	2.59072	2.59072
-1.83666	-1.83666	2.74339	-1.83666	-1.83666	-1.83666	2.74339	-1.83666	-1.83666	-1.83666	2.74339	-1.83666	2.74339	-1.83666	2.74339	-1.83666	-1.83666	2.74339	-1.83666	-1.83666	2.74339	2.74339	-1.83666	2.74339	2.74339	-1.83666	2.74339	-1.83666	-1.83666	-1.83666	-1.83666	-1.83666	-1.83666	2.74339	2.74339	-1.83666	-1.83666	2.74339	2.74339	2.74339	7.32344	7.32344	-1.83666	-1.83666	-1.83666	-1.83666	-1.83666	7.32344	2.74339	2.74339
-1.83666	-1.83666	-1.83666	-1.83666	-1.83666	2.74339	2.74339	-1.83666	-1.83666	-1.83666	-1.83666	-1.83666	-1.83666	-1.83666	7.32344	2.74339	2.74339	2.74339	-1.83666	-1.83666	2.74339	2.74339	-1.83666	2.74339	-1.83666	-1.83666	-1.83666	2.74339	-1.83666	-1.83666	7.32344	2.74339	-1.83666	-1.83666	-1.83666	-1.83666	-1.83666	2.74339	2.74339	7.32344	-1.83666	-1.83666	-1.83666	-1.83666	2.74339	-1.83666	2.74339	-1.83666	-1.83666	7.32344
-2.75267	1.82738	1.82738	1.82738	1.82738	1.82738	-2.75267	-2.75267	1.82738	-2.75267	1.82738	-2.75267	6.40743	-2.75267	1.82738	1.82738	1.82738	-2.75267	-2.75267	-2.75267	-2.75267	1.82738	-2.75267	-2.75267	1.82738	-2.75267	6.40743	-2.75267	-2.75267	1.82738	1.82738	-2.75267	1.82738	1.82738	1.82738	6.40743	6.40743	-2.75267	-2.75267	-2.75267	-2.75267	-2.75267	1.82738	-2.75267	1.82738	-2.75267	-2.75267	6.40743	-2.75267	-2.75267
-3.058	6.10209	-3.058	1.52204	-3.058	1.52204	-3.058	1.52204	-3.058	-3.058	-3.058	1.52204	-3.058	1.52204	1.52204	-3.058	-3.058	-3.058	6.10209	-3.058	-3.058	1.52204	6.10209	-3.058	-3.058	1.52204	1.52204	6.10209	1.52204	1.52204	-3.058	-3.058	1.52204	-3.058	-3.058	-3.058	1.52204	-3.058	1.52204	6.10209	-3.058	1.52204	-3.058	-3.058	-3.058	1.52204	1.52204	-3.058	1.52204	1.52204
-1.98933	2.59072	-1.98933	-1.98933	-1.98933	2.59072	-1.98933	-1.98933	2.59072	2.59072	-1.98933	-1.98933	2.59072	2.59072	2.59072	-1.98933	2.59072	-1.98933	-1.98933	2.59072	-1.98933	-1.98933	2.59072	-1.98933	-1.98933	-1.98933	2.59072	-1.98933	-1.98933	2.59072	2.59072	-1.98933	2.59072	2.59072	2.59072	-1.98933	2.59072	-1.98933	-1.98933	-1.98933	-1.98933	7.17077	2.59072	2.59072	2.59072	-1.98933	-1.98933	2.59072	-1.98933	-1.98933
-2.29466	-2.29466	2.28538	2.28538	2.28538	-2.29466	-2.29466	2.28538	-2.29466	-2.29466	-2.29466	2.28538	-2.29466	2.28538	2.28538	-2.29466	2.28538	2.28538	-2.29466	-2.29466	-2.29466	2.28538	-2.29466	2.28538	-2.29466	-2.29466	2.28538	-2.29466	2.28538	2.28538	2.28538	2.28538	2.28538	-2.29466	2.28538	-2.29466	2.28538	-2.29466	-2.29466	-2.29466	-2.29466	11.4455	-2.29466	-2.29466	-2.29466	-2.29466	6.86543	2.28538	6.86543	2.28538
-1.68399	-1.68399	-1.68399	2.89606	-1.68399	-1.68399	7.4761	-1.68399	2.89606	-1.68399	-1.68399	-1.68399	2.89606	-1.68399	2.89606	-1.68399	-1.68399	-1.68399	-1.68399	-1.68399	-1.68399	2.89606	2.89606	2.89606	2.89606	-1.68399	-1.68399	-1.68399	-1.68399	-1.68399	-1.68399	-1.68399	-1.68399	-1.68399	2.89606	2.89606	-1.68399	-1.68399	2.89606	-1.68399	7.4761	-1.68399	-1.68399	2.89606	-1.68399	-1.68399	2.89606	-1.68399	2.89606	-1.68399
1.67471	-2.90534	-2.90534	1.67471	1.67471	1.67471	-2.90534	-2.90534	10.8348	-2.90534	1.67471	6.25476	1.67471	-2.90534	-2.90534	-2.90534	-2.90534	1.67471	1.67471	-2.90534	1.67471	-2.90534	-2.90534	1.67471	-2.90534	-2.90534	1.67471	1.67471	-2.90534	1.67471	1.67471	-2.90534	1.67471	-2.90534	-2.90534	6.25476	-2.90534	1.67471	1.67471	-2.90534	1.67471	6.25476	-2.90534	1.67471	6.25476	-2.90534	-2.90534	1.67471	-2.90534	-2.90534
-1.68399	-1.68399	-1.68399	-1.68399	2.89606	-1.68399	-1.68399	-1.68399	-1.68399	2.89606	2.89606	-1.68399	-1.68399	-1.68399	-1.68399	-1.68399	-1.68399	-1.68399	2.89606	-1.68399	2.89606	2.89606	-1.68399	-1.68399	-1.68399	-1.68399	2.89606	2.89606	2.89606	2.89606	2.89606	-1.68399	-1.68399	-1.68399	-1.68399	-1.68399	2.89606	7.4761	2.89606	-1.68399	7.4761	-1.68399	2.89606	-1.68399	2.89606	2.89606	-1.68399	-1.68399	2.89606	-1.68399
1.98005	1.98005	-2.6	1.98005	-2.6	-2.6	1.98005	-2.6	1.98005	-2.6	-2.6	-2.6	-2.6	6.56009	1.98005	-2.6	1.98005	-2.6	1.98005	1.98005	-2.6	-2.6	1.98005	1.98005	-2.6	1.98005	-2.6	6.56009	-2.6	-2.6	-2.6	-2.6	1.98005	-2.6	1.98005	-2.6	1.98005	-2.6	1.98005	-2.6	1.98005	6.56009	1.98005	1.98005	-2.6	1.98005	-2.6	-2.6	-2.6	1.98005
-2.44733	-2.44733	-2.44733	-2.44733	-2.44733	-2.44733	-2.44733	-2.44733	2.13272	-2.44733	-2.44733	-2.44733	-2.44733	2.13272	6.71276	-2.44733	-2.44733	2.13272	-2.44733	-2.44733	11.2928	2.13272	2.13272	2.13272	-2.44733	6.71276	-2.44733	-2.44733	-2.44733	6.71276	-2.44733	2.13272	-2.44733	2.13272	-2.44733	-2.44733	2.13272	-2.44733	-2.44733	-2.44733	6.71276	2.13272	2.13272	2.13272	2.13272	2.13272	-2.44733	-2.44733	2.13272	-2.44733
2.28538	2.28538	-2.29466	-2.29466	-2.29466	-2.29466	-2.29466	2.28538	2.28538	-2.29466	-2.29466	-2.29466	6.86543	-2.29466	-2.29466	-2.29466	-2.29466	-2.29466	-2.29466	2.28538	2.28538	-2.29466	6.86543	-2.29466	6.86543	2.28538	-2.29466	-2.29466	2.28538	-2.29466	-2.29466	2.28538	2.28538	2.28538	2.28538	2.28538	2.28538	6.86543	-2.29466	-2.29466	-2.29466	-2.29466	2.28538	6.86543	6.86543	-2.29466	-2.29466	-2.29466	-2.29466	-2.29466
-2.14199	-2.14199	-2.14199	7.0181	-2.14199	2.43805	-2.14199	2.43805	7.0181	2.43805	-2.14199	-2.14199	-2.14199	-2.14199	7.0181	-2.14199	-2.14199	-2.14199	-2.14199	-2.14199	7.0181	-2.14199	-2.14199	-2.14199	-2.14199	-2.14199	2.43805	-2.14199	-2.14199	2.43805	-2.14199	-2.14199	2.43805	2.43805	-2.14199	2.43805	11.5981	2.43805	-2.14199	2.43805	16.1782	-2.14199	-2.14199	-2.14199	2.43805	2.43805	2.43805	-2.14199	-2.14199	-2.14199
6.25476	1.67471	1.67471	1.67471	1.67471	-2.90534	1.67471	1.67471	1.67471	1.67471	-2.90534	1.67471	-2.90534	-2.90534	1.67471	-2.90534	-2.90534	1.67471	1.67471	-2.90534	-2.90534	6.25476	-2.90534	1.67471	-2.90534	-2.90534	1.67471	-2.90534	-2.90534	-2.90534	-2.90534	-2.90534	6.25476	-2.90534	-2.90534	-2.90534	-2.90534	-2.90534	1.67471	1.67471	6.25476	1.67471	1.67471	-2.90534	1.67471	-2.90534	6.25476	1.67471	-2.90534	1.67471
3.04873	-1.53132	-1.53132	-1.53132	7.62877	-1.53132	-1.53132	-1.53132	3.04873	-1.53132	-1.53132	3.04873	-1.53132	-1.53132	-1.53132	-1.53132	-1.53132	-1.53132	-1.53132	-1.53132	3.04873	-1.53132	7.62877	-1.53132	-1.53132	-1.53132	-1.53132	-1.53132	-1.53132	3.04873	3.04873	-1.53132	3.04873	3.04873	-1.53132	-1.53132	3.04873	3.04873	-1.53132	-1.53132	-1.53132	3.04873	3.04873	3.04873	3.04873	-1.53132	3.04873	-1.53132	-1.53132	3.04873
-1.98933	2.59072	-1.98933	7.17077	-1.98933	-1.98933	2.59072	-1.98933	7.17077	-1.98933	-1.98933	-1.98933	-1.98933	-1.98933	-1.98933	2.59072	-1.98933	-1.98933	-1.98933	-1.98933	-1.98933	-1.98933	2.59072	2.59072	-1.98933	2.59072	-1.98933	2.59072	2.59072	-1.98933	2.59072	-1.98933	-1.98933	-1.98933	-1.98933	-1.98933	-1.98933	-1.98933	2.59072	7.17077	-1.98933	2.59072	-1.98933	2.59072	-1.98933	-1.98933	-1.98933	-1.98933	7.17077	-1.98933
-1.68399	-1.68399	-1.68399	-1.68399	-1.68399	-1.68399	2.89606	-1.68399	-1.68399	-1.68399	2.89606	-1.68399	-1.68399	2.89606	2.89606	-1.68399	-1.68399	2.89606	-1.68399	-1.68399	-1.68399	-1.68399	-1.68399	-1.68399	2.89606	-1.68399	-1.68399	2.89606	2.89606	7.4761	-1.68399	-1.68399	2.89606	-1.68399	-1.68399	2.89606	-1.68399	2.89606	-1.68399	-1.68399	2.89606	2.89606	-1.68399	7.4761	2.89606	-1.68399	-1.68399	2.89606	2.89606	-1.68399
-2.66314	1.48276	1.48276	5.62865	-2.66314	-2.66314	-2.66314	1.48276	-2.66314	1.48276	1.48276	-2.66314	-2.66314	1.48276	-2.66314	-2.66314	-2.66314	1.48276	1.48276	-2.66314	-2.66314	1.48276	1.48276	1.48276	-2.66314	1.48276	1.48276	-2.66314	-2.66314	1.48276	5.62865	1.48276	-2.66314	1.48276	-2.66314	-2.66314	-2.66314	-2.66314	-2.66314	5.62865	1.48276	1.48276	1.48276	1.48276	1.48276	5.62865	-2.66314	1.48276	-2.66314	-2.66314
-2.66314	-2.66314	5.62865	-2.66314	-2.66314	1.48276	-2.66314	-2.66314	-2.66314	1.48276	1.48276	-2.66314	-2.66314	-2.66314	1.48276	-2.66314	1.48276	1.48276	-2.66314	5.62865	1.48276	-2.66314	1.48276	1.48276	1.48276	-2.66314	1.48276	-2.66314	1.48276	-2.66314	-2.66314	-2.66314	1.48276	-2.66314	1.48276	-2.66314	-2.66314	5.62865	1.48276	1.48276	1.48276	-2.66314	5.62865	5.62865	5.62865	-2.66314	-2.66314	-2.66314	-2.66314	-2.66314
6.18143	2.03554	-2.11035	-2.11035	-2.11035	-2.11035	-2.11035	-2.11035	-2.11035	-2.11035	2.03554	-2.11035	2.03554	-2.11035	2.03554	-2.11035	2.03554	2.03554	-2.11035	2.03554	-2.11035	-2.11035	2.03554	-2.11035	2.03554	-2.11035	2.03554	-2.11035	-2.11035	-2.11035	-2.11035	2.03554	2.03554	2.03554	6.18143	-2.11035	2.03554	-2.11035	-2.11035	-2.11035	2.03554	2.03554	-2.11035	2.03554	-2.11035	2.03554	-2.11035	-2.11035	2.03554	2.03554
-2.24855	-2.24855	-2.24855	-2.24855	-2.24855	1.89735	-2.24855	1.89735	-2.24855	1.89735	1.89735	1.89735	-2.24855	-2.24855	-2.24855	-2.24855	-2.24855	1.89735	-2.24855	1.89735	-2.24855	1.89735	1.89735	-2.24855	1.89735	1.89735	-2.24855	1.89735	-2.24855	1.89735	6.04324	6.04324	10.1891	-2.24855	-2.24855	-2.24855	1.89735	1.89735	6.04324	-2.24855	1.89735	1.89735	-2.24855	1.89735	-2.24855	1.89735	-2.24855	-2.24855	1.89735	-2.24855
1.89735	6.04324	-2.24855	-2.24855	-2.24855	-2.24855	1.89735	1.89735	1.89735	-2.24855	-2.24855	1.89735	-2.24855	-2.24855	-2.24855	-2.24855	-2.24855	-2.24855	1.89735	1.89735	1.89735	-2.24855	1.89735	-2.24855	1.89735	1.89735	-2.24855	-2.24855	-2.24855	-2.24855	-2.24855	1.89735	-2.24855	-2.24855	1.89735	-2.24855	6.04324	-2.24855	-2.24855	1.89735	-2.24855	-2.24855	-2.24855	1.89735	1.89735	-2.24855	-2.24855	-2.24855	1.89735	1.89735
-3.07772	5.21406	1.06817	-3.07772	-3.07772	1.06817	5.21406	1.06817	1.06817	1.06817	-3.07772	5.21406	-3.07772	-3.07772	-3.07772	-3.07772	5.21406	-3.07772	1.06817	1.06817	-3.07772	5.21406	-3.07772	-3.07772	-3.07772	1.06817	1.06817	-3.07772	-3.07772	-3.07772	1.06817	-3.07772	-3.07772	1.06817	-3.07772	-3.07772	-3.07772	-3.07772	-3.07772	1.06817	-3.07772	1.06817	-3.07772	1.06817	-3.07772	1.06817	-3.07772	1.06817	-3.07772	-3.07772
5.35226	1.20636	-2.93953	-2.93953	-2.93953	-2.93953	1.20636	-2.93953	-2.93953	-2.93953	-2.93953	1.20636	-2.93953	1.20636	5.35226	-2.93953	1.20636	1.20636	1.20636	1.20636	1.20636	-2.93953	1.20636	1.20636	-2.93953	-2.93953	1.20636	1.20636	-2.93953	1.20636	1.20636	1.20636	-2.93953	-2.93953	-2.93953	1.20636	-2.93953	1.20636	-2.93953	5.35226	-2.93953	1.20636	-2.93953	-2.93953	1.20636	1.20636	1.20636	1.20636	-2.93953	-2.93953
-2.38674	-2.38674	-2.38674	1.75915	1.75915	-2.38674	-2.38674	1.75915	1.75915	-2.38674	-2.38674	5.90504	-2.38674	-2.38674	-2.38674	-2.38674	1.75915	-2.38674	-2.38674	-2.38674	-2.38674	-2.38674	5.90504	-2.38674	-2.38674	5.90504	1.75915	-2.38674	1.75915	1.75915	-2.38674	-2.38674	-2.38674	-2.38674	1.75915	5.90504	1.75915	-2.38674	5.90504	-2.38674	5.90504	-2.38674	-2.38674	-2.38674	10.0509	-2.38674	1.75915	-2.38674	5.90504	-2.38674
-2.66314	-2.66314	-2.66314	1.48276	-2.66314	1.48276	1.48276	1.48276	-2.66314	5.62865	-2.66314	1.48276	-2.66314	-2.66314	1.48276	-2.66314	-2.66314	-2.66314	1.48276	5.62865	-2.66314	-2.66314	-2.66314	1.48276	1.48276	-2.66314	1.48276	1.48276	1.48276	-2.66314	-2.66314	1.48276	-2.66314	-2.66314	-2.66314	1.48276	-2.66314	-2.66314	1.48276	-2.66314	-2.66314	5.62865	-2.66314	5.62865	5.62865	1.48276	-2.66314	9.77454	1.48276	-2.66314
-3.21592	-3.21592	-3.21592	0.929971	-3.21592	0.929971	-3.21592	5.07586	0.929971	5.07586	-3.21592	5.07586	0.929971	0.929971	-3.21592	0.929971	-3.21592	-3.21592	-3.21592	-3.21592	5.07586	0.929971	0.929971	0.929971	-3.21592	0.929971	-3.21592	0.929971	0.929971	-3.21592	5.07586	0.929971	0.929971	-3.21592	-3.21592	-3.21592	-3.21592	-3.21592	-3.21592	-3.21592	-3.21592	0.929971	0.929971	0.929971	-3.21592	5.07586	-3.21592	-3.21592	-3.21592	0.929971
-2.66314	-2.66314	-2.66314	1.48276	1.48276	1.48276	-2.66314	-2.66314	-2.66314	-2.66314	1.48276	1.48276	-2.66314	1.48276	1.48276	-2.66314	-2.66314	-2.66314	1.48276	5.62865	1.48276	1.48276	5.62865	-2.66314	-2.66314	1.48276	-2.66314	1.48276	-2.66314	-2.66314	-2.66314	-2.66314	-2.66314	1.48276	-2.66314	-2.66314	5.62865	-2.66314	5.62865	1.48276	1.48276	-2.66314	-2.66314	-2.66314	1.48276	1.48276	1.48276	1.48276	-2.66314	1.48276
1.34456	-2.80133	1.34456	1.34456	-2.80133	1.34456	-2.80133	-2.80133	-2.80133	1.34456	-2.80133	1.34456	1.34456	-2.80133	-2.80133	-2.80133	-2.80133	1.34456	1.34456	1.34456	-2.80133	1.34456	1.34456	5.49045	-2.80133	-2.80133	1.34456	1.34456	-2.80133	1.34456	1.34456	1.34456	-2.80133	-2.80133	1.34456	-2.80133	1.34456	-2.80133	5.49045	1.34456	1.34456	5.49045	-2.80133	-2.80133	-2.80133	-2.80133	1.34456	1.34456	-2.80133	1.34456
1.34456	1.34456	1.34456	-2.80133	-2.80133	1.34456	-2.80133	-2.80133	1.34456	5.49045	1.34456	1.34456	1.34456	1.34456	-2.80133	1.34456	-2.80133	-2.80133	-2.80133	-2.80133	-2.80133	1.34456	1.34456	-2.80133	-2.80133	-2.80133	1.34456	1.34456	-2.80133	1.34456	-2.80133	1.34456	1.34456	1.34456	-2.80133	1.34456	-2.80133	-2.80133	1.34456	1.34456	5.49045	1.34456	1.34456	-2.80133	1.34456	-2.80133	1.34456	-2.80133	-2.80133	-2.80133
-3.63051	-3.63051	0.515382	0.515382	0.515382	0.515382	0.515382	-3.63051	0.515382	-3.63051	0.515382	-3.63051	-3.63051	0.515382	-3.63051	0.515382	0.515382	-3.63051	4.66127	-3.63051	0.515382	4.66127	4.66127	0.515382	-3.63051	0.515382	-3.63051	0.515382	4.66127	0.515382	-3.63051	-3.63051	0.515382	-3.63051	-3.63051	0.515382	-3.63051	-3.63051	-3.63051	4.66127	0.515382	0.515382	-3.63051	0.515382	-3.63051	0.515382	4.66127	0.515382	-3.63051	8.80717
-2.24855	1.89735	-2.24855	1.89735	1.89735	-2.24855	-2.24855	1.89735	-2.24855	-2.24855	-2.24855	1.89735	1.89735	-2.24855	1.89735	-2.24855	1.89735	-2.24855	1.89735	-2.24855	-2.24855	-2.24855	-2.24855	1.89735	1.89735	1.89735	1.89735	-2.24855	-2.24855	-2.24855	-2.24855	-2.24855	6.04324	-2.24855	1.89735	1.89735	-2.24855	1.89735	1.89735	-2.24855	-2.24855	-2.24855	10.1891	-2.24855	-2.24855	1.89735	1.89735	1.89735	-2.24855	-2.24855
-2.93953	-2.93953	-2.93953	-2.93953	5.35226	1.20636	-2.93953	-2.93953	-2.93953	1.20636	-2.93953	1.20636	1.20636	-2.93953	1.20636	-2.93953	-2.93953	-2.93953	1.20636	-2.93953	5.35226	1.20636	1.20636	5.35226	-2.93953	5.35226	1.20636	-2.93953	-2.93953	1.20636	1.20636	1.20636	-2.93953	1.20636	1.20636	-2.93953	-2.93953	1.20636	1.20636	-2.93953	1.20636	-2.93953	5.35226	5.35226	1.20636	-2.93953	1.20636	5.35226	-2.93953	-2.93953
1.48276	-2.66314	1.48276	1.48276	-2.66314	-2.66314	1.48276	-2.66314	1.48276	1.48276	1.48276	1.48276	1.48276	1.48276	1.48276	-2.66314	-2.66314	-2.66314	1.48276	-2.66314	-2.66314	1.48276	1.48276	1.48276	-2.66314	-2.66314	1.48276	-2.66314	-2.66314	-2.66314	-2.66314	1.48276	-2.66314	-2.66314	1.48276	5.62865	1.48276	1.48276	1.48276	-2.66314	5.62865	-2.66314	1.48276	5.62865	-2.66314	-2.66314	1.48276	1.48276	9.77454	-2.66314
-3.35412	-3.35412	-3.35412	0.791775	-3.35412	-3.35412	4.93767	-3.35412	4.93767	4.93767	0.791775	-3.35412	0.791775	4.93767	0.791775	0.791775	4.93767	-3.35412	0.791775	-3.35412	0.791775	-3.35412	-3.35412	0.791775	0.791775	-3.35412	4.93767	-3.35412	-3.35412	-3.35412	0.791775	-3.35412	0.791775	0.791775	0.791775	-3.35412	0.791775	-3.35412	-3.35412	-3.35412	4.93767	0.791775	4.93767	-3.35412	0.791775	0.791775	-3.35412	-3.35412	0.791775	-3.35412
1.48276	-2.66314	5.62865	-2.66314	1.48276	-2.66314	1.48276	-2.66314	-2.66314	-2.66314	-2.66314	-2.66314	1.48276	-2.66314	-2.66314	-2.66314	-2.66314	-2.66314	1.48276	1.48276	5.62865	1.48276	1.48276	-2.66314	1.48276	-2.66314	-2.66314	1.48276	1.48276	1.48276	5.62865	1.48276	1.48276	-2.66314	-2.66314	1.48276	-2.66314	1.48276	1.48276	1.48276	1.48276	-2.66314	1.48276	1.48276	1.48276	1.48276	5.62865	-2.66314	1.48276	-2.66314
5.35226	-2.93953	-2.93953	-2.93953	1.20636	-2.93953	-2.93953	1.20636	-2.93953	1.20636	-2.93953	1.20636	1.20636	1.20636	1.20636	5.35226	5.35226	-2.93953	1.20636	1.20636	-2.93953	-2.93953	-2.93953	-2.93953	-2.93953	1.20636	-2.93953	-2.93953	1.20636	1.20636	1.20636	-2.93953	-2.93953	-2.93953	-2.93953	-2.93953	1.20636	1.20636	1.20636	-2.93953	1.20636	-2.93953	-2.93953	1.20636	-2.93953	-2.93953	5.35226	-2.93953	1.20636	1.20636
5.21406	-3.07772	-3.07772	1.06817	1.06817	1.06817	5.21406	-3.07772	1.06817	5.21406	1.06817	-3.07772	1.06817	-3.07772	1.06817	-3.07772	-3.07772	1.06817	-3.07772	5.21406	1.06817	-3.07772	1.06817	-3.07772	-3.07772	1.06817	-3.07772	-3.07772	-3.07772	-3.07772	1.06817	1.06817	1.06817	-3.07772	-3.07772	-3.07772	9.35995	-3.07772	5.21406	1.06817	1.06817	-3.07772	1.06817	1.06817	-3.07772	9.35995	1.06817	1.06817	5.21406	-3.07772
0.929971	-3.21592	-3.21592	-3.21592	-3.21592	5.07586	-3.21592	0.929971	-3.21592	-3.21592	0.929971	0.929971	5.07586	0.929971	0.929971	0.929971	-3.21592	5.07586	-3.21592	0.929971	0.929971	-3.21592	0.929971	-3.21592	-3.21592	0.929971	-3.21592	0.929971	0.929971	0.929971	0.929971	-3.21592	-3.21592	0.929971	-3.21592	-3.21592	0.929971	-3.21592	-3.21592	-3.21592	-3.21592	0.929971	-3.21592	0.929971	-3.21592	0.929971	-3.21592	-3.21592	-3.21592	-3.21592
-2.66314	-2.66314	5.62865	1.48276	-2.66314	-2.66314	1.48276	5.62865	-2.66314	1.48276	-2.66314	-2.66314	-2.66314	-2.66314	1.48276	-2.66314	-2.66314	-2.66314	1.48276	1.48276	1.48276	1.48276	1.48276	1.48276	-2.66314	1.48276	-2.66314	-2.66314	-2.66314	1.48276	-2.66314	-2.66314	1.48276	-2.66314	-2.66314	5.62865	-2.66314	1.48276	-2.66314	-2.66314	1.48276	5.62865	-2.66314	-2.66314	-2.66314	5.62865	-2.66314	1.48276	1.48276	-2.66314
1.62095	-2.52494	-2.52494	1.62095	1.62095	-2.52494	-2.52494	-2.52494	1.62095	1.62095	5.76685	-2.52494	1.62095	-2.52494	1.62095	-2.52494	-2.52494	1.62095	-2.52494	-2.52494	-2.52494	-2.52494	1.62095	1.62095	5.76685	-2.52494	1.62095	-2.52494	-2.52494	-2.52494	5.76685	-2.52494	5.76685	1.62095	5.76685	-2.52494	-2.52494	-2.52494	1.62095	5.76685	1.62095	-2.52494	1.62095	-2.52494	-2.52494	-2.52494	1.62095	-2.52494	5.76685	-2.52494
-2.80133	-2.80133	5.49045	1.34456	1.34456	1.34456	-2.80133	1.34456	1.34456	-2.80133	-2.80133	-2.80133	1.34456	-2.80133	1.34456	-2.80133	-2.80133	-2.80133	-2.80133	1.34456	-2.80133	5.49045	1.34456	1.34456	-2.80133	5.49045	-2.80133	1.34456	-2.80133	-2.80133	-2.80133	1.34456	1.34456	-2.80133	-2.80133	1.34456	1.34456	5.49045	-2.80133	1.34456	1.34456	-2.80133	-2.80133	1.34456	1.34456	-2.80133	1.34456	5.49045	1.34456	-2.80133
-2.80133	1.34456	-2.80133	-2.80133	-2.80133	-2.80133	1.34456	5.49045	-2.80133	1.34456	1.34456	-2.80133	-2.80133	1.34456	1.34456	1.34456	5.49045	-2.80133	-2.80133	1.34456	-2.80133	-2.80133	-2.80133	5.49045	-2.80133	1.34456	-2.80133	1.34456	-2.80133	1.34456	-2.80133	1.34456	-2.80133	-2.80133	1.34456	-2.80133	-2.80133	-2.80133	-2.80133	-2.80133	1.34456	5.49045	-2.80133	1.34456	-2.80133	1.34456	-2.80133	-2.80133	1.34456	1.34456
1.20636	1.20636	1.20636	-2.93953	-2.93953	-2.93953	1.20636	1.20636	1.20636	1.20636	-2.93953	-2.93953	1.20636	1.20636	1.20636	-2.93953	1.20636	1.20636	1.20636	-2.93953	-2.93953	-2.93953	-2.93953	-2.93953	-2.93953	1.20636	-2.93953	9.49815	1.20636	-2.93953	-2.93953	-2.93953	-2.93953	1.20636	1.20636	5.35226	1.20636	-2.93953	5.35226	1.20636	1.20636	1.20636	1.20636	1.20636	-2.93953	-2.93953	-2.93953	1.20636	-2.93953	1.20636
1.75915	1.75915	-2.38674	1.75915	-2.38674	5.90504	1.75915	-2.38674	1.75915	-2.38674	1.75915	-2.38674	-2.38674	-2.38674	1.75915	-2.38674	-2.38674	1.75915	1.75915	1.75915	1.75915	-2.38674	-2.38674	-2.38674	-2.38674	-2.38674	-2.38674	-2.38674	1.75915	-2.38674	-2.38674	5.90504	1.75915	-2.38674	1.75915	-2.38674	-2.38674	-2.38674	-2.38674	-2.38674	-2.38674	1.75915	1.75915	-2.38674	1.75915	5.90504	1.75915	-2.38674	-2.38674	-2.38674
2.03554	-2.11035	2.03554	-2.11035	-2.11035	6.18143	-2.11035	2.03554	2.03554	-2.11035	-2.11035	-2.11035	-2.11035	-2.11035	2.03554	2.03554	-2.11035	-2.11035	-2.11035	-2.11035	2.03554	-2.11035	-2.11035	2.03554	-2.11035	2.03554	2.03554	-2.11035	-2.11035	-2.11035	2.03554	-2.11035	2.03554	2.03554	2.03554	-2.11035	6.18143	-2.11035	-2.11035	-2.11035	2.03554	2.03554	6.18143	2.03554	-2.11035	-2.11035	2.03554	-2.11035	2.03554	2.03554
-3.9069	0.238989	0.238989	0.238989	0.238989	4.38488	0.238989	0.238989	0.238989	-3.9069	0.238989	0.238989	0.238989	0.238989	0.238989	0.238989	0.238989	4.38488	-3.9069	-3.9069	-3.9069	-3.9069	0.238989	0.238989	-3.9069	-3.9069	4.38488	0.238989	-3.9069	4.38488	0.238989	-3.9069	0.238989	4.38488	0.238989	0.238989	0.238989	0.238989	0.238989	0.238989	-3.9069	-3.9069	0.238989	0.238989	0.238989	4.38488	0.238989	-3.9069	0.238989	4.38488
1.20636	-2.93953	-2.93953	5.35226	-2.93953	1.20636	-2.93953	9.49815	-2.93953	1.20636	-2.93953	-2.93953	-2.93953	-2.93953	-2.93953	-2.93953	5.35226	1.20636	-2.93953	1.20636	1.20636	1.20636	1.20636	1.20636	-2.93953	-2.93953	-2.93953	1.20636	1.20636	-2.93953	-2.93953	-2.93953	1.20636	1.20636	1.20636	-2.93953	-2.93953	-2.93953	-2.93953	1.20636	1.20636	5.35226	1.20636	1.20636	1.20636	1.20636	1.20636	-2.93953	1.20636	5.35226
0.929971	0.929971	0.929971	0.929971	-3.21592	-3.21592	-3.21592	0.929971	-3.21592	0.929971	-3.21592	5.07586	-3.21592	0.929971	0.929971	0.929971	0.929971	-3.21592	0.929971	-3.21592	9.22176	-3.21592	-3.21592	5.07586	-3.21592	0.929971	0.929971	-3.21592	-3.21592	-3.21592	-3.21592	5.07586	0.929971	5.07586	-3.21592	5.07586	-3.21592	0.929971	0.929971	5.07586	-3.21592	0.929971	-3.21592	-3.21592	-3.21592	5.07586	5.07586	-3.21592	-3.21592	0.929971
-3.07772	-3.07772	1.06817	-3.07772	1.06817	1.06817	1.06817	-3.07772	1.06817	1.06817	1.06817	-3.07772	1.06817	-3.07772	-3.07772	-3.07772	5.21406	1.06817	-3.07772	-3.07772	5.21406	1.06817	1.06817	-3.07772	-3.07772	1.06817	-3.07772	1.06817	5.21406	-3.07772	-3.07772	-3.07772	1.06817	-3.07772	5.21406	1.06817	1.06817	-3.07772	-3.07772	-3.07772	1.06817	-3.07772	1.06817	1.06817	1.06817	1.06817	-3.07772	-3.07772	1.06817	1.06817
1.34456	5.49045	5.49045	1.34456	1.34456	1.34456	-2.80133	-2.80133	1.34456	-2.80133	-2.80133	-2.80133	-2.80133	1.34456	-2.80133	-2.80133	-2.80133	-2.80133	-2.80133	5.49045	-2.80133	1.34456	1.34456	-2.80133	-2.80133	1.34456	-2.80133	1.34456	1.34456	-2.80133	-2.80133	-2.80133	1.34456	-2.80133	-2.80133	1.34456	5.49045	5.49045	-2.80133	-2.80133	-2.80133	1.34456	1.34456	1.34456	-2.80133	5.49045	-2.80133	-2.80133	1.34456	-2.80133
-2.66314	-2.66314	-2.66314	1.48276	-2.66314	-2.66314	-2.66314	1.48276	5.62865	-2.66314	-2.66314	1.48276	1.48276	5.62865	5.62865	5.62865	-2.66314	-2.66314	-2.66314	5.62865	-2.66314	-2.66314	-2.66314	-2.66314	-2.66314	-2.66314	1.48276	1.48276	-2.66314	-2.66314	1.48276	1.48276	-2.66314	1.48276	-2.66314	1.48276	-2.66314	1.48276	-2.66314	-2.66314	-2.66314	-2.66314	-2.66314	1.48276	-2.66314	5.62865	1.48276	1.48276	1.48276	1.48276
-2.80133	-2.80133	-2.80133	-2.80133	1.34456	1.34456	9.63634	1.34456	1.34456	1.34456	-2.80133	-2.80133	1.34456	1.34456	-2.80133	-2.80133	-2.80133	-2.80133	1.34456	-2.80133	5.49045	-2.80133	-2.80133	-2.80133	1.34456	-2.80133	1.34456	1.34456	1.34456	-2.80133	-2.80133	-2.80133	-2.80133	-2.80133	-2.80133	-2.80133	-2.80133	-2.80133	1.34456	-2.80133	9.63634	1.34456	-2.80133	-2.80133	1.34456	-2.80133	-2.80133	1.34456	1.34456	1.34456
-2.11035	-2.11035	2.03554	-2.11035	2.03554	-2.11035	2.03554	-2.11035	2.03554	-2.11035	-2.11035	-2.11035	6.18143	-2.11035	-2.11035	-2.11035	2.03554	-2.11035	-2.11035	-2.11035	-2.11035	2.03554	-2.11035	2.03554	-2.11035	2.03554	2.03554	-2.11035	2.03554	-2.11035	-2.11035	2.03554	2.03554	-2.11035	2.03554	2.03554	10.3273	-2.11035	-2.11035	-2.11035	6.18143	-2.11035	6.18143	-2.11035	-2.11035	-2.11035	-2.11035	6.18143	-2.11035	2.03554
-2.66314	1.48276	-2.66314	-2.66314	-2.66314	-2.66314	1.48276	-2.66314	-2.66314	5.62865	-2.66314	-2.66314	5.62865	1.48276	-2.66314	-2.66314	-2.66314	-2.66314	1.48276	-2.66314	-2.66314	5.62865	-2.66314	-2.66314	-2.66314	5.62865	1.48276	5.62865	1.48276	-2.66314	-2.66314	1.48276	1.48276	1.48276	1.48276	-2.66314	1.48276	-2.66314	5.62865	-2.66314	-2.66314	5.62865	-2.66314	-2.66314	1.48276	1.48276	-2.66314	-2.66314	-2.66314	-2.66314
-1.97215	2.17374	2.17374	-1.97215	-1.97215	2.17374	-1.97215	-1.97215	-1.97215	-1.97215	2.17374	2.17374	-1.97215	-1.97215	-1.97215	-1.97215	10.4655	-1.97215	-1.97215	-1.97215	-1.97215	2.17374	-1.97215	2.17374	-1.97215	-1.97215	-1.97215	-1.97215	2.17374	-1.97215	-1.97215	2.17374	-1.97215	-1.97215	-1.97215	10.4655	-1.97215	-1.97215	2.17374	-1.97215	2.17374	2.17374	2.17374	2.17374	2.17374	2.17374	-1.97215	-1.97215	-1.97215	-1.97215
-1.41937	-1.41937	-1.41937	2.72652	-1.41937	-1.41937	2.72652	-1.41937	-1.41937	-1.41937	-1.41937	-1.41937	2.72652	-1.41937	-1.41937	-1.41937	-1.41937	-1.41937	-1.41937	-1.41937	-1.41937	6.87242	2.72652	-1.41937	-1.41937	2.72652	-1.41937	-1.41937	-1.41937	-1.41937	-1.41937	-1.41937	2.72652	-1.41937	-1.41937	-1.41937	2.72652	-1.41937	2.72652	2.72652	6.87242	2.72652	2.72652	2.72652	2.72652	2.72652	2.72652	-1.41937	2.72652	2.72652
0.929971	-3.21592	5.07586	0.929971	0.929971	-3.21592	-3.21592	0.929971	0.929971	-3.21592	0.929971	0.929971	0.929971	5.07586	0.929971	0.929971	0.929971	-3.21592	-3.21592	-3.21592	5.07586	0.929971	-3.21592	-3.21592	-3.21592	-3.21592	-3.21592	-3.21592	5.07586	-3.21592	-3.21592	0.929971	-3.21592	0.929971	-3.21592	-3.21592	-3.21592	5.07586	0.929971	5.07586	-3.21592	-3.21592	-3.21592	0.929971	-3.21592	0.929971	0.929971	0.929971	-3.21592	-3.21592
1.48276	1.48276	5.62865	-2.66314	9.77454	-2.66314	-2.66314	5.62865	-2.66314	5.62865	1.48276	-2.66314	1.48276	-2.66314	-2.66314	-2.66314	-2.66314	-2.66314	-2.66314	1.48276	-2.66314	-2.66314	1.48276	-2.66314	-2.66314	-2.66314	-2.66314	-2.66314	-2.66314	1.48276	-2.66314	1.48276	1.48276	-2.66314	1.48276	-2.66314	1.48276	-2.66314	1.48276	-2.66314	5.62865	-2.66314	1.48276	1.48276	1.48276	5.62865	1.48276	-2.66314	5.62865	-2.66314
-1.83396	-1.83396	-1.83396	-1.83396	-1.83396	-1.83396	-1.83396	-1.83396	2.31194	-1.83396	-1.83396	-1.83396	-1.83396	2.31194	-1.83396	-1.83396	-1.83396	-1.83396	-1.83396	-1.83396	2.31194	6.45783	-1.83396	-1.83396	2.31194	-1.83396	6.45783	-1.83396	-1.83396	6.45783	6.45783	-1.83396	-1.83396	-1.83396	-1.83396	-1.83396	2.31194	-1.83396	2.31194	-1.83396	2.31194	-1.83396	-1.83396	-1.83396	-1.83396	-1.83396	2.31194	-1.83396	-1.83396	-1.83396
-2.52494	1.62095	-2.52494	-2.52494	-2.52494	1.62095	-2.52494	1.62095	-2.52494	1.62095	-2.52494	1.62095	-2.52494	1.62095	1.62095	1.62095	-2.52494	1.62095	1.62095	-2.52494	-2.52494	-2.52494	-2.52494	-2.52494	-2.52494	1.62095	1.62095	5.76685	-2.52494	1.62095	-2.52494	1.62095	-2.52494	1.62095	1.62095	1.62095	1.62095	1.62095	1.62095	-2.52494	-2.52494	1.62095	-2.52494	1.62095	1.62095	-2.52494	-2.52494	1.62095	-2.52494	1.62095
-3.21592	-3.21592	-3.21592	-3.21592	0.929971	5.07586	-3.21592	0.929971	-3.21592	5.07586	-3.21592	0.929971	-3.21592	0.929971	0.929971	-3.21592	5.07586	0.929971	0.929971	0.929971	-3.21592	-3.21592	-3.21592	-3.21592	5.07586	-3.21592	0.929971	-3.21592	0.929971	5.07586	-3.21592	-3.21592	-3.21592	-3.21592	0.929971	-3.21592	0.929971	-3.21592	-3.21592	0.929971	-3.21592	-3.21592	-3.21592	-3.21592	-3.21592	-3.21592	0.929971	-3.21592	0.929971	0.929971
-2.38674	-2.38674	-2.38674	-2.38674	-2.38674	1.75915	1.75915	-2.38674	5.90504	1.75915	-2.38674	-2.38674	-2.38674	1.75915	1.75915	-2.38674	-2.38674	-2.38674	-2.38674	-2.38674	1.75915	5.90504	-2.38674	1.75915	-2.38674	-2.38674	1.75915	1.75915	1.75915	-2.38674	1.75915	1.75915	1.75915	-2.38674	-2.38674	1.75915	-2.38674	-2.38674	-2.38674	-2.38674	5.90504	5.90504	-2.38674	1.75915	-2.38674	1.75915	-2.38674	1.75915	1.75915	1.75915
5.90504	-2.38674	1.75915	-2.38674	1.75915	-2.38674	1.75915	1.75915	1.75915	1.75915	1.75915	-2.38674	-2.38674	-2.38674	-2.38674	-2.38674	-2.38674	-2.38674	-2.38674	1.75915	-2.38674	-2.38674	5.90504	-2.38674	1.75915	1.75915	-2.38674	-2.38674	-2.38674	-2.38674	-2.38674	1.75915	-2.38674	-2.38674	-2.38674	-2.38674	5.90504	1.75915	1.75915	1.75915	1.75915	1.75915	5.90504	-2.38674	-2.38674	1.75915	1.75915	-2.38674	-2.38674	-2.38674
-2.66314	-2.66314	-2.66314	-2.66314	-2.66314	1.48276	1.48276	-2.66314	1.48276	-2.66314	-2.66314	1.48276	-2.66314	-2.66314	1.48276	-2.66314	1.48276	-2.66314	1.48276	1.48276	-2.66314	-2.66314	-2.66314	1.48276	1.48276	-2.66314	9.77454	-2.66314	5.62865	1.48276	-2.66314	1.48276	-2.66314	-2.66314	-2.66314	1.48276	1.48276	-2.66314	1.48276	-2.66314	5.62865	-2.66314	-2.66314	-2.66314	-2.66314	-2.66314	1.48276	1.48276	-2.66314	5.62865
0.929971	5.07586	-3.21592	-3.21592	-3.21592	5.07586	-3.21592	-3.21592	-3.21592	5.07586	-3.21592	0.929971	-3.21592	-3.21592	-3.21592	0.929971	0.929971	-3.21592	0.929971	5.07586	0.929971	0.929971	-3.21592	-3.21592	0.929971	-3.21592	5.07586	-3.21592	-3.21592	5.07586	-3.21592	-3.21592	-3.21592	0.929971	-3.21592	0.929971	0.929971	-3.21592	-3.21592	0.929971	-3.21592	0.929971	5.07586	-3.21592	-3.21592	-3.21592	-3.21592	0.929971	-3.21592	-3.21592
-2.52494	-2.52494	-2.52494	1.62095	-2.52494	5.76685	-2.52494	-2.52494	-2.52494	1.62095	-2.52494	5.76685	-2.52494	-2.52494	1.62095	-2.52494	1.62095	-2.52494	-2.52494	1.62095	-2.52494	-2.52494	-2.52494	-2.52494	1.62095	-2.52494	5.76685	1.62095	5.76685	-2.52494	5.76685	-2.52494	-2.52494	-2.52494	-2.52494	1.62095	-2.52494	1.62095	-2.52494	-2.52494	1.62095	-2.52494	-2.52494	1.62095	5.76685	5.76685	5.76685	1.62095	-2.52494	-2.52494
-2.66314	-2.66314	-2.66314	-2.66314	5.62865	-2.66314	-2.66314	1.48276	1.48276	-2.66314	-2.66314	-2.66314	-2.66314	-2.66314	-2.66314	5.62865	-2.66314	1.48276	-2.66314	1.48276	-2.66314	1.48276	-2.66314	-2.66314	5.62865	1.48276	1.48276	1.48276	-2.66314	5.62865	1.48276	9.77454	5.62865	9.77454	5.62865	1.48276	1.48276	5.62865	5.62865	5.62865	5.62865	-2.66314	1.48276	-2.66314	5.62865	1.48276	1.48276	1.48276	-2.66314	-2.66314
1.34456	-2.80133	1.34456	-2.80133	-2.80133	-2.80133	5.49045	-2.80133	5.49045	1.34456	-2.80133	-2.80133	-2.80133	1.34456	5.49045	-2.80133	1.34456	-2.80133	-2.80133	-2.80133	1.34456	-2.80133	-2.80133	-2.80133	1.34456	5.49045	-2.80133	1.34456	1.34456	-2.80133	-2.80133	1.34456	-2.80133	1.34456	-2.80133	5.49045	1.34456	1.34456	1.34456	1.34456	-2.80133	5.49045	1.34456	-2.80133	1.34456	-2.80133	-2.80133	1.34456	-2.80133	1.34456
-2.52494	1.62095	-2.52494	1.62095	-2.52494	9.91274	-2.52494	-2.52494	-2.52494	1.62095	1.62095	1.62095	-2.52494	-2.52494	-2.52494	1.62095	-2.52494	-2.52494	-2.52494	-2.52494	-2.52494	-2.52494	1.62095	1.62095	1.62095	-2.52494	-2.52494	1.62095	-2.52494	5.76685	-2.52494	1.62095	-2.52494	-2.52494	-2.52494	1.62095	-2.52494	5.76685	-2.52494	-2.52494	-2.52494	1.62095	-2.52494	1.62095	1.62095	1.62095	1.62095	1.62095	1.62095	5.76685
-1.55756	-1.55756	2.58833	-1.55756	2.58833	2.58833	2.58833	2.58833	2.58833	-1.55756	-1.55756	-1.55756	-1.55756	2.58833	-1.55756	-1.55756	-1.55756	-1.55756	-1.55756	2.58833	-1.55756	-1.55756	-1.55756	-1.55756	-1.55756	-1.55756	-1.55756	-1.55756	-1.55756	-1.55756	2.58833	2.58833	2.58833	2.58833	-1.55756	2.58833	-1.55756	-1.55756	-1.55756	2.58833	-1.55756	6.73422	2.58833	-1.55756	-1.55756	6.73422	-1.55756	-1.55756	2.58833	-1.55756
5.35226	-2.93953	1.20636	1.20636	-2.93953	5.35226	-2.93953	5.35226	-2.93953	5.35226	-2.93953	-2.93953	1.20636	-2.93953	-2.93953	1.20636	1.20636	-2.93953	1.20636	1.20636	-2.93953	-2.93953	1.20636	1.20636	-2.93953	-2.93953	-2.93953	-2.93953	1.20636	-2.93953	1.20636	5.35226	1.20636	5.35226	-2.93953	-2.93953	-2.93953	5.35226	-2.93953	1.20636	-2.93953	1.20636	1.20636	1.20636	-2.93953	-2.93953	1.20636	1.20636	1.20636	1.20636
-1.83396	2.31194	2.31194	-1.83396	-1.83396	2.31194	2.31194	-1.83396	-1.83396	-1.83396	-1.83396	-1.83396	-1.83396	-1.83396	-1.83396	-1.83396	2.31194	-1.83396	-1.83396	-1.83396	2.31194	-1.83396	2.31194	2.31194	-1.83396	-1.83396	-1.83396	2.31194	2.31194	-1.83396	2.31194	-1.83396	-1.83396	-1.83396	-1.83396	-1.83396	-1.83396	-1.83396	2.31194	-1.83396	-1.83396	2.31194	-1.83396	-1.83396	-1.83396	2.31194	6.45783	-1.83396	-1.83396	-1.83396
-2.52494	-2.52494	1.62095	-2.52494	-2.52494	-2.52494	5.76685	-2.52494	1.62095	-2.52494	-2.52494	-2.52494	1.62095	-2.52494	-2.52494	-2.52494	5.76685	-2.52494	1.62095	1.62095	-2.52494	1.62095	5.76685	-2.52494	-2.52494	1.62095	-2.52494	1.62095	-2.52494	1.62095	1.62095	-2.52494	1.62095	1.62095	1.62095	-2.52494	1.62095	1.62095	1.62095	1.62095	1.62095	-2.52494	9.91274	-2.52494	1.62095	1.62095	1.62095	-2.52494	1.62095	-2.52494
1.62095	1.62095	-2.52494	1.62095	-2.52494	-2.52494	-2.52494	1.62095	9.91274	1.62095	-2.52494	-2.52494	1.62095	1.62095	-2.52494	-2.52494	-2.52494	-2.52494	1.62095	-2.52494	-2.52494	5.76685	-2.52494	-2.52494	-2.52494	-2.52494	1.62095	-2.52494	1.62095	-2.52494	1.62095	5.76685	5.76685	1.62095	-2.52494	1.62095	1.62095	1.62095	1.62095	-2.52494	-2.52494	9.91274	1.62095	-2.52494	-2.52494	-2.52494	1.62095	-2.52494	-2.52494	-2.52494
1.89735	-2.24855	1.89735	1.89735	-2.24855	-2.24855	-2.24855	-2.24855	-2.24855	-2.24855	1.89735	1.89735	-2.24855	1.89735	-2.24855	6.04324	-2.24855	-2.24855	1.89735	-2.24855	-2.24855	1.89735	-2.24855	-2.24855	-2.24855	1.89735	1.89735	1.89735	-2.24855	-2.24855	1.89735	1.89735	-2.24855	1.89735	-2.24855	-2.24855	-2.24855	6.04324	-2.24855	6.04324	-2.24855	1.89735	1.89735	1.89735	-2.24855	1.89735	1.89735	1.89735	-2.24855	1.89735
-3.35412	0.791775	-3.35412	4.93767	-3.35412	0.791775	-3.35412	4.93767	-3.35412	4.93767	0.791775	4.93767	0.791775	0.791775	4.93767	0.791775	-3.35412	0.791775	-3.35412	-3.35412	0.791775	-3.35412	0.791775	0.791775	-3.35412	0.791775	-3.35412	-3.35412	-3.35412	-3.35412	-3.35412	0.791775	0.791775	4.93767	-3.35412	-3.35412	0.791775	0.791775	-3.35412	0.791775	0.791775	-3.35412	-3.35412	-3.35412	-3.35412	4.93767	-3.35412	0.791775	-3.35412	0.791775
1.89735	-2.24855	-2.24855	-2.24855	-2.24855	1.89735	6.04324	-2.24855	-2.24855	-2.24855	-2.24855	-2.24855	-2.24855	-2.24855	6.04324	1.89735	-2.24855	-2.24855	1.89735	-2.24855	-2.24855	1.89735	1.89735	6.04324	-2.24855	-2.24855	-2.24855	1.89735	-2.24855	-2.24855	-2.24855	-2.24855	-2.24855	-2.24855	-2.24855	6.04324	1.89735	1.89735	1.89735	-2.24855	1.89735	1.89735	1.89735	1.89735	-2.24855	-2.24855	1.89735	1.89735	-2.24855	1.89735
1.34456	1.34456	-2.80133	1.34456	-2.80133	1.34456	-2.80133	1.34456	-2.80133	-2.80133	-2.80133	1.34456	-2.80133	1.34456	1.34456	-2.80133	-2.80133	-2.80133	1.34456	-2.80133	1.34456	1.34456	5.49045	1.34456	-2.80133	1.34456	1.34456	1.34456	-2.80133	-2.80133	1.34456	5.49045	1.34456	-2.80133	-2.80133	-2.80133	-2.80133	-2.80133	1.34456	1.34456	-2.80133	1.34456	5.49045	-2.80133	-2.80133	1.34456	-2.80133	-2.80133	1.34456	1.34456
1.75915	-2.38674	1.75915	-2.38674	-2.38674	-2.38674	-2.38674	-2.38674	5.90504	-2.38674	1.75915	1.75915	1.75915	-2.38674	1.75915	1.75915	1.75915	5.90504	-2.38674	-2.38674	-2.38674	-2.38674	-2.38674	-2.38674	1.75915	-2.38674	-2.38674	-2.38674	1.75915	-2.38674	5.90504	-2.38674	-2.38674	1.75915	-2.38674	-2.38674	1.75915	-2.38674	1.75915	-2.38674	5.90504	1.75915	1.75915	1.75915	-2.38674	1.75915	1.75915	1.75915	1.75915	5.90504
-2.38674	5.90504	1.75915	-2.38674	1.75915	5.90504	1.75915	-2.38674	-2.38674	1.75915	-2.38674	1.75915	-2.38674	-2.38674	-2.38674	1.75915	-2.38674	-2.38674	-2.38674	1.75915	-2.38674	1.75915	1.75915	-2.38674	-2.38674	-2.38674	-2.38674	-2.38674	-2.38674	1.75915	-2.38674	-2.38674	5.90504	1.75915	-2.38674	5.90504	-2.38674	-2.38674	1.75915	1.75915	-2.38674	1.75915	-2.38674	-2.38674	5.90504	1.75915	-2.38674	1.75915	1.75915	-2.38674
4.38488	-3.9069	0.238989	0.238989	4.38488	0.238989	-3.9069	0.238989	0.238989	-3.9069	0.238989	0.238989	-3.9069	-3.9069	-3.9069	-3.9069	4.38488	0.238989	0.238989	-3.9069	0.238989	0.238989	8.53077	0.238989	0.238989	-3.9069	0.238989	0.238989	0.238989	-3.9069	0.238989	-3.9069	0.238989	-3.9069	-3.9069	0.238989	-3.9069	-3.9069	0.238989	-3.9069	-3.9069	-3.9069	-3.9069	-3.9069	8.53077	-3.9069	0.238989	-3.9069	0.238989	8.53077
1.48276	-2.66314	1.48276	-2.66314	1.48276	-2.66314	1.48276	1.48276	-2.66314	-2.66314	-2.66314	5.62865	1.48276	-2.66314	-2.66314	-2.66314	1.48276	1.48276	-2.66314	5.62865	5.62865	-2.66314	-2.66314	-2.66314	-2.66314	1.48276	1.48276	-2.66314	-2.66314	-2.66314	-2.66314	-2.66314	-2.66314	-2.66314	1.48276	-2.66314	-2.66314	-2.66314	1.48276	1.48276	-2.66314	-2.66314	-2.66314	-2.66314	5.62865	-2.66314	1.48276	-2.66314	-2.66314	-2.66314
-1.83396	-1.83396	2.31194	2.31194	2.31194	-1.83396	-1.83396	-1.83396	-1.83396	-1.83396	-1.83396	-1.83396	2.31194	-1.83396	2.31194	-1.83396	6.45783	-1.83396	-1.83396	-1.83396	2.31194	-1.83396	-1.83396	-1.83396	-1.83396	-1.83396	6.45783	-1.83396	-1.83396	-1.83396	2.31194	10.6037	2.31194	-1.83396	-1.83396	2.31194	6.45783	-1.83396	6.45783	-1.83396	-1.83396	2.31194	2.31194	-1.83396	2.31194	-1.83396	10.6037	2.31194	2.31194	-1.83396
-2.80133	-2.80133	1.34456	-2.80133	-2.80133	1.34456	5.49045	1.34456	1.34456	1.34456	1.34456	-2.80133	1.34456	-2.80133	1.34456	1.34456	-2.80133	-2.80133	1.34456	1.34456	1.34456	-2.80133	1.34456	-2.80133	-2.80133	-2.80133	1.34456	1.34456	-2.80133	-2.80133	1.34456	-2.80133	1.34456	-2.80133	-2.80133	1.34456	-2.80133	-2.80133	1.34456	-2.80133	1.34456	-2.80133	5.49045	1.34456	1.34456	-2.80133	-2.80133	-2.80133	1.34456	1.34456
5.49045	-2.80133	1.34456	1.34456	-2.80133	1.34456	-2.80133	-2.80133	1.34456	1.34456	-2.80133	-2.80133	1.34456	-2.80133	-2.80133	-2.80133	5.49045	-2.80133	-2.80133	-2.80133	5.49045	-2.80133	1.34456	5.49045	-2.80133	-2.80133	-2.80133	-2.80133	5.49045	-2.80133	-2.80133	1.34456	-2.80133	-2.80133	1.34456	-2.80133	-2.80133	-2.80133	1.34456	-2.80133	1.34456	1.34456	-2.80133	1.34456	1.34456	-2.80133	-2.80133	5.49045	5.49045	-2.80133
-2.93953	-2.93953	-2.93953	-2.93953	-2.93953	-2.93953	1.20636	-2.93953	1.20636	5.35226	-2.93953	-2.93953	-2.93953	-2.93953	1.20636	5.35226	-2.93953	1.20636	-2.93953	-2.93953	-2.93953	5.35226	5.35226	1.20636	-2.93953	1.20636	1.20636	-2.93953	1.20636	5.35226	-2.93953	-2.93953	1.20636	1.20636	1.20636	1.20636	1.20636	-2.93953	-2.93953	1.20636	-2.93953	-2.93953	-2.93953	-2.93953	1.20636	5.35226	-2.93953	1.20636	-2.93953	1.20636
-2.66314	-2.66314	-2.66314	-2.66314	-2.66314	-2.66314	-2.66314	1.48276	-2.66314	5.62865	-2.66314	1.48276	-2.66314	1.48276	1.48276	1.48276	1.48276	9.77454	-2.66314	-2.66314	-2.66314	-2.66314	-2.66314	1.48276	-2.66314	1.48276	1.48276	5.62865	-2.66314	-2.66314	5.62865	9.77454	-2.66314	1.48276	-2.66314	5.62865	-2.66314	-2.66314	-2.66314	-2.66314	1.48276	1.48276	-2.66314	5.62865	1.48276	1.48276	-2.66314	1.48276	1.48276	1.48276
-1.83396	-1.83396	-1.83396	-1.83396	-1.83396	-1.83396	-1.83396	2.31194	-1.83396	2.31194	2.31194	-1.83396	2.31194	-1.83396	-1.83396	2.31194	6.45783	-1.83396	-1.83396	-1.83396	-1.83396	-1.83396	2.31194	-1.83396	2.31194	-1.83396	-1.83396	2.31194	-1.83396	-1.83396	2.31194	-1.83396	-1.83396	-1.83396	6.45783	-1.83396	10.6037	2.31194	2.31194	-1.83396	2.31194	-1.83396	2.31194	-1.83396	2.31194	2.31194	-1.83396	-1.83396	6.45783	2.31194
6.31963	-1.97215	-1.97215	-1.97215	-1.97215	-1.97215	6.31963	2.17374	2.17374	2.17374	-1.97215	-1.97215	-1.97215	-1.97215	-1.97215	-1.97215	2.17374	-1.97215	2.17374	-1.97215	-1.97215	-1.97215	-1.97215	-1.97215	-1.97215	-1.97215	2.17374	-1.97215	2.17374	-1.97215	6.31963	-1.97215	-1.97215	2.17374	-1.97215	-1.97215	2.17374	-1.97215	-1.97215	2.17374	-1.97215	6.31963	2.17374	-1.97215	2.17374	2.17374	-1.97215	2.17374	-1.97215	6.31963
-2.66314	1.48276	1.48276	1.48276	-2.66314	-2.66314	-2.66314	1.48276	-2.66314	5.62865	-2.66314	5.62865	-2.66314	-2.66314	1.48276	5.62865	-2.66314	-2.66314	-2.66314	-2.66314	1.48276	1.48276	-2.66314	-2.66314	1.48276	-2.66314	-2.66314	1.48276	1.48276	-2.66314	1.48276	1.48276	1.48276	-2.66314	-2.66314	1.48276	1.48276	1.48276	-2.66314	1.48276	-2.66314	1.48276	1.48276	-2.66314	-2.66314	-2.66314	-2.66314	-2.66314	-2.66314	1.48276
-3.35412	0.791775	0.791775	0.791775	4.93767	-3.35412	4.93767	0.791775	0.791775	4.93767	-3.35412	-3.35412	-3.35412	-3.35412	4.93767	0.791775	-3.35412	0.791775	0.791775	0.791775	0.791775	-3.35412	0.791775	-3.35412	0.791775	0.791775	-3.35412	-3.35412	-3.35412	-3.35412	0.791775	-3.35412	0.791775	-3.35412	-3.35412	0.791775	0.791775	4.93767	0.791775	0.791775	-3.35412	-3.35412	0.791775	0.791775	9.08356	-3.35412	0.791775	4.93767	0.791775	-3.35412
2.17374	-1.97215	-1.97215	-1.97215	-1.97215	2.17374	6.31963	-1.97215	2.17374	-1.97215	2.17374	-1.97215	-1.97215	-1.97215	2.17374	6.31963	-1.97215	-1.97215	-1.97215	-1.97215	-1.97215	-1.97215	-1.97215	2.17374	-1.97215	-1.97215	-1.97215	2.17374	-1.97215	-1.97215	-1.97215	2.17374	2.17374	6.31963	2.17374	-1.97215	-1.97215	2.17374	-1.97215	-1.97215	6.31963	-1.97215	-1.97215	2.17374	2.17374	-1.97215	6.31963	2.17374	2.17374	-1.97215
-2.24855	-2.24855	-2.24855	-2.24855	-2.24855	-2.24855	1.89735	-2.24855	-2.24855	6.04324	1.89735	1.89735	1.89735	-2.24855	-2.24855	-2.24855	1.89735	-2.24855	1.89735	-2.24855	-2.24855	-2.24855	1.89735	-2.24855	-2.24855	-2.24855	-2.24855	1.89735	6.04324	1.89735	6.04324	1.89735	6.04324	-2.24855	1.89735	-2.24855	1.89735	10.1891	1.89735	1.89735	1.89735	1.89735	1.89735	-2.24855	-2.24855	1.89735	1.89735	-2.24855	6.04324	-2.24855
-3.21592	0.929971	0.929971	-3.21592	0.929971	5.07586	-3.21592	0.929971	-3.21592	5.07586	0.929971	-3.21592	-3.21592	0.929971	-3.21592	0.929971	0.929971	0.929971	-3.21592	-3.21592	-3.21592	-3.21592	0.929971	9.22176	-3.21592	-3.21592	0.929971	0.929971	-3.21592	0.929971	-3.21592	5.07586	0.929971	0.929971	-3.21592	0.929971	-3.21592	0.929971	-3.21592	0.929971	0.929971	0.929971	-3.21592	0.929971	0.929971	5.07586	0.929971	-3.21592	0.929971	-3.21592
1.34456	1.34456	1.34456	-2.80133	1.34456	1.34456	1.34456	-2.80133	-2.80133	5.49045	1.34456	-2.80133	-2.80133	1.34456	-2.80133	-2.80133	-2.80133	-2.80133	5.49045	5.49045	-2.80133	-2.80133	-2.80133	-2.80133	1.34456	-2.80133	1.34456	-2.80133	1.34456	-2.80133	1.34456	-2.80133	-2.80133	1.34456	1.34456	-2.80133	1.34456	-2.80133	1.34456	-2.80133	1.34456	-2.80133	-2.80133	1.34456	1.34456	1.34456	1.34456	1.34456	1.34456	1.34456
-2.93953	-2.93953	5.35226	1.20636	1.20636	-2.93953	-2.93953	-2.93953	-2.93953	1.20636	1.20636	1.20636	5.35226	-2.93953	-2.93953	1.20636	-2.93953	-2.93953	5.35226	5.35226	-2.93953	-2.93953	1.20636	-2.93953	1.20636	-2.93953	-2.93953	1.20636	1.20636	-2.93953	-2.93953	-2.93953	-2.93953	1.20636	-2.93953	-2.93953	1.20636	1.20636	-2.93953	1.20636	-2.93953	-2.93953	-2.93953	5.35226	-2.93953	-2.93953	1.20636	5.35226	1.20636	-2.93953
-3.07772	-3.07772	-3.07772	-3.07772	9.35995	5.21406	1.06817	-3.07772	-3.07772	-3.07772	1.06817	1.06817	1.06817	-3.07772	9.35995	-3.07772	1.06817	-3.07772	-3.07772	1.06817	1.06817	-3.07772	1.06817	-3.07772	1.06817	-3.07772	-3.07772	-3.07772	-3.07772	5.21406	-3.07772	1.06817	1.06817	-3.07772	5.21406	-3.07772	5.21406	1.06817	1.06817	1.06817	1.06817	-3.07772	1.06817	-3.07772	-3.07772	-3.07772	5.21406	5.21406	-3.07772	1.06817
-3.35412	4.93767	-3.35412	-3.35412	-3.35412	-3.35412	4.93767	-3.35412	0.791775	-3.35412	-3.35412	-3.35412	-3.35412	0.791775	0.791775	-3.35412	4.93767	-3.35412	0.791775	0.791775	-3.35412	0.791775	0.791775	4.93767	0.791775	-3.35412	4.93767	0.791775	-3.35412	4.93767	-3.35412	-3.35412	-3.35412	-3.35412	0.791775	-3.35412	0.791775	-3.35412	4.93767	-3.35412	-3.35412	0.791775	0.791775	0.791775	-3.35412	0.791775	0.791775	-3.35412	0.791775	0.791775
0.791775	-3.35412	0.791775	-3.35412	-3.35412	-3.35412	-3.35412	4.93767	-3.35412	-3.35412	-3.35412	-3.35412	0.791775	4.93767	0.791775	0.791775	0.791775	0.791775	-3.35412	0.791775	-3.35412	0.791775	-3.35412	-3.35412	4.93767	4.93767	-3.35412	-3.35412	9.08356	0.791775	0.791775	4.93767	-3.35412	0.791775	4.93767	0.791775	-3.35412	4.93767	-3.35412	-3.35412	-3.35412	-3.35412	-3.35412	-3.35412	-3.35412	0.791775	4.93767	-3.35412	0.791775	-3.35412
-2.24855	6.04324	-2.24855	-2.24855	1.89735	-2.24855	-2.24855	1.89735	-2.24855	1.89735	1.89735	-2.24855	-2.24855	-2.24855	-2.24855	6.04324	-2.24855	1.89735	-2.24855	1.89735	1.89735	-2.24855	-2.24855	-2.24855	1.89735	-2.24855	-2.24855	1.89735	-2.24855	-2.24855	-2.24855	6.04324	-2.24855	1.89735	-2.24855	-2.24855	1.89735	-2.24855	1.89735	-2.24855	-2.24855	6.04324	1.89735	-2.24855	6.04324	1.89735	1.89735	6.04324	-2.24855	-2.24855
-3.07772	1.06817	-3.07772	1.06817	-3.07772	-3.07772	1.06817	5.21406	5.21406	-3.07772	-3.07772	1.06817	-3.07772	-3.07772	-3.07772	-3.07772	-3.07772	-3.07772	-3.07772	-3.07772	1.06817	-3.07772	-3.07772	1.06817	9.35995	1.06817	1.06817	5.21406	-3.07772	5.21406	-3.07772	-3.07772	-3.07772	-3.07772	1.06817	1.06817	-3.07772	-3.07772	1.06817	1.06817	-3.07772	-3.07772	-3.07772	1.06817	1.06817	-3.07772	-3.07772	-3.07772	1.06817	1.06817
-2.24855	-2.24855	-2.24855	-2.24855	1.89735	-2.24855	1.89735	-2.24855	1.89735	-2.24855	-2.24855	-2.24855	-2.24855	1.89735	-2.24855	1.89735	-2.24855	1.89735	6.04324	-2.24855	-2.24855	1.89735	1.89735	1.89735	-2.24855	-2.24855	-2.24855	1.89735	1.89735	-2.24855	1.89735	-2.24855	-2.24855	-2.24855	1.89735	1.89735	-2.24855	1.89735	-2.24855	-2.24855	-2.24855	-2.24855	-2.24855	6.04324	1.89735	1.89735	-2.24855	1.89735	-2.24855	-2.24855
5.76685	1.62095	1.62095	1.62095	-2.52494	-2.52494	-2.52494	1.62095	-2.52494	-2.52494	-2.52494	-2.52494	-2.52494	-2.52494	-2.52494	1.62095	-2.52494	1.62095	1.62095	-2.52494	5.76685	-2.52494	1.62095	-2.52494	1.62095	-2.52494	1.62095	-2.52494	1.62095	-2.52494	-2.52494	-2.52494	1.62095	-2.52494	1.62095	-2.52494	-2.52494	1.62095	1.62095	1.62095	1.62095	1.62095	1.62095	-2.52494	1.62095	1.62095	1.62095	-2.52494	-2.52494	5.76685
-2.38674	-2.38674	1.75915	1.75915	1.75915	1.75915	-2.38674	-2.38674	-2.38674	1.75915	1.75915	-2.38674	1.75915	-2.38674	1.75915	-2.38674	-2.38674	-2.38674	-2.38674	1.75915	-2.38674	-2.38674	-2.38674	5.90504	-2.38674	5.90504	1.75915	-2.38674	-2.38674	-2.38674	-2.38674	-2.38674	1.75915	1.75915	5.90504	1.75915	-2.38674	-2.38674	-2.38674	-2.38674	1.75915	-2.38674	-2.38674	1.75915	-2.38674	-2.38674	1.75915	-2.38674	5.90504	1.75915
1.48276	-2.66314	-2.66314	-2.66314	5.62865	1.48276	1.48276	1.48276	1.48276	-2.66314	-2.66314	-2.66314	1.48276	1.48276	-2.66314	1.48276	-2.66314	-2.66314	-2.66314	-2.66314	1.48276	1.48276	-2.66314	1.48276	1.48276	-2.66314	-2.66314	-2.66314	1.48276	1.48276	1.48276	1.48276	1.48276	-2.66314	-2.66314	-2.66314	1.48276	1.48276	-2.66314	1.48276	-2.66314	1.48276	-2.66314	1.48276	-2.66314	1.48276	1.48276	-2.66314	-2.66314	-2.66314
-2.66314	-2.66314	1.48276	1.48276	1.48276	5.62865	1.48276	-2.66314	-2.66314	1.48276	1.48276	-2.66314	-2.66314	1.48276	1.48276	-2.66314	5.62865	-2.66314	5.62865	-2.66314	-2.66314	-2.66314	-2.66314	-2.66314	-2.66314	-2.66314	-2.66314	-2.66314	1.48276	1.48276	1.48276	1.48276	9.77454	1.48276	-2.66314	1.48276	1.48276	1.48276	-2.66314	1.48276	1.48276	1.48276	-2.66314	5.62865	-2.66314	-2.66314	1.48276	-2.66314	-2.66314	-2.66314
4.66127	-3.63051	-3.63051	0.515382	0.515382	0.515382	-3.63051	-3.63051	0.515382	0.515382	-3.63051	0.515382	0.515382	4.66127	-3.63051	0.515382	-3.63051	0.515382	4.66127	4.66127	-3.63051	-3.63051	0.515382	0.515382	-3.63051	4.66127	-3.63051	0.515382	-3.63051	0.515382	-3.63051	-3.63051	0.515382	-3.63051	-3.63051	0.515382	-3.63051	0.515382	-3.63051	0.515382	4.66127	-3.63051	-3.63051	-3.63051	-3.63051	0.515382	0.515382	-3.63051	0.515382	-3.63051
2.03554	-2.11035	-2.11035	-2.11035	2.03554	-2.11035	-2.11035	-2.11035	-2.11035	-2.11035	-2.11035	2.03554	2.03554	-2.11035	-2.11035	-2.11035	2.03554	2.03554	2.03554	2.03554	-2.11035	2.03554	-2.11035	6.18143	2.03554	-2.11035	-2.11035	-2.11035	-2.11035	-2.11035	2.03554	2.03554	-2.11035	2.03554	-2.11035	-2.11035	-2.11035	-2.11035	2.03554	2.03554	2.03554	-2.11035	-2.11035	2.03554	2.03554	-2.11035	-2.11035	2.03554	-2.11035	-2.11035
0.100793	-4.0451	0.100793	-4.0451	-4.0451	0.100793	0.100793	8.39258	4.24668	0.100793	-4.0451	-4.0451	0.100793	-4.0451	-4.0451	-4.0451	0.100793	0.100793	-4.0451	-4.0451	0.100793	0.100793	4.24668	4.24668	4.24668	-4.0451	0.100793	0.100793	0.100793	4.24668	0.100793	-4.0451	-4.0451	0.100793	0.100793	-4.0451	-4.0451	-4.0451	-4.0451	-4.0451	0.100793	-4.0451	0.100793	-4.0451	0.100793	0.100793	4.24668	-4.0451	0.100793	-4.0451
1.34456	1.34456	5.49045	9.63634	-2.80133	1.34456	-2.80133	-2.80133	-2.80133	-2.80133	1.34456	-2.80133	1.34456	5.49045	-2.80133	1.34456	-2.80133	1.34456	-2.80133	-2.80133	-2.80133	-2.80133	-2.80133	-2.80133	-2.80133	1.34456	-2.80133	1.34456	-2.80133	1.34456	-2.80133	1.34456	-2.80133	5.49045	1.34456	1.34456	1.34456	5.49045	-2.80133	-2.80133	-2.80133	1.34456	1.34456	5.49045	1.34456	1.34456	-2.80133	1.34456	1.34456	1.34456
-4.1833	-4.1833	4.10849	-4.1833	-0.0374037	-0.0374037	4.10849	-0.0374037	-0.0374037	-4.1833	-4.1833	-0.0374037	-0.0374037	4.10849	-4.1833	-0.0374037	4.10849	-4.1833	-0.0374037	8.25438	-4.1833	-4.1833	-0.0374037	-0.0374037	4.10849	-4.1833	-0.0374037	-0.0374037	-4.1833	4.10849	-4.1833	-0.0374037	-4.1833	-4.1833	-4.1833	4.10849	-4.1833	4.10849	-4.1833	-0.0374037	-0.0374037	-0.0374037	-0.0374037	-4.1833	-0.0374037	-0.0374037	-4.1833	-0.0374037	-0.0374037	-0.0374037
-2.80133	-2.80133	1.34456	1.34456	1.34456	-2.80133	1.34456	-2.80133	1.34456	-2.80133	5.49045	-2.80133	1.34456	-2.80133	1.34456	1.34456	1.34456	-2.80133	1.34456	-2.80133	1.34456	1.34456	-2.80133	-2.80133	1.34456	-2.80133	1.34456	-2.80133	1.34456	-2.80133	5.49045	1.34456	-2.80133	1.34456	1.34456	1.34456	-2.80133	-2.80133	-2.80133	1.34456	1.34456	1.34456	1.34456	1.34456	1.34456	-2.80133	1.34456	-2.80133	-2.80133	-2.80133
0.791775	-3.35412	-3.35412	0.791775	-3.35412	-3.35412	4.93767	-3.35412	4.93767	0.791775	-3.35412	-3.35412	0.791775	-3.35412	0.791775	-3.35412	0.791775	0.791775	-3.35412	4.93767	4.93767	0.791775	0.791775	0.791775	0.791775	0.791775	-3.35412	0.791775	-3.35412	-3.35412	-3.35412	-3.35412	0.791775	-3.35412	0.791775	-3.35412	4.93767	-3.35412	0.791775	4.93767	-3.35412	-3.35412	-3.35412	0.791775	-3.35412	-3.35412	0.791775	-3.35412	-3.35412	4.93767
1.06817	1.06817	-3.07772	5.21406	-3.07772	1.06817	-3.07772	1.06817	1.06817	1.06817	-3.07772	1.06817	5.21406	-3.07772	1.06817	1.06817	1.06817	1.06817	-3.07772	-3.07772	-3.07772	1.06817	-3.07772	-3.07772	-3.07772	9.35995	-3.07772	-3.07772	-3.07772	-3.07772	-3.07772	-3.07772	-3.07772	-3.07772	-3.07772	5.21406	1.06817	1.06817	1.06817	-3.07772	-3.07772	-3.07772	1.06817	-3.07772	-3.07772	1.06817	-3.07772	-3.07772	1.06817	1.06817
-3.21592	-3.21592	-3.21592	5.07586	0.929971	-3.21592	5.07586	0.929971	-3.21592	0.929971	5.07586	-3.21592	0.929971	-3.21592	0.929971	-3.21592	-3.21592	-3.21592	-3.21592	5.07586	5.07586	-3.21592	9.22176	0.929971	0.929971	-3.21592	-3.21592	-3.21592	-3.21592	-3.21592	0.929971	-3.21592	5.07586	0.929971	-3.21592	-3.21592	-3.21592	0.929971	9.22176	-3.21592	-3.21592	0.929971	-3.21592	-3.21592	5.07586	0.929971	0.929971	-3.21592	0.929971	-3.21592
0.791775	-3.35412	9.08356	-3.35412	0.791775	0.791775	0.791775	-3.35412	0.791775	-3.35412	-3.35412	0.791775	4.93767	-3.35412	-3.35412	-3.35412	0.791775	0.791775	0.791775	-3.35412	0.791775	0.791775	4.93767	-3.35412	0.791775	0.791775	0.791775	-3.35412	-3.35412	-3.35412	-3.35412	0.791775	0.791775	0.791775	-3.35412	-3.35412	0.791775	0.791775	-3.35412	-3.35412	0.791775	-3.35412	0.791775	0.791775	-3.35412	-3.35412	0.791775	-3.35412	-3.35412	-3.35412
5.07586	0.929971	-3.21592	0.929971	-3.21592	0.929971	0.929971	-3.21592	-3.21592	-3.21592	0.929971	-3.21592	-3.21592	-3.21592	0.929971	5.07586	5.07586	0.929971	-3.21592	-3.21592	-3.21592	9.22176	-3.21592	0.929971	0.929971	0.929971	-3.21592	-3.21592	-3.21592	0.929971	-3.21592	0.929971	-3.21592	-3.21592	-3.21592	-3.21592	0.929971	13.3676	-3.21592	-3.21592	-3.21592	-3.21592	-3.21592	5.07586	-3.21592	0.929971	-3.21592	-3.21592	0.929971	-3.21592
1.89735	-2.24855	-2.24855	-2.24855	-2.24855	-2.24855	1.89735	1.89735	1.89735	-2.24855	1.89735	-2.24855	-2.24855	-2.24855	1.89735	-2.24855	1.89735	-2.24855	1.89735	-2.24855	1.89735	1.89735	-2.24855	-2.24855	-2.24855	-2.24855	-2.24855	1.89735	6.04324	-2.24855	-2.24855	-2.24855	1.89735	-2.24855	1.89735	-2.24855	1.89735	-2.24855	6.04324	6.04324	-2.24855	-2.24855	1.89735	6.04324	1.89735	-2.24855	-2.24855	6.04324	-2.24855	-2.24855
-2.93953	5.35226	5.35226	-2.93953	-2.93953	-2.93953	-2.93953	1.20636	-2.93953	5.35226	-2.93953	-2.93953	1.20636	-2.93953	1.20636	5.35226	-2.93953	-2.93953	-2.93953	1.20636	1.20636	-2.93953	-2.93953	-2.93953	-2.93953	-2.93953	1.20636	1.20636	1.20636	5.35226	-2.93953	1.20636	1.20636	1.20636	1.20636	1.20636	-2.93953	1.20636	1.20636	1.20636	-2.93953	1.20636	-2.93953	-2.93953	1.20636	-2.93953	-2.93953	1.20636	5.35226	-2.93953
-3.49231	-3.49231	0.653578	0.653578	0.653578	0.653578	0.653578	-3.49231	0.653578	-3.49231	0.653578	-3.49231	-3.49231	-3.49231	-3.49231	4.79947	0.653578	4.79947	0.653578	0.653578	0.653578	-3.49231	-3.49231	4.79947	-3.49231	-3.49231	0.653578	4.79947	0.653578	0.653578	-3.49231	0.653578	-3.49231	0.653578	-3.49231	0.653578	0.653578	-3.49231	-3.49231	-3.49231	0.653578	-3.49231	0.653578	-3.49231	0.653578	-3.49231	-3.49231	0.653578	-3.49231	0.653578
2.31194	6.45783	-1.83396	2.31194	6.45783	2.31194	-1.83396	-1.83396	-1.83396	-1.83396	-1.83396	-1.83396	-1.83396	2.31194	-1.83396	-1.83396	-1.83396	2.31194	-1.83396	-1.83396	-1.83396	-1.83396	-1.83396	-1.83396	-1.83396	-1.83396	2.31194	-1.83396	-1.83396	-1.83396	2.31194	6.45783	-1.83396	-1.83396	2.31194	2.31194	-1.83396	-1.83396	2.31194	-1.83396	-1.83396	-1.83396	10.6037	2.31194	-1.83396	-1.83396	10.6037	2.31194	-1.83396	-1.83396
-2.38674	1.75915	-2.38674	-2.38674	1.75915	-2.38674	1.75915	5.90504	-2.38674	1.75915	1.75915	-2.38674	-2.38674	5.90504	-2.38674	1.75915	-2.38674	-2.38674	-2.38674	1.75915	-2.38674	-2.38674	-2.38674	1.75915	-2.38674	1.75915	-2.38674	1.75915	-2.38674	-2.38674	-2.38674	5.90504	-2.38674	1.75915	-2.38674	-2.38674	-2.38674	-2.38674	-2.38674	5.90504	1.75915	5.90504	5.90504	1.75915	1.75915	-2.38674	1.75915	1.75915	1.75915	-2.38674
1.06817	-3.07772	1.06817	1.06817	-3.07772	1.06817	1.06817	-3.07772	-3.07772	5.21406	-3.07772	1.06817	-3.07772	-3.07772	1.06817	1.06817	-3.07772	1.06817	-3.07772	1.06817	1.06817	-3.07772	-3.07772	-3.07772	-3.07772	1.06817	5.21406	1.06817	1.06817	1.06817	-3.07772	-3.07772	1.06817	1.06817	1.06817	-3.07772	-3.07772	1.06817	1.06817	1.06817	-3.07772	1.06817	-3.07772	1.06817	1.06817	1.06817	-3.07772	-3.07772	-3.07772	-3.07772
5.21406	-3.07772	-3.07772	-3.07772	1.06817	1.06817	1.06817	-3.07772	-3.07772	5.21406	-3.07772	-3.07772	1.06817	5.21406	-3.07772	1.06817	-3.07772	1.06817	-3.07772	1.06817	-3.07772	1.06817	-3.07772	1.06817	-3.07772	-3.07772	-3.07772	5.21406	1.06817	1.06817	5.21406	1.06817	-3.07772	-3.07772	-3.07772	5.21406	1.06817	-3.07772	5.21406	1.06817	-3.07772	-3.07772	-3.07772	1.06817	-3.07772	1.06817	5.21406	1.06817	1.06817	-3.07772
-3.49231	0.653578	0.653578	-3.49231	-3.49231	0.653578	0.653578	0.653578	-3.49231	0.653578	0.653578	-3.49231	0.653578	-3.49231	4.79947	0.653578	-3.49231	0.653578	0.653578	0.653578	-3.49231	0.653578	4.79947	-3.49231	0.653578	0.653578	-3.49231	-3.49231	0.653578	4.79947	0.653578	0.653578	-3.49231	0.653578	0.653578	0.653578	4.79947	0.653578	-3.49231	-3.49231	0.653578	0.653578	-3.49231	0.653578	-3.49231	-3.49231	4.79947	0.653578	0.653578	-3.49231
1.62095	1.62095	1.62095	1.62095	-2.52494	-2.52494	1.62095	-2.52494	-2.52494	1.62095	5.76685	-2.52494	1.62095	-2.52494	-2.52494	-2.52494	-2.52494	-2.52494	1.62095	-2.52494	1.62095	-2.52494	-2.52494	1.62095	1.62095	1.62095	-2.52494	1.62095	-2.52494	-2.52494	-2.52494	1.62095	-2.52494	1.62095	-2.52494	1.62095	-2.52494	-2.52494	-2.52494	1.62095	-2.52494	1.62095	9.91274	-2.52494	1.62095	-2.52494	-2.52494	1.62095	-2.52494	1.62095
-2.66314	1.48276	-2.66314	1.48276	-2.66314	1.48276	-2.66314	-2.66314	1.48276	-2.66314	-2.66314	-2.66314	-2.66314	1.48276	-2.66314	1.48276	-2.66314	-2.66314	1.48276	-2.66314	-2.66314	-2.66314	1.48276	5.62865	-2.66314	5.62865	1.48276	5.62865	1.48276	-2.66314	-2.66314	-2.66314	5.62865	1.48276	1.48276	1.48276	5.62865	-2.66314	-2.66314	1.48276	5.62865	1.48276	1.48276	5.62865	1.48276	1.48276	1.48276	5.62865	1.48276	-2.66314
1.06817	-3.07772	5.21406	1.06817	-3.07772	-3.07772	1.06817	-3.07772	1.06817	-3.07772	1.06817	-3.07772	5.21406	-3.07772	1.06817	-3.07772	-3.07772	-3.07772	5.21406	-3.07772	-3.07772	1.06817	1.06817	1.06817	-3.07772	1.06817	-3.07772	-3.07772	5.21406	1.06817	1.06817	-3.07772	1.06817	1.06817	-3.07772	-3.07772	1.06817	-3.07772	1.06817	-3.07772	1.06817	5.21406	-3.07772	5.21406	5.21406	-3.07772	1.06817	1.06817	5.21406	-3.07772
1.20636	-2.93953	9.49815	-2.93953	-2.93953	-2.93953	-2.93953	1.20636	1.20636	-2.93953	1.20636	1.20636	-2.93953	-2.93953	-2.93953	5.35226	-2.93953	-2.93953	5.35226	-2.93953	-2.93953	1.20636	-2.93953	1.20636	1.20636	1.20636	-2.93953	-2.93953	-2.93953	5.35226	-2.93953	-2.93953	-2.93953	-2.93953	1.20636	1.20636	-2.93953	1.20636	1.20636	-2.93953	1.20636	-2.93953	1.20636	1.20636	-2.93953	1.20636	-2.93953	5.35226	-2.93953	-2.93953
-3.07772	-3.07772	1.06817	-3.07772	1.06817	1.06817	-3.07772	-3.07772	1.06817	1.06817	1.06817	-3.07772	-3.07772	1.06817	5.21406	-3.07772	5.21406	-3.07772	1.06817	1.06817	-3.07772	-3.07772	1.06817	-3.07772	5.21406	-3.07772	-3.07772	1.06817	1.06817	1.06817	1.06817	-3.07772	1.06817	-3.07772	1.06817	1.06817	-3.07772	5.21406	-3.07772	1.06817	-3.07772	1.06817	1.06817	1.06817	1.06817	-3.07772	1.06817	-3.07772	-3.07772	-3.07772
1.62095	1.62095	-2.52494	-2.52494	5.76685	-2.52494	1.62095	-2.52494	-2.52494	1.62095	1.62095	-2.52494	1.62095	-2.52494	1.62095	-2.52494	-2.52494	1.62095	-2.52494	1.62095	-2.52494	-2.52494	1.62095	-2.52494	-2.52494	-2.52494	5.76685	-2.52494	-2.52494	1.62095	1.62095	1.62095	-2.52494	-2.52494	-2.52494	-2.52494	-2.52494	1.62095	1.62095	5.76685	-2.52494	1.62095	9.91274	1.62095	-2.52494	-2.52494	1.62095	1.62095	1.62095	1.62095
1.48276	-2.66314	1.48276	1.48276	-2.66314	1.48276	-2.66314	1.48276	1.48276	-2.66314	-2.66314	-2.66314	1.48276	1.48276	-2.66314	-2.66314	1.48276	-2.66314	-2.66314	-2.66314	-2.66314	-2.66314	1.48276	1.48276	1.48276	1.48276	-2.66314	5.62865	1.48276	-2.66314	-2.66314	-2.66314	-2.66314	-2.66314	-2.66314	5.62865	1.48276	-2.66314	1.48276	5.62865	-2.66314	5.62865	1.48276	-2.66314	1.48276	1.48276	1.48276	1.48276	1.48276	5.62865
-2.93953	-2.93953	1.20636	-2.93953	1.20636	5.35226	-2.93953	-2.93953	-2.93953	1.20636	1.20636	-2.93953	1.20636	1.20636	5.35226	-2.93953	-2.93953	-2.93953	1.20636	1.20636	-2.93953	-2.93953	5.35226	1.20636	-2.93953	1.20636	1.20636	-2.93953	1.20636	-2.93953	1.20636	-2.93953	1.20636	1.20636	-2.93953	-2.93953	1.20636	-2.93953	1.20636	-2.93953	-2.93953	-2.93953	5.35226	-2.93953	1.20636	-2.93953	1.20636	-2.93953	1.20636	-2.93953
-2.38674	-2.38674	-2.38674	-2.38674	-2.38674	10.0509	-2.38674	-2.38674	-2.38674	1.75915	1.75915	1.75915	1.75915	-2.38674	1.75915	1.75915	-2.38674	-2.38674	-2.38674	1.75915	-2.38674	-2.38674	-2.38674	-2.38674	-2.38674	-2.38674	1.75915	-2.38674	5.90504	1.75915	1.75915	-2.38674	1.75915	1.75915	1.75915	1.75915	1.75915	-2.38674	1.75915	1.75915	5.90504	-2.38674	-2.38674	1.75915	1.75915	1.75915	1.75915	-2.38674	1.75915	1.75915
5.62865	1.48276	-2.66314	1.48276	1.48276	-2.66314	-2.66314	1.48276	-2.66314	-2.66314	-2.66314	9.77454	-2.66314	1.48276	-2.66314	-2.66314	-2.66314	-2.66314	1.48276	-2.66314	1.48276	-2.66314	1.48276	1.48276	-2.66314	1.48276	1.48276	-2.66314	-2.66314	-2.66314	1.48276	1.48276	-2.66314	1.48276	-2.66314	5.62865	-2.66314	1.48276	-2.66314	-2.66314	-2.66314	-2.66314	-2.66314	5.62865	-2.66314	1.48276	-2.66314	1.48276	1.48276	-2.66314
-3.21592	0.929971	-3.21592	0.929971	-3.21592	0.929971	-3.21592	0.929971	-3.21592	0.929971	0.929971	-3.21592	5.07586	-3.21592	0.929971	0.929971	5.07586	0.929971	-3.21592	0.929971	-3.21592	5.07586	0.929971	-3.21592	-3.21592	-3.21592	5.07586	-3.21592	0.929971	-3.21592	-3.21592	0.929971	0.929971	-3.21592	-3.21592	0.929971	0.929971	-3.21592	-3.21592	0.929971	0.929971	5.07586	-3.21592	-3.21592	5.07586	0.929971	-3.21592	0.929971	0.929971	0.929971
-1.97215	-1.97215	2.17374	2.17374	2.17374	-1.97215	-1.97215	-1.97215	-1.97215	-1.97215	2.17374	-1.97215	-1.97215	-1.97215	2.17374	-1.97215	2.17374	-1.97215	-1.97215	-1.97215	2.17374	-1.97215	2.17374	-1.97215	-1.97215	-1.97215	-1.97215	2.17374	6.31963	-1.97215	-1.97215	2.17374	2.17374	6.31963	2.17374	-1.97215	2.17374	2.17374	-1.97215	2.17374	-1.97215	-1.97215	6.31963	6.31963	-1.97215	-1.97215	6.31963	2.17374	-1.97215	2.17374
-2.52494	-2.52494	1.62095	1.62095	-2.52494	-2.52494	-2.52494	-2.52494	5.76685	1.62095	-2.52494	-2.52494	1.62095	-2.52494	1.62095	-2.52494	-2.52494	-2.52494	5.76685	1.62095	-2.52494	-2.52494	-2.52494	-2.52494	1.62095	1.62095	1.62095	1.62095	-2.52494	1.62095	1.62095	-2.52494	-2.52494	-2.52494	1.62095	1.62095	1.62095	1.62095	1.62095	-2.52494	5.76685	1.62095	1.62095	1.62095	1.62095	-2.52494	1.62095	-2.52494	1.62095	-2.52494
-2.11035	2.03554	2.03554	-2.11035	-2.11035	-2.11035	2.03554	-2.11035	2.03554	2.03554	2.03554	-2.11035	2.03554	-2.11035	2.03554	-2.11035	-2.11035	-2.11035	-2.11035	-2.11035	-2.11035	-2.11035	6.18143	-2.11035	-2.11035	-2.11035	-2.11035	2.03554	2.03554	-2.11035	2.03554	-2.11035	-2.11035	2.03554	2.03554	-2.11035	-2.11035	2.03554	2.03554	2.03554	2.03554	-2.11035	-2.11035	-2.11035	-2.11035	2.03554	-2.11035	-2.11035	2.03554	-2.11035
-2.24855	-2.24855	-2.24855	1.89735	1.89735	1.89735	1.89735	-2.24855	1.89735	1.89735	-2.24855	-2.24855	1.89735	-2.24855	-2.24855	1.89735	-2.24855	1.89735	-2.24855	-2.24855	-2.24855	-2.24855	-2.24855	-2.24855	1.89735	1.89735	1.89735	-2.24855	-2.24855	1.89735	-2.24855	1.89735	-2.24855	1.89735	1.89735	1.89735	6.04324	-2.24855	-2.24855	-2.24855	-2.24855	6.04324	6.04324	1.89735	6.04324	1.89735	6.04324	1.89735	1.89735	-2.24855
-3.35412	-3.35412	-3.35412	0.791775	0.791775	4.93767	0.791775	-3.35412	-3.35412	-3.35412	0.791775	0.791775	-3.35412	-3.35412	0.791775	-3.35412	0.791775	0.791775	4.93767	-3.35412	0.791775	0.791775	0.791775	0.791775	0.791775	4.93767	-3.35412	0.791775	0.791775	-3.35412	4.93767	-3.35412	0.791775	-3.35412	-3.35412	-3.35412	0.791775	-3.35412	-3.35412	0.791775	4.93767	0.791775	4.93767	-3.35412	0.791775	-3.35412	-3.35412	0.791775	-3.35412	-3.35412
-2.38674	-2.38674	-2.38674	1.75915	-2.38674	-2.38674	-2.38674	-2.38674	1.75915	-2.38674	1.75915	-2.38674	1.75915	1.75915	1.75915	-2.38674	-2.38674	1.75915	1.75915	-2.38674	1.75915	-2.38674	1.75915	-2.38674	1.75915	-2.38674	-2.38674	-2.38674	1.75915	5.90504	-2.38674	-2.38674	-2.38674	-2.38674	-2.38674	1.75915	-2.38674	1.75915	-2.38674	1.75915	-2.38674	1.75915	-2.38674	1.75915	-2.38674	1.75915	-2.38674	10.0509	5.90504	1.75915
9.77454	-2.66314	-2.66314	1.48276	1.48276	-2.66314	-2.66314	-2.66314	-2.66314	1.48276	-2.66314	-2.66314	-2.66314	-2.66314	5.62865	1.48276	-2.66314	-2.66314	1.48276	-2.66314	1.48276	1.48276	-2.66314	5.62865	-2.66314	1.48276	-2.66314	1.48276	-2.66314	-2.66314	-2.66314	5.62865	5.62865	-2.66314	-2.66314	1.48276	-2.66314	1.48276	1.48276	-2.66314	-2.66314	1.48276	1.48276	5.62865	-2.66314	1.48276	1.48276	-2.66314	-2.66314	1.48276
-2.93953	-2.93953	-2.93953	5.35226	-2.93953	-2.93953	-2.93953	9.49815	1.20636	-2.93953	-2.93953	-2.93953	-2.93953	-2.93953	-2.93953	-2.93953	1.20636	5.35226	-2.93953	-2.93953	1.20636	1.20636	1.20636	-2.93953	-2.93953	1.20636	1.20636	1.20636	1.20636	5.35226	1.20636	-2.93953	-2.93953	5.35226	-2.93953	9.49815	-2.93953	-2.93953	1.20636	1.20636	-2.93953	5.35226	1.20636	1.20636	1.20636	5.35226	1.20636	1.20636	-2.93953	5.35226
-2.80133	-2.80133	-2.80133	-2.80133	1.34456	5.49045	-2.80133	-2.80133	1.34456	1.34456	1.34456	-2.80133	-2.80133	5.49045	-2.80133	1.34456	-2.80133	-2.80133	1.34456	1.34456	-2.80133	-2.80133	-2.80133	-2.80133	-2.80133	5.49045	1.34456	1.34456	-2.80133	5.49045	-2.80133	5.49045	1.34456	-2.80133	1.34456	1.34456	-2.80133	5.49045	-2.80133	1.34456	-2.80133	-2.80133	1.34456	-2.80133	5.49045	-2.80133	-2.80133	-2.80133	1.34456	1.34456
1.62095	1.62095	-2.52494	9.91274	1.62095	-2.52494	1.62095	5.76685	-2.52494	1.62095	-2.52494	1.62095	-2.52494	1.62095	-2.52494	1.62095	-2.52494	-2.52494	-2.52494	-2.52494	-2.52494	-2.52494	1.62095	-2.52494	-2.52494	-2.52494	-2.52494	-2.52494	1.62095	-2.52494	5.76685	-2.52494	1.62095	1.62095	-2.52494	-2.52494	-2.52494	-2.52494	-2.52494	1.62095	5.76685	5.76685	1.62095	1.62095	-2.52494	-2.52494	-2.52494	1.62095	-2.52494	1.62095
-0.0374037	-0.0374037	-4.1833	-0.0374037	-4.1833	-4.1833	-0.0374037	-0.0374037	-4.1833	-0.0374037	-4.1833	4.10849	-0.0374037	-0.0374037	-0.0374037	-4.1833	-4.1833	-0.0374037	-0.0374037	4.10849	8.25438	-4.1833	-0.0374037	-0.0374037	4.10849	4.10849	-4.1833	-0.0374037	4.10849	-4.1833	-0.0374037	-0.0374037	-4.1833	-0.0374037	-0.0374037	-0.0374037	-4.1833	-4.1833	-0.0374037	-0.0374037	-4.1833	-0.0374037	-4.1833	4.10849	-4.1833	4.10849	-0.0374037	4.10849	-0.0374037	-0.0374037
5.90504	-2.38674	-2.38674	-2.38674	-2.38674	-2.38674	1.75915	-2.38674	-2.38674	-2.38674	1.75915	5.90504	1.75915	-2.38674	-2.38674	-2.38674	-2.38674	5.90504	-2.38674	1.75915	-2.38674	-2.38674	-2.38674	-2.38674	1.75915	-2.38674	1.75915	5.90504	-2.38674	-2.38674	1.75915	-2.38674	5.90504	1.75915	-2.38674	5.90504	-2.38674	-2.38674	1.75915	1.75915	1.75915	-2.38674	5.90504	5.90504	1.75915	-2.38674	-2.38674	1.75915	-2.38674	5.90504
0.791775	0.791775	4.93767	-3.35412	-3.35412	0.791775	0.791775	0.791775	4.93767	4.93767	0.791775	4.93767	0.791775	0.791775	-3.35412	0.791775	-3.35412	-3.35412	0.791775	0.791775	-3.35412	-3.35412	-3.35412	-3.35412	0.791775	-3.35412	0.791775	-3.35412	-3.35412	-3.35412	-3.35412	-3.35412	4.93767	0.791775	-3.35412	-3.35412	0.791775	0.791775	0.791775	-3.35412	-3.35412	-3.35412	-3.35412	0.791775	-3.35412	9.08356	-3.35412	0.791775	0.791775	4.93767
-2.38674	-2.38674	-2.38674	-2.38674	-2.38674	1.75915	-2.38674	1.75915	-2.38674	1.75915	-2.38674	-2.38674	1.75915	-2.38674	-2.38674	-2.38674	1.75915	1.75915	-2.38674	1.75915	-2.38674	1.75915	5.90504	1.75915	1.75915	-2.38674	-2.38674	1.75915	-2.38674	1.75915	-2.38674	1.75915	-2.38674	5.90504	1.75915	1.75915	1.75915	5.90504	1.75915	-2.38674	1.75915	1.75915	-2.38674	-2.38674	-2.38674	1.75915	-2.38674	-2.38674	-2.38674	-2.38674
5.76685	-2.52494	-2.52494	1.62095	-2.52494	1.62095	5.76685	-2.52494	-2.52494	1.62095	-2.52494	1.62095	1.62095	1.62095	-2.52494	-2.52494	-2.52494	-2.52494	-2.52494	-2.52494	1.62095	1.62095	-2.52494	-2.52494	-2.52494	1.62095	-2.52494	1.62095	-2.52494	1.62095	1.62095	1.62095	-2.52494	1.62095	-2.52494	1.62095	-2.52494	5.76685	-2.52494	1.62095	1.62095	1.62095	-2.52494	5.76685	-2.52494	1.62095	-2.52494	1.62095	-2.52494	1.62095
6.04324	-2.24855	-2.24855	1.89735	-2.24855	-2.24855	-2.24855	-2.24855	6.04324	-2.24855	-2.24855	-2.24855	1.89735	1.89735	6.04324	-2.24855	-2.24855	-2.24855	6.04324	-2.24855	-2.24855	-2.24855	-2.24855	-2.24855	-2.24855	-2.24855	-2.24855	-2.24855	1.89735	1.89735	1.89735	-2.24855	1.89735	-2.24855	-2.24855	1.89735	1.89735	6.04324	1.89735	-2.24855	1.89735	-2.24855	1.89735	-2.24855	-2.24855	1.89735	-2.24855	1.89735	-2.24855	-2.24855
-2.24855	-2.24855	1.89735	-2.24855	1.89735	-2.24855	-2.24855	-2.24855	-2.24855	-2.24855	1.89735	1.89735	1.89735	-2.24855	1.89735	1.89735	-2.24855	-2.24855	1.89735	-2.24855	1.89735	1.89735	1.89735	-2.24855	-2.24855	1.89735	-2.24855	-2.24855	-2.24855	1.89735	-2.24855	-2.24855	-2.24855	1.89735	1.89735	1.89735	-2.24855	6.04324	1.89735	1.89735	1.89735	-2.24855	-2.24855	1.89735	-2.24855	-2.24855	1.89735	-2.24855	-2.24855	-2.24855
-2.52494	1.62095	-2.52494	-2.52494	-2.52494	1.62095	-2.52494	-2.52494	-2.52494	-2.52494	1.62095	-2.52494	-2.52494	1.62095	-2.52494	1.62095	-2.52494	-2.52494	1.62095	1.62095	-2.52494	-2.52494	1.62095	1.62095	-2.52494	1.62095	1.62095	-2.52494	9.91274	1.62095	-2.52494	5.76685	-2.52494	1.62095	-2.52494	1.62095	-2.52494	-2.52494	1.62095	5.76685	-2.52494	-2.52494	-2.52494	5.76685	1.62095	1.62095	-2.52494	-2.52494	1.62095	1.62095
1.06817	-3.07772	-3.07772	1.06817	-3.07772	1.06817	-3.07772	1.06817	1.06817	1.06817	-3.07772	1.06817	5.21406	1.06817	1.06817	-3.07772	1.06817	5.21406	-3.07772	-3.07772	-3.07772	1.06817	1.06817	-3.07772	-3.07772	5.21406	-3.07772	1.06817	-3.07772	-3.07772	1.06817	1.06817	-3.07772	-3.07772	-3.07772	-3.07772	-3.07772	1.06817	1.06817	-3.07772	-3.07772	-3.07772	1.06817	-3.07772	-3.07772	-3.07772	-3.07772	1.06817	1.06817	-3.07772
1.89735	-2.24855	-2.24855	1.89735	-2.24855	1.89735	-2.24855	-2.24855	-2.24855	6.04324	-2.24855	1.89735	-2.24855	-2.24855	-2.24855	1.89735	-2.24855	1.89735	1.89735	-2.24855	-2.24855	-2.24855	10.1891	-2.24855	1.89735	-2.24855	-2.24855	-2.24855	-2.24855	-2.24855	-2.24855	1.89735	1.89735	-2.24855	1.89735	-2.24855	1.89735	6.04324	-2.24855	6.04324	1.89735	1.89735	1.89735	1.89735	1.89735	1.89735	6.04324	1.89735	-2.24855	-2.24855
1.89735	1.89735	-2.24855	-2.24855	1.89735	-2.24855	-2.24855	1.89735	-2.24855	-2.24855	6.04324	-2.24855	-2.24855	1.89735	-2.24855	-2.24855	-2.24855	-2.24855	1.89735	-2.24855	-2.24855	-2.24855	1.89735	-2.24855	-2.24855	-2.24855	-2.24855	6.04324	1.89735	1.89735	1.89735	-2.24855	-2.24855	1.89735	-2.24855	-2.24855	-2.24855	1.89735	-2.24855	-2.24855	-2.24855	6.04324	1.89735	-2.24855	-2.24855	-2.24855	-2.24855	1.89735	1.89735	1.89735
-2.66314	5.62865	-2.66314	-2.66314	1.48276	1.48276	-2.66314	5.62865	-2.66314	-2.66314	-2.66314	-2.66314	-2.66314	-2.66314	-2.66314	-2.66314	-2.66314	1.48276	1.48276	1.48276	-2.66314	1.48276	-2.66314	1.48276	1.48276	1.48276	-2.66314	-2.66314	-2.66314	9.77454	1.48276	1.48276	1.48276	-2.66314	-2.66314	1.48276	-2.66314	-2.66314	-2.66314	1.48276	-2.66314	1.48276	1.48276	-2.66314	-2.66314	5.62865	1.48276	1.48276	-2.66314	-2.66314
-2.52494	5.76685	1.62095	1.62095	-2.52494	1.62095	-2.52494	1.62095	-2.52494	1.62095	-2.52494	-2.52494	-2.52494	-2.52494	-2.52494	-2.52494	1.62095	1.62095	1.62095	-2.52494	-2.52494	1.62095	1.62095	-2.52494	-2.52494	5.76685	-2.52494	-2.52494	1.62095	-2.52494	-2.52494	5.76685	1.62095	1.62095	9.91274	1.62095	5.76685	1.62095	1.62095	-2.52494	-2.52494	5.76685	-2.52494	1.62095	1.62095	1.62095	5.76685	-2.52494	-2.52494	-2.52494
-2.80133	1.34456	-2.80133	-2.80133	1.34456	-2.80133	5.49045	5.49045	-2.80133	-2.80133	-2.80133	-2.80133	-2.80133	-2.80133	1.34456	-2.80133	5.49045	-2.80133	1.34456	1.34456	1.34456	1.34456	5.49045	-2.80133	-2.80133	1.34456	-2.80133	-2.80133	1.34456	-2.80133	1.34456	-2.80133	1.34456	-2.80133	-2.80133	5.49045	5.49045	-2.80133	-2.80133	-2.80133	-2.80133	-2.80133	5.49045	-2.80133	1.34456	-2.80133	-2.80133	-2.80133	5.49045	-2.80133
-3.63051	4.66127	4.66127	0.515382	0.515382	-3.63051	0.515382	0.515382	-3.63051	0.515382	-3.63051	-3.63051	0.515382	0.515382	-3.63051	0.515382	0.515382	0.515382	8.80717	0.515382	0.515382	-3.63051	0.515382	0.515382	0.515382	-3.63051	-3.63051	-3.63051	0.515382	-3.63051	-3.63051	0.515382	-3.63051	4.66127	4.66127	4.66127	0.515382	0.515382	-3.63051	-3.63051	-3.63051	4.66127	-3.63051	0.515382	0.515382	-3.63051	0.515382	4.66127	-3.63051	-3.63051
-1.97215	-1.97215	2.17374	2.17374	-1.97215	-1.97215	-1.97215	-1.97215	-1.97215	-1.97215	2.17374	-1.97215	2.17374	-1.97215	2.17374	-1.97215	-1.97215	2.17374	2.17374	-1.97215	2.17374	-1.97215	2.17374	2.17374	-1.97215	-1.97215	-1.97215	2.17374	-1.97215	-1.97215	2.17374	-1.97215	-1.97215	-1.97215	2.17374	-1.97215	-1.97215	-1.97215	6.31963	-1.97215	-1.97215	-1.97215	6.31963	2.17374	-1.97215	-1.97215	2.17374	-1.97215	-1.97215	2.17374
-2.66314	1.48276	-2.66314	1.48276	-2.66314	1.48276	-2.66314	-2.66314	-2.66314	1.48276	-2.66314	1.48276	-2.66314	1.48276	-2.66314	-2.66314	1.48276	5.62865	-2.66314	1.48276	1.48276	5.62865	-2.66314	-2.66314	-2.66314	5.62865	1.48276	-2.66314	-2.66314	-2.66314	-2.66314	-2.66314	-2.66314	1.48276	5.62865	1.48276	1.48276	5.62865	1.48276	1.48276	-2.66314	-2.66314	-2.66314	-2.66314	-2.66314	1.48276	-2.66314	-2.66314	-2.66314	-2.66314
2.03554	2.03554	-2.11035	-2.11035	-2.11035	2.03554	-2.11035	2.03554	2.03554	-2.11035	-2.11035	-2.11035	-2.11035	2.03554	-2.11035	-2.11035	2.03554	-2.11035	2.03554	-2.11035	-2.11035	2.03554	2.03554	-2.11035	2.03554	-2.11035	-2.11035	-2.11035	2.03554	-2.11035	6.18143	-2.11035	2.03554	-2.11035	6.18143	2.03554	6.18143	-2.11035	2.03554	-2.11035	6.18143	10.3273	-2.11035	2.03554	-2.11035	-2.11035	10.3273	-2.11035	6.18143	-2.11035
-2.66314	-2.66314	5.62865	-2.66314	1.48276	-2.66314	1.48276	-2.66314	-2.66314	-2.66314	5.62865	-2.66314	5.62865	-2.66314	1.48276	5.62865	1.48276	-2.66314	1.48276	-2.66314	-2.66314	-2.66314	-2.66314	1.48276	1.48276	-2.66314	-2.66314	-2.66314	1.48276	-2.66314	-2.66314	-2.66314	1.48276	-2.66314	1.48276	-2.66314	5.62865	1.48276	5.62865	-2.66314	5.62865	1.48276	5.62865	5.62865	1.48276	1.48276	1.48276	-2.66314	1.48276	1.48276
1.20636	1.20636	1.20636	-2.93953	-2.93953	1.20636	1.20636	1.20636	-2.93953	1.20636	-2.93953	-2.93953	-2.93953	-2.93953	5.35226	1.20636	-2.93953	5.35226	5.35226	1.20636	-2.93953	1.20636	-2.93953	-2.93953	1.20636	-2.93953	-2.93953	-2.93953	1.20636	-2.93953	-2.93953	-2.93953	-2.93953	-2.93953	1.20636	1.20636	1.20636	1.20636	-2.93953	5.35226	1.20636	1.20636	-2.93953	-2.93953	1.20636	1.20636	1.20636	-2.93953	1.20636	1.20636
5.49045	-2.80133	1.34456	-2.80133	-2.80133	9.63634	-2.80133	1.34456	-2.80133	-2.80133	5.49045	-2.80133	-2.80133	-2.80133	-2.80133	1.34456	-2.80133	-2.80133	1.34456	-2.80133	1.34456	-2.80133	-2.80133	-2.80133	1.34456	1.34456	5.49045	1.34456	-2.80133	-2.80133	5.49045	-2.80133	5.49045	1.34456	5.49045	-2.80133	-2.80133	1.34456	5.49045	-2.80133	1.34456	-2.80133	1.34456	-2.80133	5.49045	-2.80133	1.34456	-2.80133	-2.80133	-2.80133
1.48276	-2.66314	1.48276	1.48276	-2.66314	1.48276	1.48276	-2.66314	1.48276	1.48276	-2.66314	1.48276	-2.66314	-2.66314	5.62865	-2.66314	1.48276	-2.66314	1.48276	-2.66314	1.48276	1.48276	1.48276	1.48276	-2.66314	-2.66314	-2.66314	-2.66314	-2.66314	-2.66314	1.48276	1.48276	-2.66314	-2.66314	1.48276	1.48276	-2.66314	-2.66314	1.48276	1.48276	1.48276	-2.66314	1.48276	-2.66314	1.48276	1.48276	1.48276	5.62865	1.48276	-2.66314
-2.38674	-2.38674	-2.38674	-2.38674	1.75915	5.90504	1.75915	-2.38674	-2.38674	1.75915	1.75915	1.75915	-2.38674	-2.38674	-2.38674	-2.38674	1.75915	-2.38674	1.75915	-2.38674	-2.38674	-2.38674	1.75915	1.75915	-2.38674	-2.38674	1.75915	-2.38674	-2.38674	5.90504	-2.38674	1.75915	-2.38674	-2.38674	-2.38674	1.75915	-2.38674	1.75915	5.90504	-2.38674	-2.38674	-2.38674	-2.38674	1.75915	-2.38674	1.75915	-2.38674	1.75915	1.75915	5.90504
-3.07772	-3.07772	-3.07772	1.06817	-3.07772	1.06817	5.21406	-3.07772	1.06817	-3.07772	1.06817	9.35995	1.06817	5.21406	-3.07772	1.06817	-3.07772	-3.07772	-3.07772	-3.07772	1.06817	-3.07772	-3.07772	1.06817	-3.07772	1.06817	1.06817	1.06817	1.06817	-3.07772	5.21406	-3.07772	-3.07772	5.21406	1.06817	1.06817	-3.07772	1.06817	-3.07772	5.21406	-3.07772	1.06817	-3.07772	-3.07772	-3.07772	1.06817	-3.07772	1.06817	-3.07772	-3.07772
-2.93953	5.35226	1.20636	-2.93953	-2.93953	-2.93953	-2.93953	1.20636	-2.93953	-2.93953	1.20636	-2.93953	-2.93953	-2.93953	-2.93953	5.35226	-2.93953	-2.93953	-2.93953	1.20636	1.20636	1.20636	1.20636	1.20636	1.20636	-2.93953	5.35226	5.35226	1.20636	-2.93953	-2.93953	-2.93953	1.20636	-2.93953	1.20636	1.20636	-2.93953	5.35226	-2.93953	1.20636	-2.93953	-2.93953	-2.93953	1.20636	1.20636	-2.93953	1.20636	1.20636	-2.93953	1.20636
-2.24855	-2.24855	-2.24855	1.89735	-2.24855	-2.24855	-2.24855	1.89735	-2.24855	1.89735	-2.24855	1.89735	-2.24855	-2.24855	-2.24855	-2.24855	1.89735	6.04324	-2.24855	-2.24855	-2.24855	1.89735	-2.24855	-2.24855	-2.24855	6.04324	-2.24855	6.04324	1.89735	-2.24855	-2.24855	-2.24855	1.89735	-2.24855	-2.24855	1.89735	-2.24855	1.89735	1.89735	1.89735	-2.24855	1.89735	1.89735	-2.24855	1.89735	1.89735	1.89735	-2.24855	1.89735	-2.24855
-3.07772	1.06817	-3.07772	1.06817	-3.07772	1.06817	-3.07772	5.21406	-3.07772	1.06817	-3.07772	5.21406	1.06817	1.06817	1.06817	1.06817	1.06817	1.06817	1.06817	-3.07772	-3.07772	1.06817	-3.07772	1.06817	-3.07772	-3.07772	-3.07772	-3.07772	1.06817	1.06817	-3.07772	-3.07772	1.06817	1.06817	-3.07772	1.06817	1.06817	-3.07772	-3.07772	1.06817	-3.07772	1.06817	-3.07772	-3.07772	1.06817	-3.07772	-3.07772	-3.07772	1.06817	1.06817
1.89735	1.89735	1.89735	6.04324	-2.24855	1.89735	-2.24855	-2.24855	-2.24855	-2.24855	1.89735	-2.24855	-2.24855	-2.24855	-2.24855	1.89735	-2.24855	-2.24855	1.89735	-2.24855	-2.24855	-2.24855	6.04324	-2.24855	1.89735	-2.24855	-2.24855	-2.24855	1.89735	-2.24855	1.89735	1.89735	-2.24855	-2.24855	6.04324	-2.24855	1.89735	-2.24855	1.89735	-2.24855	1.89735	-2.24855	1.89735	-2.24855	-2.24855	-2.24855	1.89735	1.89735	6.04324	-2.24855
-2.24855	-2.24855	-2.24855	-2.24855	-2.24855	-2.24855	-2.24855	-2.24855	-2.24855	-2.24855	6.04324	1.89735	1.89735	6.04324	6.04324	-2.24855	-2.24855	-2.24855	-2.24855	-2.24855	1.89735	6.04324	1.89735	-2.24855	-2.24855	-2.24855	-2.24855	-2.24855	-2.24855	1.89735	1.89735	1.89735	-2.24855	1.89735	1.89735	-2.24855	-2.24855	1.89735	1.89735	1.89735	-2.24855	-2.24855	1.89735	1.89735	1.89735	-2.24855	1.89735	-2.24855	1.89735	-2.24855
[truncated: 17,241 more rows]
[truncated: 20 more columns]

## Sheet: A1.pval
0.01
0.923
0.031
0.117
0.608
0.189
0.004
0.765
0.279
0.14
0.007
0.002
0.384
0.066
0.007
0.019
0.728
0.002
0.061
0.016
0.448
0.14
0.028
0.86
0.062
0.046
0.615
0.03
0.122
0.191
[truncated: 40 more rows]

[truncated: 44 more sheets: A1.bins, A1.NonScramled.all, A1.p_val_response_window, A2.NonScrambled.trace, A2.NonScrambled.trace_fit, A2.NonScrambled.se, A2.Scrambled.trace, A2.Scrambled.trace_fit, A2.Scrambled.se, A2.Scrambled.all, A2.pval, A2.bins, A2.NonScramled.all, A2.p_val_response_window, A3.NonScrambled.trace, A3.NonScrambled.trace_fit, A3.NonScrambled.se, A3.Scrambled.trace, A3.Scrambled.trace_fit, A3.Scrambled.se …]
