# Supplementary material for: Single-neuron correlates of visual consciousness in human lateral occipital complex
Source: Nat Commun. 2025 Dec 15;16:11008. doi: 10.1038/s41467-025-67077-w (PMC12705761; doi:10.1038/s41467-025-67077-w)
Supplement: Supplementary file 4 — Source Data [file 41467_2025_67077_MOESM4_ESM.zip › SourceData/TableS5.xlsx]

## Sheet: Blad1
		-300 ms till 0 ms				100 ms till 400 ms
	Delay Group	Decoder		Spike rate		Decoder		Spike rate
	(ms)	AUC	p		p	AUC	p		p
Array 1 – Category	16 – 183	0.507	0.341	0.01	0.155	0.495	0.959	0.05	0.001
	16 – 66	0.544	1.28x10-7	0.02	0.114	0.568	8.58x10-21	0.01	0.317
	83 – 132	0.541	2.17x10-8	0.03	0.172	0.544	0.005	0.07	0.066
	150 – 183	0.470	0.365	-0.02	0.816	0.566	1.75x10-4	0.14	1.01x10-4
Array 2 – Category	16 – 183	0.499	1000	0.00	0.318	0.646	3.93x10-25	-0.01	0.074
	16 – 66	0.621	1.43x10-31	-0.02	0.848	0.475	0.999	-0.02	0.832
	83 – 132	0.600	1.12x10-44	0.03	0.018	0.721	4.72x10-100	0.04	0.001
	150 – 183	0.688	5.80x10-77	0.01	0.328	0.669	1.48x10-60	0.06	2.53x10-4
Array 2 – Scrambled vs Non-scrambled	16 – 183	0.501	0.499	0.04	4.6x10-7	0.769	0.496	0.07	6.7x10-17
	16 – 66	0.499	0.423	0.03	0.059	0.593	7.96x10-8	0.05	0.025
	83 – 132	0.533	3.64x10-5	0.05	1.63x10-5	0.728	4.76x10-98	0.03	0.013
	150 – 183	0.581	1.17x10-13	-0.03	0.978	0.627	7.56x10-24	0.06	5.4x10-4
Array 4 – Category	16 – 183	0.500	1000	-0.04	0.999	0.616	3.52x10-32	0.16	3.52*10-32
	16 – 66	0.488	0.999	-0.02	0.894	0.531	1.09x10-5	0.04	0.038
	83 – 132	0.512	0.0072	-0.08	1000	0.528	3.34x10-9	0.15	4.39x10-10
	150 – 183	0.485	1000	-0.03	0.911	0.678	1.93x10-82	0.19	8.13x10-12
Array 5 – Category	16 – 183	0.500	1000	-0.06	0.999	0.528	1.5x10-8	-0.03	0.824
	16 – 66	0.489	1000	-0.02	0.693	0.552	3.4x10-23	-0.06	0.954
	83 – 132	0.491	0.953	0.01	0.409	0.495	0.827	-0.02	0.628
	150 – 183	0.468	1000	-0.08	0.987	0.479	0.999	0.01	0.428
