# Supplementary material for: Single-neuron correlates of visual consciousness in human lateral occipital complex
Source: Nat Commun. 2025 Dec 15;16:11008. doi: 10.1038/s41467-025-67077-w (PMC12705761; doi:10.1038/s41467-025-67077-w)
Supplement: Supplementary file 4 — Source Data [file 41467_2025_67077_MOESM4_ESM.zip › SourceData/Figure1C.xlsx]

## Sheet: A1.dprime
1.06049
-0.187775
0.485363
-0.30229
0.479175
-0.115727
0.173719
-0.827761
0.297709
-0.965867
-0.0646534
0.426949
-0.764494
0.0877679
-0.565014
0.226444
0.0444083
1.54138
1.77106
-0.00281578
-0.271697
-0.471769
-0.527327
1.20411
0.893373
-0.162365
-0.401445
0.301958
3.62329
1.68244
0.145441
-0.74535
0.151567
-0.203388
0.358659
0.529075
0.0935827
0.880315
-0.207999
0.886197
0.0666091
1.17849
0.581057
-0.041096
-0.266808
0.459182
0.519993
-0.799725
0.452657

## Sheet: A2.dprime
3.16566
-2.33391
5.22033
-1.33139
0.867456
0.609564
1.64391
-0.0327339
3.24101
0.605649
-0.735363
0.546177
0.997895
-0.0252175
0.675705
0.786072
1.9035
0.98823
-0.600516
1.79654
-0.607594
0.637444
-1.11052
0.722742
-2.6922
3.03039
-0.52906
0.761573
0.23172
-0.311565
4.56018
0.540359
0.468485
2.36099
4.91217
0.718494
5.24306
0.663861
4.97738
0.590091
4.70497
1.34168
5.20578
2.66804
1.59477
4.42327
0.126153
4.79992
0.435224
2.2917
0.653331
-0.37335
3.04011
0.539032
1.06496
-0.17166
4.62609
2.02163
4.0817
3.14396
4.64755
0.134617
-0.572915
-1.2491
-0.0888854
-2.90102
0.0259566
-0.622898
0.439587
1.78828
-0.062879
1.01227
-0.322785
2.13259
-3.3028
1.8112
-2.5109
0.760324
-0.088193
0.455174
1.54815
0.302372
0.0411313
0.50862
-0.861875
1.48913
0.596977
1.91068
0.849423
0.359804
1.45951
-0.0172575

## Sheet: A3.dprime
2.72956
1.95902
3.1457
0.781397
0.688108
4.67337
-0.628403
4.7976
2.54409
4.10937
2.13093
1.26859
3.55362
1.52944
1.35216
3.05345
0.844634
2.57618
7.65521
2.03268
0.685252
3.07683
5.4254
4.84856
3.25372
0.891229
1.83797
1.00913
2.76985
0.396361
1.9436
2.1047
1.68277
0.392924
1.76898
1.64361
6.20098
5.20507
9.48716
2.64786
3.19494
4.99372
1.78863
0.584749
2.69943
4.76908
2.13912
6.85086
1.89154
7.2851
2.83309
1.96781
1.42343
2.41446
2.80919
0.973566

## Sheet: A4.dprime
1.48724
0.913099
0.878404
2.33257
0.89019
1.1091
1.45095
0.864398
1.18511
1.064
2.42389
1.95648
1.18453
1.14255
1.06006
2.51801
3.26003
2.98276
1.16035
1.00816
1.16519
2.18743
2.84882
3.02672
3.57862
1.37366
1.92893
2.53721
4.32505
2.44179
1.31377
2.94841
1.38149
1.31177
0.977546

## Sheet: A5.dprime
1.55311
1.73333
0.97954
1.62946
0.509568
0.938203
1.42219
1.0413
3.50763
1.8384
1.80448
2.25516
3.79953
2.03433
5.0106
1.19234
2.99023
1.41209
0.345276
-0.300925
3.7344
0.372992
2.3877
1.02221
