# Supplementary material for: Single-neuron correlates of visual consciousness in human lateral occipital complex
Source: Nat Commun. 2025 Dec 15;16:11008. doi: 10.1038/s41467-025-67077-w (PMC12705761; doi:10.1038/s41467-025-67077-w)
Supplement: Supplementary file 4 — Source Data [file 41467_2025_67077_MOESM4_ESM.zip › SourceData/Figure1D.xlsx]

## Sheet: A4.z_score.Body
0.373273
0.248353
0.0589584
-0.0114702
-0.144826
0.244809
-0.0768106
0.294377
0.472371
0.537683
0.518363
0.204519
0.665943
-0.0476955
0.123992
-0.152463
-0.160095
0.436832
0.16505
0.328726
0.255784
0.26507
1.24861
1.00934
0.204538
0.631963
0.397412
0.433564
0.246631
0.135939
0.459276
0.303424
1.17526
0.779341
0.199253
0.224104
0.788188
0.153572
0.605849
0.571677
0.536302
0.27124
0.200395
0.772622
0.395327
0.504571
0.632575
0.321642
0.260182
0.439934
0.097354
0.314962
0.910208
0.290347
0.798099
0.367325
0.375881
0.138983
0.0560878
0.324888
0.279812
0.305742
0.263628
0.226591
0.263208
0.253935
0.233095
0.381279

## Sheet: A4.z_score.Face
-0.0437016
0.13462
0.758008
-0.119529
0.579115
0.35196
0.259437
-0.0122726
0.0286613
-0.107185
-0.0463183
0.141727
0.125276
0.550744
0.364236
0.120855
0.430978
-0.0127702
0.1383
-0.0651531
-0.0833698
-0.108461
-0.463818
-0.339793
0.137385
-0.101339
0.00431061
0.169343
-0.146177
-0.0536235
-0.0334613
0.032002
-0.268283
-0.267318
0.132632
-0.218886
-0.215746
0.0556108
-0.132088
-0.151903
-0.509512
-0.0404824
-0.198321
-0.526881
0.0630587
-0.303644
-0.280298
-0.167491
-0.119411
-0.290325
0.139941
-0.1344
-0.240344
-0.126559
-0.471619
-0.439308
-0.308533
-0.0565674
-0.165789
-0.423727
0.0224213
0.0681989
0.0449883
-0.109843
-0.00135215
-0.23256
0.046871
-0.152427

## Sheet: A4.z_score.Object
-0.0827204
-0.0580361
-0.160394
-0.00300225
-0.25476
-0.0829037
-0.330986
-0.0516677
-0.109343
-0.132001
-0.0905529
-0.0515331
-0.0727814
-0.133308
-0.184273
-0.111598
-0.147803
-0.0884301
-0.102997
-0.0342071
-0.014651
-0.0175389
-0.295418
-0.287509
-0.0214065
-0.146218
-0.0803742
-0.116966
-0.142329
-0.0741959
-0.0620077
-0.0485827
-0.236812
-0.135869
-0.0495781
-0.15204
-0.230105
-0.118571
-0.157674
-0.0897915
-0.325509
-0.00923378
-0.198079
-0.395038
-0.0857156
-0.166024
-0.30491
-0.153085
-0.0654215
-0.229164
0.0149571
-0.304386
-0.382807
-0.0821465
-0.40995
-0.208005
-0.140538
-0.0382432
-0.0297498
-0.18254
-0.0562411
-0.0775601
-0.0610844
-0.0400012
-0.0780948
-0.217786
-0.0932268
-0.201558

## Sheet: A3.z_score.Body
0.0952871
-0.269485
0.170392
-0.120572
0.0531483
-0.348155
-0.284899
-0.118125
-0.249049
-0.00388801
0.274712
0.409956
0.0357325
0.0805376
-0.0200761
-0.286842
0.0736738
-0.277625
-0.000407842
0.072488
-0.0559979
-0.00858923
-0.00235198
-0.0690199
0.208774
-0.179489
-0.114891
-0.205792
-0.0170421
-0.0673353
-0.0240601
-0.065354
-0.0351021
-0.0892907
-0.0221462
0.173641
0.0123927
-0.289602
-0.24561
-0.164657
0.22972
0.145192
-0.0270004
0.103054
-0.133158
-0.120233
-0.178947
0.152048
-0.341237
0.307637
0.173543
-0.0526024
-0.0457867
0.316758
0.0844664
0.0758687
0.287905
-0.241852
0.0681402
-0.198891
0.205147
-0.0663148
-0.0600943
-0.161944
-0.231554
-0.115959
-0.0658998
-0.0952144
0.0477712
-0.0474853
-0.31413
0.24033
0.0200294
-0.0997998
-0.129832
0.141954

## Sheet: A3.z_score.Face
-0.253207
-0.117019
-0.241313
0.0785455
0.0401085
0.237888
0.673779
-0.0646195
0.170317
-0.189633
-0.466592
0.0328465
0.191744
0.0745999
0.0412419
0.0778072
-0.0860178
-0.159404
-0.305532
0.133021
0.179961
0.135889
-0.100253
-0.150812
-0.445469
0.146168
0.484255
-0.00305077
0.243513
-0.187202
-0.315952
-0.233381
0.151319
0.0865874
0.0168129
0.258261
0.220299
-0.161171
-0.120794
-0.202826
0.0427504
-0.15018
0.250115
-0.383305
-0.0245915
-0.573895
0.0359356
-0.074447
0.597912
-0.215688
-0.141684
-0.133283
-0.260134
-0.291818
-0.0818063
-0.156251
0.0726884
-0.261927
0.185767
-0.106454
-0.0226387
-0.00640111
-0.095322
-0.106935
-0.00777593
-0.365592
-0.30399
-0.318454
0.159775
-0.022892
-0.273156
-0.415258
-0.0650706
-0.277762
0.118999
0.0274457

## Sheet: A3.z_score.Object
-0.265032
0.0724899
-0.202924
0.205101
-0.126868
-0.113614
0.012147
-0.0568113
-0.0894537
-0.0828314
-0.191167
-0.121953
-0.0112422
-0.106879
0.0888964
0.0495838
0.0913019
0.0402458
-0.0729454
0.14261
-0.0287141
-0.049653
-0.0333687
-0.321993
0.229854
0.00536508
-0.0312378
-0.0653671
0.0055059
-0.0891331
-0.139112
-0.0998392
-0.101612
-0.140548
0.111029
-0.177464
-0.134654
-0.0390594
-0.0628671
-0.0229535
-0.0864494
-0.1224
-0.087147
-0.0718808
-0.132598
-0.0893817
0.0226241
0.0230313
-0.320502
-0.0154846
-0.0653128
0.101256
0.216119
-0.174567
0.0107836
-0.0915808
-0.102424
0.0793875
0.0417592
0.24896
-0.0729904
-0.137975
0.14994
0.0282957
-0.00562514
0.184528
-0.0228041
-0.29616
-0.158537
0.00269577
0.261546
-0.102247
0.00474223
-0.090596
-0.0990816
0.00958011

## Sheet: A1.z_score.Body
0.213597
0.165018
0.236413
0.11673
-0.102107
0.119868
0.0446996
-0.019775
0.248254
-0.0653741
-0.135157
-0.0476147
-0.0408206
-0.00109002
-0.197062
-0.234386
0.010683
0.274728
-0.00117958
0.386311
0.0294371
-0.269706
0.124719
0.286692
0.137956
0.0623873
-0.0103904
-0.0516825
0.00559204
0.133909
-0.0600173
0.291612
-0.392162
-0.0316432
0.339095
-0.108893
0.152813
0.762181
-0.163055
0.5195
0.405333
-0.232193
-0.0385112
0.030393
0.269569
0.231497
-0.0310442
-0.113383
0.0766558
0.00950071
-0.0221422
0.352956
0.0279041
-0.383748
0.109037
0.335796

## Sheet: A1.z_score.Face
-0.0886969
0.0196662
-0.375795
0.0313539
0.13333
-0.305346
-0.056529
-0.522201
0.465316
0.00248227
-0.115812
0.164582
0.0909517
-0.116514
0.220791
0.285466
-0.178201
-0.60175
-0.198767
-0.0897478
-0.232622
-0.131687
-0.0855851
-0.0887167
-0.385579
0.366266
-0.571553
0.473995
-0.158157
0.678079
-0.505059
-0.103836
-0.436697
0.46901
0.0711542
-0.0669805
-0.0922546
-0.0728612
0.0718774
-0.0191445
-0.217751
0.0215581
-0.290552
-0.712551
-0.114479
-0.10143
0.222865
-0.056462
-0.0972307
0.178573
-0.16821
-0.0353311
-0.28836
0.0698324
-0.348453
-0.153073

## Sheet: A1.z_score.Object
0.117008
0.141538
0.0289592
-0.144642
-0.0620474
0.120714
-0.0706743
0.0290727
0.0129342
-0.0462761
0.191381
0.0603407
-0.207473
-0.066365
-0.0851179
0.0564889
-0.0517252
-0.172641
0.0809102
0.152839
-0.19655
-0.180822
0.00788581
0.0173605
-0.0786511
-0.0889356
0.0182078
-0.0854197
-0.116423
-0.137799
-0.108149
-0.0600454
0.235964
-0.0130176
-0.166398
-0.206628
0.138284
-0.188713
-0.0530087
0.0286819
-0.104688
-0.05038
0.00577149
0.0327898
0.0313326
-0.0690475
-0.0202575
0.170011
-0.0711151
-0.0272375
0.010184
0.0941665
-0.155005
0.0901063
-0.198885
-0.0204842

## Sheet: A5.z_score.Body
0.109115
0.153032
0.587282
0.0253443
0.165215
0.185834
0.321689
-0.0720181
-0.0691492
0.0560147
0.356009
0.301496
0.176715
0.299883
0.16327
0.0295539
0.266015
0.0343233
0.130794
0.0674798
0.233988
0.10651
-0.0224881
-0.0249698
0.117011
0.00761334
0.0945726
0.101301
-0.190444
0.173762
0.106703
0.0623317
0.118872
0.268263

[truncated: 5 more sheets: A5.z_score.Face, A5.z_score.Object, A2.z_score.Body, A2.z_score.Face, A2.z_score.Object]
