# Supplementary material for: Single-neuron correlates of visual consciousness in human lateral occipital complex
Source: Nat Commun. 2025 Dec 15;16:11008. doi: 10.1038/s41467-025-67077-w (PMC12705761; doi:10.1038/s41467-025-67077-w)
Supplement: Supplementary file 4 — Source Data [file 41467_2025_67077_MOESM4_ESM.zip › SourceData/Figure3A.xlsx]

## Sheet: A1.Categorical.Delay16_32.all
0.459239	0.588095	0.56	0.571429	0.640476	0.419231	0.579545	0.545455	0.547619	0.543478
0.484091	0.583333	0.502525	0.457071	0.434343	0.388889	0.512626	0.502525	0.55	0.510965
0.5	0.510965	0.520833	0.58	0.569048	0.476667	0.502717	0.479167	0.568182	0.471429
0.521429	0.5	0.493697	0.514286	0.47381	0.5	0.491071	0.493697	0.520833	0.5
0.54	0.5	0.672727	0.52	0.521739	0.543478	0.5	0.521739	0.521739	0.520833
0.5	0.526316	0.547619	0.565217	0.565217	0.571429	0.520833	0.5	0.532738	0.5
0.537037	0.522727	0.5	0.5	0.5	0.52	0.522727	0.52	0.5	0.5
0.545455	0.552632	0.52381	0.520833	0.541667	0.5	0.55	0.521739	0.448718	0.543478
0.271429	0.346491	0.449405	0.493697	0.5	0.5	0.520833	0.5	0.416667	0.5
0.395833	0.404762	0.470455	0.425214	0.5	0.5	0.5	0.488095	0.485714	0.456522
0.438095	0.409524	0.5	0.5	0.5	0.5	0.449495	0.5	0.5	0.5
0.404762	0.477273	0.5	0.5	0.480769	0.563333	0.5	0.399123	0.5	0.497283
0.555556	0.5	0.477273	0.423077	0.380952	0.5	0.5	0.559829	0.5	0.478261
0.563131	0.75	0.513333	0.467262	0.416667	0.679348	0.458333	0.553333	0.672619	0.380952
0.527778	0.5	0.583333	0.528571	0.429825	0.440909	0.55	0.684091	0.739899	0.661905
0.45	0.566667	0.777778	0.5	0.5	0.520455	0.479545	0.491453	0.48913	0.633152
0.44	0.392544	0.434783	0.401786	0.556548	0.5	0.420455	0.490909	0.442308	0.436869
0.5	0.519022	0.435714	0.5	0.5	0.5	0.425	0.4	0.5	0.428571
0.5	0.642857	0.5625	0.5	0.508929	0.5625	0.5625	0.5	0.65	0.545455
0.478261	0.458333	0.5	0.5	0.491453	0.5	0.55	0.55	0.475	0.5
0.5	0.456522	0.5	0.6	0.643939	0.580769	0.5	0.5	0.5	0.5
0.520455	0.532828	0.554762	0.5	0.489316	0.626667	0.542929	0.313131	0.449495	0.552381
0.557065	0.471429	0.636364	0.488462	0.525	0.5	0.528571	0.480263	0.560606	0.495726
0.52381	0.484649	0.568182	0.522727	0.543478	0.522727	0.522727	0.575	0.5	0.525
0.484649	0.5	0.447619	0.522727	0.5	0.5	0.565657	0.5	0.525	0.458333
0.6	0.489899	0.502525	0.5	0.558824	0.574405	0.52381	0.519231	0.541667	0.483333
0.510101	0.5	0.495238	0.512626	0.454545	0.479545	0.47381	0.52381	0.489316	0.5
0.489899	0.590909	0.504545	0.595238	0.545238	0.572368	0.604762	0.418803	0.467391	0.619565
0.537037	0.504545	0.484649	0.444444	0.412037	0.543478	0.4375	0.444444	0.457692	0.527778
0.578947	0.571429	0.511905	0.34596	0.609091	0.614286	0.536667	0.608696	0.466667	0.538636
0.558081	0.556548	0.529545	0.701087	0.52381	0.590476	0.39	0.5	0.434091	0.514881
0.508152	0.469697	0.54798	0.548913	0.714286	0.386364	0.5	0.515385	0.574405	0.416667
0.392857	0.433333	0.449561	0.589744	0.45	0.613636	0.484615	0.5	0.493333	0.340909
0.257576	0.5	0.384615	0.342857	0.583333	0.5	0.524123	0.491848	0.425926	0.678571
0.486364	0.482456	0.655702	0.427273	0.360119	0.423333	0.583333	0.5	0.388889	0.633152
0.475877	0.540404	0.530303	0.416667	0.383152	0.523504	0.535714	0.474747	0.58114	0.486364
0.652778	0.469048	0.557065	0.319048	0.526786	0.538043	0.442935	0.527273	0.514957	0.57337
0.583333	0.502525	0.381313	0.5	0.385714	0.507143	0.433333	0.440909	0.423333	0.5
0.490476	0.5	0.39375	0.346667	0.48913	0.427273	0.573077	0.361111	0.5	0.654891
0.565789	0.576087	0.482456	0.585859	0.532609	0.432773	0.630952	0.622283	0.536364	0.455882
0.580952	0.589286	0.505952	0.32	0.406566	0.472826	0.610119	0.522727	0.597826	0.435714
0.530952	0.429293	0.664141	0.526923	0.449495	0.641414	0.477273	0.497727	0.509524	0.664141
0.5	0.471491	0.672727	0.480769	0.5	0.5	0.440476	0.557065	0.688462	0.654762
0.271008	0.5	0.559524	0.57	0.5	0.482456	0.348291	0.5	0.410326	0.564815
0.297619	0.641304	0.5	0.5	0.513587	0.613333	0.63	0.474747	0.5	0.497863
0.5	0.55303	0.44	0.5	0.5	0.465909	0.392857	0.5	0.5	0.461364
0.475543	0.444444	0.454762	0.5	0.526667	0.529891	0.5	0.5	0.480952	0.5
0.5	0.416667	0.419192	0.5	0.5	0.5	0.5	0.40404	0.492424	0.5
0.5	0.458333	0.5	0.5	0.327273	0.5	0.5	0.529412	0.465909	0.5
0.497283	0.5	0.559829	0.368687	0.5	0.5	0.5	0.326087	0.431548	0.517857
0.610119	0.559524	0.486413	0.507143	0.5	0.556818	0.60119	0.586364	0.497024	0.5
0.426667	0.5	0.467172	0.310185	0.440909	0.530952	0.497283	0.516304	0.5	0.607456
0.4375	0.338095	0.60307	0.532051	0.510965	0.59596	0.457692	0.440909	0.495614	0.521368
0.595238	0.419048	0.525641	0.497475	0.528571	0.5	0.383929	0.469298	0.522727	0.459524
0.456667	0.537037	0.401515	0.421429	0.529545	0.461957	0.5	0.467949	0.5	0.5
0.540476	0.457071	0.563596	0.592308	0.654545	0.447619	0.584091	0.313131	0.421429	0.414474
0.681818	0.461957	0.54798	0.564286	0.542857	0.584091	0.495614	0.618182	0.502525	0.515152
0.524457	0.454545	0.525253	0.473077	0.532738	0.421196	0.606061	0.479798	0.592391	0.654545
0.556667	0.633152	0.593434	0.491071	0.512626	0.606061	0.381313	0.506579	0.421196	0.516667
0.534091	0.442857	0.544643	0.537879	0.490476	0.638158	0.534091	0.457071	0.495614	0.422727
0.547619	0.586957	0.525	0.479545	0.52381	0.640476	0.483696	0.537281	0.625	0.541667

## Sheet: A1.Categorical.Delay16_32.avg
0.545457
0.492637
0.517901
0.500882
0.536226
0.532937
0.512249
0.524833
0.449852
0.462659
0.479711
0.482254
0.487495
0.545498
0.564631
0.540818
0.45162
0.470831
0.553474
0.500305
0.528123
0.508196
0.524349
0.52883
0.500399
0.529369
0.493899
0.540872
0.479361
0.538228
0.529852
0.518185
0.474799
0.468885
0.494062
0.494787
0.51213
0.46576
0.473638
0.542105
0.504197
0.539088
0.546575
0.470642
0.516845
0.481316
0.491226
0.473232
0.478093
0.470129
0.540459
0.479693
0.493322
0.490145
0.47761
0.498874
0.551446
0.526406
0.521877
0.509761
0.549105

## Sheet: A1.Categorical.Delay16_32.se
0.0200748
0.0176217
0.0128963
0.00463634
0.0157952
0.00896049
0.00435173
0.00994384
0.0259572
0.0127715
0.0107768
0.0152761
0.0170557
0.038686
0.0325459
0.0309482
0.015833
0.0136272
0.0176943
0.00937243
0.018626
0.026255
0.0157743
0.00871112
0.0106282
0.0122155
0.0064665
0.0213341
0.0147711
0.0261015
0.0267471
0.0286592
0.0260716
0.0383062
0.0319961
0.0190596
0.0280079
0.0200666
0.0301791
0.0213493
0.0302945
0.027578
0.0289815
0.0312387
0.0313862
0.0137662
0.00877409
0.013155
0.0178882
0.0228905
0.0150815
0.0246376
0.0250356
0.0190621
0.013927
0.0330221
0.0204404
0.0231932
0.025164
0.0197418
0.0170218

## Sheet: A1.Categor.Delay16_32.all
0.459239	0.588095	0.56	0.571429	0.640476	0.419231	0.579545	0.545455	0.547619	0.543478
0.484091	0.583333	0.502525	0.457071	0.434343	0.388889	0.512626	0.502525	0.55	0.510965
0.5	0.510965	0.520833	0.58	0.569048	0.476667	0.502717	0.479167	0.568182	0.471429
0.521429	0.5	0.493697	0.514286	0.47381	0.5	0.491071	0.493697	0.520833	0.5
0.54	0.5	0.672727	0.52	0.521739	0.543478	0.5	0.521739	0.521739	0.520833
0.5	0.526316	0.547619	0.565217	0.565217	0.571429	0.520833	0.5	0.532738	0.5
0.537037	0.522727	0.5	0.5	0.5	0.52	0.522727	0.52	0.5	0.5
0.545455	0.552632	0.52381	0.520833	0.541667	0.5	0.55	0.521739	0.448718	0.543478
0.271429	0.346491	0.449405	0.493697	0.5	0.5	0.520833	0.5	0.416667	0.5
0.395833	0.404762	0.470455	0.425214	0.5	0.5	0.5	0.488095	0.485714	0.456522
0.438095	0.409524	0.5	0.5	0.5	0.5	0.449495	0.5	0.5	0.5
0.404762	0.477273	0.5	0.5	0.480769	0.563333	0.5	0.399123	0.5	0.497283
0.555556	0.5	0.477273	0.423077	0.380952	0.5	0.5	0.559829	0.5	0.478261
0.563131	0.75	0.513333	0.467262	0.416667	0.679348	0.458333	0.553333	0.672619	0.380952
0.527778	0.5	0.583333	0.528571	0.429825	0.440909	0.55	0.684091	0.739899	0.661905
0.45	0.566667	0.777778	0.5	0.5	0.520455	0.479545	0.491453	0.48913	0.633152
0.44	0.392544	0.434783	0.401786	0.556548	0.5	0.420455	0.490909	0.442308	0.436869
0.5	0.519022	0.435714	0.5	0.5	0.5	0.425	0.4	0.5	0.428571
0.5	0.642857	0.5625	0.5	0.508929	0.5625	0.5625	0.5	0.65	0.545455
0.478261	0.458333	0.5	0.5	0.491453	0.5	0.55	0.55	0.475	0.5
0.5	0.456522	0.5	0.6	0.643939	0.580769	0.5	0.5	0.5	0.5
0.520455	0.532828	0.554762	0.5	0.489316	0.626667	0.542929	0.313131	0.449495	0.552381
0.557065	0.471429	0.636364	0.488462	0.525	0.5	0.528571	0.480263	0.560606	0.495726
0.52381	0.484649	0.568182	0.522727	0.543478	0.522727	0.522727	0.575	0.5	0.525
0.484649	0.5	0.447619	0.522727	0.5	0.5	0.565657	0.5	0.525	0.458333
0.6	0.489899	0.502525	0.5	0.558824	0.574405	0.52381	0.519231	0.541667	0.483333
0.510101	0.5	0.495238	0.512626	0.454545	0.479545	0.47381	0.52381	0.489316	0.5
0.489899	0.590909	0.504545	0.595238	0.545238	0.572368	0.604762	0.418803	0.467391	0.619565
0.537037	0.504545	0.484649	0.444444	0.412037	0.543478	0.4375	0.444444	0.457692	0.527778
0.578947	0.571429	0.511905	0.34596	0.609091	0.614286	0.536667	0.608696	0.466667	0.538636
0.558081	0.556548	0.529545	0.701087	0.52381	0.590476	0.39	0.5	0.434091	0.514881
0.508152	0.469697	0.54798	0.548913	0.714286	0.386364	0.5	0.515385	0.574405	0.416667
0.392857	0.433333	0.449561	0.589744	0.45	0.613636	0.484615	0.5	0.493333	0.340909
0.257576	0.5	0.384615	0.342857	0.583333	0.5	0.524123	0.491848	0.425926	0.678571
0.486364	0.482456	0.655702	0.427273	0.360119	0.423333	0.583333	0.5	0.388889	0.633152
0.475877	0.540404	0.530303	0.416667	0.383152	0.523504	0.535714	0.474747	0.58114	0.486364
0.652778	0.469048	0.557065	0.319048	0.526786	0.538043	0.442935	0.527273	0.514957	0.57337
0.583333	0.502525	0.381313	0.5	0.385714	0.507143	0.433333	0.440909	0.423333	0.5
0.490476	0.5	0.39375	0.346667	0.48913	0.427273	0.573077	0.361111	0.5	0.654891
0.565789	0.576087	0.482456	0.585859	0.532609	0.432773	0.630952	0.622283	0.536364	0.455882
0.580952	0.589286	0.505952	0.32	0.406566	0.472826	0.610119	0.522727	0.597826	0.435714
0.530952	0.429293	0.664141	0.526923	0.449495	0.641414	0.477273	0.497727	0.509524	0.664141
0.5	0.471491	0.672727	0.480769	0.5	0.5	0.440476	0.557065	0.688462	0.654762
0.271008	0.5	0.559524	0.57	0.5	0.482456	0.348291	0.5	0.410326	0.564815
0.297619	0.641304	0.5	0.5	0.513587	0.613333	0.63	0.474747	0.5	0.497863
0.5	0.55303	0.44	0.5	0.5	0.465909	0.392857	0.5	0.5	0.461364
0.475543	0.444444	0.454762	0.5	0.526667	0.529891	0.5	0.5	0.480952	0.5
0.5	0.416667	0.419192	0.5	0.5	0.5	0.5	0.40404	0.492424	0.5
0.5	0.458333	0.5	0.5	0.327273	0.5	0.5	0.529412	0.465909	0.5
0.497283	0.5	0.559829	0.368687	0.5	0.5	0.5	0.326087	0.431548	0.517857
0.610119	0.559524	0.486413	0.507143	0.5	0.556818	0.60119	0.586364	0.497024	0.5
0.426667	0.5	0.467172	0.310185	0.440909	0.530952	0.497283	0.516304	0.5	0.607456
0.4375	0.338095	0.60307	0.532051	0.510965	0.59596	0.457692	0.440909	0.495614	0.521368
0.595238	0.419048	0.525641	0.497475	0.528571	0.5	0.383929	0.469298	0.522727	0.459524
0.456667	0.537037	0.401515	0.421429	0.529545	0.461957	0.5	0.467949	0.5	0.5
0.540476	0.457071	0.563596	0.592308	0.654545	0.447619	0.584091	0.313131	0.421429	0.414474
0.681818	0.461957	0.54798	0.564286	0.542857	0.584091	0.495614	0.618182	0.502525	0.515152
0.524457	0.454545	0.525253	0.473077	0.532738	0.421196	0.606061	0.479798	0.592391	0.654545
0.556667	0.633152	0.593434	0.491071	0.512626	0.606061	0.381313	0.506579	0.421196	0.516667
0.534091	0.442857	0.544643	0.537879	0.490476	0.638158	0.534091	0.457071	0.495614	0.422727
0.547619	0.586957	0.525	0.479545	0.52381	0.640476	0.483696	0.537281	0.625	0.541667

## Sheet: A1.Categor.Delay16_32.avg
0.545457
0.492637
0.517901
0.500882
0.536226
0.532937
0.512249
0.524833
0.449852
0.462659
0.479711
0.482254
0.487495
0.545498
0.564631
0.540818
0.45162
0.470831
0.553474
0.500305
0.528123
0.508196
0.524349
0.52883
0.500399
0.529369
0.493899
0.540872
0.479361
0.538228
0.529852
0.518185
0.474799
0.468885
0.494062
0.494787
0.51213
0.46576
0.473638
0.542105
0.504197
0.539088
0.546575
0.470642
0.516845
0.481316
0.491226
0.473232
0.478093
0.470129
0.540459
0.479693
0.493322
0.490145
0.47761
0.498874
0.551446
0.526406
0.521877
0.509761
0.549105

## Sheet: A1.Categor.Delay16_32.se
0.0200748
0.0176217
0.0128963
0.00463634
0.0157952
0.00896049
0.00435173
0.00994384
0.0259572
0.0127715
0.0107768
0.0152761
0.0170557
0.038686
0.0325459
0.0309482
0.015833
0.0136272
0.0176943
0.00937243
0.018626
0.026255
0.0157743
0.00871112
0.0106282
0.0122155
0.0064665
0.0213341
0.0147711
0.0261015
0.0267471
0.0286592
0.0260716
0.0383062
0.0319961
0.0190596
0.0280079
0.0200666
0.0301791
0.0213493
0.0302945
0.027578
0.0289815
0.0312387
0.0313862
0.0137662
0.00877409
0.013155
0.0178882
0.0228905
0.0150815
0.0246376
0.0250356
0.0190621
0.013927
0.0330221
0.0204404
0.0231932
0.025164
0.0197418
0.0170218

## Sheet: A1.Categor.Delay16_32.avg_fit
0.530499
0.528748
0.527011
0.525303
0.523637
0.522029
0.520493
0.519042
0.517692
0.516456
0.515348
0.514382
0.513554
0.512859
0.512287
0.511833
0.511489
0.511248
0.511102
0.511044
0.511067
0.511164
0.511332
0.51157
0.511878
0.512254
0.512698
0.513209
0.513786
0.51443
0.515138
0.515909
0.516737
0.517605
0.5185
0.519406
0.520309
0.521194
0.522046
0.522852
0.523595
0.524262
0.524842
0.525333
0.525731
0.526033
0.526236
0.526338
0.526334
0.526223
0.526001
0.525664
0.525214
0.524651
0.523981
0.523208
0.522334
0.521365
0.520303
0.519153
0.517918
0.516603
0.51521
0.513739
0.51219
0.510563
0.508856
0.50707
0.505204
0.503257
0.50123
0.499121
0.496934
0.494688
0.492408
0.490117
0.48784
0.485602
0.483426
0.481336
0.479357
0.477514
0.475828
0.474304
0.472941
0.471737
0.47069
0.469799
0.469061
0.468474
0.468036
0.467747
0.467603
0.4676
0.467731
0.467989
0.468368
0.468861
0.469462
0.470163
0.470959
0.471841
0.472805
0.473846
0.474965
0.476163
0.477439
0.478795
0.48023
0.481744
0.48334
0.485015
0.486772
0.488609
0.490523
0.49251
0.494568
0.496692
0.49888
0.501128
0.503433
0.505792
0.508201
0.510651
0.513121
0.51559
0.518033
0.520428
0.522754
0.524986
0.527103
0.529081
0.530899
0.532535
0.53398
0.535225
0.536261
0.53708
0.537672
0.53803
0.538145
0.538007
0.53761
0.536946
0.536028
0.534872
0.533497
0.531919
0.530155
0.528224
0.526142
0.523926
0.521594
0.519164
0.516666
0.514138
0.511614
0.509132
0.506726
0.504435
0.502293
0.500338
0.498604
0.497128
0.495919
0.494971
0.494274
0.493821
0.493604
0.493615
0.493845
0.494286
0.494931
0.49577
0.496786
0.497946
0.49922
0.500576
0.501982
0.503406
0.504818
0.506185
0.507476
0.50866
0.50972
0.510665
0.511507
0.512258
0.512929
0.513532
0.514078
0.51458
0.515047
0.515494
0.515926
0.516343
0.516742
0.51712
0.517475
0.517803
0.518102
0.518368
0.518599
0.518792
0.518946
0.519065
0.519155
0.519223
0.519274
0.519315
0.519351
0.519389
0.519435
0.519494
0.519572
0.519667
0.519774
0.519888
0.520005
0.52012
0.520227
0.520323
0.520403
0.520461
0.520493
0.520498
0.520473
0.520418
0.520332
0.520214
0.520062
0.519877
0.519655
0.519398
0.519103
0.518775
0.518422
0.518051
0.517672
0.517291
0.516918
0.516559
0.516224
0.515921
0.515656
0.515433
0.515246
0.515086
0.514949
0.514827
0.514714
0.514604
0.514489
0.514363
0.514219
0.514057
0.513881
0.513701
0.513524
0.513358
0.513211
0.513091
0.513006
0.512963
0.51297
0.513032
0.513139
0.513282
0.513451
0.513635
0.513823
0.514005
0.514172
0.514311
0.514414
0.514474
0.5145
0.514507
0.51451
0.514525
0.514566
0.514648
0.514786
0.514995
0.51529
0.515683
0.516164
0.516714
0.517313
0.517942
0.518581
0.519211
0.519812
0.520365
0.52085
0.521249
0.521552
0.521756
0.521858
0.521855
0.521743
0.521521
0.521185
0.520731
0.520157
0.519461
0.518643
0.51771
0.516669
0.515526
0.514289
0.512962
0.511554
0.51007
0.508518
0.506903
0.505237
0.503535
0.501815
0.500094
0.498387
0.496712
0.495087
0.493526
0.492049
0.49067
0.489403
0.48825
0.487213
0.486293
0.485492
0.48481
0.484249
0.483811
0.483497
0.483309
0.483244
0.483293
0.483444
0.483683
0.483998
0.484378
0.484808
0.485278
0.485775
0.486286
0.486799
0.487309
0.48781
0.488296
0.488764
0.489208
0.489622
0.490002
0.490343
0.49064
0.490888
0.491085
0.491229
0.491319
0.491355
0.491335
0.491258
0.491123
0.490928
0.490673
0.490357
0.489992
0.489595
0.489187
0.488787
0.488416
0.488091
0.487833
0.487661
0.487595
0.487654
0.487848
0.488176
0.488636
0.489227
0.489948
0.490798
0.491774
0.492876
0.494103
0.495452
0.496915
0.498471
0.500099
0.501777
0.503483
0.505194
0.50689
0.508548
0.510146
0.511663
0.513084
0.514414
0.515659
0.516829
0.517929
0.518967
0.519952
0.52089
0.521789
0.522656
0.523496
0.524301
0.525062
0.525768
0.52641
0.526976
0.527457
0.527842
0.528122
0.528286
0.528325
0.528236
0.52802
0.527677
0.527207
0.52661
0.525886
0.525035
0.524058
0.522954
0.521726
0.520388
0.518962
0.517473
0.515943
0.514395
0.512852
0.511337
0.509874
0.508486
0.507193
0.506002
0.504898
0.503871
0.502906
0.501993
0.501118
0.500268
0.499431
0.498595
0.497747
0.496882
0.496005
0.495121
0.494236
0.493355
0.492484
0.491627
0.490791
0.48998
0.4892
0.488454
0.48774
0.487056
0.486399
0.485767
0.485158
0.484569
0.483998
0.483443
0.482901
0.482371
0.48186
0.481371
0.48091
0.480483
0.480096
0.479755
0.479464
0.479229
0.479056
0.478949
0.478911
0.47894
0.479036
0.479201
0.479433
0.479733
0.4801
0.480536
0.481039
0.481609
0.482245
0.482943
0.483701
0.484516
0.485384
0.486303
0.48727
0.488282
0.489336
0.490428
0.491544
0.492663
0.493762
0.49482
0.495816
0.496728
0.497534
0.498212
0.498741
0.4991
0.499288
0.499321
0.499217
0.498995
0.498673
0.498268
0.497799
0.497284
0.496741
0.496188
0.495636
0.495089
0.494549
0.494017
0.493496
0.492987
0.492494
0.492018
0.491561
0.491125
0.490713
0.490329
0.489977
0.489661
0.489386
0.489154
0.488972
0.488841
0.488768
0.488755
0.488807
0.48893
0.489129
0.489409
0.489776
0.490235
0.490792
0.491451
0.49222
0.493102
0.494102
0.495214
0.496427
0.497733
0.499122
0.500585
0.502112
0.503694
0.505321
0.506984
0.508672
0.510371
0.512064
0.513732
0.515357
0.516923
0.518412
0.519806
0.521087
0.522238
0.523243
0.524098
0.524815
0.525403
0.525871
0.52623
0.52649
0.526661
0.526752
0.526773
0.526735
0.526647
0.526518
0.526359
0.526178
0.525986
0.525792
0.525605
0.525436
0.525293
0.525186
0.525124
0.525113
0.52516
0.525272
0.525453
0.525711
0.526053
0.526484
0.527011
0.52764
0.528374
0.529203
0.530117
0.531106
0.532158
0.533263
0.534411
0.53559
0.536791
0.538003

## Sheet: A1.Categor.Delay16_32.se_fit
0.0200748
0.0200748
0.0200748
0.0200748
0.0200748
0.0200748
0.0198295
0.0195842
0.0193389
0.0190936
0.0188483
0.018603
0.0183576
0.0181123
0.017867
0.0176217
0.0171492
0.0166766
0.0162041
0.0157316
0.015259
0.0147865
0.014314
0.0138414
0.0133689
0.0128963
0.0120703
0.0112443
0.0104183
0.00959235
0.00876635
0.00794035
0.00711435
0.00628834
0.00546234
0.00463634
0.00575223
0.00686811
0.007984
0.00909988
0.0102158
0.0113316
0.0124475
0.0135634
0.0146793
0.0157952
0.0151117
0.0144282
0.0137448
0.0130613
0.0123778
0.0116944
0.0110109
0.0103274
0.00964396
0.00896049
0.00849961
0.00803874
0.00757786
0.00711698
0.00665611
0.00619523
0.00573436
0.00527348
0.00481261
0.00435173
0.00491094
0.00547015
0.00602937
0.00658858
0.00714779
0.007707
0.00826621
0.00882542
0.00938463
0.00994384
0.0115452
0.0131465
0.0147479
0.0163492
0.0179505
0.0195519
0.0211532
0.0227545
0.0243559
0.0259572
0.0246386
0.0233201
0.0220015
0.0206829
0.0193643
0.0180458
0.0167272
0.0154086
0.01409
0.0127715
0.012572
0.0123725
0.0121731
0.0119736
0.0117742
0.0115747
0.0113752
0.0111758
0.0109763
0.0107768
0.0112268
0.0116767
0.0121266
0.0125765
0.0130265
0.0134764
0.0139263
0.0143762
0.0148261
0.0152761
0.015454
0.015632
0.01581
0.0159879
0.0161659
0.0163438
0.0165218
0.0166998
0.0168777
0.0170557
0.0192187
0.0213818
0.0235448
0.0257078
0.0278709
0.0300339
0.0321969
0.03436
0.036523
0.038686
0.038072
0.037458
0.036844
0.03623
0.035616
0.0350019
0.0343879
0.0337739
0.0331599
0.0325459
0.0323861
0.0322263
0.0320666
0.0319068
0.031747
0.0315873
0.0314275
0.0312678
0.031108
0.0309482
0.0294367
0.0279252
0.0264137
0.0249021
0.0233906
0.0218791
0.0203676
0.0188561
0.0173445
0.015833
0.0156124
0.0153919
0.0151713
0.0149507
0.0147301
0.0145095
0.014289
0.0140684
0.0138478
0.0136272
0.0140339
0.0144406
0.0148473
0.0152541
0.0156608
0.0160675
0.0164742
0.0168809
0.0172876
0.0176943
0.0168621
0.0160299
0.0151978
0.0143656
0.0135334
0.0127012
0.011869
0.0110368
0.0102046
0.00937243
0.0102978
0.0112231
0.0121485
0.0130739
0.0139992
0.0149246
0.0158499
0.0167753
0.0177006
0.018626
0.0193889
0.0201518
0.0209147
0.0216776
0.0224405
0.0232034
0.0239663
0.0247292
0.0254921
0.026255
0.0252069
0.0241588
0.0231108
0.0220627
0.0210146
0.0199666
0.0189185
0.0178704
0.0168224
0.0157743
0.015068
0.0143617
0.0136554
0.012949
0.0122427
0.0115364
0.0108301
0.0101238
0.00941744
0.00871112
0.00890283
0.00909454
0.00928624
0.00947795
0.00966965
0.00986136
0.0100531
0.0102448
0.0104365
0.0106282
0.0107869
0.0109457
0.0111044
0.0112631
0.0114219
0.0115806
0.0117393
0.0118981
0.0120568
0.0122155
0.0116406
0.0110657
0.0104908
0.00991592
0.00934102
0.00876612
0.00819121
0.00761631
0.0070414
0.0064665
0.00795326
0.00944003
0.0109268
0.0124135
0.0139003
0.0153871
0.0168738
0.0183606
0.0198474
0.0213341
0.0206778
0.0200215
0.0193652
0.0187089
0.0180526
0.0173963
0.01674
0.0160837
0.0154274
0.0147711
0.0159041
0.0170372
0.0181702
0.0193033
0.0204363
0.0215694
0.0227024
0.0238354
0.0249685
0.0261015
0.0261661
0.0262306
0.0262952
0.0263598
0.0264243
0.0264889
0.0265535
0.026618
0.0266826
0.0267471
0.0269383
0.0271295
0.0273207
0.0275119
0.0277031
0.0278943
0.0280855
0.0282767
0.0284679
0.0286592
0.0284004
0.0281416
0.0278829
0.0276241
0.0273654
0.0271066
0.0268478
0.0265891
0.0263303
0.0260716
0.027295
0.0285185
0.029742
0.0309654
0.0321889
0.0334124
0.0346358
0.0358593
0.0370828
0.0383062
0.0376752
0.0370442
0.0364132
0.0357822
0.0351512
0.0345202
0.0338891
0.0332581
0.0326271
0.0319961
0.0307024
0.0294088
0.0281152
0.0268215
0.0255279
0.0242342
0.0229406
0.0216469
0.0203533
0.0190596
0.0199544
0.0208493
0.0217441
0.0226389
0.0235337
0.0244286
0.0253234
0.0262182
0.0271131
0.0280079
0.0272138
0.0264196
0.0256255
0.0248314
0.0240372
0.0232431
0.022449
0.0216549
0.0208607
0.0200666
0.0210778
0.0220891
0.0231004
0.0241116
0.0251229
0.0261341
0.0271454
0.0281566
0.0291679
0.0301791
0.0292961
0.0284132
0.0275302
0.0266472
0.0257642
0.0248812
0.0239982
0.0231153
0.0222323
0.0213493
0.0222438
0.0231383
0.0240329
0.0249274
0.0258219
0.0267164
0.027611
0.0285055
0.0294
0.0302945
0.0300229
0.0297512
0.0294796
0.0292079
0.0289363
0.0286646
0.028393
0.0281213
0.0278497
0.027578
0.0277184
0.0278587
0.0279991
0.0281394
0.0282797
0.0284201
0.0285604
0.0287008
0.0288411
0.0289815
0.0292072
0.0294329
0.0296586
0.0298844
0.0301101
0.0303358
0.0305615
0.0307873
0.031013
0.0312387
0.0312535
0.0312682
0.031283
0.0312977
0.0313125
0.0313272
0.031342
0.0313567
0.0313715
0.0313862
0.0296242
0.0278622
0.0261002
0.0243382
0.0225762
0.0208142
0.0190522
0.0172902
0.0155282
0.0137662
0.013267
0.0127678
0.0122686
0.0117694
0.0112702
0.0107709
0.0102717
0.00977252
0.0092733
0.00877409
0.00921218
0.00965028
0.0100884
0.0105265
0.0109646
0.0114027
0.0118407
0.0122788
0.0127169
0.013155
0.0136283
0.0141017
0.014575
0.0150483
0.0155216
0.0159949
0.0164682
0.0169415
0.0174148
0.0178882
0.0183884
0.0188886
0.0193889
0.0198891
0.0203893
0.0208895
0.0213898
0.02189
0.0223902
0.0228905
0.0221096
0.0213287
0.0205478
0.0197669
0.018986
0.0182051
0.0174242
0.0166433
0.0158624
0.0150815
0.0160371
0.0169927
0.0179483
0.0189039
0.0198595
0.0208152
0.0217708
0.0227264
0.023682
0.0246376
0.0246774
0.0247172
0.024757
0.0247968
0.0248366
0.0248764
0.0249162
0.024956
0.0249958
0.0250356
0.0244382
0.0238409
0.0232435
0.0226462
0.0220488
0.0214515
0.0208541
0.0202568
0.0196594
0.0190621
0.0185486
0.018035
0.0175215
0.017008
0.0164945
0.015981
0.0154675
0.014954
0.0144405
0.013927
0.0158365
0.017746
0.0196555
0.021565
0.0234746
0.0253841
0.0272936
0.0292031
0.0311126
0.0330221
0.0317639
0.0305058
0.0292476
0.0279894
0.0267313
0.0254731
0.0242149
0.0229568
0.0216986
0.0204404
0.0207157
0.020991
0.0212663
0.0215415
0.0218168
0.0220921
0.0223674
0.0226427
0.0229179
0.0231932
0.0233903
0.0235874
0.0237845
0.0239815
0.0241786
0.0243757
0.0245728
0.0247699
0.0249669
0.025164
0.0246218
0.0240796
0.0235373
0.0229951
0.0224529
0.0219107
0.0213684
0.0208262
0.020284
0.0197418
0.0194698
0.0191978
0.0189258
0.0186538
0.0183818
0.0181098
0.0178378
0.0175658
0.0172938
0.0170218
0.0170218
0.0170218
0.0170218
0.0170218

## Sheet: A1.Categor.Delay50_66.all
0.4375	0.591667	0.6	0.4375	0.391667	0.635417	0.35	0.770833	0.683333	0.75
0.683333	0.71875	0.75	0.628205	0.944444	0.875	0.572917	0.529412	0.472222	0.770833
0.558824	0.7	0.440476	0.5	0.5	0.535714	0.375	0.5	0.5	0.53125
0.533333	0.55	0.5	0.416667	0.538462	0.535714	0.375	0.5	0.5	0.5
0.535714	0.5	0.428571	0.428571	0.4	0.5	0.4	0.5	0.5	0.5
0.5	0.558824	0.5	0.538462	0.5	0.489583	0.5	0.5	0.5	0.653846
0.5625	0.533333	0.470238	0.5	0.5	0.5	0.739583	0.5	0.395833	0.266667
0.291667	0.632353	0.558824	0.64881	0.46875	0.604167	0.733333	0.1875	0.475	0.375
0.25	0.316667	0.411765	0.55	0.3	0.3	0.514286	0.608974	0.533333	0.431818
0.65625	0.491667	0.455882	0.762821	0.429487	0.615385	0.520833	0.705882	0.5	0.6
0.5	0.675	0.444444	0.5	0.664286	0.5	0.525	0.429487	0.583333	0.441176
0.426136	0.675	0.264706	0.571429	0.544444	0.5	0.423077	0.433333	0.570513	0.575
0.442308	0.647059	0.647059	0.428571	0.544872	0.551282	0.475	0.507143	0.5	0.346154
0.428571	0.558333	0.428571	0.46875	0.457143	0.333333	0.466667	0.488095	0.628205	0.470588
0.46875	0.461538	0.525	0.466667	0.5	0.677083	0.5	0.5	0.482143	0.464286
0.5	0.5	0.388889	0.5	0.423077	0.485714	0.5	0.46875	0.519231	0.5
0.691176	0.721429	0.5	0.49359	0.5	0.441176	0.6	0.5	0.578571	0.5
0.5	0.375	0.635417	0.47619	0.466667	0.288462	0.5	0.5	0.46875	0.5
0.564286	0.275641	0.532051	0.442857	0.285714	0.5	0.361111	0.464286	0.383333	0.4
0.633333	0.4375	0.441667	0.575	0.535714	0.59375	0.532051	0.442308	0.291667	0.455128
0.529412	0.308824	0.533333	0.5	0.533333	0.375	0.375	0.558824	0.676471	0.435714
0.5	0.522727	0.421429	0.59375	0.435714	0.535714	0.478571	0.5	0.552083	0.45
0.576923	0.45	0.516667	0.636905	0.542857	0.371429	0.416667	0.53125	0.602941	0.53125
0.442857	0.588235	0.571429	0.541667	0.279412	0.335714	0.558824	0.408333	0.333333	0.570513
0.297619	0.428571	0.5	0.571429	0.5	0.335714	0.566667	0.53125	0.615385	0.388889
0.5	0.5	0.53125	0.5	0.364583	0.53125	0.25	0.440476	0.5	0.625
0.538462	0.533333	0.5	0.428571	0.342857	0.5	0.5	0.235714	0.5	0.5
0.291667	0.383333	0.685714	0.425	0.475	0.65	0.5	0.75	0.3125	0.475
0.53125	0.55	0.556818	0.416667	0.5	0.558824	0.391667	0.5	0.529412	0.621429
0.358333	0.576923	0.558824	0.458333	0.507143	0.65625	0.416667	0.416667	0.442857	0.692308
0.325	0.505952	0.260417	0.678571	0.65625	0.291667	0.358333	0.205882	0.53125	0.427083
0.777778	0.391026	0.448718	0.675	0.614286	0.514706	0.514706	0.385714	0.358333	0.383333
0.541667	0.416667	0.457143	0.492857	0.458333	0.489583	0.508333	0.487179	0.485294	0.614286
0.354167	0.446429	0.507143	0.608333	0.633333	0.570513	0.657143	0.527778	0.508333	0.666667
0.479167	0.619318	0.675	0.617647	0.457143	0.117647	0.520833	0.442308	0.35	0.735294
0.55	0.375	0.557143	0.521429	0.616667	0.55	0.458333	0.264706	0.455882	0.557692
0.551136	0.632353	0.366667	0.416667	0.21875	0.358333	0.333333	0.15625	0.485714	0.307692
0.521429	0.551282	0.592857	0.391667	0.541667	0.583333	0.467949	0.516667	0.429487	0.3125
0.291667	0.45	0.291667	0.722222	0.608974	0.21875	0.578571	0.733333	0.378571	0.585714
0.294118	0.521429	0.45	0.354167	0.25	0.478571	0.358333	0.607143	0.483333	0.358333
0.485294	0.45	0.557143	0.416667	0.1875	0.735294	0.09375	0.458333	0.520833	0.485714
0.478571	0.314286	0.510417	0.357143	0.483333	0.385714	0.314103	0.520833	0.385417	0.429487
0.358333	0.508333	0.392857	0.514706	0.458333	0.325	0.566667	0.455882	0.762821	0.309524
0.625	0.714286	0.722222	0.45	0.552083	0.378571	0.416667	0.578571	0.766667	0.452381
0.78125	0.514286	0.575	0.520833	0.514706	0.721429	0.595238	0.45	0.608333	0.229167
0.75	0.483333	0.541667	0.583333	0.535714	0.277778	0.520833	0.570513	0.307143	0.532051
0.508333	0.520833	0.575	0.625	0.532051	0.448718	0.566667	0.429487	0.487179	0.338235
0.638889	0.553571	0.571429	0.666667	0.471429	0.617647	0.458333	0.666667	0.583333	0.633333
0.65	0.666667	0.566667	0.71875	0.615385	0.615385	0.6	0.6	0.511364	0.666667
0.566667	0.558824	0.538462	0.371429	0.5625	0.535714	0.545455	0.583333	0.64881	0.558824
0.475	0.5	0.5	0.666667	0.529412	0.5625	0.53125	0.482143	0.578571	0.533333
0.458333	0.566667	0.633333	0.440476	0.508333	0.542857	0.441667	0.333333	0.527778	0.3
0.408333	0.528409	0.59375	0.5	0.47619	0.595238	0.458333	0.555556	0.535714	0.59375
0.5625	0.617647	0.533333	0.533333	0.625	0.49359	0.49359	0.458333	0.535714	0.4
0.553571	0.53125	0.529412	0.49359	0.279412	0.427083	0.367647	0.538462	0.507143	0.608333
0.427083	0.455128	0.578571	0.471429	0.615385	0.5	0.625	0.435714	0.507143	0.0555556
0.441667	0.511905	0.428571	0.578571	0.455128	0.642857	0.5625	0.529412	0.408333	0.576923
0.435714	0.529412	0.475	0.416667	0.595238	0.260417	0.542857	0.558824	0.6	0.475
0.367647	0.283333	0.448718	0.59375	0.47619	0.308824	0.558824	0.0882353	0.291667	0.339286
0.0294118	0.427083	0.279412	0.507143	0.197917	0.465909	0.242857	0.676471	0.308824	0.407143
0.375	0.678571	0.442857	0.391667	0.59375	0.508333	0.483333	0.39881	0.458333	0.427083

## Sheet: A1.Categor.Delay50_66.avg
0.564792
0.694512
0.514126
0.494918
0.469286
0.524071
0.496815
0.49754
0.421684
0.573821
0.526273
0.498364
0.508945
0.472826
0.504547
0.478566
0.552594
0.471049
0.420928
0.493812
0.482591
0.498999
0.517689
0.463032
0.473552
0.474256
0.457894
0.494821
0.515607
0.50843
0.424041
0.50636
0.495134
0.547984
0.501436
0.490685
0.38269
0.490884
0.485947
0.415543
0.439053
0.41793
0.465246
0.565645
0.551024
0.510237
0.50315
0.58613
0.621088
0.547002
0.535888
0.475278
0.524527
0.525304
0.48359
0.467101
0.513587
0.488913
0.375647
0.354217
0.475774

[truncated: 90 more sheets: A1.Categor.Delay50_66.se, A1.Categor.Delay50_66.avg_fit, A1.Categor.Delay50_66.se_fit, A1.Categor.Delay83_100.all, A1.Categor.Delay83_100.avg, A1.Categor.Delay83_100.se, A1.Categor.Delay83_100.avg_fit, A1.Categor.Delay83_100.se_fit, A1.Categor.Delay116_132.all, A1.Categor.Delay116_132.avg, A1.Categor.Delay116_132.se, A1.Categ.Delay16_32.all, A1.Categ.Delay16_32.avg, A1.Categ.Delay16_32.se, A1.Categ.Delay16_32.avg_fit, A1.Categ.Delay16_32.se_fit, A1.Categ.Delay50_66.all, A1.Categ.Delay50_66.avg, A1.Categ.Delay50_66.se, A1.Categ.Delay50_66.avg_fit …]
