# Supplementary material for: Single-neuron correlates of visual consciousness in human lateral occipital complex
Source: Nat Commun. 2025 Dec 15;16:11008. doi: 10.1038/s41467-025-67077-w (PMC12705761; doi:10.1038/s41467-025-67077-w)
Supplement: Supplementary file 4 — Source Data [file 41467_2025_67077_MOESM4_ESM.zip › SourceData/Figure3B.xlsx]

## Sheet: A2.NonScrambled_vs_Scrambled.De
11.2946	-0.895147	-0.895147	-0.895147	-0.895147	-0.895147	-0.895147	-0.895147	-0.895147	-0.895147	-0.895147	-0.895147	-0.895147	-0.895147	-0.895147	-0.895147	-0.895147	-0.895147	-0.895147	-0.895147	-0.895147	-0.895147	-0.895147	-0.895147	-0.895147	-0.895147	-0.895147	-0.895147	-0.895147	-0.895147	-0.895147	-0.895147	-0.895147	-0.895147	-0.895147	-0.895147	-0.895147	-0.895147	-0.895147	-0.895147	-0.895147	-0.895147	-0.895147	-0.895147	-0.895147	-0.895147	-0.895147	-0.895147	-0.895147	-0.895147
-0.895147	-0.895147	-0.895147	-0.895147	-0.895147	-0.895147	-0.895147	-0.895147	-0.895147	-0.895147	-0.895147	-0.895147	-0.895147	-0.895147	-0.895147	-0.895147	-0.895147	-0.895147	-0.895147	-0.895147	-0.895147	-0.895147	-0.895147	-0.895147	-0.895147	-0.895147	-0.895147	-0.895147	-0.895147	-0.895147	11.2946	-0.895147	-0.895147	-0.895147	-0.895147	-0.895147	-0.895147	-0.895147	-0.895147	-0.895147	-0.895147	-0.895147	-0.895147	-0.895147	11.2946	-0.895147	-0.895147	-0.895147	-0.895147	-0.895147
-0.895147	-0.895147	-0.895147	-0.895147	-0.895147	-0.895147	-0.895147	-0.895147	-0.895147	-0.895147	-0.895147	-0.895147	-0.895147	-0.895147	-0.895147	-0.895147	-0.895147	-0.895147	-0.895147	-0.895147	-0.895147	-0.895147	-0.895147	-0.895147	-0.895147	-0.895147	-0.895147	-0.895147	-0.895147	-0.895147	-0.895147	-0.895147	-0.895147	11.2946	-0.895147	-0.895147	-0.895147	-0.895147	-0.895147	-0.895147	-0.895147	-0.895147	-0.895147	-0.895147	-0.895147	-0.895147	-0.895147	-0.895147	-0.895147	-0.895147
-1.38274	-1.38274	-1.38274	-1.38274	-1.38274	-1.38274	-1.38274	-1.38274	-1.38274	-1.38274	-1.38274	-1.38274	10.807	-1.38274	-1.38274	-1.38274	-1.38274	-1.38274	-1.38274	-1.38274	-1.38274	-1.38274	-1.38274	-1.38274	-1.38274	-1.38274	-1.38274	-1.38274	-1.38274	-1.38274	-1.38274	-1.38274	-1.38274	-1.38274	-1.38274	-1.38274	-1.38274	10.807	-1.38274	-1.38274	-1.38274	-1.38274	-1.38274	-1.38274	-1.38274	-1.38274	-1.38274	-1.38274	-1.38274	-1.38274
-1.38274	-1.38274	-1.38274	-1.38274	-1.38274	-1.38274	-1.38274	-1.38274	-1.38274	-1.38274	-1.38274	-1.38274	-1.38274	-1.38274	-1.38274	-1.38274	-1.38274	-1.38274	-1.38274	-1.38274	-1.38274	-1.38274	-1.38274	-1.38274	-1.38274	-1.38274	-1.38274	-1.38274	-1.38274	10.807	-1.38274	-1.38274	-1.38274	-1.38274	-1.38274	-1.38274	-1.38274	-1.38274	-1.38274	-1.38274	-1.38274	10.807	-1.38274	-1.38274	-1.38274	-1.38274	-1.38274	-1.38274	-1.38274	-1.38274
-1.38274	-1.38274	-1.38274	-1.38274	-1.38274	-1.38274	-1.38274	-1.38274	-1.38274	10.807	-1.38274	-1.38274	-1.38274	-1.38274	-1.38274	-1.38274	-1.38274	-1.38274	-1.38274	-1.38274	-1.38274	-1.38274	-1.38274	-1.38274	-1.38274	-1.38274	-1.38274	-1.38274	-1.38274	-1.38274	-1.38274	-1.38274	-1.38274	-1.38274	-1.38274	-1.38274	-1.38274	-1.38274	-1.38274	10.807	-1.38274	-1.38274	-1.38274	-1.38274	-1.38274	-1.38274	-1.38274	-1.38274	-1.38274	-1.38274
-0.895147	-0.895147	-0.895147	-0.895147	-0.895147	-0.895147	-0.895147	-0.895147	-0.895147	-0.895147	-0.895147	-0.895147	-0.895147	-0.895147	-0.895147	-0.895147	-0.895147	-0.895147	-0.895147	-0.895147	-0.895147	-0.895147	-0.895147	-0.895147	-0.895147	-0.895147	-0.895147	-0.895147	-0.895147	-0.895147	-0.895147	-0.895147	-0.895147	-0.895147	-0.895147	-0.895147	-0.895147	-0.895147	-0.895147	-0.895147	11.2946	-0.895147	-0.895147	-0.895147	-0.895147	-0.895147	-0.895147	-0.895147	-0.895147	-0.895147
-0.895147	-0.895147	-0.895147	-0.895147	-0.895147	-0.895147	-0.895147	-0.895147	-0.895147	-0.895147	-0.895147	-0.895147	-0.895147	-0.895147	-0.895147	-0.895147	-0.895147	-0.895147	-0.895147	-0.895147	-0.895147	-0.895147	-0.895147	-0.895147	-0.895147	-0.895147	-0.895147	-0.895147	-0.895147	-0.895147	-0.895147	-0.895147	-0.895147	-0.895147	-0.895147	-0.895147	11.2946	-0.895147	-0.895147	-0.895147	-0.895147	-0.895147	-0.895147	-0.895147	-0.895147	-0.895147	-0.895147	-0.895147	11.2946	-0.895147
-0.895147	-0.895147	-0.895147	-0.895147	-0.895147	-0.895147	-0.895147	-0.895147	-0.895147	-0.895147	-0.895147	-0.895147	-0.895147	-0.895147	-0.895147	-0.895147	-0.895147	-0.895147	-0.895147	-0.895147	-0.895147	-0.895147	-0.895147	-0.895147	-0.895147	-0.895147	-0.895147	-0.895147	-0.895147	-0.895147	-0.895147	-0.895147	-0.895147	-0.895147	-0.895147	-0.895147	-0.895147	-0.895147	-0.895147	-0.895147	11.2946	11.2946	-0.895147	-0.895147	-0.895147	-0.895147	-0.895147	-0.895147	11.2946	-0.895147
-0.895147	-0.895147	-0.895147	-0.895147	-0.895147	-0.895147	-0.895147	-0.895147	-0.895147	-0.895147	-0.895147	-0.895147	-0.895147	-0.895147	-0.895147	-0.895147	-0.895147	-0.895147	-0.895147	-0.895147	-0.895147	-0.895147	-0.895147	-0.895147	-0.895147	-0.895147	-0.895147	-0.895147	-0.895147	-0.895147	-0.895147	-0.895147	-0.895147	-0.895147	-0.895147	-0.895147	-0.895147	-0.895147	-0.895147	11.2946	11.2946	-0.895147	-0.895147	-0.895147	-0.895147	-0.895147	-0.895147	-0.895147	-0.895147	-0.895147
-0.895147	-0.895147	-0.895147	-0.895147	-0.895147	-0.895147	-0.895147	-0.895147	-0.895147	-0.895147	-0.895147	-0.895147	-0.895147	-0.895147	-0.895147	-0.895147	-0.895147	-0.895147	-0.895147	-0.895147	-0.895147	-0.895147	-0.895147	-0.895147	-0.895147	-0.895147	-0.895147	-0.895147	-0.895147	-0.895147	-0.895147	-0.895147	-0.895147	-0.895147	-0.895147	-0.895147	-0.895147	-0.895147	-0.895147	-0.895147	-0.895147	-0.895147	11.2946	-0.895147	-0.895147	-0.895147	-0.895147	-0.895147	-0.895147	-0.895147
-1.38274	-1.38274	-1.38274	-1.38274	-1.38274	-1.38274	-1.38274	-1.38274	-1.38274	-1.38274	-1.38274	-1.38274	-1.38274	-1.38274	-1.38274	-1.38274	-1.38274	-1.38274	-1.38274	-1.38274	-1.38274	10.807	-1.38274	-1.38274	-1.38274	-1.38274	-1.38274	-1.38274	-1.38274	-1.38274	-1.38274	-1.38274	-1.38274	-1.38274	-1.38274	-1.38274	-1.38274	-1.38274	-1.38274	-1.38274	10.807	-1.38274	-1.38274	-1.38274	-1.38274	-1.38274	-1.38274	-1.38274	-1.38274	-1.38274
-0.895147	-0.895147	-0.895147	-0.895147	-0.895147	-0.895147	-0.895147	-0.895147	-0.895147	-0.895147	-0.895147	-0.895147	-0.895147	-0.895147	-0.895147	-0.895147	-0.895147	-0.895147	-0.895147	-0.895147	-0.895147	-0.895147	-0.895147	-0.895147	-0.895147	-0.895147	-0.895147	-0.895147	-0.895147	-0.895147	-0.895147	-0.895147	-0.895147	-0.895147	-0.895147	-0.895147	-0.895147	-0.895147	-0.895147	-0.895147	-0.895147	-0.895147	-0.895147	11.2946	-0.895147	11.2946	-0.895147	-0.895147	-0.895147	-0.895147
-0.895147	-0.895147	-0.895147	-0.895147	-0.895147	-0.895147	-0.895147	-0.895147	-0.895147	-0.895147	-0.895147	-0.895147	-0.895147	-0.895147	-0.895147	-0.895147	-0.895147	-0.895147	-0.895147	-0.895147	-0.895147	-0.895147	-0.895147	-0.895147	-0.895147	-0.895147	-0.895147	-0.895147	-0.895147	-0.895147	-0.895147	-0.895147	-0.895147	-0.895147	-0.895147	-0.895147	-0.895147	-0.895147	-0.895147	-0.895147	-0.895147	-0.895147	11.2946	-0.895147	-0.895147	-0.895147	-0.895147	-0.895147	-0.895147	-0.895147
-0.895147	-0.895147	-0.895147	-0.895147	-0.895147	-0.895147	-0.895147	-0.895147	-0.895147	-0.895147	-0.895147	-0.895147	-0.895147	-0.895147	-0.895147	-0.895147	-0.895147	-0.895147	-0.895147	-0.895147	-0.895147	-0.895147	-0.895147	-0.895147	-0.895147	-0.895147	-0.895147	-0.895147	-0.895147	-0.895147	-0.895147	-0.895147	-0.895147	-0.895147	-0.895147	-0.895147	-0.895147	-0.895147	-0.895147	-0.895147	-0.895147	-0.895147	-0.895147	-0.895147	-0.895147	-0.895147	-0.895147	-0.895147	-0.895147	-0.895147
-1.87033	-1.87033	-1.87033	-1.87033	-1.87033	-1.87033	10.3194	-1.87033	-1.87033	-1.87033	-1.87033	-1.87033	-1.87033	-1.87033	-1.87033	-1.87033	-1.87033	-1.87033	-1.87033	-1.87033	-1.87033	-1.87033	-1.87033	-1.87033	-1.87033	-1.87033	-1.87033	-1.87033	-1.87033	10.3194	-1.87033	-1.87033	-1.87033	-1.87033	-1.87033	-1.87033	-1.87033	-1.87033	-1.87033	-1.87033	-1.87033	10.3194	10.3194	10.3194	-1.87033	-1.87033	-1.87033	-1.87033	-1.87033	-1.87033
-0.895147	-0.895147	-0.895147	11.2946	-0.895147	-0.895147	-0.895147	-0.895147	-0.895147	-0.895147	-0.895147	-0.895147	-0.895147	-0.895147	-0.895147	-0.895147	-0.895147	-0.895147	-0.895147	-0.895147	-0.895147	-0.895147	-0.895147	-0.895147	-0.895147	-0.895147	-0.895147	-0.895147	-0.895147	-0.895147	-0.895147	11.2946	-0.895147	-0.895147	-0.895147	-0.895147	-0.895147	-0.895147	-0.895147	-0.895147	-0.895147	11.2946	23.4844	-0.895147	-0.895147	-0.895147	-0.895147	-0.895147	-0.895147	-0.895147
-0.895147	-0.895147	-0.895147	-0.895147	-0.895147	-0.895147	-0.895147	-0.895147	-0.895147	-0.895147	-0.895147	-0.895147	-0.895147	-0.895147	-0.895147	-0.895147	-0.895147	-0.895147	-0.895147	-0.895147	-0.895147	-0.895147	-0.895147	-0.895147	-0.895147	-0.895147	-0.895147	-0.895147	-0.895147	-0.895147	-0.895147	-0.895147	-0.895147	-0.895147	-0.895147	-0.895147	-0.895147	-0.895147	-0.895147	-0.895147	11.2946	-0.895147	-0.895147	-0.895147	-0.895147	-0.895147	-0.895147	-0.895147	-0.895147	-0.895147
-0.895147	-0.895147	-0.895147	-0.895147	-0.895147	-0.895147	-0.895147	-0.895147	-0.895147	-0.895147	-0.895147	-0.895147	-0.895147	-0.895147	-0.895147	-0.895147	-0.895147	-0.895147	-0.895147	-0.895147	-0.895147	-0.895147	-0.895147	-0.895147	-0.895147	-0.895147	-0.895147	-0.895147	-0.895147	-0.895147	-0.895147	-0.895147	-0.895147	11.2946	-0.895147	-0.895147	-0.895147	-0.895147	-0.895147	-0.895147	-0.895147	-0.895147	-0.895147	-0.895147	-0.895147	-0.895147	-0.895147	-0.895147	-0.895147	-0.895147
-1.38274	-1.38274	-1.38274	-1.38274	-1.38274	-1.38274	-1.38274	-1.38274	-1.38274	-1.38274	-1.38274	-1.38274	-1.38274	-1.38274	-1.38274	-1.38274	-1.38274	-1.38274	-1.38274	-1.38274	-1.38274	-1.38274	-1.38274	-1.38274	-1.38274	-1.38274	-1.38274	-1.38274	-1.38274	10.807	-1.38274	-1.38274	-1.38274	-1.38274	-1.38274	-1.38274	-1.38274	-1.38274	-1.38274	-1.38274	-1.38274	-1.38274	-1.38274	-1.38274	10.807	-1.38274	-1.38274	-1.38274	-1.38274	-1.38274
-0.895147	-0.895147	-0.895147	-0.895147	-0.895147	-0.895147	-0.895147	-0.895147	-0.895147	-0.895147	-0.895147	-0.895147	-0.895147	-0.895147	-0.895147	-0.895147	-0.895147	-0.895147	-0.895147	-0.895147	-0.895147	-0.895147	-0.895147	-0.895147	-0.895147	-0.895147	-0.895147	-0.895147	-0.895147	-0.895147	-0.895147	-0.895147	-0.895147	-0.895147	-0.895147	-0.895147	-0.895147	-0.895147	-0.895147	-0.895147	-0.895147	11.2946	11.2946	11.2946	11.2946	-0.895147	-0.895147	-0.895147	-0.895147	-0.895147
-0.895147	-0.895147	-0.895147	-0.895147	-0.895147	-0.895147	-0.895147	-0.895147	-0.895147	-0.895147	-0.895147	-0.895147	-0.895147	-0.895147	-0.895147	-0.895147	-0.895147	-0.895147	-0.895147	-0.895147	-0.895147	-0.895147	-0.895147	-0.895147	-0.895147	-0.895147	-0.895147	-0.895147	-0.895147	-0.895147	-0.895147	-0.895147	-0.895147	-0.895147	-0.895147	-0.895147	-0.895147	-0.895147	-0.895147	-0.895147	-0.895147	-0.895147	-0.895147	-0.895147	11.2946	-0.895147	-0.895147	-0.895147	-0.895147	-0.895147
-0.895147	-0.895147	-0.895147	-0.895147	-0.895147	-0.895147	-0.895147	-0.895147	-0.895147	-0.895147	-0.895147	-0.895147	-0.895147	-0.895147	-0.895147	-0.895147	-0.895147	-0.895147	-0.895147	-0.895147	-0.895147	-0.895147	-0.895147	-0.895147	-0.895147	-0.895147	-0.895147	-0.895147	-0.895147	-0.895147	-0.895147	-0.895147	-0.895147	-0.895147	-0.895147	-0.895147	-0.895147	-0.895147	-0.895147	-0.895147	-0.895147	-0.895147	-0.895147	-0.895147	-0.895147	-0.895147	-0.895147	-0.895147	-0.895147	-0.895147
-1.30098	-1.30098	-1.30098	-1.30098	-1.30098	-1.30098	-1.30098	-1.30098	-1.30098	-1.30098	-1.30098	-1.30098	-1.30098	-1.30098	-1.30098	-1.30098	-1.30098	-1.30098	-1.30098	-1.30098	-1.30098	-1.30098	-1.30098	-1.30098	-1.30098	-1.30098	-1.30098	-1.30098	-1.30098	-1.30098	-1.30098	-1.30098	-1.30098	-1.30098	6.17763	-1.30098	-1.30098	-1.30098	-1.30098	-1.30098	-1.30098	-1.30098	-1.30098	13.6562	-1.30098	-1.30098	-1.30098	-1.30098	-1.30098	-1.30098
-1.30098	-1.30098	-1.30098	-1.30098	-1.30098	-1.30098	-1.30098	-1.30098	-1.30098	-1.30098	-1.30098	-1.30098	-1.30098	-1.30098	-1.30098	-1.30098	-1.30098	-1.30098	-1.30098	-1.30098	-1.30098	-1.30098	-1.30098	-1.30098	-1.30098	-1.30098	-1.30098	-1.30098	-1.30098	-1.30098	-1.30098	-1.30098	-1.30098	-1.30098	-1.30098	-1.30098	-1.30098	-1.30098	-1.30098	-1.30098	-1.30098	-1.30098	21.1348	6.17763	-1.30098	-1.30098	-1.30098	-1.30098	-1.30098	-1.30098
-1.89926	-1.89926	-1.89926	-1.89926	-1.89926	-1.89926	-1.89926	-1.89926	-1.89926	-1.89926	-1.89926	5.57934	-1.89926	-1.89926	-1.89926	-1.89926	-1.89926	-1.89926	-1.89926	-1.89926	-1.89926	-1.89926	-1.89926	-1.89926	-1.89926	-1.89926	5.57934	-1.89926	-1.89926	-1.89926	-1.89926	-1.89926	-1.89926	-1.89926	-1.89926	-1.89926	-1.89926	-1.89926	-1.89926	-1.89926	-1.89926	-1.89926	5.57934	-1.89926	-1.89926	-1.89926	-1.89926	-1.89926	-1.89926	-1.89926
-1.89926	-1.89926	-1.89926	-1.89926	-1.89926	-1.89926	-1.89926	-1.89926	-1.89926	-1.89926	-1.89926	-1.89926	-1.89926	-1.89926	-1.89926	-1.89926	-1.89926	-1.89926	-1.89926	-1.89926	13.058	-1.89926	-1.89926	-1.89926	-1.89926	-1.89926	-1.89926	-1.89926	-1.89926	-1.89926	-1.89926	-1.89926	-1.89926	-1.89926	-1.89926	-1.89926	-1.89926	-1.89926	5.57934	-1.89926	-1.89926	-1.89926	-1.89926	5.57934	-1.89926	5.57934	-1.89926	-1.89926	-1.89926	-1.89926
-1.89926	-1.89926	-1.89926	-1.89926	-1.89926	-1.89926	-1.89926	-1.89926	-1.89926	-1.89926	-1.89926	-1.89926	-1.89926	-1.89926	-1.89926	-1.89926	-1.89926	-1.89926	-1.89926	-1.89926	-1.89926	-1.89926	-1.89926	-1.89926	5.57934	5.57934	-1.89926	-1.89926	-1.89926	-1.89926	-1.89926	-1.89926	-1.89926	-1.89926	-1.89926	-1.89926	-1.89926	-1.89926	-1.89926	5.57934	-1.89926	5.57934	-1.89926	-1.89926	-1.89926	-1.89926	-1.89926	-1.89926	-1.89926	-1.89926
-1.60012	-1.60012	-1.60012	-1.60012	-1.60012	5.87849	-1.60012	-1.60012	-1.60012	-1.60012	-1.60012	-1.60012	-1.60012	-1.60012	-1.60012	-1.60012	-1.60012	-1.60012	-1.60012	-1.60012	-1.60012	-1.60012	-1.60012	-1.60012	-1.60012	-1.60012	-1.60012	-1.60012	-1.60012	-1.60012	-1.60012	-1.60012	-1.60012	-1.60012	-1.60012	-1.60012	-1.60012	-1.60012	-1.60012	-1.60012	-1.60012	-1.60012	5.87849	5.87849	-1.60012	-1.60012	-1.60012	-1.60012	-1.60012	-1.60012
-1.60012	5.87849	5.87849	-1.60012	-1.60012	-1.60012	-1.60012	-1.60012	-1.60012	-1.60012	5.87849	-1.60012	-1.60012	-1.60012	-1.60012	-1.60012	-1.60012	-1.60012	-1.60012	-1.60012	-1.60012	-1.60012	-1.60012	-1.60012	-1.60012	-1.60012	-1.60012	-1.60012	-1.60012	-1.60012	-1.60012	-1.60012	-1.60012	-1.60012	-1.60012	-1.60012	-1.60012	-1.60012	-1.60012	-1.60012	-1.60012	-1.60012	-1.60012	-1.60012	-1.60012	-1.60012	-1.60012	-1.60012	-1.60012	-1.60012
-1.60012	-1.60012	-1.60012	-1.60012	-1.60012	-1.60012	-1.60012	-1.60012	-1.60012	-1.60012	-1.60012	-1.60012	-1.60012	-1.60012	5.87849	-1.60012	-1.60012	-1.60012	-1.60012	-1.60012	-1.60012	-1.60012	-1.60012	-1.60012	-1.60012	-1.60012	-1.60012	-1.60012	-1.60012	-1.60012	-1.60012	-1.60012	-1.60012	-1.60012	-1.60012	-1.60012	-1.60012	-1.60012	-1.60012	-1.60012	-1.60012	5.87849	5.87849	-1.60012	-1.60012	-1.60012	-1.60012	-1.60012	-1.60012	-1.60012
-2.49755	-2.49755	-2.49755	-2.49755	-2.49755	-2.49755	-2.49755	-2.49755	-2.49755	-2.49755	12.4597	-2.49755	-2.49755	-2.49755	-2.49755	-2.49755	-2.49755	-2.49755	-2.49755	-2.49755	-2.49755	-2.49755	-2.49755	-2.49755	-2.49755	-2.49755	4.98106	4.98106	-2.49755	-2.49755	-2.49755	-2.49755	-2.49755	-2.49755	-2.49755	-2.49755	-2.49755	-2.49755	4.98106	-2.49755	4.98106	-2.49755	-2.49755	-2.49755	4.98106	-2.49755	-2.49755	-2.49755	-2.49755	-2.49755
-1.60012	-1.60012	-1.60012	-1.60012	-1.60012	-1.60012	-1.60012	-1.60012	-1.60012	-1.60012	-1.60012	-1.60012	-1.60012	-1.60012	-1.60012	-1.60012	-1.60012	-1.60012	-1.60012	5.87849	-1.60012	-1.60012	-1.60012	-1.60012	-1.60012	-1.60012	-1.60012	-1.60012	-1.60012	-1.60012	-1.60012	-1.60012	-1.60012	-1.60012	-1.60012	5.87849	-1.60012	-1.60012	-1.60012	-1.60012	5.87849	5.87849	-1.60012	-1.60012	-1.60012	-1.60012	-1.60012	-1.60012	-1.60012	-1.60012
-1.30098	-1.30098	-1.30098	-1.30098	6.17763	-1.30098	-1.30098	-1.30098	-1.30098	-1.30098	-1.30098	-1.30098	-1.30098	-1.30098	-1.30098	-1.30098	-1.30098	-1.30098	-1.30098	-1.30098	-1.30098	-1.30098	-1.30098	-1.30098	-1.30098	-1.30098	-1.30098	-1.30098	-1.30098	-1.30098	-1.30098	-1.30098	-1.30098	-1.30098	-1.30098	-1.30098	-1.30098	-1.30098	-1.30098	-1.30098	-1.30098	-1.30098	6.17763	-1.30098	-1.30098	-1.30098	-1.30098	-1.30098	-1.30098	-1.30098
-1.30098	-1.30098	-1.30098	-1.30098	-1.30098	-1.30098	-1.30098	-1.30098	-1.30098	-1.30098	-1.30098	-1.30098	-1.30098	-1.30098	-1.30098	-1.30098	-1.30098	-1.30098	-1.30098	-1.30098	-1.30098	-1.30098	-1.30098	-1.30098	-1.30098	-1.30098	-1.30098	-1.30098	-1.30098	-1.30098	-1.30098	-1.30098	-1.30098	-1.30098	-1.30098	-1.30098	-1.30098	-1.30098	6.17763	-1.30098	-1.30098	-1.30098	-1.30098	-1.30098	-1.30098	-1.30098	-1.30098	-1.30098	-1.30098	-1.30098
-1.30098	-1.30098	-1.30098	-1.30098	-1.30098	-1.30098	-1.30098	-1.30098	-1.30098	-1.30098	-1.30098	-1.30098	-1.30098	-1.30098	-1.30098	-1.30098	-1.30098	-1.30098	-1.30098	-1.30098	-1.30098	-1.30098	-1.30098	-1.30098	-1.30098	-1.30098	-1.30098	-1.30098	-1.30098	-1.30098	-1.30098	-1.30098	-1.30098	-1.30098	-1.30098	-1.30098	-1.30098	-1.30098	-1.30098	-1.30098	-1.30098	-1.30098	-1.30098	6.17763	-1.30098	6.17763	-1.30098	-1.30098	-1.30098	-1.30098
-1.60012	-1.60012	5.87849	-1.60012	-1.60012	-1.60012	-1.60012	-1.60012	-1.60012	-1.60012	-1.60012	-1.60012	-1.60012	-1.60012	-1.60012	-1.60012	-1.60012	-1.60012	-1.60012	-1.60012	-1.60012	-1.60012	-1.60012	-1.60012	-1.60012	5.87849	-1.60012	-1.60012	-1.60012	-1.60012	-1.60012	-1.60012	-1.60012	-1.60012	5.87849	-1.60012	-1.60012	-1.60012	-1.60012	-1.60012	-1.60012	-1.60012	13.3571	-1.60012	-1.60012	5.87849	-1.60012	-1.60012	-1.60012	-1.60012
-1.60012	-1.60012	-1.60012	-1.60012	-1.60012	-1.60012	-1.60012	-1.60012	-1.60012	-1.60012	-1.60012	-1.60012	-1.60012	-1.60012	-1.60012	-1.60012	-1.60012	-1.60012	-1.60012	-1.60012	-1.60012	-1.60012	-1.60012	-1.60012	-1.60012	5.87849	-1.60012	-1.60012	-1.60012	-1.60012	-1.60012	-1.60012	-1.60012	-1.60012	-1.60012	-1.60012	-1.60012	-1.60012	-1.60012	-1.60012	-1.60012	-1.60012	-1.60012	-1.60012	-1.60012	-1.60012	5.87849	-1.60012	-1.60012	-1.60012
-1.60012	-1.60012	-1.60012	-1.60012	-1.60012	-1.60012	-1.60012	-1.60012	-1.60012	-1.60012	-1.60012	-1.60012	-1.60012	-1.60012	-1.60012	-1.60012	-1.60012	-1.60012	-1.60012	-1.60012	-1.60012	-1.60012	-1.60012	-1.60012	-1.60012	-1.60012	-1.60012	-1.60012	-1.60012	5.87849	-1.60012	-1.60012	-1.60012	-1.60012	-1.60012	-1.60012	-1.60012	5.87849	-1.60012	-1.60012	-1.60012	5.87849	-1.60012	5.87849	-1.60012	-1.60012	-1.60012	-1.60012	-1.60012	-1.60012
-1.30098	-1.30098	-1.30098	-1.30098	-1.30098	-1.30098	-1.30098	-1.30098	-1.30098	-1.30098	-1.30098	-1.30098	-1.30098	-1.30098	-1.30098	-1.30098	-1.30098	-1.30098	-1.30098	-1.30098	-1.30098	-1.30098	-1.30098	-1.30098	-1.30098	-1.30098	-1.30098	-1.30098	-1.30098	-1.30098	-1.30098	-1.30098	-1.30098	-1.30098	-1.30098	-1.30098	-1.30098	-1.30098	-1.30098	-1.30098	-1.30098	-1.30098	6.17763	-1.30098	-1.30098	-1.30098	-1.30098	-1.30098	-1.30098	-1.30098
-2.49755	-2.49755	-2.49755	-2.49755	4.98106	4.98106	-2.49755	-2.49755	4.98106	-2.49755	-2.49755	-2.49755	-2.49755	-2.49755	-2.49755	-2.49755	-2.49755	-2.49755	-2.49755	4.98106	-2.49755	4.98106	-2.49755	-2.49755	-2.49755	-2.49755	-2.49755	-2.49755	-2.49755	-2.49755	-2.49755	-2.49755	-2.49755	-2.49755	-2.49755	-2.49755	-2.49755	-2.49755	12.4597	-2.49755	4.98106	-2.49755	4.98106	-2.49755	-2.49755	-2.49755	-2.49755	-2.49755	-2.49755	-2.49755
-1.60012	-1.60012	-1.60012	5.87849	-1.60012	-1.60012	-1.60012	-1.60012	5.87849	-1.60012	-1.60012	-1.60012	-1.60012	-1.60012	-1.60012	-1.60012	-1.60012	-1.60012	-1.60012	-1.60012	-1.60012	-1.60012	-1.60012	-1.60012	-1.60012	-1.60012	-1.60012	-1.60012	-1.60012	-1.60012	-1.60012	-1.60012	-1.60012	-1.60012	-1.60012	-1.60012	-1.60012	-1.60012	5.87849	13.3571	-1.60012	-1.60012	-1.60012	-1.60012	-1.60012	-1.60012	-1.60012	-1.60012	-1.60012	-1.60012
5.2802	-2.19841	-2.19841	-2.19841	-2.19841	-2.19841	-2.19841	5.2802	-2.19841	-2.19841	5.2802	-2.19841	-2.19841	-2.19841	-2.19841	-2.19841	-2.19841	-2.19841	-2.19841	-2.19841	-2.19841	5.2802	-2.19841	-2.19841	-2.19841	-2.19841	-2.19841	-2.19841	-2.19841	-2.19841	-2.19841	-2.19841	-2.19841	-2.19841	-2.19841	5.2802	-2.19841	-2.19841	5.2802	-2.19841	-2.19841	12.7588	5.2802	5.2802	-2.19841	-2.19841	-2.19841	-2.19841	-2.19841	-2.19841
-1.60012	-1.60012	-1.60012	-1.60012	-1.60012	-1.60012	-1.60012	-1.60012	-1.60012	-1.60012	-1.60012	5.87849	-1.60012	-1.60012	-1.60012	-1.60012	-1.60012	-1.60012	-1.60012	-1.60012	-1.60012	-1.60012	-1.60012	-1.60012	-1.60012	-1.60012	-1.60012	-1.60012	-1.60012	-1.60012	-1.60012	-1.60012	-1.60012	-1.60012	-1.60012	-1.60012	-1.60012	-1.60012	5.87849	-1.60012	-1.60012	-1.60012	-1.60012	-1.60012	-1.60012	-1.60012	-1.60012	-1.60012	-1.60012	-1.60012
-1.60012	-1.60012	-1.60012	-1.60012	-1.60012	-1.60012	-1.60012	-1.60012	-1.60012	-1.60012	-1.60012	5.87849	-1.60012	-1.60012	-1.60012	-1.60012	-1.60012	-1.60012	-1.60012	-1.60012	-1.60012	-1.60012	-1.60012	-1.60012	-1.60012	-1.60012	-1.60012	-1.60012	-1.60012	-1.60012	-1.60012	-1.60012	-1.60012	-1.60012	-1.60012	-1.60012	-1.60012	-1.60012	-1.60012	-1.60012	20.8357	5.87849	-1.60012	5.87849	-1.60012	-1.60012	-1.60012	-1.60012	-1.60012	-1.60012
-2.19841	-2.19841	-2.19841	-2.19841	-2.19841	-2.19841	-2.19841	-2.19841	-2.19841	-2.19841	-2.19841	-2.19841	-2.19841	-2.19841	-2.19841	-2.19841	-2.19841	-2.19841	-2.19841	-2.19841	-2.19841	-2.19841	-2.19841	5.2802	-2.19841	5.2802	-2.19841	5.2802	-2.19841	-2.19841	-2.19841	-2.19841	-2.19841	-2.19841	-2.19841	5.2802	-2.19841	-2.19841	-2.19841	-2.19841	-2.19841	-2.19841	5.2802	-2.19841	-2.19841	-2.19841	-2.19841	-2.19841	-2.19841	-2.19841
-0.914215	-0.914215	-0.914215	-0.914215	-0.914215	7.49568	-0.914215	-0.914215	-0.914215	-0.914215	-0.914215	-0.914215	-0.914215	-0.914215	-0.914215	-0.914215	7.49568	-0.914215	-0.914215	-0.914215	-0.914215	-0.914215	-0.914215	-0.914215	-0.914215	-0.914215	-0.914215	-0.914215	-0.914215	-0.914215	-0.914215	-0.914215	-0.914215	-0.914215	-0.914215	-0.914215	7.49568	7.49568	-0.914215	-0.914215	-0.914215	-0.914215	-0.914215	-0.914215	-0.914215	-0.914215	-0.914215	-0.914215	-0.914215	-0.914215
-0.241423	-0.241423	-0.241423	-0.241423	-0.241423	-0.241423	-0.241423	-0.241423	-0.241423	-0.241423	-0.241423	-0.241423	-0.241423	-0.241423	-0.241423	-0.241423	-0.241423	-0.241423	-0.241423	-0.241423	-0.241423	-0.241423	-0.241423	-0.241423	-0.241423	-0.241423	-0.241423	-0.241423	-0.241423	-0.241423	-0.241423	-0.241423	-0.241423	8.16847	-0.241423	-0.241423	-0.241423	-0.241423	-0.241423	-0.241423	-0.241423	-0.241423	-0.241423	-0.241423	8.16847	-0.241423	-0.241423	8.16847	16.5784	-0.241423
-1.9234	-1.9234	-1.9234	-1.9234	-1.9234	-1.9234	-1.9234	-1.9234	-1.9234	-1.9234	6.48649	-1.9234	-1.9234	-1.9234	6.48649	-1.9234	-1.9234	-1.9234	-1.9234	6.48649	6.48649	6.48649	-1.9234	-1.9234	-1.9234	-1.9234	-1.9234	-1.9234	-1.9234	-1.9234	6.48649	-1.9234	-1.9234	-1.9234	-1.9234	-1.9234	-1.9234	-1.9234	-1.9234	-1.9234	-1.9234	-1.9234	-1.9234	-1.9234	-1.9234	-1.9234	-1.9234	-1.9234	-1.9234	-1.9234
-0.914215	-0.914215	-0.914215	7.49568	-0.914215	7.49568	-0.914215	-0.914215	-0.914215	-0.914215	-0.914215	-0.914215	-0.914215	-0.914215	-0.914215	-0.914215	-0.914215	-0.914215	-0.914215	-0.914215	7.49568	-0.914215	-0.914215	-0.914215	-0.914215	-0.914215	-0.914215	-0.914215	-0.914215	-0.914215	-0.914215	-0.914215	-0.914215	-0.914215	-0.914215	-0.914215	-0.914215	7.49568	-0.914215	-0.914215	-0.914215	-0.914215	-0.914215	-0.914215	-0.914215	-0.914215	-0.914215	-0.914215	-0.914215	-0.914215
-0.577819	-0.577819	-0.577819	-0.577819	-0.577819	-0.577819	-0.577819	-0.577819	-0.577819	-0.577819	7.83207	-0.577819	-0.577819	-0.577819	-0.577819	-0.577819	-0.577819	-0.577819	-0.577819	-0.577819	-0.577819	-0.577819	-0.577819	-0.577819	-0.577819	-0.577819	-0.577819	-0.577819	-0.577819	-0.577819	-0.577819	-0.577819	-0.577819	-0.577819	-0.577819	-0.577819	-0.577819	-0.577819	-0.577819	-0.577819	-0.577819	-0.577819	-0.577819	-0.577819	-0.577819	-0.577819	-0.577819	7.83207	7.83207	-0.577819
-0.241423	-0.241423	-0.241423	-0.241423	-0.241423	-0.241423	-0.241423	-0.241423	-0.241423	-0.241423	-0.241423	-0.241423	-0.241423	-0.241423	-0.241423	-0.241423	-0.241423	-0.241423	-0.241423	-0.241423	-0.241423	-0.241423	-0.241423	-0.241423	-0.241423	-0.241423	-0.241423	-0.241423	-0.241423	-0.241423	-0.241423	-0.241423	-0.241423	-0.241423	-0.241423	-0.241423	-0.241423	-0.241423	-0.241423	-0.241423	-0.241423	-0.241423	-0.241423	-0.241423	-0.241423	-0.241423	-0.241423	-0.241423	-0.241423	-0.241423
-0.241423	-0.241423	-0.241423	-0.241423	-0.241423	-0.241423	-0.241423	-0.241423	-0.241423	-0.241423	-0.241423	-0.241423	-0.241423	-0.241423	-0.241423	-0.241423	-0.241423	-0.241423	-0.241423	-0.241423	-0.241423	-0.241423	-0.241423	-0.241423	-0.241423	-0.241423	-0.241423	-0.241423	-0.241423	-0.241423	-0.241423	-0.241423	-0.241423	-0.241423	-0.241423	-0.241423	-0.241423	-0.241423	-0.241423	-0.241423	-0.241423	-0.241423	-0.241423	-0.241423	-0.241423	-0.241423	-0.241423	-0.241423	-0.241423	-0.241423
-0.577819	-0.577819	-0.577819	-0.577819	-0.577819	-0.577819	-0.577819	-0.577819	-0.577819	-0.577819	-0.577819	-0.577819	-0.577819	-0.577819	-0.577819	7.83207	-0.577819	-0.577819	-0.577819	-0.577819	-0.577819	-0.577819	-0.577819	-0.577819	-0.577819	-0.577819	-0.577819	-0.577819	-0.577819	-0.577819	-0.577819	7.83207	7.83207	-0.577819	-0.577819	-0.577819	-0.577819	-0.577819	-0.577819	-0.577819	-0.577819	-0.577819	7.83207	-0.577819	-0.577819	-0.577819	-0.577819	-0.577819	-0.577819	-0.577819
7.49568	-0.914215	-0.914215	-0.914215	7.49568	7.49568	-0.914215	-0.914215	-0.914215	-0.914215	-0.914215	-0.914215	-0.914215	-0.914215	-0.914215	-0.914215	-0.914215	-0.914215	7.49568	-0.914215	-0.914215	-0.914215	-0.914215	-0.914215	-0.914215	-0.914215	-0.914215	-0.914215	-0.914215	-0.914215	-0.914215	-0.914215	-0.914215	-0.914215	-0.914215	-0.914215	-0.914215	-0.914215	-0.914215	-0.914215	-0.914215	-0.914215	-0.914215	-0.914215	-0.914215	-0.914215	-0.914215	-0.914215	-0.914215	-0.914215
-1.9234	-1.9234	-1.9234	-1.9234	-1.9234	6.48649	-1.9234	6.48649	-1.9234	-1.9234	-1.9234	-1.9234	-1.9234	-1.9234	-1.9234	-1.9234	-1.9234	-1.9234	-1.9234	-1.9234	-1.9234	-1.9234	6.48649	6.48649	-1.9234	-1.9234	-1.9234	6.48649	-1.9234	-1.9234	-1.9234	6.48649	6.48649	-1.9234	-1.9234	-1.9234	-1.9234	-1.9234	-1.9234	-1.9234	-1.9234	-1.9234	-1.9234	-1.9234	-1.9234	-1.9234	-1.9234	-1.9234	-1.9234	-1.9234
-0.241423	-0.241423	-0.241423	-0.241423	-0.241423	-0.241423	-0.241423	-0.241423	-0.241423	-0.241423	-0.241423	-0.241423	-0.241423	-0.241423	-0.241423	-0.241423	-0.241423	-0.241423	-0.241423	-0.241423	-0.241423	-0.241423	-0.241423	-0.241423	-0.241423	-0.241423	-0.241423	-0.241423	-0.241423	-0.241423	-0.241423	-0.241423	-0.241423	-0.241423	-0.241423	-0.241423	-0.241423	-0.241423	-0.241423	-0.241423	-0.241423	-0.241423	-0.241423	8.16847	-0.241423	-0.241423	-0.241423	-0.241423	-0.241423	-0.241423
-0.914215	-0.914215	-0.914215	-0.914215	-0.914215	-0.914215	-0.914215	-0.914215	-0.914215	-0.914215	-0.914215	-0.914215	-0.914215	-0.914215	-0.914215	-0.914215	-0.914215	-0.914215	-0.914215	15.9056	-0.914215	-0.914215	-0.914215	-0.914215	-0.914215	-0.914215	-0.914215	-0.914215	-0.914215	-0.914215	7.49568	-0.914215	-0.914215	-0.914215	-0.914215	-0.914215	-0.914215	-0.914215	-0.914215	-0.914215	-0.914215	-0.914215	-0.914215	-0.914215	-0.914215	-0.914215	-0.914215	-0.914215	-0.914215	-0.914215
-0.241423	-0.241423	-0.241423	-0.241423	-0.241423	-0.241423	-0.241423	-0.241423	-0.241423	-0.241423	-0.241423	-0.241423	-0.241423	-0.241423	-0.241423	-0.241423	-0.241423	-0.241423	-0.241423	-0.241423	-0.241423	-0.241423	-0.241423	-0.241423	-0.241423	-0.241423	-0.241423	-0.241423	-0.241423	-0.241423	-0.241423	-0.241423	-0.241423	-0.241423	-0.241423	-0.241423	-0.241423	-0.241423	-0.241423	-0.241423	-0.241423	-0.241423	-0.241423	-0.241423	-0.241423	-0.241423	-0.241423	-0.241423	-0.241423	-0.241423
-0.914215	-0.914215	-0.914215	-0.914215	-0.914215	-0.914215	-0.914215	-0.914215	-0.914215	-0.914215	-0.914215	-0.914215	-0.914215	-0.914215	-0.914215	7.49568	-0.914215	-0.914215	-0.914215	-0.914215	-0.914215	-0.914215	-0.914215	7.49568	-0.914215	-0.914215	-0.914215	-0.914215	-0.914215	-0.914215	-0.914215	-0.914215	-0.914215	-0.914215	-0.914215	-0.914215	-0.914215	-0.914215	-0.914215	-0.914215	-0.914215	-0.914215	-0.914215	-0.914215	-0.914215	7.49568	7.49568	7.49568	-0.914215	-0.914215
-0.241423	-0.241423	-0.241423	-0.241423	-0.241423	-0.241423	-0.241423	-0.241423	-0.241423	-0.241423	-0.241423	-0.241423	-0.241423	-0.241423	-0.241423	-0.241423	-0.241423	-0.241423	-0.241423	-0.241423	-0.241423	-0.241423	-0.241423	-0.241423	-0.241423	-0.241423	-0.241423	-0.241423	-0.241423	-0.241423	-0.241423	-0.241423	-0.241423	-0.241423	-0.241423	-0.241423	-0.241423	-0.241423	-0.241423	-0.241423	-0.241423	-0.241423	-0.241423	-0.241423	-0.241423	-0.241423	-0.241423	-0.241423	-0.241423	-0.241423
-0.241423	-0.241423	-0.241423	-0.241423	-0.241423	-0.241423	-0.241423	-0.241423	-0.241423	-0.241423	-0.241423	-0.241423	-0.241423	-0.241423	-0.241423	-0.241423	-0.241423	-0.241423	-0.241423	-0.241423	-0.241423	-0.241423	-0.241423	-0.241423	-0.241423	-0.241423	-0.241423	-0.241423	-0.241423	-0.241423	-0.241423	-0.241423	-0.241423	-0.241423	-0.241423	-0.241423	-0.241423	-0.241423	-0.241423	-0.241423	-0.241423	-0.241423	-0.241423	-0.241423	-0.241423	-0.241423	-0.241423	-0.241423	-0.241423	-0.241423
7.83207	-0.577819	-0.577819	-0.577819	-0.577819	-0.577819	-0.577819	-0.577819	-0.577819	-0.577819	-0.577819	-0.577819	-0.577819	-0.577819	-0.577819	-0.577819	-0.577819	-0.577819	-0.577819	-0.577819	7.83207	-0.577819	-0.577819	-0.577819	-0.577819	-0.577819	-0.577819	-0.577819	-0.577819	-0.577819	-0.577819	-0.577819	-0.577819	-0.577819	-0.577819	-0.577819	-0.577819	-0.577819	-0.577819	-0.577819	-0.577819	-0.577819	-0.577819	-0.577819	-0.577819	-0.577819	-0.577819	16.242	-0.577819	-0.577819
-0.577819	7.83207	-0.577819	-0.577819	-0.577819	-0.577819	-0.577819	-0.577819	-0.577819	-0.577819	-0.577819	-0.577819	-0.577819	-0.577819	-0.577819	-0.577819	-0.577819	-0.577819	-0.577819	-0.577819	-0.577819	-0.577819	-0.577819	-0.577819	-0.577819	7.83207	-0.577819	-0.577819	-0.577819	-0.577819	-0.577819	7.83207	-0.577819	-0.577819	-0.577819	-0.577819	-0.577819	-0.577819	-0.577819	-0.577819	-0.577819	-0.577819	-0.577819	-0.577819	-0.577819	-0.577819	-0.577819	-0.577819	-0.577819	7.83207
-1.25061	-1.25061	-1.25061	-1.25061	-1.25061	-1.25061	-1.25061	-1.25061	7.15928	-1.25061	-1.25061	-1.25061	7.15928	-1.25061	-1.25061	-1.25061	-1.25061	-1.25061	-1.25061	-1.25061	-1.25061	-1.25061	-1.25061	-1.25061	7.15928	-1.25061	-1.25061	-1.25061	-1.25061	-1.25061	-1.25061	-1.25061	-1.25061	-1.25061	-1.25061	-1.25061	15.5692	-1.25061	7.15928	-1.25061	-1.25061	-1.25061	-1.25061	-1.25061	-1.25061	-1.25061	-1.25061	-1.25061	-1.25061	-1.25061
-0.577819	-0.577819	-0.577819	-0.577819	-0.577819	-0.577819	-0.577819	-0.577819	-0.577819	-0.577819	-0.577819	-0.577819	-0.577819	-0.577819	-0.577819	-0.577819	7.83207	-0.577819	-0.577819	-0.577819	-0.577819	-0.577819	-0.577819	-0.577819	-0.577819	-0.577819	-0.577819	-0.577819	-0.577819	-0.577819	-0.577819	7.83207	7.83207	-0.577819	7.83207	-0.577819	7.83207	-0.577819	-0.577819	-0.577819	-0.577819	-0.577819	-0.577819	-0.577819	-0.577819	-0.577819	-0.577819	-0.577819	-0.577819	-0.577819
7.83207	-0.577819	7.83207	-0.577819	-0.577819	-0.577819	-0.577819	-0.577819	-0.577819	-0.577819	-0.577819	-0.577819	-0.577819	-0.577819	-0.577819	-0.577819	-0.577819	-0.577819	7.83207	-0.577819	-0.577819	-0.577819	-0.577819	-0.577819	-0.577819	-0.577819	-0.577819	-0.577819	-0.577819	-0.577819	-0.577819	-0.577819	-0.577819	-0.577819	-0.577819	-0.577819	-0.577819	-0.577819	-0.577819	-0.577819	-0.577819	-0.577819	-0.577819	-0.577819	-0.577819	-0.577819	-0.577819	7.83207	-0.577819	-0.577819
-0.241423	-0.241423	-0.241423	-0.241423	-0.241423	-0.241423	-0.241423	-0.241423	-0.241423	-0.241423	-0.241423	-0.241423	-0.241423	-0.241423	-0.241423	-0.241423	-0.241423	-0.241423	-0.241423	-0.241423	-0.241423	-0.241423	-0.241423	-0.241423	-0.241423	-0.241423	-0.241423	-0.241423	-0.241423	-0.241423	-0.241423	-0.241423	-0.241423	-0.241423	-0.241423	-0.241423	-0.241423	-0.241423	-0.241423	-0.241423	-0.241423	8.16847	-0.241423	-0.241423	-0.241423	-0.241423	-0.241423	-0.241423	-0.241423	-0.241423
-0.241423	-0.241423	-0.241423	-0.241423	-0.241423	-0.241423	-0.241423	-0.241423	-0.241423	-0.241423	-0.241423	-0.241423	-0.241423	-0.241423	-0.241423	-0.241423	-0.241423	-0.241423	-0.241423	-0.241423	-0.241423	-0.241423	-0.241423	-0.241423	-0.241423	-0.241423	-0.241423	-0.241423	-0.241423	-0.241423	-0.241423	-0.241423	-0.241423	-0.241423	-0.241423	-0.241423	-0.241423	-0.241423	8.16847	-0.241423	-0.241423	-0.241423	8.16847	-0.241423	-0.241423	-0.241423	-0.241423	-0.241423	-0.241423	-0.241423
-1.25482	-1.25482	-1.25482	-1.25482	-1.25482	-1.25482	6.75259	-1.25482	-1.25482	-1.25482	6.75259	-1.25482	-1.25482	6.75259	-1.25482	-1.25482	-1.25482	-1.25482	-1.25482	-1.25482	-1.25482	-1.25482	-1.25482	-1.25482	-1.25482	-1.25482	-1.25482	-1.25482	-1.25482	-1.25482	-1.25482	-1.25482	-1.25482	-1.25482	-1.25482	-1.25482	-1.25482	-1.25482	-1.25482	-1.25482	-1.25482	6.75259	-1.25482	-1.25482	-1.25482	-1.25482	-1.25482	-1.25482	-1.25482	-1.25482
-1.57511	-1.57511	-1.57511	6.4323	-1.57511	-1.57511	-1.57511	-1.57511	6.4323	-1.57511	-1.57511	-1.57511	-1.57511	-1.57511	6.4323	-1.57511	-1.57511	-1.57511	-1.57511	6.4323	-1.57511	-1.57511	-1.57511	-1.57511	-1.57511	-1.57511	-1.57511	-1.57511	6.4323	-1.57511	-1.57511	-1.57511	-1.57511	6.4323	-1.57511	-1.57511	-1.57511	-1.57511	-1.57511	-1.57511	-1.57511	-1.57511	-1.57511	-1.57511	-1.57511	-1.57511	-1.57511	-1.57511	-1.57511	-1.57511
-0.614225	7.39319	-0.614225	-0.614225	-0.614225	-0.614225	-0.614225	-0.614225	-0.614225	-0.614225	-0.614225	-0.614225	-0.614225	-0.614225	-0.614225	7.39319	-0.614225	-0.614225	-0.614225	-0.614225	-0.614225	-0.614225	-0.614225	-0.614225	-0.614225	-0.614225	-0.614225	-0.614225	-0.614225	-0.614225	-0.614225	-0.614225	-0.614225	-0.614225	-0.614225	-0.614225	-0.614225	7.39319	-0.614225	-0.614225	-0.614225	7.39319	-0.614225	-0.614225	-0.614225	-0.614225	-0.614225	-0.614225	-0.614225	-0.614225
-0.293929	-0.293929	-0.293929	-0.293929	-0.293929	-0.293929	-0.293929	-0.293929	-0.293929	-0.293929	-0.293929	-0.293929	-0.293929	-0.293929	-0.293929	-0.293929	-0.293929	-0.293929	-0.293929	-0.293929	-0.293929	-0.293929	-0.293929	-0.293929	-0.293929	-0.293929	-0.293929	-0.293929	-0.293929	-0.293929	-0.293929	-0.293929	-0.293929	-0.293929	-0.293929	-0.293929	-0.293929	-0.293929	7.71348	-0.293929	-0.293929	7.71348	-0.293929	-0.293929	-0.293929	-0.293929	-0.293929	7.71348	-0.293929	-0.293929
-0.934522	-0.934522	-0.934522	-0.934522	-0.934522	-0.934522	7.07289	-0.934522	-0.934522	-0.934522	-0.934522	-0.934522	7.07289	-0.934522	-0.934522	-0.934522	-0.934522	-0.934522	-0.934522	-0.934522	-0.934522	-0.934522	-0.934522	-0.934522	-0.934522	-0.934522	-0.934522	-0.934522	-0.934522	-0.934522	-0.934522	-0.934522	-0.934522	-0.934522	-0.934522	-0.934522	-0.934522	-0.934522	-0.934522	-0.934522	-0.934522	-0.934522	7.07289	-0.934522	-0.934522	-0.934522	-0.934522	-0.934522	-0.934522	-0.934522
-3.1766	-3.1766	-3.1766	-3.1766	-3.1766	-3.1766	-3.1766	4.83082	-3.1766	-3.1766	-3.1766	-3.1766	-3.1766	-3.1766	-3.1766	-3.1766	-3.1766	12.8382	4.83082	4.83082	-3.1766	-3.1766	-3.1766	-3.1766	-3.1766	4.83082	4.83082	4.83082	4.83082	-3.1766	-3.1766	-3.1766	-3.1766	-3.1766	4.83082	-3.1766	-3.1766	-3.1766	-3.1766	4.83082	-3.1766	-3.1766	-3.1766	-3.1766	-3.1766	-3.1766	-3.1766	-3.1766	-3.1766	-3.1766
-0.614225	-0.614225	-0.614225	-0.614225	-0.614225	-0.614225	7.39319	-0.614225	-0.614225	-0.614225	-0.614225	-0.614225	-0.614225	-0.614225	-0.614225	-0.614225	-0.614225	-0.614225	-0.614225	-0.614225	-0.614225	-0.614225	-0.614225	-0.614225	-0.614225	-0.614225	-0.614225	-0.614225	-0.614225	-0.614225	-0.614225	-0.614225	-0.614225	-0.614225	-0.614225	-0.614225	-0.614225	7.39319	-0.614225	-0.614225	-0.614225	-0.614225	-0.614225	-0.614225	-0.614225	-0.614225	-0.614225	-0.614225	-0.614225	-0.614225
-0.293929	-0.293929	-0.293929	-0.293929	-0.293929	-0.293929	-0.293929	-0.293929	-0.293929	-0.293929	-0.293929	-0.293929	-0.293929	-0.293929	-0.293929	-0.293929	-0.293929	-0.293929	-0.293929	-0.293929	-0.293929	-0.293929	-0.293929	-0.293929	-0.293929	-0.293929	-0.293929	-0.293929	-0.293929	-0.293929	-0.293929	-0.293929	-0.293929	-0.293929	-0.293929	-0.293929	7.71348	-0.293929	-0.293929	-0.293929	-0.293929	-0.293929	-0.293929	-0.293929	-0.293929	-0.293929	-0.293929	-0.293929	7.71348	7.71348
-0.614225	-0.614225	-0.614225	-0.614225	-0.614225	-0.614225	-0.614225	-0.614225	-0.614225	-0.614225	-0.614225	7.39319	-0.614225	-0.614225	-0.614225	-0.614225	-0.614225	-0.614225	-0.614225	-0.614225	-0.614225	-0.614225	-0.614225	-0.614225	-0.614225	-0.614225	-0.614225	-0.614225	-0.614225	-0.614225	-0.614225	-0.614225	-0.614225	-0.614225	-0.614225	-0.614225	-0.614225	7.39319	7.39319	-0.614225	7.39319	-0.614225	-0.614225	7.39319	-0.614225	-0.614225	-0.614225	-0.614225	-0.614225	-0.614225
-1.57511	-1.57511	-1.57511	-1.57511	-1.57511	-1.57511	-1.57511	6.4323	-1.57511	-1.57511	6.4323	-1.57511	-1.57511	-1.57511	-1.57511	-1.57511	-1.57511	-1.57511	-1.57511	6.4323	-1.57511	-1.57511	-1.57511	-1.57511	6.4323	-1.57511	-1.57511	-1.57511	-1.57511	-1.57511	-1.57511	-1.57511	-1.57511	6.4323	-1.57511	-1.57511	-1.57511	-1.57511	-1.57511	-1.57511	-1.57511	-1.57511	-1.57511	-1.57511	-1.57511	-1.57511	-1.57511	-1.57511	-1.57511	-1.57511
-0.614225	-0.614225	-0.614225	-0.614225	-0.614225	-0.614225	-0.614225	-0.614225	-0.614225	-0.614225	-0.614225	-0.614225	-0.614225	-0.614225	-0.614225	-0.614225	-0.614225	-0.614225	7.39319	-0.614225	-0.614225	-0.614225	-0.614225	-0.614225	-0.614225	-0.614225	-0.614225	-0.614225	-0.614225	-0.614225	7.39319	-0.614225	-0.614225	-0.614225	-0.614225	-0.614225	-0.614225	7.39319	-0.614225	7.39319	-0.614225	7.39319	7.39319	7.39319	-0.614225	7.39319	-0.614225	7.39319	-0.614225	-0.614225
-0.934522	-0.934522	-0.934522	-0.934522	-0.934522	-0.934522	-0.934522	7.07289	-0.934522	-0.934522	-0.934522	-0.934522	-0.934522	-0.934522	-0.934522	-0.934522	-0.934522	-0.934522	-0.934522	-0.934522	-0.934522	-0.934522	-0.934522	-0.934522	-0.934522	-0.934522	7.07289	-0.934522	-0.934522	-0.934522	-0.934522	7.07289	-0.934522	-0.934522	-0.934522	-0.934522	-0.934522	-0.934522	-0.934522	-0.934522	-0.934522	-0.934522	-0.934522	-0.934522	-0.934522	-0.934522	-0.934522	-0.934522	-0.934522	7.07289
-0.293929	-0.293929	-0.293929	-0.293929	7.71348	-0.293929	-0.293929	-0.293929	-0.293929	-0.293929	-0.293929	-0.293929	-0.293929	-0.293929	-0.293929	-0.293929	-0.293929	-0.293929	-0.293929	-0.293929	-0.293929	-0.293929	-0.293929	-0.293929	-0.293929	-0.293929	-0.293929	-0.293929	-0.293929	-0.293929	-0.293929	-0.293929	-0.293929	-0.293929	-0.293929	-0.293929	-0.293929	-0.293929	-0.293929	-0.293929	-0.293929	-0.293929	-0.293929	-0.293929	-0.293929	-0.293929	-0.293929	-0.293929	-0.293929	-0.293929
-0.614225	-0.614225	15.4006	-0.614225	-0.614225	-0.614225	-0.614225	-0.614225	-0.614225	-0.614225	-0.614225	-0.614225	-0.614225	-0.614225	-0.614225	-0.614225	-0.614225	-0.614225	-0.614225	-0.614225	-0.614225	-0.614225	-0.614225	-0.614225	7.39319	-0.614225	-0.614225	-0.614225	-0.614225	-0.614225	-0.614225	-0.614225	-0.614225	-0.614225	-0.614225	-0.614225	-0.614225	-0.614225	-0.614225	-0.614225	7.39319	-0.614225	-0.614225	-0.614225	-0.614225	-0.614225	-0.614225	-0.614225	-0.614225	-0.614225
-0.614225	-0.614225	-0.614225	-0.614225	-0.614225	-0.614225	-0.614225	-0.614225	-0.614225	-0.614225	-0.614225	-0.614225	-0.614225	-0.614225	7.39319	-0.614225	-0.614225	-0.614225	-0.614225	-0.614225	-0.614225	-0.614225	-0.614225	-0.614225	-0.614225	-0.614225	-0.614225	-0.614225	-0.614225	-0.614225	-0.614225	-0.614225	-0.614225	-0.614225	-0.614225	-0.614225	-0.614225	-0.614225	-0.614225	-0.614225	-0.614225	-0.614225	-0.614225	-0.614225	-0.614225	-0.614225	-0.614225	15.4006	-0.614225	-0.614225
-1.89541	-1.89541	6.112	-1.89541	-1.89541	6.112	-1.89541	-1.89541	6.112	-1.89541	6.112	-1.89541	-1.89541	6.112	-1.89541	-1.89541	6.112	-1.89541	-1.89541	-1.89541	-1.89541	-1.89541	-1.89541	-1.89541	-1.89541	-1.89541	-1.89541	-1.89541	-1.89541	-1.89541	-1.89541	-1.89541	-1.89541	-1.89541	6.112	-1.89541	6.112	-1.89541	-1.89541	-1.89541	-1.89541	-1.89541	-1.89541	-1.89541	-1.89541	-1.89541	-1.89541	-1.89541	-1.89541	-1.89541
7.07289	7.07289	-0.934522	-0.934522	-0.934522	-0.934522	-0.934522	-0.934522	7.07289	-0.934522	-0.934522	-0.934522	-0.934522	-0.934522	-0.934522	-0.934522	-0.934522	-0.934522	-0.934522	-0.934522	7.07289	-0.934522	-0.934522	-0.934522	-0.934522	-0.934522	-0.934522	-0.934522	-0.934522	-0.934522	-0.934522	-0.934522	-0.934522	-0.934522	-0.934522	7.07289	-0.934522	-0.934522	-0.934522	-0.934522	-0.934522	-0.934522	-0.934522	-0.934522	-0.934522	-0.934522	-0.934522	-0.934522	-0.934522	-0.934522
-1.89541	-1.89541	-1.89541	-1.89541	-1.89541	-1.89541	-1.89541	-1.89541	-1.89541	-1.89541	-1.89541	-1.89541	-1.89541	-1.89541	-1.89541	-1.89541	6.112	-1.89541	-1.89541	-1.89541	-1.89541	6.112	6.112	-1.89541	-1.89541	-1.89541	-1.89541	6.112	-1.89541	6.112	6.112	-1.89541	-1.89541	-1.89541	6.112	-1.89541	-1.89541	-1.89541	-1.89541	-1.89541	6.112	-1.89541	-1.89541	-1.89541	-1.89541	-1.89541	-1.89541	-1.89541	-1.89541	6.112
7.07289	-0.934522	-0.934522	-0.934522	-0.934522	-0.934522	-0.934522	7.07289	-0.934522	-0.934522	-0.934522	-0.934522	-0.934522	-0.934522	7.07289	-0.934522	-0.934522	-0.934522	-0.934522	-0.934522	-0.934522	-0.934522	-0.934522	-0.934522	-0.934522	-0.934522	-0.934522	-0.934522	-0.934522	-0.934522	-0.934522	-0.934522	-0.934522	-0.934522	-0.934522	-0.934522	-0.934522	-0.934522	-0.934522	-0.934522	-0.934522	-0.934522	-0.934522	-0.934522	-0.934522	-0.934522	-0.934522	-0.934522	-0.934522	-0.934522
-0.614225	-0.614225	-0.614225	-0.614225	-0.614225	-0.614225	-0.614225	-0.614225	-0.614225	-0.614225	-0.614225	-0.614225	-0.614225	-0.614225	-0.614225	-0.614225	-0.614225	-0.614225	-0.614225	-0.614225	-0.614225	-0.614225	7.39319	-0.614225	-0.614225	-0.614225	-0.614225	-0.614225	-0.614225	-0.614225	-0.614225	-0.614225	-0.614225	-0.614225	-0.614225	-0.614225	-0.614225	-0.614225	-0.614225	-0.614225	-0.614225	-0.614225	-0.614225	-0.614225	7.39319	-0.614225	-0.614225	-0.614225	-0.614225	-0.614225
7.07289	-0.934522	-0.934522	-0.934522	-0.934522	-0.934522	-0.934522	-0.934522	-0.934522	-0.934522	-0.934522	7.07289	-0.934522	-0.934522	-0.934522	-0.934522	7.07289	-0.934522	-0.934522	-0.934522	-0.934522	-0.934522	-0.934522	-0.934522	-0.934522	-0.934522	-0.934522	-0.934522	-0.934522	-0.934522	-0.934522	-0.934522	-0.934522	-0.934522	-0.934522	-0.934522	-0.934522	-0.934522	-0.934522	-0.934522	-0.934522	7.07289	-0.934522	-0.934522	-0.934522	-0.934522	-0.934522	-0.934522	-0.934522	-0.934522
-0.934522	-0.934522	-0.934522	-0.934522	-0.934522	-0.934522	-0.934522	-0.934522	-0.934522	-0.934522	-0.934522	-0.934522	-0.934522	-0.934522	-0.934522	-0.934522	-0.934522	-0.934522	-0.934522	-0.934522	-0.934522	7.07289	-0.934522	-0.934522	-0.934522	-0.934522	-0.934522	-0.934522	-0.934522	7.07289	-0.934522	-0.934522	-0.934522	-0.934522	-0.934522	-0.934522	-0.934522	-0.934522	-0.934522	-0.934522	-0.934522	-0.934522	-0.934522	-0.934522	-0.934522	-0.934522	-0.934522	-0.934522	-0.934522	-0.934522
-0.934522	-0.934522	-0.934522	-0.934522	-0.934522	-0.934522	-0.934522	-0.934522	-0.934522	-0.934522	-0.934522	-0.934522	-0.934522	-0.934522	-0.934522	-0.934522	-0.934522	-0.934522	-0.934522	-0.934522	-0.934522	-0.934522	-0.934522	-0.934522	-0.934522	7.07289	-0.934522	-0.934522	7.07289	-0.934522	-0.934522	-0.934522	-0.934522	7.07289	-0.934522	-0.934522	-0.934522	-0.934522	-0.934522	-0.934522	-0.934522	-0.934522	-0.934522	-0.934522	-0.934522	-0.934522	-0.934522	-0.934522	-0.934522	-0.934522
-1.06105	-1.06105	-1.06105	-1.06105	-1.06105	-1.06105	-1.06105	-1.06105	-1.06105	-1.06105	-1.06105	-1.06105	-1.06105	-1.06105	-1.06105	-1.06105	-1.06105	-1.06105	-1.06105	-1.06105	-1.06105	-1.06105	-1.06105	-1.06105	-1.06105	-1.06105	-1.06105	-1.06105	-1.06105	-1.06105	-1.06105	-1.06105	-1.06105	-1.06105	-1.06105	-1.06105	-1.06105	6.13965	-1.06105	-1.06105	-1.06105	-1.06105	-1.06105	-1.06105	-1.06105	-1.06105	-1.06105	-1.06105	-1.06105	-1.06105
-1.34908	-1.34908	-1.34908	-1.34908	-1.34908	-1.34908	-1.34908	-1.34908	-1.34908	-1.34908	-1.34908	-1.34908	-1.34908	-1.34908	-1.34908	-1.34908	-1.34908	-1.34908	-1.34908	-1.34908	-1.34908	-1.34908	-1.34908	-1.34908	-1.34908	-1.34908	-1.34908	-1.34908	-1.34908	5.85162	-1.34908	-1.34908	-1.34908	-1.34908	-1.34908	-1.34908	-1.34908	-1.34908	-1.34908	-1.34908	-1.34908	-1.34908	-1.34908	-1.34908	13.0523	-1.34908	-1.34908	5.85162	-1.34908	-1.34908
-1.06105	-1.06105	-1.06105	-1.06105	-1.06105	-1.06105	-1.06105	-1.06105	-1.06105	-1.06105	-1.06105	-1.06105	-1.06105	-1.06105	-1.06105	-1.06105	-1.06105	-1.06105	-1.06105	-1.06105	-1.06105	-1.06105	-1.06105	-1.06105	-1.06105	-1.06105	-1.06105	-1.06105	-1.06105	-1.06105	-1.06105	-1.06105	-1.06105	-1.06105	-1.06105	-1.06105	-1.06105	-1.06105	-1.06105	-1.06105	-1.06105	6.13965	-1.06105	-1.06105	-1.06105	-1.06105	-1.06105	-1.06105	-1.06105	-1.06105
-1.06105	-1.06105	-1.06105	-1.06105	-1.06105	-1.06105	-1.06105	-1.06105	-1.06105	-1.06105	-1.06105	-1.06105	-1.06105	-1.06105	-1.06105	-1.06105	-1.06105	-1.06105	-1.06105	-1.06105	-1.06105	-1.06105	-1.06105	-1.06105	-1.06105	-1.06105	-1.06105	-1.06105	-1.06105	-1.06105	-1.06105	-1.06105	-1.06105	-1.06105	-1.06105	-1.06105	-1.06105	6.13965	-1.06105	-1.06105	-1.06105	-1.06105	-1.06105	6.13965	-1.06105	6.13965	6.13965	-1.06105	-1.06105	-1.06105
-1.06105	-1.06105	-1.06105	-1.06105	-1.06105	-1.06105	-1.06105	-1.06105	-1.06105	-1.06105	-1.06105	-1.06105	-1.06105	-1.06105	-1.06105	-1.06105	-1.06105	-1.06105	-1.06105	-1.06105	-1.06105	-1.06105	-1.06105	-1.06105	-1.06105	-1.06105	-1.06105	-1.06105	-1.06105	-1.06105	-1.06105	-1.06105	-1.06105	-1.06105	-1.06105	-1.06105	-1.06105	6.13965	-1.06105	-1.06105	-1.06105	-1.06105	-1.06105	6.13965	-1.06105	-1.06105	-1.06105	-1.06105	-1.06105	-1.06105
-1.06105	-1.06105	-1.06105	-1.06105	-1.06105	-1.06105	-1.06105	-1.06105	-1.06105	-1.06105	-1.06105	-1.06105	-1.06105	-1.06105	-1.06105	-1.06105	-1.06105	-1.06105	-1.06105	-1.06105	-1.06105	-1.06105	-1.06105	-1.06105	-1.06105	-1.06105	-1.06105	-1.06105	-1.06105	-1.06105	-1.06105	-1.06105	-1.06105	-1.06105	-1.06105	-1.06105	-1.06105	-1.06105	-1.06105	-1.06105	-1.06105	-1.06105	-1.06105	-1.06105	6.13965	-1.06105	-1.06105	-1.06105	-1.06105	-1.06105
-1.34908	-1.34908	-1.34908	-1.34908	-1.34908	-1.34908	-1.34908	-1.34908	-1.34908	-1.34908	-1.34908	-1.34908	-1.34908	-1.34908	-1.34908	-1.34908	-1.34908	-1.34908	-1.34908	-1.34908	-1.34908	-1.34908	-1.34908	-1.34908	-1.34908	-1.34908	-1.34908	-1.34908	5.85162	-1.34908	-1.34908	-1.34908	-1.34908	-1.34908	-1.34908	-1.34908	-1.34908	-1.34908	-1.34908	-1.34908	-1.34908	-1.34908	-1.34908	-1.34908	-1.34908	-1.34908	-1.34908	-1.34908	-1.34908	-1.34908
-1.06105	-1.06105	-1.06105	-1.06105	-1.06105	-1.06105	-1.06105	-1.06105	-1.06105	-1.06105	-1.06105	-1.06105	-1.06105	-1.06105	-1.06105	-1.06105	-1.06105	-1.06105	-1.06105	-1.06105	-1.06105	-1.06105	-1.06105	-1.06105	-1.06105	-1.06105	-1.06105	-1.06105	-1.06105	-1.06105	-1.06105	-1.06105	-1.06105	-1.06105	-1.06105	-1.06105	-1.06105	-1.06105	-1.06105	-1.06105	-1.06105	-1.06105	-1.06105	-1.06105	-1.06105	-1.06105	6.13965	-1.06105	6.13965	-1.06105
6.13965	-1.06105	-1.06105	-1.06105	-1.06105	-1.06105	-1.06105	-1.06105	-1.06105	-1.06105	-1.06105	-1.06105	-1.06105	-1.06105	-1.06105	-1.06105	-1.06105	-1.06105	-1.06105	-1.06105	-1.06105	-1.06105	-1.06105	-1.06105	-1.06105	-1.06105	-1.06105	-1.06105	-1.06105	-1.06105	-1.06105	-1.06105	-1.06105	-1.06105	-1.06105	-1.06105	-1.06105	-1.06105	-1.06105	-1.06105	-1.06105	-1.06105	-1.06105	-1.06105	-1.06105	-1.06105	-1.06105	-1.06105	-1.06105	-1.06105
-1.34908	-1.34908	-1.34908	-1.34908	-1.34908	-1.34908	-1.34908	-1.34908	-1.34908	-1.34908	-1.34908	-1.34908	-1.34908	-1.34908	-1.34908	-1.34908	-1.34908	-1.34908	-1.34908	-1.34908	-1.34908	-1.34908	-1.34908	-1.34908	-1.34908	5.85162	-1.34908	-1.34908	-1.34908	-1.34908	-1.34908	-1.34908	-1.34908	-1.34908	-1.34908	-1.34908	-1.34908	-1.34908	-1.34908	-1.34908	-1.34908	-1.34908	-1.34908	-1.34908	-1.34908	-1.34908	-1.34908	5.85162	-1.34908	5.85162
-1.06105	-1.06105	-1.06105	-1.06105	6.13965	-1.06105	-1.06105	-1.06105	-1.06105	-1.06105	-1.06105	-1.06105	-1.06105	-1.06105	-1.06105	-1.06105	-1.06105	-1.06105	-1.06105	-1.06105	-1.06105	-1.06105	-1.06105	-1.06105	-1.06105	-1.06105	-1.06105	-1.06105	-1.06105	-1.06105	-1.06105	-1.06105	-1.06105	-1.06105	-1.06105	-1.06105	-1.06105	-1.06105	-1.06105	-1.06105	-1.06105	-1.06105	-1.06105	-1.06105	-1.06105	-1.06105	-1.06105	-1.06105	-1.06105	-1.06105
5.85162	5.85162	-1.34908	-1.34908	-1.34908	-1.34908	-1.34908	-1.34908	-1.34908	-1.34908	-1.34908	5.85162	-1.34908	-1.34908	-1.34908	-1.34908	-1.34908	-1.34908	-1.34908	-1.34908	-1.34908	-1.34908	-1.34908	-1.34908	-1.34908	-1.34908	-1.34908	-1.34908	-1.34908	-1.34908	-1.34908	-1.34908	-1.34908	-1.34908	-1.34908	-1.34908	-1.34908	-1.34908	-1.34908	-1.34908	-1.34908	-1.34908	-1.34908	-1.34908	-1.34908	-1.34908	-1.34908	-1.34908	-1.34908	-1.34908
-1.06105	-1.06105	-1.06105	-1.06105	-1.06105	-1.06105	-1.06105	-1.06105	-1.06105	-1.06105	-1.06105	-1.06105	-1.06105	-1.06105	-1.06105	-1.06105	-1.06105	-1.06105	-1.06105	-1.06105	-1.06105	-1.06105	-1.06105	-1.06105	-1.06105	-1.06105	-1.06105	-1.06105	-1.06105	-1.06105	-1.06105	-1.06105	-1.06105	-1.06105	-1.06105	-1.06105	-1.06105	-1.06105	-1.06105	-1.06105	-1.06105	-1.06105	-1.06105	-1.06105	-1.06105	-1.06105	-1.06105	-1.06105	-1.06105	-1.06105
-1.06105	-1.06105	-1.06105	-1.06105	-1.06105	-1.06105	-1.06105	-1.06105	-1.06105	-1.06105	-1.06105	-1.06105	-1.06105	-1.06105	-1.06105	-1.06105	-1.06105	-1.06105	-1.06105	-1.06105	-1.06105	-1.06105	-1.06105	-1.06105	-1.06105	-1.06105	-1.06105	-1.06105	-1.06105	-1.06105	-1.06105	-1.06105	-1.06105	-1.06105	-1.06105	-1.06105	-1.06105	-1.06105	-1.06105	-1.06105	-1.06105	-1.06105	-1.06105	-1.06105	6.13965	-1.06105	-1.06105	-1.06105	6.13965	-1.06105
-1.34908	-1.34908	-1.34908	-1.34908	-1.34908	-1.34908	-1.34908	-1.34908	-1.34908	-1.34908	-1.34908	-1.34908	-1.34908	-1.34908	-1.34908	-1.34908	-1.34908	-1.34908	-1.34908	-1.34908	5.85162	-1.34908	-1.34908	-1.34908	-1.34908	-1.34908	-1.34908	-1.34908	-1.34908	-1.34908	-1.34908	-1.34908	-1.34908	-1.34908	-1.34908	-1.34908	-1.34908	-1.34908	-1.34908	-1.34908	-1.34908	-1.34908	5.85162	-1.34908	-1.34908	-1.34908	-1.34908	-1.34908	-1.34908	-1.34908
-1.06105	-1.06105	-1.06105	-1.06105	-1.06105	-1.06105	-1.06105	-1.06105	-1.06105	-1.06105	-1.06105	-1.06105	-1.06105	-1.06105	-1.06105	-1.06105	-1.06105	-1.06105	-1.06105	-1.06105	-1.06105	-1.06105	-1.06105	-1.06105	-1.06105	-1.06105	-1.06105	-1.06105	-1.06105	-1.06105	-1.06105	-1.06105	-1.06105	-1.06105	-1.06105	-1.06105	-1.06105	-1.06105	-1.06105	-1.06105	-1.06105	-1.06105	-1.06105	-1.06105	-1.06105	-1.06105	-1.06105	-1.06105	-1.06105	-1.06105
-1.34908	-1.34908	-1.34908	-1.34908	-1.34908	-1.34908	-1.34908	-1.34908	-1.34908	-1.34908	5.85162	-1.34908	-1.34908	-1.34908	-1.34908	-1.34908	-1.34908	-1.34908	-1.34908	-1.34908	-1.34908	-1.34908	-1.34908	-1.34908	-1.34908	-1.34908	-1.34908	-1.34908	-1.34908	-1.34908	-1.34908	-1.34908	-1.34908	-1.34908	-1.34908	-1.34908	-1.34908	-1.34908	-1.34908	-1.34908	-1.34908	-1.34908	5.85162	-1.34908	-1.34908	-1.34908	5.85162	13.0523	-1.34908	-1.34908
-1.06105	-1.06105	-1.06105	-1.06105	-1.06105	-1.06105	-1.06105	-1.06105	-1.06105	-1.06105	-1.06105	-1.06105	-1.06105	-1.06105	-1.06105	-1.06105	-1.06105	-1.06105	-1.06105	-1.06105	-1.06105	-1.06105	-1.06105	-1.06105	-1.06105	-1.06105	-1.06105	-1.06105	-1.06105	-1.06105	-1.06105	-1.06105	-1.06105	-1.06105	-1.06105	-1.06105	-1.06105	-1.06105	-1.06105	-1.06105	-1.06105	-1.06105	-1.06105	-1.06105	6.13965	6.13965	-1.06105	-1.06105	-1.06105	-1.06105
-1.06105	-1.06105	-1.06105	-1.06105	-1.06105	-1.06105	-1.06105	-1.06105	-1.06105	-1.06105	-1.06105	-1.06105	-1.06105	-1.06105	-1.06105	-1.06105	-1.06105	-1.06105	-1.06105	-1.06105	-1.06105	-1.06105	-1.06105	-1.06105	-1.06105	-1.06105	-1.06105	-1.06105	-1.06105	-1.06105	-1.06105	-1.06105	-1.06105	-1.06105	-1.06105	-1.06105	-1.06105	-1.06105	-1.06105	6.13965	-1.06105	-1.06105	-1.06105	-1.06105	6.13965	-1.06105	-1.06105	-1.06105	-1.06105	-1.06105
-1.34908	-1.34908	-1.34908	-1.34908	-1.34908	-1.34908	-1.34908	-1.34908	-1.34908	-1.34908	-1.34908	-1.34908	-1.34908	-1.34908	-1.34908	-1.34908	-1.34908	5.85162	-1.34908	-1.34908	-1.34908	-1.34908	-1.34908	-1.34908	-1.34908	-1.34908	-1.34908	-1.34908	-1.34908	-1.34908	-1.34908	-1.34908	-1.34908	-1.34908	-1.34908	-1.34908	5.85162	-1.34908	-1.34908	5.85162	-1.34908	-1.34908	-1.34908	-1.34908	-1.34908	5.85162	-1.34908	-1.34908	-1.34908	-1.34908
-1.06105	-1.06105	-1.06105	-1.06105	-1.06105	-1.06105	-1.06105	-1.06105	-1.06105	-1.06105	-1.06105	-1.06105	-1.06105	-1.06105	-1.06105	-1.06105	-1.06105	-1.06105	-1.06105	-1.06105	-1.06105	-1.06105	-1.06105	-1.06105	-1.06105	-1.06105	-1.06105	-1.06105	-1.06105	-1.06105	-1.06105	-1.06105	-1.06105	-1.06105	-1.06105	-1.06105	-1.06105	-1.06105	-1.06105	-1.06105	-1.06105	-1.06105	-1.06105	-1.06105	-1.06105	-1.06105	-1.06105	-1.06105	-1.06105	-1.06105
-1.06105	-1.06105	-1.06105	-1.06105	-1.06105	-1.06105	-1.06105	-1.06105	-1.06105	-1.06105	-1.06105	-1.06105	-1.06105	-1.06105	-1.06105	-1.06105	-1.06105	-1.06105	-1.06105	-1.06105	-1.06105	-1.06105	-1.06105	-1.06105	-1.06105	-1.06105	-1.06105	-1.06105	-1.06105	-1.06105	-1.06105	-1.06105	-1.06105	-1.06105	-1.06105	-1.06105	-1.06105	-1.06105	-1.06105	-1.06105	-1.06105	6.13965	-1.06105	-1.06105	-1.06105	-1.06105	13.3403	6.13965	-1.06105	-1.06105
-1.34908	-1.34908	-1.34908	-1.34908	-1.34908	-1.34908	-1.34908	-1.34908	-1.34908	-1.34908	-1.34908	-1.34908	-1.34908	-1.34908	-1.34908	-1.34908	-1.34908	5.85162	-1.34908	-1.34908	-1.34908	-1.34908	-1.34908	-1.34908	-1.34908	-1.34908	-1.34908	-1.34908	-1.34908	-1.34908	-1.34908	-1.34908	-1.34908	-1.34908	-1.34908	-1.34908	-1.34908	-1.34908	-1.34908	5.85162	-1.34908	-1.34908	5.85162	-1.34908	-1.34908	-1.34908	-1.34908	5.85162	-1.34908	-1.34908
-1.32198	-1.32198	-1.32198	-1.32198	-1.32198	-1.32198	-1.32198	8.62602	-1.32198	-1.32198	-1.32198	-1.32198	-1.32198	-1.32198	-1.32198	-1.32198	-1.32198	-1.32198	-1.32198	-1.32198	-1.32198	-1.32198	-1.32198	-1.32198	-1.32198	-1.32198	-1.32198	-1.32198	-1.32198	-1.32198	-1.32198	-1.32198	-1.32198	-1.32198	-1.32198	-1.32198	-1.32198	-1.32198	-1.32198	-1.32198	-1.32198	-1.32198	-1.32198	-1.32198	8.62602	8.62602	-1.32198	-1.32198	-1.32198	-1.32198
-0.924059	-0.924059	-0.924059	-0.924059	-0.924059	-0.924059	-0.924059	-0.924059	-0.924059	-0.924059	-0.924059	-0.924059	-0.924059	-0.924059	-0.924059	-0.924059	-0.924059	-0.924059	-0.924059	-0.924059	-0.924059	-0.924059	-0.924059	-0.924059	-0.924059	-0.924059	-0.924059	-0.924059	-0.924059	-0.924059	-0.924059	-0.924059	-0.924059	-0.924059	-0.924059	-0.924059	-0.924059	-0.924059	-0.924059	-0.924059	-0.924059	-0.924059	-0.924059	-0.924059	-0.924059	-0.924059	-0.924059	-0.924059	-0.924059	-0.924059
-0.924059	-0.924059	-0.924059	-0.924059	-0.924059	-0.924059	-0.924059	-0.924059	-0.924059	-0.924059	-0.924059	-0.924059	-0.924059	-0.924059	-0.924059	-0.924059	-0.924059	-0.924059	-0.924059	-0.924059	-0.924059	-0.924059	-0.924059	-0.924059	-0.924059	-0.924059	-0.924059	-0.924059	-0.924059	-0.924059	-0.924059	-0.924059	-0.924059	-0.924059	-0.924059	-0.924059	-0.924059	-0.924059	-0.924059	-0.924059	-0.924059	9.02394	-0.924059	-0.924059	-0.924059	9.02394	-0.924059	-0.924059	-0.924059	-0.924059
-1.32198	-1.32198	-1.32198	-1.32198	-1.32198	-1.32198	-1.32198	-1.32198	-1.32198	-1.32198	-1.32198	-1.32198	-1.32198	-1.32198	-1.32198	-1.32198	-1.32198	-1.32198	8.62602	-1.32198	-1.32198	-1.32198	-1.32198	-1.32198	-1.32198	-1.32198	-1.32198	-1.32198	-1.32198	-1.32198	-1.32198	-1.32198	-1.32198	-1.32198	-1.32198	-1.32198	-1.32198	-1.32198	-1.32198	-1.32198	-1.32198	-1.32198	-1.32198	-1.32198	-1.32198	-1.32198	-1.32198	-1.32198	-1.32198	-1.32198
-0.924059	-0.924059	-0.924059	-0.924059	-0.924059	-0.924059	-0.924059	-0.924059	-0.924059	-0.924059	-0.924059	-0.924059	-0.924059	-0.924059	-0.924059	-0.924059	-0.924059	-0.924059	-0.924059	-0.924059	-0.924059	-0.924059	-0.924059	-0.924059	-0.924059	-0.924059	-0.924059	-0.924059	-0.924059	-0.924059	-0.924059	-0.924059	-0.924059	-0.924059	-0.924059	-0.924059	-0.924059	-0.924059	-0.924059	-0.924059	-0.924059	-0.924059	-0.924059	-0.924059	-0.924059	9.02394	-0.924059	-0.924059	-0.924059	-0.924059
-0.924059	-0.924059	-0.924059	-0.924059	-0.924059	-0.924059	-0.924059	-0.924059	-0.924059	-0.924059	-0.924059	-0.924059	-0.924059	-0.924059	-0.924059	-0.924059	-0.924059	-0.924059	-0.924059	-0.924059	-0.924059	-0.924059	-0.924059	-0.924059	-0.924059	-0.924059	-0.924059	-0.924059	-0.924059	-0.924059	-0.924059	-0.924059	-0.924059	-0.924059	9.02394	-0.924059	-0.924059	-0.924059	-0.924059	-0.924059	-0.924059	-0.924059	-0.924059	-0.924059	-0.924059	-0.924059	-0.924059	-0.924059	-0.924059	-0.924059
-0.924059	-0.924059	-0.924059	-0.924059	-0.924059	-0.924059	-0.924059	-0.924059	-0.924059	-0.924059	-0.924059	-0.924059	-0.924059	-0.924059	-0.924059	-0.924059	-0.924059	-0.924059	-0.924059	-0.924059	-0.924059	-0.924059	-0.924059	-0.924059	-0.924059	-0.924059	-0.924059	-0.924059	-0.924059	-0.924059	-0.924059	-0.924059	-0.924059	-0.924059	-0.924059	-0.924059	-0.924059	-0.924059	-0.924059	-0.924059	-0.924059	-0.924059	-0.924059	-0.924059	-0.924059	-0.924059	-0.924059	-0.924059	-0.924059	-0.924059
-0.924059	-0.924059	-0.924059	-0.924059	-0.924059	-0.924059	-0.924059	-0.924059	-0.924059	-0.924059	-0.924059	-0.924059	-0.924059	-0.924059	-0.924059	-0.924059	-0.924059	-0.924059	-0.924059	-0.924059	-0.924059	-0.924059	-0.924059	-0.924059	-0.924059	-0.924059	-0.924059	-0.924059	-0.924059	-0.924059	-0.924059	-0.924059	-0.924059	-0.924059	-0.924059	-0.924059	-0.924059	-0.924059	-0.924059	-0.924059	-0.924059	-0.924059	-0.924059	-0.924059	-0.924059	-0.924059	-0.924059	-0.924059	-0.924059	-0.924059
-0.924059	-0.924059	-0.924059	-0.924059	-0.924059	-0.924059	-0.924059	-0.924059	-0.924059	-0.924059	-0.924059	-0.924059	-0.924059	-0.924059	-0.924059	-0.924059	-0.924059	-0.924059	-0.924059	-0.924059	-0.924059	-0.924059	-0.924059	-0.924059	-0.924059	-0.924059	-0.924059	-0.924059	-0.924059	-0.924059	-0.924059	-0.924059	-0.924059	-0.924059	-0.924059	-0.924059	-0.924059	-0.924059	-0.924059	-0.924059	-0.924059	9.02394	-0.924059	-0.924059	-0.924059	-0.924059	-0.924059	-0.924059	-0.924059	-0.924059
-1.32198	-1.32198	8.62602	-1.32198	-1.32198	-1.32198	-1.32198	-1.32198	-1.32198	-1.32198	-1.32198	-1.32198	-1.32198	-1.32198	8.62602	-1.32198	-1.32198	-1.32198	-1.32198	-1.32198	-1.32198	-1.32198	-1.32198	-1.32198	-1.32198	-1.32198	-1.32198	-1.32198	-1.32198	-1.32198	-1.32198	-1.32198	-1.32198	-1.32198	-1.32198	-1.32198	-1.32198	-1.32198	-1.32198	-1.32198	-1.32198	-1.32198	-1.32198	-1.32198	-1.32198	-1.32198	-1.32198	-1.32198	-1.32198	-1.32198
-0.924059	-0.924059	-0.924059	-0.924059	-0.924059	-0.924059	-0.924059	-0.924059	-0.924059	-0.924059	-0.924059	-0.924059	-0.924059	-0.924059	-0.924059	-0.924059	-0.924059	-0.924059	-0.924059	-0.924059	-0.924059	-0.924059	-0.924059	-0.924059	-0.924059	-0.924059	-0.924059	-0.924059	-0.924059	-0.924059	-0.924059	-0.924059	-0.924059	-0.924059	-0.924059	-0.924059	-0.924059	-0.924059	-0.924059	-0.924059	-0.924059	-0.924059	-0.924059	-0.924059	-0.924059	-0.924059	-0.924059	-0.924059	-0.924059	-0.924059
-0.924059	-0.924059	-0.924059	-0.924059	-0.924059	-0.924059	-0.924059	-0.924059	-0.924059	-0.924059	-0.924059	-0.924059	-0.924059	-0.924059	-0.924059	-0.924059	-0.924059	-0.924059	-0.924059	-0.924059	-0.924059	-0.924059	-0.924059	-0.924059	-0.924059	-0.924059	-0.924059	-0.924059	-0.924059	-0.924059	-0.924059	-0.924059	-0.924059	-0.924059	-0.924059	-0.924059	-0.924059	-0.924059	-0.924059	-0.924059	-0.924059	-0.924059	-0.924059	-0.924059	-0.924059	-0.924059	-0.924059	-0.924059	-0.924059	-0.924059
-0.924059	-0.924059	-0.924059	-0.924059	-0.924059	-0.924059	-0.924059	-0.924059	-0.924059	-0.924059	-0.924059	-0.924059	-0.924059	-0.924059	-0.924059	-0.924059	-0.924059	-0.924059	-0.924059	-0.924059	-0.924059	-0.924059	-0.924059	-0.924059	-0.924059	-0.924059	-0.924059	-0.924059	-0.924059	-0.924059	-0.924059	-0.924059	-0.924059	-0.924059	-0.924059	-0.924059	-0.924059	-0.924059	-0.924059	-0.924059	-0.924059	-0.924059	-0.924059	-0.924059	-0.924059	-0.924059	-0.924059	-0.924059	-0.924059	-0.924059
-1.32198	-1.32198	-1.32198	-1.32198	-1.32198	-1.32198	-1.32198	-1.32198	-1.32198	-1.32198	-1.32198	-1.32198	-1.32198	-1.32198	-1.32198	-1.32198	-1.32198	-1.32198	-1.32198	-1.32198	-1.32198	-1.32198	-1.32198	-1.32198	-1.32198	8.62602	-1.32198	-1.32198	-1.32198	-1.32198	-1.32198	-1.32198	-1.32198	-1.32198	-1.32198	-1.32198	-1.32198	-1.32198	-1.32198	-1.32198	-1.32198	-1.32198	-1.32198	-1.32198	8.62602	-1.32198	-1.32198	-1.32198	-1.32198	-1.32198
-1.32198	-1.32198	8.62602	-1.32198	-1.32198	-1.32198	-1.32198	-1.32198	-1.32198	-1.32198	-1.32198	-1.32198	-1.32198	-1.32198	-1.32198	-1.32198	-1.32198	-1.32198	-1.32198	-1.32198	-1.32198	8.62602	-1.32198	-1.32198	-1.32198	-1.32198	-1.32198	-1.32198	-1.32198	-1.32198	-1.32198	-1.32198	-1.32198	-1.32198	-1.32198	-1.32198	-1.32198	-1.32198	-1.32198	-1.32198	-1.32198	-1.32198	-1.32198	-1.32198	-1.32198	-1.32198	-1.32198	-1.32198	-1.32198	-1.32198
-1.7199	-1.7199	-1.7199	-1.7199	-1.7199	18.1761	-1.7199	-1.7199	-1.7199	-1.7199	-1.7199	-1.7199	-1.7199	-1.7199	-1.7199	-1.7199	-1.7199	-1.7199	-1.7199	-1.7199	-1.7199	-1.7199	-1.7199	-1.7199	-1.7199	-1.7199	-1.7199	-1.7199	-1.7199	-1.7199	-1.7199	-1.7199	-1.7199	-1.7199	-1.7199	-1.7199	-1.7199	-1.7199	-1.7199	-1.7199	-1.7199	-1.7199	-1.7199	-1.7199	-1.7199	-1.7199	-1.7199	-1.7199	-1.7199	-1.7199
-1.32198	-1.32198	-1.32198	-1.32198	-1.32198	-1.32198	-1.32198	-1.32198	-1.32198	-1.32198	-1.32198	-1.32198	-1.32198	-1.32198	-1.32198	-1.32198	-1.32198	-1.32198	-1.32198	-1.32198	-1.32198	-1.32198	-1.32198	-1.32198	8.62602	-1.32198	-1.32198	-1.32198	-1.32198	-1.32198	-1.32198	-1.32198	-1.32198	-1.32198	-1.32198	-1.32198	-1.32198	-1.32198	-1.32198	-1.32198	-1.32198	-1.32198	-1.32198	-1.32198	-1.32198	-1.32198	-1.32198	18.574	-1.32198	-1.32198
-0.924059	-0.924059	-0.924059	9.02394	-0.924059	-0.924059	-0.924059	-0.924059	-0.924059	-0.924059	-0.924059	-0.924059	-0.924059	-0.924059	-0.924059	-0.924059	-0.924059	-0.924059	-0.924059	-0.924059	-0.924059	-0.924059	-0.924059	-0.924059	-0.924059	-0.924059	-0.924059	-0.924059	-0.924059	-0.924059	-0.924059	9.02394	-0.924059	-0.924059	-0.924059	-0.924059	-0.924059	-0.924059	-0.924059	-0.924059	-0.924059	-0.924059	-0.924059	-0.924059	-0.924059	-0.924059	-0.924059	-0.924059	-0.924059	-0.924059
-0.924059	-0.924059	-0.924059	-0.924059	-0.924059	-0.924059	-0.924059	-0.924059	-0.924059	-0.924059	-0.924059	-0.924059	-0.924059	-0.924059	-0.924059	-0.924059	-0.924059	-0.924059	-0.924059	-0.924059	-0.924059	-0.924059	-0.924059	-0.924059	-0.924059	-0.924059	-0.924059	-0.924059	-0.924059	-0.924059	-0.924059	-0.924059	-0.924059	-0.924059	-0.924059	-0.924059	-0.924059	-0.924059	-0.924059	-0.924059	-0.924059	-0.924059	9.02394	-0.924059	-0.924059	-0.924059	9.02394	-0.924059	-0.924059	-0.924059
-0.924059	-0.924059	-0.924059	-0.924059	9.02394	-0.924059	-0.924059	-0.924059	-0.924059	-0.924059	-0.924059	-0.924059	-0.924059	-0.924059	-0.924059	-0.924059	-0.924059	-0.924059	-0.924059	-0.924059	-0.924059	-0.924059	-0.924059	-0.924059	-0.924059	-0.924059	-0.924059	-0.924059	-0.924059	-0.924059	-0.924059	-0.924059	-0.924059	-0.924059	-0.924059	-0.924059	-0.924059	-0.924059	-0.924059	-0.924059	-0.924059	-0.924059	-0.924059	-0.924059	-0.924059	-0.924059	-0.924059	-0.924059	-0.924059	9.02394
-0.924059	-0.924059	-0.924059	-0.924059	-0.924059	-0.924059	-0.924059	-0.924059	-0.924059	-0.924059	-0.924059	-0.924059	-0.924059	-0.924059	-0.924059	-0.924059	-0.924059	-0.924059	-0.924059	-0.924059	-0.924059	-0.924059	-0.924059	-0.924059	-0.924059	-0.924059	-0.924059	-0.924059	-0.924059	-0.924059	-0.924059	-0.924059	-0.924059	-0.924059	-0.924059	-0.924059	-0.924059	9.02394	-0.924059	-0.924059	-0.924059	-0.924059	-0.924059	-0.924059	-0.924059	-0.924059	-0.924059	-0.924059	-0.924059	-0.924059
-1.32198	-1.32198	-1.32198	-1.32198	-1.32198	-1.32198	-1.32198	-1.32198	-1.32198	-1.32198	-1.32198	-1.32198	-1.32198	-1.32198	-1.32198	-1.32198	-1.32198	-1.32198	-1.32198	-1.32198	-1.32198	-1.32198	-1.32198	-1.32198	-1.32198	-1.32198	8.62602	-1.32198	-1.32198	-1.32198	-1.32198	-1.32198	-1.32198	-1.32198	-1.32198	-1.32198	-1.32198	-1.32198	-1.32198	-1.32198	-1.32198	-1.32198	-1.32198	-1.32198	-1.32198	-1.32198	-1.32198	-1.32198	-1.32198	-1.32198
-0.924059	-0.924059	-0.924059	-0.924059	-0.924059	-0.924059	-0.924059	-0.924059	-0.924059	-0.924059	-0.924059	-0.924059	-0.924059	-0.924059	-0.924059	-0.924059	-0.924059	-0.924059	-0.924059	-0.924059	-0.924059	-0.924059	-0.924059	-0.924059	-0.924059	-0.924059	-0.924059	-0.924059	-0.924059	-0.924059	-0.924059	-0.924059	-0.924059	-0.924059	-0.924059	-0.924059	-0.924059	-0.924059	-0.924059	-0.924059	-0.924059	-0.924059	-0.924059	-0.924059	-0.924059	9.02394	-0.924059	-0.924059	-0.924059	-0.924059
-1.38274	-1.38274	-1.38274	-1.38274	-1.38274	-1.38274	-1.38274	-1.38274	-1.38274	-1.38274	-1.38274	-1.38274	-1.38274	-1.38274	-1.38274	-1.38274	-1.38274	-1.38274	-1.38274	-1.38274	-1.38274	-1.38274	-1.38274	10.807	-1.38274	-1.38274	-1.38274	-1.38274	-1.38274	-1.38274	-1.38274	-1.38274	-1.38274	-1.38274	-1.38274	-1.38274	-1.38274	-1.38274	-1.38274	10.807	-1.38274	-1.38274	10.807	-1.38274	-1.38274	-1.38274	-1.38274	-1.38274	-1.38274	-1.38274
-0.895147	-0.895147	-0.895147	-0.895147	-0.895147	-0.895147	-0.895147	-0.895147	-0.895147	-0.895147	-0.895147	-0.895147	-0.895147	-0.895147	-0.895147	-0.895147	-0.895147	-0.895147	-0.895147	-0.895147	-0.895147	-0.895147	-0.895147	-0.895147	-0.895147	-0.895147	-0.895147	-0.895147	-0.895147	-0.895147	-0.895147	-0.895147	-0.895147	-0.895147	-0.895147	-0.895147	-0.895147	-0.895147	-0.895147	-0.895147	-0.895147	11.2946	-0.895147	-0.895147	-0.895147	-0.895147	-0.895147	-0.895147	-0.895147	-0.895147
-0.895147	-0.895147	-0.895147	-0.895147	-0.895147	-0.895147	-0.895147	-0.895147	-0.895147	-0.895147	-0.895147	-0.895147	-0.895147	-0.895147	-0.895147	-0.895147	-0.895147	-0.895147	-0.895147	-0.895147	-0.895147	-0.895147	-0.895147	-0.895147	-0.895147	-0.895147	-0.895147	-0.895147	-0.895147	-0.895147	-0.895147	-0.895147	-0.895147	-0.895147	-0.895147	-0.895147	-0.895147	-0.895147	-0.895147	-0.895147	-0.895147	-0.895147	11.2946	-0.895147	-0.895147	-0.895147	-0.895147	-0.895147	-0.895147	-0.895147
-0.895147	-0.895147	-0.895147	-0.895147	-0.895147	-0.895147	-0.895147	-0.895147	-0.895147	-0.895147	-0.895147	-0.895147	-0.895147	-0.895147	-0.895147	-0.895147	-0.895147	-0.895147	-0.895147	-0.895147	-0.895147	-0.895147	-0.895147	-0.895147	-0.895147	-0.895147	-0.895147	-0.895147	-0.895147	-0.895147	-0.895147	-0.895147	-0.895147	-0.895147	11.2946	-0.895147	-0.895147	-0.895147	-0.895147	-0.895147	-0.895147	-0.895147	-0.895147	-0.895147	-0.895147	-0.895147	-0.895147	-0.895147	-0.895147	-0.895147
11.2946	-0.895147	-0.895147	-0.895147	-0.895147	-0.895147	-0.895147	-0.895147	-0.895147	-0.895147	-0.895147	-0.895147	-0.895147	-0.895147	-0.895147	-0.895147	-0.895147	-0.895147	-0.895147	-0.895147	-0.895147	-0.895147	-0.895147	-0.895147	-0.895147	-0.895147	-0.895147	-0.895147	-0.895147	-0.895147	-0.895147	-0.895147	-0.895147	-0.895147	-0.895147	-0.895147	-0.895147	-0.895147	-0.895147	-0.895147	-0.895147	11.2946	-0.895147	-0.895147	-0.895147	-0.895147	-0.895147	-0.895147	11.2946	-0.895147
-0.895147	-0.895147	-0.895147	-0.895147	-0.895147	-0.895147	-0.895147	-0.895147	-0.895147	-0.895147	-0.895147	-0.895147	-0.895147	-0.895147	-0.895147	-0.895147	-0.895147	-0.895147	-0.895147	-0.895147	-0.895147	-0.895147	-0.895147	-0.895147	-0.895147	-0.895147	-0.895147	-0.895147	-0.895147	-0.895147	-0.895147	-0.895147	-0.895147	-0.895147	-0.895147	-0.895147	-0.895147	-0.895147	-0.895147	-0.895147	-0.895147	-0.895147	-0.895147	11.2946	-0.895147	-0.895147	-0.895147	-0.895147	-0.895147	-0.895147
-1.38274	-1.38274	-1.38274	-1.38274	-1.38274	-1.38274	-1.38274	-1.38274	-1.38274	-1.38274	-1.38274	-1.38274	-1.38274	10.807	-1.38274	-1.38274	-1.38274	-1.38274	-1.38274	-1.38274	-1.38274	-1.38274	-1.38274	-1.38274	-1.38274	-1.38274	-1.38274	-1.38274	-1.38274	-1.38274	-1.38274	-1.38274	-1.38274	-1.38274	-1.38274	-1.38274	-1.38274	-1.38274	-1.38274	-1.38274	-1.38274	-1.38274	-1.38274	-1.38274	-1.38274	-1.38274	-1.38274	-1.38274	-1.38274	-1.38274
-0.895147	-0.895147	-0.895147	-0.895147	-0.895147	-0.895147	-0.895147	-0.895147	-0.895147	-0.895147	-0.895147	-0.895147	-0.895147	-0.895147	-0.895147	-0.895147	-0.895147	-0.895147	-0.895147	-0.895147	-0.895147	-0.895147	-0.895147	-0.895147	-0.895147	-0.895147	-0.895147	-0.895147	-0.895147	-0.895147	-0.895147	-0.895147	-0.895147	-0.895147	-0.895147	-0.895147	-0.895147	11.2946	-0.895147	-0.895147	-0.895147	-0.895147	-0.895147	11.2946	-0.895147	-0.895147	-0.895147	-0.895147	-0.895147	-0.895147
-0.895147	-0.895147	-0.895147	-0.895147	-0.895147	-0.895147	-0.895147	-0.895147	-0.895147	-0.895147	-0.895147	-0.895147	-0.895147	-0.895147	-0.895147	-0.895147	-0.895147	-0.895147	-0.895147	-0.895147	-0.895147	-0.895147	-0.895147	-0.895147	-0.895147	-0.895147	-0.895147	-0.895147	-0.895147	-0.895147	-0.895147	-0.895147	-0.895147	-0.895147	-0.895147	-0.895147	-0.895147	-0.895147	-0.895147	-0.895147	-0.895147	-0.895147	-0.895147	-0.895147	-0.895147	-0.895147	-0.895147	-0.895147	-0.895147	-0.895147
-0.895147	-0.895147	-0.895147	-0.895147	-0.895147	-0.895147	-0.895147	-0.895147	-0.895147	-0.895147	-0.895147	-0.895147	-0.895147	-0.895147	-0.895147	-0.895147	-0.895147	-0.895147	-0.895147	-0.895147	-0.895147	-0.895147	-0.895147	-0.895147	-0.895147	-0.895147	-0.895147	-0.895147	-0.895147	-0.895147	-0.895147	-0.895147	-0.895147	-0.895147	-0.895147	-0.895147	-0.895147	-0.895147	-0.895147	-0.895147	-0.895147	-0.895147	-0.895147	-0.895147	-0.895147	-0.895147	-0.895147	-0.895147	-0.895147	-0.895147
-1.38274	-1.38274	-1.38274	-1.38274	-1.38274	-1.38274	-1.38274	-1.38274	-1.38274	-1.38274	-1.38274	-1.38274	-1.38274	-1.38274	-1.38274	-1.38274	10.807	-1.38274	-1.38274	-1.38274	-1.38274	-1.38274	-1.38274	-1.38274	-1.38274	-1.38274	-1.38274	-1.38274	-1.38274	-1.38274	-1.38274	-1.38274	-1.38274	-1.38274	-1.38274	-1.38274	-1.38274	-1.38274	-1.38274	-1.38274	-1.38274	-1.38274	-1.38274	-1.38274	22.9968	-1.38274	-1.38274	-1.38274	-1.38274	-1.38274
-1.38274	-1.38274	-1.38274	-1.38274	-1.38274	-1.38274	-1.38274	-1.38274	-1.38274	-1.38274	-1.38274	-1.38274	-1.38274	-1.38274	-1.38274	-1.38274	-1.38274	-1.38274	10.807	-1.38274	-1.38274	-1.38274	-1.38274	-1.38274	-1.38274	-1.38274	-1.38274	-1.38274	-1.38274	-1.38274	-1.38274	-1.38274	-1.38274	-1.38274	-1.38274	-1.38274	-1.38274	-1.38274	-1.38274	-1.38274	10.807	-1.38274	-1.38274	-1.38274	-1.38274	-1.38274	-1.38274	-1.38274	-1.38274	-1.38274
-1.38274	-1.38274	-1.38274	-1.38274	-1.38274	-1.38274	-1.38274	-1.38274	-1.38274	-1.38274	-1.38274	-1.38274	-1.38274	-1.38274	-1.38274	-1.38274	-1.38274	-1.38274	-1.38274	-1.38274	-1.38274	-1.38274	-1.38274	10.807	-1.38274	-1.38274	-1.38274	-1.38274	-1.38274	-1.38274	-1.38274	-1.38274	-1.38274	-1.38274	-1.38274	-1.38274	-1.38274	-1.38274	-1.38274	-1.38274	-1.38274	-1.38274	-1.38274	-1.38274	10.807	-1.38274	-1.38274	-1.38274	-1.38274	-1.38274
-0.895147	-0.895147	-0.895147	-0.895147	-0.895147	-0.895147	-0.895147	-0.895147	-0.895147	-0.895147	-0.895147	-0.895147	-0.895147	-0.895147	-0.895147	-0.895147	-0.895147	-0.895147	-0.895147	-0.895147	-0.895147	-0.895147	-0.895147	-0.895147	-0.895147	-0.895147	-0.895147	-0.895147	-0.895147	-0.895147	-0.895147	-0.895147	-0.895147	-0.895147	-0.895147	-0.895147	-0.895147	-0.895147	-0.895147	-0.895147	-0.895147	-0.895147	-0.895147	-0.895147	-0.895147	-0.895147	-0.895147	-0.895147	-0.895147	-0.895147
-1.87033	-1.87033	-1.87033	-1.87033	-1.87033	-1.87033	-1.87033	10.3194	-1.87033	-1.87033	-1.87033	-1.87033	-1.87033	-1.87033	-1.87033	-1.87033	-1.87033	-1.87033	-1.87033	-1.87033	-1.87033	-1.87033	-1.87033	-1.87033	-1.87033	10.3194	-1.87033	-1.87033	-1.87033	-1.87033	-1.87033	-1.87033	-1.87033	-1.87033	-1.87033	-1.87033	-1.87033	-1.87033	-1.87033	-1.87033	-1.87033	-1.87033	-1.87033	-1.87033	-1.87033	-1.87033	-1.87033	-1.87033	-1.87033	-1.87033
-0.895147	-0.895147	-0.895147	-0.895147	-0.895147	-0.895147	-0.895147	-0.895147	-0.895147	-0.895147	-0.895147	-0.895147	-0.895147	-0.895147	-0.895147	-0.895147	-0.895147	-0.895147	-0.895147	-0.895147	-0.895147	-0.895147	-0.895147	-0.895147	-0.895147	-0.895147	-0.895147	-0.895147	-0.895147	-0.895147	-0.895147	-0.895147	-0.895147	-0.895147	-0.895147	-0.895147	-0.895147	-0.895147	-0.895147	-0.895147	-0.895147	11.2946	-0.895147	-0.895147	11.2946	-0.895147	-0.895147	-0.895147	-0.895147	-0.895147
10.807	-1.38274	-1.38274	-1.38274	-1.38274	-1.38274	-1.38274	-1.38274	-1.38274	10.807	-1.38274	-1.38274	-1.38274	-1.38274	-1.38274	-1.38274	-1.38274	-1.38274	-1.38274	-1.38274	-1.38274	-1.38274	-1.38274	-1.38274	-1.38274	-1.38274	-1.38274	-1.38274	-1.38274	-1.38274	-1.38274	-1.38274	-1.38274	-1.38274	-1.38274	-1.38274	-1.38274	-1.38274	-1.38274	-1.38274	-1.38274	10.807	10.807	-1.38274	-1.38274	-1.38274	-1.38274	10.807	-1.38274	-1.38274
-0.895147	-0.895147	-0.895147	-0.895147	-0.895147	-0.895147	-0.895147	-0.895147	-0.895147	-0.895147	-0.895147	-0.895147	-0.895147	-0.895147	-0.895147	-0.895147	-0.895147	-0.895147	-0.895147	-0.895147	-0.895147	-0.895147	-0.895147	-0.895147	-0.895147	-0.895147	-0.895147	-0.895147	-0.895147	-0.895147	-0.895147	-0.895147	-0.895147	-0.895147	-0.895147	-0.895147	-0.895147	-0.895147	-0.895147	-0.895147	-0.895147	-0.895147	-0.895147	-0.895147	-0.895147	-0.895147	-0.895147	-0.895147	-0.895147	-0.895147
-0.895147	-0.895147	-0.895147	-0.895147	-0.895147	-0.895147	-0.895147	-0.895147	-0.895147	-0.895147	-0.895147	-0.895147	-0.895147	-0.895147	-0.895147	-0.895147	-0.895147	-0.895147	-0.895147	-0.895147	-0.895147	-0.895147	-0.895147	-0.895147	-0.895147	-0.895147	-0.895147	-0.895147	-0.895147	-0.895147	-0.895147	-0.895147	-0.895147	-0.895147	-0.895147	-0.895147	-0.895147	-0.895147	-0.895147	-0.895147	-0.895147	-0.895147	-0.895147	-0.895147	-0.895147	-0.895147	-0.895147	-0.895147	-0.895147	-0.895147
-1.89926	-1.89926	-1.89926	-1.89926	-1.89926	5.57934	-1.89926	-1.89926	-1.89926	-1.89926	-1.89926	-1.89926	-1.89926	-1.89926	-1.89926	-1.89926	-1.89926	-1.89926	-1.89926	-1.89926	-1.89926	-1.89926	-1.89926	5.57934	-1.89926	-1.89926	-1.89926	-1.89926	-1.89926	-1.89926	-1.89926	-1.89926	-1.89926	-1.89926	-1.89926	-1.89926	-1.89926	-1.89926	-1.89926	-1.89926	-1.89926	20.5366	-1.89926	5.57934	-1.89926	5.57934	-1.89926	-1.89926	-1.89926	-1.89926
-1.89926	-1.89926	-1.89926	-1.89926	-1.89926	-1.89926	5.57934	-1.89926	-1.89926	-1.89926	-1.89926	-1.89926	-1.89926	-1.89926	-1.89926	-1.89926	-1.89926	-1.89926	-1.89926	5.57934	-1.89926	-1.89926	-1.89926	-1.89926	-1.89926	-1.89926	-1.89926	-1.89926	-1.89926	-1.89926	-1.89926	-1.89926	-1.89926	-1.89926	-1.89926	-1.89926	-1.89926	-1.89926	-1.89926	-1.89926	-1.89926	13.058	5.57934	5.57934	-1.89926	-1.89926	-1.89926	-1.89926	-1.89926	-1.89926
-1.60012	-1.60012	-1.60012	-1.60012	-1.60012	-1.60012	-1.60012	-1.60012	-1.60012	-1.60012	-1.60012	-1.60012	-1.60012	-1.60012	-1.60012	-1.60012	-1.60012	-1.60012	-1.60012	-1.60012	-1.60012	-1.60012	-1.60012	-1.60012	-1.60012	-1.60012	-1.60012	-1.60012	5.87849	-1.60012	-1.60012	-1.60012	-1.60012	-1.60012	-1.60012	-1.60012	-1.60012	-1.60012	-1.60012	-1.60012	-1.60012	5.87849	5.87849	-1.60012	-1.60012	-1.60012	-1.60012	-1.60012	-1.60012	-1.60012
-1.30098	-1.30098	-1.30098	-1.30098	-1.30098	-1.30098	-1.30098	-1.30098	-1.30098	-1.30098	-1.30098	-1.30098	-1.30098	-1.30098	-1.30098	-1.30098	-1.30098	-1.30098	-1.30098	-1.30098	-1.30098	-1.30098	-1.30098	-1.30098	-1.30098	-1.30098	-1.30098	-1.30098	-1.30098	-1.30098	-1.30098	-1.30098	6.17763	-1.30098	-1.30098	-1.30098	-1.30098	6.17763	-1.30098	-1.30098	-1.30098	13.6562	-1.30098	-1.30098	-1.30098	-1.30098	-1.30098	-1.30098	-1.30098	-1.30098
-1.30098	6.17763	-1.30098	-1.30098	-1.30098	-1.30098	-1.30098	-1.30098	-1.30098	-1.30098	-1.30098	-1.30098	-1.30098	-1.30098	-1.30098	-1.30098	-1.30098	-1.30098	-1.30098	-1.30098	-1.30098	-1.30098	-1.30098	-1.30098	-1.30098	-1.30098	-1.30098	-1.30098	-1.30098	-1.30098	-1.30098	-1.30098	-1.30098	-1.30098	-1.30098	-1.30098	-1.30098	-1.30098	-1.30098	-1.30098	-1.30098	-1.30098	6.17763	-1.30098	6.17763	-1.30098	6.17763	6.17763	-1.30098	-1.30098
-1.60012	-1.60012	-1.60012	-1.60012	-1.60012	-1.60012	-1.60012	-1.60012	-1.60012	-1.60012	-1.60012	-1.60012	5.87849	-1.60012	-1.60012	-1.60012	-1.60012	-1.60012	-1.60012	-1.60012	-1.60012	-1.60012	-1.60012	-1.60012	-1.60012	-1.60012	-1.60012	-1.60012	-1.60012	-1.60012	-1.60012	-1.60012	-1.60012	-1.60012	-1.60012	-1.60012	-1.60012	-1.60012	-1.60012	5.87849	-1.60012	5.87849	-1.60012	-1.60012	-1.60012	-1.60012	-1.60012	-1.60012	-1.60012	-1.60012
-2.49755	-2.49755	-2.49755	-2.49755	-2.49755	-2.49755	-2.49755	-2.49755	-2.49755	-2.49755	-2.49755	-2.49755	-2.49755	-2.49755	-2.49755	4.98106	-2.49755	-2.49755	-2.49755	-2.49755	-2.49755	-2.49755	-2.49755	12.4597	-2.49755	-2.49755	4.98106	-2.49755	-2.49755	-2.49755	-2.49755	12.4597	4.98106	-2.49755	-2.49755	-2.49755	-2.49755	-2.49755	-2.49755	-2.49755	-2.49755	-2.49755	4.98106	-2.49755	-2.49755	4.98106	-2.49755	-2.49755	4.98106	4.98106
-1.60012	-1.60012	-1.60012	-1.60012	-1.60012	-1.60012	-1.60012	-1.60012	-1.60012	-1.60012	-1.60012	-1.60012	-1.60012	-1.60012	-1.60012	-1.60012	-1.60012	-1.60012	-1.60012	-1.60012	-1.60012	5.87849	-1.60012	-1.60012	-1.60012	-1.60012	-1.60012	-1.60012	-1.60012	-1.60012	-1.60012	-1.60012	-1.60012	-1.60012	-1.60012	-1.60012	-1.60012	-1.60012	-1.60012	-1.60012	-1.60012	-1.60012	-1.60012	-1.60012	-1.60012	-1.60012	-1.60012	-1.60012	5.87849	-1.60012
-1.60012	-1.60012	-1.60012	-1.60012	-1.60012	-1.60012	-1.60012	-1.60012	-1.60012	-1.60012	-1.60012	-1.60012	-1.60012	-1.60012	-1.60012	-1.60012	-1.60012	-1.60012	5.87849	-1.60012	-1.60012	-1.60012	-1.60012	-1.60012	-1.60012	-1.60012	-1.60012	-1.60012	-1.60012	-1.60012	-1.60012	-1.60012	-1.60012	-1.60012	-1.60012	-1.60012	-1.60012	-1.60012	-1.60012	-1.60012	-1.60012	-1.60012	-1.60012	-1.60012	5.87849	-1.60012	-1.60012	-1.60012	-1.60012	-1.60012
-2.7967	4.68191	-2.7967	-2.7967	-2.7967	-2.7967	-2.7967	-2.7967	-2.7967	-2.7967	4.68191	4.68191	4.68191	-2.7967	-2.7967	-2.7967	-2.7967	-2.7967	-2.7967	-2.7967	-2.7967	-2.7967	4.68191	4.68191	-2.7967	-2.7967	-2.7967	-2.7967	-2.7967	-2.7967	-2.7967	-2.7967	-2.7967	-2.7967	-2.7967	-2.7967	-2.7967	-2.7967	-2.7967	-2.7967	-2.7967	-2.7967	-2.7967	-2.7967	-2.7967	-2.7967	-2.7967	-2.7967	-2.7967	-2.7967
-2.19841	-2.19841	-2.19841	-2.19841	-2.19841	-2.19841	-2.19841	12.7588	-2.19841	-2.19841	-2.19841	-2.19841	-2.19841	-2.19841	-2.19841	-2.19841	-2.19841	-2.19841	-2.19841	-2.19841	-2.19841	-2.19841	-2.19841	-2.19841	-2.19841	-2.19841	-2.19841	5.2802	-2.19841	-2.19841	-2.19841	-2.19841	-2.19841	-2.19841	-2.19841	-2.19841	5.2802	-2.19841	-2.19841	-2.19841	5.2802	-2.19841	-2.19841	-2.19841	-2.19841	-2.19841	-2.19841	-2.19841	-2.19841	-2.19841
-1.30098	-1.30098	-1.30098	-1.30098	-1.30098	-1.30098	-1.30098	-1.30098	-1.30098	-1.30098	-1.30098	-1.30098	-1.30098	-1.30098	-1.30098	-1.30098	-1.30098	-1.30098	-1.30098	-1.30098	-1.30098	-1.30098	-1.30098	-1.30098	-1.30098	-1.30098	-1.30098	-1.30098	-1.30098	-1.30098	-1.30098	-1.30098	-1.30098	-1.30098	-1.30098	-1.30098	-1.30098	-1.30098	-1.30098	6.17763	-1.30098	-1.30098	-1.30098	-1.30098	-1.30098	-1.30098	-1.30098	-1.30098	-1.30098	-1.30098
-1.89926	-1.89926	5.57934	-1.89926	-1.89926	-1.89926	-1.89926	-1.89926	-1.89926	-1.89926	-1.89926	-1.89926	-1.89926	-1.89926	-1.89926	-1.89926	-1.89926	-1.89926	5.57934	-1.89926	-1.89926	-1.89926	-1.89926	-1.89926	-1.89926	-1.89926	-1.89926	5.57934	-1.89926	-1.89926	-1.89926	-1.89926	-1.89926	-1.89926	-1.89926	-1.89926	-1.89926	-1.89926	-1.89926	-1.89926	-1.89926	28.0152	13.058	-1.89926	-1.89926	-1.89926	5.57934	-1.89926	-1.89926	-1.89926
-1.60012	5.87849	-1.60012	-1.60012	-1.60012	-1.60012	-1.60012	-1.60012	-1.60012	-1.60012	-1.60012	-1.60012	-1.60012	-1.60012	5.87849	-1.60012	-1.60012	-1.60012	-1.60012	-1.60012	-1.60012	-1.60012	-1.60012	-1.60012	-1.60012	-1.60012	-1.60012	-1.60012	-1.60012	-1.60012	-1.60012	-1.60012	-1.60012	-1.60012	-1.60012	-1.60012	-1.60012	-1.60012	-1.60012	-1.60012	5.87849	-1.60012	-1.60012	5.87849	5.87849	-1.60012	-1.60012	-1.60012	-1.60012	-1.60012
-1.60012	-1.60012	-1.60012	-1.60012	-1.60012	-1.60012	-1.60012	5.87849	-1.60012	-1.60012	-1.60012	-1.60012	-1.60012	-1.60012	-1.60012	-1.60012	-1.60012	-1.60012	-1.60012	-1.60012	-1.60012	-1.60012	-1.60012	-1.60012	-1.60012	-1.60012	-1.60012	-1.60012	-1.60012	-1.60012	-1.60012	5.87849	-1.60012	-1.60012	-1.60012	-1.60012	-1.60012	-1.60012	-1.60012	-1.60012	-1.60012	-1.60012	-1.60012	-1.60012	-1.60012	5.87849	-1.60012	-1.60012	-1.60012	-1.60012
-1.89926	-1.89926	-1.89926	-1.89926	-1.89926	5.57934	-1.89926	-1.89926	-1.89926	-1.89926	-1.89926	-1.89926	-1.89926	-1.89926	-1.89926	-1.89926	-1.89926	-1.89926	-1.89926	-1.89926	-1.89926	-1.89926	-1.89926	-1.89926	5.57934	-1.89926	-1.89926	-1.89926	-1.89926	-1.89926	-1.89926	-1.89926	-1.89926	-1.89926	-1.89926	-1.89926	-1.89926	-1.89926	-1.89926	13.058	-1.89926	-1.89926	5.57934	-1.89926	-1.89926	-1.89926	-1.89926	-1.89926	-1.89926	-1.89926
5.87849	-1.60012	-1.60012	-1.60012	-1.60012	-1.60012	-1.60012	-1.60012	-1.60012	-1.60012	-1.60012	-1.60012	-1.60012	-1.60012	-1.60012	-1.60012	-1.60012	-1.60012	5.87849	-1.60012	-1.60012	-1.60012	-1.60012	-1.60012	-1.60012	-1.60012	-1.60012	-1.60012	-1.60012	-1.60012	-1.60012	-1.60012	-1.60012	-1.60012	-1.60012	-1.60012	-1.60012	5.87849	-1.60012	5.87849	5.87849	5.87849	5.87849	-1.60012	5.87849	-1.60012	-1.60012	-1.60012	-1.60012	-1.60012
5.57934	-1.89926	-1.89926	-1.89926	-1.89926	-1.89926	-1.89926	5.57934	5.57934	-1.89926	-1.89926	-1.89926	-1.89926	-1.89926	-1.89926	-1.89926	-1.89926	-1.89926	-1.89926	-1.89926	-1.89926	-1.89926	-1.89926	-1.89926	-1.89926	-1.89926	-1.89926	-1.89926	-1.89926	-1.89926	-1.89926	-1.89926	-1.89926	-1.89926	-1.89926	-1.89926	-1.89926	5.57934	-1.89926	-1.89926	-1.89926	-1.89926	13.058	-1.89926	-1.89926	-1.89926	-1.89926	-1.89926	-1.89926	-1.89926
-1.30098	-1.30098	-1.30098	-1.30098	-1.30098	-1.30098	-1.30098	-1.30098	-1.30098	-1.30098	-1.30098	-1.30098	-1.30098	-1.30098	-1.30098	-1.30098	-1.30098	-1.30098	-1.30098	-1.30098	-1.30098	-1.30098	-1.30098	-1.30098	-1.30098	-1.30098	-1.30098	-1.30098	-1.30098	-1.30098	-1.30098	-1.30098	-1.30098	-1.30098	-1.30098	-1.30098	-1.30098	-1.30098	-1.30098	-1.30098	-1.30098	-1.30098	-1.30098	-1.30098	-1.30098	13.6562	-1.30098	-1.30098	-1.30098	-1.30098
-1.25061	-1.25061	-1.25061	-1.25061	-1.25061	7.15928	-1.25061	-1.25061	-1.25061	-1.25061	-1.25061	-1.25061	-1.25061	-1.25061	-1.25061	-1.25061	-1.25061	-1.25061	-1.25061	-1.25061	-1.25061	-1.25061	7.15928	-1.25061	-1.25061	-1.25061	-1.25061	-1.25061	7.15928	-1.25061	-1.25061	-1.25061	-1.25061	-1.25061	-1.25061	-1.25061	-1.25061	-1.25061	-1.25061	7.15928	-1.25061	-1.25061	-1.25061	-1.25061	-1.25061	-1.25061	-1.25061	7.15928	-1.25061	-1.25061
-0.241423	-0.241423	-0.241423	-0.241423	-0.241423	-0.241423	-0.241423	-0.241423	-0.241423	-0.241423	-0.241423	-0.241423	-0.241423	-0.241423	-0.241423	-0.241423	-0.241423	-0.241423	-0.241423	-0.241423	-0.241423	-0.241423	-0.241423	-0.241423	-0.241423	-0.241423	-0.241423	-0.241423	-0.241423	-0.241423	-0.241423	8.16847	-0.241423	-0.241423	-0.241423	-0.241423	-0.241423	-0.241423	-0.241423	-0.241423	-0.241423	-0.241423	-0.241423	-0.241423	-0.241423	-0.241423	-0.241423	-0.241423	-0.241423	-0.241423
-0.577819	-0.577819	-0.577819	-0.577819	-0.577819	-0.577819	-0.577819	-0.577819	-0.577819	-0.577819	-0.577819	-0.577819	-0.577819	-0.577819	-0.577819	-0.577819	-0.577819	-0.577819	-0.577819	-0.577819	7.83207	-0.577819	-0.577819	-0.577819	-0.577819	-0.577819	-0.577819	-0.577819	-0.577819	-0.577819	-0.577819	-0.577819	-0.577819	-0.577819	-0.577819	-0.577819	-0.577819	-0.577819	-0.577819	-0.577819	-0.577819	-0.577819	-0.577819	-0.577819	-0.577819	-0.577819	-0.577819	-0.577819	-0.577819	-0.577819
-0.241423	-0.241423	-0.241423	8.16847	-0.241423	-0.241423	-0.241423	-0.241423	-0.241423	-0.241423	-0.241423	-0.241423	-0.241423	-0.241423	-0.241423	-0.241423	-0.241423	-0.241423	-0.241423	-0.241423	-0.241423	-0.241423	-0.241423	-0.241423	-0.241423	-0.241423	-0.241423	-0.241423	-0.241423	-0.241423	-0.241423	-0.241423	-0.241423	-0.241423	-0.241423	-0.241423	-0.241423	-0.241423	-0.241423	-0.241423	-0.241423	-0.241423	-0.241423	8.16847	-0.241423	-0.241423	-0.241423	-0.241423	-0.241423	-0.241423
-0.241423	-0.241423	-0.241423	-0.241423	-0.241423	-0.241423	-0.241423	-0.241423	-0.241423	-0.241423	-0.241423	-0.241423	-0.241423	-0.241423	-0.241423	-0.241423	-0.241423	-0.241423	-0.241423	-0.241423	-0.241423	-0.241423	-0.241423	-0.241423	-0.241423	-0.241423	-0.241423	-0.241423	-0.241423	-0.241423	-0.241423	-0.241423	-0.241423	-0.241423	-0.241423	-0.241423	-0.241423	8.16847	-0.241423	-0.241423	-0.241423	-0.241423	-0.241423	-0.241423	-0.241423	-0.241423	-0.241423	-0.241423	-0.241423	-0.241423
16.5784	-0.241423	-0.241423	-0.241423	-0.241423	-0.241423	-0.241423	-0.241423	-0.241423	-0.241423	-0.241423	-0.241423	-0.241423	-0.241423	-0.241423	-0.241423	-0.241423	-0.241423	-0.241423	-0.241423	-0.241423	-0.241423	-0.241423	-0.241423	-0.241423	-0.241423	-0.241423	-0.241423	-0.241423	-0.241423	-0.241423	-0.241423	-0.241423	-0.241423	-0.241423	-0.241423	-0.241423	-0.241423	-0.241423	-0.241423	-0.241423	-0.241423	-0.241423	8.16847	-0.241423	-0.241423	-0.241423	-0.241423	-0.241423	-0.241423
-0.914215	-0.914215	-0.914215	-0.914215	-0.914215	7.49568	7.49568	-0.914215	-0.914215	-0.914215	-0.914215	-0.914215	-0.914215	-0.914215	-0.914215	-0.914215	-0.914215	-0.914215	-0.914215	-0.914215	-0.914215	-0.914215	-0.914215	-0.914215	-0.914215	-0.914215	-0.914215	-0.914215	-0.914215	-0.914215	-0.914215	-0.914215	-0.914215	-0.914215	-0.914215	-0.914215	-0.914215	-0.914215	-0.914215	-0.914215	-0.914215	-0.914215	-0.914215	-0.914215	-0.914215	-0.914215	-0.914215	7.49568	-0.914215	-0.914215
14.8964	-1.9234	-1.9234	-1.9234	-1.9234	-1.9234	-1.9234	-1.9234	-1.9234	-1.9234	6.48649	-1.9234	-1.9234	6.48649	6.48649	-1.9234	-1.9234	-1.9234	-1.9234	-1.9234	-1.9234	-1.9234	6.48649	6.48649	-1.9234	-1.9234	-1.9234	-1.9234	-1.9234	-1.9234	-1.9234	6.48649	-1.9234	-1.9234	-1.9234	-1.9234	-1.9234	-1.9234	-1.9234	-1.9234	-1.9234	-1.9234	-1.9234	-1.9234	-1.9234	-1.9234	-1.9234	-1.9234	-1.9234	-1.9234
-0.241423	-0.241423	-0.241423	-0.241423	-0.241423	-0.241423	-0.241423	-0.241423	-0.241423	-0.241423	-0.241423	-0.241423	-0.241423	-0.241423	-0.241423	-0.241423	-0.241423	-0.241423	-0.241423	-0.241423	-0.241423	-0.241423	-0.241423	-0.241423	-0.241423	-0.241423	-0.241423	-0.241423	-0.241423	-0.241423	-0.241423	-0.241423	-0.241423	-0.241423	-0.241423	-0.241423	-0.241423	-0.241423	-0.241423	-0.241423	-0.241423	-0.241423	-0.241423	-0.241423	16.5784	-0.241423	-0.241423	-0.241423	-0.241423	-0.241423
-0.241423	-0.241423	-0.241423	-0.241423	-0.241423	-0.241423	-0.241423	-0.241423	-0.241423	-0.241423	-0.241423	-0.241423	-0.241423	-0.241423	-0.241423	-0.241423	-0.241423	-0.241423	-0.241423	-0.241423	-0.241423	-0.241423	-0.241423	-0.241423	-0.241423	-0.241423	-0.241423	-0.241423	-0.241423	-0.241423	-0.241423	-0.241423	-0.241423	-0.241423	-0.241423	-0.241423	-0.241423	-0.241423	-0.241423	-0.241423	-0.241423	-0.241423	-0.241423	-0.241423	-0.241423	-0.241423	-0.241423	8.16847	-0.241423	-0.241423
-0.914215	-0.914215	7.49568	-0.914215	-0.914215	-0.914215	-0.914215	-0.914215	-0.914215	-0.914215	-0.914215	-0.914215	-0.914215	-0.914215	-0.914215	-0.914215	-0.914215	-0.914215	-0.914215	-0.914215	-0.914215	-0.914215	-0.914215	-0.914215	-0.914215	-0.914215	-0.914215	7.49568	7.49568	-0.914215	-0.914215	-0.914215	-0.914215	-0.914215	-0.914215	-0.914215	7.49568	-0.914215	-0.914215	-0.914215	-0.914215	-0.914215	-0.914215	-0.914215	-0.914215	7.49568	-0.914215	-0.914215	-0.914215	-0.914215
-0.914215	-0.914215	-0.914215	-0.914215	-0.914215	7.49568	-0.914215	-0.914215	-0.914215	-0.914215	-0.914215	-0.914215	-0.914215	-0.914215	-0.914215	-0.914215	-0.914215	-0.914215	-0.914215	-0.914215	-0.914215	7.49568	-0.914215	-0.914215	-0.914215	-0.914215	-0.914215	-0.914215	-0.914215	-0.914215	-0.914215	-0.914215	7.49568	-0.914215	-0.914215	-0.914215	-0.914215	-0.914215	-0.914215	-0.914215	-0.914215	-0.914215	-0.914215	-0.914215	-0.914215	-0.914215	-0.914215	-0.914215	-0.914215	-0.914215
-0.241423	-0.241423	-0.241423	-0.241423	-0.241423	-0.241423	-0.241423	-0.241423	-0.241423	-0.241423	-0.241423	-0.241423	-0.241423	-0.241423	-0.241423	-0.241423	-0.241423	-0.241423	-0.241423	-0.241423	-0.241423	-0.241423	-0.241423	-0.241423	-0.241423	-0.241423	-0.241423	-0.241423	-0.241423	-0.241423	-0.241423	-0.241423	-0.241423	-0.241423	-0.241423	8.16847	-0.241423	-0.241423	-0.241423	-0.241423	-0.241423	-0.241423	-0.241423	-0.241423	-0.241423	-0.241423	-0.241423	-0.241423	-0.241423	-0.241423
-1.25061	-1.25061	-1.25061	-1.25061	-1.25061	-1.25061	-1.25061	-1.25061	-1.25061	7.15928	-1.25061	-1.25061	-1.25061	-1.25061	7.15928	-1.25061	-1.25061	-1.25061	-1.25061	-1.25061	7.15928	-1.25061	-1.25061	-1.25061	-1.25061	-1.25061	-1.25061	-1.25061	-1.25061	-1.25061	-1.25061	-1.25061	-1.25061	-1.25061	-1.25061	-1.25061	-1.25061	7.15928	-1.25061	-1.25061	-1.25061	-1.25061	-1.25061	-1.25061	-1.25061	-1.25061	7.15928	-1.25061	-1.25061	-1.25061
-0.577819	-0.577819	-0.577819	-0.577819	-0.577819	-0.577819	-0.577819	-0.577819	-0.577819	-0.577819	-0.577819	-0.577819	-0.577819	-0.577819	-0.577819	-0.577819	-0.577819	-0.577819	-0.577819	-0.577819	-0.577819	-0.577819	-0.577819	-0.577819	-0.577819	-0.577819	-0.577819	-0.577819	7.83207	-0.577819	-0.577819	-0.577819	-0.577819	16.242	-0.577819	-0.577819	-0.577819	-0.577819	7.83207	-0.577819	-0.577819	-0.577819	-0.577819	-0.577819	7.83207	-0.577819	-0.577819	-0.577819	-0.577819	-0.577819
-0.914215	-0.914215	-0.914215	-0.914215	-0.914215	15.9056	-0.914215	-0.914215	-0.914215	-0.914215	-0.914215	-0.914215	-0.914215	-0.914215	-0.914215	-0.914215	-0.914215	-0.914215	-0.914215	-0.914215	-0.914215	-0.914215	-0.914215	-0.914215	-0.914215	-0.914215	-0.914215	-0.914215	-0.914215	-0.914215	-0.914215	7.49568	-0.914215	-0.914215	-0.914215	-0.914215	-0.914215	7.49568	-0.914215	7.49568	-0.914215	-0.914215	-0.914215	-0.914215	7.49568	-0.914215	-0.914215	-0.914215	-0.914215	-0.914215
-0.241423	-0.241423	-0.241423	-0.241423	-0.241423	-0.241423	-0.241423	-0.241423	-0.241423	-0.241423	-0.241423	-0.241423	-0.241423	-0.241423	-0.241423	-0.241423	-0.241423	-0.241423	-0.241423	-0.241423	-0.241423	-0.241423	-0.241423	-0.241423	-0.241423	-0.241423	-0.241423	-0.241423	-0.241423	-0.241423	-0.241423	-0.241423	-0.241423	-0.241423	-0.241423	-0.241423	-0.241423	-0.241423	-0.241423	-0.241423	-0.241423	-0.241423	-0.241423	-0.241423	-0.241423	-0.241423	-0.241423	-0.241423	-0.241423	-0.241423
-0.241423	-0.241423	-0.241423	-0.241423	-0.241423	-0.241423	-0.241423	-0.241423	-0.241423	-0.241423	-0.241423	-0.241423	-0.241423	-0.241423	-0.241423	-0.241423	-0.241423	-0.241423	-0.241423	-0.241423	-0.241423	-0.241423	-0.241423	-0.241423	-0.241423	-0.241423	-0.241423	-0.241423	-0.241423	-0.241423	-0.241423	-0.241423	-0.241423	-0.241423	-0.241423	-0.241423	-0.241423	-0.241423	8.16847	-0.241423	-0.241423	-0.241423	-0.241423	-0.241423	-0.241423	-0.241423	-0.241423	-0.241423	-0.241423	-0.241423
-0.577819	-0.577819	-0.577819	-0.577819	-0.577819	-0.577819	-0.577819	-0.577819	-0.577819	-0.577819	-0.577819	-0.577819	-0.577819	-0.577819	-0.577819	-0.577819	-0.577819	-0.577819	-0.577819	-0.577819	-0.577819	-0.577819	-0.577819	-0.577819	-0.577819	-0.577819	7.83207	-0.577819	-0.577819	-0.577819	-0.577819	-0.577819	-0.577819	-0.577819	-0.577819	-0.577819	-0.577819	-0.577819	-0.577819	-0.577819	-0.577819	-0.577819	-0.577819	-0.577819	-0.577819	7.83207	-0.577819	7.83207	-0.577819	-0.577819
-2.21571	-2.21571	-2.21571	-2.21571	-2.21571	5.7917	-2.21571	-2.21571	-2.21571	-2.21571	-2.21571	-2.21571	-2.21571	-2.21571	-2.21571	-2.21571	-2.21571	-2.21571	-2.21571	-2.21571	5.7917	5.7917	-2.21571	-2.21571	-2.21571	5.7917	-2.21571	5.7917	-2.21571	5.7917	-2.21571	-2.21571	5.7917	-2.21571	-2.21571	-2.21571	-2.21571	-2.21571	5.7917	-2.21571	-2.21571	5.7917	-2.21571	-2.21571	-2.21571	-2.21571	-2.21571	-2.21571	-2.21571	-2.21571
-0.614225	-0.614225	-0.614225	-0.614225	-0.614225	-0.614225	-0.614225	-0.614225	-0.614225	-0.614225	-0.614225	-0.614225	-0.614225	-0.614225	-0.614225	-0.614225	7.39319	-0.614225	-0.614225	-0.614225	-0.614225	-0.614225	-0.614225	-0.614225	-0.614225	-0.614225	-0.614225	-0.614225	-0.614225	-0.614225	-0.614225	7.39319	-0.614225	-0.614225	-0.614225	-0.614225	-0.614225	-0.614225	-0.614225	-0.614225	-0.614225	-0.614225	-0.614225	7.39319	-0.614225	-0.614225	-0.614225	-0.614225	-0.614225	-0.614225
-1.25482	-1.25482	-1.25482	-1.25482	-1.25482	-1.25482	-1.25482	-1.25482	-1.25482	-1.25482	-1.25482	-1.25482	-1.25482	-1.25482	-1.25482	-1.25482	-1.25482	6.75259	-1.25482	14.76	-1.25482	-1.25482	-1.25482	-1.25482	-1.25482	-1.25482	-1.25482	-1.25482	-1.25482	-1.25482	6.75259	-1.25482	-1.25482	-1.25482	-1.25482	-1.25482	-1.25482	-1.25482	-1.25482	-1.25482	-1.25482	6.75259	6.75259	-1.25482	-1.25482	-1.25482	-1.25482	-1.25482	-1.25482	-1.25482
-0.614225	-0.614225	-0.614225	-0.614225	-0.614225	-0.614225	-0.614225	-0.614225	-0.614225	-0.614225	-0.614225	-0.614225	-0.614225	-0.614225	-0.614225	-0.614225	-0.614225	7.39319	-0.614225	-0.614225	-0.614225	-0.614225	-0.614225	-0.614225	-0.614225	-0.614225	-0.614225	-0.614225	-0.614225	-0.614225	-0.614225	-0.614225	-0.614225	-0.614225	-0.614225	-0.614225	-0.614225	-0.614225	-0.614225	-0.614225	-0.614225	-0.614225	-0.614225	-0.614225	-0.614225	-0.614225	-0.614225	7.39319	7.39319	-0.614225
7.07289	7.07289	-0.934522	-0.934522	-0.934522	-0.934522	-0.934522	-0.934522	-0.934522	-0.934522	-0.934522	-0.934522	-0.934522	7.07289	-0.934522	-0.934522	-0.934522	-0.934522	-0.934522	-0.934522	-0.934522	-0.934522	-0.934522	-0.934522	-0.934522	-0.934522	-0.934522	-0.934522	7.07289	-0.934522	-0.934522	-0.934522	-0.934522	-0.934522	-0.934522	-0.934522	-0.934522	7.07289	-0.934522	-0.934522	-0.934522	-0.934522	-0.934522	-0.934522	7.07289	-0.934522	-0.934522	-0.934522	-0.934522	-0.934522
-0.293929	-0.293929	-0.293929	-0.293929	-0.293929	-0.293929	-0.293929	-0.293929	-0.293929	-0.293929	-0.293929	-0.293929	-0.293929	-0.293929	-0.293929	-0.293929	-0.293929	-0.293929	-0.293929	-0.293929	-0.293929	-0.293929	-0.293929	-0.293929	-0.293929	-0.293929	-0.293929	-0.293929	-0.293929	-0.293929	-0.293929	-0.293929	-0.293929	-0.293929	7.71348	-0.293929	-0.293929	-0.293929	-0.293929	-0.293929	-0.293929	-0.293929	-0.293929	-0.293929	-0.293929	-0.293929	-0.293929	-0.293929	-0.293929	-0.293929
-1.25482	-1.25482	-1.25482	-1.25482	-1.25482	6.75259	-1.25482	-1.25482	-1.25482	-1.25482	-1.25482	-1.25482	-1.25482	-1.25482	-1.25482	-1.25482	6.75259	-1.25482	-1.25482	-1.25482	-1.25482	-1.25482	-1.25482	6.75259	-1.25482	-1.25482	-1.25482	-1.25482	-1.25482	-1.25482	-1.25482	-1.25482	-1.25482	6.75259	6.75259	-1.25482	-1.25482	-1.25482	-1.25482	-1.25482	-1.25482	-1.25482	-1.25482	-1.25482	6.75259	-1.25482	6.75259	6.75259	-1.25482	-1.25482
7.07289	-0.934522	-0.934522	7.07289	-0.934522	-0.934522	-0.934522	-0.934522	-0.934522	-0.934522	-0.934522	-0.934522	-0.934522	7.07289	7.07289	-0.934522	-0.934522	-0.934522	-0.934522	-0.934522	-0.934522	-0.934522	-0.934522	-0.934522	-0.934522	-0.934522	-0.934522	-0.934522	-0.934522	-0.934522	-0.934522	7.07289	-0.934522	-0.934522	-0.934522	-0.934522	7.07289	-0.934522	-0.934522	-0.934522	-0.934522	7.07289	-0.934522	-0.934522	7.07289	-0.934522	-0.934522	-0.934522	-0.934522	-0.934522
-1.25482	6.75259	-1.25482	6.75259	-1.25482	-1.25482	-1.25482	-1.25482	-1.25482	-1.25482	-1.25482	-1.25482	-1.25482	-1.25482	-1.25482	6.75259	-1.25482	-1.25482	-1.25482	-1.25482	-1.25482	-1.25482	-1.25482	6.75259	-1.25482	6.75259	-1.25482	-1.25482	-1.25482	-1.25482	-1.25482	-1.25482	-1.25482	-1.25482	-1.25482	-1.25482	-1.25482	-1.25482	-1.25482	-1.25482	-1.25482	-1.25482	-1.25482	-1.25482	6.75259	-1.25482	6.75259	-1.25482	-1.25482	-1.25482
6.75259	-1.25482	-1.25482	-1.25482	-1.25482	-1.25482	-1.25482	-1.25482	-1.25482	-1.25482	6.75259	-1.25482	6.75259	-1.25482	-1.25482	-1.25482	-1.25482	-1.25482	-1.25482	-1.25482	6.75259	-1.25482	-1.25482	-1.25482	-1.25482	-1.25482	-1.25482	-1.25482	-1.25482	-1.25482	-1.25482	-1.25482	6.75259	-1.25482	-1.25482	-1.25482	-1.25482	-1.25482	-1.25482	-1.25482	-1.25482	-1.25482	-1.25482	-1.25482	-1.25482	-1.25482	-1.25482	-1.25482	-1.25482	-1.25482
6.75259	-1.25482	-1.25482	-1.25482	-1.25482	-1.25482	-1.25482	-1.25482	6.75259	-1.25482	-1.25482	-1.25482	-1.25482	-1.25482	-1.25482	-1.25482	-1.25482	6.75259	-1.25482	-1.25482	-1.25482	-1.25482	-1.25482	-1.25482	-1.25482	-1.25482	-1.25482	6.75259	-1.25482	-1.25482	-1.25482	-1.25482	-1.25482	-1.25482	6.75259	-1.25482	-1.25482	-1.25482	-1.25482	-1.25482	6.75259	-1.25482	-1.25482	-1.25482	-1.25482	-1.25482	-1.25482	-1.25482	-1.25482	-1.25482
-1.57511	-1.57511	-1.57511	-1.57511	-1.57511	-1.57511	-1.57511	-1.57511	-1.57511	-1.57511	6.4323	-1.57511	-1.57511	-1.57511	-1.57511	-1.57511	-1.57511	-1.57511	-1.57511	-1.57511	6.4323	6.4323	-1.57511	-1.57511	-1.57511	-1.57511	-1.57511	6.4323	-1.57511	-1.57511	-1.57511	-1.57511	-1.57511	-1.57511	6.4323	-1.57511	-1.57511	-1.57511	-1.57511	-1.57511	-1.57511	-1.57511	-1.57511	-1.57511	6.4323	-1.57511	-1.57511	-1.57511	-1.57511	-1.57511
-0.934522	-0.934522	-0.934522	15.0803	-0.934522	-0.934522	-0.934522	-0.934522	-0.934522	-0.934522	-0.934522	-0.934522	-0.934522	-0.934522	-0.934522	-0.934522	-0.934522	-0.934522	-0.934522	-0.934522	-0.934522	-0.934522	-0.934522	-0.934522	-0.934522	-0.934522	-0.934522	7.07289	7.07289	-0.934522	-0.934522	-0.934522	-0.934522	-0.934522	7.07289	-0.934522	-0.934522	7.07289	7.07289	-0.934522	-0.934522	-0.934522	-0.934522	-0.934522	-0.934522	-0.934522	-0.934522	-0.934522	-0.934522	7.07289
-0.934522	7.07289	-0.934522	-0.934522	-0.934522	-0.934522	-0.934522	-0.934522	-0.934522	-0.934522	-0.934522	7.07289	-0.934522	-0.934522	-0.934522	-0.934522	-0.934522	-0.934522	-0.934522	7.07289	-0.934522	-0.934522	-0.934522	-0.934522	-0.934522	-0.934522	-0.934522	-0.934522	-0.934522	-0.934522	-0.934522	-0.934522	-0.934522	-0.934522	-0.934522	-0.934522	-0.934522	-0.934522	7.07289	7.07289	-0.934522	-0.934522	-0.934522	-0.934522	-0.934522	-0.934522	-0.934522	-0.934522	7.07289	-0.934522
-0.614225	-0.614225	-0.614225	-0.614225	-0.614225	-0.614225	-0.614225	-0.614225	-0.614225	-0.614225	-0.614225	-0.614225	-0.614225	-0.614225	-0.614225	-0.614225	-0.614225	-0.614225	-0.614225	7.39319	-0.614225	-0.614225	-0.614225	-0.614225	-0.614225	-0.614225	-0.614225	-0.614225	-0.614225	-0.614225	-0.614225	-0.614225	-0.614225	-0.614225	7.39319	-0.614225	-0.614225	-0.614225	7.39319	-0.614225	-0.614225	-0.614225	-0.614225	-0.614225	-0.614225	-0.614225	-0.614225	-0.614225	-0.614225	-0.614225
-2.536	-2.536	-2.536	-2.536	-2.536	-2.536	5.47141	-2.536	-2.536	-2.536	-2.536	-2.536	-2.536	-2.536	-2.536	-2.536	5.47141	-2.536	-2.536	-2.536	-2.536	-2.536	-2.536	-2.536	13.4788	-2.536	-2.536	13.4788	5.47141	-2.536	-2.536	-2.536	-2.536	5.47141	-2.536	5.47141	-2.536	-2.536	-2.536	-2.536	-2.536	-2.536	-2.536	-2.536	-2.536	-2.536	-2.536	-2.536	-2.536	-2.536
-0.614225	-0.614225	-0.614225	-0.614225	-0.614225	-0.614225	-0.614225	-0.614225	-0.614225	-0.614225	-0.614225	-0.614225	-0.614225	-0.614225	-0.614225	-0.614225	7.39319	-0.614225	-0.614225	-0.614225	-0.614225	-0.614225	-0.614225	-0.614225	-0.614225	-0.614225	-0.614225	-0.614225	-0.614225	-0.614225	-0.614225	7.39319	-0.614225	-0.614225	-0.614225	-0.614225	-0.614225	-0.614225	-0.614225	7.39319	-0.614225	-0.614225	-0.614225	-0.614225	-0.614225	-0.614225	-0.614225	-0.614225	-0.614225	-0.614225
-0.614225	-0.614225	-0.614225	-0.614225	-0.614225	-0.614225	-0.614225	-0.614225	7.39319	-0.614225	-0.614225	-0.614225	-0.614225	-0.614225	-0.614225	-0.614225	-0.614225	-0.614225	-0.614225	-0.614225	-0.614225	-0.614225	-0.614225	-0.614225	-0.614225	-0.614225	-0.614225	-0.614225	-0.614225	-0.614225	-0.614225	-0.614225	-0.614225	7.39319	-0.614225	7.39319	-0.614225	-0.614225	-0.614225	-0.614225	-0.614225	-0.614225	-0.614225	-0.614225	-0.614225	-0.614225	7.39319	-0.614225	-0.614225	-0.614225
-0.934522	-0.934522	-0.934522	-0.934522	-0.934522	-0.934522	-0.934522	-0.934522	-0.934522	7.07289	-0.934522	-0.934522	-0.934522	-0.934522	-0.934522	-0.934522	-0.934522	-0.934522	-0.934522	7.07289	-0.934522	-0.934522	-0.934522	-0.934522	-0.934522	-0.934522	-0.934522	-0.934522	-0.934522	-0.934522	7.07289	-0.934522	-0.934522	-0.934522	-0.934522	-0.934522	-0.934522	-0.934522	-0.934522	-0.934522	-0.934522	-0.934522	-0.934522	-0.934522	-0.934522	-0.934522	7.07289	-0.934522	-0.934522	-0.934522
-1.06105	-1.06105	-1.06105	-1.06105	-1.06105	-1.06105	-1.06105	-1.06105	-1.06105	-1.06105	-1.06105	-1.06105	-1.06105	-1.06105	-1.06105	-1.06105	-1.06105	-1.06105	-1.06105	-1.06105	-1.06105	-1.06105	-1.06105	-1.06105	-1.06105	-1.06105	-1.06105	-1.06105	-1.06105	-1.06105	-1.06105	-1.06105	-1.06105	-1.06105	-1.06105	-1.06105	6.13965	-1.06105	-1.06105	-1.06105	-1.06105	-1.06105	6.13965	-1.06105	-1.06105	6.13965	-1.06105	-1.06105	-1.06105	-1.06105
-1.34908	-1.34908	-1.34908	-1.34908	-1.34908	-1.34908	-1.34908	-1.34908	-1.34908	-1.34908	-1.34908	-1.34908	-1.34908	-1.34908	-1.34908	-1.34908	-1.34908	-1.34908	-1.34908	-1.34908	-1.34908	-1.34908	-1.34908	-1.34908	-1.34908	5.85162	-1.34908	-1.34908	-1.34908	-1.34908	-1.34908	-1.34908	-1.34908	-1.34908	-1.34908	-1.34908	-1.34908	-1.34908	-1.34908	-1.34908	-1.34908	13.0523	-1.34908	-1.34908	-1.34908	-1.34908	-1.34908	-1.34908	-1.34908	-1.34908
-1.06105	-1.06105	-1.06105	-1.06105	-1.06105	-1.06105	-1.06105	-1.06105	-1.06105	-1.06105	-1.06105	-1.06105	-1.06105	-1.06105	-1.06105	-1.06105	-1.06105	-1.06105	-1.06105	-1.06105	-1.06105	-1.06105	-1.06105	-1.06105	-1.06105	-1.06105	-1.06105	-1.06105	-1.06105	-1.06105	-1.06105	-1.06105	-1.06105	-1.06105	-1.06105	-1.06105	-1.06105	-1.06105	-1.06105	-1.06105	-1.06105	-1.06105	6.13965	-1.06105	-1.06105	-1.06105	6.13965	-1.06105	-1.06105	-1.06105
-1.06105	-1.06105	-1.06105	-1.06105	-1.06105	-1.06105	-1.06105	-1.06105	-1.06105	-1.06105	-1.06105	-1.06105	-1.06105	-1.06105	-1.06105	-1.06105	-1.06105	-1.06105	-1.06105	-1.06105	-1.06105	-1.06105	-1.06105	-1.06105	-1.06105	-1.06105	-1.06105	-1.06105	-1.06105	-1.06105	-1.06105	-1.06105	-1.06105	-1.06105	-1.06105	-1.06105	-1.06105	-1.06105	-1.06105	-1.06105	-1.06105	-1.06105	-1.06105	-1.06105	-1.06105	-1.06105	-1.06105	-1.06105	-1.06105	-1.06105
-1.06105	-1.06105	-1.06105	-1.06105	-1.06105	-1.06105	-1.06105	-1.06105	-1.06105	-1.06105	-1.06105	-1.06105	-1.06105	-1.06105	-1.06105	-1.06105	-1.06105	-1.06105	-1.06105	-1.06105	-1.06105	-1.06105	-1.06105	-1.06105	-1.06105	-1.06105	-1.06105	-1.06105	-1.06105	-1.06105	-1.06105	-1.06105	-1.06105	-1.06105	-1.06105	6.13965	-1.06105	-1.06105	-1.06105	-1.06105	-1.06105	-1.06105	-1.06105	-1.06105	-1.06105	-1.06105	-1.06105	-1.06105	-1.06105	-1.06105
-1.06105	-1.06105	-1.06105	-1.06105	-1.06105	-1.06105	-1.06105	-1.06105	-1.06105	-1.06105	-1.06105	-1.06105	-1.06105	-1.06105	-1.06105	-1.06105	-1.06105	-1.06105	-1.06105	-1.06105	-1.06105	-1.06105	-1.06105	-1.06105	-1.06105	-1.06105	-1.06105	-1.06105	-1.06105	-1.06105	-1.06105	-1.06105	-1.06105	-1.06105	-1.06105	-1.06105	-1.06105	-1.06105	-1.06105	-1.06105	-1.06105	-1.06105	-1.06105	-1.06105	13.3403	-1.06105	6.13965	-1.06105	-1.06105	6.13965
-1.06105	-1.06105	-1.06105	-1.06105	-1.06105	-1.06105	-1.06105	-1.06105	-1.06105	-1.06105	-1.06105	-1.06105	-1.06105	-1.06105	-1.06105	-1.06105	-1.06105	-1.06105	-1.06105	-1.06105	-1.06105	-1.06105	-1.06105	-1.06105	-1.06105	-1.06105	-1.06105	-1.06105	-1.06105	-1.06105	-1.06105	-1.06105	-1.06105	-1.06105	-1.06105	-1.06105	-1.06105	-1.06105	-1.06105	-1.06105	-1.06105	-1.06105	-1.06105	-1.06105	-1.06105	-1.06105	13.3403	-1.06105	-1.06105	-1.06105
-1.06105	-1.06105	-1.06105	-1.06105	-1.06105	-1.06105	-1.06105	-1.06105	-1.06105	-1.06105	-1.06105	-1.06105	-1.06105	-1.06105	-1.06105	-1.06105	-1.06105	-1.06105	-1.06105	-1.06105	-1.06105	-1.06105	-1.06105	-1.06105	-1.06105	-1.06105	-1.06105	-1.06105	-1.06105	-1.06105	-1.06105	-1.06105	-1.06105	-1.06105	-1.06105	-1.06105	-1.06105	-1.06105	-1.06105	-1.06105	-1.06105	-1.06105	-1.06105	-1.06105	-1.06105	-1.06105	-1.06105	-1.06105	-1.06105	-1.06105
-1.34908	-1.34908	-1.34908	-1.34908	-1.34908	-1.34908	-1.34908	-1.34908	-1.34908	-1.34908	-1.34908	-1.34908	-1.34908	-1.34908	-1.34908	5.85162	-1.34908	-1.34908	-1.34908	-1.34908	-1.34908	-1.34908	-1.34908	-1.34908	-1.34908	-1.34908	-1.34908	-1.34908	-1.34908	-1.34908	-1.34908	-1.34908	-1.34908	5.85162	-1.34908	-1.34908	-1.34908	-1.34908	-1.34908	-1.34908	-1.34908	-1.34908	5.85162	-1.34908	-1.34908	5.85162	-1.34908	-1.34908	-1.34908	-1.34908
-1.06105	-1.06105	-1.06105	-1.06105	-1.06105	-1.06105	-1.06105	-1.06105	-1.06105	-1.06105	-1.06105	-1.06105	-1.06105	-1.06105	-1.06105	-1.06105	-1.06105	-1.06105	-1.06105	-1.06105	-1.06105	-1.06105	-1.06105	-1.06105	-1.06105	-1.06105	-1.06105	-1.06105	-1.06105	-1.06105	-1.06105	-1.06105	-1.06105	-1.06105	-1.06105	-1.06105	-1.06105	-1.06105	-1.06105	-1.06105	-1.06105	-1.06105	-1.06105	-1.06105	-1.06105	-1.06105	6.13965	-1.06105	-1.06105	6.13965
-1.34908	-1.34908	-1.34908	-1.34908	-1.34908	-1.34908	-1.34908	-1.34908	-1.34908	-1.34908	-1.34908	-1.34908	-1.34908	-1.34908	-1.34908	-1.34908	-1.34908	-1.34908	5.85162	-1.34908	-1.34908	-1.34908	-1.34908	-1.34908	-1.34908	-1.34908	-1.34908	-1.34908	-1.34908	-1.34908	-1.34908	-1.34908	-1.34908	-1.34908	-1.34908	-1.34908	-1.34908	-1.34908	-1.34908	-1.34908	5.85162	-1.34908	-1.34908	5.85162	5.85162	5.85162	-1.34908	-1.34908	-1.34908	5.85162
-1.92513	-1.92513	-1.92513	-1.92513	-1.92513	-1.92513	-1.92513	-1.92513	5.27556	-1.92513	-1.92513	-1.92513	-1.92513	-1.92513	-1.92513	-1.92513	-1.92513	-1.92513	-1.92513	-1.92513	-1.92513	-1.92513	-1.92513	-1.92513	5.27556	-1.92513	-1.92513	-1.92513	5.27556	-1.92513	-1.92513	5.27556	-1.92513	-1.92513	-1.92513	-1.92513	-1.92513	-1.92513	-1.92513	-1.92513	-1.92513	-1.92513	-1.92513	-1.92513	-1.92513	-1.92513	-1.92513	-1.92513	-1.92513	-1.92513
-1.06105	-1.06105	-1.06105	-1.06105	-1.06105	-1.06105	-1.06105	-1.06105	-1.06105	-1.06105	-1.06105	-1.06105	-1.06105	-1.06105	-1.06105	-1.06105	-1.06105	-1.06105	-1.06105	-1.06105	-1.06105	-1.06105	-1.06105	-1.06105	-1.06105	-1.06105	-1.06105	-1.06105	-1.06105	-1.06105	-1.06105	-1.06105	-1.06105	-1.06105	-1.06105	-1.06105	-1.06105	-1.06105	-1.06105	-1.06105	-1.06105	-1.06105	-1.06105	-1.06105	-1.06105	-1.06105	-1.06105	-1.06105	6.13965	-1.06105
-1.06105	-1.06105	-1.06105	-1.06105	-1.06105	-1.06105	-1.06105	-1.06105	-1.06105	-1.06105	-1.06105	-1.06105	-1.06105	-1.06105	-1.06105	-1.06105	-1.06105	-1.06105	-1.06105	-1.06105	-1.06105	-1.06105	-1.06105	-1.06105	-1.06105	-1.06105	-1.06105	-1.06105	-1.06105	-1.06105	-1.06105	-1.06105	-1.06105	-1.06105	-1.06105	-1.06105	-1.06105	-1.06105	-1.06105	-1.06105	-1.06105	-1.06105	-1.06105	-1.06105	-1.06105	-1.06105	-1.06105	-1.06105	-1.06105	-1.06105
-1.34908	-1.34908	-1.34908	-1.34908	-1.34908	-1.34908	5.85162	-1.34908	-1.34908	-1.34908	-1.34908	-1.34908	-1.34908	-1.34908	-1.34908	-1.34908	-1.34908	-1.34908	-1.34908	-1.34908	-1.34908	-1.34908	-1.34908	-1.34908	-1.34908	-1.34908	-1.34908	-1.34908	-1.34908	-1.34908	-1.34908	-1.34908	-1.34908	-1.34908	-1.34908	-1.34908	-1.34908	-1.34908	-1.34908	-1.34908	-1.34908	-1.34908	-1.34908	-1.34908	5.85162	-1.34908	-1.34908	-1.34908	-1.34908	-1.34908
-1.06105	-1.06105	-1.06105	-1.06105	-1.06105	-1.06105	-1.06105	-1.06105	-1.06105	-1.06105	-1.06105	-1.06105	-1.06105	-1.06105	-1.06105	-1.06105	-1.06105	-1.06105	-1.06105	-1.06105	-1.06105	-1.06105	-1.06105	-1.06105	-1.06105	-1.06105	-1.06105	-1.06105	-1.06105	-1.06105	-1.06105	-1.06105	-1.06105	-1.06105	-1.06105	-1.06105	-1.06105	-1.06105	-1.06105	-1.06105	-1.06105	-1.06105	6.13965	6.13965	-1.06105	-1.06105	-1.06105	-1.06105	-1.06105	6.13965
-1.06105	-1.06105	-1.06105	-1.06105	-1.06105	-1.06105	-1.06105	-1.06105	-1.06105	-1.06105	-1.06105	-1.06105	-1.06105	-1.06105	-1.06105	-1.06105	-1.06105	-1.06105	-1.06105	-1.06105	-1.06105	-1.06105	-1.06105	-1.06105	-1.06105	-1.06105	-1.06105	-1.06105	-1.06105	-1.06105	-1.06105	-1.06105	-1.06105	-1.06105	-1.06105	-1.06105	-1.06105	-1.06105	-1.06105	-1.06105	-1.06105	-1.06105	-1.06105	-1.06105	-1.06105	-1.06105	-1.06105	-1.06105	-1.06105	-1.06105
-1.06105	-1.06105	-1.06105	-1.06105	-1.06105	-1.06105	-1.06105	-1.06105	-1.06105	-1.06105	-1.06105	-1.06105	-1.06105	-1.06105	-1.06105	-1.06105	-1.06105	-1.06105	-1.06105	-1.06105	-1.06105	-1.06105	-1.06105	-1.06105	-1.06105	-1.06105	-1.06105	-1.06105	-1.06105	-1.06105	-1.06105	-1.06105	-1.06105	-1.06105	-1.06105	-1.06105	-1.06105	-1.06105	-1.06105	-1.06105	-1.06105	6.13965	-1.06105	-1.06105	6.13965	-1.06105	6.13965	-1.06105	-1.06105	-1.06105
-1.34908	-1.34908	-1.34908	-1.34908	-1.34908	-1.34908	-1.34908	-1.34908	-1.34908	-1.34908	-1.34908	-1.34908	-1.34908	-1.34908	-1.34908	5.85162	-1.34908	-1.34908	-1.34908	-1.34908	-1.34908	-1.34908	-1.34908	-1.34908	-1.34908	-1.34908	-1.34908	-1.34908	-1.34908	-1.34908	-1.34908	-1.34908	-1.34908	-1.34908	-1.34908	-1.34908	-1.34908	-1.34908	-1.34908	-1.34908	-1.34908	-1.34908	-1.34908	-1.34908	5.85162	-1.34908	5.85162	-1.34908	-1.34908	-1.34908
-0.924059	-0.924059	-0.924059	-0.924059	-0.924059	-0.924059	-0.924059	-0.924059	-0.924059	-0.924059	-0.924059	-0.924059	-0.924059	-0.924059	-0.924059	-0.924059	-0.924059	-0.924059	-0.924059	-0.924059	-0.924059	-0.924059	-0.924059	-0.924059	-0.924059	-0.924059	-0.924059	-0.924059	-0.924059	-0.924059	-0.924059	-0.924059	-0.924059	-0.924059	-0.924059	9.02394	-0.924059	-0.924059	-0.924059	-0.924059	-0.924059	-0.924059	9.02394	-0.924059	-0.924059	-0.924059	-0.924059	-0.924059	-0.924059	-0.924059
-0.924059	-0.924059	-0.924059	-0.924059	-0.924059	-0.924059	-0.924059	-0.924059	-0.924059	-0.924059	-0.924059	-0.924059	-0.924059	-0.924059	-0.924059	-0.924059	-0.924059	-0.924059	-0.924059	-0.924059	-0.924059	-0.924059	-0.924059	-0.924059	-0.924059	-0.924059	-0.924059	-0.924059	-0.924059	-0.924059	-0.924059	-0.924059	18.9719	-0.924059	-0.924059	-0.924059	-0.924059	-0.924059	-0.924059	-0.924059	-0.924059	-0.924059	-0.924059	-0.924059	-0.924059	-0.924059	-0.924059	-0.924059	-0.924059	-0.924059
-1.32198	-1.32198	-1.32198	-1.32198	-1.32198	-1.32198	-1.32198	-1.32198	8.62602	-1.32198	-1.32198	-1.32198	-1.32198	-1.32198	-1.32198	-1.32198	-1.32198	-1.32198	-1.32198	-1.32198	-1.32198	-1.32198	-1.32198	-1.32198	-1.32198	-1.32198	-1.32198	-1.32198	-1.32198	-1.32198	-1.32198	-1.32198	-1.32198	-1.32198	-1.32198	-1.32198	-1.32198	-1.32198	-1.32198	-1.32198	-1.32198	-1.32198	-1.32198	-1.32198	-1.32198	-1.32198	-1.32198	-1.32198	-1.32198	8.62602
-1.32198	-1.32198	-1.32198	-1.32198	-1.32198	-1.32198	-1.32198	-1.32198	-1.32198	-1.32198	-1.32198	-1.32198	8.62602	-1.32198	-1.32198	-1.32198	-1.32198	-1.32198	-1.32198	-1.32198	-1.32198	-1.32198	-1.32198	-1.32198	-1.32198	-1.32198	-1.32198	-1.32198	-1.32198	-1.32198	-1.32198	-1.32198	-1.32198	8.62602	-1.32198	-1.32198	-1.32198	-1.32198	8.62602	-1.32198	-1.32198	-1.32198	-1.32198	-1.32198	-1.32198	-1.32198	-1.32198	-1.32198	-1.32198	-1.32198
-1.32198	-1.32198	-1.32198	-1.32198	-1.32198	-1.32198	-1.32198	-1.32198	-1.32198	-1.32198	-1.32198	-1.32198	-1.32198	-1.32198	-1.32198	-1.32198	-1.32198	-1.32198	-1.32198	-1.32198	-1.32198	-1.32198	-1.32198	-1.32198	-1.32198	-1.32198	-1.32198	-1.32198	-1.32198	8.62602	-1.32198	-1.32198	-1.32198	-1.32198	-1.32198	-1.32198	-1.32198	-1.32198	-1.32198	-1.32198	-1.32198	-1.32198	-1.32198	8.62602	-1.32198	-1.32198	-1.32198	8.62602	-1.32198	-1.32198
-1.32198	-1.32198	-1.32198	-1.32198	-1.32198	-1.32198	-1.32198	-1.32198	-1.32198	-1.32198	8.62602	-1.32198	-1.32198	-1.32198	-1.32198	-1.32198	-1.32198	-1.32198	-1.32198	-1.32198	-1.32198	-1.32198	-1.32198	-1.32198	-1.32198	-1.32198	-1.32198	-1.32198	-1.32198	-1.32198	-1.32198	8.62602	-1.32198	-1.32198	-1.32198	-1.32198	-1.32198	-1.32198	-1.32198	-1.32198	-1.32198	-1.32198	-1.32198	-1.32198	-1.32198	-1.32198	8.62602	-1.32198	-1.32198	-1.32198
-0.924059	-0.924059	-0.924059	-0.924059	-0.924059	-0.924059	-0.924059	-0.924059	-0.924059	-0.924059	-0.924059	-0.924059	-0.924059	-0.924059	-0.924059	-0.924059	-0.924059	-0.924059	-0.924059	-0.924059	-0.924059	-0.924059	-0.924059	-0.924059	-0.924059	-0.924059	-0.924059	-0.924059	-0.924059	-0.924059	-0.924059	-0.924059	-0.924059	-0.924059	-0.924059	-0.924059	-0.924059	-0.924059	-0.924059	-0.924059	-0.924059	-0.924059	-0.924059	-0.924059	-0.924059	-0.924059	-0.924059	-0.924059	-0.924059	-0.924059
-1.32198	-1.32198	-1.32198	-1.32198	-1.32198	-1.32198	-1.32198	8.62602	-1.32198	-1.32198	-1.32198	-1.32198	-1.32198	-1.32198	-1.32198	-1.32198	-1.32198	-1.32198	-1.32198	-1.32198	-1.32198	-1.32198	-1.32198	-1.32198	-1.32198	-1.32198	-1.32198	-1.32198	-1.32198	-1.32198	-1.32198	-1.32198	-1.32198	-1.32198	-1.32198	-1.32198	-1.32198	-1.32198	-1.32198	-1.32198	-1.32198	-1.32198	-1.32198	8.62602	-1.32198	-1.32198	-1.32198	-1.32198	-1.32198	-1.32198
-1.32198	-1.32198	-1.32198	-1.32198	-1.32198	-1.32198	-1.32198	-1.32198	-1.32198	-1.32198	-1.32198	-1.32198	-1.32198	-1.32198	8.62602	-1.32198	-1.32198	-1.32198	-1.32198	-1.32198	-1.32198	-1.32198	-1.32198	-1.32198	-1.32198	-1.32198	-1.32198	-1.32198	-1.32198	-1.32198	-1.32198	-1.32198	-1.32198	-1.32198	-1.32198	-1.32198	-1.32198	-1.32198	-1.32198	-1.32198	-1.32198	-1.32198	-1.32198	-1.32198	8.62602	-1.32198	-1.32198	-1.32198	-1.32198	-1.32198
9.02394	-0.924059	-0.924059	-0.924059	-0.924059	-0.924059	-0.924059	-0.924059	-0.924059	-0.924059	-0.924059	-0.924059	-0.924059	-0.924059	-0.924059	-0.924059	-0.924059	-0.924059	-0.924059	-0.924059	-0.924059	-0.924059	-0.924059	-0.924059	-0.924059	-0.924059	-0.924059	-0.924059	-0.924059	-0.924059	-0.924059	-0.924059	-0.924059	-0.924059	-0.924059	-0.924059	-0.924059	-0.924059	-0.924059	-0.924059	-0.924059	-0.924059	-0.924059	-0.924059	-0.924059	-0.924059	-0.924059	-0.924059	-0.924059	-0.924059
-0.924059	-0.924059	-0.924059	-0.924059	-0.924059	-0.924059	-0.924059	-0.924059	-0.924059	-0.924059	-0.924059	-0.924059	-0.924059	-0.924059	-0.924059	-0.924059	-0.924059	-0.924059	-0.924059	-0.924059	-0.924059	-0.924059	-0.924059	-0.924059	-0.924059	-0.924059	-0.924059	-0.924059	-0.924059	-0.924059	-0.924059	-0.924059	-0.924059	-0.924059	-0.924059	-0.924059	-0.924059	-0.924059	-0.924059	-0.924059	-0.924059	-0.924059	-0.924059	-0.924059	-0.924059	-0.924059	-0.924059	-0.924059	-0.924059	9.02394
-1.32198	-1.32198	-1.32198	-1.32198	-1.32198	-1.32198	-1.32198	-1.32198	-1.32198	-1.32198	-1.32198	-1.32198	-1.32198	-1.32198	-1.32198	-1.32198	-1.32198	-1.32198	-1.32198	-1.32198	-1.32198	-1.32198	-1.32198	8.62602	-1.32198	-1.32198	-1.32198	-1.32198	-1.32198	-1.32198	-1.32198	-1.32198	-1.32198	-1.32198	-1.32198	-1.32198	-1.32198	-1.32198	-1.32198	-1.32198	-1.32198	-1.32198	-1.32198	-1.32198	-1.32198	-1.32198	-1.32198	-1.32198	-1.32198	-1.32198
-1.32198	-1.32198	-1.32198	-1.32198	-1.32198	8.62602	-1.32198	-1.32198	-1.32198	-1.32198	-1.32198	-1.32198	-1.32198	-1.32198	-1.32198	-1.32198	-1.32198	-1.32198	-1.32198	-1.32198	-1.32198	-1.32198	-1.32198	-1.32198	-1.32198	-1.32198	-1.32198	-1.32198	-1.32198	-1.32198	-1.32198	-1.32198	-1.32198	-1.32198	-1.32198	-1.32198	-1.32198	-1.32198	-1.32198	-1.32198	-1.32198	8.62602	-1.32198	8.62602	-1.32198	-1.32198	-1.32198	-1.32198	-1.32198	-1.32198
-1.7199	-1.7199	-1.7199	-1.7199	-1.7199	-1.7199	-1.7199	-1.7199	-1.7199	-1.7199	-1.7199	-1.7199	-1.7199	-1.7199	-1.7199	-1.7199	-1.7199	-1.7199	-1.7199	-1.7199	-1.7199	-1.7199	-1.7199	-1.7199	8.2281	-1.7199	-1.7199	-1.7199	8.2281	-1.7199	-1.7199	8.2281	-1.7199	-1.7199	8.2281	-1.7199	-1.7199	-1.7199	-1.7199	-1.7199	8.2281	-1.7199	-1.7199	-1.7199	-1.7199	-1.7199	-1.7199	-1.7199	-1.7199	-1.7199
-1.7199	-1.7199	-1.7199	-1.7199	-1.7199	-1.7199	-1.7199	-1.7199	-1.7199	-1.7199	-1.7199	-1.7199	-1.7199	-1.7199	-1.7199	-1.7199	-1.7199	-1.7199	-1.7199	-1.7199	-1.7199	-1.7199	-1.7199	-1.7199	-1.7199	8.2281	-1.7199	-1.7199	8.2281	-1.7199	-1.7199	-1.7199	-1.7199	-1.7199	-1.7199	-1.7199	-1.7199	-1.7199	-1.7199	-1.7199	-1.7199	-1.7199	-1.7199	-1.7199	-1.7199	-1.7199	-1.7199	-1.7199	-1.7199	-1.7199
-0.924059	-0.924059	-0.924059	-0.924059	-0.924059	-0.924059	-0.924059	-0.924059	-0.924059	-0.924059	-0.924059	-0.924059	-0.924059	-0.924059	-0.924059	-0.924059	-0.924059	-0.924059	-0.924059	-0.924059	-0.924059	-0.924059	-0.924059	-0.924059	-0.924059	-0.924059	-0.924059	-0.924059	-0.924059	-0.924059	-0.924059	-0.924059	-0.924059	-0.924059	-0.924059	-0.924059	-0.924059	-0.924059	-0.924059	-0.924059	-0.924059	-0.924059	-0.924059	-0.924059	-0.924059	-0.924059	-0.924059	9.02394	-0.924059	-0.924059
-0.924059	-0.924059	-0.924059	-0.924059	-0.924059	-0.924059	-0.924059	-0.924059	-0.924059	-0.924059	-0.924059	-0.924059	-0.924059	-0.924059	-0.924059	-0.924059	-0.924059	-0.924059	-0.924059	-0.924059	-0.924059	-0.924059	-0.924059	-0.924059	-0.924059	-0.924059	-0.924059	-0.924059	-0.924059	-0.924059	-0.924059	-0.924059	-0.924059	-0.924059	-0.924059	-0.924059	-0.924059	-0.924059	-0.924059	-0.924059	-0.924059	-0.924059	-0.924059	-0.924059	-0.924059	9.02394	-0.924059	-0.924059	-0.924059	-0.924059
-1.7199	-1.7199	-1.7199	-1.7199	-1.7199	-1.7199	-1.7199	-1.7199	8.2281	8.2281	-1.7199	-1.7199	-1.7199	-1.7199	-1.7199	-1.7199	-1.7199	-1.7199	-1.7199	-1.7199	-1.7199	-1.7199	-1.7199	-1.7199	-1.7199	-1.7199	-1.7199	-1.7199	-1.7199	-1.7199	-1.7199	-1.7199	-1.7199	-1.7199	-1.7199	-1.7199	-1.7199	-1.7199	-1.7199	-1.7199	-1.7199	8.2281	-1.7199	8.2281	-1.7199	-1.7199	-1.7199	-1.7199	-1.7199	-1.7199
-0.924059	-0.924059	-0.924059	-0.924059	-0.924059	-0.924059	-0.924059	-0.924059	-0.924059	-0.924059	-0.924059	-0.924059	-0.924059	-0.924059	-0.924059	-0.924059	-0.924059	-0.924059	-0.924059	-0.924059	-0.924059	-0.924059	-0.924059	-0.924059	-0.924059	-0.924059	-0.924059	-0.924059	-0.924059	-0.924059	-0.924059	9.02394	-0.924059	-0.924059	-0.924059	-0.924059	-0.924059	-0.924059	-0.924059	-0.924059	-0.924059	-0.924059	-0.924059	-0.924059	-0.924059	-0.924059	-0.924059	-0.924059	-0.924059	-0.924059
-0.727821	-0.924059	-0.924059	-0.924059	-0.924059	-0.924059	-0.924059	-0.924059	-0.924059	-0.924059	-0.924059	-0.924059	-0.924059	-0.924059	-0.924059	-0.924059	-0.924059	-0.924059	-0.924059	-0.924059	-0.924059	-0.924059	-0.924059	-0.924059	-0.924059	-0.924059	-0.924059	-0.924059	-0.924059	-0.924059	-0.924059	-0.924059	-0.924059	-0.924059	-0.924059	-0.924059	-0.924059	-0.924059	-0.924059	-0.924059	-0.924059	-0.924059	-0.924059	-0.924059	-0.924059	-0.924059	-0.924059	-0.924059	-0.924059	-0.924059
-0.725536	-1.7199	-1.7199	-1.7199	-1.7199	-1.7199	-1.7199	-1.7199	-1.7199	-1.7199	8.2281	-1.7199	-1.7199	-1.7199	-1.7199	-1.7199	-1.7199	-1.7199	-1.7199	-1.7199	-1.7199	-1.7199	-1.7199	-1.7199	-1.7199	-1.7199	-1.7199	-1.7199	-1.7199	8.2281	-1.7199	-1.7199	-1.7199	-1.7199	8.2281	-1.7199	-1.7199	-1.7199	-1.7199	-1.7199	-1.7199	-1.7199	-1.7199	-1.7199	18.1761	-1.7199	-1.7199	-1.7199	-1.7199	8.2281
-0.723532	-1.32198	-1.32198	-1.32198	-1.32198	-1.32198	-1.32198	-1.32198	-1.32198	-1.32198	-1.32198	-1.32198	-1.32198	-1.32198	-1.32198	-1.32198	-1.32198	-1.32198	-1.32198	8.62602	-1.32198	-1.32198	-1.32198	-1.32198	-1.32198	-1.32198	-1.32198	-1.32198	-1.32198	-1.32198	-1.32198	-1.32198	-1.32198	-1.32198	-1.32198	-1.32198	-1.32198	-1.32198	-1.32198	-1.32198	-1.32198	-1.32198	-1.32198	-1.32198	-1.32198	-1.32198	-1.32198	-1.32198	-1.32198	-1.32198
-0.721798	-0.924059	-0.924059	-0.924059	-0.924059	-0.924059	-0.924059	-0.924059	-0.924059	-0.924059	-0.924059	-0.924059	-0.924059	-0.924059	-0.924059	-0.924059	-0.924059	-0.924059	-0.924059	-0.924059	-0.924059	-0.924059	-0.924059	-0.924059	-0.924059	-0.924059	-0.924059	-0.924059	-0.924059	-0.924059	-0.924059	-0.924059	-0.924059	-0.924059	-0.924059	-0.924059	-0.924059	-0.924059	-0.924059	-0.924059	-0.924059	-0.924059	-0.924059	-0.924059	-0.924059	-0.924059	9.02394	-0.924059	9.02394	9.02394
-0.720301	-0.924059	-0.924059	-0.924059	-0.924059	-0.924059	-0.924059	-0.924059	-0.924059	-0.924059	-0.924059	-0.924059	-0.924059	-0.924059	-0.924059	-0.924059	-0.924059	-0.924059	-0.924059	-0.924059	-0.924059	-0.924059	-0.924059	-0.924059	-0.924059	-0.924059	-0.924059	-0.924059	-0.924059	-0.924059	-0.924059	-0.924059	-0.924059	-0.924059	-0.924059	-0.924059	-0.924059	-0.924059	-0.924059	-0.924059	-0.924059	-0.924059	-0.924059	-0.924059	-0.924059	-0.924059	-0.924059	-0.924059	-0.924059	-0.924059
-0.719004	-0.924059	-0.924059	-0.924059	-0.924059	-0.924059	-0.924059	-0.924059	-0.924059	-0.924059	-0.924059	-0.924059	-0.924059	-0.924059	-0.924059	-0.924059	-0.924059	-0.924059	-0.924059	-0.924059	-0.924059	-0.924059	-0.924059	-0.924059	-0.924059	-0.924059	-0.924059	-0.924059	-0.924059	-0.924059	-0.924059	-0.924059	-0.924059	-0.924059	-0.924059	-0.924059	-0.924059	-0.924059	-0.924059	-0.924059	-0.924059	-0.924059	-0.924059	-0.924059	9.02394	-0.924059	-0.924059	-0.924059	-0.924059	-0.924059
-0.717873	-1.38274	-1.38274	-1.38274	-1.38274	-1.38274	10.807	-1.38274	-1.38274	-1.38274	-1.38274	-1.38274	-1.38274	-1.38274	-1.38274	-1.38274	-1.38274	-1.38274	-1.38274	-1.38274	-1.38274	-1.38274	-1.38274	-1.38274	-1.38274	-1.38274	-1.38274	-1.38274	-1.38274	-1.38274	-1.38274	-1.38274	-1.38274	-1.38274	-1.38274	-1.38274	-1.38274	-1.38274	-1.38274	-1.38274	-1.38274	-1.38274	10.807	10.807	10.807	-1.38274	-1.38274	-1.38274	10.807	-1.38274
-0.716873	-1.38274	-1.38274	-1.38274	-1.38274	-1.38274	-1.38274	-1.38274	-1.38274	-1.38274	-1.38274	-1.38274	-1.38274	-1.38274	-1.38274	-1.38274	-1.38274	10.807	-1.38274	-1.38274	-1.38274	-1.38274	-1.38274	-1.38274	-1.38274	-1.38274	-1.38274	-1.38274	-1.38274	-1.38274	10.807	-1.38274	-1.38274	-1.38274	-1.38274	-1.38274	-1.38274	-1.38274	-1.38274	-1.38274	-1.38274	-1.38274	10.807	-1.38274	-1.38274	-1.38274	-1.38274	-1.38274	-1.38274	-1.38274
-0.715969	-0.895147	-0.895147	-0.895147	-0.895147	-0.895147	-0.895147	-0.895147	-0.895147	-0.895147	-0.895147	-0.895147	-0.895147	-0.895147	-0.895147	-0.895147	-0.895147	-0.895147	-0.895147	-0.895147	-0.895147	-0.895147	-0.895147	-0.895147	-0.895147	-0.895147	-0.895147	-0.895147	-0.895147	-0.895147	-0.895147	-0.895147	-0.895147	-0.895147	-0.895147	-0.895147	-0.895147	-0.895147	-0.895147	-0.895147	-0.895147	-0.895147	-0.895147	-0.895147	11.2946	-0.895147	-0.895147	-0.895147	-0.895147	-0.895147
-0.715126	-1.87033	-1.87033	-1.87033	-1.87033	-1.87033	10.3194	-1.87033	-1.87033	-1.87033	-1.87033	-1.87033	-1.87033	-1.87033	-1.87033	-1.87033	10.3194	-1.87033	-1.87033	-1.87033	-1.87033	-1.87033	-1.87033	-1.87033	-1.87033	-1.87033	-1.87033	-1.87033	-1.87033	-1.87033	-1.87033	-1.87033	-1.87033	-1.87033	-1.87033	-1.87033	-1.87033	-1.87033	-1.87033	10.3194	-1.87033	-1.87033	-1.87033	-1.87033	10.3194	-1.87033	-1.87033	-1.87033	-1.87033	-1.87033
-0.714309	-1.38274	10.807	-1.38274	-1.38274	-1.38274	-1.38274	-1.38274	-1.38274	-1.38274	-1.38274	-1.38274	-1.38274	-1.38274	10.807	-1.38274	-1.38274	-1.38274	-1.38274	-1.38274	-1.38274	-1.38274	-1.38274	-1.38274	-1.38274	-1.38274	-1.38274	-1.38274	-1.38274	-1.38274	-1.38274	-1.38274	-1.38274	-1.38274	-1.38274	-1.38274	-1.38274	-1.38274	-1.38274	-1.38274	-1.38274	10.807	-1.38274	-1.38274	10.807	-1.38274	10.807	-1.38274	-1.38274	-1.38274
-0.713482	-0.895147	-0.895147	-0.895147	-0.895147	-0.895147	-0.895147	-0.895147	-0.895147	-0.895147	-0.895147	-0.895147	-0.895147	-0.895147	-0.895147	-0.895147	-0.895147	-0.895147	-0.895147	-0.895147	-0.895147	-0.895147	-0.895147	-0.895147	-0.895147	-0.895147	-0.895147	-0.895147	-0.895147	-0.895147	-0.895147	-0.895147	-0.895147	-0.895147	-0.895147	-0.895147	-0.895147	-0.895147	-0.895147	-0.895147	-0.895147	-0.895147	-0.895147	-0.895147	-0.895147	11.2946	11.2946	-0.895147	-0.895147	-0.895147
-0.712611	-1.38274	-1.38274	10.807	-1.38274	-1.38274	-1.38274	-1.38274	-1.38274	-1.38274	-1.38274	-1.38274	-1.38274	10.807	-1.38274	-1.38274	-1.38274	-1.38274	-1.38274	-1.38274	-1.38274	-1.38274	-1.38274	-1.38274	-1.38274	-1.38274	-1.38274	-1.38274	-1.38274	-1.38274	-1.38274	-1.38274	-1.38274	-1.38274	-1.38274	-1.38274	-1.38274	-1.38274	-1.38274	-1.38274	-1.38274	-1.38274	10.807	-1.38274	10.807	-1.38274	10.807	-1.38274	-1.38274	-1.38274
-0.711654	-0.895147	-0.895147	-0.895147	-0.895147	-0.895147	-0.895147	-0.895147	-0.895147	-0.895147	-0.895147	-0.895147	-0.895147	-0.895147	-0.895147	-0.895147	-0.895147	-0.895147	-0.895147	-0.895147	-0.895147	-0.895147	-0.895147	-0.895147	-0.895147	-0.895147	-0.895147	-0.895147	-0.895147	-0.895147	-0.895147	-0.895147	-0.895147	-0.895147	-0.895147	-0.895147	-0.895147	-0.895147	-0.895147	-0.895147	-0.895147	-0.895147	-0.895147	-0.895147	-0.895147	-0.895147	-0.895147	-0.895147	-0.895147	-0.895147
-0.710563	-1.87033	-1.87033	-1.87033	-1.87033	-1.87033	-1.87033	-1.87033	-1.87033	-1.87033	10.3194	-1.87033	-1.87033	10.3194	-1.87033	-1.87033	-1.87033	-1.87033	-1.87033	-1.87033	-1.87033	-1.87033	-1.87033	-1.87033	-1.87033	-1.87033	-1.87033	-1.87033	-1.87033	-1.87033	-1.87033	-1.87033	-1.87033	-1.87033	-1.87033	-1.87033	-1.87033	-1.87033	-1.87033	-1.87033	-1.87033	-1.87033	-1.87033	10.3194	-1.87033	-1.87033	10.3194	-1.87033	-1.87033	-1.87033
-0.709292	-1.38274	-1.38274	-1.38274	-1.38274	-1.38274	-1.38274	-1.38274	-1.38274	-1.38274	-1.38274	-1.38274	-1.38274	-1.38274	-1.38274	-1.38274	-1.38274	-1.38274	-1.38274	10.807	-1.38274	-1.38274	-1.38274	-1.38274	-1.38274	-1.38274	-1.38274	-1.38274	-1.38274	-1.38274	-1.38274	-1.38274	-1.38274	-1.38274	-1.38274	-1.38274	-1.38274	-1.38274	-1.38274	-1.38274	-1.38274	-1.38274	-1.38274	-1.38274	-1.38274	-1.38274	-1.38274	-1.38274	-1.38274	-1.38274
-0.707793	-0.895147	-0.895147	-0.895147	-0.895147	-0.895147	-0.895147	-0.895147	-0.895147	-0.895147	-0.895147	-0.895147	-0.895147	-0.895147	-0.895147	-0.895147	-0.895147	-0.895147	-0.895147	-0.895147	-0.895147	-0.895147	-0.895147	-0.895147	-0.895147	-0.895147	-0.895147	-0.895147	-0.895147	-0.895147	-0.895147	-0.895147	-0.895147	-0.895147	-0.895147	-0.895147	-0.895147	-0.895147	-0.895147	-0.895147	11.2946	-0.895147	-0.895147	-0.895147	-0.895147	-0.895147	-0.895147	11.2946	-0.895147	-0.895147
-0.70602	-0.895147	-0.895147	-0.895147	-0.895147	-0.895147	-0.895147	-0.895147	-0.895147	-0.895147	-0.895147	-0.895147	-0.895147	-0.895147	-0.895147	-0.895147	-0.895147	-0.895147	-0.895147	-0.895147	-0.895147	-0.895147	-0.895147	-0.895147	-0.895147	-0.895147	-0.895147	-0.895147	-0.895147	-0.895147	-0.895147	-0.895147	-0.895147	-0.895147	-0.895147	-0.895147	-0.895147	-0.895147	-0.895147	-0.895147	-0.895147	-0.895147	-0.895147	-0.895147	-0.895147	-0.895147	-0.895147	11.2946	-0.895147	-0.895147
-0.703925	-0.895147	-0.895147	-0.895147	-0.895147	-0.895147	-0.895147	-0.895147	-0.895147	-0.895147	-0.895147	-0.895147	-0.895147	-0.895147	-0.895147	-0.895147	-0.895147	-0.895147	-0.895147	-0.895147	-0.895147	-0.895147	-0.895147	-0.895147	-0.895147	-0.895147	-0.895147	-0.895147	-0.895147	-0.895147	-0.895147	-0.895147	-0.895147	-0.895147	-0.895147	-0.895147	-0.895147	-0.895147	-0.895147	-0.895147	-0.895147	11.2946	-0.895147	-0.895147	11.2946	-0.895147	11.2946	11.2946	-0.895147	-0.895147
-0.701461	-0.895147	-0.895147	-0.895147	-0.895147	-0.895147	-0.895147	-0.895147	-0.895147	-0.895147	-0.895147	-0.895147	-0.895147	-0.895147	-0.895147	-0.895147	-0.895147	-0.895147	-0.895147	-0.895147	-0.895147	-0.895147	-0.895147	-0.895147	-0.895147	-0.895147	-0.895147	-0.895147	-0.895147	-0.895147	-0.895147	-0.895147	-0.895147	-0.895147	-0.895147	-0.895147	-0.895147	11.2946	-0.895147	-0.895147	-0.895147	-0.895147	-0.895147	-0.895147	-0.895147	-0.895147	-0.895147	11.2946	-0.895147	-0.895147
-0.698582	-0.895147	-0.895147	-0.895147	-0.895147	-0.895147	-0.895147	-0.895147	-0.895147	-0.895147	-0.895147	-0.895147	-0.895147	-0.895147	-0.895147	-0.895147	-0.895147	-0.895147	-0.895147	-0.895147	-0.895147	-0.895147	-0.895147	-0.895147	-0.895147	-0.895147	-0.895147	-0.895147	-0.895147	-0.895147	-0.895147	-0.895147	-0.895147	-0.895147	-0.895147	-0.895147	-0.895147	-0.895147	-0.895147	-0.895147	-0.895147	-0.895147	-0.895147	-0.895147	-0.895147	-0.895147	-0.895147	-0.895147	-0.895147	-0.895147
-0.69524	-1.38274	-1.38274	-1.38274	-1.38274	-1.38274	-1.38274	-1.38274	-1.38274	-1.38274	-1.38274	-1.38274	-1.38274	-1.38274	-1.38274	-1.38274	-1.38274	10.807	-1.38274	-1.38274	-1.38274	-1.38274	-1.38274	-1.38274	-1.38274	-1.38274	-1.38274	-1.38274	-1.38274	-1.38274	-1.38274	-1.38274	-1.38274	-1.38274	-1.38274	-1.38274	-1.38274	-1.38274	-1.38274	-1.38274	-1.38274	-1.38274	10.807	-1.38274	-1.38274	22.9968	-1.38274	-1.38274	-1.38274	10.807
-0.691391	-0.895147	-0.895147	-0.895147	-0.895147	-0.895147	-0.895147	-0.895147	-0.895147	-0.895147	-0.895147	-0.895147	-0.895147	-0.895147	-0.895147	-0.895147	-0.895147	-0.895147	-0.895147	-0.895147	-0.895147	-0.895147	-0.895147	-0.895147	-0.895147	-0.895147	-0.895147	-0.895147	-0.895147	-0.895147	-0.895147	-0.895147	-0.895147	-0.895147	-0.895147	-0.895147	-0.895147	-0.895147	-0.895147	-0.895147	-0.895147	-0.895147	-0.895147	-0.895147	-0.895147	-0.895147	-0.895147	-0.895147	-0.895147	11.2946
-0.687041	-1.38274	-1.38274	-1.38274	-1.38274	-1.38274	-1.38274	-1.38274	-1.38274	-1.38274	-1.38274	-1.38274	-1.38274	-1.38274	-1.38274	-1.38274	-1.38274	-1.38274	-1.38274	-1.38274	-1.38274	10.807	-1.38274	-1.38274	-1.38274	-1.38274	-1.38274	-1.38274	-1.38274	-1.38274	-1.38274	-1.38274	-1.38274	-1.38274	-1.38274	-1.38274	-1.38274	-1.38274	-1.38274	-1.38274	22.9968	10.807	-1.38274	-1.38274	10.807	-1.38274	-1.38274	-1.38274	-1.38274	-1.38274
-0.682252	-0.895147	-0.895147	-0.895147	-0.895147	-0.895147	-0.895147	-0.895147	-0.895147	-0.895147	-0.895147	-0.895147	-0.895147	-0.895147	-0.895147	-0.895147	-0.895147	-0.895147	-0.895147	-0.895147	-0.895147	-0.895147	-0.895147	-0.895147	-0.895147	-0.895147	-0.895147	-0.895147	-0.895147	-0.895147	-0.895147	-0.895147	-0.895147	-0.895147	-0.895147	-0.895147	-0.895147	-0.895147	-0.895147	-0.895147	-0.895147	-0.895147	-0.895147	-0.895147	-0.895147	-0.895147	-0.895147	-0.895147	-0.895147	11.2946
-0.677088	-0.895147	-0.895147	-0.895147	-0.895147	-0.895147	-0.895147	-0.895147	-0.895147	-0.895147	-0.895147	-0.895147	-0.895147	-0.895147	-0.895147	-0.895147	-0.895147	-0.895147	-0.895147	-0.895147	-0.895147	-0.895147	-0.895147	-0.895147	-0.895147	-0.895147	-0.895147	-0.895147	-0.895147	-0.895147	-0.895147	-0.895147	-0.895147	-0.895147	-0.895147	-0.895147	-0.895147	-0.895147	-0.895147	-0.895147	-0.895147	-0.895147	11.2946	-0.895147	-0.895147	-0.895147	-0.895147	-0.895147	-0.895147	-0.895147
-0.671613	-0.895147	-0.895147	-0.895147	-0.895147	-0.895147	-0.895147	-0.895147	-0.895147	-0.895147	-0.895147	-0.895147	-0.895147	-0.895147	-0.895147	-0.895147	-0.895147	-0.895147	-0.895147	-0.895147	-0.895147	-0.895147	-0.895147	-0.895147	-0.895147	-0.895147	-0.895147	-0.895147	-0.895147	-0.895147	-0.895147	-0.895147	-0.895147	-0.895147	-0.895147	-0.895147	-0.895147	-0.895147	11.2946	-0.895147	-0.895147	-0.895147	11.2946	-0.895147	11.2946	-0.895147	-0.895147	-0.895147	11.2946	-0.895147
-0.665893	-1.87033	-1.87033	-1.87033	-1.87033	-1.87033	-1.87033	-1.87033	-1.87033	-1.87033	-1.87033	-1.87033	-1.87033	-1.87033	-1.87033	-1.87033	-1.87033	-1.87033	-1.87033	-1.87033	-1.87033	10.3194	-1.87033	-1.87033	10.3194	-1.87033	-1.87033	-1.87033	-1.87033	-1.87033	-1.87033	-1.87033	-1.87033	-1.87033	-1.87033	-1.87033	-1.87033	-1.87033	-1.87033	-1.87033	-1.87033	-1.87033	-1.87033	10.3194	-1.87033	-1.87033	-1.87033	-1.87033	-1.87033	-1.87033
-0.659991	-0.895147	-0.895147	-0.895147	-0.895147	-0.895147	-0.895147	-0.895147	-0.895147	-0.895147	-0.895147	-0.895147	-0.895147	-0.895147	-0.895147	-0.895147	-0.895147	-0.895147	-0.895147	-0.895147	-0.895147	-0.895147	-0.895147	-0.895147	-0.895147	-0.895147	-0.895147	-0.895147	-0.895147	-0.895147	-0.895147	-0.895147	-0.895147	-0.895147	-0.895147	-0.895147	-0.895147	-0.895147	-0.895147	-0.895147	-0.895147	-0.895147	-0.895147	-0.895147	11.2946	-0.895147	-0.895147	11.2946	-0.895147	-0.895147
-0.653971	-0.895147	-0.895147	-0.895147	-0.895147	-0.895147	-0.895147	-0.895147	-0.895147	-0.895147	-0.895147	-0.895147	-0.895147	-0.895147	-0.895147	-0.895147	-0.895147	-0.895147	-0.895147	-0.895147	-0.895147	-0.895147	-0.895147	-0.895147	-0.895147	-0.895147	-0.895147	-0.895147	-0.895147	-0.895147	-0.895147	-0.895147	-0.895147	-0.895147	-0.895147	-0.895147	-0.895147	-0.895147	-0.895147	-0.895147	-0.895147	-0.895147	-0.895147	11.2946	-0.895147	-0.895147	11.2946	-0.895147	11.2946	-0.895147
-0.647898	-0.895147	-0.895147	-0.895147	-0.895147	-0.895147	-0.895147	-0.895147	-0.895147	-0.895147	-0.895147	-0.895147	-0.895147	-0.895147	-0.895147	-0.895147	-0.895147	-0.895147	-0.895147	-0.895147	-0.895147	-0.895147	-0.895147	-0.895147	-0.895147	-0.895147	-0.895147	-0.895147	-0.895147	-0.895147	-0.895147	-0.895147	-0.895147	-0.895147	-0.895147	-0.895147	-0.895147	-0.895147	-0.895147	-0.895147	-0.895147	-0.895147	11.2946	-0.895147	-0.895147	-0.895147	-0.895147	-0.895147	-0.895147	-0.895147
-0.641837	-0.895147	-0.895147	-0.895147	-0.895147	-0.895147	-0.895147	-0.895147	-0.895147	-0.895147	-0.895147	-0.895147	-0.895147	-0.895147	-0.895147	-0.895147	-0.895147	-0.895147	-0.895147	-0.895147	-0.895147	-0.895147	-0.895147	-0.895147	-0.895147	-0.895147	-0.895147	-0.895147	-0.895147	-0.895147	-0.895147	-0.895147	-0.895147	-0.895147	-0.895147	-0.895147	-0.895147	-0.895147	-0.895147	-0.895147	-0.895147	-0.895147	-0.895147	-0.895147	-0.895147	11.2946	11.2946	-0.895147	-0.895147	-0.895147
-0.635851	-0.895147	-0.895147	-0.895147	-0.895147	-0.895147	-0.895147	-0.895147	-0.895147	-0.895147	-0.895147	-0.895147	-0.895147	-0.895147	-0.895147	-0.895147	-0.895147	-0.895147	-0.895147	-0.895147	-0.895147	-0.895147	-0.895147	-0.895147	-0.895147	-0.895147	-0.895147	-0.895147	-0.895147	-0.895147	-0.895147	-0.895147	-0.895147	-0.895147	-0.895147	-0.895147	-0.895147	-0.895147	-0.895147	-0.895147	-0.895147	-0.895147	11.2946	-0.895147	-0.895147	-0.895147	-0.895147	11.2946	-0.895147	-0.895147
-0.630016	-0.895147	-0.895147	-0.895147	-0.895147	-0.895147	-0.895147	-0.895147	-0.895147	-0.895147	-0.895147	-0.895147	-0.895147	-0.895147	-0.895147	-0.895147	-0.895147	-0.895147	-0.895147	-0.895147	-0.895147	-0.895147	-0.895147	-0.895147	-0.895147	-0.895147	-0.895147	-0.895147	-0.895147	-0.895147	-0.895147	-0.895147	11.2946	-0.895147	-0.895147	-0.895147	-0.895147	-0.895147	-0.895147	-0.895147	-0.895147	-0.895147	-0.895147	-0.895147	-0.895147	-0.895147	-0.895147	-0.895147	-0.895147	-0.895147
-0.624422	-0.895147	-0.895147	-0.895147	-0.895147	-0.895147	-0.895147	-0.895147	-0.895147	-0.895147	-0.895147	-0.895147	-0.895147	-0.895147	-0.895147	-0.895147	-0.895147	-0.895147	-0.895147	-0.895147	-0.895147	-0.895147	-0.895147	-0.895147	-0.895147	-0.895147	-0.895147	-0.895147	-0.895147	-0.895147	-0.895147	-0.895147	-0.895147	-0.895147	-0.895147	-0.895147	-0.895147	-0.895147	-0.895147	11.2946	-0.895147	-0.895147	-0.895147	-0.895147	-0.895147	-0.895147	-0.895147	-0.895147	-0.895147	-0.895147
-0.619159	-0.895147	-0.895147	-0.895147	-0.895147	-0.895147	-0.895147	-0.895147	-0.895147	-0.895147	-0.895147	-0.895147	-0.895147	-0.895147	-0.895147	-0.895147	-0.895147	-0.895147	-0.895147	-0.895147	-0.895147	-0.895147	-0.895147	-0.895147	-0.895147	-0.895147	-0.895147	-0.895147	-0.895147	-0.895147	-0.895147	-0.895147	-0.895147	-0.895147	-0.895147	-0.895147	-0.895147	-0.895147	-0.895147	-0.895147	-0.895147	-0.895147	23.4844	-0.895147	23.4844	-0.895147	-0.895147	-0.895147	-0.895147	-0.895147
-0.614319	-1.38274	-1.38274	-1.38274	-1.38274	-1.38274	-1.38274	-1.38274	-1.38274	-1.38274	-1.38274	-1.38274	-1.38274	-1.38274	-1.38274	-1.38274	-1.38274	-1.38274	-1.38274	-1.38274	-1.38274	-1.38274	-1.38274	10.807	-1.38274	-1.38274	-1.38274	-1.38274	-1.38274	-1.38274	-1.38274	-1.38274	-1.38274	-1.38274	-1.38274	-1.38274	-1.38274	-1.38274	-1.38274	-1.38274	10.807	-1.38274	-1.38274	-1.38274	-1.38274	-1.38274	-1.38274	-1.38274	-1.38274	-1.38274
-0.609994	-1.38274	10.807	10.807	-1.38274	-1.38274	-1.38274	-1.38274	-1.38274	-1.38274	-1.38274	-1.38274	-1.38274	-1.38274	-1.38274	-1.38274	-1.38274	10.807	-1.38274	-1.38274	-1.38274	-1.38274	-1.38274	-1.38274	-1.38274	-1.38274	-1.38274	-1.38274	-1.38274	-1.38274	-1.38274	-1.38274	-1.38274	-1.38274	-1.38274	-1.38274	-1.38274	-1.38274	10.807	-1.38274	-1.38274	-1.38274	-1.38274	-1.38274	-1.38274	-1.38274	-1.38274	-1.38274	-1.38274	-1.38274
-0.606273	-0.895147	-0.895147	-0.895147	-0.895147	-0.895147	-0.895147	-0.895147	-0.895147	-0.895147	-0.895147	-0.895147	-0.895147	-0.895147	-0.895147	-0.895147	-0.895147	-0.895147	-0.895147	-0.895147	-0.895147	-0.895147	-0.895147	-0.895147	-0.895147	-0.895147	-0.895147	-0.895147	-0.895147	-0.895147	-0.895147	-0.895147	-0.895147	-0.895147	-0.895147	-0.895147	-0.895147	-0.895147	-0.895147	-0.895147	-0.895147	-0.895147	-0.895147	-0.895147	11.2946	-0.895147	11.2946	-0.895147	-0.895147	-0.895147
-0.603249	-1.87033	-1.87033	-1.87033	10.3194	-1.87033	-1.87033	-1.87033	-1.87033	-1.87033	-1.87033	-1.87033	-1.87033	-1.87033	-1.87033	10.3194	-1.87033	-1.87033	-1.87033	-1.87033	-1.87033	-1.87033	-1.87033	10.3194	-1.87033	-1.87033	-1.87033	-1.87033	-1.87033	-1.87033	-1.87033	-1.87033	-1.87033	-1.87033	-1.87033	-1.87033	-1.87033	-1.87033	-1.87033	-1.87033	-1.87033	10.3194	-1.87033	10.3194	-1.87033	-1.87033	-1.87033	-1.87033	-1.87033	-1.87033
-0.601013	-0.895147	-0.895147	-0.895147	-0.895147	-0.895147	-0.895147	-0.895147	-0.895147	-0.895147	-0.895147	-0.895147	-0.895147	-0.895147	-0.895147	-0.895147	-0.895147	-0.895147	-0.895147	-0.895147	-0.895147	-0.895147	-0.895147	-0.895147	-0.895147	-0.895147	-0.895147	-0.895147	-0.895147	-0.895147	-0.895147	-0.895147	-0.895147	-0.895147	-0.895147	-0.895147	-0.895147	-0.895147	-0.895147	-0.895147	-0.895147	-0.895147	-0.895147	11.2946	-0.895147	-0.895147	-0.895147	-0.895147	-0.895147	-0.895147
-0.599655	-0.895147	-0.895147	-0.895147	-0.895147	-0.895147	-0.895147	-0.895147	-0.895147	-0.895147	-0.895147	-0.895147	-0.895147	-0.895147	-0.895147	-0.895147	-0.895147	-0.895147	-0.895147	-0.895147	-0.895147	-0.895147	-0.895147	-0.895147	-0.895147	-0.895147	-0.895147	-0.895147	-0.895147	-0.895147	-0.895147	-0.895147	-0.895147	-0.895147	-0.895147	-0.895147	-0.895147	-0.895147	-0.895147	-0.895147	-0.895147	-0.895147	-0.895147	-0.895147	-0.895147	-0.895147	-0.895147	-0.895147	-0.895147	-0.895147
-0.599268	-0.895147	-0.895147	-0.895147	-0.895147	-0.895147	-0.895147	-0.895147	-0.895147	-0.895147	-0.895147	-0.895147	-0.895147	-0.895147	-0.895147	-0.895147	-0.895147	-0.895147	-0.895147	-0.895147	-0.895147	-0.895147	-0.895147	-0.895147	-0.895147	-0.895147	-0.895147	-0.895147	-0.895147	-0.895147	-0.895147	-0.895147	-0.895147	-0.895147	-0.895147	-0.895147	-0.895147	-0.895147	-0.895147	-0.895147	-0.895147	-0.895147	-0.895147	-0.895147	-0.895147	11.2946	23.4844	11.2946	-0.895147	-0.895147
-0.599908	-0.895147	-0.895147	-0.895147	-0.895147	-0.895147	-0.895147	-0.895147	-0.895147	-0.895147	-0.895147	-0.895147	-0.895147	-0.895147	-0.895147	-0.895147	-0.895147	-0.895147	-0.895147	-0.895147	-0.895147	-0.895147	-0.895147	-0.895147	-0.895147	-0.895147	-0.895147	-0.895147	-0.895147	-0.895147	-0.895147	-0.895147	11.2946	-0.895147	-0.895147	-0.895147	-0.895147	-0.895147	-0.895147	-0.895147	11.2946	11.2946	-0.895147	-0.895147	-0.895147	-0.895147	-0.895147	11.2946	-0.895147	-0.895147
-0.601561	11.2946	-0.895147	-0.895147	-0.895147	-0.895147	-0.895147	-0.895147	-0.895147	-0.895147	-0.895147	-0.895147	-0.895147	-0.895147	-0.895147	-0.895147	-0.895147	-0.895147	-0.895147	-0.895147	-0.895147	-0.895147	-0.895147	-0.895147	-0.895147	-0.895147	-0.895147	-0.895147	-0.895147	-0.895147	-0.895147	-0.895147	-0.895147	-0.895147	-0.895147	-0.895147	-0.895147	-0.895147	-0.895147	-0.895147	-0.895147	-0.895147	-0.895147	-0.895147	-0.895147	-0.895147	11.2946	-0.895147	11.2946	-0.895147
-0.604205	-1.38274	-1.38274	-1.38274	-1.38274	10.807	-1.38274	-1.38274	-1.38274	-1.38274	-1.38274	-1.38274	-1.38274	-1.38274	-1.38274	-1.38274	-1.38274	-1.38274	-1.38274	-1.38274	-1.38274	-1.38274	-1.38274	-1.38274	-1.38274	-1.38274	-1.38274	-1.38274	-1.38274	-1.38274	-1.38274	-1.38274	-1.38274	-1.38274	-1.38274	-1.38274	-1.38274	-1.38274	-1.38274	-1.38274	-1.38274	22.9968	-1.38274	-1.38274	-1.38274	-1.38274	-1.38274	-1.38274	-1.38274	-1.38274
-0.607817	-1.38274	-1.38274	-1.38274	-1.38274	-1.38274	10.807	-1.38274	-1.38274	-1.38274	-1.38274	-1.38274	-1.38274	-1.38274	-1.38274	-1.38274	-1.38274	-1.38274	-1.38274	-1.38274	-1.38274	-1.38274	-1.38274	-1.38274	-1.38274	-1.38274	-1.38274	-1.38274	-1.38274	-1.38274	-1.38274	-1.38274	-1.38274	-1.38274	-1.38274	-1.38274	-1.38274	-1.38274	-1.38274	-1.38274	-1.38274	10.807	-1.38274	10.807	10.807	10.807	10.807	-1.38274	-1.38274	-1.38274
-0.612374	-0.895147	-0.895147	-0.895147	-0.895147	-0.895147	-0.895147	-0.895147	-0.895147	-0.895147	-0.895147	-0.895147	-0.895147	-0.895147	-0.895147	-0.895147	-0.895147	-0.895147	-0.895147	-0.895147	-0.895147	-0.895147	-0.895147	-0.895147	-0.895147	-0.895147	-0.895147	-0.895147	-0.895147	-0.895147	-0.895147	-0.895147	-0.895147	-0.895147	-0.895147	-0.895147	-0.895147	-0.895147	-0.895147	-0.895147	-0.895147	11.2946	-0.895147	-0.895147	-0.895147	-0.895147	-0.895147	-0.895147	-0.895147	-0.895147
-0.617853	-0.895147	-0.895147	-0.895147	-0.895147	-0.895147	-0.895147	-0.895147	-0.895147	-0.895147	-0.895147	-0.895147	-0.895147	-0.895147	-0.895147	-0.895147	-0.895147	-0.895147	-0.895147	-0.895147	-0.895147	-0.895147	-0.895147	-0.895147	-0.895147	-0.895147	-0.895147	-0.895147	-0.895147	-0.895147	-0.895147	-0.895147	-0.895147	-0.895147	-0.895147	-0.895147	-0.895147	-0.895147	-0.895147	-0.895147	-0.895147	-0.895147	-0.895147	11.2946	11.2946	-0.895147	11.2946	-0.895147	11.2946	-0.895147
-0.624231	-0.895147	-0.895147	-0.895147	-0.895147	-0.895147	-0.895147	-0.895147	-0.895147	-0.895147	-0.895147	-0.895147	-0.895147	-0.895147	-0.895147	-0.895147	-0.895147	-0.895147	-0.895147	-0.895147	-0.895147	-0.895147	-0.895147	-0.895147	-0.895147	-0.895147	-0.895147	-0.895147	-0.895147	-0.895147	-0.895147	-0.895147	-0.895147	-0.895147	-0.895147	-0.895147	-0.895147	-0.895147	-0.895147	-0.895147	-0.895147	-0.895147	-0.895147	-0.895147	-0.895147	-0.895147	-0.895147	-0.895147	-0.895147	-0.895147
-0.631486	-1.89926	-1.89926	-1.89926	-1.89926	-1.89926	-1.89926	-1.89926	-1.89926	-1.89926	5.57934	-1.89926	-1.89926	-1.89926	5.57934	-1.89926	-1.89926	-1.89926	-1.89926	-1.89926	-1.89926	-1.89926	-1.89926	-1.89926	-1.89926	-1.89926	-1.89926	-1.89926	-1.89926	-1.89926	-1.89926	-1.89926	-1.89926	-1.89926	-1.89926	-1.89926	-1.89926	-1.89926	5.57934	-1.89926	-1.89926	-1.89926	5.57934	-1.89926	-1.89926	-1.89926	5.57934	-1.89926	-1.89926	-1.89926
-0.639594	-1.60012	-1.60012	-1.60012	-1.60012	-1.60012	-1.60012	-1.60012	-1.60012	-1.60012	-1.60012	-1.60012	-1.60012	-1.60012	-1.60012	-1.60012	-1.60012	-1.60012	-1.60012	5.87849	-1.60012	-1.60012	-1.60012	-1.60012	-1.60012	-1.60012	-1.60012	-1.60012	-1.60012	-1.60012	-1.60012	-1.60012	-1.60012	-1.60012	-1.60012	5.87849	-1.60012	-1.60012	-1.60012	-1.60012	-1.60012	5.87849	5.87849	-1.60012	-1.60012	-1.60012	-1.60012	-1.60012	-1.60012	-1.60012
-0.648532	-1.89926	-1.89926	-1.89926	-1.89926	-1.89926	-1.89926	-1.89926	-1.89926	-1.89926	-1.89926	-1.89926	-1.89926	-1.89926	-1.89926	-1.89926	-1.89926	-1.89926	-1.89926	-1.89926	-1.89926	-1.89926	-1.89926	-1.89926	-1.89926	-1.89926	5.57934	-1.89926	5.57934	-1.89926	-1.89926	-1.89926	5.57934	5.57934	-1.89926	-1.89926	-1.89926	-1.89926	-1.89926	5.57934	-1.89926	5.57934	-1.89926	-1.89926	-1.89926	-1.89926	5.57934	-1.89926	-1.89926	5.57934
-0.658263	-1.89926	-1.89926	-1.89926	-1.89926	-1.89926	-1.89926	-1.89926	-1.89926	-1.89926	5.57934	-1.89926	-1.89926	5.57934	-1.89926	-1.89926	-1.89926	-1.89926	-1.89926	-1.89926	-1.89926	-1.89926	-1.89926	-1.89926	-1.89926	-1.89926	-1.89926	-1.89926	-1.89926	-1.89926	-1.89926	-1.89926	-1.89926	-1.89926	-1.89926	-1.89926	-1.89926	-1.89926	-1.89926	-1.89926	13.058	13.058	-1.89926	-1.89926	-1.89926	-1.89926	-1.89926	-1.89926	-1.89926	-1.89926
-0.668703	-4.29242	-4.29242	10.6648	-4.29242	3.18619	-4.29242	-4.29242	-4.29242	-4.29242	-4.29242	3.18619	-4.29242	3.18619	-4.29242	-4.29242	-4.29242	3.18619	-4.29242	18.1434	3.18619	-4.29242	-4.29242	-4.29242	-4.29242	-4.29242	3.18619	3.18619	-4.29242	-4.29242	-4.29242	-4.29242	-4.29242	-4.29242	-4.29242	-4.29242	-4.29242	-4.29242	-4.29242	10.6648	3.18619	-4.29242	-4.29242	3.18619	-4.29242	-4.29242	10.6648	-4.29242	-4.29242	-4.29242
-0.679758	-1.30098	-1.30098	-1.30098	-1.30098	-1.30098	-1.30098	-1.30098	-1.30098	-1.30098	-1.30098	-1.30098	-1.30098	-1.30098	-1.30098	-1.30098	-1.30098	-1.30098	-1.30098	-1.30098	-1.30098	-1.30098	-1.30098	-1.30098	-1.30098	-1.30098	-1.30098	-1.30098	-1.30098	-1.30098	-1.30098	-1.30098	-1.30098	-1.30098	-1.30098	-1.30098	-1.30098	-1.30098	-1.30098	-1.30098	-1.30098	-1.30098	-1.30098	-1.30098	-1.30098	-1.30098	-1.30098	-1.30098	-1.30098	-1.30098
-0.691334	-1.60012	-1.60012	-1.60012	-1.60012	-1.60012	-1.60012	-1.60012	-1.60012	-1.60012	-1.60012	5.87849	-1.60012	-1.60012	-1.60012	-1.60012	-1.60012	-1.60012	-1.60012	-1.60012	-1.60012	-1.60012	-1.60012	-1.60012	-1.60012	-1.60012	-1.60012	-1.60012	-1.60012	-1.60012	-1.60012	-1.60012	-1.60012	-1.60012	-1.60012	-1.60012	-1.60012	-1.60012	-1.60012	5.87849	-1.60012	5.87849	-1.60012	-1.60012	5.87849	-1.60012	-1.60012	-1.60012	-1.60012	-1.60012
-0.70334	-1.30098	-1.30098	-1.30098	-1.30098	-1.30098	-1.30098	-1.30098	-1.30098	-1.30098	-1.30098	-1.30098	-1.30098	-1.30098	-1.30098	-1.30098	-1.30098	-1.30098	-1.30098	-1.30098	-1.30098	-1.30098	-1.30098	-1.30098	-1.30098	-1.30098	-1.30098	-1.30098	-1.30098	-1.30098	-1.30098	-1.30098	-1.30098	-1.30098	-1.30098	-1.30098	-1.30098	-1.30098	-1.30098	-1.30098	-1.30098	-1.30098	-1.30098	6.17763	-1.30098	-1.30098	-1.30098	-1.30098	-1.30098	-1.30098
-0.715681	-1.30098	-1.30098	-1.30098	-1.30098	-1.30098	-1.30098	-1.30098	-1.30098	-1.30098	-1.30098	-1.30098	-1.30098	-1.30098	-1.30098	-1.30098	-1.30098	-1.30098	-1.30098	-1.30098	-1.30098	-1.30098	-1.30098	-1.30098	-1.30098	-1.30098	-1.30098	-1.30098	-1.30098	-1.30098	-1.30098	-1.30098	-1.30098	-1.30098	-1.30098	-1.30098	-1.30098	-1.30098	-1.30098	-1.30098	-1.30098	-1.30098	-1.30098	6.17763	6.17763	-1.30098	-1.30098	-1.30098	-1.30098	-1.30098
-0.728265	-2.19841	-2.19841	-2.19841	-2.19841	-2.19841	-2.19841	-2.19841	-2.19841	-2.19841	-2.19841	-2.19841	-2.19841	-2.19841	-2.19841	-2.19841	5.2802	5.2802	-2.19841	-2.19841	-2.19841	-2.19841	-2.19841	-2.19841	-2.19841	-2.19841	-2.19841	-2.19841	5.2802	-2.19841	-2.19841	5.2802	-2.19841	-2.19841	-2.19841	-2.19841	-2.19841	-2.19841	-2.19841	-2.19841	-2.19841	5.2802	-2.19841	5.2802	5.2802	5.2802	-2.19841	5.2802	-2.19841	-2.19841
-0.740998	6.17763	-1.30098	-1.30098	-1.30098	-1.30098	-1.30098	-1.30098	-1.30098	-1.30098	-1.30098	-1.30098	-1.30098	-1.30098	-1.30098	-1.30098	-1.30098	-1.30098	-1.30098	-1.30098	-1.30098	-1.30098	-1.30098	-1.30098	-1.30098	-1.30098	-1.30098	-1.30098	-1.30098	-1.30098	-1.30098	-1.30098	-1.30098	-1.30098	-1.30098	-1.30098	-1.30098	-1.30098	-1.30098	-1.30098	-1.30098	-1.30098	-1.30098	-1.30098	-1.30098	-1.30098	-1.30098	6.17763	-1.30098	-1.30098
-0.753787	-1.60012	-1.60012	-1.60012	-1.60012	-1.60012	-1.60012	-1.60012	-1.60012	-1.60012	-1.60012	5.87849	-1.60012	-1.60012	-1.60012	-1.60012	-1.60012	-1.60012	-1.60012	-1.60012	-1.60012	-1.60012	-1.60012	-1.60012	-1.60012	-1.60012	-1.60012	-1.60012	-1.60012	-1.60012	-1.60012	-1.60012	-1.60012	-1.60012	-1.60012	-1.60012	-1.60012	-1.60012	-1.60012	-1.60012	-1.60012	-1.60012	-1.60012	-1.60012	-1.60012	-1.60012	-1.60012	-1.60012	5.87849	-1.60012
-0.766539	-1.30098	-1.30098	-1.30098	-1.30098	-1.30098	-1.30098	-1.30098	-1.30098	-1.30098	-1.30098	-1.30098	-1.30098	-1.30098	-1.30098	-1.30098	-1.30098	-1.30098	-1.30098	-1.30098	-1.30098	-1.30098	-1.30098	-1.30098	-1.30098	-1.30098	-1.30098	-1.30098	-1.30098	-1.30098	-1.30098	-1.30098	-1.30098	-1.30098	-1.30098	-1.30098	-1.30098	-1.30098	-1.30098	13.6562	13.6562	-1.30098	-1.30098	-1.30098	-1.30098	-1.30098	-1.30098	6.17763	-1.30098	-1.30098
-0.779168	-1.60012	-1.60012	-1.60012	-1.60012	5.87849	-1.60012	-1.60012	-1.60012	-1.60012	-1.60012	-1.60012	-1.60012	-1.60012	-1.60012	-1.60012	-1.60012	-1.60012	-1.60012	-1.60012	-1.60012	-1.60012	-1.60012	-1.60012	-1.60012	-1.60012	-1.60012	-1.60012	-1.60012	-1.60012	-1.60012	-1.60012	-1.60012	-1.60012	-1.60012	-1.60012	-1.60012	-1.60012	-1.60012	-1.60012	5.87849	-1.60012	5.87849	5.87849	5.87849	-1.60012	-1.60012	-1.60012	-1.60012	-1.60012
-0.791622	-1.30098	-1.30098	-1.30098	-1.30098	-1.30098	-1.30098	-1.30098	-1.30098	-1.30098	-1.30098	-1.30098	-1.30098	-1.30098	-1.30098	-1.30098	-1.30098	-1.30098	-1.30098	-1.30098	-1.30098	-1.30098	-1.30098	-1.30098	-1.30098	-1.30098	-1.30098	-1.30098	-1.30098	-1.30098	-1.30098	-1.30098	-1.30098	-1.30098	-1.30098	-1.30098	-1.30098	-1.30098	-1.30098	6.17763	-1.30098	-1.30098	-1.30098	-1.30098	-1.30098	-1.30098	6.17763	6.17763	-1.30098	-1.30098
-0.803858	-1.89926	-1.89926	-1.89926	5.57934	-1.89926	-1.89926	-1.89926	-1.89926	-1.89926	-1.89926	-1.89926	-1.89926	-1.89926	-1.89926	-1.89926	-1.89926	-1.89926	-1.89926	-1.89926	-1.89926	-1.89926	5.57934	-1.89926	5.57934	-1.89926	-1.89926	-1.89926	-1.89926	-1.89926	-1.89926	-1.89926	-1.89926	-1.89926	-1.89926	-1.89926	-1.89926	-1.89926	-1.89926	-1.89926	5.57934	-1.89926	-1.89926	-1.89926	-1.89926	-1.89926	-1.89926	-1.89926	-1.89926	13.058
-0.815836	-1.30098	-1.30098	-1.30098	-1.30098	-1.30098	-1.30098	-1.30098	-1.30098	-1.30098	-1.30098	-1.30098	-1.30098	-1.30098	-1.30098	-1.30098	-1.30098	-1.30098	-1.30098	-1.30098	-1.30098	-1.30098	-1.30098	-1.30098	-1.30098	-1.30098	-1.30098	-1.30098	-1.30098	-1.30098	-1.30098	-1.30098	-1.30098	-1.30098	-1.30098	-1.30098	-1.30098	-1.30098	-1.30098	-1.30098	6.17763	-1.30098	-1.30098	-1.30098	-1.30098	-1.30098	-1.30098	-1.30098	-1.30098	-1.30098
-0.827511	-1.60012	-1.60012	-1.60012	-1.60012	-1.60012	-1.60012	-1.60012	-1.60012	-1.60012	-1.60012	-1.60012	-1.60012	-1.60012	-1.60012	-1.60012	-1.60012	-1.60012	-1.60012	-1.60012	-1.60012	5.87849	-1.60012	-1.60012	-1.60012	-1.60012	-1.60012	-1.60012	-1.60012	-1.60012	-1.60012	-1.60012	-1.60012	-1.60012	-1.60012	-1.60012	-1.60012	-1.60012	-1.60012	13.3571	-1.60012	-1.60012	-1.60012	-1.60012	-1.60012	-1.60012	-1.60012	-1.60012	-1.60012	-1.60012
-0.838842	-1.89926	-1.89926	-1.89926	-1.89926	-1.89926	-1.89926	-1.89926	-1.89926	-1.89926	-1.89926	-1.89926	-1.89926	-1.89926	-1.89926	-1.89926	5.57934	-1.89926	-1.89926	-1.89926	-1.89926	5.57934	-1.89926	-1.89926	-1.89926	-1.89926	-1.89926	-1.89926	-1.89926	-1.89926	-1.89926	-1.89926	-1.89926	-1.89926	-1.89926	-1.89926	-1.89926	-1.89926	13.058	5.57934	13.058	13.058	-1.89926	20.5366	5.57934	-1.89926	5.57934	-1.89926	5.57934	5.57934
-0.849786	-2.19841	-2.19841	-2.19841	-2.19841	5.2802	-2.19841	-2.19841	-2.19841	-2.19841	-2.19841	5.2802	-2.19841	-2.19841	-2.19841	-2.19841	-2.19841	-2.19841	5.2802	-2.19841	-2.19841	-2.19841	-2.19841	-2.19841	-2.19841	-2.19841	-2.19841	-2.19841	-2.19841	-2.19841	5.2802	-2.19841	-2.19841	-2.19841	-2.19841	-2.19841	-2.19841	-2.19841	-2.19841	-2.19841	-2.19841	-2.19841	-2.19841	-2.19841	-2.19841	-2.19841	-2.19841	5.2802	-2.19841	-2.19841
-0.860301	-1.30098	6.17763	-1.30098	-1.30098	-1.30098	-1.30098	-1.30098	-1.30098	-1.30098	-1.30098	-1.30098	-1.30098	-1.30098	-1.30098	-1.30098	-1.30098	-1.30098	-1.30098	-1.30098	-1.30098	-1.30098	-1.30098	-1.30098	-1.30098	-1.30098	-1.30098	-1.30098	-1.30098	-1.30098	-1.30098	-1.30098	-1.30098	-1.30098	6.17763	-1.30098	-1.30098	-1.30098	6.17763	6.17763	6.17763	6.17763	-1.30098	-1.30098	-1.30098	-1.30098	6.17763	-1.30098	-1.30098	6.17763
-0.870344	-2.19841	-2.19841	-2.19841	-2.19841	-2.19841	-2.19841	-2.19841	-2.19841	-2.19841	-2.19841	-2.19841	-2.19841	-2.19841	-2.19841	-2.19841	-2.19841	-2.19841	5.2802	-2.19841	-2.19841	-2.19841	-2.19841	-2.19841	-2.19841	5.2802	5.2802	-2.19841	-2.19841	-2.19841	-2.19841	-2.19841	5.2802	-2.19841	-2.19841	-2.19841	-2.19841	12.7588	5.2802	5.2802	12.7588	-2.19841	5.2802	-2.19841	-2.19841	-2.19841	5.2802	-2.19841	-2.19841	5.2802
-0.879873	-1.30098	-1.30098	-1.30098	-1.30098	-1.30098	-1.30098	-1.30098	-1.30098	-1.30098	-1.30098	-1.30098	-1.30098	-1.30098	-1.30098	-1.30098	-1.30098	-1.30098	-1.30098	-1.30098	-1.30098	-1.30098	-1.30098	-1.30098	-1.30098	-1.30098	-1.30098	-1.30098	-1.30098	-1.30098	-1.30098	-1.30098	-1.30098	-1.30098	-1.30098	-1.30098	-1.30098	-1.30098	-1.30098	-1.30098	-1.30098	13.6562	-1.30098	-1.30098	6.17763	-1.30098	-1.30098	-1.30098	-1.30098	-1.30098
-0.88885	-1.30098	-1.30098	-1.30098	-1.30098	-1.30098	-1.30098	-1.30098	-1.30098	-1.30098	-1.30098	-1.30098	-1.30098	-1.30098	-1.30098	-1.30098	-1.30098	-1.30098	-1.30098	-1.30098	-1.30098	-1.30098	-1.30098	-1.30098	-1.30098	-1.30098	-1.30098	-1.30098	-1.30098	-1.30098	-1.30098	-1.30098	-1.30098	-1.30098	-1.30098	-1.30098	-1.30098	-1.30098	-1.30098	-1.30098	6.17763	-1.30098	-1.30098	6.17763	-1.30098	-1.30098	-1.30098	-1.30098	6.17763	-1.30098
-0.897262	-2.19841	-2.19841	5.2802	-2.19841	-2.19841	5.2802	-2.19841	-2.19841	-2.19841	-2.19841	-2.19841	-2.19841	-2.19841	-2.19841	-2.19841	-2.19841	-2.19841	-2.19841	5.2802	-2.19841	-2.19841	-2.19841	-2.19841	5.2802	-2.19841	-2.19841	-2.19841	-2.19841	-2.19841	-2.19841	-2.19841	-2.19841	-2.19841	-2.19841	-2.19841	-2.19841	-2.19841	-2.19841	-2.19841	-2.19841	5.2802	-2.19841	-2.19841	-2.19841	5.2802	-2.19841	-2.19841	-2.19841	-2.19841
-0.905108	-1.60012	5.87849	-1.60012	-1.60012	5.87849	-1.60012	-1.60012	-1.60012	-1.60012	-1.60012	-1.60012	-1.60012	-1.60012	-1.60012	-1.60012	-1.60012	-1.60012	-1.60012	-1.60012	-1.60012	-1.60012	-1.60012	-1.60012	-1.60012	-1.60012	-1.60012	-1.60012	-1.60012	-1.60012	-1.60012	-1.60012	-1.60012	-1.60012	-1.60012	-1.60012	-1.60012	-1.60012	-1.60012	-1.60012	-1.60012	-1.60012	-1.60012	-1.60012	-1.60012	-1.60012	-1.60012	-1.60012	-1.60012	-1.60012
-0.912386	-1.60012	-1.60012	-1.60012	-1.60012	-1.60012	-1.60012	5.87849	-1.60012	-1.60012	-1.60012	-1.60012	-1.60012	-1.60012	-1.60012	-1.60012	-1.60012	-1.60012	-1.60012	-1.60012	-1.60012	-1.60012	-1.60012	-1.60012	-1.60012	-1.60012	-1.60012	-1.60012	-1.60012	-1.60012	-1.60012	-1.60012	-1.60012	-1.60012	5.87849	5.87849	5.87849	-1.60012	-1.60012	-1.60012	13.3571	5.87849	-1.60012	5.87849	-1.60012	-1.60012	-1.60012	5.87849	-1.60012	5.87849
-0.919095	-1.30098	-1.30098	-1.30098	-1.30098	-1.30098	-1.30098	-1.30098	-1.30098	-1.30098	-1.30098	-1.30098	-1.30098	-1.30098	-1.30098	-1.30098	-1.30098	-1.30098	-1.30098	-1.30098	-1.30098	-1.30098	-1.30098	-1.30098	-1.30098	-1.30098	-1.30098	-1.30098	-1.30098	-1.30098	-1.30098	-1.30098	-1.30098	-1.30098	-1.30098	-1.30098	6.17763	-1.30098	-1.30098	6.17763	-1.30098	-1.30098	6.17763	-1.30098	-1.30098	-1.30098	-1.30098	-1.30098	-1.30098	-1.30098
-0.925233	-1.89926	-1.89926	-1.89926	5.57934	-1.89926	-1.89926	-1.89926	-1.89926	-1.89926	-1.89926	-1.89926	5.57934	-1.89926	-1.89926	5.57934	-1.89926	-1.89926	-1.89926	-1.89926	-1.89926	-1.89926	-1.89926	-1.89926	-1.89926	-1.89926	-1.89926	-1.89926	-1.89926	-1.89926	-1.89926	-1.89926	-1.89926	-1.89926	-1.89926	-1.89926	-1.89926	-1.89926	-1.89926	-1.89926	5.57934	5.57934	5.57934	-1.89926	-1.89926	-1.89926	-1.89926	-1.89926	-1.89926	5.57934
-0.930798	-1.89926	5.57934	-1.89926	-1.89926	-1.89926	-1.89926	-1.89926	-1.89926	-1.89926	-1.89926	-1.89926	-1.89926	-1.89926	5.57934	-1.89926	-1.89926	-1.89926	-1.89926	-1.89926	-1.89926	-1.89926	-1.89926	-1.89926	-1.89926	5.57934	-1.89926	-1.89926	-1.89926	-1.89926	-1.89926	-1.89926	-1.89926	5.57934	-1.89926	-1.89926	-1.89926	-1.89926	-1.89926	5.57934	-1.89926	-1.89926	-1.89926	-1.89926	-1.89926	-1.89926	-1.89926	-1.89926	-1.89926	-1.89926
-0.93579	-1.60012	-1.60012	-1.60012	-1.60012	-1.60012	-1.60012	-1.60012	-1.60012	-1.60012	-1.60012	-1.60012	-1.60012	5.87849	-1.60012	-1.60012	-1.60012	-1.60012	-1.60012	-1.60012	-1.60012	-1.60012	-1.60012	-1.60012	-1.60012	-1.60012	-1.60012	-1.60012	-1.60012	-1.60012	-1.60012	-1.60012	-1.60012	-1.60012	-1.60012	-1.60012	-1.60012	-1.60012	-1.60012	5.87849	-1.60012	13.3571	-1.60012	-1.60012	-1.60012	-1.60012	-1.60012	-1.60012	-1.60012	-1.60012
-0.940207	-1.60012	-1.60012	-1.60012	-1.60012	-1.60012	-1.60012	-1.60012	-1.60012	-1.60012	-1.60012	-1.60012	-1.60012	-1.60012	-1.60012	-1.60012	-1.60012	-1.60012	-1.60012	-1.60012	-1.60012	-1.60012	-1.60012	-1.60012	5.87849	-1.60012	-1.60012	-1.60012	-1.60012	-1.60012	-1.60012	-1.60012	-1.60012	-1.60012	-1.60012	-1.60012	-1.60012	-1.60012	-1.60012	-1.60012	-1.60012	-1.60012	-1.60012	-1.60012	5.87849	5.87849	-1.60012	-1.60012	-1.60012	-1.60012
-0.944048	-1.30098	-1.30098	-1.30098	-1.30098	-1.30098	-1.30098	-1.30098	-1.30098	-1.30098	-1.30098	-1.30098	-1.30098	-1.30098	-1.30098	-1.30098	-1.30098	-1.30098	-1.30098	-1.30098	-1.30098	-1.30098	-1.30098	-1.30098	-1.30098	-1.30098	-1.30098	-1.30098	-1.30098	-1.30098	-1.30098	-1.30098	-1.30098	-1.30098	-1.30098	-1.30098	-1.30098	-1.30098	-1.30098	-1.30098	-1.30098	6.17763	6.17763	6.17763	-1.30098	-1.30098	-1.30098	6.17763	-1.30098	-1.30098
-0.947308	-1.30098	-1.30098	6.17763	-1.30098	-1.30098	-1.30098	-1.30098	-1.30098	-1.30098	-1.30098	-1.30098	-1.30098	-1.30098	-1.30098	-1.30098	-1.30098	-1.30098	-1.30098	-1.30098	-1.30098	-1.30098	-1.30098	-1.30098	-1.30098	-1.30098	-1.30098	-1.30098	-1.30098	-1.30098	-1.30098	-1.30098	-1.30098	-1.30098	-1.30098	-1.30098	6.17763	-1.30098	-1.30098	-1.30098	6.17763	-1.30098	-1.30098	-1.30098	6.17763	-1.30098	-1.30098	-1.30098	-1.30098	-1.30098
-0.949966	-1.30098	-1.30098	-1.30098	-1.30098	-1.30098	-1.30098	-1.30098	-1.30098	-1.30098	-1.30098	-1.30098	-1.30098	-1.30098	-1.30098	-1.30098	-1.30098	-1.30098	-1.30098	-1.30098	-1.30098	-1.30098	-1.30098	-1.30098	-1.30098	-1.30098	-1.30098	-1.30098	-1.30098	-1.30098	-1.30098	-1.30098	-1.30098	-1.30098	-1.30098	-1.30098	-1.30098	-1.30098	-1.30098	-1.30098	-1.30098	6.17763	6.17763	-1.30098	-1.30098	-1.30098	6.17763	-1.30098	-1.30098	-1.30098
-0.951986	-1.60012	5.87849	-1.60012	-1.60012	-1.60012	-1.60012	-1.60012	-1.60012	-1.60012	-1.60012	-1.60012	-1.60012	-1.60012	5.87849	-1.60012	-1.60012	-1.60012	-1.60012	-1.60012	-1.60012	-1.60012	-1.60012	-1.60012	-1.60012	-1.60012	-1.60012	-1.60012	-1.60012	-1.60012	-1.60012	-1.60012	-1.60012	-1.60012	-1.60012	-1.60012	-1.60012	-1.60012	-1.60012	5.87849	-1.60012	5.87849	-1.60012	-1.60012	-1.60012	-1.60012	-1.60012	-1.60012	-1.60012	-1.60012
-0.953335	-1.30098	-1.30098	-1.30098	-1.30098	-1.30098	-1.30098	-1.30098	-1.30098	-1.30098	-1.30098	-1.30098	-1.30098	-1.30098	-1.30098	-1.30098	-1.30098	-1.30098	-1.30098	-1.30098	-1.30098	-1.30098	-1.30098	-1.30098	-1.30098	-1.30098	-1.30098	-1.30098	-1.30098	-1.30098	6.17763	-1.30098	-1.30098	-1.30098	-1.30098	-1.30098	-1.30098	-1.30098	-1.30098	-1.30098	-1.30098	-1.30098	-1.30098	-1.30098	6.17763	-1.30098	6.17763	-1.30098	6.17763	6.17763
-0.953976	-1.30098	-1.30098	-1.30098	-1.30098	-1.30098	-1.30098	-1.30098	-1.30098	-1.30098	-1.30098	-1.30098	-1.30098	-1.30098	-1.30098	-1.30098	-1.30098	-1.30098	-1.30098	-1.30098	-1.30098	-1.30098	-1.30098	-1.30098	-1.30098	-1.30098	-1.30098	-1.30098	-1.30098	-1.30098	-1.30098	-1.30098	-1.30098	-1.30098	-1.30098	6.17763	-1.30098	-1.30098	-1.30098	-1.30098	-1.30098	13.6562	-1.30098	-1.30098	6.17763	-1.30098	-1.30098	-1.30098	-1.30098	-1.30098
-0.953877	-1.30098	-1.30098	-1.30098	-1.30098	-1.30098	-1.30098	-1.30098	-1.30098	-1.30098	-1.30098	-1.30098	-1.30098	-1.30098	-1.30098	-1.30098	-1.30098	-1.30098	-1.30098	-1.30098	-1.30098	-1.30098	-1.30098	-1.30098	-1.30098	-1.30098	-1.30098	-1.30098	-1.30098	-1.30098	-1.30098	-1.30098	-1.30098	-1.30098	-1.30098	-1.30098	-1.30098	-1.30098	-1.30098	-1.30098	-1.30098	6.17763	13.6562	6.17763	-1.30098	-1.30098	-1.30098	-1.30098	-1.30098	6.17763
-0.953002	-2.19841	-2.19841	-2.19841	-2.19841	-2.19841	-2.19841	5.2802	-2.19841	-2.19841	-2.19841	-2.19841	-2.19841	-2.19841	5.2802	-2.19841	-2.19841	-2.19841	-2.19841	-2.19841	-2.19841	-2.19841	-2.19841	-2.19841	-2.19841	5.2802	-2.19841	-2.19841	-2.19841	-2.19841	-2.19841	-2.19841	-2.19841	-2.19841	-2.19841	-2.19841	-2.19841	-2.19841	-2.19841	-2.19841	-2.19841	-2.19841	-2.19841	-2.19841	5.2802	-2.19841	-2.19841	5.2802	-2.19841	-2.19841
-0.951317	-1.60012	-1.60012	-1.60012	-1.60012	-1.60012	-1.60012	-1.60012	-1.60012	-1.60012	-1.60012	-1.60012	-1.60012	-1.60012	-1.60012	-1.60012	-1.60012	-1.60012	-1.60012	-1.60012	-1.60012	-1.60012	5.87849	-1.60012	-1.60012	-1.60012	-1.60012	-1.60012	-1.60012	-1.60012	-1.60012	5.87849	-1.60012	-1.60012	-1.60012	5.87849	-1.60012	-1.60012	-1.60012	-1.60012	-1.60012	-1.60012	5.87849	5.87849	-1.60012	5.87849	-1.60012	-1.60012	-1.60012	-1.60012
-0.948786	-1.30098	-1.30098	-1.30098	-1.30098	-1.30098	-1.30098	-1.30098	-1.30098	-1.30098	-1.30098	-1.30098	-1.30098	-1.30098	-1.30098	-1.30098	-1.30098	-1.30098	-1.30098	-1.30098	-1.30098	-1.30098	-1.30098	-1.30098	-1.30098	-1.30098	-1.30098	-1.30098	-1.30098	-1.30098	-1.30098	-1.30098	-1.30098	-1.30098	-1.30098	-1.30098	-1.30098	-1.30098	-1.30098	-1.30098	6.17763	6.17763	-1.30098	6.17763	-1.30098	-1.30098	-1.30098	-1.30098	-1.30098	-1.30098
-0.945376	-1.60012	-1.60012	5.87849	-1.60012	-1.60012	-1.60012	-1.60012	-1.60012	-1.60012	-1.60012	-1.60012	-1.60012	-1.60012	-1.60012	-1.60012	-1.60012	-1.60012	-1.60012	-1.60012	-1.60012	-1.60012	-1.60012	-1.60012	5.87849	-1.60012	-1.60012	-1.60012	-1.60012	-1.60012	-1.60012	-1.60012	-1.60012	-1.60012	-1.60012	-1.60012	-1.60012	-1.60012	5.87849	-1.60012	-1.60012	-1.60012	-1.60012	-1.60012	5.87849	-1.60012	5.87849	5.87849	5.87849	-1.60012
-0.941055	-1.60012	-1.60012	-1.60012	-1.60012	-1.60012	-1.60012	-1.60012	-1.60012	-1.60012	-1.60012	-1.60012	-1.60012	-1.60012	-1.60012	-1.60012	-1.60012	-1.60012	-1.60012	-1.60012	-1.60012	-1.60012	-1.60012	-1.60012	-1.60012	-1.60012	5.87849	-1.60012	-1.60012	-1.60012	-1.60012	-1.60012	-1.60012	-1.60012	-1.60012	-1.60012	-1.60012	-1.60012	5.87849	-1.60012	-1.60012	-1.60012	-1.60012	-1.60012	-1.60012	-1.60012	5.87849	-1.60012	-1.60012	5.87849
-0.935863	-0.241423	-0.241423	-0.241423	-0.241423	-0.241423	-0.241423	-0.241423	-0.241423	-0.241423	-0.241423	-0.241423	-0.241423	-0.241423	-0.241423	-0.241423	-0.241423	-0.241423	-0.241423	-0.241423	-0.241423	-0.241423	-0.241423	-0.241423	-0.241423	-0.241423	-0.241423	-0.241423	-0.241423	-0.241423	-0.241423	-0.241423	8.16847	-0.241423	-0.241423	-0.241423	-0.241423	-0.241423	-0.241423	-0.241423	-0.241423	8.16847	-0.241423	-0.241423	-0.241423	-0.241423	-0.241423	-0.241423	-0.241423	-0.241423
-0.929895	7.83207	-0.577819	-0.577819	-0.577819	-0.577819	-0.577819	-0.577819	-0.577819	-0.577819	-0.577819	-0.577819	-0.577819	-0.577819	-0.577819	-0.577819	-0.577819	-0.577819	-0.577819	-0.577819	-0.577819	-0.577819	-0.577819	-0.577819	-0.577819	-0.577819	-0.577819	7.83207	-0.577819	-0.577819	-0.577819	-0.577819	-0.577819	-0.577819	-0.577819	-0.577819	-0.577819	-0.577819	-0.577819	-0.577819	-0.577819	-0.577819	-0.577819	-0.577819	-0.577819	-0.577819	7.83207	-0.577819	-0.577819	-0.577819
-0.923251	-0.577819	-0.577819	-0.577819	-0.577819	-0.577819	-0.577819	-0.577819	-0.577819	-0.577819	-0.577819	-0.577819	-0.577819	-0.577819	-0.577819	-0.577819	-0.577819	7.83207	-0.577819	-0.577819	-0.577819	-0.577819	-0.577819	-0.577819	-0.577819	-0.577819	-0.577819	-0.577819	-0.577819	-0.577819	-0.577819	-0.577819	-0.577819	-0.577819	-0.577819	-0.577819	-0.577819	-0.577819	7.83207	-0.577819	-0.577819	-0.577819	-0.577819	-0.577819	-0.577819	-0.577819	-0.577819	-0.577819	-0.577819	-0.577819
-0.916029	-1.25061	-1.25061	-1.25061	-1.25061	-1.25061	-1.25061	-1.25061	15.5692	-1.25061	-1.25061	-1.25061	-1.25061	-1.25061	7.15928	-1.25061	-1.25061	-1.25061	-1.25061	-1.25061	-1.25061	-1.25061	-1.25061	-1.25061	-1.25061	-1.25061	-1.25061	-1.25061	-1.25061	-1.25061	-1.25061	-1.25061	-1.25061	-1.25061	-1.25061	-1.25061	-1.25061	-1.25061	-1.25061	7.15928	23.9791	15.5692	15.5692	-1.25061	7.15928	7.15928	7.15928	7.15928	7.15928	15.5692
-0.908328	-0.577819	-0.577819	-0.577819	-0.577819	-0.577819	-0.577819	-0.577819	-0.577819	-0.577819	-0.577819	-0.577819	-0.577819	-0.577819	-0.577819	-0.577819	-0.577819	-0.577819	-0.577819	-0.577819	-0.577819	-0.577819	-0.577819	-0.577819	7.83207	-0.577819	-0.577819	-0.577819	-0.577819	-0.577819	-0.577819	-0.577819	7.83207	-0.577819	-0.577819	7.83207	7.83207	-0.577819	-0.577819	-0.577819	-0.577819	-0.577819	-0.577819	-0.577819	-0.577819	-0.577819	-0.577819	7.83207	-0.577819	-0.577819
-0.900246	-0.241423	-0.241423	-0.241423	-0.241423	-0.241423	-0.241423	-0.241423	-0.241423	-0.241423	-0.241423	-0.241423	-0.241423	-0.241423	-0.241423	-0.241423	-0.241423	-0.241423	-0.241423	-0.241423	-0.241423	-0.241423	-0.241423	-0.241423	-0.241423	-0.241423	-0.241423	-0.241423	-0.241423	-0.241423	-0.241423	-0.241423	-0.241423	-0.241423	-0.241423	-0.241423	-0.241423	-0.241423	-0.241423	-0.241423	-0.241423	-0.241423	-0.241423	-0.241423	8.16847	8.16847	-0.241423	8.16847	-0.241423	-0.241423
-0.891882	-0.577819	-0.577819	-0.577819	-0.577819	-0.577819	-0.577819	-0.577819	-0.577819	-0.577819	-0.577819	-0.577819	-0.577819	-0.577819	-0.577819	-0.577819	-0.577819	-0.577819	-0.577819	-0.577819	-0.577819	-0.577819	7.83207	-0.577819	-0.577819	-0.577819	-0.577819	-0.577819	-0.577819	-0.577819	7.83207	-0.577819	-0.577819	-0.577819	-0.577819	-0.577819	7.83207	-0.577819	-0.577819	-0.577819	-0.577819	-0.577819	-0.577819	-0.577819	-0.577819	-0.577819	-0.577819	-0.577819	-0.577819	-0.577819
-0.883335	-0.914215	-0.914215	7.49568	-0.914215	-0.914215	-0.914215	-0.914215	-0.914215	-0.914215	-0.914215	-0.914215	7.49568	-0.914215	-0.914215	-0.914215	-0.914215	-0.914215	-0.914215	-0.914215	7.49568	-0.914215	-0.914215	-0.914215	-0.914215	-0.914215	-0.914215	-0.914215	-0.914215	-0.914215	-0.914215	-0.914215	-0.914215	-0.914215	7.49568	-0.914215	7.49568	-0.914215	-0.914215	-0.914215	-0.914215	-0.914215	-0.914215	7.49568	-0.914215	7.49568	7.49568	-0.914215	-0.914215	7.49568
-0.874703	-0.914215	-0.914215	-0.914215	-0.914215	-0.914215	-0.914215	-0.914215	-0.914215	-0.914215	-0.914215	-0.914215	-0.914215	-0.914215	-0.914215	-0.914215	-0.914215	-0.914215	-0.914215	-0.914215	-0.914215	-0.914215	-0.914215	-0.914215	7.49568	-0.914215	-0.914215	-0.914215	-0.914215	7.49568	-0.914215	-0.914215	-0.914215	-0.914215	-0.914215	-0.914215	-0.914215	-0.914215	-0.914215	-0.914215	-0.914215	-0.914215	-0.914215	-0.914215	-0.914215	-0.914215	-0.914215	-0.914215	-0.914215	-0.914215
-0.866083	-0.241423	-0.241423	8.16847	-0.241423	-0.241423	-0.241423	-0.241423	-0.241423	-0.241423	-0.241423	-0.241423	-0.241423	-0.241423	-0.241423	-0.241423	-0.241423	-0.241423	-0.241423	-0.241423	-0.241423	-0.241423	-0.241423	-0.241423	-0.241423	-0.241423	-0.241423	-0.241423	-0.241423	-0.241423	-0.241423	-0.241423	8.16847	-0.241423	-0.241423	-0.241423	-0.241423	-0.241423	-0.241423	-0.241423	-0.241423	-0.241423	-0.241423	-0.241423	-0.241423	-0.241423	-0.241423	-0.241423	-0.241423	-0.241423
-0.857534	-0.241423	-0.241423	-0.241423	-0.241423	-0.241423	-0.241423	-0.241423	-0.241423	-0.241423	-0.241423	-0.241423	-0.241423	-0.241423	-0.241423	-0.241423	-0.241423	-0.241423	-0.241423	-0.241423	-0.241423	-0.241423	-0.241423	-0.241423	-0.241423	-0.241423	-0.241423	-0.241423	-0.241423	-0.241423	-0.241423	-0.241423	-0.241423	8.16847	-0.241423	-0.241423	8.16847	-0.241423	-0.241423	-0.241423	-0.241423	8.16847	-0.241423	-0.241423	-0.241423	-0.241423	8.16847	8.16847	-0.241423	-0.241423
-0.849064	-0.914215	-0.914215	-0.914215	-0.914215	-0.914215	-0.914215	-0.914215	-0.914215	-0.914215	-0.914215	-0.914215	-0.914215	-0.914215	-0.914215	7.49568	-0.914215	7.49568	-0.914215	-0.914215	-0.914215	-0.914215	-0.914215	-0.914215	-0.914215	-0.914215	-0.914215	-0.914215	-0.914215	-0.914215	15.9056	15.9056	-0.914215	-0.914215	-0.914215	-0.914215	-0.914215	-0.914215	-0.914215	-0.914215	-0.914215	-0.914215	-0.914215	-0.914215	-0.914215	-0.914215	-0.914215	7.49568	-0.914215	7.49568
-0.840682	-0.577819	-0.577819	-0.577819	-0.577819	-0.577819	-0.577819	-0.577819	-0.577819	-0.577819	7.83207	-0.577819	-0.577819	-0.577819	-0.577819	-0.577819	-0.577819	-0.577819	-0.577819	-0.577819	-0.577819	-0.577819	-0.577819	-0.577819	-0.577819	-0.577819	-0.577819	-0.577819	-0.577819	-0.577819	-0.577819	-0.577819	-0.577819	7.83207	-0.577819	-0.577819	7.83207	-0.577819	-0.577819	-0.577819	-0.577819	-0.577819	-0.577819	-0.577819	-0.577819	-0.577819	-0.577819	-0.577819	-0.577819	-0.577819
-0.832395	-0.577819	-0.577819	-0.577819	-0.577819	-0.577819	-0.577819	-0.577819	-0.577819	-0.577819	-0.577819	-0.577819	-0.577819	-0.577819	-0.577819	7.83207	-0.577819	-0.577819	-0.577819	-0.577819	-0.577819	-0.577819	-0.577819	-0.577819	-0.577819	-0.577819	-0.577819	-0.577819	-0.577819	-0.577819	-0.577819	-0.577819	-0.577819	-0.577819	-0.577819	-0.577819	-0.577819	-0.577819	-0.577819	7.83207	-0.577819	16.242	-0.577819	7.83207	-0.577819	-0.577819	-0.577819	-0.577819	-0.577819	7.83207
-0.82421	-0.914215	7.49568	-0.914215	7.49568	-0.914215	-0.914215	-0.914215	-0.914215	-0.914215	-0.914215	-0.914215	-0.914215	-0.914215	-0.914215	-0.914215	-0.914215	-0.914215	-0.914215	-0.914215	-0.914215	-0.914215	-0.914215	-0.914215	-0.914215	-0.914215	15.9056	-0.914215	-0.914215	-0.914215	-0.914215	-0.914215	-0.914215	-0.914215	-0.914215	-0.914215	-0.914215	-0.914215	-0.914215	-0.914215	-0.914215	-0.914215	-0.914215	7.49568	-0.914215	-0.914215	-0.914215	-0.914215	7.49568	-0.914215
-0.816134	-0.241423	-0.241423	-0.241423	-0.241423	-0.241423	-0.241423	-0.241423	-0.241423	-0.241423	-0.241423	-0.241423	-0.241423	-0.241423	-0.241423	-0.241423	-0.241423	-0.241423	-0.241423	-0.241423	-0.241423	-0.241423	-0.241423	-0.241423	-0.241423	-0.241423	-0.241423	-0.241423	-0.241423	-0.241423	-0.241423	-0.241423	-0.241423	-0.241423	-0.241423	-0.241423	-0.241423	-0.241423	-0.241423	-0.241423	-0.241423	8.16847	-0.241423	-0.241423	-0.241423	8.16847	-0.241423	8.16847	8.16847	-0.241423
-0.808176	8.16847	-0.241423	-0.241423	-0.241423	-0.241423	-0.241423	-0.241423	-0.241423	-0.241423	-0.241423	-0.241423	-0.241423	-0.241423	-0.241423	-0.241423	-0.241423	-0.241423	-0.241423	-0.241423	-0.241423	-0.241423	-0.241423	-0.241423	-0.241423	-0.241423	-0.241423	-0.241423	-0.241423	-0.241423	-0.241423	-0.241423	-0.241423	-0.241423	-0.241423	16.5784	-0.241423	-0.241423	-0.241423	-0.241423	-0.241423	-0.241423	-0.241423	-0.241423	8.16847	-0.241423	-0.241423	8.16847	-0.241423	-0.241423
-0.800342	-0.241423	-0.241423	-0.241423	-0.241423	-0.241423	-0.241423	-0.241423	-0.241423	-0.241423	-0.241423	-0.241423	-0.241423	-0.241423	-0.241423	-0.241423	-0.241423	-0.241423	-0.241423	-0.241423	-0.241423	-0.241423	-0.241423	-0.241423	-0.241423	-0.241423	-0.241423	-0.241423	-0.241423	-0.241423	-0.241423	-0.241423	-0.241423	-0.241423	-0.241423	-0.241423	-0.241423	-0.241423	-0.241423	-0.241423	-0.241423	8.16847	-0.241423	-0.241423	-0.241423	8.16847	8.16847	-0.241423	-0.241423	-0.241423
-0.792639	-0.577819	-0.577819	-0.577819	-0.577819	-0.577819	-0.577819	-0.577819	-0.577819	-0.577819	-0.577819	-0.577819	-0.577819	-0.577819	-0.577819	-0.577819	-0.577819	-0.577819	-0.577819	-0.577819	-0.577819	-0.577819	-0.577819	-0.577819	7.83207	-0.577819	-0.577819	-0.577819	-0.577819	-0.577819	-0.577819	16.242	-0.577819	-0.577819	-0.577819	-0.577819	-0.577819	-0.577819	-0.577819	-0.577819	-0.577819	-0.577819	-0.577819	-0.577819	-0.577819	-0.577819	7.83207	-0.577819	-0.577819	-0.577819
-0.785076	8.16847	-0.241423	8.16847	-0.241423	-0.241423	-0.241423	-0.241423	-0.241423	-0.241423	-0.241423	-0.241423	-0.241423	-0.241423	-0.241423	-0.241423	-0.241423	-0.241423	-0.241423	-0.241423	-0.241423	-0.241423	-0.241423	-0.241423	-0.241423	-0.241423	-0.241423	-0.241423	-0.241423	-0.241423	-0.241423	-0.241423	-0.241423	-0.241423	-0.241423	-0.241423	-0.241423	-0.241423	-0.241423	-0.241423	8.16847	-0.241423	-0.241423	-0.241423	-0.241423	-0.241423	-0.241423	-0.241423	8.16847	-0.241423
-0.777642	-0.577819	-0.577819	-0.577819	-0.577819	-0.577819	-0.577819	-0.577819	-0.577819	-0.577819	-0.577819	-0.577819	-0.577819	7.83207	-0.577819	-0.577819	-0.577819	-0.577819	-0.577819	-0.577819	-0.577819	-0.577819	-0.577819	-0.577819	-0.577819	-0.577819	-0.577819	-0.577819	-0.577819	-0.577819	-0.577819	7.83207	-0.577819	-0.577819	-0.577819	-0.577819	-0.577819	-0.577819	-0.577819	7.83207	-0.577819	-0.577819	-0.577819	-0.577819	-0.577819	-0.577819	-0.577819	7.83207	-0.577819	-0.577819
-0.770299	-0.241423	-0.241423	-0.241423	-0.241423	-0.241423	-0.241423	-0.241423	-0.241423	-0.241423	-0.241423	-0.241423	-0.241423	-0.241423	-0.241423	-0.241423	-0.241423	-0.241423	-0.241423	-0.241423	-0.241423	-0.241423	-0.241423	-0.241423	-0.241423	-0.241423	-0.241423	-0.241423	-0.241423	-0.241423	-0.241423	-0.241423	-0.241423	-0.241423	-0.241423	-0.241423	-0.241423	-0.241423	-0.241423	-0.241423	-0.241423	-0.241423	-0.241423	-0.241423	-0.241423	-0.241423	-0.241423	-0.241423	-0.241423	-0.241423
-0.763007	-1.25061	-1.25061	-1.25061	-1.25061	-1.25061	-1.25061	-1.25061	-1.25061	-1.25061	-1.25061	-1.25061	7.15928	-1.25061	-1.25061	-1.25061	-1.25061	-1.25061	7.15928	-1.25061	-1.25061	-1.25061	-1.25061	-1.25061	7.15928	-1.25061	-1.25061	-1.25061	-1.25061	-1.25061	-1.25061	-1.25061	-1.25061	-1.25061	-1.25061	-1.25061	7.15928	-1.25061	-1.25061	-1.25061	-1.25061	-1.25061	-1.25061	-1.25061	-1.25061	-1.25061	7.15928	-1.25061	-1.25061	-1.25061
-0.755727	-1.25061	-1.25061	-1.25061	-1.25061	-1.25061	-1.25061	-1.25061	-1.25061	-1.25061	-1.25061	-1.25061	7.15928	-1.25061	-1.25061	-1.25061	-1.25061	-1.25061	-1.25061	7.15928	-1.25061	7.15928	-1.25061	-1.25061	-1.25061	-1.25061	-1.25061	-1.25061	-1.25061	-1.25061	7.15928	7.15928	-1.25061	-1.25061	7.15928	7.15928	-1.25061	-1.25061	-1.25061	-1.25061	7.15928	7.15928	7.15928	7.15928	7.15928	7.15928	-1.25061	7.15928	7.15928	-1.25061
-0.748417	-0.241423	-0.241423	-0.241423	-0.241423	-0.241423	-0.241423	-0.241423	-0.241423	-0.241423	-0.241423	-0.241423	-0.241423	-0.241423	-0.241423	-0.241423	-0.241423	-0.241423	-0.241423	-0.241423	-0.241423	-0.241423	-0.241423	-0.241423	-0.241423	-0.241423	-0.241423	-0.241423	-0.241423	-0.241423	-0.241423	-0.241423	-0.241423	-0.241423	-0.241423	-0.241423	-0.241423	-0.241423	-0.241423	-0.241423	-0.241423	-0.241423	8.16847	-0.241423	-0.241423	-0.241423	-0.241423	-0.241423	-0.241423	-0.241423
-0.741037	-1.25061	-1.25061	-1.25061	-1.25061	-1.25061	-1.25061	7.15928	-1.25061	-1.25061	-1.25061	-1.25061	-1.25061	-1.25061	-1.25061	-1.25061	7.15928	7.15928	-1.25061	-1.25061	-1.25061	-1.25061	-1.25061	-1.25061	-1.25061	-1.25061	-1.25061	-1.25061	-1.25061	-1.25061	-1.25061	-1.25061	-1.25061	-1.25061	-1.25061	-1.25061	-1.25061	-1.25061	7.15928	-1.25061	-1.25061	7.15928	-1.25061	-1.25061	-1.25061	-1.25061	15.5692	7.15928	7.15928	-1.25061
-0.733547	-0.241423	-0.241423	-0.241423	-0.241423	-0.241423	-0.241423	-0.241423	-0.241423	-0.241423	-0.241423	-0.241423	-0.241423	-0.241423	-0.241423	-0.241423	-0.241423	-0.241423	-0.241423	-0.241423	-0.241423	-0.241423	-0.241423	-0.241423	-0.241423	-0.241423	-0.241423	-0.241423	-0.241423	-0.241423	-0.241423	-0.241423	-0.241423	-0.241423	-0.241423	-0.241423	-0.241423	-0.241423	-0.241423	-0.241423	-0.241423	-0.241423	-0.241423	-0.241423	-0.241423	-0.241423	-0.241423	-0.241423	-0.241423	-0.241423
-0.725906	-1.25061	7.15928	-1.25061	-1.25061	-1.25061	-1.25061	-1.25061	-1.25061	-1.25061	-1.25061	-1.25061	-1.25061	-1.25061	-1.25061	-1.25061	-1.25061	-1.25061	7.15928	-1.25061	-1.25061	7.15928	-1.25061	-1.25061	-1.25061	-1.25061	-1.25061	7.15928	-1.25061	-1.25061	-1.25061	7.15928	-1.25061	-1.25061	-1.25061	-1.25061	7.15928	-1.25061	-1.25061	-1.25061	-1.25061	7.15928	-1.25061	-1.25061	-1.25061	-1.25061	-1.25061	-1.25061	-1.25061	-1.25061
-0.718075	-1.25061	-1.25061	-1.25061	-1.25061	-1.25061	-1.25061	-1.25061	-1.25061	-1.25061	-1.25061	-1.25061	-1.25061	7.15928	15.5692	-1.25061	-1.25061	-1.25061	-1.25061	-1.25061	-1.25061	-1.25061	-1.25061	-1.25061	-1.25061	-1.25061	-1.25061	-1.25061	-1.25061	-1.25061	-1.25061	-1.25061	-1.25061	-1.25061	-1.25061	-1.25061	-1.25061	-1.25061	-1.25061	-1.25061	-1.25061	-1.25061	-1.25061	-1.25061	-1.25061	-1.25061	-1.25061	-1.25061	-1.25061	-1.25061
-0.710012	-0.914215	-0.914215	-0.914215	-0.914215	-0.914215	-0.914215	-0.914215	-0.914215	-0.914215	-0.914215	-0.914215	-0.914215	-0.914215	7.49568	-0.914215	-0.914215	-0.914215	-0.914215	-0.914215	-0.914215	-0.914215	-0.914215	-0.914215	-0.914215	-0.914215	-0.914215	7.49568	-0.914215	-0.914215	-0.914215	-0.914215	-0.914215	-0.914215	-0.914215	-0.914215	-0.914215	-0.914215	-0.914215	-0.914215	-0.914215	-0.914215	-0.914215	-0.914215	-0.914215	-0.914215	-0.914215	-0.914215	-0.914215	-0.914215
-0.701672	-1.58701	-1.58701	-1.58701	-1.58701	-1.58701	-1.58701	-1.58701	-1.58701	-1.58701	-1.58701	-1.58701	-1.58701	15.2328	-1.58701	-1.58701	-1.58701	-1.58701	-1.58701	-1.58701	6.82289	-1.58701	-1.58701	-1.58701	-1.58701	6.82289	-1.58701	-1.58701	-1.58701	-1.58701	-1.58701	-1.58701	-1.58701	-1.58701	-1.58701	-1.58701	-1.58701	-1.58701	-1.58701	-1.58701	-1.58701	15.2328	15.2328	6.82289	6.82289	-1.58701	-1.58701	-1.58701	6.82289	-1.58701
-0.69299	-0.914215	-0.914215	-0.914215	-0.914215	-0.914215	-0.914215	-0.914215	-0.914215	7.49568	-0.914215	-0.914215	-0.914215	-0.914215	-0.914215	-0.914215	-0.914215	-0.914215	-0.914215	-0.914215	-0.914215	7.49568	-0.914215	-0.914215	-0.914215	-0.914215	-0.914215	-0.914215	-0.914215	-0.914215	-0.914215	-0.914215	-0.914215	-0.914215	-0.914215	-0.914215	-0.914215	7.49568	-0.914215	-0.914215	7.49568	-0.914215	15.9056	-0.914215	-0.914215	-0.914215	15.9056	-0.914215	7.49568	-0.914215
-0.683903	-0.241423	-0.241423	-0.241423	-0.241423	-0.241423	-0.241423	-0.241423	-0.241423	-0.241423	-0.241423	-0.241423	-0.241423	-0.241423	-0.241423	-0.241423	-0.241423	-0.241423	-0.241423	-0.241423	-0.241423	-0.241423	-0.241423	-0.241423	-0.241423	-0.241423	-0.241423	-0.241423	-0.241423	-0.241423	8.16847	-0.241423	-0.241423	-0.241423	-0.241423	-0.241423	-0.241423	-0.241423	-0.241423	8.16847	-0.241423	-0.241423	-0.241423	-0.241423	-0.241423	-0.241423	-0.241423	-0.241423	-0.241423	-0.241423
-0.674345	-1.25061	-1.25061	-1.25061	-1.25061	-1.25061	-1.25061	-1.25061	-1.25061	-1.25061	-1.25061	-1.25061	-1.25061	-1.25061	-1.25061	-1.25061	-1.25061	-1.25061	-1.25061	-1.25061	-1.25061	-1.25061	-1.25061	-1.25061	-1.25061	-1.25061	7.15928	7.15928	7.15928	-1.25061	-1.25061	-1.25061	-1.25061	-1.25061	-1.25061	-1.25061	-1.25061	-1.25061	-1.25061	-1.25061	-1.25061	-1.25061	-1.25061	-1.25061	-1.25061	-1.25061	-1.25061	-1.25061	-1.25061	-1.25061
-0.664252	7.49568	-0.914215	7.49568	-0.914215	-0.914215	-0.914215	-0.914215	-0.914215	-0.914215	-0.914215	-0.914215	-0.914215	-0.914215	-0.914215	-0.914215	-0.914215	-0.914215	7.49568	7.49568	-0.914215	-0.914215	-0.914215	-0.914215	-0.914215	-0.914215	-0.914215	-0.914215	-0.914215	-0.914215	-0.914215	-0.914215	-0.914215	-0.914215	-0.914215	-0.914215	-0.914215	-0.914215	-0.914215	-0.914215	-0.914215	-0.914215	-0.914215	-0.914215	-0.914215	-0.914215	-0.914215	-0.914215	-0.914215	-0.914215
-0.653558	6.48649	-1.9234	-1.9234	-1.9234	-1.9234	-1.9234	-1.9234	6.48649	6.48649	-1.9234	6.48649	6.48649	-1.9234	-1.9234	-1.9234	-1.9234	-1.9234	-1.9234	-1.9234	-1.9234	-1.9234	-1.9234	6.48649	-1.9234	-1.9234	-1.9234	-1.9234	-1.9234	-1.9234	-1.9234	6.48649	-1.9234	-1.9234	-1.9234	-1.9234	-1.9234	-1.9234	-1.9234	6.48649	-1.9234	-1.9234	-1.9234	-1.9234	-1.9234	-1.9234	-1.9234	-1.9234	-1.9234	6.48649
-0.642198	-0.577819	-0.577819	-0.577819	-0.577819	-0.577819	-0.577819	-0.577819	-0.577819	-0.577819	-0.577819	-0.577819	-0.577819	-0.577819	-0.577819	-0.577819	-0.577819	-0.577819	-0.577819	-0.577819	-0.577819	-0.577819	-0.577819	-0.577819	-0.577819	-0.577819	-0.577819	-0.577819	7.83207	-0.577819	-0.577819	-0.577819	7.83207	-0.577819	-0.577819	-0.577819	7.83207	-0.577819	-0.577819	-0.577819	-0.577819	-0.577819	-0.577819	-0.577819	7.83207	-0.577819	-0.577819	7.83207	16.242	-0.577819
-0.630108	-0.914215	-0.914215	-0.914215	-0.914215	-0.914215	-0.914215	-0.914215	-0.914215	-0.914215	-0.914215	-0.914215	-0.914215	-0.914215	-0.914215	-0.914215	-0.914215	-0.914215	-0.914215	-0.914215	-0.914215	-0.914215	-0.914215	-0.914215	-0.914215	7.49568	-0.914215	-0.914215	7.49568	-0.914215	-0.914215	-0.914215	-0.914215	-0.914215	-0.914215	-0.914215	-0.914215	-0.914215	-0.914215	-0.914215	-0.914215	-0.914215	-0.914215	-0.914215	-0.914215	-0.914215	-0.914215	-0.914215	-0.914215	-0.914215
-0.617223	-0.914215	-0.914215	-0.914215	-0.914215	-0.914215	-0.914215	7.49568	-0.914215	-0.914215	-0.914215	-0.914215	-0.914215	-0.914215	-0.914215	-0.914215	7.49568	-0.914215	-0.914215	-0.914215	-0.914215	-0.914215	-0.914215	-0.914215	-0.914215	-0.914215	-0.914215	-0.914215	-0.914215	-0.914215	-0.914215	-0.914215	-0.914215	-0.914215	-0.914215	-0.914215	-0.914215	-0.914215	-0.914215	-0.914215	-0.914215	-0.914215	-0.914215	-0.914215	-0.914215	-0.914215	-0.914215	-0.914215	-0.914215	-0.914215
-0.603477	-0.577819	-0.577819	-0.577819	-0.577819	-0.577819	-0.577819	-0.577819	-0.577819	-0.577819	-0.577819	-0.577819	-0.577819	-0.577819	-0.577819	-0.577819	7.83207	-0.577819	-0.577819	-0.577819	-0.577819	-0.577819	-0.577819	-0.577819	-0.577819	-0.577819	-0.577819	-0.577819	-0.577819	-0.577819	-0.577819	-0.577819	7.83207	-0.577819	-0.577819	-0.577819	-0.577819	-0.577819	-0.577819	-0.577819	-0.577819	-0.577819	-0.577819	7.83207	-0.577819	-0.577819	-0.577819	-0.577819	-0.577819	-0.577819
-0.588808	-0.241423	-0.241423	-0.241423	-0.241423	-0.241423	-0.241423	-0.241423	-0.241423	-0.241423	-0.241423	-0.241423	-0.241423	-0.241423	-0.241423	-0.241423	-0.241423	-0.241423	-0.241423	-0.241423	-0.241423	-0.241423	-0.241423	-0.241423	-0.241423	-0.241423	-0.241423	-0.241423	-0.241423	-0.241423	-0.241423	8.16847	-0.241423	-0.241423	8.16847	-0.241423	-0.241423	-0.241423	-0.241423	-0.241423	-0.241423	-0.241423	8.16847	-0.241423	-0.241423	-0.241423	-0.241423	-0.241423	-0.241423	-0.241423
-0.573165	-0.914215	7.49568	-0.914215	7.49568	-0.914215	-0.914215	7.49568	-0.914215	-0.914215	-0.914215	-0.914215	-0.914215	-0.914215	-0.914215	-0.914215	-0.914215	-0.914215	-0.914215	-0.914215	-0.914215	7.49568	-0.914215	-0.914215	-0.914215	-0.914215	-0.914215	-0.914215	-0.914215	-0.914215	-0.914215	-0.914215	-0.914215	-0.914215	-0.914215	-0.914215	-0.914215	-0.914215	-0.914215	-0.914215	-0.914215	-0.914215	-0.914215	-0.914215	-0.914215	-0.914215	-0.914215	-0.914215	-0.914215	-0.914215
-0.556497	-0.577819	-0.577819	-0.577819	-0.577819	-0.577819	-0.577819	-0.577819	-0.577819	-0.577819	-0.577819	-0.577819	-0.577819	-0.577819	-0.577819	-0.577819	-0.577819	-0.577819	-0.577819	-0.577819	-0.577819	-0.577819	-0.577819	-0.577819	7.83207	-0.577819	-0.577819	-0.577819	-0.577819	-0.577819	-0.577819	-0.577819	-0.577819	-0.577819	-0.577819	-0.577819	-0.577819	-0.577819	-0.577819	-0.577819	-0.577819	16.242	-0.577819	-0.577819	-0.577819	-0.577819	7.83207	-0.577819	-0.577819	-0.577819
-0.538753	-1.58701	6.82289	-1.58701	-1.58701	6.82289	-1.58701	6.82289	-1.58701	-1.58701	-1.58701	-1.58701	6.82289	-1.58701	-1.58701	-1.58701	-1.58701	-1.58701	-1.58701	-1.58701	-1.58701	-1.58701	6.82289	-1.58701	-1.58701	-1.58701	-1.58701	-1.58701	-1.58701	-1.58701	6.82289	6.82289	-1.58701	-1.58701	-1.58701	-1.58701	-1.58701	-1.58701	-1.58701	6.82289	-1.58701	-1.58701	-1.58701	-1.58701	-1.58701	-1.58701	-1.58701	-1.58701	-1.58701	15.2328
-0.519884	-0.614225	-0.614225	-0.614225	-0.614225	-0.614225	-0.614225	-0.614225	-0.614225	-0.614225	-0.614225	-0.614225	7.39319	-0.614225	-0.614225	-0.614225	-0.614225	-0.614225	-0.614225	-0.614225	-0.614225	-0.614225	-0.614225	-0.614225	-0.614225	-0.614225	-0.614225	-0.614225	-0.614225	-0.614225	7.39319	-0.614225	-0.614225	-0.614225	-0.614225	-0.614225	-0.614225	-0.614225	-0.614225	-0.614225	-0.614225	7.39319	-0.614225	7.39319	-0.614225	-0.614225	-0.614225	-0.614225	-0.614225	-0.614225
-0.499839	-0.934522	-0.934522	-0.934522	-0.934522	-0.934522	-0.934522	-0.934522	7.07289	-0.934522	-0.934522	-0.934522	-0.934522	-0.934522	-0.934522	-0.934522	-0.934522	-0.934522	-0.934522	7.07289	-0.934522	-0.934522	-0.934522	-0.934522	-0.934522	-0.934522	-0.934522	-0.934522	-0.934522	-0.934522	7.07289	-0.934522	-0.934522	-0.934522	-0.934522	-0.934522	-0.934522	-0.934522	-0.934522	-0.934522	7.07289	7.07289	-0.934522	-0.934522	-0.934522	-0.934522	-0.934522	-0.934522	-0.934522	7.07289
-0.478568	7.07289	-0.934522	-0.934522	-0.934522	-0.934522	-0.934522	-0.934522	-0.934522	-0.934522	-0.934522	7.07289	-0.934522	-0.934522	-0.934522	-0.934522	-0.934522	-0.934522	-0.934522	-0.934522	-0.934522	7.07289	-0.934522	-0.934522	-0.934522	-0.934522	-0.934522	-0.934522	-0.934522	-0.934522	-0.934522	-0.934522	-0.934522	-0.934522	-0.934522	-0.934522	-0.934522	7.07289	-0.934522	-0.934522	-0.934522	7.07289	-0.934522	-0.934522	-0.934522	-0.934522	-0.934522	7.07289	-0.934522	-0.934522
-0.456022	-0.293929	-0.293929	-0.293929	-0.293929	-0.293929	-0.293929	-0.293929	-0.293929	-0.293929	-0.293929	-0.293929	-0.293929	-0.293929	-0.293929	-0.293929	-0.293929	-0.293929	-0.293929	-0.293929	-0.293929	-0.293929	-0.293929	-0.293929	-0.293929	-0.293929	-0.293929	-0.293929	-0.293929	-0.293929	7.71348	-0.293929	-0.293929	-0.293929	-0.293929	-0.293929	-0.293929	-0.293929	-0.293929	7.71348	-0.293929	7.71348	-0.293929	-0.293929	7.71348	-0.293929	-0.293929	7.71348	-0.293929	-0.293929
-0.432149	-1.25482	-1.25482	-1.25482	-1.25482	-1.25482	-1.25482	6.75259	-1.25482	-1.25482	-1.25482	-1.25482	-1.25482	-1.25482	-1.25482	-1.25482	-1.25482	-1.25482	-1.25482	-1.25482	-1.25482	-1.25482	6.75259	6.75259	-1.25482	-1.25482	-1.25482	-1.25482	-1.25482	-1.25482	-1.25482	-1.25482	-1.25482	-1.25482	6.75259	-1.25482	-1.25482	-1.25482	-1.25482	-1.25482	-1.25482	-1.25482	-1.25482	-1.25482	-1.25482	-1.25482	-1.25482	6.75259	-1.25482	6.75259
-0.406899	-0.614225	-0.614225	-0.614225	-0.614225	-0.614225	-0.614225	-0.614225	-0.614225	-0.614225	-0.614225	-0.614225	-0.614225	-0.614225	-0.614225	-0.614225	-0.614225	-0.614225	-0.614225	-0.614225	-0.614225	-0.614225	-0.614225	-0.614225	7.39319	-0.614225	-0.614225	-0.614225	-0.614225	-0.614225	-0.614225	-0.614225	-0.614225	7.39319	-0.614225	-0.614225	7.39319	-0.614225	-0.614225	-0.614225	-0.614225	-0.614225	-0.614225	-0.614225	-0.614225	-0.614225	-0.614225	-0.614225	-0.614225	-0.614225
-0.380254	-0.934522	-0.934522	-0.934522	-0.934522	-0.934522	-0.934522	-0.934522	-0.934522	-0.934522	-0.934522	-0.934522	-0.934522	-0.934522	7.07289	-0.934522	-0.934522	-0.934522	-0.934522	-0.934522	7.07289	-0.934522	-0.934522	-0.934522	-0.934522	-0.934522	-0.934522	-0.934522	-0.934522	-0.934522	-0.934522	-0.934522	-0.934522	-0.934522	-0.934522	-0.934522	-0.934522	-0.934522	7.07289	-0.934522	-0.934522	-0.934522	-0.934522	-0.934522	-0.934522	-0.934522	-0.934522	-0.934522	-0.934522	7.07289
-0.352353	-1.25482	-1.25482	-1.25482	-1.25482	-1.25482	-1.25482	-1.25482	-1.25482	-1.25482	-1.25482	-1.25482	6.75259	-1.25482	-1.25482	-1.25482	-1.25482	-1.25482	-1.25482	6.75259	-1.25482	-1.25482	-1.25482	-1.25482	-1.25482	-1.25482	-1.25482	-1.25482	-1.25482	6.75259	-1.25482	-1.25482	6.75259	-1.25482	-1.25482	-1.25482	-1.25482	-1.25482	-1.25482	6.75259	-1.25482	-1.25482	-1.25482	6.75259	6.75259	-1.25482	-1.25482	-1.25482	-1.25482	-1.25482
-0.323389	-0.614225	-0.614225	-0.614225	-0.614225	-0.614225	-0.614225	-0.614225	-0.614225	-0.614225	-0.614225	-0.614225	7.39319	-0.614225	-0.614225	-0.614225	-0.614225	-0.614225	-0.614225	-0.614225	-0.614225	-0.614225	-0.614225	-0.614225	-0.614225	-0.614225	-0.614225	-0.614225	-0.614225	-0.614225	-0.614225	-0.614225	-0.614225	-0.614225	-0.614225	-0.614225	-0.614225	-0.614225	-0.614225	-0.614225	-0.614225	-0.614225	-0.614225	-0.614225	-0.614225	-0.614225	-0.614225	-0.614225	-0.614225	-0.614225
-0.293553	-0.293929	-0.293929	7.71348	-0.293929	-0.293929	-0.293929	-0.293929	-0.293929	-0.293929	-0.293929	-0.293929	-0.293929	-0.293929	-0.293929	-0.293929	-0.293929	-0.293929	-0.293929	-0.293929	-0.293929	-0.293929	-0.293929	-0.293929	-0.293929	-0.293929	-0.293929	-0.293929	-0.293929	-0.293929	-0.293929	7.71348	-0.293929	7.71348	-0.293929	-0.293929	-0.293929	-0.293929	-0.293929	7.71348	-0.293929	-0.293929	7.71348	-0.293929	-0.293929	-0.293929	-0.293929	-0.293929	-0.293929	-0.293929
-0.263038	-1.25482	-1.25482	-1.25482	-1.25482	-1.25482	-1.25482	-1.25482	-1.25482	-1.25482	-1.25482	-1.25482	-1.25482	-1.25482	-1.25482	-1.25482	-1.25482	-1.25482	-1.25482	-1.25482	6.75259	-1.25482	-1.25482	-1.25482	6.75259	-1.25482	-1.25482	-1.25482	6.75259	-1.25482	-1.25482	-1.25482	-1.25482	-1.25482	-1.25482	-1.25482	-1.25482	-1.25482	6.75259	-1.25482	-1.25482	-1.25482	-1.25482	-1.25482	-1.25482	-1.25482	-1.25482	-1.25482	-1.25482	-1.25482
-0.232036	-1.89541	-1.89541	-1.89541	-1.89541	-1.89541	-1.89541	-1.89541	-1.89541	-1.89541	-1.89541	-1.89541	-1.89541	-1.89541	6.112	-1.89541	-1.89541	-1.89541	-1.89541	-1.89541	6.112	6.112	-1.89541	-1.89541	-1.89541	-1.89541	6.112	-1.89541	6.112	-1.89541	-1.89541	14.1194	-1.89541	-1.89541	-1.89541	-1.89541	-1.89541	-1.89541	-1.89541	-1.89541	-1.89541	-1.89541	-1.89541	-1.89541	-1.89541	6.112	-1.89541	-1.89541	6.112	-1.89541
-0.200738	-0.614225	-0.614225	-0.614225	-0.614225	-0.614225	-0.614225	-0.614225	-0.614225	-0.614225	-0.614225	-0.614225	-0.614225	-0.614225	-0.614225	-0.614225	-0.614225	-0.614225	-0.614225	-0.614225	7.39319	-0.614225	-0.614225	-0.614225	-0.614225	-0.614225	-0.614225	-0.614225	-0.614225	-0.614225	-0.614225	-0.614225	-0.614225	-0.614225	-0.614225	-0.614225	-0.614225	-0.614225	-0.614225	-0.614225	-0.614225	-0.614225	-0.614225	-0.614225	7.39319	-0.614225	-0.614225	-0.614225	-0.614225	-0.614225
-0.169338	-0.934522	-0.934522	-0.934522	-0.934522	-0.934522	-0.934522	-0.934522	-0.934522	-0.934522	-0.934522	-0.934522	-0.934522	-0.934522	-0.934522	-0.934522	-0.934522	-0.934522	7.07289	-0.934522	-0.934522	-0.934522	-0.934522	-0.934522	-0.934522	7.07289	-0.934522	-0.934522	-0.934522	-0.934522	-0.934522	7.07289	-0.934522	-0.934522	7.07289	-0.934522	-0.934522	-0.934522	-0.934522	-0.934522	-0.934522	-0.934522	7.07289	-0.934522	-0.934522	-0.934522	-0.934522	-0.934522	7.07289	-0.934522
-0.138026	-0.614225	-0.614225	-0.614225	-0.614225	-0.614225	-0.614225	-0.614225	-0.614225	-0.614225	-0.614225	-0.614225	-0.614225	-0.614225	-0.614225	-0.614225	-0.614225	-0.614225	-0.614225	-0.614225	7.39319	-0.614225	-0.614225	-0.614225	-0.614225	-0.614225	-0.614225	-0.614225	-0.614225	-0.614225	-0.614225	-0.614225	7.39319	-0.614225	-0.614225	-0.614225	-0.614225	7.39319	-0.614225	-0.614225	-0.614225	-0.614225	-0.614225	-0.614225	7.39319	-0.614225	-0.614225	-0.614225	-0.614225	-0.614225
-0.106996	-0.934522	-0.934522	-0.934522	-0.934522	7.07289	-0.934522	-0.934522	-0.934522	-0.934522	-0.934522	-0.934522	-0.934522	-0.934522	-0.934522	-0.934522	-0.934522	-0.934522	7.07289	-0.934522	-0.934522	-0.934522	-0.934522	-0.934522	-0.934522	-0.934522	-0.934522	-0.934522	-0.934522	-0.934522	-0.934522	-0.934522	-0.934522	-0.934522	-0.934522	-0.934522	-0.934522	-0.934522	-0.934522	7.07289	-0.934522	-0.934522	-0.934522	-0.934522	-0.934522	7.07289	-0.934522	-0.934522	-0.934522	7.07289
-0.0764306	-0.934522	7.07289	-0.934522	-0.934522	-0.934522	7.07289	-0.934522	-0.934522	-0.934522	-0.934522	-0.934522	-0.934522	-0.934522	-0.934522	-0.934522	-0.934522	-0.934522	-0.934522	-0.934522	-0.934522	-0.934522	-0.934522	-0.934522	-0.934522	-0.934522	-0.934522	-0.934522	7.07289	-0.934522	-0.934522	7.07289	-0.934522	-0.934522	7.07289	-0.934522	7.07289	-0.934522	-0.934522	7.07289	7.07289	-0.934522	-0.934522	-0.934522	-0.934522	-0.934522	7.07289	-0.934522	-0.934522	-0.934522
-0.0464553	-1.25482	-1.25482	-1.25482	6.75259	-1.25482	6.75259	-1.25482	-1.25482	-1.25482	-1.25482	6.75259	-1.25482	-1.25482	-1.25482	6.75259	-1.25482	-1.25482	-1.25482	-1.25482	-1.25482	-1.25482	-1.25482	-1.25482	-1.25482	-1.25482	-1.25482	-1.25482	-1.25482	-1.25482	-1.25482	6.75259	-1.25482	-1.25482	-1.25482	-1.25482	-1.25482	-1.25482	-1.25482	-1.25482	-1.25482	6.75259	-1.25482	-1.25482	6.75259	-1.25482	6.75259	-1.25482	-1.25482	-1.25482
-0.017166	-0.934522	-0.934522	-0.934522	-0.934522	-0.934522	-0.934522	-0.934522	-0.934522	-0.934522	-0.934522	-0.934522	7.07289	-0.934522	-0.934522	-0.934522	-0.934522	-0.934522	-0.934522	7.07289	-0.934522	-0.934522	-0.934522	-0.934522	-0.934522	-0.934522	-0.934522	-0.934522	-0.934522	-0.934522	-0.934522	-0.934522	-0.934522	-0.934522	-0.934522	-0.934522	-0.934522	-0.934522	-0.934522	7.07289	-0.934522	-0.934522	-0.934522	-0.934522	7.07289	-0.934522	-0.934522	7.07289	-0.934522	7.07289
0.0113414	-0.614225	-0.614225	-0.614225	-0.614225	-0.614225	-0.614225	-0.614225	-0.614225	-0.614225	-0.614225	-0.614225	-0.614225	-0.614225	-0.614225	-0.614225	-0.614225	-0.614225	7.39319	-0.614225	-0.614225	-0.614225	-0.614225	-0.614225	-0.614225	-0.614225	-0.614225	-0.614225	-0.614225	-0.614225	-0.614225	-0.614225	-0.614225	-0.614225	-0.614225	-0.614225	-0.614225	-0.614225	-0.614225	-0.614225	7.39319	-0.614225	-0.614225	-0.614225	-0.614225	-0.614225	-0.614225	-0.614225	-0.614225	-0.614225
0.0389711	7.07289	-0.934522	-0.934522	-0.934522	-0.934522	7.07289	-0.934522	-0.934522	-0.934522	-0.934522	-0.934522	7.07289	-0.934522	-0.934522	-0.934522	-0.934522	-0.934522	-0.934522	-0.934522	-0.934522	-0.934522	-0.934522	-0.934522	-0.934522	-0.934522	-0.934522	-0.934522	-0.934522	-0.934522	-0.934522	-0.934522	7.07289	-0.934522	-0.934522	-0.934522	-0.934522	-0.934522	-0.934522	-0.934522	-0.934522	7.07289	7.07289	-0.934522	-0.934522	-0.934522	-0.934522	-0.934522	-0.934522	-0.934522
0.0656272	-1.25482	-1.25482	-1.25482	-1.25482	-1.25482	-1.25482	6.75259	6.75259	-1.25482	-1.25482	-1.25482	-1.25482	-1.25482	-1.25482	-1.25482	6.75259	-1.25482	-1.25482	-1.25482	-1.25482	-1.25482	-1.25482	-1.25482	-1.25482	-1.25482	-1.25482	-1.25482	-1.25482	-1.25482	-1.25482	-1.25482	6.75259	-1.25482	-1.25482	-1.25482	-1.25482	6.75259	-1.25482	-1.25482	-1.25482	-1.25482	-1.25482	-1.25482	-1.25482	-1.25482	-1.25482	-1.25482	-1.25482	-1.25482
0.0912135	-0.293929	-0.293929	-0.293929	-0.293929	-0.293929	-0.293929	-0.293929	-0.293929	-0.293929	-0.293929	-0.293929	-0.293929	-0.293929	-0.293929	-0.293929	-0.293929	-0.293929	-0.293929	-0.293929	-0.293929	-0.293929	-0.293929	-0.293929	-0.293929	-0.293929	-0.293929	-0.293929	-0.293929	-0.293929	-0.293929	-0.293929	-0.293929	-0.293929	-0.293929	-0.293929	-0.293929	-0.293929	-0.293929	-0.293929	7.71348	-0.293929	7.71348	-0.293929	-0.293929	7.71348	-0.293929	-0.293929	7.71348	-0.293929
0.115634	-2.21571	-2.21571	-2.21571	5.7917	5.7917	-2.21571	-2.21571	-2.21571	-2.21571	5.7917	-2.21571	-2.21571	-2.21571	5.7917	-2.21571	-2.21571	-2.21571	-2.21571	5.7917	5.7917	-2.21571	-2.21571	-2.21571	-2.21571	-2.21571	-2.21571	5.7917	-2.21571	-2.21571	-2.21571	-2.21571	-2.21571	-2.21571	-2.21571	-2.21571	-2.21571	-2.21571	-2.21571	-2.21571	-2.21571	-2.21571	5.7917	-2.21571	-2.21571	-2.21571	-2.21571	-2.21571	-2.21571	-2.21571
0.138794	-1.25482	-1.25482	-1.25482	-1.25482	-1.25482	-1.25482	-1.25482	-1.25482	-1.25482	-1.25482	-1.25482	-1.25482	-1.25482	-1.25482	-1.25482	-1.25482	-1.25482	-1.25482	6.75259	-1.25482	-1.25482	-1.25482	-1.25482	-1.25482	-1.25482	6.75259	-1.25482	-1.25482	6.75259	-1.25482	-1.25482	-1.25482	6.75259	-1.25482	-1.25482	-1.25482	-1.25482	-1.25482	6.75259	6.75259	-1.25482	-1.25482	-1.25482	-1.25482	6.75259	-1.25482	-1.25482	-1.25482	-1.25482
0.160596	-1.25482	-1.25482	-1.25482	-1.25482	6.75259	6.75259	-1.25482	-1.25482	-1.25482	-1.25482	-1.25482	-1.25482	-1.25482	-1.25482	-1.25482	-1.25482	-1.25482	-1.25482	-1.25482	-1.25482	-1.25482	-1.25482	-1.25482	-1.25482	-1.25482	-1.25482	6.75259	-1.25482	-1.25482	-1.25482	-1.25482	-1.25482	-1.25482	-1.25482	-1.25482	6.75259	-1.25482	-1.25482	-1.25482	-1.25482	-1.25482	-1.25482	-1.25482	-1.25482	-1.25482	-1.25482	6.75259	-1.25482	-1.25482
0.180949	-0.934522	-0.934522	-0.934522	-0.934522	7.07289	-0.934522	-0.934522	-0.934522	-0.934522	-0.934522	-0.934522	-0.934522	-0.934522	-0.934522	-0.934522	-0.934522	-0.934522	-0.934522	-0.934522	-0.934522	-0.934522	-0.934522	7.07289	-0.934522	-0.934522	-0.934522	-0.934522	-0.934522	-0.934522	7.07289	-0.934522	7.07289	-0.934522	-0.934522	7.07289	-0.934522	-0.934522	7.07289	-0.934522	-0.934522	-0.934522	-0.934522	-0.934522	-0.934522	-0.934522	-0.934522	-0.934522	7.07289	-0.934522
0.199818	-0.614225	-0.614225	7.39319	-0.614225	-0.614225	-0.614225	-0.614225	-0.614225	-0.614225	7.39319	-0.614225	-0.614225	-0.614225	-0.614225	-0.614225	-0.614225	-0.614225	-0.614225	-0.614225	-0.614225	-0.614225	-0.614225	-0.614225	-0.614225	-0.614225	-0.614225	-0.614225	-0.614225	-0.614225	-0.614225	-0.614225	-0.614225	7.39319	-0.614225	-0.614225	-0.614225	-0.614225	-0.614225	-0.614225	-0.614225	-0.614225	-0.614225	-0.614225	-0.614225	-0.614225	-0.614225	-0.614225	-0.614225	-0.614225
0.217204	-0.934522	-0.934522	-0.934522	7.07289	-0.934522	-0.934522	-0.934522	-0.934522	-0.934522	-0.934522	7.07289	-0.934522	-0.934522	-0.934522	-0.934522	-0.934522	-0.934522	-0.934522	-0.934522	-0.934522	-0.934522	-0.934522	-0.934522	-0.934522	7.07289	-0.934522	-0.934522	-0.934522	-0.934522	-0.934522	-0.934522	-0.934522	-0.934522	-0.934522	-0.934522	7.07289	-0.934522	-0.934522	-0.934522	-0.934522	-0.934522	-0.934522	-0.934522	-0.934522	-0.934522	-0.934522	-0.934522	-0.934522	-0.934522
0.23311	7.39319	-0.614225	-0.614225	-0.614225	-0.614225	-0.614225	-0.614225	-0.614225	-0.614225	-0.614225	-0.614225	-0.614225	-0.614225	-0.614225	-0.614225	-0.614225	-0.614225	-0.614225	-0.614225	-0.614225	-0.614225	-0.614225	-0.614225	-0.614225	-0.614225	-0.614225	-0.614225	7.39319	-0.614225	-0.614225	-0.614225	-0.614225	-0.614225	7.39319	-0.614225	-0.614225	-0.614225	-0.614225	-0.614225	-0.614225	-0.614225	-0.614225	-0.614225	7.39319	-0.614225	-0.614225	-0.614225	-0.614225	-0.614225
0.247538	-0.614225	-0.614225	-0.614225	-0.614225	-0.614225	-0.614225	-0.614225	-0.614225	7.39319	-0.614225	-0.614225	-0.614225	-0.614225	-0.614225	-0.614225	-0.614225	-0.614225	-0.614225	-0.614225	-0.614225	-0.614225	-0.614225	-0.614225	-0.614225	-0.614225	-0.614225	-0.614225	-0.614225	-0.614225	-0.614225	-0.614225	-0.614225	-0.614225	-0.614225	-0.614225	-0.614225	-0.614225	-0.614225	7.39319	7.39319	15.4006	7.39319	-0.614225	-0.614225	15.4006	-0.614225	-0.614225	-0.614225	7.39319
0.26049	-0.934522	7.07289	-0.934522	-0.934522	-0.934522	-0.934522	-0.934522	-0.934522	-0.934522	-0.934522	-0.934522	-0.934522	-0.934522	-0.934522	-0.934522	-0.934522	-0.934522	-0.934522	-0.934522	-0.934522	7.07289	-0.934522	7.07289	-0.934522	-0.934522	-0.934522	-0.934522	-0.934522	-0.934522	-0.934522	-0.934522	-0.934522	-0.934522	-0.934522	-0.934522	-0.934522	-0.934522	-0.934522	-0.934522	-0.934522	-0.934522	-0.934522	-0.934522	-0.934522	-0.934522	-0.934522	-0.934522	7.07289	-0.934522
0.271969	-0.293929	-0.293929	-0.293929	-0.293929	-0.293929	-0.293929	-0.293929	-0.293929	-0.293929	-0.293929	-0.293929	-0.293929	-0.293929	-0.293929	-0.293929	-0.293929	-0.293929	-0.293929	-0.293929	-0.293929	-0.293929	-0.293929	-0.293929	-0.293929	-0.293929	-0.293929	-0.293929	-0.293929	-0.293929	-0.293929	-0.293929	-0.293929	-0.293929	-0.293929	-0.293929	-0.293929	-0.293929	-0.293929	7.71348	-0.293929	-0.293929	-0.293929	7.71348	-0.293929	-0.293929	-0.293929	-0.293929	-0.293929	-0.293929
0.281978	-0.934522	-0.934522	-0.934522	-0.934522	-0.934522	-0.934522	-0.934522	-0.934522	-0.934522	-0.934522	-0.934522	-0.934522	-0.934522	7.07289	-0.934522	-0.934522	-0.934522	-0.934522	-0.934522	-0.934522	-0.934522	-0.934522	-0.934522	-0.934522	-0.934522	7.07289	-0.934522	-0.934522	-0.934522	-0.934522	-0.934522	-0.934522	-0.934522	-0.934522	-0.934522	-0.934522	-0.934522	-0.934522	7.07289	-0.934522	7.07289	-0.934522	7.07289	-0.934522	15.0803	-0.934522	15.0803	-0.934522	-0.934522
0.290519	-2.21571	-2.21571	-2.21571	5.7917	5.7917	-2.21571	5.7917	-2.21571	-2.21571	-2.21571	-2.21571	-2.21571	-2.21571	-2.21571	-2.21571	-2.21571	-2.21571	-2.21571	5.7917	5.7917	-2.21571	-2.21571	-2.21571	-2.21571	-2.21571	5.7917	-2.21571	5.7917	-2.21571	-2.21571	-2.21571	-2.21571	-2.21571	-2.21571	-2.21571	-2.21571	-2.21571	-2.21571	5.7917	13.7991	-2.21571	-2.21571	-2.21571	-2.21571	-2.21571	5.7917	5.7917	-2.21571	-2.21571
0.297593	-1.57511	-1.57511	-1.57511	-1.57511	6.4323	-1.57511	-1.57511	6.4323	-1.57511	-1.57511	-1.57511	-1.57511	-1.57511	-1.57511	-1.57511	6.4323	6.4323	-1.57511	-1.57511	-1.57511	-1.57511	-1.57511	-1.57511	-1.57511	-1.57511	-1.57511	-1.57511	-1.57511	-1.57511	-1.57511	-1.57511	-1.57511	-1.57511	-1.57511	-1.57511	-1.57511	-1.57511	-1.57511	-1.57511	-1.57511	-1.57511	-1.57511	-1.57511	-1.57511	-1.57511	-1.57511	-1.57511	6.4323	-1.57511
0.303203	-0.293929	-0.293929	-0.293929	-0.293929	-0.293929	-0.293929	-0.293929	-0.293929	-0.293929	-0.293929	-0.293929	-0.293929	-0.293929	-0.293929	-0.293929	-0.293929	-0.293929	-0.293929	-0.293929	-0.293929	-0.293929	-0.293929	-0.293929	-0.293929	-0.293929	-0.293929	-0.293929	-0.293929	-0.293929	7.71348	-0.293929	-0.293929	-0.293929	-0.293929	-0.293929	-0.293929	-0.293929	-0.293929	7.71348	-0.293929	7.71348	-0.293929	7.71348	7.71348	7.71348	-0.293929	-0.293929	-0.293929	-0.293929
0.307297	-0.934522	-0.934522	-0.934522	-0.934522	-0.934522	-0.934522	-0.934522	-0.934522	-0.934522	-0.934522	-0.934522	-0.934522	-0.934522	-0.934522	-0.934522	-0.934522	-0.934522	-0.934522	-0.934522	-0.934522	-0.934522	7.07289	-0.934522	-0.934522	-0.934522	-0.934522	-0.934522	7.07289	-0.934522	-0.934522	-0.934522	-0.934522	-0.934522	-0.934522	-0.934522	-0.934522	-0.934522	-0.934522	-0.934522	7.07289	-0.934522	-0.934522	-0.934522	-0.934522	-0.934522	-0.934522	-0.934522	-0.934522	-0.934522
0.309783	5.7917	-2.21571	-2.21571	-2.21571	-2.21571	-2.21571	-2.21571	-2.21571	-2.21571	-2.21571	-2.21571	5.7917	-2.21571	-2.21571	-2.21571	-2.21571	-2.21571	-2.21571	-2.21571	13.7991	-2.21571	-2.21571	-2.21571	-2.21571	5.7917	5.7917	-2.21571	-2.21571	5.7917	-2.21571	-2.21571	5.7917	-2.21571	-2.21571	5.7917	-2.21571	-2.21571	-2.21571	-2.21571	-2.21571	-2.21571	-2.21571	-2.21571	-2.21571	-2.21571	-2.21571	-2.21571	-2.21571	-2.21571
0.310563	-0.934522	-0.934522	-0.934522	-0.934522	7.07289	-0.934522	7.07289	-0.934522	-0.934522	-0.934522	-0.934522	-0.934522	-0.934522	-0.934522	-0.934522	-0.934522	-0.934522	-0.934522	-0.934522	-0.934522	-0.934522	-0.934522	-0.934522	-0.934522	-0.934522	-0.934522	-0.934522	-0.934522	-0.934522	-0.934522	-0.934522	-0.934522	-0.934522	7.07289	-0.934522	-0.934522	-0.934522	-0.934522	-0.934522	-0.934522	-0.934522	-0.934522	-0.934522	-0.934522	-0.934522	-0.934522	-0.934522	7.07289	-0.934522
0.309542	-1.25482	14.76	-1.25482	-1.25482	-1.25482	-1.25482	-1.25482	-1.25482	-1.25482	6.75259	-1.25482	-1.25482	-1.25482	6.75259	-1.25482	6.75259	-1.25482	-1.25482	-1.25482	-1.25482	-1.25482	-1.25482	-1.25482	-1.25482	-1.25482	-1.25482	-1.25482	-1.25482	-1.25482	-1.25482	-1.25482	6.75259	-1.25482	-1.25482	-1.25482	-1.25482	-1.25482	-1.25482	-1.25482	-1.25482	6.75259	-1.25482	6.75259	-1.25482	6.75259	6.75259	-1.25482	-1.25482	-1.25482
0.306622	-0.614225	-0.614225	-0.614225	-0.614225	-0.614225	-0.614225	-0.614225	-0.614225	-0.614225	-0.614225	-0.614225	-0.614225	-0.614225	-0.614225	-0.614225	-0.614225	-0.614225	-0.614225	-0.614225	-0.614225	-0.614225	7.39319	-0.614225	-0.614225	-0.614225	-0.614225	-0.614225	-0.614225	-0.614225	-0.614225	-0.614225	-0.614225	-0.614225	-0.614225	-0.614225	-0.614225	-0.614225	-0.614225	-0.614225	7.39319	-0.614225	-0.614225	-0.614225	-0.614225	-0.614225	-0.614225	-0.614225	7.39319	-0.614225
0.301707	-0.934522	-0.934522	-0.934522	-0.934522	-0.934522	-0.934522	-0.934522	-0.934522	-0.934522	7.07289	-0.934522	-0.934522	-0.934522	-0.934522	-0.934522	-0.934522	-0.934522	-0.934522	-0.934522	-0.934522	-0.934522	-0.934522	-0.934522	-0.934522	-0.934522	7.07289	-0.934522	-0.934522	-0.934522	-0.934522	-0.934522	-0.934522	-0.934522	-0.934522	7.07289	-0.934522	-0.934522	-0.934522	-0.934522	-0.934522	7.07289	-0.934522	-0.934522	-0.934522	-0.934522	-0.934522	-0.934522	-0.934522	-0.934522
0.294701	7.39319	-0.614225	-0.614225	-0.614225	-0.614225	7.39319	-0.614225	-0.614225	-0.614225	-0.614225	-0.614225	-0.614225	-0.614225	-0.614225	-0.614225	-0.614225	-0.614225	-0.614225	-0.614225	-0.614225	-0.614225	-0.614225	-0.614225	-0.614225	-0.614225	-0.614225	-0.614225	-0.614225	-0.614225	-0.614225	-0.614225	7.39319	-0.614225	-0.614225	-0.614225	-0.614225	-0.614225	-0.614225	-0.614225	-0.614225	7.39319	-0.614225	-0.614225	-0.614225	-0.614225	7.39319	7.39319	-0.614225	-0.614225
0.285508	-1.92513	-1.92513	-1.92513	-1.92513	-1.92513	-1.92513	5.27556	-1.92513	-1.92513	-1.92513	-1.92513	5.27556	-1.92513	-1.92513	-1.92513	-1.92513	-1.92513	-1.92513	-1.92513	-1.92513	-1.92513	-1.92513	-1.92513	-1.92513	5.27556	-1.92513	-1.92513	-1.92513	-1.92513	-1.92513	-1.92513	-1.92513	-1.92513	-1.92513	-1.92513	-1.92513	-1.92513	-1.92513	-1.92513	-1.92513	5.27556	5.27556	5.27556	-1.92513	-1.92513	5.27556	-1.92513	-1.92513	-1.92513
0.27403	-1.06105	-1.06105	-1.06105	-1.06105	-1.06105	-1.06105	-1.06105	-1.06105	-1.06105	-1.06105	-1.06105	-1.06105	-1.06105	-1.06105	-1.06105	-1.06105	-1.06105	-1.06105	-1.06105	-1.06105	-1.06105	-1.06105	-1.06105	-1.06105	-1.06105	-1.06105	-1.06105	-1.06105	-1.06105	-1.06105	-1.06105	-1.06105	-1.06105	-1.06105	-1.06105	-1.06105	6.13965	-1.06105	-1.06105	-1.06105	6.13965	-1.06105	-1.06105	6.13965	-1.06105	-1.06105	-1.06105	-1.06105	-1.06105
0.260178	-1.34908	-1.34908	-1.34908	-1.34908	-1.34908	-1.34908	-1.34908	-1.34908	-1.34908	-1.34908	-1.34908	-1.34908	-1.34908	-1.34908	-1.34908	-1.34908	-1.34908	-1.34908	-1.34908	-1.34908	-1.34908	-1.34908	-1.34908	-1.34908	-1.34908	-1.34908	-1.34908	-1.34908	5.85162	-1.34908	-1.34908	-1.34908	-1.34908	-1.34908	-1.34908	5.85162	-1.34908	-1.34908	-1.34908	-1.34908	5.85162	-1.34908	-1.34908	-1.34908	-1.34908	-1.34908	-1.34908	5.85162	-1.34908
0.244071	-1.06105	-1.06105	-1.06105	-1.06105	-1.06105	-1.06105	-1.06105	-1.06105	-1.06105	-1.06105	-1.06105	-1.06105	-1.06105	-1.06105	-1.06105	-1.06105	-1.06105	-1.06105	-1.06105	-1.06105	-1.06105	-1.06105	-1.06105	-1.06105	-1.06105	-1.06105	-1.06105	-1.06105	-1.06105	-1.06105	-1.06105	-1.06105	-1.06105	-1.06105	-1.06105	-1.06105	-1.06105	-1.06105	6.13965	-1.06105	13.3403	-1.06105	-1.06105	13.3403	6.13965	6.13965	-1.06105	-1.06105	-1.06105
0.226116	-1.34908	-1.34908	-1.34908	-1.34908	-1.34908	-1.34908	-1.34908	-1.34908	-1.34908	-1.34908	-1.34908	-1.34908	-1.34908	-1.34908	-1.34908	5.85162	-1.34908	-1.34908	-1.34908	-1.34908	-1.34908	-1.34908	-1.34908	-1.34908	-1.34908	-1.34908	-1.34908	-1.34908	-1.34908	-1.34908	-1.34908	-1.34908	-1.34908	-1.34908	-1.34908	-1.34908	-1.34908	-1.34908	-1.34908	-1.34908	-1.34908	-1.34908	-1.34908	-1.34908	-1.34908	-1.34908	5.85162	-1.34908	-1.34908
0.206735	-1.06105	-1.06105	-1.06105	-1.06105	-1.06105	-1.06105	-1.06105	-1.06105	-1.06105	-1.06105	-1.06105	-1.06105	-1.06105	-1.06105	-1.06105	-1.06105	-1.06105	-1.06105	-1.06105	-1.06105	-1.06105	-1.06105	-1.06105	-1.06105	-1.06105	-1.06105	-1.06105	-1.06105	-1.06105	-1.06105	-1.06105	-1.06105	-1.06105	-1.06105	6.13965	-1.06105	-1.06105	-1.06105	-1.06105	-1.06105	6.13965	-1.06105	-1.06105	-1.06105	-1.06105	-1.06105	-1.06105	-1.06105	-1.06105
0.186354	-1.6371	-1.6371	-1.6371	-1.6371	-1.6371	-1.6371	-1.6371	5.56359	-1.6371	-1.6371	-1.6371	-1.6371	-1.6371	-1.6371	5.56359	-1.6371	-1.6371	-1.6371	-1.6371	-1.6371	-1.6371	-1.6371	-1.6371	-1.6371	-1.6371	-1.6371	-1.6371	-1.6371	-1.6371	-1.6371	-1.6371	-1.6371	-1.6371	-1.6371	-1.6371	-1.6371	-1.6371	-1.6371	-1.6371	-1.6371	-1.6371	-1.6371	-1.6371	-1.6371	-1.6371	-1.6371	5.56359	-1.6371	5.56359
0.165395	-1.06105	-1.06105	-1.06105	-1.06105	-1.06105	-1.06105	-1.06105	-1.06105	-1.06105	-1.06105	-1.06105	-1.06105	-1.06105	-1.06105	-1.06105	-1.06105	-1.06105	-1.06105	-1.06105	-1.06105	-1.06105	-1.06105	-1.06105	-1.06105	-1.06105	-1.06105	-1.06105	-1.06105	-1.06105	-1.06105	-1.06105	-1.06105	-1.06105	6.13965	6.13965	-1.06105	-1.06105	-1.06105	-1.06105	-1.06105	6.13965	-1.06105	6.13965	6.13965	6.13965	-1.06105	6.13965	13.3403	-1.06105
0.144283	-1.6371	-1.6371	-1.6371	-1.6371	-1.6371	-1.6371	-1.6371	-1.6371	-1.6371	-1.6371	-1.6371	-1.6371	-1.6371	-1.6371	-1.6371	-1.6371	-1.6371	-1.6371	-1.6371	5.56359	-1.6371	-1.6371	-1.6371	-1.6371	-1.6371	5.56359	-1.6371	-1.6371	-1.6371	-1.6371	-1.6371	-1.6371	-1.6371	-1.6371	-1.6371	-1.6371	-1.6371	-1.6371	-1.6371	-1.6371	-1.6371	-1.6371	5.56359	-1.6371	-1.6371	-1.6371	-1.6371	-1.6371	-1.6371
0.123443	-1.34908	-1.34908	-1.34908	-1.34908	-1.34908	-1.34908	-1.34908	-1.34908	-1.34908	-1.34908	-1.34908	-1.34908	-1.34908	-1.34908	-1.34908	5.85162	-1.34908	-1.34908	-1.34908	-1.34908	-1.34908	-1.34908	-1.34908	-1.34908	-1.34908	-1.34908	-1.34908	-1.34908	-1.34908	-1.34908	-1.34908	-1.34908	-1.34908	-1.34908	-1.34908	-1.34908	-1.34908	-1.34908	-1.34908	-1.34908	-1.34908	-1.34908	-1.34908	-1.34908	5.85162	-1.34908	-1.34908	5.85162	-1.34908
0.103298	-1.34908	-1.34908	-1.34908	-1.34908	-1.34908	-1.34908	-1.34908	-1.34908	-1.34908	-1.34908	-1.34908	-1.34908	-1.34908	-1.34908	-1.34908	-1.34908	-1.34908	-1.34908	-1.34908	-1.34908	-1.34908	-1.34908	-1.34908	-1.34908	-1.34908	5.85162	-1.34908	-1.34908	-1.34908	5.85162	-1.34908	-1.34908	-1.34908	-1.34908	-1.34908	-1.34908	-1.34908	-1.34908	-1.34908	-1.34908	5.85162	-1.34908	5.85162	-1.34908	-1.34908	-1.34908	-1.34908	-1.34908	5.85162
0.0842718	5.85162	-1.34908	-1.34908	-1.34908	-1.34908	-1.34908	-1.34908	-1.34908	-1.34908	-1.34908	-1.34908	-1.34908	-1.34908	-1.34908	-1.34908	-1.34908	-1.34908	-1.34908	-1.34908	-1.34908	-1.34908	5.85162	-1.34908	-1.34908	-1.34908	-1.34908	-1.34908	-1.34908	-1.34908	-1.34908	-1.34908	-1.34908	-1.34908	-1.34908	-1.34908	-1.34908	-1.34908	-1.34908	-1.34908	-1.34908	-1.34908	-1.34908	-1.34908	5.85162	5.85162	-1.34908	-1.34908	-1.34908	-1.34908
0.0667876	-1.06105	-1.06105	-1.06105	-1.06105	-1.06105	-1.06105	-1.06105	-1.06105	-1.06105	-1.06105	-1.06105	-1.06105	-1.06105	-1.06105	-1.06105	-1.06105	-1.06105	-1.06105	-1.06105	-1.06105	-1.06105	-1.06105	-1.06105	-1.06105	-1.06105	-1.06105	-1.06105	-1.06105	-1.06105	-1.06105	-1.06105	-1.06105	-1.06105	-1.06105	-1.06105	-1.06105	-1.06105	-1.06105	-1.06105	-1.06105	-1.06105	-1.06105	-1.06105	-1.06105	-1.06105	-1.06105	-1.06105	6.13965	6.13965
0.051089	-1.06105	-1.06105	-1.06105	-1.06105	-1.06105	-1.06105	-1.06105	-1.06105	-1.06105	-1.06105	-1.06105	-1.06105	-1.06105	-1.06105	-1.06105	-1.06105	-1.06105	-1.06105	-1.06105	-1.06105	-1.06105	-1.06105	-1.06105	-1.06105	-1.06105	-1.06105	-1.06105	-1.06105	-1.06105	-1.06105	-1.06105	-1.06105	-1.06105	-1.06105	-1.06105	-1.06105	-1.06105	-1.06105	-1.06105	-1.06105	-1.06105	-1.06105	-1.06105	-1.06105	6.13965	6.13965	-1.06105	-1.06105	-1.06105
0.037083	-1.34908	-1.34908	-1.34908	-1.34908	-1.34908	-1.34908	-1.34908	-1.34908	-1.34908	-1.34908	5.85162	-1.34908	-1.34908	-1.34908	-1.34908	-1.34908	-1.34908	-1.34908	-1.34908	-1.34908	-1.34908	-1.34908	-1.34908	-1.34908	-1.34908	-1.34908	-1.34908	-1.34908	-1.34908	-1.34908	-1.34908	-1.34908	-1.34908	-1.34908	-1.34908	-1.34908	5.85162	5.85162	-1.34908	-1.34908	-1.34908	-1.34908	-1.34908	13.0523	-1.34908	5.85162	5.85162	5.85162	5.85162
0.0246396	-1.06105	-1.06105	-1.06105	-1.06105	-1.06105	-1.06105	-1.06105	-1.06105	-1.06105	-1.06105	-1.06105	-1.06105	-1.06105	-1.06105	-1.06105	-1.06105	-1.06105	-1.06105	-1.06105	-1.06105	-1.06105	-1.06105	-1.06105	-1.06105	-1.06105	-1.06105	-1.06105	-1.06105	-1.06105	-1.06105	-1.06105	-1.06105	6.13965	6.13965	6.13965	-1.06105	6.13965	-1.06105	6.13965	6.13965	-1.06105	6.13965	-1.06105	-1.06105	6.13965	-1.06105	-1.06105	-1.06105	-1.06105
0.0136285	-1.34908	-1.34908	-1.34908	-1.34908	-1.34908	-1.34908	-1.34908	-1.34908	-1.34908	-1.34908	-1.34908	-1.34908	-1.34908	-1.34908	-1.34908	5.85162	-1.34908	-1.34908	-1.34908	-1.34908	-1.34908	-1.34908	-1.34908	-1.34908	-1.34908	-1.34908	-1.34908	-1.34908	-1.34908	-1.34908	-1.34908	-1.34908	-1.34908	-1.34908	-1.34908	-1.34908	13.0523	-1.34908	-1.34908	-1.34908	-1.34908	-1.34908	-1.34908	-1.34908	-1.34908	-1.34908	5.85162	5.85162	-1.34908
0.0039196	-1.34908	-1.34908	-1.34908	-1.34908	-1.34908	-1.34908	-1.34908	-1.34908	-1.34908	-1.34908	-1.34908	-1.34908	-1.34908	-1.34908	-1.34908	-1.34908	-1.34908	-1.34908	-1.34908	-1.34908	-1.34908	-1.34908	-1.34908	5.85162	-1.34908	-1.34908	-1.34908	-1.34908	-1.34908	5.85162	-1.34908	-1.34908	-1.34908	-1.34908	-1.34908	-1.34908	-1.34908	-1.34908	-1.34908	-1.34908	5.85162	5.85162	13.0523	-1.34908	-1.34908	-1.34908	13.0523	-1.34908	5.85162
-0.00461722	-1.06105	-1.06105	-1.06105	-1.06105	-1.06105	-1.06105	-1.06105	-1.06105	-1.06105	-1.06105	-1.06105	-1.06105	-1.06105	-1.06105	-1.06105	-1.06105	-1.06105	-1.06105	-1.06105	-1.06105	-1.06105	-1.06105	-1.06105	-1.06105	-1.06105	-1.06105	-1.06105	-1.06105	-1.06105	-1.06105	-1.06105	-1.06105	-1.06105	-1.06105	-1.06105	-1.06105	-1.06105	-1.06105	-1.06105	-1.06105	-1.06105	-1.06105	-1.06105	6.13965	6.13965	6.13965	6.13965	-1.06105	-1.06105
-0.0121121	6.13965	-1.06105	6.13965	-1.06105	-1.06105	-1.06105	-1.06105	-1.06105	-1.06105	-1.06105	-1.06105	-1.06105	-1.06105	-1.06105	-1.06105	-1.06105	-1.06105	-1.06105	-1.06105	-1.06105	-1.06105	-1.06105	-1.06105	-1.06105	-1.06105	-1.06105	-1.06105	-1.06105	-1.06105	-1.06105	-1.06105	-1.06105	-1.06105	-1.06105	-1.06105	-1.06105	-1.06105	-1.06105	-1.06105	-1.06105	-1.06105	6.13965	-1.06105	6.13965	-1.06105	6.13965	-1.06105	-1.06105	6.13965
-0.0186953	-1.06105	-1.06105	-1.06105	-1.06105	-1.06105	-1.06105	-1.06105	-1.06105	-1.06105	-1.06105	-1.06105	-1.06105	-1.06105	-1.06105	-1.06105	-1.06105	-1.06105	-1.06105	-1.06105	-1.06105	-1.06105	-1.06105	-1.06105	-1.06105	-1.06105	-1.06105	-1.06105	-1.06105	-1.06105	-1.06105	-1.06105	-1.06105	-1.06105	-1.06105	-1.06105	-1.06105	-1.06105	-1.06105	-1.06105	-1.06105	-1.06105	6.13965	-1.06105	-1.06105	-1.06105	-1.06105	6.13965	-1.06105	-1.06105
-0.0244969	-1.34908	-1.34908	-1.34908	-1.34908	-1.34908	-1.34908	-1.34908	-1.34908	-1.34908	-1.34908	-1.34908	-1.34908	-1.34908	-1.34908	-1.34908	-1.34908	-1.34908	-1.34908	-1.34908	-1.34908	-1.34908	-1.34908	-1.34908	-1.34908	5.85162	-1.34908	-1.34908	-1.34908	-1.34908	-1.34908	-1.34908	-1.34908	-1.34908	-1.34908	-1.34908	-1.34908	-1.34908	-1.34908	-1.34908	-1.34908	-1.34908	-1.34908	-1.34908	-1.34908	-1.34908	5.85162	-1.34908	-1.34908	-1.34908
-0.0296471	-1.06105	-1.06105	-1.06105	6.13965	-1.06105	-1.06105	-1.06105	-1.06105	-1.06105	-1.06105	-1.06105	-1.06105	-1.06105	-1.06105	-1.06105	-1.06105	-1.06105	-1.06105	-1.06105	-1.06105	-1.06105	-1.06105	-1.06105	-1.06105	-1.06105	-1.06105	-1.06105	-1.06105	-1.06105	-1.06105	-1.06105	-1.06105	-1.06105	-1.06105	-1.06105	-1.06105	-1.06105	-1.06105	6.13965	6.13965	6.13965	-1.06105	-1.06105	6.13965	-1.06105	13.3403	6.13965	-1.06105	-1.06105
-0.0342483	-1.06105	-1.06105	-1.06105	-1.06105	-1.06105	-1.06105	-1.06105	-1.06105	-1.06105	-1.06105	-1.06105	-1.06105	-1.06105	-1.06105	-1.06105	-1.06105	-1.06105	-1.06105	-1.06105	-1.06105	-1.06105	-1.06105	-1.06105	-1.06105	-1.06105	-1.06105	-1.06105	-1.06105	-1.06105	-1.06105	-1.06105	-1.06105	-1.06105	-1.06105	-1.06105	-1.06105	-1.06105	-1.06105	-1.06105	-1.06105	-1.06105	-1.06105	-1.06105	-1.06105	-1.06105	6.13965	6.13965	-1.06105	-1.06105
-0.0383283	-1.06105	-1.06105	-1.06105	-1.06105	-1.06105	-1.06105	-1.06105	-1.06105	-1.06105	-1.06105	-1.06105	-1.06105	-1.06105	-1.06105	-1.06105	-1.06105	-1.06105	-1.06105	-1.06105	-1.06105	-1.06105	-1.06105	-1.06105	-1.06105	-1.06105	-1.06105	-1.06105	-1.06105	-1.06105	-1.06105	-1.06105	-1.06105	-1.06105	-1.06105	-1.06105	-1.06105	-1.06105	-1.06105	-1.06105	-1.06105	-1.06105	-1.06105	6.13965	-1.06105	-1.06105	-1.06105	-1.06105	6.13965	6.13965
-0.0419022	-1.06105	-1.06105	6.13965	-1.06105	-1.06105	-1.06105	-1.06105	-1.06105	-1.06105	-1.06105	-1.06105	-1.06105	-1.06105	-1.06105	-1.06105	-1.06105	-1.06105	-1.06105	-1.06105	-1.06105	-1.06105	-1.06105	-1.06105	-1.06105	-1.06105	-1.06105	-1.06105	-1.06105	-1.06105	-1.06105	-1.06105	-1.06105	-1.06105	-1.06105	-1.06105	-1.06105	-1.06105	-1.06105	-1.06105	-1.06105	-1.06105	-1.06105	-1.06105	-1.06105	-1.06105	-1.06105	6.13965	-1.06105	-1.06105
-0.0449849	-1.06105	-1.06105	-1.06105	-1.06105	-1.06105	-1.06105	-1.06105	-1.06105	-1.06105	-1.06105	-1.06105	-1.06105	-1.06105	-1.06105	-1.06105	-1.06105	-1.06105	-1.06105	-1.06105	-1.06105	-1.06105	-1.06105	-1.06105	-1.06105	-1.06105	-1.06105	-1.06105	-1.06105	-1.06105	-1.06105	-1.06105	-1.06105	-1.06105	-1.06105	-1.06105	-1.06105	-1.06105	6.13965	6.13965	-1.06105	-1.06105	-1.06105	-1.06105	6.13965	-1.06105	-1.06105	-1.06105	6.13965	-1.06105
-0.0475916	-1.34908	-1.34908	-1.34908	-1.34908	-1.34908	-1.34908	5.85162	-1.34908	-1.34908	-1.34908	-1.34908	-1.34908	-1.34908	-1.34908	-1.34908	-1.34908	-1.34908	-1.34908	-1.34908	-1.34908	-1.34908	-1.34908	-1.34908	-1.34908	-1.34908	-1.34908	-1.34908	-1.34908	-1.34908	-1.34908	-1.34908	-1.34908	-1.34908	-1.34908	-1.34908	-1.34908	-1.34908	-1.34908	-1.34908	-1.34908	-1.34908	5.85162	-1.34908	5.85162	-1.34908	13.0523	5.85162	5.85162	-1.34908
-0.0497373	-1.06105	-1.06105	-1.06105	-1.06105	-1.06105	-1.06105	-1.06105	-1.06105	-1.06105	-1.06105	-1.06105	-1.06105	-1.06105	-1.06105	-1.06105	-1.06105	-1.06105	-1.06105	-1.06105	-1.06105	-1.06105	-1.06105	-1.06105	-1.06105	-1.06105	-1.06105	-1.06105	-1.06105	-1.06105	-1.06105	-1.06105	-1.06105	-1.06105	-1.06105	-1.06105	-1.06105	-1.06105	-1.06105	-1.06105	-1.06105	-1.06105	-1.06105	6.13965	-1.06105	-1.06105	6.13965	-1.06105	6.13965	-1.06105
-0.051437	-1.06105	-1.06105	-1.06105	-1.06105	-1.06105	-1.06105	-1.06105	-1.06105	-1.06105	-1.06105	-1.06105	-1.06105	-1.06105	-1.06105	-1.06105	-1.06105	-1.06105	-1.06105	-1.06105	-1.06105	-1.06105	-1.06105	-1.06105	-1.06105	-1.06105	-1.06105	-1.06105	-1.06105	-1.06105	-1.06105	-1.06105	-1.06105	-1.06105	-1.06105	-1.06105	-1.06105	-1.06105	-1.06105	-1.06105	-1.06105	-1.06105	-1.06105	-1.06105	-1.06105	-1.06105	-1.06105	-1.06105	13.3403	-1.06105
-0.0527059	-1.06105	-1.06105	6.13965	-1.06105	-1.06105	-1.06105	-1.06105	-1.06105	-1.06105	-1.06105	-1.06105	-1.06105	-1.06105	-1.06105	-1.06105	-1.06105	-1.06105	-1.06105	-1.06105	-1.06105	-1.06105	-1.06105	-1.06105	-1.06105	-1.06105	-1.06105	-1.06105	-1.06105	-1.06105	-1.06105	-1.06105	-1.06105	-1.06105	-1.06105	-1.06105	-1.06105	-1.06105	-1.06105	-1.06105	-1.06105	13.3403	6.13965	-1.06105	13.3403	-1.06105	6.13965	6.13965	-1.06105	-1.06105
-0.053559	-1.6371	-1.6371	-1.6371	-1.6371	-1.6371	-1.6371	-1.6371	-1.6371	-1.6371	-1.6371	5.56359	-1.6371	-1.6371	-1.6371	-1.6371	-1.6371	-1.6371	-1.6371	-1.6371	-1.6371	-1.6371	-1.6371	-1.6371	-1.6371	-1.6371	-1.6371	-1.6371	5.56359	-1.6371	5.56359	-1.6371	-1.6371	-1.6371	-1.6371	-1.6371	5.56359	-1.6371	5.56359	-1.6371	-1.6371	5.56359	5.56359	-1.6371	12.7643	5.56359	5.56359	-1.6371	-1.6371	-1.6371
-0.0540113	-1.06105	-1.06105	-1.06105	-1.06105	-1.06105	-1.06105	-1.06105	-1.06105	-1.06105	-1.06105	-1.06105	-1.06105	-1.06105	-1.06105	-1.06105	-1.06105	-1.06105	-1.06105	-1.06105	-1.06105	-1.06105	-1.06105	-1.06105	-1.06105	-1.06105	-1.06105	-1.06105	-1.06105	-1.06105	-1.06105	-1.06105	-1.06105	-1.06105	-1.06105	-1.06105	-1.06105	-1.06105	-1.06105	13.3403	-1.06105	-1.06105	-1.06105	-1.06105	6.13965	-1.06105	-1.06105	-1.06105	6.13965	-1.06105
-0.0540814	-1.06105	-1.06105	-1.06105	-1.06105	-1.06105	-1.06105	-1.06105	-1.06105	-1.06105	-1.06105	-1.06105	-1.06105	-1.06105	-1.06105	-1.06105	-1.06105	-1.06105	-1.06105	-1.06105	-1.06105	-1.06105	-1.06105	-1.06105	-1.06105	-1.06105	-1.06105	-1.06105	-1.06105	-1.06105	-1.06105	-1.06105	-1.06105	-1.06105	-1.06105	-1.06105	-1.06105	-1.06105	-1.06105	-1.06105	-1.06105	-1.06105	-1.06105	-1.06105	6.13965	-1.06105	13.3403	-1.06105	13.3403	-1.06105
-0.0538021	-1.34908	-1.34908	-1.34908	-1.34908	-1.34908	-1.34908	-1.34908	-1.34908	-1.34908	5.85162	-1.34908	-1.34908	-1.34908	-1.34908	-1.34908	-1.34908	-1.34908	-1.34908	-1.34908	-1.34908	-1.34908	-1.34908	-1.34908	-1.34908	-1.34908	-1.34908	-1.34908	-1.34908	-1.34908	-1.34908	-1.34908	-1.34908	-1.34908	-1.34908	-1.34908	-1.34908	5.85162	-1.34908	-1.34908	-1.34908	-1.34908	-1.34908	-1.34908	-1.34908	-1.34908	-1.34908	-1.34908	5.85162	5.85162
-0.0532094	-1.6371	-1.6371	-1.6371	-1.6371	-1.6371	-1.6371	-1.6371	-1.6371	5.56359	-1.6371	-1.6371	-1.6371	-1.6371	-1.6371	-1.6371	-1.6371	-1.6371	-1.6371	-1.6371	-1.6371	-1.6371	5.56359	-1.6371	-1.6371	-1.6371	-1.6371	-1.6371	-1.6371	-1.6371	-1.6371	-1.6371	-1.6371	-1.6371	-1.6371	-1.6371	-1.6371	-1.6371	-1.6371	-1.6371	-1.6371	-1.6371	5.56359	5.56359	-1.6371	-1.6371	5.56359	-1.6371	-1.6371	-1.6371
-0.0523397	-1.06105	-1.06105	-1.06105	-1.06105	-1.06105	-1.06105	-1.06105	-1.06105	-1.06105	-1.06105	-1.06105	-1.06105	-1.06105	-1.06105	-1.06105	-1.06105	-1.06105	-1.06105	-1.06105	-1.06105	-1.06105	-1.06105	-1.06105	-1.06105	-1.06105	-1.06105	-1.06105	-1.06105	-1.06105	-1.06105	-1.06105	-1.06105	-1.06105	-1.06105	-1.06105	-1.06105	6.13965	6.13965	-1.06105	-1.06105	-1.06105	-1.06105	-1.06105	6.13965	6.13965	6.13965	-1.06105	6.13965	-1.06105
-0.0512291	-1.06105	-1.06105	-1.06105	-1.06105	-1.06105	-1.06105	-1.06105	-1.06105	-1.06105	-1.06105	-1.06105	-1.06105	-1.06105	-1.06105	-1.06105	-1.06105	-1.06105	-1.06105	-1.06105	-1.06105	-1.06105	-1.06105	-1.06105	-1.06105	-1.06105	-1.06105	-1.06105	-1.06105	-1.06105	-1.06105	-1.06105	-1.06105	-1.06105	-1.06105	-1.06105	-1.06105	-1.06105	-1.06105	-1.06105	-1.06105	-1.06105	-1.06105	-1.06105	-1.06105	-1.06105	-1.06105	-1.06105	-1.06105	-1.06105
-0.0499139	-1.06105	6.13965	-1.06105	-1.06105	-1.06105	-1.06105	-1.06105	-1.06105	-1.06105	-1.06105	-1.06105	-1.06105	-1.06105	-1.06105	-1.06105	-1.06105	-1.06105	-1.06105	-1.06105	-1.06105	-1.06105	-1.06105	-1.06105	-1.06105	-1.06105	-1.06105	-1.06105	-1.06105	-1.06105	-1.06105	-1.06105	-1.06105	-1.06105	-1.06105	-1.06105	-1.06105	-1.06105	-1.06105	-1.06105	-1.06105	-1.06105	-1.06105	-1.06105	-1.06105	-1.06105	-1.06105	-1.06105	-1.06105	-1.06105
-0.0484301	-1.06105	-1.06105	-1.06105	-1.06105	-1.06105	-1.06105	-1.06105	-1.06105	-1.06105	-1.06105	-1.06105	-1.06105	-1.06105	-1.06105	-1.06105	-1.06105	-1.06105	-1.06105	-1.06105	-1.06105	-1.06105	-1.06105	-1.06105	-1.06105	-1.06105	-1.06105	-1.06105	-1.06105	-1.06105	-1.06105	-1.06105	-1.06105	-1.06105	-1.06105	-1.06105	-1.06105	-1.06105	6.13965	-1.06105	6.13965	-1.06105	-1.06105	-1.06105	6.13965	-1.06105	6.13965	6.13965	-1.06105	6.13965
-0.0468142	-1.06105	-1.06105	-1.06105	6.13965	-1.06105	-1.06105	-1.06105	-1.06105	-1.06105	-1.06105	-1.06105	-1.06105	-1.06105	-1.06105	-1.06105	-1.06105	-1.06105	-1.06105	-1.06105	-1.06105	-1.06105	-1.06105	-1.06105	-1.06105	-1.06105	-1.06105	-1.06105	-1.06105	-1.06105	-1.06105	-1.06105	-1.06105	-1.06105	-1.06105	-1.06105	-1.06105	-1.06105	-1.06105	-1.06105	-1.06105	-1.06105	-1.06105	-1.06105	6.13965	-1.06105	6.13965	-1.06105	6.13965	13.3403
-0.0451021	-1.06105	-1.06105	-1.06105	-1.06105	-1.06105	-1.06105	-1.06105	-1.06105	-1.06105	-1.06105	-1.06105	-1.06105	-1.06105	-1.06105	-1.06105	-1.06105	-1.06105	-1.06105	-1.06105	-1.06105	-1.06105	-1.06105	-1.06105	-1.06105	-1.06105	-1.06105	-1.06105	-1.06105	-1.06105	-1.06105	-1.06105	-1.06105	-1.06105	-1.06105	-1.06105	-1.06105	-1.06105	-1.06105	6.13965	-1.06105	6.13965	6.13965	-1.06105	-1.06105	6.13965	-1.06105	-1.06105	13.3403	-1.06105
-0.0433303	-1.06105	-1.06105	-1.06105	-1.06105	-1.06105	-1.06105	-1.06105	-1.06105	-1.06105	-1.06105	-1.06105	-1.06105	-1.06105	-1.06105	-1.06105	-1.06105	-1.06105	-1.06105	-1.06105	-1.06105	-1.06105	-1.06105	-1.06105	-1.06105	-1.06105	-1.06105	-1.06105	-1.06105	-1.06105	-1.06105	-1.06105	-1.06105	-1.06105	-1.06105	-1.06105	-1.06105	-1.06105	-1.06105	6.13965	-1.06105	-1.06105	-1.06105	-1.06105	-1.06105	-1.06105	6.13965	-1.06105	-1.06105	-1.06105
-0.041539	-1.34908	-1.34908	-1.34908	-1.34908	-1.34908	-1.34908	-1.34908	-1.34908	-1.34908	-1.34908	-1.34908	-1.34908	-1.34908	-1.34908	-1.34908	-1.34908	-1.34908	-1.34908	-1.34908	-1.34908	-1.34908	-1.34908	-1.34908	-1.34908	-1.34908	-1.34908	5.85162	-1.34908	-1.34908	-1.34908	-1.34908	-1.34908	-1.34908	-1.34908	-1.34908	-1.34908	-1.34908	-1.34908	-1.34908	-1.34908	-1.34908	5.85162	-1.34908	-1.34908	5.85162	-1.34908	-1.34908	-1.34908	-1.34908
-0.0397939	-1.32198	-1.32198	-1.32198	-1.32198	-1.32198	-1.32198	-1.32198	-1.32198	-1.32198	-1.32198	-1.32198	-1.32198	-1.32198	-1.32198	-1.32198	-1.32198	-1.32198	-1.32198	-1.32198	-1.32198	-1.32198	-1.32198	-1.32198	-1.32198	-1.32198	-1.32198	8.62602	-1.32198	-1.32198	-1.32198	-1.32198	-1.32198	-1.32198	-1.32198	-1.32198	-1.32198	-1.32198	-1.32198	-1.32198	-1.32198	-1.32198	-1.32198	8.62602	-1.32198	-1.32198	-1.32198	-1.32198	-1.32198	-1.32198
-0.0381698	-0.924059	-0.924059	-0.924059	-0.924059	-0.924059	-0.924059	-0.924059	-0.924059	-0.924059	-0.924059	-0.924059	-0.924059	-0.924059	-0.924059	-0.924059	-0.924059	-0.924059	-0.924059	-0.924059	-0.924059	-0.924059	-0.924059	-0.924059	-0.924059	-0.924059	-0.924059	-0.924059	-0.924059	-0.924059	-0.924059	-0.924059	-0.924059	-0.924059	-0.924059	-0.924059	-0.924059	-0.924059	-0.924059	-0.924059	-0.924059	-0.924059	-0.924059	9.02394	-0.924059	9.02394	-0.924059	-0.924059	-0.924059	-0.924059
-0.0367415	-1.32198	-1.32198	-1.32198	-1.32198	-1.32198	-1.32198	-1.32198	-1.32198	-1.32198	-1.32198	-1.32198	-1.32198	-1.32198	-1.32198	-1.32198	-1.32198	-1.32198	-1.32198	-1.32198	-1.32198	-1.32198	-1.32198	8.62602	-1.32198	-1.32198	-1.32198	-1.32198	-1.32198	-1.32198	-1.32198	-1.32198	8.62602	-1.32198	-1.32198	-1.32198	-1.32198	8.62602	-1.32198	8.62602	-1.32198	-1.32198	-1.32198	8.62602	-1.32198	-1.32198	-1.32198	-1.32198	-1.32198	-1.32198
-0.0355838	-0.924059	-0.924059	-0.924059	-0.924059	-0.924059	-0.924059	-0.924059	-0.924059	-0.924059	-0.924059	-0.924059	-0.924059	-0.924059	-0.924059	-0.924059	-0.924059	-0.924059	-0.924059	-0.924059	-0.924059	-0.924059	-0.924059	-0.924059	-0.924059	-0.924059	-0.924059	-0.924059	-0.924059	-0.924059	-0.924059	-0.924059	-0.924059	-0.924059	-0.924059	-0.924059	-0.924059	-0.924059	-0.924059	-0.924059	-0.924059	-0.924059	-0.924059	-0.924059	-0.924059	-0.924059	-0.924059	-0.924059	-0.924059	-0.924059
-0.0347715	-1.32198	-1.32198	-1.32198	-1.32198	-1.32198	-1.32198	-1.32198	-1.32198	-1.32198	-1.32198	8.62602	-1.32198	-1.32198	-1.32198	-1.32198	-1.32198	-1.32198	-1.32198	-1.32198	-1.32198	-1.32198	-1.32198	-1.32198	-1.32198	-1.32198	-1.32198	-1.32198	-1.32198	-1.32198	-1.32198	-1.32198	-1.32198	-1.32198	-1.32198	-1.32198	-1.32198	-1.32198	-1.32198	-1.32198	-1.32198	8.62602	-1.32198	8.62602	-1.32198	-1.32198	-1.32198	-1.32198	-1.32198	-1.32198
-0.0343795	-0.924059	-0.924059	-0.924059	-0.924059	-0.924059	-0.924059	-0.924059	-0.924059	-0.924059	-0.924059	-0.924059	-0.924059	-0.924059	-0.924059	-0.924059	-0.924059	-0.924059	-0.924059	-0.924059	-0.924059	-0.924059	-0.924059	-0.924059	-0.924059	-0.924059	-0.924059	-0.924059	-0.924059	-0.924059	-0.924059	-0.924059	-0.924059	-0.924059	-0.924059	9.02394	-0.924059	-0.924059	-0.924059	-0.924059	-0.924059	-0.924059	-0.924059	9.02394	-0.924059	-0.924059	-0.924059	-0.924059	-0.924059	-0.924059
-0.0344826	-0.924059	-0.924059	-0.924059	-0.924059	-0.924059	-0.924059	-0.924059	-0.924059	-0.924059	-0.924059	-0.924059	-0.924059	-0.924059	-0.924059	-0.924059	-0.924059	-0.924059	-0.924059	-0.924059	-0.924059	-0.924059	-0.924059	-0.924059	-0.924059	-0.924059	-0.924059	-0.924059	-0.924059	-0.924059	-0.924059	-0.924059	-0.924059	-0.924059	9.02394	-0.924059	-0.924059	-0.924059	-0.924059	-0.924059	-0.924059	-0.924059	9.02394	-0.924059	9.02394	-0.924059	9.02394	-0.924059	-0.924059	-0.924059
-0.0351557	-0.924059	-0.924059	9.02394	-0.924059	-0.924059	-0.924059	-0.924059	-0.924059	-0.924059	-0.924059	-0.924059	-0.924059	-0.924059	-0.924059	-0.924059	-0.924059	-0.924059	-0.924059	-0.924059	-0.924059	-0.924059	-0.924059	-0.924059	-0.924059	-0.924059	-0.924059	-0.924059	-0.924059	-0.924059	-0.924059	-0.924059	-0.924059	-0.924059	-0.924059	-0.924059	-0.924059	-0.924059	-0.924059	-0.924059	-0.924059	-0.924059	9.02394	-0.924059	-0.924059	-0.924059	-0.924059	-0.924059	-0.924059	-0.924059
-0.0364734	-1.7199	-1.7199	-1.7199	-1.7199	-1.7199	-1.7199	-1.7199	-1.7199	-1.7199	-1.7199	-1.7199	-1.7199	-1.7199	-1.7199	-1.7199	-1.7199	-1.7199	-1.7199	8.2281	-1.7199	-1.7199	-1.7199	-1.7199	8.2281	-1.7199	-1.7199	-1.7199	-1.7199	-1.7199	-1.7199	-1.7199	-1.7199	-1.7199	-1.7199	-1.7199	-1.7199	-1.7199	-1.7199	-1.7199	-1.7199	-1.7199	8.2281	-1.7199	-1.7199	-1.7199	-1.7199	-1.7199	-1.7199	-1.7199
-0.0385041	-1.7199	-1.7199	-1.7199	-1.7199	-1.7199	-1.7199	-1.7199	-1.7199	-1.7199	-1.7199	-1.7199	-1.7199	-1.7199	8.2281	-1.7199	-1.7199	-1.7199	-1.7199	-1.7199	-1.7199	-1.7199	-1.7199	-1.7199	-1.7199	-1.7199	8.2281	-1.7199	-1.7199	-1.7199	-1.7199	-1.7199	-1.7199	-1.7199	-1.7199	-1.7199	-1.7199	-1.7199	-1.7199	-1.7199	-1.7199	8.2281	-1.7199	-1.7199	8.2281	-1.7199	8.2281	-1.7199	-1.7199	-1.7199
-0.041257	-2.91366	-2.91366	-2.91366	-2.91366	-2.91366	-2.91366	-2.91366	-2.91366	-2.91366	-2.91366	-2.91366	-2.91366	-2.91366	-2.91366	-2.91366	7.03434	-2.91366	-2.91366	-2.91366	-2.91366	-2.91366	7.03434	-2.91366	-2.91366	7.03434	-2.91366	-2.91366	16.9823	-2.91366	-2.91366	-2.91366	-2.91366	-2.91366	-2.91366	-2.91366	-2.91366	-2.91366	-2.91366	-2.91366	7.03434	7.03434	7.03434	7.03434	-2.91366	7.03434	-2.91366	7.03434	7.03434	-2.91366
-0.0447099	-1.32198	-1.32198	-1.32198	-1.32198	-1.32198	-1.32198	-1.32198	-1.32198	-1.32198	-1.32198	-1.32198	-1.32198	-1.32198	-1.32198	-1.32198	-1.32198	-1.32198	-1.32198	8.62602	-1.32198	-1.32198	-1.32198	-1.32198	-1.32198	-1.32198	-1.32198	-1.32198	-1.32198	-1.32198	-1.32198	-1.32198	-1.32198	-1.32198	-1.32198	-1.32198	-1.32198	-1.32198	-1.32198	-1.32198	-1.32198	-1.32198	-1.32198	-1.32198	-1.32198	-1.32198	-1.32198	-1.32198	-1.32198	8.62602
-0.0488401	-1.7199	-1.7199	-1.7199	-1.7199	-1.7199	-1.7199	-1.7199	-1.7199	-1.7199	-1.7199	-1.7199	-1.7199	-1.7199	8.2281	-1.7199	-1.7199	-1.7199	-1.7199	8.2281	-1.7199	-1.7199	-1.7199	-1.7199	-1.7199	-1.7199	-1.7199	-1.7199	-1.7199	-1.7199	-1.7199	-1.7199	-1.7199	-1.7199	-1.7199	-1.7199	-1.7199	-1.7199	-1.7199	-1.7199	-1.7199	-1.7199	8.2281	-1.7199	-1.7199	-1.7199	-1.7199	-1.7199	-1.7199	-1.7199
-0.0536252	-0.924059	-0.924059	-0.924059	-0.924059	-0.924059	-0.924059	-0.924059	-0.924059	-0.924059	-0.924059	-0.924059	-0.924059	-0.924059	-0.924059	-0.924059	-0.924059	-0.924059	-0.924059	-0.924059	-0.924059	-0.924059	-0.924059	-0.924059	-0.924059	-0.924059	-0.924059	-0.924059	-0.924059	-0.924059	-0.924059	-0.924059	-0.924059	-0.924059	-0.924059	-0.924059	-0.924059	-0.924059	-0.924059	-0.924059	-0.924059	-0.924059	-0.924059	-0.924059	-0.924059	-0.924059	-0.924059	-0.924059	-0.924059	-0.924059
-0.0590428	-1.32198	8.62602	-1.32198	-1.32198	-1.32198	-1.32198	8.62602	-1.32198	-1.32198	-1.32198	-1.32198	-1.32198	-1.32198	-1.32198	-1.32198	-1.32198	-1.32198	-1.32198	-1.32198	-1.32198	-1.32198	-1.32198	-1.32198	-1.32198	-1.32198	-1.32198	-1.32198	-1.32198	-1.32198	8.62602	-1.32198	-1.32198	-1.32198	-1.32198	-1.32198	-1.32198	-1.32198	-1.32198	-1.32198	8.62602	-1.32198	-1.32198	18.574	-1.32198	-1.32198	-1.32198	-1.32198	8.62602	-1.32198
-0.0650702	-1.32198	-1.32198	-1.32198	-1.32198	-1.32198	-1.32198	8.62602	-1.32198	-1.32198	-1.32198	-1.32198	-1.32198	-1.32198	-1.32198	-1.32198	-1.32198	-1.32198	-1.32198	-1.32198	-1.32198	-1.32198	-1.32198	-1.32198	-1.32198	-1.32198	-1.32198	-1.32198	-1.32198	-1.32198	-1.32198	-1.32198	-1.32198	-1.32198	-1.32198	-1.32198	-1.32198	-1.32198	-1.32198	-1.32198	-1.32198	-1.32198	-1.32198	-1.32198	-1.32198	8.62602	8.62602	-1.32198	-1.32198	-1.32198
-0.0716849	-0.924059	-0.924059	-0.924059	-0.924059	-0.924059	-0.924059	-0.924059	-0.924059	-0.924059	-0.924059	-0.924059	-0.924059	-0.924059	-0.924059	-0.924059	-0.924059	-0.924059	-0.924059	-0.924059	-0.924059	-0.924059	-0.924059	-0.924059	-0.924059	-0.924059	-0.924059	-0.924059	-0.924059	-0.924059	-0.924059	-0.924059	-0.924059	-0.924059	-0.924059	-0.924059	-0.924059	-0.924059	-0.924059	-0.924059	-0.924059	-0.924059	-0.924059	9.02394	-0.924059	-0.924059	-0.924059	-0.924059	9.02394	9.02394
-0.0788646	-1.32198	-1.32198	-1.32198	-1.32198	-1.32198	-1.32198	-1.32198	-1.32198	-1.32198	-1.32198	-1.32198	-1.32198	-1.32198	-1.32198	-1.32198	-1.32198	-1.32198	-1.32198	-1.32198	-1.32198	-1.32198	-1.32198	-1.32198	-1.32198	8.62602	-1.32198	-1.32198	-1.32198	-1.32198	-1.32198	-1.32198	-1.32198	-1.32198	-1.32198	-1.32198	-1.32198	-1.32198	-1.32198	-1.32198	-1.32198	-1.32198	-1.32198	8.62602	-1.32198	-1.32198	8.62602	-1.32198	-1.32198	-1.32198
-0.0865865	-0.924059	-0.924059	-0.924059	-0.924059	-0.924059	-0.924059	-0.924059	-0.924059	-0.924059	-0.924059	-0.924059	-0.924059	-0.924059	-0.924059	-0.924059	-0.924059	-0.924059	-0.924059	-0.924059	-0.924059	-0.924059	-0.924059	-0.924059	-0.924059	-0.924059	-0.924059	-0.924059	-0.924059	-0.924059	-0.924059	-0.924059	-0.924059	-0.924059	-0.924059	-0.924059	-0.924059	-0.924059	-0.924059	-0.924059	-0.924059	-0.924059	9.02394	-0.924059	9.02394	-0.924059	-0.924059	-0.924059	-0.924059	-0.924059
-0.0948285	-1.32198	-1.32198	-1.32198	-1.32198	-1.32198	-1.32198	-1.32198	-1.32198	-1.32198	-1.32198	-1.32198	-1.32198	-1.32198	-1.32198	-1.32198	-1.32198	-1.32198	-1.32198	-1.32198	-1.32198	-1.32198	-1.32198	8.62602	-1.32198	-1.32198	-1.32198	-1.32198	-1.32198	-1.32198	-1.32198	-1.32198	-1.32198	-1.32198	-1.32198	-1.32198	-1.32198	-1.32198	-1.32198	-1.32198	-1.32198	-1.32198	-1.32198	-1.32198	-1.32198	-1.32198	-1.32198	-1.32198	-1.32198	-1.32198
-0.10357	-0.924059	-0.924059	-0.924059	-0.924059	-0.924059	-0.924059	-0.924059	-0.924059	-0.924059	-0.924059	-0.924059	-0.924059	-0.924059	-0.924059	-0.924059	-0.924059	-0.924059	-0.924059	-0.924059	-0.924059	-0.924059	-0.924059	-0.924059	-0.924059	-0.924059	-0.924059	-0.924059	-0.924059	-0.924059	-0.924059	-0.924059	-0.924059	-0.924059	-0.924059	-0.924059	-0.924059	-0.924059	-0.924059	-0.924059	-0.924059	-0.924059	-0.924059	-0.924059	-0.924059	-0.924059	-0.924059	-0.924059	-0.924059	-0.924059
-0.112792	-1.32198	-1.32198	-1.32198	-1.32198	-1.32198	-1.32198	-1.32198	-1.32198	8.62602	-1.32198	-1.32198	-1.32198	-1.32198	-1.32198	-1.32198	-1.32198	-1.32198	-1.32198	-1.32198	-1.32198	-1.32198	-1.32198	-1.32198	-1.32198	-1.32198	-1.32198	-1.32198	-1.32198	-1.32198	-1.32198	-1.32198	-1.32198	-1.32198	-1.32198	-1.32198	-1.32198	-1.32198	-1.32198	-1.32198	-1.32198	-1.32198	-1.32198	-1.32198	-1.32198	-1.32198	-1.32198	-1.32198	8.62602	-1.32198
-0.122475	-0.924059	-0.924059	-0.924059	-0.924059	-0.924059	-0.924059	-0.924059	-0.924059	-0.924059	-0.924059	-0.924059	-0.924059	-0.924059	-0.924059	-0.924059	-0.924059	-0.924059	-0.924059	-0.924059	-0.924059	-0.924059	-0.924059	-0.924059	-0.924059	-0.924059	-0.924059	-0.924059	-0.924059	-0.924059	-0.924059	-0.924059	-0.924059	-0.924059	-0.924059	-0.924059	-0.924059	-0.924059	-0.924059	-0.924059	-0.924059	-0.924059	-0.924059	9.02394	-0.924059	-0.924059	-0.924059	-0.924059	-0.924059	-0.924059
-0.1326	-1.32198	-1.32198	-1.32198	-1.32198	-1.32198	-1.32198	-1.32198	-1.32198	-1.32198	-1.32198	-1.32198	-1.32198	8.62602	-1.32198	-1.32198	-1.32198	-1.32198	-1.32198	-1.32198	-1.32198	-1.32198	-1.32198	-1.32198	-1.32198	-1.32198	-1.32198	-1.32198	-1.32198	-1.32198	-1.32198	8.62602	-1.32198	-1.32198	-1.32198	-1.32198	-1.32198	-1.32198	-1.32198	-1.32198	-1.32198	-1.32198	-1.32198	-1.32198	-1.32198	-1.32198	-1.32198	-1.32198	-1.32198	-1.32198
-0.143148	-1.32198	-1.32198	-1.32198	-1.32198	-1.32198	-1.32198	-1.32198	-1.32198	-1.32198	-1.32198	-1.32198	-1.32198	-1.32198	-1.32198	-1.32198	-1.32198	-1.32198	-1.32198	-1.32198	-1.32198	-1.32198	-1.32198	-1.32198	-1.32198	-1.32198	-1.32198	8.62602	-1.32198	-1.32198	-1.32198	-1.32198	-1.32198	-1.32198	-1.32198	-1.32198	-1.32198	-1.32198	-1.32198	-1.32198	-1.32198	-1.32198	8.62602	-1.32198	-1.32198	-1.32198	-1.32198	-1.32198	8.62602	-1.32198
-0.1541	-0.924059	-0.924059	-0.924059	-0.924059	-0.924059	-0.924059	-0.924059	-0.924059	-0.924059	-0.924059	-0.924059	-0.924059	-0.924059	-0.924059	-0.924059	-0.924059	-0.924059	-0.924059	-0.924059	-0.924059	-0.924059	-0.924059	-0.924059	-0.924059	-0.924059	-0.924059	-0.924059	-0.924059	-0.924059	-0.924059	-0.924059	-0.924059	-0.924059	-0.924059	-0.924059	-0.924059	-0.924059	-0.924059	-0.924059	-0.924059	-0.924059	-0.924059	-0.924059	-0.924059	-0.924059	-0.924059	-0.924059	-0.924059	-0.924059
-0.165438	-1.32198	-1.32198	-1.32198	-1.32198	-1.32198	-1.32198	-1.32198	-1.32198	-1.32198	-1.32198	-1.32198	-1.32198	-1.32198	-1.32198	-1.32198	-1.32198	-1.32198	-1.32198	-1.32198	-1.32198	-1.32198	-1.32198	8.62602	-1.32198	-1.32198	-1.32198	-1.32198	-1.32198	-1.32198	-1.32198	-1.32198	-1.32198	-1.32198	-1.32198	-1.32198	-1.32198	-1.32198	-1.32198	-1.32198	-1.32198	-1.32198	-1.32198	-1.32198	-1.32198	-1.32198	8.62602	8.62602	-1.32198	-1.32198
-0.177141	-1.7199	-1.7199	-1.7199	-1.7199	-1.7199	-1.7199	-1.7199	-1.7199	-1.7199	-1.7199	-1.7199	-1.7199	-1.7199	-1.7199	-1.7199	-1.7199	-1.7199	-1.7199	-1.7199	-1.7199	-1.7199	-1.7199	-1.7199	-1.7199	-1.7199	8.2281	-1.7199	-1.7199	8.2281	-1.7199	-1.7199	-1.7199	-1.7199	-1.7199	-1.7199	-1.7199	-1.7199	-1.7199	-1.7199	-1.7199	-1.7199	-1.7199	18.1761	-1.7199	-1.7199	-1.7199	-1.7199	-1.7199	-1.7199
-0.189191	-0.924059	-0.924059	-0.924059	-0.924059	-0.924059	-0.924059	-0.924059	-0.924059	-0.924059	-0.924059	-0.924059	-0.924059	-0.924059	-0.924059	-0.924059	-0.924059	-0.924059	-0.924059	-0.924059	-0.924059	-0.924059	-0.924059	-0.924059	-0.924059	-0.924059	-0.924059	-0.924059	-0.924059	-0.924059	-0.924059	-0.924059	-0.924059	-0.924059	-0.924059	-0.924059	-0.924059	-0.924059	9.02394	-0.924059	-0.924059	18.9719	9.02394	9.02394	-0.924059	-0.924059	9.02394	-0.924059	-0.924059	-0.924059
-0.201567	-0.924059	-0.924059	-0.924059	-0.924059	-0.924059	-0.924059	-0.924059	-0.924059	-0.924059	-0.924059	-0.924059	-0.924059	-0.924059	-0.924059	-0.924059	-0.924059	-0.924059	-0.924059	-0.924059	-0.924059	-0.924059	-0.924059	-0.924059	-0.924059	-0.924059	-0.924059	-0.924059	-0.924059	-0.924059	-0.924059	-0.924059	-0.924059	-0.924059	-0.924059	-0.924059	-0.924059	-0.924059	-0.924059	-0.924059	9.02394	-0.924059	-0.924059	-0.924059	-0.924059	-0.924059	9.02394	-0.924059	-0.924059	-0.924059
-0.214212	-0.924059	-0.924059	-0.924059	-0.924059	-0.924059	-0.924059	-0.924059	-0.924059	-0.924059	-0.924059	-0.924059	-0.924059	-0.924059	-0.924059	-0.924059	-0.924059	-0.924059	-0.924059	-0.924059	-0.924059	-0.924059	-0.924059	-0.924059	-0.924059	-0.924059	-0.924059	-0.924059	-0.924059	-0.924059	-0.924059	-0.924059	-0.924059	-0.924059	-0.924059	-0.924059	-0.924059	-0.924059	-0.924059	-0.924059	-0.924059	-0.924059	-0.924059	9.02394	-0.924059	-0.924059	-0.924059	-0.924059	9.02394	-0.924059
-0.227029	-2.91366	-2.91366	-2.91366	-2.91366	-2.91366	-2.91366	-2.91366	-2.91366	7.03434	7.03434	-2.91366	-2.91366	-2.91366	-2.91366	7.03434	-2.91366	-2.91366	-2.91366	-2.91366	-2.91366	7.03434	-2.91366	7.03434	-2.91366	-2.91366	-2.91366	-2.91366	-2.91366	-2.91366	-2.91366	-2.91366	-2.91366	-2.91366	-2.91366	-2.91366	-2.91366	-2.91366	-2.91366	-2.91366	-2.91366	-2.91366	-2.91366	-2.91366	7.03434	-2.91366	-2.91366	7.03434	7.03434	-2.91366
-0.239919	-0.924059	-0.924059	-0.924059	-0.924059	-0.924059	-0.924059	-0.924059	-0.924059	-0.924059	-0.924059	-0.924059	-0.924059	-0.924059	-0.924059	-0.924059	-0.924059	-0.924059	-0.924059	-0.924059	-0.924059	-0.924059	-0.924059	-0.924059	-0.924059	-0.924059	-0.924059	-0.924059	-0.924059	-0.924059	-0.924059	-0.924059	-0.924059	-0.924059	-0.924059	-0.924059	-0.924059	-0.924059	-0.924059	-0.924059	-0.924059	-0.924059	-0.924059	-0.924059	-0.924059	9.02394	-0.924059	-0.924059	-0.924059	-0.924059
-0.252783	-0.924059	-0.924059	-0.924059	-0.924059	-0.924059	-0.924059	-0.924059	-0.924059	-0.924059	-0.924059	-0.924059	-0.924059	-0.924059	-0.924059	-0.924059	-0.924059	-0.924059	-0.924059	-0.924059	-0.924059	-0.924059	-0.924059	-0.924059	-0.924059	-0.924059	-0.924059	-0.924059	-0.924059	-0.924059	-0.924059	-0.924059	-0.924059	-0.924059	-0.924059	-0.924059	9.02394	-0.924059	-0.924059	-0.924059	-0.924059	-0.924059	-0.924059	-0.924059	9.02394	-0.924059	-0.924059	9.02394	9.02394	-0.924059
-0.265521	-1.7199	-1.7199	-1.7199	-1.7199	-1.7199	8.2281	-1.7199	-1.7199	-1.7199	-1.7199	-1.7199	-1.7199	-1.7199	-1.7199	-1.7199	-1.7199	-1.7199	-1.7199	-1.7199	-1.7199	-1.7199	-1.7199	-1.7199	-1.7199	-1.7199	-1.7199	-1.7199	8.2281	-1.7199	-1.7199	-1.7199	-1.7199	8.2281	-1.7199	-1.7199	-1.7199	-1.7199	-1.7199	-1.7199	-1.7199	-1.7199	-1.7199	-1.7199	8.2281	8.2281	-1.7199	-1.7199	-1.7199	-1.7199
-0.278037	-0.924059	-0.924059	-0.924059	-0.924059	-0.924059	-0.924059	-0.924059	-0.924059	-0.924059	-0.924059	-0.924059	-0.924059	-0.924059	-0.924059	-0.924059	-0.924059	-0.924059	-0.924059	-0.924059	-0.924059	-0.924059	-0.924059	-0.924059	-0.924059	-0.924059	-0.924059	-0.924059	-0.924059	-0.924059	-0.924059	-0.924059	-0.924059	-0.924059	-0.924059	-0.924059	-0.924059	-0.924059	-0.924059	-0.924059	-0.924059	-0.924059	-0.924059	9.02394	9.02394	-0.924059	9.02394	-0.924059	-0.924059	9.02394
-0.29023	-1.32198	-1.32198	-1.32198	-1.32198	-1.32198	-1.32198	-1.32198	-1.32198	-1.32198	-1.32198	-1.32198	-1.32198	-1.32198	-1.32198	-1.32198	-1.32198	-1.32198	-1.32198	8.62602	-1.32198	-1.32198	-1.32198	-1.32198	-1.32198	-1.32198	-1.32198	-1.32198	-1.32198	-1.32198	-1.32198	-1.32198	8.62602	-1.32198	-1.32198	-1.32198	-1.32198	-1.32198	-1.32198	-1.32198	-1.32198	-1.32198	-1.32198	-1.32198	-1.32198	-1.32198	-1.32198	-1.32198	-1.32198	-1.32198
-0.302001	-0.924059	-0.924059	-0.924059	-0.924059	-0.924059	-0.924059	-0.924059	-0.924059	-0.924059	-0.924059	-0.924059	-0.924059	-0.924059	-0.924059	-0.924059	-0.924059	-0.924059	-0.924059	-0.924059	-0.924059	-0.924059	-0.924059	-0.924059	-0.924059	-0.924059	-0.924059	-0.924059	-0.924059	-0.924059	-0.924059	-0.924059	9.02394	-0.924059	-0.924059	-0.924059	-0.924059	-0.924059	-0.924059	-0.924059	-0.924059	-0.924059	-0.924059	-0.924059	9.02394	-0.924059	-0.924059	-0.924059	-0.924059	-0.924059
-0.313253	-1.32198	-1.32198	-1.32198	-1.32198	-1.32198	8.62602	-1.32198	-1.32198	-1.32198	-1.32198	-1.32198	-1.32198	-1.32198	-1.32198	-1.32198	-1.32198	-1.32198	-1.32198	-1.32198	-1.32198	-1.32198	-1.32198	-1.32198	-1.32198	-1.32198	-1.32198	-1.32198	-1.32198	-1.32198	-1.32198	-1.32198	-1.32198	-1.32198	-1.32198	-1.32198	-1.32198	-1.32198	-1.32198	-1.32198	-1.32198	-1.32198	-1.32198	-1.32198	-1.32198	-1.32198	-1.32198	-1.32198	-1.32198	-1.32198
-0.323887	-1.7199	-1.7199	-1.7199	-1.7199	-1.7199	-1.7199	-1.7199	-1.7199	-1.7199	-1.7199	-1.7199	-1.7199	-1.7199	-1.7199	-1.7199	8.2281	-1.7199	-1.7199	-1.7199	-1.7199	-1.7199	-1.7199	-1.7199	-1.7199	-1.7199	-1.7199	8.2281	-1.7199	-1.7199	-1.7199	-1.7199	-1.7199	-1.7199	-1.7199	-1.7199	-1.7199	-1.7199	-1.7199	-1.7199	-1.7199	-1.7199	-1.7199	-1.7199	-1.7199	-1.7199	-1.7199	-1.7199	-1.7199	-1.7199
-0.333866	-1.32198	-1.32198	-1.32198	-1.32198	-1.32198	-1.32198	-1.32198	-1.32198	-1.32198	-1.32198	-1.32198	-1.32198	-1.32198	-1.32198	-1.32198	-1.32198	-1.32198	-1.32198	-1.32198	-1.32198	8.62602	-1.32198	-1.32198	-1.32198	-1.32198	-1.32198	-1.32198	-1.32198	-1.32198	-1.32198	-1.32198	-1.32198	-1.32198	-1.32198	-1.32198	-1.32198	-1.32198	-1.32198	-1.32198	-1.32198	-1.32198	-1.32198	-1.32198	-1.32198	-1.32198	8.62602	-1.32198	-1.32198	-1.32198
-0.343246	-1.32198	-1.32198	-1.32198	-1.32198	-1.32198	-1.32198	-1.32198	-1.32198	-1.32198	-1.32198	-1.32198	-1.32198	-1.32198	-1.32198	-1.32198	-1.32198	8.62602	-1.32198	-1.32198	-1.32198	-1.32198	-1.32198	-1.32198	-1.32198	-1.32198	-1.32198	-1.32198	-1.32198	-1.32198	-1.32198	-1.32198	-1.32198	-1.32198	-1.32198	-1.32198	-1.32198	-1.32198	-1.32198	-1.32198	-1.32198	-1.32198	8.62602	8.62602	-1.32198	8.62602	-1.32198	-1.32198	-1.32198	-1.32198
-0.352086	-0.924059	-0.924059	-0.924059	-0.924059	-0.924059	-0.924059	-0.924059	-0.924059	-0.924059	-0.924059	-0.924059	-0.924059	-0.924059	-0.924059	-0.924059	-0.924059	-0.924059	-0.924059	-0.924059	-0.924059	-0.924059	-0.924059	-0.924059	-0.924059	-0.924059	-0.924059	-0.924059	-0.924059	-0.924059	-0.924059	-0.924059	9.02394	-0.924059	-0.924059	-0.924059	-0.924059	-0.924059	-0.924059	-0.924059	-0.924059	-0.924059	-0.924059	18.9719	-0.924059	-0.924059	-0.924059	9.02394	-0.924059	-0.924059
-0.36045	-0.924059	-0.924059	-0.924059	-0.924059	-0.924059	-0.924059	-0.924059	-0.924059	-0.924059	-0.924059	-0.924059	-0.924059	-0.924059	-0.924059	-0.924059	-0.924059	-0.924059	-0.924059	-0.924059	-0.924059	-0.924059	-0.924059	-0.924059	-0.924059	-0.924059	-0.924059	-0.924059	-0.924059	-0.924059	-0.924059	-0.924059	-0.924059	-0.924059	-0.924059	-0.924059	-0.924059	-0.924059	-0.924059	-0.924059	-0.924059	-0.924059	-0.924059	-0.924059	9.02394	-0.924059	18.9719	-0.924059	-0.924059	-0.924059
-0.368399	-2.21316	-2.21316	-2.21316	-2.21316	-2.21316	-2.21316	-2.21316	-2.21316	-2.21316	-2.21316	-2.21316	-2.21316	-2.21316	-2.21316	-2.21316	-2.21316	-2.21316	-2.21316	-2.21316	19.3889	4.98754	-2.21316	-2.21316	-2.21316	-2.21316	-2.21316	-2.21316	-2.21316	-2.21316	-2.21316	-2.21316	-2.21316	-2.21316	-2.21316	-2.21316	-2.21316	-2.21316	-2.21316	4.98754	4.98754	4.98754	4.98754	-2.21316	-2.21316	-2.21316	4.98754	-2.21316	-2.21316	4.98754
-0.375995	-1.06105	-1.06105	-1.06105	6.13965	-1.06105	-1.06105	-1.06105	-1.06105	-1.06105	-1.06105	-1.06105	-1.06105	-1.06105	-1.06105	-1.06105	-1.06105	-1.06105	-1.06105	-1.06105	-1.06105	-1.06105	-1.06105	-1.06105	-1.06105	-1.06105	-1.06105	-1.06105	-1.06105	-1.06105	-1.06105	-1.06105	-1.06105	-1.06105	-1.06105	-1.06105	-1.06105	-1.06105	-1.06105	-1.06105	-1.06105	-1.06105	-1.06105	-1.06105	6.13965	-1.06105	-1.06105	-1.06105	-1.06105	-1.06105
-0.383298	-1.34908	-1.34908	-1.34908	-1.34908	-1.34908	-1.34908	-1.34908	-1.34908	-1.34908	-1.34908	-1.34908	-1.34908	-1.34908	5.85162	-1.34908	-1.34908	-1.34908	-1.34908	-1.34908	-1.34908	-1.34908	-1.34908	-1.34908	-1.34908	-1.34908	-1.34908	-1.34908	-1.34908	-1.34908	-1.34908	-1.34908	-1.34908	-1.34908	-1.34908	-1.34908	-1.34908	-1.34908	-1.34908	5.85162	-1.34908	-1.34908	-1.34908	-1.34908	-1.34908	-1.34908	-1.34908	-1.34908	-1.34908	5.85162
-0.390372	-1.06105	-1.06105	-1.06105	-1.06105	-1.06105	-1.06105	-1.06105	-1.06105	-1.06105	-1.06105	-1.06105	-1.06105	-1.06105	-1.06105	-1.06105	-1.06105	-1.06105	-1.06105	-1.06105	-1.06105	-1.06105	-1.06105	-1.06105	-1.06105	-1.06105	-1.06105	-1.06105	-1.06105	-1.06105	-1.06105	-1.06105	-1.06105	-1.06105	-1.06105	-1.06105	6.13965	-1.06105	-1.06105	-1.06105	-1.06105	-1.06105	-1.06105	-1.06105	-1.06105	-1.06105	-1.06105	6.13965	-1.06105	-1.06105
-0.397277	-1.92513	-1.92513	-1.92513	-1.92513	-1.92513	-1.92513	-1.92513	5.27556	-1.92513	-1.92513	-1.92513	-1.92513	-1.92513	-1.92513	-1.92513	-1.92513	-1.92513	-1.92513	-1.92513	-1.92513	-1.92513	-1.92513	5.27556	5.27556	-1.92513	-1.92513	-1.92513	-1.92513	-1.92513	-1.92513	-1.92513	-1.92513	-1.92513	-1.92513	-1.92513	-1.92513	-1.92513	-1.92513	-1.92513	-1.92513	-1.92513	-1.92513	5.27556	-1.92513	5.27556	5.27556	-1.92513	-1.92513	5.27556
-0.404076	-1.06105	-1.06105	-1.06105	-1.06105	-1.06105	-1.06105	-1.06105	-1.06105	-1.06105	-1.06105	-1.06105	-1.06105	-1.06105	-1.06105	-1.06105	-1.06105	-1.06105	-1.06105	-1.06105	-1.06105	-1.06105	-1.06105	-1.06105	-1.06105	-1.06105	-1.06105	-1.06105	-1.06105	-1.06105	-1.06105	-1.06105	-1.06105	-1.06105	-1.06105	-1.06105	-1.06105	-1.06105	-1.06105	-1.06105	-1.06105	-1.06105	6.13965	6.13965	6.13965	-1.06105	-1.06105	-1.06105	13.3403	-1.06105
-0.410788	-1.06105	-1.06105	-1.06105	-1.06105	-1.06105	-1.06105	-1.06105	-1.06105	-1.06105	-1.06105	-1.06105	-1.06105	-1.06105	-1.06105	-1.06105	-1.06105	-1.06105	-1.06105	-1.06105	-1.06105	-1.06105	-1.06105	-1.06105	-1.06105	-1.06105	-1.06105	-1.06105	-1.06105	-1.06105	-1.06105	-1.06105	-1.06105	-1.06105	-1.06105	-1.06105	-1.06105	-1.06105	-1.06105	-1.06105	-1.06105	6.13965	-1.06105	-1.06105	-1.06105	-1.06105	-1.06105	-1.06105	-1.06105	-1.06105
-0.417349	-1.06105	-1.06105	-1.06105	-1.06105	-1.06105	-1.06105	-1.06105	-1.06105	-1.06105	-1.06105	-1.06105	-1.06105	-1.06105	-1.06105	-1.06105	-1.06105	-1.06105	-1.06105	-1.06105	-1.06105	-1.06105	-1.06105	-1.06105	-1.06105	-1.06105	-1.06105	-1.06105	-1.06105	-1.06105	-1.06105	-1.06105	-1.06105	-1.06105	-1.06105	-1.06105	-1.06105	6.13965	-1.06105	6.13965	-1.06105	-1.06105	-1.06105	-1.06105	-1.06105	-1.06105	6.13965	-1.06105	13.3403	-1.06105
-0.423682	-1.34908	-1.34908	-1.34908	-1.34908	-1.34908	-1.34908	-1.34908	-1.34908	-1.34908	-1.34908	-1.34908	-1.34908	-1.34908	-1.34908	-1.34908	-1.34908	-1.34908	-1.34908	-1.34908	-1.34908	-1.34908	-1.34908	-1.34908	-1.34908	-1.34908	-1.34908	5.85162	-1.34908	-1.34908	-1.34908	-1.34908	-1.34908	-1.34908	-1.34908	-1.34908	-1.34908	-1.34908	-1.34908	5.85162	-1.34908	-1.34908	-1.34908	-1.34908	-1.34908	-1.34908	-1.34908	5.85162	-1.34908	-1.34908
-0.42971	-1.06105	-1.06105	-1.06105	-1.06105	-1.06105	-1.06105	-1.06105	-1.06105	-1.06105	-1.06105	-1.06105	-1.06105	-1.06105	-1.06105	-1.06105	-1.06105	-1.06105	-1.06105	-1.06105	-1.06105	-1.06105	-1.06105	-1.06105	-1.06105	-1.06105	-1.06105	-1.06105	-1.06105	-1.06105	-1.06105	-1.06105	-1.06105	-1.06105	-1.06105	-1.06105	-1.06105	-1.06105	-1.06105	-1.06105	6.13965	6.13965	-1.06105	-1.06105	6.13965	-1.06105	6.13965	-1.06105	-1.06105	-1.06105
-0.435357	-1.34908	-1.34908	-1.34908	5.85162	-1.34908	-1.34908	-1.34908	-1.34908	-1.34908	-1.34908	-1.34908	-1.34908	-1.34908	-1.34908	-1.34908	-1.34908	-1.34908	-1.34908	-1.34908	-1.34908	-1.34908	-1.34908	5.85162	-1.34908	-1.34908	-1.34908	-1.34908	-1.34908	-1.34908	-1.34908	-1.34908	-1.34908	-1.34908	-1.34908	-1.34908	-1.34908	-1.34908	-1.34908	-1.34908	-1.34908	5.85162	5.85162	-1.34908	5.85162	5.85162	5.85162	-1.34908	5.85162	5.85162
-0.440547	-1.06105	-1.06105	-1.06105	-1.06105	-1.06105	-1.06105	-1.06105	-1.06105	-1.06105	-1.06105	-1.06105	-1.06105	-1.06105	-1.06105	-1.06105	-1.06105	-1.06105	-1.06105	-1.06105	-1.06105	-1.06105	-1.06105	-1.06105	-1.06105	-1.06105	-1.06105	-1.06105	-1.06105	-1.06105	-1.06105	-1.06105	-1.06105	6.13965	-1.06105	-1.06105	-1.06105	13.3403	6.13965	6.13965	-1.06105	-1.06105	-1.06105	6.13965	-1.06105	6.13965	6.13965	6.13965	-1.06105	-1.06105
-0.445203	-1.92513	-1.92513	-1.92513	-1.92513	-1.92513	-1.92513	-1.92513	-1.92513	-1.92513	-1.92513	5.27556	-1.92513	-1.92513	-1.92513	-1.92513	5.27556	-1.92513	-1.92513	-1.92513	-1.92513	-1.92513	-1.92513	-1.92513	5.27556	-1.92513	-1.92513	-1.92513	-1.92513	-1.92513	-1.92513	-1.92513	-1.92513	-1.92513	-1.92513	-1.92513	-1.92513	-1.92513	-1.92513	-1.92513	-1.92513	5.27556	5.27556	-1.92513	-1.92513	5.27556	-1.92513	-1.92513	-1.92513	-1.92513
-0.449248	-1.06105	-1.06105	-1.06105	-1.06105	-1.06105	-1.06105	-1.06105	-1.06105	-1.06105	-1.06105	-1.06105	-1.06105	-1.06105	-1.06105	-1.06105	-1.06105	-1.06105	-1.06105	-1.06105	-1.06105	-1.06105	-1.06105	-1.06105	-1.06105	-1.06105	-1.06105	-1.06105	-1.06105	-1.06105	-1.06105	-1.06105	-1.06105	-1.06105	-1.06105	-1.06105	-1.06105	-1.06105	-1.06105	-1.06105	-1.06105	-1.06105	-1.06105	-1.06105	-1.06105	-1.06105	-1.06105	-1.06105	-1.06105	-1.06105
-0.452607	-1.06105	-1.06105	-1.06105	-1.06105	-1.06105	-1.06105	-1.06105	-1.06105	-1.06105	-1.06105	-1.06105	-1.06105	-1.06105	-1.06105	-1.06105	-1.06105	-1.06105	-1.06105	-1.06105	-1.06105	-1.06105	-1.06105	-1.06105	-1.06105	-1.06105	-1.06105	-1.06105	-1.06105	-1.06105	-1.06105	-1.06105	-1.06105	-1.06105	-1.06105	-1.06105	-1.06105	-1.06105	-1.06105	-1.06105	-1.06105	-1.06105	6.13965	-1.06105	6.13965	-1.06105	-1.06105	-1.06105	-1.06105	-1.06105
-0.455201	-1.06105	-1.06105	-1.06105	-1.06105	-1.06105	-1.06105	-1.06105	-1.06105	-1.06105	-1.06105	-1.06105	-1.06105	-1.06105	-1.06105	-1.06105	-1.06105	-1.06105	-1.06105	-1.06105	-1.06105	-1.06105	-1.06105	-1.06105	-1.06105	-1.06105	-1.06105	-1.06105	-1.06105	-1.06105	-1.06105	6.13965	-1.06105	-1.06105	-1.06105	-1.06105	-1.06105	-1.06105	-1.06105	-1.06105	-1.06105	-1.06105	-1.06105	-1.06105	-1.06105	-1.06105	-1.06105	-1.06105	-1.06105	6.13965
-0.456955	-1.06105	-1.06105	-1.06105	-1.06105	-1.06105	-1.06105	-1.06105	-1.06105	-1.06105	-1.06105	-1.06105	-1.06105	-1.06105	-1.06105	-1.06105	-1.06105	-1.06105	-1.06105	-1.06105	-1.06105	-1.06105	-1.06105	-1.06105	-1.06105	-1.06105	-1.06105	-1.06105	-1.06105	-1.06105	-1.06105	-1.06105	-1.06105	-1.06105	-1.06105	-1.06105	-1.06105	-1.06105	-1.06105	-1.06105	-1.06105	-1.06105	-1.06105	-1.06105	-1.06105	-1.06105	-1.06105	-1.06105	-1.06105	-1.06105
-0.457787	-1.06105	6.13965	-1.06105	-1.06105	-1.06105	-1.06105	-1.06105	-1.06105	-1.06105	-1.06105	-1.06105	-1.06105	-1.06105	-1.06105	-1.06105	-1.06105	-1.06105	-1.06105	-1.06105	-1.06105	-1.06105	-1.06105	-1.06105	-1.06105	-1.06105	-1.06105	-1.06105	-1.06105	-1.06105	-1.06105	-1.06105	-1.06105	-1.06105	-1.06105	-1.06105	-1.06105	-1.06105	-1.06105	-1.06105	-1.06105	-1.06105	6.13965	-1.06105	-1.06105	-1.06105	6.13965	-1.06105	-1.06105	-1.06105
-0.457616	-1.06105	-1.06105	-1.06105	-1.06105	-1.06105	-1.06105	-1.06105	-1.06105	-1.06105	-1.06105	-1.06105	-1.06105	-1.06105	-1.06105	-1.06105	-1.06105	-1.06105	-1.06105	-1.06105	-1.06105	-1.06105	-1.06105	-1.06105	-1.06105	-1.06105	-1.06105	-1.06105	-1.06105	-1.06105	-1.06105	-1.06105	-1.06105	-1.06105	-1.06105	-1.06105	-1.06105	-1.06105	-1.06105	-1.06105	-1.06105	-1.06105	-1.06105	-1.06105	6.13965	-1.06105	-1.06105	6.13965	6.13965	6.13965
-0.456361	-1.34908	-1.34908	-1.34908	-1.34908	-1.34908	-1.34908	-1.34908	-1.34908	-1.34908	-1.34908	-1.34908	5.85162	-1.34908	-1.34908	-1.34908	-1.34908	-1.34908	-1.34908	-1.34908	-1.34908	-1.34908	-1.34908	-1.34908	-1.34908	-1.34908	-1.34908	-1.34908	-1.34908	-1.34908	-1.34908	-1.34908	-1.34908	-1.34908	-1.34908	-1.34908	-1.34908	-1.34908	-1.34908	-1.34908	-1.34908	-1.34908	-1.34908	-1.34908	-1.34908	-1.34908	-1.34908	-1.34908	-1.34908	-1.34908
-0.45394	-0.924059	-0.924059	-0.924059	-0.924059	-0.924059	-0.924059	-0.924059	-0.924059	-0.924059	-0.924059	-0.924059	-0.924059	-0.924059	-0.924059	-0.924059	-0.924059	-0.924059	-0.924059	-0.924059	-0.924059	-0.924059	-0.924059	-0.924059	-0.924059	-0.924059	-0.924059	-0.924059	-0.924059	-0.924059	-0.924059	-0.924059	-0.924059	-0.924059	-0.924059	-0.924059	-0.924059	-0.924059	-0.924059	-0.924059	-0.924059	-0.924059	-0.924059	-0.924059	-0.924059	-0.924059	-0.924059	-0.924059	-0.924059	-0.924059
-0.450273	-0.924059	-0.924059	-0.924059	-0.924059	-0.924059	-0.924059	-0.924059	-0.924059	-0.924059	-0.924059	-0.924059	-0.924059	-0.924059	-0.924059	-0.924059	-0.924059	-0.924059	-0.924059	-0.924059	-0.924059	-0.924059	-0.924059	-0.924059	-0.924059	-0.924059	-0.924059	-0.924059	-0.924059	-0.924059	-0.924059	-0.924059	-0.924059	-0.924059	-0.924059	-0.924059	-0.924059	-0.924059	9.02394	-0.924059	-0.924059	-0.924059	-0.924059	9.02394	-0.924059	-0.924059	-0.924059	9.02394	-0.924059	-0.924059
-0.445277	-1.32198	-1.32198	-1.32198	-1.32198	-1.32198	-1.32198	-1.32198	-1.32198	-1.32198	-1.32198	-1.32198	-1.32198	-1.32198	-1.32198	-1.32198	-1.32198	-1.32198	-1.32198	-1.32198	8.62602	-1.32198	-1.32198	-1.32198	-1.32198	-1.32198	-1.32198	-1.32198	-1.32198	-1.32198	-1.32198	-1.32198	-1.32198	-1.32198	-1.32198	-1.32198	-1.32198	-1.32198	18.574	-1.32198	-1.32198	-1.32198	-1.32198	-1.32198	8.62602	8.62602	-1.32198	-1.32198	-1.32198	-1.32198
-0.438872	-1.32198	-1.32198	-1.32198	-1.32198	-1.32198	8.62602	-1.32198	-1.32198	-1.32198	-1.32198	-1.32198	-1.32198	-1.32198	-1.32198	-1.32198	-1.32198	-1.32198	-1.32198	-1.32198	-1.32198	-1.32198	-1.32198	-1.32198	-1.32198	-1.32198	-1.32198	-1.32198	-1.32198	-1.32198	-1.32198	-1.32198	-1.32198	-1.32198	-1.32198	-1.32198	-1.32198	-1.32198	-1.32198	-1.32198	-1.32198	-1.32198	-1.32198	-1.32198	-1.32198	-1.32198	-1.32198	-1.32198	-1.32198	-1.32198
-0.430976	-1.32198	-1.32198	-1.32198	-1.32198	8.62602	-1.32198	-1.32198	-1.32198	-1.32198	-1.32198	-1.32198	-1.32198	-1.32198	-1.32198	-1.32198	-1.32198	-1.32198	-1.32198	-1.32198	-1.32198	-1.32198	-1.32198	-1.32198	-1.32198	-1.32198	-1.32198	-1.32198	-1.32198	-1.32198	-1.32198	-1.32198	-1.32198	-1.32198	-1.32198	-1.32198	-1.32198	-1.32198	-1.32198	-1.32198	-1.32198	-1.32198	-1.32198	18.574	8.62602	-1.32198	-1.32198	-1.32198	-1.32198	8.62602
-0.421508	-1.32198	-1.32198	-1.32198	-1.32198	-1.32198	-1.32198	-1.32198	-1.32198	-1.32198	-1.32198	-1.32198	-1.32198	-1.32198	-1.32198	-1.32198	-1.32198	8.62602	-1.32198	-1.32198	-1.32198	-1.32198	-1.32198	-1.32198	-1.32198	-1.32198	-1.32198	-1.32198	-1.32198	-1.32198	-1.32198	-1.32198	-1.32198	-1.32198	-1.32198	-1.32198	-1.32198	-1.32198	-1.32198	-1.32198	-1.32198	-1.32198	-1.32198	-1.32198	-1.32198	8.62602	-1.32198	-1.32198	-1.32198	-1.32198
-0.410422	-0.924059	-0.924059	-0.924059	-0.924059	-0.924059	-0.924059	-0.924059	-0.924059	-0.924059	-0.924059	-0.924059	-0.924059	-0.924059	-0.924059	-0.924059	-0.924059	-0.924059	-0.924059	-0.924059	-0.924059	-0.924059	-0.924059	-0.924059	-0.924059	-0.924059	-0.924059	-0.924059	-0.924059	-0.924059	-0.924059	-0.924059	-0.924059	-0.924059	-0.924059	-0.924059	-0.924059	-0.924059	-0.924059	-0.924059	-0.924059	9.02394	-0.924059	-0.924059	-0.924059	-0.924059	-0.924059	9.02394	-0.924059	-0.924059
-0.397837	-0.924059	-0.924059	-0.924059	9.02394	-0.924059	-0.924059	-0.924059	-0.924059	-0.924059	-0.924059	-0.924059	-0.924059	-0.924059	-0.924059	-0.924059	-0.924059	-0.924059	-0.924059	-0.924059	-0.924059	-0.924059	-0.924059	-0.924059	-0.924059	-0.924059	-0.924059	-0.924059	-0.924059	-0.924059	-0.924059	-0.924059	-0.924059	-0.924059	-0.924059	-0.924059	-0.924059	-0.924059	-0.924059	-0.924059	-0.924059	-0.924059	-0.924059	-0.924059	-0.924059	-0.924059	-0.924059	-0.924059	-0.924059	9.02394
-0.383915	-1.32198	-1.32198	-1.32198	-1.32198	-1.32198	-1.32198	-1.32198	-1.32198	-1.32198	-1.32198	-1.32198	-1.32198	-1.32198	-1.32198	-1.32198	-1.32198	-1.32198	-1.32198	-1.32198	-1.32198	-1.32198	-1.32198	-1.32198	-1.32198	-1.32198	8.62602	-1.32198	-1.32198	-1.32198	-1.32198	-1.32198	-1.32198	-1.32198	-1.32198	-1.32198	-1.32198	-1.32198	-1.32198	-1.32198	-1.32198	-1.32198	-1.32198	-1.32198	8.62602	-1.32198	8.62602	-1.32198	8.62602	-1.32198
-0.368822	-2.11782	-2.11782	-2.11782	-2.11782	7.83018	7.83018	-2.11782	7.83018	-2.11782	-2.11782	-2.11782	-2.11782	-2.11782	-2.11782	-2.11782	-2.11782	-2.11782	-2.11782	-2.11782	-2.11782	-2.11782	-2.11782	-2.11782	-2.11782	-2.11782	-2.11782	-2.11782	-2.11782	-2.11782	-2.11782	-2.11782	-2.11782	-2.11782	-2.11782	-2.11782	-2.11782	-2.11782	-2.11782	-2.11782	-2.11782	-2.11782	-2.11782	-2.11782	-2.11782	-2.11782	-2.11782	-2.11782	7.83018	-2.11782
-0.352721	-1.7199	-1.7199	-1.7199	-1.7199	-1.7199	-1.7199	-1.7199	-1.7199	-1.7199	-1.7199	-1.7199	-1.7199	-1.7199	-1.7199	-1.7199	8.2281	8.2281	-1.7199	-1.7199	-1.7199	-1.7199	-1.7199	-1.7199	-1.7199	-1.7199	-1.7199	-1.7199	-1.7199	-1.7199	-1.7199	-1.7199	-1.7199	-1.7199	-1.7199	-1.7199	-1.7199	-1.7199	-1.7199	-1.7199	-1.7199	-1.7199	8.2281	8.2281	-1.7199	-1.7199	-1.7199	-1.7199	-1.7199	8.2281
-0.335777	-0.924059	-0.924059	-0.924059	-0.924059	-0.924059	-0.924059	-0.924059	-0.924059	-0.924059	-0.924059	-0.924059	-0.924059	-0.924059	-0.924059	-0.924059	-0.924059	-0.924059	-0.924059	-0.924059	-0.924059	-0.924059	-0.924059	-0.924059	-0.924059	-0.924059	-0.924059	-0.924059	-0.924059	-0.924059	-0.924059	-0.924059	-0.924059	-0.924059	-0.924059	-0.924059	-0.924059	-0.924059	-0.924059	-0.924059	-0.924059	-0.924059	-0.924059	-0.924059	-0.924059	9.02394	-0.924059	-0.924059	-0.924059	-0.924059
-0.318152	-1.7199	-1.7199	-1.7199	-1.7199	-1.7199	-1.7199	-1.7199	-1.7199	-1.7199	8.2281	-1.7199	-1.7199	-1.7199	-1.7199	-1.7199	-1.7199	-1.7199	-1.7199	8.2281	-1.7199	-1.7199	-1.7199	-1.7199	-1.7199	-1.7199	-1.7199	-1.7199	-1.7199	-1.7199	8.2281	-1.7199	-1.7199	-1.7199	-1.7199	8.2281	-1.7199	-1.7199	-1.7199	-1.7199	-1.7199	-1.7199	-1.7199	8.2281	-1.7199	-1.7199	-1.7199	-1.7199	-1.7199	-1.7199
-0.300012	-0.924059	-0.924059	-0.924059	-0.924059	-0.924059	-0.924059	-0.924059	-0.924059	-0.924059	-0.924059	-0.924059	-0.924059	-0.924059	-0.924059	-0.924059	-0.924059	-0.924059	-0.924059	-0.924059	-0.924059	-0.924059	-0.924059	-0.924059	-0.924059	-0.924059	-0.924059	-0.924059	-0.924059	-0.924059	-0.924059	-0.924059	-0.924059	-0.924059	-0.924059	-0.924059	-0.924059	-0.924059	-0.924059	-0.924059	9.02394	-0.924059	-0.924059	-0.924059	9.02394	-0.924059	9.02394	-0.924059	-0.924059	-0.924059
-0.281521	-0.924059	-0.924059	-0.924059	-0.924059	-0.924059	-0.924059	-0.924059	-0.924059	-0.924059	-0.924059	-0.924059	-0.924059	-0.924059	-0.924059	-0.924059	-0.924059	-0.924059	-0.924059	-0.924059	-0.924059	-0.924059	-0.924059	-0.924059	-0.924059	-0.924059	-0.924059	-0.924059	-0.924059	-0.924059	-0.924059	-0.924059	-0.924059	-0.924059	-0.924059	-0.924059	-0.924059	-0.924059	-0.924059	-0.924059	-0.924059	-0.924059	-0.924059	-0.924059	-0.924059	-0.924059	-0.924059	-0.924059	-0.924059	-0.924059
-0.262842	-1.7199	-1.7199	-1.7199	-1.7199	-1.7199	-1.7199	-1.7199	-1.7199	-1.7199	-1.7199	-1.7199	-1.7199	8.2281	-1.7199	-1.7199	-1.7199	-1.7199	-1.7199	-1.7199	-1.7199	-1.7199	-1.7199	-1.7199	-1.7199	-1.7199	-1.7199	-1.7199	8.2281	-1.7199	-1.7199	-1.7199	-1.7199	-1.7199	-1.7199	-1.7199	-1.7199	-1.7199	-1.7199	-1.7199	-1.7199	-1.7199	8.2281	-1.7199	-1.7199	-1.7199	-1.7199	-1.7199	-1.7199	-1.7199
-0.244119	-0.924059	-0.924059	-0.924059	-0.924059	-0.924059	-0.924059	-0.924059	-0.924059	-0.924059	-0.924059	-0.924059	-0.924059	-0.924059	-0.924059	-0.924059	-0.924059	-0.924059	-0.924059	-0.924059	-0.924059	-0.924059	-0.924059	-0.924059	-0.924059	-0.924059	-0.924059	-0.924059	-0.924059	-0.924059	-0.924059	-0.924059	-0.924059	-0.924059	-0.924059	-0.924059	-0.924059	-0.924059	-0.924059	-0.924059	-0.924059	-0.924059	-0.924059	-0.924059	-0.924059	-0.924059	-0.924059	-0.924059	9.02394	-0.924059
-0.225352	-1.32198	-1.32198	-1.32198	-1.32198	-1.32198	-1.32198	-1.32198	-1.32198	-1.32198	-1.32198	-1.32198	-1.32198	-1.32198	-1.32198	-1.32198	-1.32198	-1.32198	-1.32198	-1.32198	-1.32198	-1.32198	8.62602	-1.32198	-1.32198	-1.32198	-1.32198	-1.32198	-1.32198	-1.32198	-1.32198	-1.32198	-1.32198	-1.32198	-1.32198	-1.32198	-1.32198	-1.32198	-1.32198	-1.32198	-1.32198	-1.32198	-1.32198	-1.32198	-1.32198	-1.32198	-1.32198	-1.32198	-1.32198	-1.32198
-0.206483	-0.924059	-0.924059	-0.924059	-0.924059	-0.924059	-0.924059	-0.924059	-0.924059	-0.924059	-0.924059	-0.924059	-0.924059	-0.924059	-0.924059	-0.924059	-0.924059	-0.924059	-0.924059	-0.924059	-0.924059	-0.924059	-0.924059	-0.924059	-0.924059	-0.924059	-0.924059	-0.924059	-0.924059	-0.924059	-0.924059	-0.924059	-0.924059	-0.924059	-0.924059	-0.924059	-0.924059	-0.924059	9.02394	9.02394	-0.924059	-0.924059	9.02394	-0.924059	9.02394	-0.924059	-0.924059	-0.924059	-0.924059	9.02394
-0.187452	-1.7199	-1.7199	-1.7199	-1.7199	-1.7199	-1.7199	-1.7199	-1.7199	-1.7199	-1.7199	-1.7199	-1.7199	-1.7199	-1.7199	-1.7199	8.2281	-1.7199	-1.7199	8.2281	-1.7199	-1.7199	-1.7199	-1.7199	-1.7199	-1.7199	-1.7199	-1.7199	-1.7199	-1.7199	-1.7199	-1.7199	-1.7199	-1.7199	-1.7199	-1.7199	-1.7199	-1.7199	-1.7199	-1.7199	-1.7199	-1.7199	-1.7199	-1.7199	-1.7199	-1.7199	-1.7199	-1.7199	-1.7199	-1.7199
-0.168201	-1.32198	-1.32198	-1.32198	-1.32198	-1.32198	-1.32198	-1.32198	-1.32198	-1.32198	-1.32198	-1.32198	-1.32198	-1.32198	-1.32198	-1.32198	-1.32198	-1.32198	-1.32198	-1.32198	-1.32198	8.62602	-1.32198	-1.32198	-1.32198	-1.32198	-1.32198	-1.32198	-1.32198	-1.32198	-1.32198	-1.32198	-1.32198	-1.32198	-1.32198	-1.32198	-1.32198	-1.32198	-1.32198	-1.32198	-1.32198	-1.32198	-1.32198	-1.32198	-1.32198	-1.32198	-1.32198	-1.32198	-1.32198	-1.32198
-0.148671	-1.32198	-1.32198	-1.32198	-1.32198	-1.32198	-1.32198	-1.32198	-1.32198	-1.32198	-1.32198	-1.32198	-1.32198	-1.32198	-1.32198	-1.32198	-1.32198	-1.32198	8.62602	-1.32198	-1.32198	-1.32198	-1.32198	-1.32198	-1.32198	-1.32198	-1.32198	-1.32198	-1.32198	-1.32198	-1.32198	-1.32198	-1.32198	-1.32198	-1.32198	-1.32198	8.62602	-1.32198	-1.32198	-1.32198	8.62602	-1.32198	-1.32198	-1.32198	8.62602	-1.32198	-1.32198	-1.32198	-1.32198	-1.32198
-0.128803	-1.32198	-1.32198	-1.32198	-1.32198	-1.32198	-1.32198	-1.32198	-1.32198	-1.32198	-1.32198	-1.32198	-1.32198	8.62602	-1.32198	-1.32198	-1.32198	-1.32198	-1.32198	-1.32198	-1.32198	-1.32198	-1.32198	-1.32198	-1.32198	-1.32198	-1.32198	-1.32198	-1.32198	-1.32198	-1.32198	-1.32198	-1.32198	-1.32198	-1.32198	-1.32198	-1.32198	-1.32198	-1.32198	-1.32198	-1.32198	-1.32198	-1.32198	-1.32198	8.62602	-1.32198	-1.32198	18.574	-1.32198	8.62602
-0.108538	-1.7199	-1.7199	-1.7199	-1.7199	-1.7199	-1.7199	-1.7199	-1.7199	8.2281	-1.7199	-1.7199	-1.7199	-1.7199	-1.7199	-1.7199	-1.7199	-1.7199	-1.7199	-1.7199	-1.7199	-1.7199	8.2281	-1.7199	-1.7199	-1.7199	-1.7199	-1.7199	-1.7199	-1.7199	-1.7199	-1.7199	-1.7199	-1.7199	-1.7199	-1.7199	-1.7199	-1.7199	-1.7199	-1.7199	-1.7199	18.1761	-1.7199	-1.7199	-1.7199	8.2281	-1.7199	-1.7199	-1.7199	-1.7199
-0.0878174	-0.924059	-0.924059	-0.924059	-0.924059	-0.924059	-0.924059	-0.924059	-0.924059	-0.924059	-0.924059	-0.924059	-0.924059	-0.924059	-0.924059	-0.924059	-0.924059	-0.924059	-0.924059	-0.924059	-0.924059	-0.924059	-0.924059	-0.924059	-0.924059	-0.924059	-0.924059	-0.924059	-0.924059	-0.924059	-0.924059	-0.924059	-0.924059	-0.924059	-0.924059	-0.924059	-0.924059	-0.924059	-0.924059	-0.924059	-0.924059	-0.924059	-0.924059	-0.924059	-0.924059	-0.924059	-0.924059	-0.924059	-0.924059	-0.924059
-0.066582	-1.32198	-1.32198	-1.32198	-1.32198	-1.32198	-1.32198	-1.32198	-1.32198	-1.32198	-1.32198	-1.32198	-1.32198	8.62602	-1.32198	-1.32198	-1.32198	-1.32198	-1.32198	-1.32198	-1.32198	-1.32198	-1.32198	-1.32198	-1.32198	-1.32198	-1.32198	-1.32198	-1.32198	-1.32198	-1.32198	-1.32198	-1.32198	-1.32198	-1.32198	-1.32198	-1.32198	-1.32198	-1.32198	-1.32198	-1.32198	-1.32198	-1.32198	-1.32198	-1.32198	8.62602	-1.32198	-1.32198	-1.32198	-1.32198
-0.0447843	-0.924059	-0.924059	-0.924059	-0.924059	-0.924059	-0.924059	-0.924059	-0.924059	-0.924059	-0.924059	-0.924059	-0.924059	-0.924059	-0.924059	-0.924059	-0.924059	-0.924059	-0.924059	-0.924059	-0.924059	-0.924059	-0.924059	-0.924059	-0.924059	-0.924059	-0.924059	-0.924059	-0.924059	-0.924059	-0.924059	-0.924059	-0.924059	-0.924059	-0.924059	-0.924059	-0.924059	-0.924059	-0.924059	-0.924059	-0.924059	-0.924059	-0.924059	9.02394	-0.924059	9.02394	-0.924059	-0.924059	-0.924059	-0.924059
-0.0224944	-2.51574	-2.51574	-2.51574	-2.51574	-2.51574	-2.51574	-2.51574	7.43226	7.43226	-2.51574	7.43226	-2.51574	-2.51574	-2.51574	7.43226	-2.51574	-2.51574	-2.51574	-2.51574	-2.51574	-2.51574	-2.51574	-2.51574	-2.51574	-2.51574	-2.51574	-2.51574	-2.51574	-2.51574	7.43226	-2.51574	-2.51574	-2.51574	-2.51574	-2.51574	-2.51574	-2.51574	-2.51574	-2.51574	-2.51574	-2.51574	-2.51574	-2.51574	7.43226	7.43226	7.43226	-2.51574	-2.51574	-2.51574
0.000146728	-0.924059	-0.924059	-0.924059	-0.924059	-0.924059	-0.924059	-0.924059	-0.924059	-0.924059	-0.924059	-0.924059	-0.924059	-0.924059	-0.924059	-0.924059	-0.924059	-0.924059	-0.924059	-0.924059	-0.924059	-0.924059	-0.924059	-0.924059	-0.924059	-0.924059	-0.924059	-0.924059	-0.924059	-0.924059	-0.924059	-0.924059	-0.924059	-0.924059	-0.924059	-0.924059	-0.924059	-0.924059	-0.924059	-0.924059	-0.924059	-0.924059	-0.924059	9.02394	-0.924059	-0.924059	-0.924059	-0.924059	-0.924059	-0.924059
0.0229976	-0.924059	-0.924059	-0.924059	-0.924059	-0.924059	-0.924059	-0.924059	-0.924059	-0.924059	-0.924059	-0.924059	-0.924059	-0.924059	-0.924059	-0.924059	-0.924059	-0.924059	-0.924059	-0.924059	-0.924059	-0.924059	-0.924059	-0.924059	-0.924059	-0.924059	-0.924059	-0.924059	-0.924059	-0.924059	-0.924059	-0.924059	-0.924059	-0.924059	-0.924059	-0.924059	-0.924059	-0.924059	-0.924059	-0.924059	-0.924059	9.02394	-0.924059	-0.924059	-0.924059	9.02394	-0.924059	9.02394	9.02394	-0.924059
0.0459167	-0.924059	-0.924059	-0.924059	-0.924059	-0.924059	-0.924059	-0.924059	-0.924059	-0.924059	-0.924059	-0.924059	-0.924059	-0.924059	-0.924059	-0.924059	-0.924059	-0.924059	-0.924059	-0.924059	-0.924059	-0.924059	-0.924059	-0.924059	-0.924059	-0.924059	-0.924059	-0.924059	-0.924059	-0.924059	-0.924059	-0.924059	-0.924059	-0.924059	-0.924059	-0.924059	-0.924059	-0.924059	-0.924059	-0.924059	-0.924059	-0.924059	-0.924059	9.02394	-0.924059	9.02394	9.02394	-0.924059	-0.924059	-0.924059
0.0687622	-1.7199	-1.7199	-1.7199	-1.7199	-1.7199	-1.7199	-1.7199	-1.7199	-1.7199	-1.7199	-1.7199	-1.7199	-1.7199	-1.7199	-1.7199	-1.7199	-1.7199	-1.7199	8.2281	-1.7199	8.2281	-1.7199	-1.7199	-1.7199	-1.7199	-1.7199	-1.7199	-1.7199	-1.7199	-1.7199	-1.7199	-1.7199	-1.7199	-1.7199	-1.7199	-1.7199	-1.7199	-1.7199	-1.7199	-1.7199	-1.7199	-1.7199	8.2281	-1.7199	18.1761	-1.7199	-1.7199	-1.7199	-1.7199
0.0913926	-1.32198	-1.32198	-1.32198	-1.32198	-1.32198	-1.32198	-1.32198	-1.32198	-1.32198	-1.32198	-1.32198	-1.32198	-1.32198	-1.32198	-1.32198	8.62602	-1.32198	-1.32198	-1.32198	-1.32198	-1.32198	-1.32198	-1.32198	-1.32198	-1.32198	-1.32198	-1.32198	-1.32198	-1.32198	-1.32198	-1.32198	-1.32198	-1.32198	-1.32198	-1.32198	-1.32198	-1.32198	-1.32198	-1.32198	-1.32198	-1.32198	-1.32198	-1.32198	-1.32198	-1.32198	-1.32198	8.62602	-1.32198	-1.32198
0.113666	-0.924059	-0.924059	-0.924059	-0.924059	-0.924059	-0.924059	-0.924059	-0.924059	-0.924059	-0.924059	-0.924059	-0.924059	-0.924059	-0.924059	-0.924059	-0.924059	-0.924059	-0.924059	-0.924059	-0.924059	-0.924059	-0.924059	-0.924059	-0.924059	-0.924059	-0.924059	-0.924059	-0.924059	-0.924059	-0.924059	-0.924059	-0.924059	-0.924059	-0.924059	-0.924059	-0.924059	-0.924059	-0.924059	-0.924059	-0.924059	-0.924059	-0.924059	-0.924059	-0.924059	9.02394	-0.924059	-0.924059	9.02394	-0.924059
0.135442	-1.32198	-1.32198	-1.32198	-1.32198	-1.32198	-1.32198	-1.32198	-1.32198	-1.32198	-1.32198	8.62602	-1.32198	-1.32198	-1.32198	-1.32198	-1.32198	-1.32198	-1.32198	-1.32198	-1.32198	-1.32198	-1.32198	-1.32198	-1.32198	-1.32198	-1.32198	-1.32198	-1.32198	-1.32198	-1.32198	-1.32198	-1.32198	-1.32198	-1.32198	-1.32198	-1.32198	-1.32198	-1.32198	-1.32198	-1.32198	-1.32198	-1.32198	-1.32198	-1.32198	-1.32198	-1.32198	-1.32198	-1.32198	-1.32198
0.156577	-1.32198	-1.32198	-1.32198	-1.32198	-1.32198	-1.32198	-1.32198	-1.32198	8.62602	-1.32198	-1.32198	-1.32198	-1.32198	-1.32198	-1.32198	-1.32198	-1.32198	-1.32198	-1.32198	-1.32198	-1.32198	-1.32198	-1.32198	-1.32198	-1.32198	-1.32198	-1.32198	-1.32198	-1.32198	-1.32198	-1.32198	-1.32198	-1.32198	-1.32198	-1.32198	-1.32198	-1.32198	-1.32198	-1.32198	-1.32198	-1.32198	-1.32198	-1.32198	-1.32198	-1.32198	-1.32198	8.62602	-1.32198	-1.32198
0.176931	-0.924059	-0.924059	-0.924059	-0.924059	-0.924059	-0.924059	-0.924059	-0.924059	-0.924059	-0.924059	-0.924059	-0.924059	-0.924059	-0.924059	-0.924059	-0.924059	-0.924059	-0.924059	-0.924059	-0.924059	-0.924059	-0.924059	-0.924059	-0.924059	-0.924059	-0.924059	-0.924059	-0.924059	-0.924059	-0.924059	-0.924059	-0.924059	-0.924059	-0.924059	-0.924059	-0.924059	-0.924059	-0.924059	-0.924059	-0.924059	-0.924059	-0.924059	-0.924059	-0.924059	-0.924059	-0.924059	-0.924059	-0.924059	9.02394
0.196375	-1.32198	-1.32198	-1.32198	-1.32198	-1.32198	-1.32198	-1.32198	-1.32198	-1.32198	-1.32198	-1.32198	-1.32198	-1.32198	-1.32198	-1.32198	-1.32198	-1.32198	-1.32198	-1.32198	-1.32198	-1.32198	-1.32198	-1.32198	-1.32198	-1.32198	8.62602	-1.32198	-1.32198	-1.32198	-1.32198	-1.32198	-1.32198	-1.32198	-1.32198	-1.32198	-1.32198	-1.32198	-1.32198	-1.32198	-1.32198	-1.32198	-1.32198	-1.32198	-1.32198	-1.32198	-1.32198	-1.32198	-1.32198	-1.32198
0.21479	-0.924059	-0.924059	-0.924059	-0.924059	-0.924059	-0.924059	-0.924059	-0.924059	-0.924059	-0.924059	-0.924059	-0.924059	-0.924059	-0.924059	-0.924059	-0.924059	-0.924059	-0.924059	-0.924059	-0.924059	-0.924059	-0.924059	-0.924059	-0.924059	-0.924059	-0.924059	-0.924059	-0.924059	-0.924059	-0.924059	-0.924059	-0.924059	-0.924059	-0.924059	-0.924059	-0.924059	-0.924059	-0.924059	-0.924059	-0.924059	9.02394	-0.924059	9.02394	-0.924059	-0.924059	-0.924059	-0.924059	-0.924059	-0.924059
0.232057	-1.7199	-1.7199	-1.7199	-1.7199	-1.7199	-1.7199	-1.7199	-1.7199	-1.7199	-1.7199	-1.7199	-1.7199	-1.7199	-1.7199	-1.7199	-1.7199	-1.7199	-1.7199	8.2281	-1.7199	-1.7199	-1.7199	-1.7199	8.2281	-1.7199	-1.7199	-1.7199	-1.7199	-1.7199	-1.7199	-1.7199	-1.7199	-1.7199	-1.7199	-1.7199	-1.7199	-1.7199	-1.7199	-1.7199	-1.7199	-1.7199	-1.7199	-1.7199	-1.7199	-1.7199	-1.7199	-1.7199	-1.7199	-1.7199
0.248056	-0.895147	-0.895147	-0.895147	-0.895147	-0.895147	-0.895147	-0.895147	-0.895147	-0.895147	-0.895147	-0.895147	-0.895147	-0.895147	-0.895147	-0.895147	-0.895147	-0.895147	-0.895147	-0.895147	-0.895147	-0.895147	-0.895147	-0.895147	-0.895147	-0.895147	-0.895147	-0.895147	-0.895147	-0.895147	-0.895147	-0.895147	-0.895147	-0.895147	-0.895147	-0.895147	-0.895147	-0.895147	-0.895147	-0.895147	11.2946	-0.895147	-0.895147	-0.895147	-0.895147	-0.895147	-0.895147	-0.895147	-0.895147	11.2946
0.262669	-0.895147	-0.895147	-0.895147	-0.895147	-0.895147	-0.895147	-0.895147	-0.895147	-0.895147	-0.895147	-0.895147	-0.895147	-0.895147	-0.895147	-0.895147	-0.895147	-0.895147	-0.895147	-0.895147	-0.895147	-0.895147	-0.895147	-0.895147	-0.895147	-0.895147	-0.895147	-0.895147	-0.895147	-0.895147	-0.895147	-0.895147	-0.895147	-0.895147	-0.895147	-0.895147	-0.895147	-0.895147	-0.895147	-0.895147	-0.895147	-0.895147	-0.895147	11.2946	-0.895147	11.2946	-0.895147	-0.895147	-0.895147	-0.895147
0.275777	-0.895147	-0.895147	-0.895147	-0.895147	-0.895147	-0.895147	-0.895147	-0.895147	-0.895147	-0.895147	-0.895147	-0.895147	-0.895147	-0.895147	-0.895147	-0.895147	-0.895147	-0.895147	-0.895147	-0.895147	-0.895147	-0.895147	-0.895147	-0.895147	-0.895147	-0.895147	-0.895147	-0.895147	-0.895147	-0.895147	-0.895147	-0.895147	-0.895147	-0.895147	-0.895147	-0.895147	-0.895147	-0.895147	-0.895147	-0.895147	-0.895147	-0.895147	-0.895147	11.2946	-0.895147	-0.895147	-0.895147	-0.895147	-0.895147
0.287261	-0.895147	-0.895147	-0.895147	-0.895147	-0.895147	-0.895147	-0.895147	-0.895147	-0.895147	-0.895147	-0.895147	-0.895147	-0.895147	-0.895147	-0.895147	-0.895147	-0.895147	-0.895147	-0.895147	-0.895147	-0.895147	-0.895147	-0.895147	-0.895147	-0.895147	-0.895147	-0.895147	-0.895147	-0.895147	-0.895147	11.2946	-0.895147	-0.895147	-0.895147	-0.895147	-0.895147	-0.895147	-0.895147	-0.895147	-0.895147	23.4844	11.2946	11.2946	-0.895147	11.2946	11.2946	-0.895147	11.2946	-0.895147
0.297002	-0.895147	-0.895147	-0.895147	-0.895147	-0.895147	-0.895147	-0.895147	-0.895147	-0.895147	-0.895147	-0.895147	-0.895147	-0.895147	-0.895147	-0.895147	-0.895147	-0.895147	-0.895147	-0.895147	-0.895147	-0.895147	-0.895147	-0.895147	-0.895147	-0.895147	-0.895147	-0.895147	-0.895147	-0.895147	-0.895147	-0.895147	-0.895147	-0.895147	-0.895147	-0.895147	-0.895147	-0.895147	-0.895147	-0.895147	-0.895147	-0.895147	-0.895147	11.2946	-0.895147	-0.895147	-0.895147	-0.895147	-0.895147	-0.895147
0.304881	-0.895147	-0.895147	-0.895147	-0.895147	-0.895147	-0.895147	-0.895147	-0.895147	-0.895147	-0.895147	-0.895147	-0.895147	-0.895147	-0.895147	-0.895147	-0.895147	-0.895147	-0.895147	-0.895147	-0.895147	-0.895147	-0.895147	-0.895147	-0.895147	-0.895147	-0.895147	-0.895147	-0.895147	-0.895147	-0.895147	-0.895147	-0.895147	-0.895147	-0.895147	-0.895147	-0.895147	-0.895147	-0.895147	-0.895147	-0.895147	11.2946	-0.895147	11.2946	-0.895147	-0.895147	-0.895147	-0.895147	-0.895147	-0.895147
0.310782	-0.895147	-0.895147	-0.895147	-0.895147	-0.895147	-0.895147	-0.895147	-0.895147	-0.895147	-0.895147	-0.895147	-0.895147	-0.895147	-0.895147	-0.895147	-0.895147	-0.895147	-0.895147	-0.895147	-0.895147	-0.895147	-0.895147	-0.895147	-0.895147	-0.895147	-0.895147	-0.895147	-0.895147	-0.895147	-0.895147	-0.895147	-0.895147	-0.895147	-0.895147	11.2946	-0.895147	-0.895147	-0.895147	-0.895147	-0.895147	-0.895147	11.2946	-0.895147	-0.895147	11.2946	-0.895147	-0.895147	23.4844	-0.895147
0.314677	11.2946	-0.895147	-0.895147	-0.895147	-0.895147	-0.895147	-0.895147	-0.895147	-0.895147	-0.895147	-0.895147	-0.895147	-0.895147	-0.895147	-0.895147	-0.895147	-0.895147	-0.895147	-0.895147	-0.895147	-0.895147	-0.895147	-0.895147	-0.895147	-0.895147	-0.895147	-0.895147	-0.895147	-0.895147	-0.895147	-0.895147	-0.895147	-0.895147	-0.895147	-0.895147	-0.895147	-0.895147	-0.895147	-0.895147	-0.895147	-0.895147	-0.895147	11.2946	-0.895147	-0.895147	-0.895147	-0.895147	-0.895147	-0.895147
0.316643	-1.38274	-1.38274	10.807	-1.38274	-1.38274	-1.38274	-1.38274	-1.38274	-1.38274	-1.38274	-1.38274	-1.38274	-1.38274	-1.38274	-1.38274	10.807	-1.38274	-1.38274	-1.38274	-1.38274	-1.38274	-1.38274	-1.38274	-1.38274	-1.38274	-1.38274	-1.38274	-1.38274	-1.38274	-1.38274	-1.38274	-1.38274	-1.38274	-1.38274	-1.38274	-1.38274	-1.38274	-1.38274	-1.38274	-1.38274	-1.38274	-1.38274	-1.38274	10.807	-1.38274	-1.38274	-1.38274	-1.38274	-1.38274
0.316761	-0.895147	-0.895147	-0.895147	11.2946	-0.895147	-0.895147	-0.895147	-0.895147	-0.895147	-0.895147	-0.895147	-0.895147	-0.895147	-0.895147	-0.895147	-0.895147	-0.895147	-0.895147	-0.895147	-0.895147	-0.895147	-0.895147	-0.895147	-0.895147	-0.895147	-0.895147	-0.895147	-0.895147	-0.895147	-0.895147	-0.895147	-0.895147	-0.895147	-0.895147	-0.895147	11.2946	-0.895147	-0.895147	-0.895147	-0.895147	-0.895147	-0.895147	-0.895147	11.2946	-0.895147	-0.895147	-0.895147	-0.895147	-0.895147
0.315116	-1.38274	-1.38274	-1.38274	-1.38274	-1.38274	-1.38274	-1.38274	-1.38274	-1.38274	-1.38274	-1.38274	-1.38274	-1.38274	-1.38274	-1.38274	-1.38274	10.807	-1.38274	-1.38274	-1.38274	-1.38274	-1.38274	-1.38274	-1.38274	-1.38274	-1.38274	-1.38274	-1.38274	-1.38274	-1.38274	-1.38274	-1.38274	-1.38274	-1.38274	10.807	-1.38274	-1.38274	-1.38274	10.807	-1.38274	-1.38274	-1.38274	10.807	10.807	10.807	-1.38274	-1.38274	10.807	10.807
0.311789	-0.895147	-0.895147	-0.895147	-0.895147	-0.895147	-0.895147	-0.895147	-0.895147	-0.895147	-0.895147	-0.895147	-0.895147	-0.895147	-0.895147	-0.895147	-0.895147	-0.895147	-0.895147	-0.895147	-0.895147	-0.895147	-0.895147	-0.895147	-0.895147	-0.895147	-0.895147	-0.895147	-0.895147	-0.895147	-0.895147	-0.895147	-0.895147	-0.895147	-0.895147	-0.895147	-0.895147	-0.895147	-0.895147	-0.895147	-0.895147	-0.895147	-0.895147	-0.895147	-0.895147	-0.895147	11.2946	-0.895147	-0.895147	-0.895147
0.306864	-0.895147	-0.895147	-0.895147	-0.895147	-0.895147	-0.895147	-0.895147	-0.895147	-0.895147	-0.895147	-0.895147	-0.895147	-0.895147	-0.895147	-0.895147	-0.895147	-0.895147	-0.895147	-0.895147	-0.895147	-0.895147	-0.895147	-0.895147	-0.895147	-0.895147	-0.895147	-0.895147	-0.895147	-0.895147	-0.895147	-0.895147	-0.895147	-0.895147	-0.895147	-0.895147	-0.895147	-0.895147	-0.895147	-0.895147	-0.895147	-0.895147	-0.895147	-0.895147	-0.895147	-0.895147	11.2946	-0.895147	-0.895147	-0.895147
0.300422	-0.895147	-0.895147	-0.895147	-0.895147	-0.895147	-0.895147	-0.895147	-0.895147	-0.895147	-0.895147	-0.895147	-0.895147	-0.895147	-0.895147	-0.895147	-0.895147	-0.895147	-0.895147	-0.895147	-0.895147	-0.895147	-0.895147	-0.895147	-0.895147	-0.895147	-0.895147	-0.895147	-0.895147	-0.895147	-0.895147	-0.895147	11.2946	-0.895147	-0.895147	-0.895147	-0.895147	-0.895147	-0.895147	-0.895147	-0.895147	-0.895147	11.2946	-0.895147	-0.895147	-0.895147	-0.895147	-0.895147	11.2946	-0.895147
0.292547	-0.895147	-0.895147	-0.895147	-0.895147	-0.895147	-0.895147	-0.895147	-0.895147	-0.895147	-0.895147	-0.895147	-0.895147	-0.895147	-0.895147	-0.895147	-0.895147	-0.895147	-0.895147	-0.895147	-0.895147	-0.895147	-0.895147	-0.895147	-0.895147	-0.895147	-0.895147	-0.895147	-0.895147	-0.895147	-0.895147	-0.895147	-0.895147	-0.895147	-0.895147	-0.895147	-0.895147	-0.895147	-0.895147	-0.895147	-0.895147	-0.895147	-0.895147	23.4844	11.2946	11.2946	-0.895147	-0.895147	-0.895147	-0.895147
0.283322	-0.895147	-0.895147	-0.895147	-0.895147	-0.895147	-0.895147	-0.895147	-0.895147	-0.895147	-0.895147	-0.895147	-0.895147	-0.895147	-0.895147	-0.895147	-0.895147	-0.895147	-0.895147	-0.895147	-0.895147	-0.895147	-0.895147	-0.895147	-0.895147	-0.895147	-0.895147	-0.895147	-0.895147	-0.895147	-0.895147	-0.895147	-0.895147	-0.895147	11.2946	-0.895147	11.2946	11.2946	-0.895147	-0.895147	-0.895147	11.2946	-0.895147	-0.895147	-0.895147	-0.895147	-0.895147	-0.895147	-0.895147	11.2946
0.272828	-0.895147	-0.895147	-0.895147	11.2946	-0.895147	-0.895147	-0.895147	-0.895147	-0.895147	-0.895147	-0.895147	-0.895147	-0.895147	-0.895147	-0.895147	-0.895147	-0.895147	-0.895147	-0.895147	-0.895147	-0.895147	-0.895147	-0.895147	-0.895147	-0.895147	-0.895147	-0.895147	-0.895147	-0.895147	-0.895147	-0.895147	-0.895147	-0.895147	-0.895147	-0.895147	-0.895147	-0.895147	-0.895147	-0.895147	11.2946	-0.895147	-0.895147	-0.895147	-0.895147	-0.895147	-0.895147	-0.895147	-0.895147	-0.895147
0.261151	-1.38274	-1.38274	-1.38274	-1.38274	-1.38274	-1.38274	10.807	-1.38274	-1.38274	-1.38274	-1.38274	-1.38274	-1.38274	-1.38274	-1.38274	-1.38274	-1.38274	-1.38274	-1.38274	-1.38274	-1.38274	-1.38274	-1.38274	-1.38274	-1.38274	-1.38274	-1.38274	-1.38274	-1.38274	-1.38274	-1.38274	-1.38274	-1.38274	-1.38274	-1.38274	-1.38274	10.807	-1.38274	-1.38274	-1.38274	10.807	-1.38274	-1.38274	10.807	-1.38274	10.807	10.807	-1.38274	-1.38274
0.248374	-1.38274	-1.38274	-1.38274	-1.38274	-1.38274	-1.38274	-1.38274	-1.38274	-1.38274	-1.38274	-1.38274	-1.38274	-1.38274	-1.38274	-1.38274	-1.38274	-1.38274	-1.38274	-1.38274	-1.38274	-1.38274	-1.38274	-1.38274	-1.38274	-1.38274	-1.38274	10.807	-1.38274	-1.38274	-1.38274	-1.38274	-1.38274	-1.38274	-1.38274	-1.38274	-1.38274	-1.38274	-1.38274	-1.38274	-1.38274	-1.38274	-1.38274	-1.38274	-1.38274	10.807	10.807	-1.38274	-1.38274	-1.38274
0.234584	-1.87033	-1.87033	-1.87033	-1.87033	-1.87033	-1.87033	10.3194	-1.87033	-1.87033	-1.87033	-1.87033	-1.87033	-1.87033	-1.87033	-1.87033	-1.87033	-1.87033	-1.87033	-1.87033	-1.87033	-1.87033	-1.87033	-1.87033	-1.87033	-1.87033	10.3194	-1.87033	-1.87033	-1.87033	-1.87033	-1.87033	-1.87033	-1.87033	-1.87033	-1.87033	-1.87033	-1.87033	-1.87033	-1.87033	-1.87033	10.3194	-1.87033	-1.87033	-1.87033	-1.87033	-1.87033	-1.87033	10.3194	-1.87033
0.219868	-0.895147	-0.895147	-0.895147	-0.895147	-0.895147	-0.895147	-0.895147	-0.895147	-0.895147	-0.895147	-0.895147	-0.895147	-0.895147	-0.895147	-0.895147	-0.895147	-0.895147	-0.895147	-0.895147	-0.895147	-0.895147	-0.895147	-0.895147	-0.895147	-0.895147	-0.895147	-0.895147	-0.895147	-0.895147	-0.895147	-0.895147	-0.895147	-0.895147	-0.895147	-0.895147	-0.895147	-0.895147	-0.895147	11.2946	-0.895147	-0.895147	23.4844	-0.895147	-0.895147	-0.895147	-0.895147	-0.895147	-0.895147	-0.895147
0.204309	-1.38274	-1.38274	-1.38274	-1.38274	-1.38274	-1.38274	-1.38274	-1.38274	-1.38274	-1.38274	-1.38274	-1.38274	-1.38274	-1.38274	10.807	-1.38274	-1.38274	-1.38274	-1.38274	-1.38274	-1.38274	-1.38274	-1.38274	-1.38274	-1.38274	-1.38274	-1.38274	-1.38274	-1.38274	-1.38274	-1.38274	-1.38274	-1.38274	-1.38274	-1.38274	-1.38274	-1.38274	-1.38274	-1.38274	-1.38274	-1.38274	-1.38274	-1.38274	-1.38274	-1.38274	-1.38274	-1.38274	-1.38274	-1.38274
0.187994	-1.38274	-1.38274	-1.38274	-1.38274	-1.38274	-1.38274	-1.38274	-1.38274	-1.38274	-1.38274	-1.38274	-1.38274	-1.38274	-1.38274	10.807	-1.38274	-1.38274	-1.38274	-1.38274	-1.38274	-1.38274	-1.38274	-1.38274	-1.38274	-1.38274	-1.38274	-1.38274	-1.38274	-1.38274	-1.38274	-1.38274	-1.38274	-1.38274	-1.38274	-1.38274	-1.38274	-1.38274	-1.38274	-1.38274	10.807	-1.38274	10.807	-1.38274	-1.38274	-1.38274	-1.38274	-1.38274	-1.38274	-1.38274
0.17101	-1.87033	-1.87033	-1.87033	-1.87033	-1.87033	-1.87033	-1.87033	-1.87033	-1.87033	-1.87033	-1.87033	10.3194	-1.87033	-1.87033	-1.87033	-1.87033	-1.87033	-1.87033	-1.87033	-1.87033	-1.87033	-1.87033	-1.87033	10.3194	-1.87033	-1.87033	-1.87033	-1.87033	-1.87033	-1.87033	-1.87033	-1.87033	-1.87033	-1.87033	-1.87033	-1.87033	-1.87033	-1.87033	-1.87033	-1.87033	10.3194	-1.87033	-1.87033	-1.87033	10.3194	-1.87033	-1.87033	-1.87033	-1.87033
0.15344	-0.895147	-0.895147	-0.895147	-0.895147	-0.895147	-0.895147	-0.895147	-0.895147	-0.895147	-0.895147	-0.895147	-0.895147	-0.895147	-0.895147	-0.895147	-0.895147	-0.895147	-0.895147	-0.895147	-0.895147	-0.895147	-0.895147	-0.895147	-0.895147	-0.895147	-0.895147	-0.895147	-0.895147	-0.895147	-0.895147	-0.895147	-0.895147	-0.895147	-0.895147	-0.895147	-0.895147	-0.895147	-0.895147	-0.895147	-0.895147	-0.895147	-0.895147	-0.895147	11.2946	11.2946	-0.895147	-0.895147	-0.895147	-0.895147
0.135372	-0.895147	-0.895147	-0.895147	-0.895147	-0.895147	-0.895147	-0.895147	-0.895147	-0.895147	-0.895147	-0.895147	-0.895147	-0.895147	-0.895147	-0.895147	-0.895147	-0.895147	-0.895147	-0.895147	-0.895147	-0.895147	-0.895147	-0.895147	-0.895147	-0.895147	-0.895147	-0.895147	-0.895147	-0.895147	-0.895147	-0.895147	-0.895147	-0.895147	-0.895147	-0.895147	-0.895147	-0.895147	-0.895147	-0.895147	-0.895147	-0.895147	-0.895147	-0.895147	-0.895147	11.2946	-0.895147	-0.895147	23.4844	-0.895147
0.11689	-0.895147	-0.895147	-0.895147	-0.895147	-0.895147	-0.895147	-0.895147	-0.895147	-0.895147	-0.895147	-0.895147	-0.895147	-0.895147	-0.895147	-0.895147	-0.895147	-0.895147	-0.895147	-0.895147	-0.895147	-0.895147	-0.895147	-0.895147	-0.895147	-0.895147	-0.895147	-0.895147	-0.895147	-0.895147	-0.895147	-0.895147	-0.895147	-0.895147	-0.895147	-0.895147	-0.895147	-0.895147	-0.895147	-0.895147	-0.895147	-0.895147	-0.895147	11.2946	-0.895147	-0.895147	-0.895147	-0.895147	-0.895147	11.2946
0.0980961	-0.895147	-0.895147	-0.895147	-0.895147	-0.895147	-0.895147	-0.895147	-0.895147	-0.895147	-0.895147	-0.895147	-0.895147	-0.895147	-0.895147	-0.895147	-0.895147	-0.895147	-0.895147	-0.895147	-0.895147	-0.895147	-0.895147	-0.895147	-0.895147	-0.895147	-0.895147	-0.895147	-0.895147	-0.895147	-0.895147	11.2946	-0.895147	-0.895147	-0.895147	-0.895147	-0.895147	-0.895147	-0.895147	-0.895147	-0.895147	-0.895147	-0.895147	11.2946	-0.895147	-0.895147	11.2946	-0.895147	-0.895147	-0.895147
0.0791274	-0.895147	-0.895147	-0.895147	-0.895147	-0.895147	-0.895147	-0.895147	-0.895147	-0.895147	-0.895147	-0.895147	-0.895147	-0.895147	-0.895147	-0.895147	-0.895147	-0.895147	-0.895147	-0.895147	-0.895147	-0.895147	-0.895147	-0.895147	-0.895147	-0.895147	-0.895147	-0.895147	-0.895147	-0.895147	-0.895147	-0.895147	-0.895147	-0.895147	-0.895147	-0.895147	-0.895147	-0.895147	-0.895147	-0.895147	-0.895147	11.2946	11.2946	11.2946	-0.895147	-0.895147	-0.895147	-0.895147	-0.895147	11.2946
0.0601266	-2.35792	-2.35792	-2.35792	-2.35792	-2.35792	-2.35792	-2.35792	-2.35792	-2.35792	-2.35792	-2.35792	9.83184	-2.35792	-2.35792	-2.35792	-2.35792	-2.35792	-2.35792	-2.35792	-2.35792	-2.35792	-2.35792	-2.35792	9.83184	-2.35792	-2.35792	9.83184	-2.35792	-2.35792	-2.35792	-2.35792	-2.35792	-2.35792	-2.35792	-2.35792	-2.35792	-2.35792	-2.35792	-2.35792	-2.35792	-2.35792	-2.35792	-2.35792	-2.35792	-2.35792	9.83184	-2.35792	-2.35792	-2.35792
0.0412366	-0.895147	-0.895147	-0.895147	-0.895147	-0.895147	-0.895147	-0.895147	-0.895147	-0.895147	-0.895147	-0.895147	-0.895147	-0.895147	-0.895147	-0.895147	-0.895147	-0.895147	-0.895147	-0.895147	-0.895147	-0.895147	-0.895147	-0.895147	-0.895147	-0.895147	-0.895147	-0.895147	-0.895147	-0.895147	-0.895147	-0.895147	-0.895147	-0.895147	-0.895147	-0.895147	-0.895147	-0.895147	-0.895147	-0.895147	-0.895147	-0.895147	-0.895147	11.2946	-0.895147	-0.895147	-0.895147	-0.895147	11.2946	-0.895147
0.0226001	-1.38274	-1.38274	-1.38274	-1.38274	-1.38274	-1.38274	-1.38274	-1.38274	-1.38274	-1.38274	-1.38274	-1.38274	-1.38274	-1.38274	-1.38274	-1.38274	-1.38274	-1.38274	-1.38274	-1.38274	-1.38274	-1.38274	-1.38274	10.807	-1.38274	-1.38274	-1.38274	-1.38274	-1.38274	-1.38274	-1.38274	-1.38274	-1.38274	-1.38274	-1.38274	-1.38274	-1.38274	-1.38274	-1.38274	-1.38274	10.807	10.807	-1.38274	10.807	10.807	-1.38274	-1.38274	-1.38274	-1.38274
0.00435998	-0.895147	-0.895147	-0.895147	-0.895147	-0.895147	-0.895147	-0.895147	-0.895147	-0.895147	-0.895147	-0.895147	-0.895147	-0.895147	-0.895147	-0.895147	-0.895147	-0.895147	-0.895147	-0.895147	-0.895147	-0.895147	-0.895147	-0.895147	-0.895147	-0.895147	-0.895147	-0.895147	-0.895147	-0.895147	-0.895147	-0.895147	-0.895147	-0.895147	-0.895147	-0.895147	-0.895147	-0.895147	-0.895147	-0.895147	11.2946	-0.895147	-0.895147	-0.895147	-0.895147	-0.895147	-0.895147	-0.895147	-0.895147	-0.895147
-0.013341	-1.38274	-1.38274	-1.38274	-1.38274	-1.38274	-1.38274	-1.38274	-1.38274	-1.38274	-1.38274	-1.38274	-1.38274	-1.38274	-1.38274	-1.38274	-1.38274	-1.38274	-1.38274	-1.38274	-1.38274	-1.38274	-1.38274	10.807	-1.38274	-1.38274	-1.38274	-1.38274	-1.38274	-1.38274	-1.38274	-1.38274	-1.38274	10.807	-1.38274	-1.38274	-1.38274	-1.38274	-1.38274	-1.38274	-1.38274	-1.38274	-1.38274	-1.38274	-1.38274	-1.38274	-1.38274	-1.38274	-1.38274	10.807
-0.03036	-0.895147	-0.895147	-0.895147	-0.895147	-0.895147	-0.895147	-0.895147	-0.895147	-0.895147	-0.895147	-0.895147	-0.895147	-0.895147	-0.895147	-0.895147	-0.895147	-0.895147	-0.895147	-0.895147	-0.895147	-0.895147	-0.895147	-0.895147	-0.895147	-0.895147	-0.895147	-0.895147	-0.895147	-0.895147	-0.895147	-0.895147	-0.895147	-0.895147	-0.895147	-0.895147	-0.895147	-0.895147	-0.895147	-0.895147	-0.895147	11.2946	11.2946	-0.895147	11.2946	23.4844	11.2946	-0.895147	-0.895147	-0.895147
-0.0465542	-1.38274	-1.38274	-1.38274	-1.38274	-1.38274	-1.38274	-1.38274	-1.38274	-1.38274	-1.38274	-1.38274	-1.38274	-1.38274	-1.38274	-1.38274	10.807	-1.38274	-1.38274	-1.38274	-1.38274	-1.38274	-1.38274	-1.38274	-1.38274	-1.38274	-1.38274	-1.38274	-1.38274	-1.38274	-1.38274	-1.38274	-1.38274	-1.38274	-1.38274	-1.38274	-1.38274	-1.38274	-1.38274	-1.38274	-1.38274	-1.38274	-1.38274	-1.38274	-1.38274	-1.38274	-1.38274	-1.38274	-1.38274	-1.38274
-0.0617809	-1.87033	-1.87033	-1.87033	-1.87033	-1.87033	-1.87033	-1.87033	-1.87033	-1.87033	-1.87033	-1.87033	-1.87033	-1.87033	-1.87033	-1.87033	-1.87033	10.3194	-1.87033	-1.87033	-1.87033	-1.87033	-1.87033	-1.87033	-1.87033	-1.87033	-1.87033	-1.87033	10.3194	-1.87033	-1.87033	-1.87033	-1.87033	-1.87033	-1.87033	-1.87033	-1.87033	-1.87033	-1.87033	-1.87033	10.3194	-1.87033	10.3194	-1.87033	-1.87033	-1.87033	-1.87033	10.3194	-1.87033	-1.87033
-0.0759183	-1.60012	-1.60012	-1.60012	-1.60012	-1.60012	-1.60012	-1.60012	-1.60012	-1.60012	-1.60012	-1.60012	-1.60012	-1.60012	5.87849	-1.60012	-1.60012	-1.60012	-1.60012	-1.60012	-1.60012	-1.60012	-1.60012	-1.60012	-1.60012	-1.60012	-1.60012	-1.60012	-1.60012	-1.60012	-1.60012	-1.60012	-1.60012	-1.60012	-1.60012	-1.60012	-1.60012	-1.60012	-1.60012	-1.60012	-1.60012	-1.60012	-1.60012	-1.60012	-1.60012	-1.60012	-1.60012	5.87849	5.87849	-1.60012
-0.0889184	-1.30098	-1.30098	-1.30098	-1.30098	-1.30098	-1.30098	-1.30098	-1.30098	-1.30098	-1.30098	-1.30098	-1.30098	-1.30098	-1.30098	-1.30098	-1.30098	-1.30098	-1.30098	-1.30098	-1.30098	-1.30098	-1.30098	-1.30098	-1.30098	-1.30098	-1.30098	-1.30098	-1.30098	-1.30098	-1.30098	-1.30098	-1.30098	-1.30098	-1.30098	-1.30098	-1.30098	-1.30098	-1.30098	-1.30098	-1.30098	-1.30098	6.17763	-1.30098	-1.30098	6.17763	-1.30098	-1.30098	-1.30098	-1.30098
-0.10075	-1.30098	-1.30098	-1.30098	-1.30098	-1.30098	-1.30098	-1.30098	-1.30098	-1.30098	-1.30098	-1.30098	-1.30098	-1.30098	-1.30098	-1.30098	-1.30098	-1.30098	-1.30098	-1.30098	-1.30098	-1.30098	-1.30098	-1.30098	-1.30098	-1.30098	-1.30098	-1.30098	-1.30098	-1.30098	-1.30098	-1.30098	-1.30098	-1.30098	-1.30098	-1.30098	-1.30098	-1.30098	-1.30098	-1.30098	-1.30098	-1.30098	6.17763	-1.30098	6.17763	-1.30098	-1.30098	-1.30098	-1.30098	-1.30098
-0.11138	-2.49755	-2.49755	-2.49755	-2.49755	-2.49755	-2.49755	-2.49755	-2.49755	-2.49755	4.98106	-2.49755	4.98106	-2.49755	-2.49755	-2.49755	-2.49755	-2.49755	-2.49755	-2.49755	-2.49755	4.98106	-2.49755	-2.49755	-2.49755	-2.49755	-2.49755	-2.49755	-2.49755	4.98106	-2.49755	-2.49755	-2.49755	4.98106	-2.49755	-2.49755	-2.49755	-2.49755	-2.49755	-2.49755	-2.49755	4.98106	-2.49755	4.98106	12.4597	-2.49755	-2.49755	-2.49755	-2.49755	12.4597
-0.120779	-1.30098	-1.30098	-1.30098	-1.30098	-1.30098	-1.30098	-1.30098	-1.30098	-1.30098	-1.30098	-1.30098	-1.30098	-1.30098	-1.30098	-1.30098	-1.30098	-1.30098	-1.30098	-1.30098	-1.30098	-1.30098	-1.30098	-1.30098	-1.30098	-1.30098	-1.30098	-1.30098	-1.30098	-1.30098	-1.30098	-1.30098	-1.30098	-1.30098	-1.30098	-1.30098	-1.30098	-1.30098	-1.30098	6.17763	6.17763	-1.30098	-1.30098	-1.30098	6.17763	6.17763	-1.30098	-1.30098	-1.30098	-1.30098
-0.128913	6.17763	-1.30098	-1.30098	-1.30098	-1.30098	-1.30098	-1.30098	-1.30098	-1.30098	-1.30098	-1.30098	-1.30098	-1.30098	-1.30098	-1.30098	-1.30098	-1.30098	-1.30098	-1.30098	-1.30098	-1.30098	-1.30098	-1.30098	-1.30098	-1.30098	-1.30098	-1.30098	-1.30098	-1.30098	-1.30098	-1.30098	-1.30098	-1.30098	-1.30098	-1.30098	-1.30098	-1.30098	-1.30098	6.17763	6.17763	6.17763	-1.30098	-1.30098	-1.30098	-1.30098	-1.30098	6.17763	-1.30098	-1.30098
-0.135752	-1.89926	-1.89926	-1.89926	-1.89926	-1.89926	5.57934	-1.89926	-1.89926	-1.89926	5.57934	-1.89926	-1.89926	-1.89926	-1.89926	-1.89926	-1.89926	-1.89926	-1.89926	-1.89926	-1.89926	-1.89926	-1.89926	-1.89926	-1.89926	-1.89926	-1.89926	-1.89926	-1.89926	-1.89926	-1.89926	5.57934	-1.89926	-1.89926	-1.89926	-1.89926	-1.89926	-1.89926	-1.89926	-1.89926	5.57934	5.57934	-1.89926	5.57934	-1.89926	-1.89926	-1.89926	-1.89926	-1.89926	-1.89926
-0.141263	-1.30098	-1.30098	-1.30098	-1.30098	-1.30098	-1.30098	-1.30098	-1.30098	-1.30098	-1.30098	-1.30098	-1.30098	-1.30098	-1.30098	-1.30098	-1.30098	-1.30098	-1.30098	-1.30098	-1.30098	-1.30098	-1.30098	-1.30098	-1.30098	-1.30098	-1.30098	-1.30098	-1.30098	-1.30098	-1.30098	-1.30098	-1.30098	-1.30098	6.17763	-1.30098	-1.30098	-1.30098	-1.30098	-1.30098	13.6562	-1.30098	6.17763	-1.30098	6.17763	6.17763	6.17763	-1.30098	-1.30098	-1.30098
-0.145415	-1.89926	-1.89926	-1.89926	-1.89926	-1.89926	-1.89926	-1.89926	-1.89926	-1.89926	-1.89926	-1.89926	-1.89926	-1.89926	-1.89926	5.57934	-1.89926	-1.89926	-1.89926	-1.89926	-1.89926	-1.89926	-1.89926	-1.89926	-1.89926	-1.89926	-1.89926	-1.89926	5.57934	-1.89926	-1.89926	-1.89926	-1.89926	-1.89926	-1.89926	-1.89926	-1.89926	-1.89926	-1.89926	-1.89926	-1.89926	-1.89926	5.57934	5.57934	-1.89926	-1.89926	-1.89926	-1.89926	-1.89926	-1.89926
-0.148176	-1.30098	-1.30098	-1.30098	-1.30098	-1.30098	-1.30098	-1.30098	-1.30098	-1.30098	-1.30098	-1.30098	-1.30098	-1.30098	-1.30098	-1.30098	-1.30098	-1.30098	-1.30098	-1.30098	-1.30098	-1.30098	-1.30098	-1.30098	-1.30098	-1.30098	-1.30098	-1.30098	-1.30098	-1.30098	-1.30098	-1.30098	-1.30098	-1.30098	-1.30098	-1.30098	-1.30098	-1.30098	-1.30098	-1.30098	-1.30098	6.17763	6.17763	-1.30098	-1.30098	-1.30098	-1.30098	-1.30098	-1.30098	-1.30098
-0.149545	-1.60012	-1.60012	-1.60012	-1.60012	-1.60012	-1.60012	-1.60012	-1.60012	-1.60012	-1.60012	-1.60012	-1.60012	-1.60012	-1.60012	-1.60012	-1.60012	-1.60012	5.87849	-1.60012	-1.60012	-1.60012	-1.60012	-1.60012	-1.60012	-1.60012	-1.60012	-1.60012	-1.60012	-1.60012	-1.60012	-1.60012	-1.60012	-1.60012	5.87849	-1.60012	-1.60012	-1.60012	-1.60012	-1.60012	5.87849	-1.60012	-1.60012	5.87849	-1.60012	-1.60012	-1.60012	-1.60012	-1.60012	5.87849
-0.149674	-1.30098	-1.30098	-1.30098	-1.30098	-1.30098	-1.30098	-1.30098	-1.30098	-1.30098	-1.30098	-1.30098	-1.30098	-1.30098	-1.30098	-1.30098	-1.30098	-1.30098	-1.30098	-1.30098	-1.30098	-1.30098	-1.30098	-1.30098	-1.30098	-1.30098	-1.30098	-1.30098	-1.30098	-1.30098	-1.30098	-1.30098	-1.30098	-1.30098	-1.30098	-1.30098	-1.30098	-1.30098	-1.30098	-1.30098	-1.30098	-1.30098	6.17763	-1.30098	6.17763	-1.30098	6.17763	-1.30098	-1.30098	-1.30098
-0.148767	-1.60012	-1.60012	-1.60012	-1.60012	-1.60012	-1.60012	-1.60012	-1.60012	-1.60012	-1.60012	-1.60012	-1.60012	-1.60012	-1.60012	-1.60012	-1.60012	-1.60012	-1.60012	-1.60012	5.87849	-1.60012	-1.60012	-1.60012	-1.60012	-1.60012	-1.60012	-1.60012	-1.60012	-1.60012	-1.60012	-1.60012	-1.60012	-1.60012	-1.60012	-1.60012	-1.60012	-1.60012	-1.60012	-1.60012	5.87849	5.87849	5.87849	-1.60012	-1.60012	-1.60012	-1.60012	-1.60012	-1.60012	-1.60012
-0.147028	-1.30098	-1.30098	-1.30098	-1.30098	-1.30098	-1.30098	-1.30098	-1.30098	-1.30098	-1.30098	-1.30098	-1.30098	-1.30098	-1.30098	-1.30098	-1.30098	-1.30098	-1.30098	-1.30098	-1.30098	-1.30098	-1.30098	-1.30098	-1.30098	-1.30098	-1.30098	-1.30098	-1.30098	-1.30098	6.17763	-1.30098	-1.30098	-1.30098	-1.30098	-1.30098	-1.30098	-1.30098	-1.30098	-1.30098	-1.30098	21.1348	-1.30098	-1.30098	-1.30098	-1.30098	-1.30098	-1.30098	-1.30098	-1.30098
-0.14466	-1.30098	-1.30098	-1.30098	-1.30098	-1.30098	-1.30098	-1.30098	-1.30098	-1.30098	-1.30098	-1.30098	-1.30098	-1.30098	-1.30098	-1.30098	-1.30098	-1.30098	-1.30098	-1.30098	-1.30098	-1.30098	-1.30098	-1.30098	-1.30098	-1.30098	-1.30098	-1.30098	-1.30098	-1.30098	-1.30098	-1.30098	-1.30098	-1.30098	-1.30098	-1.30098	-1.30098	-1.30098	-1.30098	-1.30098	6.17763	-1.30098	-1.30098	-1.30098	-1.30098	-1.30098	-1.30098	6.17763	-1.30098	-1.30098
-0.141866	-1.60012	-1.60012	-1.60012	-1.60012	-1.60012	-1.60012	-1.60012	-1.60012	-1.60012	-1.60012	-1.60012	-1.60012	-1.60012	-1.60012	-1.60012	-1.60012	-1.60012	-1.60012	-1.60012	-1.60012	-1.60012	-1.60012	-1.60012	-1.60012	-1.60012	-1.60012	-1.60012	-1.60012	5.87849	-1.60012	-1.60012	-1.60012	-1.60012	-1.60012	-1.60012	-1.60012	-1.60012	-1.60012	-1.60012	5.87849	-1.60012	-1.60012	-1.60012	5.87849	-1.60012	-1.60012	5.87849	-1.60012	-1.60012
-0.13885	-2.49755	4.98106	4.98106	-2.49755	4.98106	-2.49755	-2.49755	-2.49755	-2.49755	-2.49755	-2.49755	-2.49755	-2.49755	-2.49755	-2.49755	-2.49755	4.98106	4.98106	-2.49755	-2.49755	-2.49755	-2.49755	-2.49755	-2.49755	-2.49755	4.98106	-2.49755	-2.49755	-2.49755	-2.49755	-2.49755	-2.49755	-2.49755	-2.49755	-2.49755	-2.49755	-2.49755	-2.49755	12.4597	-2.49755	-2.49755	12.4597	-2.49755	4.98106	-2.49755	-2.49755	-2.49755	-2.49755	-2.49755
-0.135816	-1.60012	-1.60012	-1.60012	-1.60012	-1.60012	-1.60012	-1.60012	-1.60012	-1.60012	-1.60012	-1.60012	-1.60012	-1.60012	-1.60012	5.87849	-1.60012	-1.60012	-1.60012	-1.60012	-1.60012	-1.60012	-1.60012	-1.60012	-1.60012	-1.60012	-1.60012	-1.60012	-1.60012	-1.60012	-1.60012	5.87849	-1.60012	-1.60012	-1.60012	13.3571	-1.60012	5.87849	-1.60012	5.87849	13.3571	-1.60012	5.87849	-1.60012	-1.60012	-1.60012	5.87849	-1.60012	-1.60012	-1.60012
-0.132967	-1.30098	-1.30098	-1.30098	-1.30098	-1.30098	-1.30098	-1.30098	-1.30098	-1.30098	-1.30098	-1.30098	-1.30098	-1.30098	-1.30098	-1.30098	-1.30098	-1.30098	-1.30098	-1.30098	-1.30098	-1.30098	-1.30098	-1.30098	-1.30098	-1.30098	-1.30098	-1.30098	-1.30098	-1.30098	-1.30098	-1.30098	-1.30098	-1.30098	-1.30098	-1.30098	-1.30098	-1.30098	-1.30098	-1.30098	6.17763	-1.30098	6.17763	6.17763	-1.30098	6.17763	-1.30098	-1.30098	-1.30098	6.17763
-0.130506	-2.7967	-2.7967	-2.7967	-2.7967	-2.7967	-2.7967	-2.7967	-2.7967	-2.7967	-2.7967	-2.7967	-2.7967	-2.7967	-2.7967	-2.7967	-2.7967	4.68191	-2.7967	-2.7967	-2.7967	-2.7967	-2.7967	4.68191	-2.7967	4.68191	-2.7967	4.68191	-2.7967	4.68191	4.68191	-2.7967	-2.7967	-2.7967	-2.7967	-2.7967	-2.7967	-2.7967	4.68191	-2.7967	-2.7967	-2.7967	12.1605	-2.7967	-2.7967	-2.7967	-2.7967	-2.7967	-2.7967	-2.7967
-0.128631	-1.30098	-1.30098	-1.30098	-1.30098	-1.30098	-1.30098	-1.30098	-1.30098	-1.30098	-1.30098	-1.30098	-1.30098	-1.30098	-1.30098	-1.30098	-1.30098	-1.30098	-1.30098	-1.30098	-1.30098	-1.30098	-1.30098	-1.30098	-1.30098	-1.30098	-1.30098	-1.30098	-1.30098	-1.30098	-1.30098	-1.30098	-1.30098	-1.30098	-1.30098	6.17763	13.6562	-1.30098	-1.30098	6.17763	13.6562	-1.30098	-1.30098	6.17763	6.17763	6.17763	-1.30098	-1.30098	-1.30098	-1.30098
-0.127496	-2.49755	-2.49755	-2.49755	-2.49755	-2.49755	-2.49755	-2.49755	4.98106	-2.49755	-2.49755	-2.49755	-2.49755	4.98106	-2.49755	-2.49755	-2.49755	-2.49755	-2.49755	4.98106	-2.49755	-2.49755	-2.49755	-2.49755	-2.49755	-2.49755	4.98106	-2.49755	-2.49755	-2.49755	-2.49755	-2.49755	-2.49755	-2.49755	4.98106	-2.49755	-2.49755	-2.49755	-2.49755	-2.49755	-2.49755	-2.49755	-2.49755	-2.49755	-2.49755	-2.49755	-2.49755	-2.49755	4.98106	-2.49755
-0.127231	-1.89926	-1.89926	-1.89926	-1.89926	-1.89926	-1.89926	5.57934	-1.89926	-1.89926	-1.89926	-1.89926	-1.89926	-1.89926	-1.89926	-1.89926	5.57934	-1.89926	-1.89926	-1.89926	-1.89926	-1.89926	-1.89926	-1.89926	-1.89926	-1.89926	-1.89926	-1.89926	-1.89926	-1.89926	-1.89926	-1.89926	-1.89926	-1.89926	-1.89926	-1.89926	-1.89926	-1.89926	-1.89926	-1.89926	5.57934	5.57934	5.57934	-1.89926	-1.89926	-1.89926	-1.89926	5.57934	-1.89926	-1.89926
-0.12797	-1.60012	5.87849	-1.60012	-1.60012	-1.60012	-1.60012	-1.60012	-1.60012	-1.60012	-1.60012	-1.60012	-1.60012	-1.60012	-1.60012	-1.60012	-1.60012	-1.60012	-1.60012	-1.60012	-1.60012	-1.60012	-1.60012	-1.60012	5.87849	-1.60012	-1.60012	-1.60012	-1.60012	-1.60012	-1.60012	-1.60012	-1.60012	-1.60012	-1.60012	-1.60012	-1.60012	-1.60012	-1.60012	-1.60012	-1.60012	5.87849	-1.60012	5.87849	-1.60012	-1.60012	-1.60012	-1.60012	-1.60012	-1.60012
-0.129843	-1.89926	-1.89926	-1.89926	-1.89926	-1.89926	5.57934	-1.89926	5.57934	-1.89926	-1.89926	-1.89926	-1.89926	-1.89926	-1.89926	-1.89926	-1.89926	-1.89926	-1.89926	-1.89926	-1.89926	-1.89926	-1.89926	-1.89926	-1.89926	-1.89926	-1.89926	-1.89926	-1.89926	-1.89926	-1.89926	-1.89926	-1.89926	-1.89926	-1.89926	-1.89926	-1.89926	-1.89926	-1.89926	5.57934	5.57934	-1.89926	-1.89926	-1.89926	-1.89926	-1.89926	-1.89926	-1.89926	-1.89926	-1.89926
-0.132982	-1.30098	-1.30098	-1.30098	-1.30098	-1.30098	-1.30098	-1.30098	-1.30098	-1.30098	-1.30098	-1.30098	-1.30098	-1.30098	-1.30098	-1.30098	-1.30098	-1.30098	-1.30098	-1.30098	-1.30098	-1.30098	-1.30098	-1.30098	-1.30098	-1.30098	-1.30098	-1.30098	-1.30098	-1.30098	-1.30098	-1.30098	-1.30098	-1.30098	-1.30098	-1.30098	-1.30098	-1.30098	-1.30098	-1.30098	-1.30098	-1.30098	-1.30098	-1.30098	-1.30098	-1.30098	-1.30098	-1.30098	-1.30098	-1.30098
-0.13752	-1.89926	5.57934	5.57934	-1.89926	-1.89926	-1.89926	-1.89926	-1.89926	-1.89926	-1.89926	-1.89926	-1.89926	-1.89926	-1.89926	-1.89926	-1.89926	-1.89926	-1.89926	-1.89926	-1.89926	-1.89926	-1.89926	-1.89926	-1.89926	13.058	-1.89926	-1.89926	-1.89926	-1.89926	-1.89926	-1.89926	-1.89926	5.57934	-1.89926	-1.89926	-1.89926	-1.89926	-1.89926	-1.89926	-1.89926	-1.89926	-1.89926	-1.89926	5.57934	-1.89926	5.57934	5.57934	-1.89926	5.57934
-0.143588	-1.60012	-1.60012	-1.60012	-1.60012	-1.60012	-1.60012	5.87849	-1.60012	-1.60012	-1.60012	-1.60012	-1.60012	-1.60012	-1.60012	-1.60012	-1.60012	-1.60012	-1.60012	-1.60012	-1.60012	-1.60012	-1.60012	-1.60012	-1.60012	-1.60012	-1.60012	-1.60012	-1.60012	-1.60012	-1.60012	-1.60012	-1.60012	-1.60012	-1.60012	5.87849	-1.60012	-1.60012	-1.60012	13.3571	5.87849	-1.60012	5.87849	-1.60012	5.87849	5.87849	-1.60012	-1.60012	-1.60012	-1.60012
-0.151318	-1.30098	6.17763	-1.30098	-1.30098	-1.30098	-1.30098	-1.30098	-1.30098	-1.30098	-1.30098	-1.30098	-1.30098	-1.30098	-1.30098	-1.30098	-1.30098	-1.30098	-1.30098	-1.30098	-1.30098	-1.30098	-1.30098	-1.30098	-1.30098	-1.30098	-1.30098	-1.30098	-1.30098	-1.30098	-1.30098	-1.30098	-1.30098	-1.30098	-1.30098	-1.30098	-1.30098	-1.30098	-1.30098	-1.30098	-1.30098	-1.30098	-1.30098	6.17763	-1.30098	13.6562	-1.30098	-1.30098	-1.30098	-1.30098
-0.160841	-1.60012	-1.60012	-1.60012	-1.60012	-1.60012	-1.60012	-1.60012	-1.60012	-1.60012	-1.60012	-1.60012	-1.60012	-1.60012	5.87849	-1.60012	-1.60012	-1.60012	-1.60012	-1.60012	-1.60012	-1.60012	-1.60012	-1.60012	-1.60012	-1.60012	-1.60012	-1.60012	-1.60012	-1.60012	-1.60012	-1.60012	-1.60012	-1.60012	-1.60012	-1.60012	-1.60012	-1.60012	5.87849	5.87849	-1.60012	5.87849	-1.60012	-1.60012	-1.60012	-1.60012	5.87849	5.87849	-1.60012	-1.60012
-0.172269	-1.30098	-1.30098	-1.30098	-1.30098	-1.30098	-1.30098	-1.30098	-1.30098	-1.30098	-1.30098	-1.30098	-1.30098	-1.30098	-1.30098	-1.30098	-1.30098	-1.30098	-1.30098	-1.30098	-1.30098	-1.30098	-1.30098	-1.30098	-1.30098	-1.30098	-1.30098	-1.30098	-1.30098	-1.30098	-1.30098	-1.30098	-1.30098	-1.30098	-1.30098	-1.30098	-1.30098	-1.30098	-1.30098	6.17763	-1.30098	-1.30098	6.17763	13.6562	-1.30098	-1.30098	-1.30098	6.17763	6.17763	-1.30098
-0.185457	-1.30098	-1.30098	-1.30098	-1.30098	-1.30098	-1.30098	-1.30098	-1.30098	-1.30098	-1.30098	-1.30098	-1.30098	-1.30098	-1.30098	-1.30098	-1.30098	-1.30098	-1.30098	-1.30098	-1.30098	-1.30098	-1.30098	-1.30098	-1.30098	-1.30098	-1.30098	-1.30098	-1.30098	-1.30098	-1.30098	-1.30098	-1.30098	-1.30098	-1.30098	-1.30098	-1.30098	-1.30098	6.17763	6.17763	-1.30098	-1.30098	13.6562	-1.30098	-1.30098	-1.30098	-1.30098	-1.30098	-1.30098	13.6562
-0.20009	-1.30098	-1.30098	-1.30098	-1.30098	-1.30098	-1.30098	-1.30098	-1.30098	-1.30098	-1.30098	-1.30098	-1.30098	-1.30098	-1.30098	-1.30098	-1.30098	-1.30098	-1.30098	-1.30098	-1.30098	-1.30098	-1.30098	-1.30098	-1.30098	-1.30098	-1.30098	-1.30098	-1.30098	-1.30098	6.17763	-1.30098	-1.30098	-1.30098	6.17763	-1.30098	-1.30098	6.17763	-1.30098	-1.30098	-1.30098	6.17763	6.17763	-1.30098	6.17763	-1.30098	-1.30098	-1.30098	-1.30098	-1.30098
-0.21585	-2.19841	-2.19841	-2.19841	-2.19841	-2.19841	-2.19841	-2.19841	-2.19841	-2.19841	-2.19841	-2.19841	-2.19841	-2.19841	-2.19841	-2.19841	-2.19841	-2.19841	-2.19841	-2.19841	-2.19841	-2.19841	5.2802	-2.19841	-2.19841	-2.19841	5.2802	5.2802	-2.19841	-2.19841	-2.19841	-2.19841	-2.19841	5.2802	-2.19841	-2.19841	-2.19841	-2.19841	-2.19841	-2.19841	-2.19841	5.2802	12.7588	-2.19841	-2.19841	-2.19841	-2.19841	-2.19841	-2.19841	-2.19841
-0.232419	-2.49755	-2.49755	-2.49755	-2.49755	-2.49755	-2.49755	-2.49755	-2.49755	-2.49755	-2.49755	-2.49755	-2.49755	-2.49755	-2.49755	4.98106	-2.49755	-2.49755	-2.49755	-2.49755	-2.49755	-2.49755	-2.49755	-2.49755	4.98106	-2.49755	4.98106	-2.49755	4.98106	-2.49755	-2.49755	-2.49755	4.98106	-2.49755	-2.49755	-2.49755	-2.49755	-2.49755	-2.49755	-2.49755	-2.49755	4.98106	4.98106	-2.49755	4.98106	-2.49755	4.98106	-2.49755	-2.49755	-2.49755
-0.249478	-1.60012	-1.60012	-1.60012	-1.60012	-1.60012	-1.60012	-1.60012	-1.60012	-1.60012	-1.60012	-1.60012	-1.60012	5.87849	-1.60012	-1.60012	-1.60012	-1.60012	-1.60012	-1.60012	-1.60012	-1.60012	-1.60012	-1.60012	-1.60012	-1.60012	-1.60012	-1.60012	-1.60012	-1.60012	-1.60012	-1.60012	-1.60012	5.87849	-1.60012	-1.60012	-1.60012	-1.60012	-1.60012	-1.60012	-1.60012	-1.60012	5.87849	-1.60012	-1.60012	-1.60012	-1.60012	-1.60012	-1.60012	-1.60012
-0.266709	-2.19841	-2.19841	-2.19841	-2.19841	-2.19841	5.2802	-2.19841	-2.19841	-2.19841	-2.19841	-2.19841	-2.19841	-2.19841	-2.19841	-2.19841	-2.19841	-2.19841	5.2802	-2.19841	5.2802	-2.19841	-2.19841	-2.19841	-2.19841	-2.19841	-2.19841	-2.19841	-2.19841	-2.19841	-2.19841	-2.19841	5.2802	-2.19841	-2.19841	-2.19841	-2.19841	-2.19841	-2.19841	-2.19841	-2.19841	-2.19841	-2.19841	5.2802	-2.19841	5.2802	-2.19841	-2.19841	-2.19841	-2.19841
-0.283794	-0.914215	-0.914215	7.49568	-0.914215	-0.914215	-0.914215	-0.914215	-0.914215	-0.914215	-0.914215	-0.914215	-0.914215	-0.914215	7.49568	7.49568	-0.914215	-0.914215	-0.914215	-0.914215	-0.914215	-0.914215	-0.914215	-0.914215	-0.914215	-0.914215	-0.914215	-0.914215	-0.914215	-0.914215	-0.914215	-0.914215	-0.914215	-0.914215	-0.914215	-0.914215	-0.914215	7.49568	-0.914215	-0.914215	-0.914215	15.9056	-0.914215	-0.914215	-0.914215	15.9056	-0.914215	-0.914215	-0.914215	-0.914215
-0.300413	-1.25061	-1.25061	-1.25061	-1.25061	-1.25061	-1.25061	-1.25061	-1.25061	-1.25061	7.15928	-1.25061	-1.25061	-1.25061	-1.25061	-1.25061	-1.25061	-1.25061	7.15928	-1.25061	-1.25061	7.15928	-1.25061	-1.25061	-1.25061	-1.25061	-1.25061	-1.25061	-1.25061	-1.25061	-1.25061	23.9791	-1.25061	-1.25061	-1.25061	-1.25061	7.15928	-1.25061	-1.25061	-1.25061	-1.25061	7.15928	-1.25061	-1.25061	-1.25061	-1.25061	-1.25061	-1.25061	-1.25061	-1.25061
-0.31625	-0.577819	-0.577819	7.83207	-0.577819	-0.577819	-0.577819	-0.577819	-0.577819	7.83207	-0.577819	-0.577819	-0.577819	-0.577819	-0.577819	-0.577819	-0.577819	-0.577819	-0.577819	-0.577819	-0.577819	-0.577819	-0.577819	-0.577819	-0.577819	-0.577819	-0.577819	-0.577819	-0.577819	-0.577819	-0.577819	-0.577819	-0.577819	-0.577819	-0.577819	-0.577819	-0.577819	-0.577819	-0.577819	-0.577819	-0.577819	-0.577819	-0.577819	-0.577819	7.83207	-0.577819	7.83207	-0.577819	-0.577819	7.83207
-0.330992	-0.241423	-0.241423	-0.241423	-0.241423	-0.241423	-0.241423	-0.241423	-0.241423	-0.241423	-0.241423	-0.241423	-0.241423	-0.241423	-0.241423	-0.241423	-0.241423	-0.241423	-0.241423	-0.241423	-0.241423	-0.241423	-0.241423	-0.241423	-0.241423	-0.241423	-0.241423	-0.241423	-0.241423	-0.241423	-0.241423	-0.241423	-0.241423	-0.241423	-0.241423	-0.241423	-0.241423	-0.241423	-0.241423	33.3982	8.16847	8.16847	-0.241423	-0.241423	8.16847	-0.241423	8.16847	8.16847	-0.241423	8.16847
-0.344464	-0.914215	7.49568	7.49568	-0.914215	-0.914215	-0.914215	-0.914215	-0.914215	7.49568	-0.914215	-0.914215	-0.914215	-0.914215	-0.914215	-0.914215	-0.914215	-0.914215	-0.914215	-0.914215	-0.914215	-0.914215	-0.914215	-0.914215	-0.914215	-0.914215	-0.914215	-0.914215	7.49568	-0.914215	-0.914215	-0.914215	-0.914215	-0.914215	-0.914215	-0.914215	-0.914215	-0.914215	-0.914215	7.49568	24.3155	15.9056	15.9056	-0.914215	7.49568	-0.914215	-0.914215	7.49568	-0.914215	-0.914215
-0.356624	-1.9234	6.48649	-1.9234	-1.9234	-1.9234	-1.9234	-1.9234	6.48649	14.8964	-1.9234	-1.9234	-1.9234	-1.9234	-1.9234	-1.9234	-1.9234	-1.9234	-1.9234	-1.9234	-1.9234	-1.9234	6.48649	-1.9234	6.48649	-1.9234	-1.9234	-1.9234	-1.9234	-1.9234	-1.9234	-1.9234	-1.9234	-1.9234	-1.9234	-1.9234	-1.9234	-1.9234	-1.9234	6.48649	6.48649	-1.9234	14.8964	23.3063	-1.9234	6.48649	14.8964	-1.9234	-1.9234	-1.9234
-0.367433	-2.2598	-2.2598	-2.2598	-2.2598	-2.2598	-2.2598	-2.2598	6.1501	-2.2598	-2.2598	-2.2598	-2.2598	-2.2598	-2.2598	-2.2598	-2.2598	6.1501	-2.2598	-2.2598	-2.2598	-2.2598	6.1501	-2.2598	14.56	-2.2598	6.1501	-2.2598	-2.2598	-2.2598	-2.2598	-2.2598	-2.2598	-2.2598	-2.2598	6.1501	6.1501	-2.2598	-2.2598	-2.2598	-2.2598	-2.2598	-2.2598	-2.2598	-2.2598	-2.2598	-2.2598	-2.2598	6.1501	-2.2598
-0.376851	-1.58701	-1.58701	-1.58701	-1.58701	-1.58701	-1.58701	-1.58701	-1.58701	-1.58701	-1.58701	-1.58701	-1.58701	-1.58701	-1.58701	-1.58701	6.82289	-1.58701	-1.58701	-1.58701	6.82289	6.82289	-1.58701	-1.58701	-1.58701	-1.58701	6.82289	-1.58701	-1.58701	-1.58701	-1.58701	-1.58701	-1.58701	-1.58701	-1.58701	-1.58701	-1.58701	-1.58701	-1.58701	-1.58701	-1.58701	-1.58701	6.82289	-1.58701	-1.58701	-1.58701	-1.58701	-1.58701	-1.58701	-1.58701
-0.38484	-0.914215	-0.914215	-0.914215	-0.914215	-0.914215	-0.914215	-0.914215	-0.914215	7.49568	-0.914215	-0.914215	-0.914215	-0.914215	-0.914215	-0.914215	-0.914215	-0.914215	-0.914215	-0.914215	-0.914215	-0.914215	7.49568	-0.914215	-0.914215	-0.914215	-0.914215	-0.914215	-0.914215	-0.914215	7.49568	7.49568	-0.914215	-0.914215	-0.914215	-0.914215	-0.914215	-0.914215	-0.914215	-0.914215	7.49568	-0.914215	-0.914215	-0.914215	-0.914215	-0.914215	-0.914215	-0.914215	-0.914215	-0.914215
-0.391361	-0.914215	7.49568	-0.914215	-0.914215	-0.914215	-0.914215	-0.914215	-0.914215	-0.914215	-0.914215	-0.914215	-0.914215	-0.914215	-0.914215	-0.914215	-0.914215	-0.914215	-0.914215	-0.914215	7.49568	-0.914215	-0.914215	-0.914215	-0.914215	-0.914215	-0.914215	-0.914215	7.49568	-0.914215	-0.914215	-0.914215	-0.914215	-0.914215	-0.914215	-0.914215	-0.914215	-0.914215	-0.914215	-0.914215	-0.914215	-0.914215	-0.914215	7.49568	-0.914215	7.49568	-0.914215	-0.914215	-0.914215	-0.914215
-0.396376	-1.9234	-1.9234	-1.9234	-1.9234	14.8964	-1.9234	6.48649	-1.9234	-1.9234	-1.9234	-1.9234	-1.9234	-1.9234	-1.9234	-1.9234	-1.9234	-1.9234	-1.9234	-1.9234	-1.9234	-1.9234	-1.9234	-1.9234	-1.9234	14.8964	-1.9234	-1.9234	-1.9234	-1.9234	-1.9234	-1.9234	-1.9234	-1.9234	-1.9234	6.48649	-1.9234	6.48649	-1.9234	-1.9234	-1.9234	6.48649	-1.9234	-1.9234	-1.9234	-1.9234	-1.9234	-1.9234	14.8964	6.48649
-0.399845	-0.914215	-0.914215	-0.914215	-0.914215	-0.914215	-0.914215	-0.914215	-0.914215	-0.914215	-0.914215	-0.914215	-0.914215	-0.914215	-0.914215	-0.914215	-0.914215	-0.914215	-0.914215	-0.914215	-0.914215	-0.914215	7.49568	-0.914215	7.49568	-0.914215	-0.914215	-0.914215	-0.914215	-0.914215	-0.914215	-0.914215	-0.914215	7.49568	-0.914215	-0.914215	-0.914215	-0.914215	-0.914215	-0.914215	-0.914215	-0.914215	-0.914215	-0.914215	-0.914215	-0.914215	-0.914215	-0.914215	-0.914215	7.49568
-0.40173	-1.25061	-1.25061	-1.25061	-1.25061	-1.25061	-1.25061	7.15928	-1.25061	-1.25061	-1.25061	-1.25061	-1.25061	7.15928	7.15928	-1.25061	-1.25061	-1.25061	-1.25061	-1.25061	-1.25061	-1.25061	-1.25061	-1.25061	-1.25061	-1.25061	-1.25061	-1.25061	-1.25061	-1.25061	-1.25061	7.15928	7.15928	-1.25061	-1.25061	-1.25061	-1.25061	-1.25061	-1.25061	-1.25061	-1.25061	-1.25061	7.15928	-1.25061	-1.25061	-1.25061	-1.25061	-1.25061	-1.25061	-1.25061
-0.401995	-0.914215	-0.914215	-0.914215	15.9056	-0.914215	-0.914215	-0.914215	-0.914215	-0.914215	-0.914215	7.49568	-0.914215	-0.914215	-0.914215	-0.914215	-0.914215	-0.914215	-0.914215	-0.914215	-0.914215	-0.914215	-0.914215	-0.914215	-0.914215	-0.914215	7.49568	-0.914215	-0.914215	-0.914215	-0.914215	-0.914215	-0.914215	-0.914215	-0.914215	-0.914215	-0.914215	-0.914215	7.49568	-0.914215	-0.914215	-0.914215	-0.914215	-0.914215	-0.914215	-0.914215	-0.914215	-0.914215	-0.914215	-0.914215
-0.400709	-2.93259	-2.93259	-2.93259	-2.93259	-2.93259	-2.93259	-2.93259	5.4773	-2.93259	-2.93259	-2.93259	-2.93259	5.4773	-2.93259	5.4773	13.8872	5.4773	-2.93259	-2.93259	-2.93259	-2.93259	-2.93259	-2.93259	5.4773	5.4773	-2.93259	-2.93259	-2.93259	-2.93259	-2.93259	-2.93259	-2.93259	-2.93259	-2.93259	-2.93259	-2.93259	-2.93259	5.4773	-2.93259	-2.93259	-2.93259	-2.93259	-2.93259	5.4773	-2.93259	-2.93259	-2.93259	-2.93259	5.4773
-0.398084	-1.25061	-1.25061	7.15928	7.15928	-1.25061	-1.25061	-1.25061	-1.25061	-1.25061	7.15928	-1.25061	7.15928	-1.25061	-1.25061	-1.25061	-1.25061	-1.25061	7.15928	-1.25061	-1.25061	-1.25061	-1.25061	-1.25061	-1.25061	-1.25061	-1.25061	-1.25061	-1.25061	-1.25061	-1.25061	-1.25061	-1.25061	-1.25061	-1.25061	-1.25061	-1.25061	-1.25061	-1.25061	-1.25061	-1.25061	-1.25061	7.15928	-1.25061	-1.25061	-1.25061	-1.25061	7.15928	7.15928	-1.25061
-0.394341	-0.914215	-0.914215	-0.914215	-0.914215	-0.914215	7.49568	-0.914215	-0.914215	-0.914215	-0.914215	-0.914215	-0.914215	7.49568	-0.914215	-0.914215	-0.914215	-0.914215	-0.914215	-0.914215	-0.914215	-0.914215	-0.914215	-0.914215	-0.914215	-0.914215	-0.914215	-0.914215	-0.914215	-0.914215	15.9056	-0.914215	-0.914215	-0.914215	-0.914215	-0.914215	-0.914215	-0.914215	-0.914215	7.49568	-0.914215	-0.914215	-0.914215	-0.914215	-0.914215	-0.914215	-0.914215	-0.914215	-0.914215	-0.914215
-0.389701	-0.577819	-0.577819	-0.577819	-0.577819	-0.577819	-0.577819	-0.577819	-0.577819	-0.577819	-0.577819	-0.577819	-0.577819	-0.577819	-0.577819	-0.577819	-0.577819	-0.577819	-0.577819	-0.577819	7.83207	-0.577819	-0.577819	-0.577819	-0.577819	-0.577819	-0.577819	-0.577819	-0.577819	-0.577819	-0.577819	-0.577819	-0.577819	-0.577819	-0.577819	-0.577819	-0.577819	7.83207	-0.577819	7.83207	-0.577819	-0.577819	7.83207	7.83207	-0.577819	-0.577819	-0.577819	-0.577819	-0.577819	-0.577819
-0.384385	-0.914215	-0.914215	-0.914215	-0.914215	7.49568	-0.914215	-0.914215	-0.914215	-0.914215	-0.914215	-0.914215	7.49568	-0.914215	-0.914215	-0.914215	-0.914215	-0.914215	-0.914215	-0.914215	-0.914215	-0.914215	-0.914215	-0.914215	-0.914215	-0.914215	-0.914215	-0.914215	-0.914215	-0.914215	-0.914215	-0.914215	-0.914215	-0.914215	-0.914215	-0.914215	-0.914215	-0.914215	-0.914215	-0.914215	7.49568	7.49568	15.9056	7.49568	7.49568	-0.914215	-0.914215	24.3155	7.49568	-0.914215
-0.378613	-0.241423	8.16847	-0.241423	-0.241423	-0.241423	-0.241423	-0.241423	-0.241423	-0.241423	-0.241423	-0.241423	-0.241423	-0.241423	-0.241423	-0.241423	-0.241423	-0.241423	-0.241423	-0.241423	-0.241423	-0.241423	-0.241423	-0.241423	-0.241423	-0.241423	-0.241423	-0.241423	-0.241423	-0.241423	-0.241423	-0.241423	-0.241423	-0.241423	-0.241423	-0.241423	-0.241423	-0.241423	-0.241423	-0.241423	16.5784	8.16847	-0.241423	-0.241423	-0.241423	-0.241423	-0.241423	-0.241423	-0.241423	-0.241423
-0.372606	-0.914215	-0.914215	-0.914215	-0.914215	-0.914215	-0.914215	-0.914215	-0.914215	-0.914215	7.49568	-0.914215	-0.914215	-0.914215	-0.914215	-0.914215	7.49568	-0.914215	-0.914215	-0.914215	-0.914215	-0.914215	-0.914215	-0.914215	-0.914215	-0.914215	-0.914215	-0.914215	-0.914215	-0.914215	-0.914215	-0.914215	-0.914215	-0.914215	-0.914215	-0.914215	-0.914215	-0.914215	-0.914215	-0.914215	7.49568	-0.914215	7.49568	-0.914215	-0.914215	15.9056	-0.914215	7.49568	7.49568	-0.914215
-0.366586	-1.58701	6.82289	-1.58701	-1.58701	-1.58701	-1.58701	-1.58701	-1.58701	-1.58701	-1.58701	-1.58701	-1.58701	-1.58701	-1.58701	6.82289	-1.58701	-1.58701	-1.58701	-1.58701	6.82289	-1.58701	-1.58701	-1.58701	-1.58701	6.82289	6.82289	-1.58701	-1.58701	-1.58701	-1.58701	-1.58701	-1.58701	-1.58701	-1.58701	-1.58701	-1.58701	-1.58701	-1.58701	-1.58701	-1.58701	-1.58701	-1.58701	-1.58701	-1.58701	-1.58701	-1.58701	-1.58701	-1.58701	-1.58701
-0.360774	-0.241423	-0.241423	-0.241423	-0.241423	-0.241423	-0.241423	-0.241423	-0.241423	-0.241423	-0.241423	-0.241423	-0.241423	-0.241423	-0.241423	-0.241423	-0.241423	-0.241423	-0.241423	-0.241423	-0.241423	-0.241423	-0.241423	-0.241423	-0.241423	-0.241423	-0.241423	-0.241423	-0.241423	-0.241423	-0.241423	-0.241423	-0.241423	-0.241423	-0.241423	-0.241423	-0.241423	-0.241423	-0.241423	-0.241423	-0.241423	-0.241423	8.16847	-0.241423	-0.241423	-0.241423	-0.241423	-0.241423	-0.241423	-0.241423
-0.355389	-0.241423	-0.241423	-0.241423	-0.241423	-0.241423	-0.241423	-0.241423	-0.241423	-0.241423	-0.241423	-0.241423	-0.241423	-0.241423	-0.241423	-0.241423	-0.241423	-0.241423	-0.241423	-0.241423	-0.241423	-0.241423	-0.241423	-0.241423	-0.241423	-0.241423	-0.241423	-0.241423	-0.241423	-0.241423	8.16847	-0.241423	-0.241423	-0.241423	-0.241423	-0.241423	-0.241423	-0.241423	-0.241423	-0.241423	-0.241423	8.16847	-0.241423	-0.241423	-0.241423	-0.241423	8.16847	8.16847	-0.241423	-0.241423
-0.350596	7.49568	-0.914215	-0.914215	-0.914215	-0.914215	-0.914215	-0.914215	-0.914215	15.9056	-0.914215	-0.914215	-0.914215	-0.914215	-0.914215	-0.914215	-0.914215	-0.914215	-0.914215	-0.914215	-0.914215	-0.914215	-0.914215	-0.914215	-0.914215	-0.914215	-0.914215	-0.914215	-0.914215	-0.914215	-0.914215	-0.914215	7.49568	-0.914215	-0.914215	-0.914215	-0.914215	-0.914215	-0.914215	-0.914215	7.49568	-0.914215	15.9056	-0.914215	-0.914215	-0.914215	-0.914215	-0.914215	-0.914215	-0.914215
-0.34645	-1.58701	-1.58701	-1.58701	-1.58701	-1.58701	-1.58701	-1.58701	-1.58701	6.82289	-1.58701	-1.58701	-1.58701	-1.58701	6.82289	-1.58701	6.82289	-1.58701	-1.58701	-1.58701	-1.58701	6.82289	-1.58701	-1.58701	-1.58701	-1.58701	-1.58701	-1.58701	-1.58701	-1.58701	-1.58701	6.82289	-1.58701	-1.58701	-1.58701	-1.58701	-1.58701	-1.58701	-1.58701	6.82289	-1.58701	-1.58701	-1.58701	-1.58701	-1.58701	-1.58701	-1.58701	-1.58701	-1.58701	-1.58701
-0.342997	-0.241423	-0.241423	-0.241423	-0.241423	-0.241423	-0.241423	-0.241423	-0.241423	-0.241423	-0.241423	-0.241423	-0.241423	-0.241423	-0.241423	-0.241423	-0.241423	-0.241423	-0.241423	-0.241423	-0.241423	-0.241423	-0.241423	-0.241423	-0.241423	-0.241423	-0.241423	-0.241423	-0.241423	-0.241423	-0.241423	-0.241423	-0.241423	-0.241423	-0.241423	-0.241423	-0.241423	-0.241423	8.16847	-0.241423	-0.241423	-0.241423	-0.241423	-0.241423	-0.241423	-0.241423	-0.241423	-0.241423	-0.241423	-0.241423
-0.34028	-0.241423	-0.241423	-0.241423	-0.241423	-0.241423	-0.241423	-0.241423	-0.241423	-0.241423	-0.241423	-0.241423	-0.241423	-0.241423	-0.241423	-0.241423	-0.241423	-0.241423	-0.241423	-0.241423	-0.241423	-0.241423	-0.241423	-0.241423	-0.241423	-0.241423	-0.241423	-0.241423	-0.241423	-0.241423	-0.241423	-0.241423	-0.241423	-0.241423	-0.241423	-0.241423	-0.241423	-0.241423	-0.241423	-0.241423	-0.241423	-0.241423	-0.241423	8.16847	-0.241423	8.16847	8.16847	-0.241423	8.16847	-0.241423
-0.338344	-0.577819	-0.577819	-0.577819	-0.577819	7.83207	-0.577819	-0.577819	-0.577819	-0.577819	-0.577819	-0.577819	-0.577819	-0.577819	-0.577819	-0.577819	-0.577819	-0.577819	-0.577819	-0.577819	-0.577819	-0.577819	-0.577819	-0.577819	-0.577819	-0.577819	-0.577819	-0.577819	-0.577819	-0.577819	-0.577819	-0.577819	-0.577819	-0.577819	-0.577819	-0.577819	-0.577819	-0.577819	-0.577819	-0.577819	-0.577819	-0.577819	-0.577819	-0.577819	7.83207	-0.577819	-0.577819	-0.577819	-0.577819	7.83207
-0.337234	-0.241423	-0.241423	-0.241423	-0.241423	-0.241423	-0.241423	-0.241423	-0.241423	-0.241423	-0.241423	-0.241423	-0.241423	-0.241423	-0.241423	-0.241423	-0.241423	-0.241423	-0.241423	-0.241423	-0.241423	-0.241423	-0.241423	-0.241423	-0.241423	-0.241423	-0.241423	-0.241423	-0.241423	-0.241423	-0.241423	-0.241423	-0.241423	-0.241423	-0.241423	-0.241423	-0.241423	-0.241423	-0.241423	-0.241423	8.16847	-0.241423	-0.241423	-0.241423	-0.241423	-0.241423	-0.241423	-0.241423	-0.241423	-0.241423
-0.336994	-1.9234	-1.9234	-1.9234	-1.9234	6.48649	-1.9234	6.48649	-1.9234	-1.9234	-1.9234	-1.9234	-1.9234	-1.9234	-1.9234	-1.9234	-1.9234	6.48649	-1.9234	-1.9234	-1.9234	6.48649	6.48649	-1.9234	-1.9234	-1.9234	-1.9234	-1.9234	-1.9234	-1.9234	-1.9234	-1.9234	-1.9234	-1.9234	-1.9234	-1.9234	-1.9234	-1.9234	-1.9234	-1.9234	-1.9234	6.48649	-1.9234	-1.9234	14.8964	-1.9234	-1.9234	-1.9234	-1.9234	-1.9234
-0.337669	-1.9234	-1.9234	-1.9234	-1.9234	-1.9234	-1.9234	-1.9234	-1.9234	6.48649	-1.9234	-1.9234	6.48649	-1.9234	-1.9234	-1.9234	-1.9234	-1.9234	-1.9234	-1.9234	-1.9234	-1.9234	-1.9234	6.48649	-1.9234	-1.9234	-1.9234	6.48649	6.48649	-1.9234	-1.9234	-1.9234	-1.9234	-1.9234	-1.9234	6.48649	-1.9234	-1.9234	-1.9234	-1.9234	-1.9234	-1.9234	-1.9234	-1.9234	-1.9234	-1.9234	6.48649	-1.9234	-1.9234	-1.9234
-0.339303	-0.914215	-0.914215	-0.914215	-0.914215	-0.914215	-0.914215	7.49568	-0.914215	-0.914215	-0.914215	-0.914215	-0.914215	-0.914215	-0.914215	-0.914215	-0.914215	-0.914215	-0.914215	7.49568	-0.914215	-0.914215	-0.914215	-0.914215	-0.914215	-0.914215	-0.914215	-0.914215	-0.914215	-0.914215	-0.914215	-0.914215	-0.914215	-0.914215	-0.914215	-0.914215	7.49568	-0.914215	-0.914215	-0.914215	-0.914215	-0.914215	-0.914215	-0.914215	-0.914215	-0.914215	7.49568	-0.914215	-0.914215	15.9056
-0.34194	-0.577819	7.83207	-0.577819	-0.577819	-0.577819	-0.577819	-0.577819	-0.577819	-0.577819	-0.577819	-0.577819	-0.577819	7.83207	-0.577819	-0.577819	-0.577819	-0.577819	-0.577819	-0.577819	-0.577819	-0.577819	-0.577819	-0.577819	-0.577819	-0.577819	-0.577819	-0.577819	-0.577819	-0.577819	-0.577819	-0.577819	-0.577819	-0.577819	-0.577819	-0.577819	-0.577819	-0.577819	-0.577819	-0.577819	-0.577819	-0.577819	-0.577819	-0.577819	-0.577819	-0.577819	-0.577819	-0.577819	-0.577819	-0.577819
-0.345589	-0.914215	-0.914215	-0.914215	-0.914215	7.49568	-0.914215	-0.914215	-0.914215	-0.914215	-0.914215	-0.914215	-0.914215	-0.914215	-0.914215	7.49568	-0.914215	-0.914215	-0.914215	-0.914215	-0.914215	-0.914215	-0.914215	-0.914215	-0.914215	-0.914215	-0.914215	-0.914215	-0.914215	-0.914215	-0.914215	-0.914215	-0.914215	-0.914215	-0.914215	-0.914215	-0.914215	-0.914215	-0.914215	-0.914215	-0.914215	-0.914215	-0.914215	-0.914215	-0.914215	-0.914215	-0.914215	-0.914215	-0.914215	-0.914215
-0.350165	-0.241423	-0.241423	-0.241423	-0.241423	-0.241423	-0.241423	-0.241423	-0.241423	-0.241423	-0.241423	-0.241423	-0.241423	-0.241423	-0.241423	-0.241423	-0.241423	-0.241423	-0.241423	-0.241423	-0.241423	-0.241423	-0.241423	-0.241423	-0.241423	-0.241423	-0.241423	-0.241423	-0.241423	-0.241423	-0.241423	-0.241423	-0.241423	-0.241423	-0.241423	-0.241423	-0.241423	-0.241423	-0.241423	-0.241423	-0.241423	-0.241423	-0.241423	-0.241423	-0.241423	-0.241423	-0.241423	-0.241423	-0.241423	-0.241423
-0.355563	-0.241423	8.16847	-0.241423	-0.241423	-0.241423	-0.241423	-0.241423	-0.241423	-0.241423	-0.241423	-0.241423	-0.241423	-0.241423	-0.241423	-0.241423	-0.241423	-0.241423	-0.241423	-0.241423	-0.241423	-0.241423	-0.241423	-0.241423	-0.241423	-0.241423	-0.241423	-0.241423	-0.241423	-0.241423	-0.241423	-0.241423	-0.241423	-0.241423	-0.241423	-0.241423	8.16847	-0.241423	-0.241423	-0.241423	-0.241423	-0.241423	-0.241423	-0.241423	-0.241423	-0.241423	-0.241423	8.16847	-0.241423	-0.241423
-0.361682	-0.934522	-0.934522	-0.934522	-0.934522	7.07289	-0.934522	-0.934522	-0.934522	-0.934522	-0.934522	-0.934522	-0.934522	-0.934522	-0.934522	7.07289	-0.934522	-0.934522	-0.934522	-0.934522	-0.934522	-0.934522	-0.934522	-0.934522	-0.934522	-0.934522	-0.934522	-0.934522	-0.934522	-0.934522	-0.934522	-0.934522	-0.934522	-0.934522	-0.934522	-0.934522	-0.934522	-0.934522	-0.934522	7.07289	7.07289	-0.934522	-0.934522	15.0803	-0.934522	-0.934522	-0.934522	-0.934522	-0.934522	-0.934522
-0.368418	7.39319	-0.614225	-0.614225	7.39319	-0.614225	-0.614225	-0.614225	-0.614225	-0.614225	-0.614225	-0.614225	-0.614225	-0.614225	7.39319	-0.614225	-0.614225	-0.614225	-0.614225	-0.614225	-0.614225	-0.614225	-0.614225	-0.614225	-0.614225	-0.614225	-0.614225	-0.614225	-0.614225	-0.614225	-0.614225	7.39319	-0.614225	-0.614225	-0.614225	-0.614225	-0.614225	-0.614225	-0.614225	-0.614225	-0.614225	7.39319	-0.614225	-0.614225	7.39319	-0.614225	-0.614225	-0.614225	7.39319	-0.614225
-0.375668	6.4323	-1.57511	-1.57511	-1.57511	-1.57511	-1.57511	-1.57511	-1.57511	-1.57511	-1.57511	-1.57511	-1.57511	-1.57511	-1.57511	-1.57511	-1.57511	-1.57511	6.4323	-1.57511	6.4323	-1.57511	-1.57511	-1.57511	6.4323	-1.57511	-1.57511	-1.57511	6.4323	-1.57511	-1.57511	-1.57511	-1.57511	6.4323	-1.57511	-1.57511	6.4323	-1.57511	-1.57511	-1.57511	-1.57511	-1.57511	-1.57511	-1.57511	-1.57511	6.4323	-1.57511	-1.57511	-1.57511	14.4397
-0.383329	-0.934522	-0.934522	-0.934522	-0.934522	-0.934522	-0.934522	-0.934522	-0.934522	7.07289	-0.934522	-0.934522	-0.934522	-0.934522	-0.934522	-0.934522	-0.934522	-0.934522	-0.934522	7.07289	-0.934522	-0.934522	-0.934522	-0.934522	-0.934522	-0.934522	-0.934522	-0.934522	-0.934522	-0.934522	-0.934522	-0.934522	7.07289	-0.934522	-0.934522	-0.934522	-0.934522	-0.934522	-0.934522	7.07289	7.07289	7.07289	-0.934522	7.07289	-0.934522	15.0803	-0.934522	-0.934522	-0.934522	7.07289
-0.3913	-1.57511	-1.57511	-1.57511	6.4323	-1.57511	-1.57511	-1.57511	14.4397	-1.57511	-1.57511	-1.57511	-1.57511	-1.57511	-1.57511	-1.57511	-1.57511	-1.57511	-1.57511	-1.57511	-1.57511	6.4323	-1.57511	-1.57511	-1.57511	-1.57511	-1.57511	6.4323	-1.57511	-1.57511	-1.57511	-1.57511	-1.57511	-1.57511	-1.57511	-1.57511	-1.57511	-1.57511	-1.57511	-1.57511	6.4323	6.4323	-1.57511	6.4323	-1.57511	-1.57511	22.4471	6.4323	-1.57511	-1.57511
-0.399476	-0.293929	-0.293929	-0.293929	-0.293929	-0.293929	-0.293929	-0.293929	-0.293929	-0.293929	-0.293929	-0.293929	-0.293929	-0.293929	-0.293929	-0.293929	-0.293929	-0.293929	-0.293929	-0.293929	-0.293929	-0.293929	-0.293929	-0.293929	-0.293929	-0.293929	-0.293929	-0.293929	-0.293929	-0.293929	-0.293929	-0.293929	-0.293929	-0.293929	-0.293929	-0.293929	-0.293929	-0.293929	7.71348	-0.293929	15.7209	-0.293929	-0.293929	-0.293929	7.71348	-0.293929	-0.293929	-0.293929	-0.293929	-0.293929
-0.407755	-1.57511	-1.57511	-1.57511	-1.57511	-1.57511	6.4323	6.4323	-1.57511	-1.57511	6.4323	-1.57511	-1.57511	-1.57511	-1.57511	-1.57511	-1.57511	-1.57511	-1.57511	-1.57511	-1.57511	-1.57511	-1.57511	-1.57511	-1.57511	-1.57511	6.4323	-1.57511	-1.57511	-1.57511	-1.57511	-1.57511	-1.57511	-1.57511	-1.57511	-1.57511	6.4323	-1.57511	-1.57511	6.4323	-1.57511	-1.57511	-1.57511	-1.57511	-1.57511	-1.57511	-1.57511	-1.57511	-1.57511	-1.57511
6.75259	-1.25482	-1.25482	-1.25482	-1.25482	6.75259	-1.25482	-1.25482	-1.25482	-1.25482	-1.25482	-1.25482	-1.25482	-1.25482	-1.25482	-1.25482	-1.25482	-1.25482	-1.25482	6.75259	-1.25482	-1.25482	-1.25482	-1.25482	-1.25482	6.75259	-1.25482	-1.25482	-1.25482	-1.25482	-1.25482	-1.25482	-1.25482	-1.25482	6.75259	-1.25482	6.75259	-1.25482	-1.25482	-1.25482	-1.25482	-1.25482	-1.25482	-1.25482	-1.25482	-1.25482	-1.25482	-1.25482	-1.25482	-1.25482
-0.934522	-0.934522	-0.934522	-0.934522	-0.934522	-0.934522	-0.934522	7.07289	-0.934522	-0.934522	-0.934522	-0.934522	-0.934522	-0.934522	-0.934522	-0.934522	-0.934522	-0.934522	-0.934522	-0.934522	-0.934522	-0.934522	-0.934522	-0.934522	7.07289	-0.934522	-0.934522	-0.934522	-0.934522	-0.934522	-0.934522	-0.934522	-0.934522	-0.934522	-0.934522	-0.934522	-0.934522	-0.934522	-0.934522	-0.934522	-0.934522	-0.934522	-0.934522	7.07289	-0.934522	-0.934522	-0.934522	-0.934522	-0.934522	-0.934522
-0.934522	-0.934522	-0.934522	-0.934522	-0.934522	-0.934522	-0.934522	-0.934522	-0.934522	7.07289	-0.934522	-0.934522	-0.934522	-0.934522	-0.934522	-0.934522	-0.934522	-0.934522	-0.934522	-0.934522	-0.934522	-0.934522	-0.934522	7.07289	-0.934522	-0.934522	-0.934522	-0.934522	-0.934522	-0.934522	-0.934522	-0.934522	-0.934522	-0.934522	-0.934522	7.07289	-0.934522	-0.934522	-0.934522	-0.934522	-0.934522	7.07289	-0.934522	7.07289	7.07289	-0.934522	7.07289	-0.934522	-0.934522	-0.934522
-1.89541	-1.89541	-1.89541	-1.89541	-1.89541	6.112	-1.89541	-1.89541	-1.89541	6.112	6.112	-1.89541	-1.89541	-1.89541	-1.89541	-1.89541	-1.89541	-1.89541	-1.89541	6.112	-1.89541	-1.89541	-1.89541	-1.89541	-1.89541	6.112	-1.89541	-1.89541	-1.89541	-1.89541	-1.89541	-1.89541	-1.89541	-1.89541	-1.89541	-1.89541	-1.89541	6.112	-1.89541	-1.89541	6.112	6.112	-1.89541	-1.89541	-1.89541	6.112	-1.89541	-1.89541	-1.89541	6.112
-0.614225	-0.614225	-0.614225	-0.614225	-0.614225	-0.614225	-0.614225	-0.614225	-0.614225	-0.614225	7.39319	-0.614225	-0.614225	-0.614225	-0.614225	-0.614225	-0.614225	-0.614225	-0.614225	-0.614225	-0.614225	-0.614225	-0.614225	-0.614225	-0.614225	-0.614225	-0.614225	-0.614225	-0.614225	-0.614225	-0.614225	-0.614225	-0.614225	-0.614225	-0.614225	-0.614225	-0.614225	-0.614225	7.39319	-0.614225	-0.614225	-0.614225	7.39319	-0.614225	7.39319	-0.614225	-0.614225	7.39319	-0.614225	7.39319
-0.293929	-0.293929	-0.293929	-0.293929	-0.293929	-0.293929	-0.293929	-0.293929	-0.293929	-0.293929	-0.293929	-0.293929	-0.293929	-0.293929	-0.293929	-0.293929	-0.293929	-0.293929	-0.293929	-0.293929	-0.293929	-0.293929	-0.293929	-0.293929	-0.293929	-0.293929	-0.293929	-0.293929	-0.293929	-0.293929	-0.293929	-0.293929	-0.293929	-0.293929	-0.293929	-0.293929	-0.293929	-0.293929	-0.293929	-0.293929	-0.293929	-0.293929	-0.293929	-0.293929	-0.293929	-0.293929	-0.293929	-0.293929	7.71348	-0.293929
-0.934522	-0.934522	7.07289	-0.934522	-0.934522	-0.934522	-0.934522	7.07289	-0.934522	-0.934522	-0.934522	-0.934522	-0.934522	-0.934522	-0.934522	-0.934522	-0.934522	-0.934522	-0.934522	-0.934522	-0.934522	-0.934522	-0.934522	-0.934522	-0.934522	-0.934522	-0.934522	-0.934522	-0.934522	7.07289	-0.934522	-0.934522	-0.934522	-0.934522	-0.934522	-0.934522	-0.934522	-0.934522	-0.934522	-0.934522	-0.934522	-0.934522	-0.934522	-0.934522	-0.934522	-0.934522	-0.934522	-0.934522	-0.934522	-0.934522
-0.614225	-0.614225	-0.614225	-0.614225	-0.614225	-0.614225	-0.614225	-0.614225	-0.614225	-0.614225	-0.614225	-0.614225	-0.614225	-0.614225	-0.614225	-0.614225	-0.614225	-0.614225	-0.614225	-0.614225	-0.614225	-0.614225	-0.614225	-0.614225	-0.614225	-0.614225	-0.614225	7.39319	-0.614225	-0.614225	-0.614225	-0.614225	-0.614225	-0.614225	-0.614225	-0.614225	-0.614225	-0.614225	-0.614225	-0.614225	15.4006	-0.614225	-0.614225	7.39319	-0.614225	-0.614225	7.39319	-0.614225	-0.614225	-0.614225
-0.934522	-0.934522	7.07289	7.07289	-0.934522	-0.934522	-0.934522	-0.934522	-0.934522	-0.934522	-0.934522	7.07289	-0.934522	-0.934522	-0.934522	-0.934522	-0.934522	-0.934522	-0.934522	7.07289	-0.934522	-0.934522	-0.934522	-0.934522	-0.934522	-0.934522	-0.934522	-0.934522	-0.934522	-0.934522	-0.934522	-0.934522	-0.934522	-0.934522	-0.934522	-0.934522	-0.934522	-0.934522	-0.934522	7.07289	-0.934522	-0.934522	7.07289	-0.934522	-0.934522	-0.934522	7.07289	-0.934522	-0.934522	-0.934522
-2.8563	-2.8563	-2.8563	-2.8563	-2.8563	-2.8563	5.15111	-2.8563	-2.8563	-2.8563	5.15111	5.15111	5.15111	-2.8563	5.15111	5.15111	-2.8563	-2.8563	-2.8563	-2.8563	-2.8563	-2.8563	-2.8563	5.15111	5.15111	-2.8563	-2.8563	-2.8563	-2.8563	-2.8563	5.15111	-2.8563	5.15111	-2.8563	-2.8563	-2.8563	-2.8563	-2.8563	-2.8563	-2.8563	-2.8563	5.15111	-2.8563	-2.8563	-2.8563	-2.8563	-2.8563	-2.8563	-2.8563	-2.8563
-1.25482	-1.25482	-1.25482	-1.25482	-1.25482	-1.25482	-1.25482	-1.25482	-1.25482	-1.25482	-1.25482	-1.25482	-1.25482	-1.25482	6.75259	-1.25482	-1.25482	6.75259	-1.25482	-1.25482	-1.25482	-1.25482	-1.25482	-1.25482	-1.25482	-1.25482	6.75259	-1.25482	-1.25482	-1.25482	-1.25482	-1.25482	-1.25482	-1.25482	-1.25482	-1.25482	6.75259	-1.25482	-1.25482	-1.25482	-1.25482	6.75259	6.75259	-1.25482	-1.25482	6.75259	6.75259	-1.25482	6.75259	-1.25482
-0.293929	-0.293929	-0.293929	-0.293929	-0.293929	-0.293929	-0.293929	-0.293929	-0.293929	-0.293929	-0.293929	-0.293929	-0.293929	-0.293929	-0.293929	-0.293929	-0.293929	-0.293929	-0.293929	-0.293929	-0.293929	-0.293929	-0.293929	-0.293929	-0.293929	-0.293929	-0.293929	-0.293929	-0.293929	-0.293929	-0.293929	7.71348	-0.293929	-0.293929	-0.293929	-0.293929	7.71348	-0.293929	7.71348	-0.293929	-0.293929	-0.293929	-0.293929	15.7209	7.71348	7.71348	-0.293929	-0.293929	7.71348	7.71348
-1.57511	-1.57511	-1.57511	-1.57511	6.4323	-1.57511	-1.57511	-1.57511	-1.57511	-1.57511	6.4323	-1.57511	-1.57511	-1.57511	-1.57511	-1.57511	-1.57511	-1.57511	-1.57511	-1.57511	-1.57511	6.4323	-1.57511	-1.57511	-1.57511	-1.57511	6.4323	-1.57511	6.4323	-1.57511	-1.57511	-1.57511	-1.57511	-1.57511	-1.57511	-1.57511	-1.57511	-1.57511	-1.57511	14.4397	-1.57511	-1.57511	-1.57511	-1.57511	-1.57511	-1.57511	-1.57511	-1.57511	-1.57511	-1.57511
-0.293929	-0.293929	-0.293929	-0.293929	-0.293929	-0.293929	-0.293929	-0.293929	-0.293929	-0.293929	-0.293929	-0.293929	-0.293929	-0.293929	-0.293929	-0.293929	-0.293929	-0.293929	-0.293929	-0.293929	-0.293929	-0.293929	-0.293929	-0.293929	-0.293929	-0.293929	-0.293929	-0.293929	-0.293929	-0.293929	-0.293929	-0.293929	-0.293929	-0.293929	7.71348	-0.293929	-0.293929	-0.293929	-0.293929	-0.293929	-0.293929	-0.293929	-0.293929	-0.293929	-0.293929	-0.293929	-0.293929	7.71348	-0.293929	-0.293929
-0.614225	-0.614225	-0.614225	-0.614225	7.39319	-0.614225	-0.614225	-0.614225	-0.614225	7.39319	-0.614225	-0.614225	-0.614225	-0.614225	-0.614225	-0.614225	-0.614225	-0.614225	-0.614225	-0.614225	-0.614225	-0.614225	-0.614225	-0.614225	-0.614225	-0.614225	-0.614225	-0.614225	-0.614225	-0.614225	-0.614225	-0.614225	-0.614225	-0.614225	7.39319	-0.614225	-0.614225	-0.614225	-0.614225	-0.614225	-0.614225	-0.614225	-0.614225	-0.614225	-0.614225	-0.614225	7.39319	-0.614225	7.39319	-0.614225
-1.25482	-1.25482	-1.25482	-1.25482	-1.25482	-1.25482	-1.25482	-1.25482	-1.25482	-1.25482	-1.25482	-1.25482	-1.25482	-1.25482	-1.25482	-1.25482	-1.25482	6.75259	-1.25482	-1.25482	-1.25482	-1.25482	-1.25482	-1.25482	6.75259	-1.25482	-1.25482	-1.25482	6.75259	-1.25482	-1.25482	-1.25482	-1.25482	-1.25482	6.75259	-1.25482	-1.25482	-1.25482	-1.25482	-1.25482	-1.25482	-1.25482	6.75259	6.75259	6.75259	-1.25482	-1.25482	-1.25482	-1.25482	6.75259
-0.934522	-0.934522	7.07289	7.07289	7.07289	7.07289	-0.934522	-0.934522	-0.934522	-0.934522	-0.934522	-0.934522	-0.934522	-0.934522	-0.934522	-0.934522	-0.934522	-0.934522	-0.934522	-0.934522	-0.934522	-0.934522	-0.934522	-0.934522	7.07289	-0.934522	-0.934522	-0.934522	-0.934522	-0.934522	-0.934522	-0.934522	-0.934522	7.07289	-0.934522	-0.934522	-0.934522	-0.934522	-0.934522	-0.934522	-0.934522	-0.934522	-0.934522	7.07289	-0.934522	-0.934522	7.07289	7.07289	-0.934522	-0.934522
-1.25482	-1.25482	-1.25482	-1.25482	-1.25482	-1.25482	-1.25482	-1.25482	-1.25482	-1.25482	6.75259	-1.25482	-1.25482	-1.25482	-1.25482	-1.25482	-1.25482	-1.25482	6.75259	6.75259	-1.25482	-1.25482	-1.25482	-1.25482	-1.25482	-1.25482	-1.25482	-1.25482	-1.25482	-1.25482	6.75259	-1.25482	-1.25482	-1.25482	-1.25482	-1.25482	-1.25482	-1.25482	-1.25482	-1.25482	-1.25482	-1.25482	6.75259	-1.25482	6.75259	-1.25482	6.75259	-1.25482	-1.25482	-1.25482
-0.614225	-0.614225	-0.614225	-0.614225	7.39319	-0.614225	7.39319	-0.614225	-0.614225	-0.614225	-0.614225	-0.614225	-0.614225	-0.614225	-0.614225	-0.614225	-0.614225	-0.614225	-0.614225	-0.614225	-0.614225	-0.614225	-0.614225	-0.614225	-0.614225	-0.614225	-0.614225	-0.614225	-0.614225	-0.614225	-0.614225	-0.614225	-0.614225	-0.614225	-0.614225	-0.614225	-0.614225	-0.614225	-0.614225	-0.614225	-0.614225	7.39319	-0.614225	-0.614225	-0.614225	-0.614225	-0.614225	-0.614225	7.39319	7.39319
-0.934522	-0.934522	-0.934522	-0.934522	-0.934522	-0.934522	-0.934522	-0.934522	-0.934522	-0.934522	-0.934522	-0.934522	-0.934522	-0.934522	-0.934522	-0.934522	-0.934522	-0.934522	-0.934522	-0.934522	-0.934522	-0.934522	-0.934522	7.07289	-0.934522	-0.934522	-0.934522	-0.934522	7.07289	-0.934522	-0.934522	-0.934522	-0.934522	-0.934522	-0.934522	-0.934522	-0.934522	7.07289	-0.934522	15.0803	-0.934522	-0.934522	7.07289	-0.934522	-0.934522	-0.934522	-0.934522	-0.934522	-0.934522	-0.934522
-0.614225	-0.614225	-0.614225	-0.614225	-0.614225	-0.614225	-0.614225	-0.614225	7.39319	-0.614225	-0.614225	-0.614225	-0.614225	-0.614225	-0.614225	-0.614225	-0.614225	-0.614225	-0.614225	-0.614225	-0.614225	-0.614225	-0.614225	-0.614225	-0.614225	-0.614225	-0.614225	-0.614225	-0.614225	-0.614225	7.39319	-0.614225	-0.614225	-0.614225	-0.614225	-0.614225	-0.614225	7.39319	-0.614225	7.39319	-0.614225	-0.614225	-0.614225	-0.614225	-0.614225	-0.614225	-0.614225	7.39319	-0.614225	-0.614225
-0.293929	7.71348	-0.293929	-0.293929	-0.293929	-0.293929	-0.293929	-0.293929	-0.293929	-0.293929	-0.293929	-0.293929	-0.293929	-0.293929	-0.293929	-0.293929	-0.293929	-0.293929	-0.293929	-0.293929	-0.293929	-0.293929	-0.293929	-0.293929	-0.293929	-0.293929	-0.293929	-0.293929	-0.293929	-0.293929	-0.293929	-0.293929	-0.293929	-0.293929	-0.293929	-0.293929	-0.293929	-0.293929	-0.293929	-0.293929	-0.293929	-0.293929	7.71348	-0.293929	-0.293929	-0.293929	-0.293929	-0.293929	-0.293929	-0.293929
-0.934522	-0.934522	-0.934522	-0.934522	-0.934522	-0.934522	-0.934522	-0.934522	-0.934522	-0.934522	-0.934522	-0.934522	-0.934522	-0.934522	-0.934522	-0.934522	7.07289	-0.934522	-0.934522	-0.934522	-0.934522	-0.934522	-0.934522	-0.934522	-0.934522	-0.934522	-0.934522	7.07289	-0.934522	-0.934522	-0.934522	-0.934522	-0.934522	-0.934522	-0.934522	-0.934522	-0.934522	-0.934522	7.07289	-0.934522	-0.934522	-0.934522	-0.934522	-0.934522	-0.934522	-0.934522	-0.934522	7.07289	-0.934522	-0.934522
-0.293929	-0.293929	-0.293929	-0.293929	-0.293929	-0.293929	-0.293929	-0.293929	-0.293929	-0.293929	-0.293929	-0.293929	-0.293929	-0.293929	-0.293929	-0.293929	-0.293929	-0.293929	-0.293929	-0.293929	-0.293929	-0.293929	-0.293929	-0.293929	-0.293929	-0.293929	-0.293929	-0.293929	-0.293929	-0.293929	-0.293929	-0.293929	-0.293929	7.71348	-0.293929	-0.293929	-0.293929	-0.293929	-0.293929	-0.293929	-0.293929	7.71348	-0.293929	7.71348	-0.293929	-0.293929	-0.293929	-0.293929	-0.293929	-0.293929
-1.57511	-1.57511	-1.57511	-1.57511	-1.57511	-1.57511	-1.57511	-1.57511	6.4323	-1.57511	-1.57511	-1.57511	-1.57511	-1.57511	-1.57511	-1.57511	-1.57511	-1.57511	-1.57511	-1.57511	-1.57511	-1.57511	-1.57511	-1.57511	6.4323	-1.57511	-1.57511	14.4397	-1.57511	-1.57511	-1.57511	-1.57511	-1.57511	-1.57511	6.4323	-1.57511	-1.57511	-1.57511	-1.57511	-1.57511	-1.57511	-1.57511	-1.57511	-1.57511	-1.57511	-1.57511	-1.57511	6.4323	-1.57511	-1.57511
-1.25482	-1.25482	-1.25482	-1.25482	-1.25482	-1.25482	-1.25482	-1.25482	6.75259	-1.25482	-1.25482	-1.25482	-1.25482	-1.25482	-1.25482	6.75259	-1.25482	-1.25482	-1.25482	-1.25482	-1.25482	-1.25482	-1.25482	-1.25482	-1.25482	-1.25482	-1.25482	6.75259	-1.25482	-1.25482	-1.25482	-1.25482	-1.25482	-1.25482	6.75259	-1.25482	-1.25482	-1.25482	-1.25482	-1.25482	-1.25482	-1.25482	6.75259	-1.25482	-1.25482	-1.25482	-1.25482	-1.25482	-1.25482	-1.25482
-0.934522	-0.934522	-0.934522	-0.934522	-0.934522	-0.934522	7.07289	-0.934522	-0.934522	-0.934522	-0.934522	-0.934522	7.07289	-0.934522	-0.934522	-0.934522	-0.934522	-0.934522	-0.934522	-0.934522	-0.934522	-0.934522	-0.934522	-0.934522	-0.934522	-0.934522	-0.934522	-0.934522	-0.934522	-0.934522	-0.934522	-0.934522	-0.934522	-0.934522	-0.934522	-0.934522	-0.934522	7.07289	-0.934522	-0.934522	-0.934522	-0.934522	-0.934522	-0.934522	-0.934522	7.07289	-0.934522	-0.934522	-0.934522	-0.934522
-0.934522	-0.934522	-0.934522	-0.934522	-0.934522	7.07289	-0.934522	-0.934522	-0.934522	-0.934522	-0.934522	-0.934522	-0.934522	-0.934522	-0.934522	-0.934522	-0.934522	-0.934522	-0.934522	-0.934522	-0.934522	-0.934522	-0.934522	-0.934522	-0.934522	-0.934522	7.07289	-0.934522	-0.934522	-0.934522	-0.934522	-0.934522	-0.934522	-0.934522	-0.934522	-0.934522	-0.934522	-0.934522	-0.934522	7.07289	-0.934522	-0.934522	-0.934522	-0.934522	-0.934522	-0.934522	7.07289	-0.934522	-0.934522	-0.934522
-1.57511	-1.57511	-1.57511	-1.57511	-1.57511	-1.57511	-1.57511	-1.57511	-1.57511	6.4323	-1.57511	-1.57511	-1.57511	-1.57511	6.4323	6.4323	-1.57511	-1.57511	-1.57511	-1.57511	6.4323	-1.57511	-1.57511	-1.57511	-1.57511	-1.57511	-1.57511	-1.57511	-1.57511	-1.57511	-1.57511	-1.57511	-1.57511	-1.57511	-1.57511	-1.57511	-1.57511	-1.57511	6.4323	-1.57511	-1.57511	-1.57511	-1.57511	-1.57511	-1.57511	-1.57511	-1.57511	-1.57511	-1.57511	-1.57511
-0.614225	-0.614225	-0.614225	-0.614225	-0.614225	-0.614225	-0.614225	-0.614225	-0.614225	-0.614225	7.39319	-0.614225	-0.614225	-0.614225	-0.614225	-0.614225	-0.614225	-0.614225	-0.614225	-0.614225	-0.614225	-0.614225	-0.614225	-0.614225	-0.614225	-0.614225	-0.614225	-0.614225	-0.614225	-0.614225	-0.614225	7.39319	-0.614225	-0.614225	-0.614225	-0.614225	-0.614225	-0.614225	7.39319	-0.614225	-0.614225	-0.614225	-0.614225	-0.614225	-0.614225	-0.614225	-0.614225	-0.614225	7.39319	-0.614225
-1.06105	-1.06105	-1.06105	-1.06105	-1.06105	-1.06105	-1.06105	-1.06105	-1.06105	-1.06105	-1.06105	-1.06105	-1.06105	-1.06105	-1.06105	-1.06105	-1.06105	-1.06105	-1.06105	-1.06105	-1.06105	-1.06105	-1.06105	-1.06105	-1.06105	-1.06105	-1.06105	-1.06105	-1.06105	-1.06105	-1.06105	-1.06105	-1.06105	-1.06105	-1.06105	-1.06105	-1.06105	-1.06105	-1.06105	-1.06105	-1.06105	-1.06105	6.13965	-1.06105	13.3403	-1.06105	-1.06105	-1.06105	6.13965	-1.06105
6.13965	-1.06105	-1.06105	-1.06105	-1.06105	-1.06105	-1.06105	-1.06105	-1.06105	-1.06105	-1.06105	-1.06105	-1.06105	-1.06105	-1.06105	-1.06105	-1.06105	-1.06105	-1.06105	-1.06105	-1.06105	-1.06105	-1.06105	-1.06105	-1.06105	-1.06105	-1.06105	-1.06105	-1.06105	-1.06105	-1.06105	-1.06105	-1.06105	-1.06105	-1.06105	-1.06105	6.13965	-1.06105	6.13965	-1.06105	-1.06105	13.3403	6.13965	-1.06105	6.13965	6.13965	-1.06105	-1.06105	-1.06105	6.13965
-1.6371	-1.6371	-1.6371	-1.6371	-1.6371	-1.6371	5.56359	-1.6371	-1.6371	-1.6371	-1.6371	-1.6371	-1.6371	-1.6371	-1.6371	-1.6371	-1.6371	-1.6371	5.56359	-1.6371	-1.6371	-1.6371	-1.6371	-1.6371	-1.6371	-1.6371	-1.6371	-1.6371	-1.6371	-1.6371	-1.6371	-1.6371	-1.6371	-1.6371	-1.6371	-1.6371	5.56359	-1.6371	-1.6371	-1.6371	-1.6371	-1.6371	-1.6371	5.56359	5.56359	-1.6371	5.56359	5.56359	5.56359	-1.6371
-1.06105	-1.06105	-1.06105	-1.06105	-1.06105	-1.06105	-1.06105	-1.06105	-1.06105	-1.06105	-1.06105	-1.06105	-1.06105	-1.06105	-1.06105	-1.06105	-1.06105	-1.06105	-1.06105	-1.06105	-1.06105	-1.06105	-1.06105	-1.06105	-1.06105	-1.06105	-1.06105	-1.06105	-1.06105	-1.06105	-1.06105	-1.06105	-1.06105	-1.06105	-1.06105	-1.06105	-1.06105	-1.06105	6.13965	-1.06105	-1.06105	6.13965	-1.06105	-1.06105	-1.06105	-1.06105	-1.06105	-1.06105	-1.06105	6.13965
-1.34908	-1.34908	-1.34908	-1.34908	-1.34908	-1.34908	-1.34908	-1.34908	-1.34908	-1.34908	-1.34908	-1.34908	-1.34908	-1.34908	-1.34908	-1.34908	-1.34908	-1.34908	-1.34908	-1.34908	-1.34908	-1.34908	-1.34908	-1.34908	5.85162	-1.34908	-1.34908	-1.34908	-1.34908	-1.34908	-1.34908	-1.34908	-1.34908	-1.34908	-1.34908	5.85162	-1.34908	5.85162	5.85162	5.85162	-1.34908	-1.34908	5.85162	-1.34908	5.85162	-1.34908	-1.34908	-1.34908	-1.34908	5.85162
-1.06105	-1.06105	-1.06105	-1.06105	-1.06105	-1.06105	-1.06105	-1.06105	-1.06105	-1.06105	-1.06105	-1.06105	-1.06105	-1.06105	-1.06105	-1.06105	-1.06105	-1.06105	-1.06105	-1.06105	-1.06105	-1.06105	-1.06105	-1.06105	-1.06105	-1.06105	-1.06105	-1.06105	-1.06105	-1.06105	-1.06105	-1.06105	-1.06105	-1.06105	-1.06105	-1.06105	-1.06105	6.13965	-1.06105	-1.06105	6.13965	13.3403	-1.06105	6.13965	6.13965	6.13965	-1.06105	6.13965	13.3403	-1.06105
-1.06105	-1.06105	-1.06105	-1.06105	-1.06105	-1.06105	-1.06105	-1.06105	-1.06105	-1.06105	-1.06105	-1.06105	-1.06105	-1.06105	-1.06105	-1.06105	-1.06105	-1.06105	-1.06105	-1.06105	-1.06105	-1.06105	-1.06105	-1.06105	-1.06105	-1.06105	-1.06105	-1.06105	-1.06105	-1.06105	-1.06105	-1.06105	-1.06105	-1.06105	-1.06105	-1.06105	-1.06105	-1.06105	-1.06105	-1.06105	-1.06105	-1.06105	-1.06105	-1.06105	-1.06105	-1.06105	-1.06105	6.13965	-1.06105	-1.06105
-1.06105	-1.06105	-1.06105	-1.06105	-1.06105	-1.06105	-1.06105	-1.06105	-1.06105	-1.06105	-1.06105	-1.06105	-1.06105	-1.06105	-1.06105	-1.06105	-1.06105	-1.06105	-1.06105	-1.06105	-1.06105	-1.06105	-1.06105	-1.06105	-1.06105	-1.06105	-1.06105	-1.06105	-1.06105	-1.06105	-1.06105	-1.06105	-1.06105	-1.06105	-1.06105	-1.06105	-1.06105	-1.06105	-1.06105	6.13965	-1.06105	-1.06105	-1.06105	-1.06105	-1.06105	-1.06105	-1.06105	-1.06105	6.13965	-1.06105
-2.21316	-2.21316	-2.21316	-2.21316	-2.21316	-2.21316	-2.21316	-2.21316	-2.21316	-2.21316	-2.21316	-2.21316	4.98754	-2.21316	-2.21316	4.98754	-2.21316	-2.21316	-2.21316	-2.21316	-2.21316	-2.21316	-2.21316	-2.21316	4.98754	-2.21316	-2.21316	-2.21316	4.98754	-2.21316	-2.21316	-2.21316	-2.21316	-2.21316	-2.21316	-2.21316	-2.21316	-2.21316	-2.21316	-2.21316	-2.21316	-2.21316	-2.21316	4.98754	-2.21316	4.98754	19.3889	4.98754	-2.21316	-2.21316
5.27556	-1.92513	-1.92513	-1.92513	-1.92513	-1.92513	-1.92513	-1.92513	-1.92513	-1.92513	5.27556	-1.92513	-1.92513	-1.92513	-1.92513	-1.92513	-1.92513	-1.92513	-1.92513	-1.92513	5.27556	-1.92513	5.27556	-1.92513	-1.92513	-1.92513	-1.92513	-1.92513	-1.92513	-1.92513	-1.92513	-1.92513	5.27556	5.27556	-1.92513	-1.92513	-1.92513	-1.92513	-1.92513	-1.92513	-1.92513	-1.92513	5.27556	5.27556	5.27556	-1.92513	-1.92513	5.27556	-1.92513	-1.92513
-1.06105	-1.06105	-1.06105	-1.06105	-1.06105	-1.06105	-1.06105	-1.06105	-1.06105	-1.06105	-1.06105	-1.06105	-1.06105	-1.06105	-1.06105	-1.06105	-1.06105	-1.06105	-1.06105	-1.06105	-1.06105	-1.06105	-1.06105	-1.06105	-1.06105	-1.06105	-1.06105	-1.06105	-1.06105	-1.06105	-1.06105	-1.06105	-1.06105	-1.06105	-1.06105	-1.06105	-1.06105	-1.06105	-1.06105	-1.06105	6.13965	-1.06105	6.13965	-1.06105	6.13965	-1.06105	6.13965	-1.06105	-1.06105	6.13965
-1.34908	-1.34908	-1.34908	-1.34908	-1.34908	-1.34908	-1.34908	-1.34908	-1.34908	-1.34908	-1.34908	-1.34908	-1.34908	-1.34908	-1.34908	-1.34908	-1.34908	5.85162	-1.34908	-1.34908	-1.34908	-1.34908	-1.34908	-1.34908	-1.34908	-1.34908	-1.34908	-1.34908	-1.34908	-1.34908	-1.34908	-1.34908	-1.34908	-1.34908	-1.34908	-1.34908	-1.34908	-1.34908	-1.34908	-1.34908	-1.34908	-1.34908	5.85162	5.85162	-1.34908	5.85162	5.85162	-1.34908	5.85162	-1.34908
-1.06105	-1.06105	-1.06105	-1.06105	-1.06105	-1.06105	-1.06105	-1.06105	-1.06105	-1.06105	-1.06105	-1.06105	-1.06105	-1.06105	-1.06105	-1.06105	-1.06105	-1.06105	-1.06105	-1.06105	-1.06105	-1.06105	-1.06105	-1.06105	-1.06105	-1.06105	-1.06105	-1.06105	-1.06105	-1.06105	-1.06105	-1.06105	-1.06105	-1.06105	-1.06105	-1.06105	-1.06105	-1.06105	-1.06105	-1.06105	-1.06105	-1.06105	-1.06105	6.13965	-1.06105	-1.06105	-1.06105	-1.06105	6.13965	-1.06105
-1.34908	-1.34908	-1.34908	-1.34908	-1.34908	5.85162	-1.34908	-1.34908	-1.34908	-1.34908	-1.34908	-1.34908	-1.34908	-1.34908	-1.34908	-1.34908	-1.34908	-1.34908	-1.34908	-1.34908	-1.34908	-1.34908	-1.34908	-1.34908	-1.34908	-1.34908	-1.34908	-1.34908	-1.34908	-1.34908	-1.34908	-1.34908	-1.34908	-1.34908	-1.34908	-1.34908	5.85162	-1.34908	-1.34908	-1.34908	-1.34908	-1.34908	5.85162	-1.34908	-1.34908	-1.34908	-1.34908	-1.34908	-1.34908	13.0523
-1.6371	-1.6371	-1.6371	-1.6371	-1.6371	-1.6371	-1.6371	-1.6371	-1.6371	-1.6371	-1.6371	5.56359	-1.6371	5.56359	-1.6371	-1.6371	-1.6371	-1.6371	-1.6371	-1.6371	-1.6371	-1.6371	-1.6371	-1.6371	-1.6371	-1.6371	-1.6371	-1.6371	-1.6371	-1.6371	-1.6371	-1.6371	-1.6371	-1.6371	-1.6371	-1.6371	-1.6371	-1.6371	5.56359	-1.6371	-1.6371	5.56359	-1.6371	-1.6371	-1.6371	-1.6371	-1.6371	-1.6371	5.56359	-1.6371
-1.34908	-1.34908	-1.34908	-1.34908	-1.34908	-1.34908	-1.34908	-1.34908	-1.34908	-1.34908	-1.34908	-1.34908	-1.34908	-1.34908	-1.34908	-1.34908	-1.34908	-1.34908	-1.34908	-1.34908	5.85162	-1.34908	-1.34908	-1.34908	-1.34908	-1.34908	-1.34908	-1.34908	-1.34908	-1.34908	-1.34908	-1.34908	-1.34908	-1.34908	-1.34908	-1.34908	-1.34908	-1.34908	-1.34908	-1.34908	-1.34908	5.85162	-1.34908	-1.34908	-1.34908	-1.34908	-1.34908	-1.34908	-1.34908	-1.34908
-1.34908	-1.34908	-1.34908	-1.34908	-1.34908	-1.34908	-1.34908	-1.34908	-1.34908	-1.34908	-1.34908	-1.34908	-1.34908	-1.34908	-1.34908	-1.34908	5.85162	-1.34908	-1.34908	-1.34908	-1.34908	-1.34908	-1.34908	-1.34908	-1.34908	-1.34908	-1.34908	-1.34908	-1.34908	-1.34908	-1.34908	-1.34908	-1.34908	-1.34908	-1.34908	-1.34908	-1.34908	-1.34908	5.85162	-1.34908	5.85162	-1.34908	13.0523	-1.34908	-1.34908	5.85162	-1.34908	-1.34908	-1.34908	-1.34908
-1.34908	-1.34908	-1.34908	-1.34908	-1.34908	-1.34908	-1.34908	-1.34908	-1.34908	-1.34908	-1.34908	-1.34908	-1.34908	-1.34908	-1.34908	-1.34908	-1.34908	-1.34908	-1.34908	-1.34908	-1.34908	-1.34908	-1.34908	-1.34908	-1.34908	-1.34908	5.85162	-1.34908	-1.34908	-1.34908	-1.34908	-1.34908	-1.34908	5.85162	5.85162	-1.34908	-1.34908	-1.34908	-1.34908	-1.34908	-1.34908	-1.34908	5.85162	-1.34908	13.0523	-1.34908	13.0523	5.85162	13.0523	-1.34908
-1.34908	-1.34908	-1.34908	-1.34908	-1.34908	-1.34908	-1.34908	-1.34908	-1.34908	-1.34908	-1.34908	-1.34908	-1.34908	-1.34908	-1.34908	-1.34908	-1.34908	-1.34908	-1.34908	-1.34908	-1.34908	-1.34908	-1.34908	-1.34908	-1.34908	-1.34908	-1.34908	-1.34908	-1.34908	5.85162	5.85162	-1.34908	-1.34908	-1.34908	-1.34908	-1.34908	-1.34908	-1.34908	-1.34908	-1.34908	-1.34908	-1.34908	13.0523	5.85162	5.85162	-1.34908	5.85162	5.85162	5.85162	-1.34908
-1.06105	-1.06105	-1.06105	-1.06105	-1.06105	-1.06105	-1.06105	-1.06105	-1.06105	-1.06105	-1.06105	-1.06105	-1.06105	-1.06105	-1.06105	-1.06105	-1.06105	-1.06105	-1.06105	-1.06105	-1.06105	-1.06105	-1.06105	-1.06105	-1.06105	-1.06105	-1.06105	-1.06105	-1.06105	-1.06105	6.13965	-1.06105	-1.06105	-1.06105	-1.06105	-1.06105	-1.06105	-1.06105	-1.06105	-1.06105	-1.06105	-1.06105	-1.06105	-1.06105	-1.06105	-1.06105	6.13965	6.13965	-1.06105	-1.06105
-1.06105	-1.06105	-1.06105	-1.06105	-1.06105	-1.06105	-1.06105	-1.06105	-1.06105	-1.06105	-1.06105	-1.06105	-1.06105	-1.06105	-1.06105	-1.06105	-1.06105	-1.06105	-1.06105	-1.06105	-1.06105	-1.06105	-1.06105	-1.06105	-1.06105	-1.06105	-1.06105	-1.06105	-1.06105	-1.06105	-1.06105	-1.06105	-1.06105	-1.06105	-1.06105	-1.06105	-1.06105	-1.06105	-1.06105	-1.06105	-1.06105	6.13965	-1.06105	6.13965	-1.06105	-1.06105	13.3403	-1.06105	-1.06105	6.13965
-1.6371	-1.6371	-1.6371	-1.6371	-1.6371	-1.6371	5.56359	-1.6371	-1.6371	-1.6371	-1.6371	-1.6371	-1.6371	-1.6371	5.56359	-1.6371	-1.6371	-1.6371	-1.6371	-1.6371	-1.6371	-1.6371	-1.6371	-1.6371	-1.6371	-1.6371	-1.6371	-1.6371	-1.6371	-1.6371	-1.6371	-1.6371	-1.6371	-1.6371	-1.6371	-1.6371	-1.6371	-1.6371	-1.6371	-1.6371	-1.6371	-1.6371	-1.6371	-1.6371	-1.6371	-1.6371	-1.6371	-1.6371	-1.6371	-1.6371
-1.06105	-1.06105	-1.06105	-1.06105	6.13965	-1.06105	-1.06105	-1.06105	-1.06105	-1.06105	-1.06105	-1.06105	-1.06105	-1.06105	-1.06105	-1.06105	-1.06105	-1.06105	-1.06105	-1.06105	-1.06105	-1.06105	-1.06105	-1.06105	-1.06105	-1.06105	-1.06105	-1.06105	-1.06105	-1.06105	-1.06105	-1.06105	-1.06105	-1.06105	-1.06105	-1.06105	-1.06105	-1.06105	-1.06105	-1.06105	6.13965	-1.06105	-1.06105	-1.06105	-1.06105	-1.06105	6.13965	-1.06105	-1.06105	-1.06105
-1.34908	-1.34908	-1.34908	5.85162	5.85162	-1.34908	-1.34908	-1.34908	-1.34908	-1.34908	-1.34908	5.85162	-1.34908	-1.34908	-1.34908	-1.34908	-1.34908	-1.34908	-1.34908	-1.34908	-1.34908	-1.34908	-1.34908	-1.34908	-1.34908	-1.34908	-1.34908	-1.34908	-1.34908	-1.34908	-1.34908	-1.34908	-1.34908	-1.34908	-1.34908	-1.34908	-1.34908	-1.34908	-1.34908	-1.34908	-1.34908	-1.34908	-1.34908	-1.34908	5.85162	5.85162	5.85162	5.85162	5.85162	5.85162
-1.06105	-1.06105	6.13965	-1.06105	-1.06105	-1.06105	-1.06105	-1.06105	-1.06105	-1.06105	-1.06105	-1.06105	-1.06105	-1.06105	-1.06105	-1.06105	-1.06105	-1.06105	-1.06105	-1.06105	-1.06105	-1.06105	-1.06105	-1.06105	-1.06105	-1.06105	-1.06105	-1.06105	-1.06105	-1.06105	-1.06105	-1.06105	-1.06105	-1.06105	-1.06105	-1.06105	-1.06105	6.13965	-1.06105	-1.06105	-1.06105	6.13965	-1.06105	-1.06105	-1.06105	6.13965	-1.06105	13.3403	-1.06105	13.3403
-1.06105	-1.06105	-1.06105	-1.06105	-1.06105	-1.06105	-1.06105	-1.06105	-1.06105	-1.06105	-1.06105	-1.06105	-1.06105	-1.06105	-1.06105	-1.06105	-1.06105	-1.06105	-1.06105	-1.06105	-1.06105	-1.06105	-1.06105	-1.06105	-1.06105	-1.06105	-1.06105	-1.06105	-1.06105	-1.06105	6.13965	-1.06105	-1.06105	-1.06105	-1.06105	-1.06105	-1.06105	-1.06105	6.13965	-1.06105	-1.06105	-1.06105	-1.06105	-1.06105	-1.06105	-1.06105	6.13965	-1.06105	6.13965	6.13965
-1.06105	-1.06105	-1.06105	-1.06105	-1.06105	-1.06105	-1.06105	-1.06105	-1.06105	-1.06105	-1.06105	-1.06105	-1.06105	-1.06105	-1.06105	-1.06105	-1.06105	-1.06105	-1.06105	-1.06105	-1.06105	-1.06105	-1.06105	-1.06105	-1.06105	-1.06105	-1.06105	-1.06105	-1.06105	-1.06105	-1.06105	-1.06105	-1.06105	-1.06105	-1.06105	-1.06105	-1.06105	-1.06105	-1.06105	-1.06105	-1.06105	-1.06105	-1.06105	-1.06105	-1.06105	-1.06105	-1.06105	-1.06105	6.13965	-1.06105
-1.06105	-1.06105	-1.06105	-1.06105	-1.06105	-1.06105	-1.06105	-1.06105	-1.06105	-1.06105	-1.06105	-1.06105	-1.06105	-1.06105	-1.06105	-1.06105	-1.06105	-1.06105	-1.06105	-1.06105	-1.06105	-1.06105	-1.06105	-1.06105	-1.06105	-1.06105	-1.06105	-1.06105	-1.06105	-1.06105	-1.06105	-1.06105	-1.06105	-1.06105	-1.06105	-1.06105	-1.06105	-1.06105	-1.06105	6.13965	6.13965	-1.06105	-1.06105	-1.06105	-1.06105	-1.06105	-1.06105	-1.06105	-1.06105	-1.06105
-1.34908	-1.34908	-1.34908	-1.34908	-1.34908	-1.34908	-1.34908	-1.34908	-1.34908	-1.34908	-1.34908	5.85162	-1.34908	-1.34908	-1.34908	-1.34908	-1.34908	-1.34908	-1.34908	-1.34908	-1.34908	-1.34908	-1.34908	-1.34908	-1.34908	-1.34908	-1.34908	-1.34908	-1.34908	-1.34908	-1.34908	-1.34908	-1.34908	-1.34908	-1.34908	-1.34908	-1.34908	5.85162	-1.34908	-1.34908	-1.34908	-1.34908	-1.34908	-1.34908	-1.34908	-1.34908	5.85162	-1.34908	-1.34908	-1.34908
-1.6371	-1.6371	-1.6371	-1.6371	-1.6371	-1.6371	5.56359	-1.6371	-1.6371	-1.6371	-1.6371	-1.6371	-1.6371	5.56359	-1.6371	-1.6371	-1.6371	-1.6371	-1.6371	-1.6371	-1.6371	-1.6371	-1.6371	-1.6371	-1.6371	-1.6371	-1.6371	-1.6371	-1.6371	-1.6371	-1.6371	-1.6371	-1.6371	5.56359	-1.6371	-1.6371	-1.6371	-1.6371	-1.6371	-1.6371	-1.6371	-1.6371	-1.6371	-1.6371	-1.6371	5.56359	-1.6371	-1.6371	5.56359	-1.6371
-1.6371	-1.6371	-1.6371	-1.6371	-1.6371	-1.6371	-1.6371	-1.6371	-1.6371	-1.6371	-1.6371	-1.6371	-1.6371	5.56359	-1.6371	5.56359	-1.6371	-1.6371	-1.6371	-1.6371	-1.6371	-1.6371	-1.6371	-1.6371	-1.6371	-1.6371	-1.6371	-1.6371	-1.6371	-1.6371	5.56359	-1.6371	-1.6371	-1.6371	-1.6371	-1.6371	-1.6371	-1.6371	-1.6371	-1.6371	-1.6371	-1.6371	-1.6371	-1.6371	-1.6371	12.7643	5.56359	-1.6371	5.56359	5.56359
-1.34908	-1.34908	-1.34908	-1.34908	-1.34908	-1.34908	-1.34908	-1.34908	-1.34908	-1.34908	-1.34908	-1.34908	-1.34908	5.85162	-1.34908	-1.34908	-1.34908	-1.34908	-1.34908	-1.34908	-1.34908	-1.34908	-1.34908	-1.34908	-1.34908	-1.34908	-1.34908	-1.34908	-1.34908	-1.34908	-1.34908	-1.34908	-1.34908	-1.34908	-1.34908	-1.34908	-1.34908	5.85162	5.85162	-1.34908	-1.34908	-1.34908	-1.34908	5.85162	-1.34908	-1.34908	5.85162	5.85162	-1.34908	-1.34908
-1.06105	-1.06105	-1.06105	-1.06105	-1.06105	-1.06105	-1.06105	-1.06105	-1.06105	-1.06105	-1.06105	-1.06105	-1.06105	-1.06105	-1.06105	-1.06105	-1.06105	-1.06105	-1.06105	-1.06105	-1.06105	-1.06105	-1.06105	-1.06105	-1.06105	-1.06105	-1.06105	-1.06105	-1.06105	-1.06105	-1.06105	-1.06105	-1.06105	-1.06105	-1.06105	-1.06105	-1.06105	-1.06105	-1.06105	-1.06105	-1.06105	6.13965	6.13965	6.13965	6.13965	-1.06105	-1.06105	-1.06105	-1.06105	-1.06105
-1.06105	-1.06105	-1.06105	-1.06105	-1.06105	-1.06105	-1.06105	-1.06105	-1.06105	-1.06105	-1.06105	-1.06105	-1.06105	-1.06105	-1.06105	-1.06105	-1.06105	-1.06105	-1.06105	-1.06105	-1.06105	-1.06105	-1.06105	-1.06105	-1.06105	-1.06105	-1.06105	-1.06105	-1.06105	-1.06105	-1.06105	-1.06105	-1.06105	-1.06105	-1.06105	-1.06105	-1.06105	-1.06105	6.13965	-1.06105	-1.06105	-1.06105	-1.06105	6.13965	-1.06105	-1.06105	-1.06105	6.13965	6.13965	-1.06105
-1.06105	-1.06105	-1.06105	-1.06105	-1.06105	-1.06105	-1.06105	-1.06105	-1.06105	-1.06105	-1.06105	-1.06105	-1.06105	-1.06105	-1.06105	-1.06105	-1.06105	-1.06105	-1.06105	-1.06105	-1.06105	-1.06105	-1.06105	-1.06105	-1.06105	-1.06105	-1.06105	-1.06105	-1.06105	-1.06105	-1.06105	-1.06105	-1.06105	-1.06105	-1.06105	-1.06105	-1.06105	-1.06105	-1.06105	-1.06105	-1.06105	-1.06105	-1.06105	-1.06105	-1.06105	-1.06105	6.13965	-1.06105	-1.06105	-1.06105
-1.06105	-1.06105	-1.06105	-1.06105	-1.06105	-1.06105	-1.06105	-1.06105	-1.06105	-1.06105	-1.06105	-1.06105	-1.06105	-1.06105	-1.06105	-1.06105	-1.06105	-1.06105	-1.06105	-1.06105	-1.06105	-1.06105	-1.06105	-1.06105	-1.06105	-1.06105	-1.06105	-1.06105	-1.06105	-1.06105	-1.06105	-1.06105	-1.06105	-1.06105	6.13965	-1.06105	-1.06105	-1.06105	-1.06105	-1.06105	-1.06105	-1.06105	-1.06105	-1.06105	-1.06105	-1.06105	-1.06105	-1.06105	-1.06105	-1.06105
-1.06105	-1.06105	-1.06105	-1.06105	-1.06105	-1.06105	-1.06105	-1.06105	-1.06105	-1.06105	-1.06105	-1.06105	-1.06105	-1.06105	-1.06105	-1.06105	-1.06105	-1.06105	-1.06105	-1.06105	-1.06105	-1.06105	-1.06105	-1.06105	-1.06105	-1.06105	-1.06105	-1.06105	-1.06105	-1.06105	-1.06105	-1.06105	-1.06105	-1.06105	6.13965	-1.06105	-1.06105	-1.06105	-1.06105	-1.06105	-1.06105	-1.06105	13.3403	6.13965	-1.06105	6.13965	-1.06105	-1.06105	-1.06105	-1.06105
-0.924059	-0.924059	-0.924059	-0.924059	-0.924059	-0.924059	-0.924059	-0.924059	-0.924059	-0.924059	-0.924059	-0.924059	-0.924059	-0.924059	-0.924059	-0.924059	-0.924059	-0.924059	-0.924059	-0.924059	-0.924059	-0.924059	-0.924059	-0.924059	-0.924059	-0.924059	-0.924059	-0.924059	-0.924059	-0.924059	-0.924059	-0.924059	-0.924059	-0.924059	-0.924059	-0.924059	-0.924059	-0.924059	-0.924059	-0.924059	-0.924059	-0.924059	-0.924059	-0.924059	-0.924059	-0.924059	-0.924059	-0.924059	-0.924059	-0.924059
-0.924059	-0.924059	-0.924059	-0.924059	-0.924059	-0.924059	-0.924059	-0.924059	-0.924059	-0.924059	-0.924059	-0.924059	-0.924059	-0.924059	-0.924059	-0.924059	-0.924059	-0.924059	-0.924059	-0.924059	-0.924059	-0.924059	-0.924059	-0.924059	-0.924059	-0.924059	-0.924059	-0.924059	-0.924059	-0.924059	-0.924059	-0.924059	-0.924059	-0.924059	9.02394	-0.924059	-0.924059	-0.924059	-0.924059	-0.924059	-0.924059	9.02394	-0.924059	9.02394	-0.924059	-0.924059	-0.924059	-0.924059	-0.924059	9.02394
-0.924059	-0.924059	-0.924059	-0.924059	-0.924059	-0.924059	-0.924059	-0.924059	-0.924059	-0.924059	-0.924059	-0.924059	-0.924059	-0.924059	-0.924059	-0.924059	-0.924059	-0.924059	-0.924059	-0.924059	-0.924059	-0.924059	-0.924059	-0.924059	-0.924059	-0.924059	-0.924059	-0.924059	-0.924059	-0.924059	-0.924059	-0.924059	-0.924059	-0.924059	-0.924059	-0.924059	-0.924059	-0.924059	-0.924059	-0.924059	-0.924059	-0.924059	-0.924059	-0.924059	-0.924059	-0.924059	-0.924059	-0.924059	-0.924059	-0.924059
-0.924059	-0.924059	-0.924059	-0.924059	-0.924059	-0.924059	-0.924059	-0.924059	-0.924059	-0.924059	-0.924059	-0.924059	-0.924059	-0.924059	-0.924059	-0.924059	-0.924059	-0.924059	-0.924059	-0.924059	-0.924059	-0.924059	-0.924059	-0.924059	-0.924059	-0.924059	-0.924059	-0.924059	-0.924059	-0.924059	-0.924059	-0.924059	-0.924059	-0.924059	-0.924059	-0.924059	-0.924059	-0.924059	-0.924059	9.02394	-0.924059	-0.924059	-0.924059	-0.924059	-0.924059	-0.924059	-0.924059	-0.924059	-0.924059	-0.924059
-0.924059	-0.924059	9.02394	-0.924059	-0.924059	-0.924059	-0.924059	-0.924059	-0.924059	-0.924059	-0.924059	-0.924059	-0.924059	-0.924059	-0.924059	-0.924059	-0.924059	-0.924059	-0.924059	-0.924059	-0.924059	-0.924059	-0.924059	-0.924059	-0.924059	-0.924059	-0.924059	-0.924059	-0.924059	-0.924059	-0.924059	-0.924059	-0.924059	-0.924059	-0.924059	-0.924059	-0.924059	-0.924059	-0.924059	-0.924059	-0.924059	-0.924059	-0.924059	-0.924059	-0.924059	9.02394	-0.924059	-0.924059	-0.924059	-0.924059
-1.32198	-1.32198	-1.32198	-1.32198	-1.32198	-1.32198	-1.32198	-1.32198	-1.32198	-1.32198	-1.32198	-1.32198	-1.32198	-1.32198	-1.32198	-1.32198	-1.32198	-1.32198	-1.32198	-1.32198	-1.32198	-1.32198	-1.32198	8.62602	-1.32198	-1.32198	-1.32198	-1.32198	-1.32198	-1.32198	-1.32198	-1.32198	-1.32198	-1.32198	-1.32198	-1.32198	-1.32198	-1.32198	-1.32198	-1.32198	-1.32198	-1.32198	-1.32198	8.62602	-1.32198	-1.32198	-1.32198	-1.32198	8.62602	-1.32198
-0.924059	9.02394	-0.924059	-0.924059	-0.924059	-0.924059	-0.924059	-0.924059	-0.924059	-0.924059	-0.924059	-0.924059	-0.924059	-0.924059	-0.924059	-0.924059	-0.924059	-0.924059	-0.924059	-0.924059	-0.924059	-0.924059	-0.924059	-0.924059	-0.924059	-0.924059	-0.924059	-0.924059	-0.924059	-0.924059	-0.924059	-0.924059	-0.924059	-0.924059	-0.924059	-0.924059	-0.924059	-0.924059	-0.924059	-0.924059	-0.924059	-0.924059	-0.924059	-0.924059	-0.924059	-0.924059	-0.924059	-0.924059	-0.924059	-0.924059
-0.924059	-0.924059	-0.924059	-0.924059	-0.924059	-0.924059	-0.924059	-0.924059	-0.924059	-0.924059	-0.924059	-0.924059	-0.924059	-0.924059	-0.924059	-0.924059	-0.924059	-0.924059	-0.924059	-0.924059	-0.924059	-0.924059	-0.924059	-0.924059	-0.924059	-0.924059	-0.924059	-0.924059	-0.924059	-0.924059	-0.924059	-0.924059	-0.924059	-0.924059	-0.924059	-0.924059	-0.924059	-0.924059	9.02394	-0.924059	-0.924059	-0.924059	-0.924059	-0.924059	-0.924059	-0.924059	-0.924059	-0.924059	-0.924059	-0.924059
-0.924059	-0.924059	-0.924059	-0.924059	-0.924059	-0.924059	-0.924059	-0.924059	-0.924059	-0.924059	-0.924059	-0.924059	-0.924059	-0.924059	-0.924059	-0.924059	-0.924059	-0.924059	-0.924059	-0.924059	-0.924059	-0.924059	-0.924059	-0.924059	-0.924059	-0.924059	-0.924059	-0.924059	-0.924059	-0.924059	-0.924059	-0.924059	-0.924059	-0.924059	-0.924059	-0.924059	-0.924059	-0.924059	-0.924059	-0.924059	-0.924059	-0.924059	-0.924059	-0.924059	-0.924059	-0.924059	9.02394	-0.924059	-0.924059	9.02394
-0.924059	-0.924059	-0.924059	-0.924059	-0.924059	-0.924059	-0.924059	-0.924059	-0.924059	-0.924059	-0.924059	-0.924059	-0.924059	-0.924059	-0.924059	-0.924059	-0.924059	-0.924059	-0.924059	-0.924059	-0.924059	-0.924059	-0.924059	-0.924059	-0.924059	-0.924059	-0.924059	-0.924059	-0.924059	-0.924059	-0.924059	-0.924059	-0.924059	-0.924059	-0.924059	-0.924059	-0.924059	-0.924059	-0.924059	-0.924059	-0.924059	-0.924059	-0.924059	-0.924059	-0.924059	-0.924059	9.02394	-0.924059	-0.924059	-0.924059
-1.32198	-1.32198	-1.32198	-1.32198	-1.32198	-1.32198	8.62602	-1.32198	-1.32198	-1.32198	-1.32198	-1.32198	-1.32198	-1.32198	-1.32198	-1.32198	-1.32198	-1.32198	-1.32198	-1.32198	-1.32198	-1.32198	-1.32198	-1.32198	-1.32198	-1.32198	-1.32198	-1.32198	-1.32198	-1.32198	-1.32198	-1.32198	-1.32198	8.62602	-1.32198	-1.32198	-1.32198	-1.32198	-1.32198	-1.32198	-1.32198	-1.32198	-1.32198	-1.32198	-1.32198	-1.32198	-1.32198	8.62602	8.62602	8.62602
-0.924059	-0.924059	-0.924059	-0.924059	-0.924059	-0.924059	-0.924059	-0.924059	-0.924059	-0.924059	-0.924059	-0.924059	-0.924059	-0.924059	-0.924059	-0.924059	-0.924059	-0.924059	-0.924059	-0.924059	-0.924059	-0.924059	-0.924059	-0.924059	-0.924059	-0.924059	-0.924059	-0.924059	-0.924059	-0.924059	-0.924059	-0.924059	-0.924059	-0.924059	-0.924059	-0.924059	-0.924059	-0.924059	-0.924059	-0.924059	-0.924059	-0.924059	9.02394	-0.924059	-0.924059	-0.924059	-0.924059	-0.924059	-0.924059	-0.924059
-2.51574	-2.51574	-2.51574	-2.51574	-2.51574	-2.51574	-2.51574	-2.51574	-2.51574	-2.51574	-2.51574	-2.51574	17.3803	-2.51574	-2.51574	-2.51574	-2.51574	-2.51574	-2.51574	7.43226	-2.51574	-2.51574	-2.51574	-2.51574	-2.51574	-2.51574	-2.51574	-2.51574	7.43226	-2.51574	-2.51574	-2.51574	-2.51574	-2.51574	-2.51574	7.43226	-2.51574	-2.51574	-2.51574	-2.51574	-2.51574	-2.51574	-2.51574	-2.51574	-2.51574	-2.51574	-2.51574	7.43226	-2.51574	-2.51574
-2.11782	-2.11782	-2.11782	-2.11782	-2.11782	-2.11782	-2.11782	-2.11782	-2.11782	-2.11782	-2.11782	-2.11782	-2.11782	7.83018	-2.11782	7.83018	-2.11782	-2.11782	-2.11782	-2.11782	-2.11782	-2.11782	-2.11782	-2.11782	-2.11782	-2.11782	7.83018	-2.11782	-2.11782	-2.11782	-2.11782	-2.11782	-2.11782	-2.11782	-2.11782	-2.11782	7.83018	-2.11782	-2.11782	-2.11782	-2.11782	-2.11782	-2.11782	-2.11782	-2.11782	-2.11782	-2.11782	-2.11782	-2.11782	-2.11782
-2.11782	-2.11782	-2.11782	-2.11782	-2.11782	7.83018	-2.11782	-2.11782	-2.11782	-2.11782	-2.11782	-2.11782	-2.11782	-2.11782	7.83018	-2.11782	-2.11782	-2.11782	-2.11782	-2.11782	-2.11782	-2.11782	-2.11782	-2.11782	-2.11782	-2.11782	7.83018	-2.11782	-2.11782	-2.11782	-2.11782	-2.11782	-2.11782	-2.11782	-2.11782	-2.11782	-2.11782	-2.11782	-2.11782	-2.11782	-2.11782	-2.11782	7.83018	-2.11782	-2.11782	7.83018	-2.11782	-2.11782	-2.11782	-2.11782
9.02394	-0.924059	-0.924059	-0.924059	-0.924059	-0.924059	-0.924059	-0.924059	-0.924059	-0.924059	-0.924059	-0.924059	-0.924059	-0.924059	-0.924059	-0.924059	-0.924059	-0.924059	-0.924059	-0.924059	-0.924059	-0.924059	-0.924059	-0.924059	-0.924059	-0.924059	-0.924059	-0.924059	-0.924059	-0.924059	-0.924059	-0.924059	-0.924059	-0.924059	-0.924059	-0.924059	-0.924059	-0.924059	-0.924059	-0.924059	-0.924059	-0.924059	-0.924059	-0.924059	-0.924059	-0.924059	-0.924059	-0.924059	-0.924059	-0.924059
-1.32198	-1.32198	-1.32198	-1.32198	-1.32198	-1.32198	-1.32198	-1.32198	-1.32198	-1.32198	8.62602	-1.32198	-1.32198	-1.32198	-1.32198	-1.32198	-1.32198	-1.32198	-1.32198	-1.32198	-1.32198	-1.32198	-1.32198	-1.32198	-1.32198	-1.32198	-1.32198	-1.32198	-1.32198	-1.32198	-1.32198	-1.32198	-1.32198	-1.32198	-1.32198	-1.32198	-1.32198	-1.32198	-1.32198	-1.32198	-1.32198	-1.32198	-1.32198	-1.32198	-1.32198	-1.32198	-1.32198	-1.32198	-1.32198	-1.32198
-1.32198	-1.32198	-1.32198	-1.32198	-1.32198	-1.32198	-1.32198	-1.32198	-1.32198	-1.32198	-1.32198	-1.32198	-1.32198	-1.32198	-1.32198	-1.32198	-1.32198	-1.32198	-1.32198	-1.32198	-1.32198	-1.32198	-1.32198	-1.32198	-1.32198	8.62602	-1.32198	-1.32198	-1.32198	-1.32198	-1.32198	-1.32198	-1.32198	-1.32198	-1.32198	-1.32198	-1.32198	-1.32198	-1.32198	-1.32198	-1.32198	-1.32198	-1.32198	18.574	8.62602	-1.32198	-1.32198	-1.32198	-1.32198	-1.32198
-1.32198	-1.32198	-1.32198	-1.32198	-1.32198	-1.32198	-1.32198	8.62602	-1.32198	-1.32198	-1.32198	-1.32198	-1.32198	-1.32198	-1.32198	-1.32198	-1.32198	-1.32198	-1.32198	-1.32198	-1.32198	-1.32198	-1.32198	-1.32198	-1.32198	-1.32198	-1.32198	-1.32198	-1.32198	-1.32198	-1.32198	-1.32198	-1.32198	-1.32198	-1.32198	-1.32198	-1.32198	-1.32198	-1.32198	-1.32198	-1.32198	-1.32198	-1.32198	-1.32198	-1.32198	-1.32198	-1.32198	-1.32198	-1.32198	-1.32198
-1.32198	-1.32198	-1.32198	-1.32198	-1.32198	-1.32198	-1.32198	-1.32198	-1.32198	8.62602	-1.32198	-1.32198	-1.32198	-1.32198	-1.32198	-1.32198	-1.32198	-1.32198	-1.32198	-1.32198	-1.32198	-1.32198	-1.32198	-1.32198	-1.32198	-1.32198	-1.32198	-1.32198	-1.32198	-1.32198	-1.32198	-1.32198	-1.32198	-1.32198	-1.32198	-1.32198	-1.32198	-1.32198	-1.32198	-1.32198	-1.32198	-1.32198	-1.32198	8.62602	-1.32198	-1.32198	-1.32198	-1.32198	-1.32198	-1.32198
-1.7199	-1.7199	-1.7199	-1.7199	-1.7199	-1.7199	8.2281	8.2281	-1.7199	-1.7199	-1.7199	-1.7199	-1.7199	-1.7199	-1.7199	-1.7199	-1.7199	-1.7199	-1.7199	-1.7199	-1.7199	-1.7199	-1.7199	-1.7199	-1.7199	-1.7199	-1.7199	-1.7199	-1.7199	-1.7199	-1.7199	-1.7199	-1.7199	-1.7199	-1.7199	8.2281	-1.7199	-1.7199	-1.7199	-1.7199	-1.7199	-1.7199	-1.7199	-1.7199	-1.7199	8.2281	-1.7199	-1.7199	-1.7199	-1.7199
8.62602	-1.32198	-1.32198	-1.32198	-1.32198	-1.32198	-1.32198	-1.32198	-1.32198	-1.32198	8.62602	-1.32198	-1.32198	-1.32198	-1.32198	-1.32198	-1.32198	-1.32198	-1.32198	-1.32198	-1.32198	-1.32198	-1.32198	-1.32198	-1.32198	-1.32198	-1.32198	-1.32198	-1.32198	-1.32198	-1.32198	-1.32198	-1.32198	-1.32198	-1.32198	-1.32198	-1.32198	-1.32198	-1.32198	-1.32198	-1.32198	-1.32198	-1.32198	-1.32198	-1.32198	-1.32198	-1.32198	-1.32198	-1.32198	-1.32198
-0.924059	-0.924059	-0.924059	-0.924059	-0.924059	-0.924059	-0.924059	-0.924059	-0.924059	-0.924059	-0.924059	-0.924059	-0.924059	-0.924059	-0.924059	-0.924059	-0.924059	-0.924059	-0.924059	-0.924059	-0.924059	-0.924059	-0.924059	-0.924059	-0.924059	-0.924059	-0.924059	-0.924059	-0.924059	-0.924059	-0.924059	-0.924059	-0.924059	-0.924059	-0.924059	-0.924059	-0.924059	-0.924059	-0.924059	-0.924059	-0.924059	-0.924059	-0.924059	9.02394	-0.924059	-0.924059	-0.924059	-0.924059	-0.924059	-0.924059
-1.32198	-1.32198	8.62602	8.62602	-1.32198	-1.32198	-1.32198	-1.32198	-1.32198	-1.32198	-1.32198	-1.32198	-1.32198	-1.32198	-1.32198	-1.32198	-1.32198	-1.32198	-1.32198	-1.32198	-1.32198	-1.32198	-1.32198	-1.32198	-1.32198	-1.32198	-1.32198	-1.32198	8.62602	-1.32198	-1.32198	-1.32198	-1.32198	-1.32198	-1.32198	-1.32198	-1.32198	-1.32198	-1.32198	-1.32198	-1.32198	-1.32198	8.62602	-1.32198	-1.32198	-1.32198	-1.32198	-1.32198	8.62602	-1.32198
-1.7199	-1.7199	-1.7199	-1.7199	-1.7199	-1.7199	-1.7199	-1.7199	-1.7199	-1.7199	-1.7199	-1.7199	-1.7199	-1.7199	-1.7199	-1.7199	-1.7199	-1.7199	-1.7199	8.2281	-1.7199	-1.7199	-1.7199	-1.7199	-1.7199	-1.7199	-1.7199	8.2281	-1.7199	-1.7199	-1.7199	-1.7199	-1.7199	-1.7199	-1.7199	-1.7199	-1.7199	-1.7199	-1.7199	-1.7199	-1.7199	-1.7199	-1.7199	-1.7199	-1.7199	-1.7199	-1.7199	-1.7199	-1.7199	-1.7199
-0.924059	-0.924059	-0.924059	-0.924059	-0.924059	-0.924059	-0.924059	-0.924059	-0.924059	-0.924059	-0.924059	-0.924059	-0.924059	-0.924059	-0.924059	-0.924059	-0.924059	-0.924059	-0.924059	-0.924059	-0.924059	-0.924059	-0.924059	-0.924059	-0.924059	-0.924059	-0.924059	-0.924059	-0.924059	-0.924059	-0.924059	-0.924059	-0.924059	-0.924059	-0.924059	-0.924059	-0.924059	-0.924059	-0.924059	-0.924059	-0.924059	-0.924059	-0.924059	9.02394	-0.924059	-0.924059	-0.924059	-0.924059	-0.924059	-0.924059
-1.7199	-1.7199	-1.7199	-1.7199	-1.7199	-1.7199	-1.7199	8.2281	-1.7199	-1.7199	-1.7199	-1.7199	-1.7199	-1.7199	-1.7199	-1.7199	-1.7199	-1.7199	-1.7199	-1.7199	-1.7199	-1.7199	8.2281	-1.7199	-1.7199	-1.7199	-1.7199	-1.7199	-1.7199	-1.7199	-1.7199	-1.7199	-1.7199	-1.7199	-1.7199	-1.7199	-1.7199	-1.7199	-1.7199	-1.7199	-1.7199	8.2281	-1.7199	-1.7199	8.2281	-1.7199	-1.7199	-1.7199	-1.7199	-1.7199
-1.32198	-1.32198	-1.32198	-1.32198	-1.32198	-1.32198	-1.32198	-1.32198	-1.32198	-1.32198	-1.32198	-1.32198	-1.32198	-1.32198	-1.32198	-1.32198	-1.32198	-1.32198	-1.32198	-1.32198	-1.32198	-1.32198	-1.32198	-1.32198	8.62602	-1.32198	-1.32198	-1.32198	-1.32198	-1.32198	8.62602	-1.32198	-1.32198	-1.32198	-1.32198	-1.32198	-1.32198	-1.32198	-1.32198	-1.32198	-1.32198	8.62602	8.62602	-1.32198	-1.32198	-1.32198	-1.32198	-1.32198	-1.32198	-1.32198
-0.924059	-0.924059	-0.924059	-0.924059	-0.924059	-0.924059	-0.924059	-0.924059	-0.924059	-0.924059	-0.924059	-0.924059	-0.924059	-0.924059	-0.924059	-0.924059	-0.924059	-0.924059	-0.924059	-0.924059	-0.924059	-0.924059	-0.924059	-0.924059	-0.924059	-0.924059	-0.924059	-0.924059	-0.924059	-0.924059	-0.924059	-0.924059	-0.924059	-0.924059	-0.924059	-0.924059	-0.924059	-0.924059	-0.924059	-0.924059	-0.924059	-0.924059	-0.924059	-0.924059	-0.924059	-0.924059	-0.924059	-0.924059	-0.924059	-0.924059
9.02394	-0.924059	-0.924059	-0.924059	-0.924059	-0.924059	-0.924059	-0.924059	-0.924059	-0.924059	-0.924059	-0.924059	-0.924059	-0.924059	-0.924059	-0.924059	-0.924059	-0.924059	-0.924059	-0.924059	-0.924059	-0.924059	-0.924059	-0.924059	-0.924059	-0.924059	-0.924059	-0.924059	-0.924059	-0.924059	-0.924059	-0.924059	-0.924059	9.02394	-0.924059	-0.924059	-0.924059	-0.924059	-0.924059	-0.924059	-0.924059	-0.924059	-0.924059	-0.924059	-0.924059	9.02394	-0.924059	-0.924059	-0.924059	-0.924059
-0.924059	-0.924059	-0.924059	-0.924059	-0.924059	-0.924059	-0.924059	-0.924059	-0.924059	-0.924059	-0.924059	-0.924059	-0.924059	-0.924059	-0.924059	-0.924059	-0.924059	-0.924059	-0.924059	-0.924059	-0.924059	-0.924059	-0.924059	-0.924059	-0.924059	-0.924059	-0.924059	-0.924059	-0.924059	-0.924059	-0.924059	-0.924059	-0.924059	-0.924059	-0.924059	-0.924059	-0.924059	-0.924059	-0.924059	-0.924059	-0.924059	-0.924059	9.02394	-0.924059	9.02394	-0.924059	-0.924059	-0.924059	-0.924059	-0.924059
-0.924059	-0.924059	-0.924059	-0.924059	-0.924059	-0.924059	-0.924059	-0.924059	-0.924059	-0.924059	-0.924059	-0.924059	-0.924059	-0.924059	-0.924059	-0.924059	-0.924059	-0.924059	-0.924059	-0.924059	-0.924059	-0.924059	-0.924059	-0.924059	-0.924059	-0.924059	-0.924059	-0.924059	-0.924059	-0.924059	-0.924059	-0.924059	-0.924059	-0.924059	-0.924059	-0.924059	-0.924059	-0.924059	-0.924059	-0.924059	-0.924059	-0.924059	-0.924059	-0.924059	-0.924059	-0.924059	9.02394	-0.924059	-0.924059	-0.924059
-1.32198	-1.32198	-1.32198	-1.32198	-1.32198	-1.32198	-1.32198	-1.32198	-1.32198	-1.32198	-1.32198	-1.32198	-1.32198	-1.32198	-1.32198	-1.32198	-1.32198	-1.32198	-1.32198	-1.32198	-1.32198	-1.32198	8.62602	-1.32198	-1.32198	-1.32198	-1.32198	-1.32198	-1.32198	-1.32198	-1.32198	-1.32198	-1.32198	-1.32198	-1.32198	-1.32198	-1.32198	-1.32198	-1.32198	-1.32198	-1.32198	-1.32198	-1.32198	-1.32198	-1.32198	-1.32198	-1.32198	-1.32198	-1.32198	-1.32198
-1.7199	-1.7199	-1.7199	-1.7199	-1.7199	-1.7199	8.2281	-1.7199	-1.7199	-1.7199	8.2281	-1.7199	-1.7199	-1.7199	-1.7199	-1.7199	-1.7199	-1.7199	-1.7199	-1.7199	-1.7199	-1.7199	-1.7199	-1.7199	-1.7199	-1.7199	-1.7199	-1.7199	-1.7199	-1.7199	-1.7199	-1.7199	-1.7199	-1.7199	-1.7199	-1.7199	-1.7199	-1.7199	-1.7199	-1.7199	-1.7199	-1.7199	-1.7199	-1.7199	-1.7199	-1.7199	-1.7199	-1.7199	-1.7199	-1.7199
-0.924059	-0.924059	-0.924059	-0.924059	-0.924059	-0.924059	-0.924059	-0.924059	-0.924059	-0.924059	-0.924059	-0.924059	-0.924059	-0.924059	-0.924059	-0.924059	-0.924059	-0.924059	-0.924059	-0.924059	-0.924059	-0.924059	-0.924059	-0.924059	-0.924059	-0.924059	-0.924059	-0.924059	-0.924059	-0.924059	-0.924059	-0.924059	-0.924059	-0.924059	-0.924059	-0.924059	-0.924059	-0.924059	-0.924059	-0.924059	-0.924059	-0.924059	-0.924059	-0.924059	-0.924059	9.02394	-0.924059	-0.924059	-0.924059	-0.924059
-1.32198	-1.32198	-1.32198	-1.32198	-1.32198	-1.32198	-1.32198	-1.32198	-1.32198	8.62602	-1.32198	-1.32198	-1.32198	-1.32198	-1.32198	-1.32198	-1.32198	-1.32198	-1.32198	-1.32198	-1.32198	-1.32198	-1.32198	-1.32198	-1.32198	-1.32198	-1.32198	-1.32198	-1.32198	-1.32198	-1.32198	-1.32198	-1.32198	-1.32198	-1.32198	-1.32198	-1.32198	-1.32198	-1.32198	-1.32198	-1.32198	-1.32198	-1.32198	-1.32198	-1.32198	-1.32198	-1.32198	-1.32198	-1.32198	-1.32198
-2.11782	-2.11782	-2.11782	-2.11782	-2.11782	-2.11782	-2.11782	-2.11782	-2.11782	-2.11782	-2.11782	-2.11782	-2.11782	-2.11782	-2.11782	-2.11782	-2.11782	-2.11782	7.83018	7.83018	-2.11782	-2.11782	-2.11782	-2.11782	-2.11782	-2.11782	-2.11782	7.83018	-2.11782	-2.11782	-2.11782	-2.11782	-2.11782	-2.11782	-2.11782	-2.11782	-2.11782	-2.11782	-2.11782	-2.11782	-2.11782	-2.11782	-2.11782	-2.11782	-2.11782	-2.11782	-2.11782	-2.11782	-2.11782	-2.11782
[truncated: 20 more columns]

## Sheet: A4.Categ.Delay16_66ms.humbod.co
-0.721508	-0.879936	-0.879936	-0.879936	-0.879936	-0.879936	-0.879936	-0.879936	-0.879936	14.4448	-0.879936	-0.879936	-0.879936	-0.879936	-0.879936	-0.879936	-0.879936	-0.879936	-0.879936	-0.879936	-0.879936	-0.879936	-0.879936	-0.879936	-0.879936	-0.879936	-0.879936	-0.879936	-0.879936	-0.879936	-0.879936	-0.879936	-0.879936	-0.879936	-0.879936	-0.879936	-0.879936	-0.879936	-0.879936	-0.879936	-0.879936	-0.879936	-0.879936	-0.879936	-0.879936	-0.879936	-0.879936	-0.879936	-0.879936	-0.879936
-0.713524	-0.266947	-0.266947	-0.266947	-0.266947	-0.266947	-0.266947	-0.266947	-0.266947	-0.266947	-0.266947	-0.266947	-0.266947	-0.266947	-0.266947	-0.266947	-0.266947	-0.266947	-0.266947	-0.266947	-0.266947	-0.266947	-0.266947	-0.266947	-0.266947	-0.266947	-0.266947	-0.266947	-0.266947	-0.266947	-0.266947	-0.266947	-0.266947	-0.266947	-0.266947	-0.266947	-0.266947	-0.266947	-0.266947	-0.266947	-0.266947	-0.266947	-0.266947	-0.266947	-0.266947	-0.266947	15.0578	-0.266947	-0.266947	-0.266947
-0.705572	-0.266947	-0.266947	-0.266947	-0.266947	-0.266947	-0.266947	-0.266947	-0.266947	-0.266947	-0.266947	-0.266947	-0.266947	-0.266947	-0.266947	-0.266947	-0.266947	-0.266947	-0.266947	-0.266947	-0.266947	-0.266947	-0.266947	-0.266947	-0.266947	-0.266947	-0.266947	-0.266947	-0.266947	-0.266947	-0.266947	-0.266947	-0.266947	15.0578	-0.266947	-0.266947	-0.266947	-0.266947	-0.266947	-0.266947	-0.266947	-0.266947	-0.266947	-0.266947	-0.266947	-0.266947	-0.266947	-0.266947	-0.266947	-0.266947
-0.697684	-0.879936	-0.879936	-0.879936	-0.879936	-0.879936	-0.879936	-0.879936	-0.879936	-0.879936	-0.879936	-0.879936	-0.879936	-0.879936	-0.879936	14.4448	-0.879936	-0.879936	-0.879936	-0.879936	-0.879936	-0.879936	-0.879936	-0.879936	-0.879936	-0.879936	-0.879936	-0.879936	-0.879936	-0.879936	-0.879936	-0.879936	-0.879936	-0.879936	-0.879936	-0.879936	-0.879936	-0.879936	-0.879936	-0.879936	-0.879936	-0.879936	-0.879936	-0.879936	-0.879936	-0.879936	-0.879936	-0.879936	-0.879936	-0.879936
-0.689893	-1.17268	-1.17268	-1.17268	-1.17268	-1.17268	-1.17268	-1.17268	-1.17268	-1.17268	-1.17268	-1.17268	-1.17268	-1.17268	-1.17268	-1.17268	-1.17268	9.24037	-1.17268	-1.17268	-1.17268	-1.17268	-1.17268	-1.17268	-1.17268	-1.17268	-1.17268	-1.17268	-1.17268	9.24037	-1.17268	-1.17268	-1.17268	-1.17268	-1.17268	-1.17268	-1.17268	9.24037	-1.17268	-1.17268	-1.17268	-1.17268	-1.17268	-1.17268	-1.17268	-1.17268	-1.17268	-1.17268	-1.17268	-1.17268
-0.68223	-1.17268	-1.17268	-1.17268	-1.17268	-1.17268	-1.17268	-1.17268	-1.17268	-1.17268	-1.17268	-1.17268	-1.17268	-1.17268	-1.17268	-1.17268	-1.17268	-1.17268	-1.17268	-1.17268	-1.17268	-1.17268	-1.17268	-1.17268	-1.17268	9.24037	-1.17268	-1.17268	9.24037	-1.17268	-1.17268	-1.17268	-1.17268	-1.17268	-1.17268	-1.17268	-1.17268	-1.17268	-1.17268	-1.17268	-1.17268	-1.17268	-1.17268	-1.17268	-1.17268	9.24037	9.24037	-1.17268	-1.17268	-1.17268
-0.674728	-1.5892	-1.5892	-1.5892	-1.5892	-1.5892	-1.5892	8.82385	-1.5892	-1.5892	8.82385	-1.5892	-1.5892	-1.5892	-1.5892	-1.5892	-1.5892	-1.5892	-1.5892	-1.5892	-1.5892	-1.5892	-1.5892	-1.5892	-1.5892	-1.5892	8.82385	-1.5892	-1.5892	-1.5892	-1.5892	-1.5892	-1.5892	-1.5892	-1.5892	-1.5892	-1.5892	-1.5892	-1.5892	-1.5892	-1.5892	-1.5892	-1.5892	8.82385	-1.5892	-1.5892	-1.5892	-1.5892	-1.5892	8.82385
-0.667419	-0.756159	-0.756159	-0.756159	-0.756159	-0.756159	-0.756159	-0.756159	-0.756159	-0.756159	-0.756159	-0.756159	-0.756159	-0.756159	-0.756159	-0.756159	-0.756159	-0.756159	-0.756159	-0.756159	-0.756159	9.65689	-0.756159	-0.756159	-0.756159	-0.756159	-0.756159	-0.756159	-0.756159	-0.756159	-0.756159	-0.756159	-0.756159	-0.756159	-0.756159	-0.756159	-0.756159	-0.756159	-0.756159	-0.756159	-0.756159	-0.756159	-0.756159	-0.756159	-0.756159	9.65689	-0.756159	-0.756159	-0.756159	-0.756159
-0.660335	-0.30302	-0.30302	-0.30302	-0.30302	-0.30302	-0.30302	-0.30302	-0.30302	-0.30302	-0.30302	-0.30302	-0.30302	-0.30302	-0.30302	-0.30302	-0.30302	-0.30302	-0.30302	-0.30302	-0.30302	-0.30302	-0.30302	-0.30302	-0.30302	-0.30302	-0.30302	-0.30302	-0.30302	-0.30302	-0.30302	-0.30302	-0.30302	-0.30302	-0.30302	-0.30302	-0.30302	-0.30302	-0.30302	-0.30302	-0.30302	-0.30302	-0.30302	-0.30302	-0.30302	-0.30302	-0.30302	-0.30302	-0.30302	-0.30302
-0.653508	-0.726261	-0.726261	-0.726261	9.85478	-0.726261	-0.726261	-0.726261	9.85478	-0.726261	-0.726261	-0.726261	-0.726261	-0.726261	-0.726261	-0.726261	-0.726261	-0.726261	-0.726261	-0.726261	-0.726261	-0.726261	-0.726261	-0.726261	-0.726261	-0.726261	-0.726261	-0.726261	-0.726261	-0.726261	-0.726261	-0.726261	-0.726261	-0.726261	-0.726261	-0.726261	-0.726261	-0.726261	-0.726261	-0.726261	-0.726261	-0.726261	-0.726261	-0.726261	-0.726261	-0.726261	-0.726261	-0.726261	-0.726261	-0.726261
-0.646971	-0.30302	-0.30302	-0.30302	-0.30302	-0.30302	-0.30302	-0.30302	-0.30302	-0.30302	-0.30302	-0.30302	-0.30302	-0.30302	-0.30302	-0.30302	-0.30302	-0.30302	-0.30302	-0.30302	-0.30302	-0.30302	-0.30302	-0.30302	-0.30302	-0.30302	-0.30302	-0.30302	-0.30302	-0.30302	-0.30302	-0.30302	-0.30302	-0.30302	-0.30302	-0.30302	-0.30302	-0.30302	-0.30302	-0.30302	-0.30302	-0.30302	-0.30302	-0.30302	-0.30302	-0.30302	-0.30302	-0.30302	-0.30302	-0.30302
-0.640744	-0.726261	-0.726261	-0.726261	-0.726261	9.85478	-0.726261	-0.726261	-0.726261	-0.726261	-0.726261	-0.726261	-0.726261	-0.726261	-0.726261	-0.726261	-0.726261	-0.726261	-0.726261	-0.726261	-0.726261	-0.726261	-0.726261	-0.726261	-0.726261	-0.726261	-0.726261	-0.726261	-0.726261	-0.726261	-0.726261	-0.726261	-0.726261	-0.726261	-0.726261	-0.726261	-0.726261	-0.726261	-0.726261	-0.726261	-0.726261	-0.726261	-0.726261	-0.726261	-0.726261	-0.726261	-0.726261	-0.726261	-0.726261	-0.726261
-0.634783	-0.521425	-0.521425	-0.521425	-0.521425	-0.521425	-0.521425	-0.521425	-0.521425	-0.521425	-0.521425	-0.521425	-0.521425	-0.521425	-0.521425	-0.521425	-0.521425	-0.521425	-0.521425	-0.521425	-0.521425	-0.521425	-0.521425	-0.521425	-0.521425	-0.521425	-0.521425	-0.521425	-0.521425	-0.521425	-0.521425	-0.521425	-0.521425	-0.521425	-0.521425	-0.521425	-0.521425	-0.521425	-0.521425	-0.521425	-0.521425	-0.521425	-0.521425	-0.521425	-0.521425	-0.521425	-0.521425	-0.521425	-0.521425	-0.521425
-0.629021	-0.521425	-0.521425	-0.521425	-0.521425	-0.521425	-0.521425	-0.521425	-0.521425	-0.521425	-0.521425	-0.521425	-0.521425	-0.521425	-0.521425	-0.521425	-0.521425	-0.521425	-0.521425	-0.521425	-0.521425	-0.521425	-0.521425	-0.521425	-0.521425	-0.521425	-0.521425	-0.521425	-0.521425	-0.521425	-0.521425	-0.521425	-0.521425	-0.521425	-0.521425	-0.521425	-0.521425	-0.521425	-0.521425	-0.521425	-0.521425	-0.521425	-0.521425	-0.521425	-0.521425	6.11836	-0.521425	6.11836	-0.521425	-0.521425
-0.623388	-0.787017	-0.787017	-0.787017	-0.787017	-0.787017	-0.787017	-0.787017	-0.787017	-0.787017	-0.787017	-0.787017	-0.787017	-0.787017	-0.787017	5.85277	-0.787017	-0.787017	-0.787017	-0.787017	-0.787017	-0.787017	-0.787017	-0.787017	-0.787017	-0.787017	-0.787017	-0.787017	-0.787017	-0.787017	-0.787017	-0.787017	-0.787017	-0.787017	-0.787017	-0.787017	-0.787017	-0.787017	-0.787017	-0.787017	-0.787017	-0.787017	-0.787017	-0.787017	-0.787017	-0.787017	-0.787017	-0.787017	-0.787017	-0.787017
-0.617818	-0.521425	-0.521425	-0.521425	-0.521425	-0.521425	-0.521425	-0.521425	-0.521425	-0.521425	-0.521425	-0.521425	-0.521425	-0.521425	-0.521425	-0.521425	-0.521425	-0.521425	-0.521425	-0.521425	-0.521425	-0.521425	-0.521425	-0.521425	-0.521425	-0.521425	-0.521425	-0.521425	-0.521425	-0.521425	-0.521425	-0.521425	-0.521425	-0.521425	-0.521425	-0.521425	-0.521425	-0.521425	-0.521425	-0.521425	-0.521425	-0.521425	-0.521425	-0.521425	-0.521425	-0.521425	-0.521425	-0.521425	-0.521425	-0.521425
-0.61224	-0.266947	-0.266947	-0.266947	-0.266947	-0.266947	-0.266947	-0.266947	-0.266947	-0.266947	-0.266947	-0.266947	-0.266947	-0.266947	-0.266947	-0.266947	-0.266947	-0.266947	-0.266947	-0.266947	-0.266947	-0.266947	-0.266947	-0.266947	-0.266947	-0.266947	-0.266947	-0.266947	-0.266947	-0.266947	-0.266947	-0.266947	-0.266947	-0.266947	-0.266947	-0.266947	-0.266947	-0.266947	-0.266947	-0.266947	-0.266947	-0.266947	-0.266947	-0.266947	-0.266947	-0.266947	-0.266947	-0.266947	-0.266947	-0.266947
-0.606588	-0.266947	-0.266947	-0.266947	-0.266947	-0.266947	-0.266947	-0.266947	-0.266947	-0.266947	-0.266947	-0.266947	-0.266947	-0.266947	-0.266947	-0.266947	-0.266947	-0.266947	-0.266947	-0.266947	-0.266947	-0.266947	-0.266947	-0.266947	-0.266947	-0.266947	-0.266947	-0.266947	-0.266947	-0.266947	-0.266947	-0.266947	-0.266947	-0.266947	-0.266947	-0.266947	-0.266947	-0.266947	-0.266947	-0.266947	-0.266947	-0.266947	-0.266947	-0.266947	-0.266947	-0.266947	-0.266947	-0.266947	-0.266947	-0.266947
-0.600793	-0.266947	-0.266947	-0.266947	-0.266947	-0.266947	-0.266947	-0.266947	-0.266947	-0.266947	-0.266947	-0.266947	-0.266947	-0.266947	-0.266947	-0.266947	-0.266947	-0.266947	-0.266947	-0.266947	-0.266947	-0.266947	-0.266947	-0.266947	-0.266947	-0.266947	-0.266947	-0.266947	-0.266947	-0.266947	-0.266947	-0.266947	-0.266947	-0.266947	-0.266947	-0.266947	-0.266947	-0.266947	-0.266947	-0.266947	-0.266947	-0.266947	-0.266947	-0.266947	-0.266947	-0.266947	-0.266947	-0.266947	-0.266947	-0.266947
-0.594787	-0.339637	-0.339637	-0.339637	-0.339637	-0.339637	-0.339637	-0.339637	-0.339637	-0.339637	-0.339637	-0.339637	-0.339637	-0.339637	-0.339637	-0.339637	-0.339637	-0.339637	-0.339637	-0.339637	-0.339637	-0.339637	-0.339637	-0.339637	-0.339637	-0.339637	-0.339637	-0.339637	-0.339637	-0.339637	-0.339637	-0.339637	10.0734	-0.339637	-0.339637	-0.339637	-0.339637	-0.339637	-0.339637	-0.339637	-0.339637	-0.339637	-0.339637	-0.339637	-0.339637	-0.339637	-0.339637	-0.339637	-0.339637	-0.339637
-0.588501	-0.756159	-0.756159	-0.756159	-0.756159	-0.756159	-0.756159	-0.756159	-0.756159	-0.756159	-0.756159	-0.756159	-0.756159	-0.756159	-0.756159	9.65689	-0.756159	-0.756159	-0.756159	-0.756159	-0.756159	-0.756159	-0.756159	-0.756159	-0.756159	-0.756159	-0.756159	-0.756159	-0.756159	-0.756159	-0.756159	9.65689	-0.756159	-0.756159	-0.756159	-0.756159	9.65689	-0.756159	-0.756159	-0.756159	-0.756159	-0.756159	-0.756159	-0.756159	-0.756159	-0.756159	-0.756159	-0.756159	9.65689	-0.756159
-0.581873	-0.756159	-0.756159	-0.756159	-0.756159	-0.756159	-0.756159	-0.756159	-0.756159	-0.756159	-0.756159	9.65689	-0.756159	-0.756159	-0.756159	-0.756159	-0.756159	-0.756159	-0.756159	-0.756159	-0.756159	-0.756159	-0.756159	-0.756159	-0.756159	-0.756159	-0.756159	-0.756159	-0.756159	-0.756159	-0.756159	-0.756159	-0.756159	-0.756159	-0.756159	-0.756159	-0.756159	-0.756159	-0.756159	-0.756159	-0.756159	-0.756159	-0.756159	-0.756159	-0.756159	-0.756159	-0.756159	-0.756159	-0.756159	-0.756159
-0.57489	-0.30302	-0.30302	-0.30302	-0.30302	-0.30302	-0.30302	-0.30302	-0.30302	-0.30302	-0.30302	-0.30302	-0.30302	-0.30302	-0.30302	-0.30302	-0.30302	-0.30302	-0.30302	-0.30302	-0.30302	-0.30302	-0.30302	-0.30302	-0.30302	-0.30302	-0.30302	-0.30302	-0.30302	-0.30302	-0.30302	-0.30302	-0.30302	-0.30302	-0.30302	-0.30302	-0.30302	-0.30302	-0.30302	-0.30302	-0.30302	-0.30302	-0.30302	-0.30302	-0.30302	-0.30302	-0.30302	-0.30302	-0.30302	-0.30302
-0.567565	-1.1495	-1.1495	-1.1495	-1.1495	-1.1495	-1.1495	-1.1495	-1.1495	-1.1495	-1.1495	-1.1495	-1.1495	-1.1495	-1.1495	-1.1495	9.43153	-1.1495	-1.1495	9.43153	-1.1495	-1.1495	-1.1495	-1.1495	-1.1495	-1.1495	-1.1495	-1.1495	-1.1495	-1.1495	-1.1495	-1.1495	-1.1495	9.43153	-1.1495	-1.1495	-1.1495	-1.1495	-1.1495	-1.1495	-1.1495	9.43153	-1.1495	-1.1495	-1.1495	-1.1495	-1.1495	-1.1495	-1.1495	-1.1495
-0.559912	-0.726261	-0.726261	-0.726261	-0.726261	-0.726261	-0.726261	9.85478	-0.726261	-0.726261	-0.726261	-0.726261	-0.726261	-0.726261	-0.726261	-0.726261	-0.726261	-0.726261	-0.726261	-0.726261	-0.726261	-0.726261	-0.726261	-0.726261	-0.726261	-0.726261	-0.726261	-0.726261	-0.726261	-0.726261	-0.726261	-0.726261	-0.726261	-0.726261	-0.726261	-0.726261	-0.726261	-0.726261	-0.726261	-0.726261	-0.726261	-0.726261	-0.726261	-0.726261	-0.726261	-0.726261	-0.726261	-0.726261	-0.726261	-0.726261
-0.551944	-0.521425	-0.521425	-0.521425	-0.521425	-0.521425	-0.521425	-0.521425	-0.521425	-0.521425	-0.521425	-0.521425	-0.521425	-0.521425	-0.521425	-0.521425	-0.521425	-0.521425	-0.521425	-0.521425	-0.521425	-0.521425	-0.521425	-0.521425	-0.521425	-0.521425	-0.521425	-0.521425	-0.521425	-0.521425	-0.521425	-0.521425	-0.521425	-0.521425	-0.521425	-0.521425	-0.521425	-0.521425	-0.521425	-0.521425	-0.521425	-0.521425	-0.521425	-0.521425	-0.521425	-0.521425	12.7581	6.11836	6.11836	-0.521425
-0.543676	-0.521425	-0.521425	-0.521425	-0.521425	-0.521425	-0.521425	-0.521425	-0.521425	-0.521425	-0.521425	-0.521425	-0.521425	-0.521425	-0.521425	-0.521425	-0.521425	-0.521425	-0.521425	-0.521425	-0.521425	-0.521425	-0.521425	-0.521425	-0.521425	-0.521425	-0.521425	-0.521425	-0.521425	-0.521425	-0.521425	-0.521425	-0.521425	-0.521425	-0.521425	-0.521425	-0.521425	-0.521425	-0.521425	-0.521425	-0.521425	-0.521425	-0.521425	-0.521425	-0.521425	-0.521425	-0.521425	-0.521425	-0.521425	-0.521425
-0.53512	5.85277	-0.787017	-0.787017	-0.787017	5.85277	-0.787017	-0.787017	-0.787017	-0.787017	-0.787017	-0.787017	-0.787017	-0.787017	-0.787017	-0.787017	-0.787017	-0.787017	-0.787017	-0.787017	-0.787017	-0.787017	-0.787017	-0.787017	-0.787017	-0.787017	-0.787017	-0.787017	-0.787017	-0.787017	-0.787017	-0.787017	-0.787017	-0.787017	-0.787017	-0.787017	-0.787017	-0.787017	-0.787017	-0.787017	-0.787017	-0.787017	-0.787017	-0.787017	-0.787017	-0.787017	-0.787017	-0.787017	-0.787017	5.85277
-0.526291	-0.266947	-0.266947	-0.266947	-0.266947	-0.266947	-0.266947	-0.266947	-0.266947	-0.266947	-0.266947	-0.266947	-0.266947	-0.266947	-0.266947	-0.266947	-0.266947	-0.266947	-0.266947	-0.266947	-0.266947	-0.266947	-0.266947	-0.266947	-0.266947	-0.266947	-0.266947	-0.266947	-0.266947	-0.266947	-0.266947	-0.266947	-0.266947	-0.266947	-0.266947	-0.266947	-0.266947	-0.266947	-0.266947	-0.266947	-0.266947	-0.266947	-0.266947	-0.266947	-0.266947	-0.266947	-0.266947	-0.266947	-0.266947	-0.266947
-0.517202	-0.266947	-0.266947	-0.266947	-0.266947	-0.266947	-0.266947	-0.266947	-0.266947	-0.266947	-0.266947	-0.266947	-0.266947	-0.266947	-0.266947	-0.266947	-0.266947	-0.266947	-0.266947	-0.266947	-0.266947	-0.266947	-0.266947	-0.266947	-0.266947	-0.266947	-0.266947	-0.266947	-0.266947	-0.266947	-0.266947	-0.266947	-0.266947	-0.266947	-0.266947	-0.266947	-0.266947	-0.266947	-0.266947	-0.266947	-0.266947	-0.266947	-0.266947	-0.266947	-0.266947	-0.266947	15.0578	-0.266947	-0.266947	-0.266947
-0.507867	-0.266947	-0.266947	-0.266947	-0.266947	-0.266947	-0.266947	-0.266947	-0.266947	-0.266947	-0.266947	-0.266947	-0.266947	-0.266947	-0.266947	-0.266947	-0.266947	-0.266947	-0.266947	-0.266947	-0.266947	-0.266947	-0.266947	-0.266947	-0.266947	-0.266947	-0.266947	-0.266947	-0.266947	-0.266947	-0.266947	-0.266947	-0.266947	-0.266947	-0.266947	-0.266947	-0.266947	-0.266947	-0.266947	-0.266947	-0.266947	-0.266947	-0.266947	-0.266947	-0.266947	-0.266947	-0.266947	-0.266947	-0.266947	30.3825
-0.498303	-0.879936	-0.879936	-0.879936	14.4448	-0.879936	-0.879936	-0.879936	14.4448	-0.879936	-0.879936	-0.879936	-0.879936	-0.879936	-0.879936	-0.879936	-0.879936	-0.879936	-0.879936	-0.879936	-0.879936	-0.879936	-0.879936	-0.879936	-0.879936	-0.879936	-0.879936	-0.879936	-0.879936	-0.879936	-0.879936	-0.879936	-0.879936	-0.879936	-0.879936	-0.879936	-0.879936	-0.879936	-0.879936	-0.879936	-0.879936	-0.879936	-0.879936	-0.879936	-0.879936	-0.879936	-0.879936	-0.879936	-0.879936	-0.879936
-0.48857	-1.17268	-1.17268	-1.17268	-1.17268	-1.17268	-1.17268	-1.17268	-1.17268	-1.17268	-1.17268	-1.17268	9.24037	-1.17268	-1.17268	-1.17268	-1.17268	-1.17268	-1.17268	9.24037	-1.17268	-1.17268	-1.17268	-1.17268	-1.17268	-1.17268	-1.17268	-1.17268	-1.17268	-1.17268	-1.17268	-1.17268	-1.17268	-1.17268	-1.17268	-1.17268	-1.17268	-1.17268	-1.17268	-1.17268	-1.17268	-1.17268	-1.17268	-1.17268	-1.17268	-1.17268	-1.17268	9.24037	-1.17268	-1.17268
-0.478763	10.0734	-0.339637	-0.339637	-0.339637	-0.339637	-0.339637	-0.339637	-0.339637	-0.339637	-0.339637	-0.339637	-0.339637	-0.339637	-0.339637	-0.339637	-0.339637	-0.339637	-0.339637	-0.339637	-0.339637	-0.339637	-0.339637	-0.339637	-0.339637	-0.339637	-0.339637	-0.339637	-0.339637	-0.339637	-0.339637	-0.339637	-0.339637	-0.339637	-0.339637	-0.339637	-0.339637	-0.339637	10.0734	-0.339637	-0.339637	-0.339637	-0.339637	-0.339637	-0.339637	-0.339637	-0.339637	-0.339637	-0.339637	-0.339637
-0.468977	-1.5892	-1.5892	-1.5892	-1.5892	-1.5892	-1.5892	-1.5892	-1.5892	-1.5892	-1.5892	-1.5892	-1.5892	-1.5892	-1.5892	-1.5892	-1.5892	-1.5892	-1.5892	-1.5892	-1.5892	8.82385	8.82385	-1.5892	8.82385	-1.5892	-1.5892	-1.5892	-1.5892	-1.5892	-1.5892	-1.5892	-1.5892	-1.5892	-1.5892	-1.5892	-1.5892	-1.5892	-1.5892	-1.5892	-1.5892	8.82385	-1.5892	-1.5892	-1.5892	-1.5892	-1.5892	-1.5892	-1.5892	-1.5892
-0.459307	-0.756159	-0.756159	-0.756159	9.65689	-0.756159	-0.756159	-0.756159	-0.756159	-0.756159	-0.756159	-0.756159	9.65689	-0.756159	-0.756159	-0.756159	-0.756159	-0.756159	-0.756159	-0.756159	-0.756159	-0.756159	-0.756159	-0.756159	-0.756159	-0.756159	-0.756159	-0.756159	-0.756159	-0.756159	-0.756159	-0.756159	-0.756159	-0.756159	-0.756159	-0.756159	9.65689	-0.756159	-0.756159	-0.756159	-0.756159	9.65689	-0.756159	-0.756159	9.65689	-0.756159	-0.756159	9.65689	-0.756159	-0.756159
-0.44985	-0.30302	-0.30302	-0.30302	-0.30302	-0.30302	-0.30302	-0.30302	-0.30302	-0.30302	-0.30302	-0.30302	-0.30302	-0.30302	-0.30302	-0.30302	-0.30302	-0.30302	-0.30302	-0.30302	-0.30302	-0.30302	-0.30302	-0.30302	-0.30302	-0.30302	-0.30302	-0.30302	-0.30302	-0.30302	-0.30302	-0.30302	-0.30302	-0.30302	-0.30302	-0.30302	-0.30302	-0.30302	-0.30302	-0.30302	-0.30302	-0.30302	-0.30302	-0.30302	-0.30302	-0.30302	-0.30302	-0.30302	-0.30302	-0.30302
-0.440698	-0.30302	-0.30302	-0.30302	-0.30302	-0.30302	-0.30302	-0.30302	-0.30302	-0.30302	-0.30302	-0.30302	-0.30302	-0.30302	-0.30302	-0.30302	-0.30302	-0.30302	-0.30302	-0.30302	-0.30302	-0.30302	-0.30302	-0.30302	-0.30302	-0.30302	-0.30302	-0.30302	-0.30302	-0.30302	-0.30302	-0.30302	-0.30302	-0.30302	-0.30302	-0.30302	-0.30302	-0.30302	-0.30302	-0.30302	-0.30302	-0.30302	-0.30302	-0.30302	-0.30302	-0.30302	-0.30302	-0.30302	-0.30302	-0.30302
-0.431949	-0.30302	-0.30302	-0.30302	-0.30302	-0.30302	-0.30302	-0.30302	-0.30302	-0.30302	-0.30302	-0.30302	-0.30302	-0.30302	-0.30302	-0.30302	-0.30302	-0.30302	-0.30302	-0.30302	-0.30302	-0.30302	-0.30302	-0.30302	-0.30302	-0.30302	-0.30302	-0.30302	-0.30302	-0.30302	-0.30302	-0.30302	-0.30302	-0.30302	-0.30302	-0.30302	-0.30302	-0.30302	-0.30302	-0.30302	-0.30302	-0.30302	-0.30302	-0.30302	-0.30302	-0.30302	-0.30302	-0.30302	-0.30302	-0.30302
-0.423698	-0.30302	-0.30302	-0.30302	-0.30302	-0.30302	-0.30302	-0.30302	-0.30302	-0.30302	-0.30302	-0.30302	-0.30302	-0.30302	-0.30302	-0.30302	-0.30302	-0.30302	-0.30302	-0.30302	-0.30302	-0.30302	-0.30302	-0.30302	-0.30302	-0.30302	-0.30302	-0.30302	-0.30302	-0.30302	-0.30302	-0.30302	-0.30302	-0.30302	-0.30302	-0.30302	-0.30302	-0.30302	-0.30302	-0.30302	-0.30302	-0.30302	-0.30302	-0.30302	-0.30302	-0.30302	-0.30302	-0.30302	-0.30302	-0.30302
-0.416038	-0.787017	-0.787017	-0.787017	-0.787017	-0.787017	-0.787017	-0.787017	-0.787017	5.85277	-0.787017	-0.787017	-0.787017	-0.787017	-0.787017	-0.787017	-0.787017	-0.787017	-0.787017	-0.787017	-0.787017	-0.787017	-0.787017	-0.787017	-0.787017	-0.787017	-0.787017	-0.787017	-0.787017	-0.787017	-0.787017	-0.787017	-0.787017	-0.787017	-0.787017	-0.787017	-0.787017	-0.787017	-0.787017	-0.787017	-0.787017	-0.787017	-0.787017	-0.787017	-0.787017	-0.787017	-0.787017	-0.787017	-0.787017	-0.787017
-0.409064	-0.521425	-0.521425	-0.521425	-0.521425	-0.521425	-0.521425	-0.521425	-0.521425	-0.521425	-0.521425	-0.521425	-0.521425	-0.521425	-0.521425	-0.521425	-0.521425	-0.521425	-0.521425	-0.521425	-0.521425	-0.521425	-0.521425	-0.521425	-0.521425	-0.521425	-0.521425	-0.521425	-0.521425	-0.521425	-0.521425	-0.521425	-0.521425	-0.521425	-0.521425	-0.521425	-0.521425	-0.521425	-0.521425	-0.521425	-0.521425	-0.521425	-0.521425	-0.521425	-0.521425	-0.521425	-0.521425	-0.521425	-0.521425	-0.521425
-0.40282	-0.787017	-0.787017	-0.787017	-0.787017	-0.787017	-0.787017	-0.787017	-0.787017	-0.787017	-0.787017	-0.787017	-0.787017	-0.787017	-0.787017	-0.787017	-0.787017	-0.787017	-0.787017	-0.787017	-0.787017	-0.787017	5.85277	-0.787017	-0.787017	-0.787017	-0.787017	-0.787017	-0.787017	-0.787017	12.4925	-0.787017	-0.787017	-0.787017	-0.787017	-0.787017	-0.787017	-0.787017	-0.787017	-0.787017	-0.787017	-0.787017	-0.787017	-0.787017	-0.787017	-0.787017	-0.787017	-0.787017	-0.787017	-0.787017
-0.397295	-1.58379	-1.58379	-1.58379	-1.58379	-1.58379	-1.58379	-1.58379	-1.58379	-1.58379	-1.58379	-1.58379	-1.58379	-1.58379	-1.58379	-1.58379	-1.58379	-1.58379	-1.58379	-1.58379	-1.58379	5.05599	-1.58379	5.05599	11.6958	-1.58379	-1.58379	-1.58379	-1.58379	-1.58379	-1.58379	-1.58379	-1.58379	-1.58379	-1.58379	-1.58379	-1.58379	-1.58379	-1.58379	-1.58379	-1.58379	-1.58379	-1.58379	-1.58379	-1.58379	-1.58379	-1.58379	-1.58379	-1.58379	-1.58379
-0.392478	-0.266947	-0.266947	-0.266947	-0.266947	-0.266947	-0.266947	-0.266947	-0.266947	-0.266947	-0.266947	-0.266947	-0.266947	-0.266947	-0.266947	-0.266947	-0.266947	-0.266947	-0.266947	-0.266947	-0.266947	-0.266947	-0.266947	-0.266947	-0.266947	-0.266947	-0.266947	-0.266947	-0.266947	-0.266947	-0.266947	-0.266947	-0.266947	-0.266947	-0.266947	-0.266947	-0.266947	-0.266947	-0.266947	-0.266947	-0.266947	-0.266947	-0.266947	-0.266947	-0.266947	-0.266947	-0.266947	-0.266947	-0.266947	-0.266947
-0.388357	-0.266947	-0.266947	-0.266947	-0.266947	-0.266947	-0.266947	-0.266947	-0.266947	-0.266947	-0.266947	-0.266947	-0.266947	-0.266947	-0.266947	-0.266947	-0.266947	-0.266947	-0.266947	-0.266947	-0.266947	-0.266947	-0.266947	-0.266947	-0.266947	-0.266947	-0.266947	-0.266947	-0.266947	-0.266947	-0.266947	-0.266947	-0.266947	-0.266947	-0.266947	-0.266947	-0.266947	-0.266947	-0.266947	-0.266947	-0.266947	-0.266947	-0.266947	-0.266947	-0.266947	-0.266947	-0.266947	-0.266947	-0.266947	-0.266947
-0.38492	-0.266947	-0.266947	-0.266947	-0.266947	-0.266947	-0.266947	-0.266947	-0.266947	-0.266947	-0.266947	-0.266947	-0.266947	-0.266947	-0.266947	-0.266947	-0.266947	-0.266947	-0.266947	-0.266947	-0.266947	-0.266947	-0.266947	-0.266947	-0.266947	-0.266947	-0.266947	-0.266947	-0.266947	-0.266947	-0.266947	-0.266947	-0.266947	-0.266947	-0.266947	-0.266947	-0.266947	-0.266947	-0.266947	-0.266947	-0.266947	-0.266947	-0.266947	-0.266947	-0.266947	-0.266947	-0.266947	-0.266947	-0.266947	-0.266947
-0.382154	-0.879936	-0.879936	-0.879936	-0.879936	-0.879936	-0.879936	-0.879936	-0.879936	-0.879936	-0.879936	-0.879936	-0.879936	-0.879936	-0.879936	-0.879936	-0.879936	-0.879936	-0.879936	-0.879936	-0.879936	-0.879936	-0.879936	-0.879936	-0.879936	14.4448	-0.879936	-0.879936	-0.879936	-0.879936	-0.879936	-0.879936	-0.879936	-0.879936	-0.879936	-0.879936	-0.879936	-0.879936	-0.879936	-0.879936	-0.879936	-0.879936	-0.879936	-0.879936	14.4448	-0.879936	-0.879936	-0.879936	-0.879936	14.4448
[truncated: 652 more rows]
[truncated: 20 more columns]

## Sheet: A4.Categ.Delay16_66ms.humbod.wr
-0.358562	-0.266947	-0.266947	-0.266947	-0.266947	-0.266947	-0.266947	-0.266947	-0.266947	-0.266947	-0.266947	-0.266947	-0.266947	-0.266947	-0.266947	-0.266947	-0.266947	-0.266947	-0.266947	-0.266947	-0.266947	-0.266947	-0.266947	-0.266947	-0.266947	-0.266947	-0.266947	-0.266947	-0.266947	-0.266947	-0.266947	-0.266947	-0.266947	-0.266947	-0.266947	-0.266947	-0.266947	-0.266947	-0.266947	-0.266947	-0.266947	-0.266947	-0.266947	-0.266947	-0.266947	-0.266947	-0.266947	-0.266947	-0.266947	-0.266947
[truncated: 699 more rows]
[truncated: 20 more columns]

[truncated: 19 more sheets: A4.Categ.Delay16_66ms.humbod.pv, A4.Categ.Delay16_66ms.humfac.co, A4.Categ.Delay16_66ms.humfac.wr, A4.Categ.Delay16_66ms.humfac.pv, A4.Categ.Delay16_66ms.fruits.co, A4.Categ.Delay16_66ms.fruits.wr, A4.Categ.Delay16_66ms.fruits.pv, A4.Categ.Delay83_132ms.humbod.c, A4.Categ.Delay83_132ms.humbod.w, A4.Categ.Delay83_132ms.humbod.p, A4.Categ.Delay83_132ms.humfac.c, A4.Categ.Delay83_132ms.humfac.w, A4.Categ.Delay83_132ms.humfac.p, A4.Categ.Delay83_132ms.fruits.c, A4.Categ.Delay83_132ms.fruits.w, A4.Categ.Delay83_132ms.fruits.p, A4.Categ.Delay150_183ms.humbod., A4.Categ.Delay150_183ms.humfac., A4.Categ.Delay150_183ms.fruits.]
