# Supplementary material for: Single-neuron correlates of visual consciousness in human lateral occipital complex
Source: Nat Commun. 2025 Dec 15;16:11008. doi: 10.1038/s41467-025-67077-w (PMC12705761; doi:10.1038/s41467-025-67077-w)
Supplement: Supplementary file 4 — Source Data [file 41467_2025_67077_MOESM4_ESM.zip › SourceData/Figure3C.xlsx]

## Sheet: A4.ms150.Delay16_66ms.cor.all
0.5	0.666667	0.5	0.5	0.516667	0.5	0.5	0.6	0.25	0.444444	0.583333	0.277778	0.428571	0.6875	0.5	0.428571	0.625	0.607143	0.285714	0.4375
0.5	0.6	0.5	0.5	0.25	0.5	0.428571	0.375	0.428571	0.5	0.428571	0.5	0.5	0.4	0.5	0.5	0.388889	0.5	0.666667	0.5
0.5	0.5	0.5	0.5	0	0.5	0.583333	0.416667	0.5	0.444444	0.428571	0.5	0.5	0.444444	0.5	0.5	0.416667	0.5	0.5	0.5
0.5	0.277778	0.5	0.4	0.444444	0.357143	0.5	0.5	0.444444	0.5	0.4375	0.5	0.4375	0.444444	0.533333	0.428571	0.5	0.5	0.444444	0.45
0.444444	0.5	0.5	0.446429	0.5	0.5	0.416667	0.333333	0.458333	0.5	0.5	0.166667	0.388889	0.5	0.5	0.4375	0.392857	0.444444	0.5	0.5
0.5	0.375	0.45	0.5	0.444444	0.5	0.5	0.5	0.333333	0.5	0.5	0.5	0.383333	0.5	0.428571	0.4	0.5	0.428571	0.5	0.333333
0.5	0.5	0.5	0.4	0.5	0.357143	0.5	0.4	0.5	0.357143	0.333333	0.375	0.5	0.5	0.5	0.5	0.5	0.446429	0.5	0.5
0.5	0.5	0.5	0.4	0.375	0.166667	0.5	0.375	0.5	0.5	0.5	0.5	0.5	0.5	0.5	0.5	0.5	0.5	0.5	0.483333
0.5	0.444444	0.5	0.142857	0.5	0.5	0.5	0.5	0.5	0.5	0.5	0.5	0.4	0.5	0.5	0.5	0.5	0.5	0.5	0.5
0.5	0.5	0.0625	0.333333	0.291667	0.5	0.5	0.5	0.5	0.45	0.5	0.267857	0.5	0.5	0.5	0.5	0.5	0.5	0.383333	0.5
0.5	0.357143	0.5	0.5	0.5	0.616667	0.625	0.5	0.5	0.5	1	0.5	0.428571	0.694444	0.5	0.483333	0.583333	0.666667	0.395833	0.392857
0.375	0.428571	0.5	0.375	0.5	0.5	0.375	0.3125	0.416667	0.625	0.5	0.428571	0.5	0.5	0.5	0.45	0.375	0.4375	0.5	0.45
0.5625	0.5	0.555556	0.5	0.5	0.5	0.5	0.625	0.444444	0.5	0.5	0.553571	0.5625	0.5	0.5	0.5	0.214286	0.5	0.5	0.5
0.5	0.416667	0.4	0.694444	0.5	0.5	0.5	0.5	0.5	0.5	0.466667	0.5	0.6	0.375	0.5	0.553571	0.428571	0.5	0.5	0.5
0.5	0.5	0.333333	0.4375	0.444444	0.5	0.3	0.5	0.5	0.5	0.375	0.5	0.5	0.583333	0.5	0.5	0.5	0.4375	0.5	0.75
0.516667	0.3	0.5	0.5	0.395833	0.5	0.5	0.5	0.4	0.5	0.375	0.516667	0.5	0.5	0.5	0.4	0.5	0.5	0.375	0.483333
0.305556	0.5	0.5	0.5	0.375	0.291667	0.516667	0.5	0.5	0.5	0.483333	0.555556	0.375	0.5	0.5	0.5	0.333333	0.5	0.625	0.433333
0.5	0.611111	0.642857	0.5	0.6875	0.483333	0.517857	0.5	0.5625	0.583333	0.25	0.5	0.555556	0.642857	0.516667	0.446429	0.375	0.625	0.6	0.6
0.583333	0.666667	0.625	0.267857	0.714286	0.5	0.625	0.666667	0.5	0.333333	0.625	0.4375	0.555556	0.642857	0.375	0.611111	0.6	0.611111	0.5625	0.285714
0.375	0.5625	0.446429	0.571429	0.611111	0.666667	0.5625	0.111111	0.5	0.183333	0.4	0.5	0.55	0.625	0.571429	0.5625	0.571429	0.5625	0.566667	0.642857
0.5	0.428571	0.611111	0.5	0.5	0.05	0.5	0.5	0.5	0.446429	0.361111	0.5	0.25	0.458333	0.5	0.5	0.5	0.583333	0.4	0.5625
0.333333	0.555556	0.5	0.5625	0.5625	0.583333	0.5	0.333333	0.6	0.5	0.642857	0.555556	0.4	0.5	0.5	0.333333	0.375	0.5	0.5	0.333333
0.555556	0.571429	0.416667	0.5	0.55	0.428571	0.571429	0.5	0.555556	0.5	0.571429	0.4	0.4	0.583333	0.583333	0.446429	0.5	0.611111	0.5	0.305556
0.428571	0.5	0.5	0.517857	0.354167	0.375	0.483333	0.5	0.4	0.214286	0.222222	0.571429	0.5	0.5	0.5625	0.5	0.5	0.5	0.571429	0.410714
0.4	0.5	0.55	0.285714	0.357143	0.589286	0.55	0.5	0.555556	0.571429	0.428571	0.55	0.6875	0.183333	0.5	0.516667	0.555556	0.45	0.482143	0.533333
0.5	0.333333	0	0.45	0.5	0.482143	0.5	0.5	0.5625	0.5	0.4	0.395833	0.555556	0.375	0.5	0.333333	0.5	0.642857	0.5	0.45
0.375	0.458333	0.392857	0.571429	0.354167	0.4375	0.520833	0.5	0.5	0.589286	0.5	0.517857	0.666667	0.4	0.5	0.5	0.3	0.5	0.466667	0.6
0.55	0.166667	0.354167	0.666667	0.5	0.583333	0.5	0.583333	0.5625	0.35	0.517857	0.571429	0.0555556	0.5625	0.446429	0.571429	0.5	0.466667	0.533333	0.4375
0.5625	0.395833	0.333333	0.416667	0.55	0.4	0.357143	0.571429	0.5	0.5	0.5625	0.428571	0.375	0.3125	0.5	0.5	0.4	0.357143	0.5	0.375
0.375	0.571429	0.4	0.55	0.444444	0.5625	0.416667	0.428571	0.25	0.416667	0.35	0.7	0.5	0.433333	0.444444	0.183333	0.571429	0.25	0.5	0.5
0.1	0.416667	0.5	0.5	0.392857	0.5	0.4375	0.5	0.321429	0.395833	0.553571	0.571429	0.321429	0	0.5	0.183333	0.25	0.466667	0.25	0.428571
0.5	0.283333	0.5	0.5	0.5	0.4375	0.5	0.5	0.5	0.5	0.5	0.611111	0.555556	0.5625	0.4375	0.4	0.5625	0.5	0.6	0.571429
0.5	0.5	0.5	0.5	0.5	0.5	0.5	0.375	0.5	0.5625	0.4	0.5	0.5	0.5	0.357143	0.5	0.5	0.266667	0.5	0.5
0.5	0.444444	0.5	0.5	0.5	0.183333	0.428571	0.5	0.5	0.5	0.4375	0.5	0.444444	0.5	0.416667	0.5	0.183333	0.5	0.25	0.5
0.5	0.5	0.433333	0.3	0.5	0.5	0.366667	0.5	0.5	0	0.5	0.5	0.5	0.5	0.589286	0.458333	0.339286	0.446429	0.5	0.5
0.375	0.571429	0.5	0.5	0.5	0.5	0.5	0.416667	0.5	0.5	0.5	0.5	0.416667	0.5	0.428571	0.5	0.5	0.516667	0.333333	0.5
0.5	0.5	0.678571	0.527778	0.5	0.5	0.5	0.516667	0.375	0.5	0.285714	0.5	0.5	0.4375	0.541667	0.8	0.516667	0.4375	0.5	0.75
0.35	0.446429	0.395833	0.5	0.483333	0.482143	0.645833	0.5	0.416667	0.5	0.277778	0.516667	0.446429	0.642857	0.516667	0.416667	0.5	0.25	0.388889	0.583333
0.35	0.5	0.516667	0.357143	0.5	0.3125	0.375	0.516667	0.25	0.388889	0.5	0.5	0.604167	0.5	0.5	0.4	0.5	0.5	0.446429	0.5
0.357143	0	0.458333	0.553571	0.25	0.5	0.3	0.553571	0.333333	0.333333	0.3125	0.5	0.444444	0.4375	0.5	0.5	0.444444	0.357143	0.333333	0.516667
0.5	0.553571	0.4375	0.516667	0.516667	0.5	0.333333	0.482143	0.357143	0.5	0.277778	0.516667	0.142857	0.5	0.803571	0.3125	0.392857	0.5	0.553571	0.553571
0.416667	0.541667	0.5	0.604167	0.285714	0.5	0.35	0.444444	0.541667	0.482143	0.541667	0.428571	0.5	0.583333	0.604167	0.533333	0.516667	0.75	0.388889	0.6
0.4375	0.482143	0.566667	0.638889	0.604167	0.541667	0.375	0.516667	0.8	0.583333	0.660714	0.607143	0.604167	0.375	0.833333	0.645833	0.479167	0.527778	0.833333	0.482143
0.7	0.553571	0.5	0.875	0.607143	0.35	0.694444	0.666667	0.35	0.5	0.5	0.678571	0.8125	0.5	0.366667	0.660714	0.410714	0.566667	0.678571	0.482143
0.482143	0.5	0.5	0.2	0.285714	0.416667	0.416667	0.5	0.5	0.694444	0.45	0.479167	0.5	0.35	0.392857	0.3125	0.638889	0.446429	0.5	0.291667
0.616667	0.5	0.5	0.516667	0.541667	0.333333	0.357143	0.482143	0.5	0.5	0.479167	0.5	0.5	0.533333	0.3125	0.446429	0.5	0.55	0.482143	0.482143
0.416667	0.5625	0.535714	0.285714	0.383333	0.25	0.1875	0.482143	0.357143	0.277778	0.638889	0.5	0.5	0.517857	0.321429	0.35	0.55	0.388889	0.35	0.266667
0.392857	0.466667	0.3	0.428571	0.464286	0.5	0.583333	0.645833	0.5	0.5	0.5	0.638889	0.482143	0.416667	0.5	0.583333	0.777778	0.5	0.541667	0.361111
0.305556	0.535714	0.3	0.5	0.5	0.283333	0.464286	0.5	0.366667	0.5	0.5	0.458333	0.305556	0.266667	0.642857	0.566667	0.3125	0.464286	0.35	0.589286
0.678571	0.708333	0.482143	0.520833	0.6875	0.55	0.666667	0.5	0.611111	0.366667	0.5	0.444444	0.517857	0.517857	0.229167	0.482143	0.520833	0.535714	0.25	0.5
0.645833	0.35	0.520833	0.383333	0.291667	0.410714	0.5	0.55	0.638889	0.555556	0.433333	0.354167	0.267857	0.4	0.571429	0.625	0.604167	0.5	0.616667	0.214286
0.555556	0.25	0.35	0.3125	0.395833	0.229167	0.0625	0.45	0.533333	0.4	0.125	0.666667	0.416667	0.566667	0.229167	0.375	0.466667	0.35	0.366667	0.416667
0.283333	0.5	0.479167	0.479167	0.428571	0.722222	0.464286	0.517857	0.333333	0.277778	0.541667	0.267857	0.535714	0.375	0.25	0.354167	0.660714	0.517857	0.482143	0.339286
0.660714	0.285714	0.416667	0.416667	0.267857	0.354167	0.416667	0.642857	0.410714	0.583333	0.277778	0.0714286	0.3125	0.541667	0.366667	0.645833	0.267857	0.527778	0.339286	0.517857
0.416667	0.541667	0.604167	0.583333	0.222222	0.222222	0.533333	0.8125	0.553571	0.517857	0.633333	0.520833	0.361111	0.6875	0.589286	0.520833	0.645833	0.339286	0.520833	0.357143
0.333333	0.666667	0.339286	0.633333	0.666667	0.410714	0.517857	0.416667	0.633333	0.25	0.660714	0.3	0.633333	0.55	0.517857	0.527778	0.433333	0.583333	0.660714	0.589286

## Sheet: A4.ms150.Delay16_66ms.cor.se
0.0271914
0.019147
0.0257917
0.0133896
0.0182852
0.013372
0.0138188
0.0183632
0.018317
0.0261184
0.0312974
0.0157361
0.0173279
0.0153254
0.0203912
0.0141178
0.0191298
0.0226675
0.0296212
0.0321602
0.0276818
0.0219239
0.0179774
0.0225946
0.0253708
0.0291452
0.0199094
0.0328616
0.0186766
0.0277794
0.034635
0.0164701
0.0153789
0.023607
0.0278029
0.0123566
0.0256531
0.0229166
0.0195032
0.0293209
0.0303265
0.0231312
0.0296935
0.0331551
0.0261706
0.0162316
0.0276922
0.0239802
0.0255385
0.0285419
0.0296672
0.0333072
0.0289669
0.0345047
0.0336417
0.0303309

## Sheet: A4.ms150.Delay16_66ms.cor.avg
0.491944
0.473313
0.461706
0.45498
0.446478
0.453829
0.458452
0.465
0.474365
0.439435
0.537192
0.45244
0.500893
0.496746
0.483056
0.463125
0.464722
0.535
0.539425
0.507123
0.457569
0.483532
0.50252
0.455575
0.487312
0.449028
0.48253
0.473968
0.444881
0.442391
0.379464
0.501071
0.473065
0.439415
0.446667
0.477917
0.518353
0.462976
0.450873
0.399266
0.46252
0.505655
0.579732
0.572669
0.442857
0.481667
0.406111
0.504157
0.435585
0.513492
0.471687
0.375903
0.440506
0.4162
0.509177
0.51621

## Sheet: A4.ms150.Delay16_66ms.wr.all
0.5	0.5	0.5	0.552381	0.5	0.5	0.5	0.5	0.5	0.574545	0.5	0.5	0.544643	0.544643	0.5	0.66	0.528571	0.5	0.563467	0.5
0.5	0.5	0.5	0.5	0.5	0.5	0.5	0.5	0.5	0.5	0.5	0.5	0.52	0.5	0.5	0.5	0.5	0.5	0.5	0.5
0.5	0.5	0.5	0.5	0.5	0.5	0.5	0.5	0.5	0.5	0.5	0.5	0.5	0.5	0.5	0.5	0.5	0.5	0.5	0.5
0.5	0.5	0.5	0.5	0.5	0.5	0.5	0.5	0.5	0.5	0.5	0.5	0.5	0.5	0.5	0.5	0.5	0.5	0.5	0.5
0.5	0.5	0.485455	0.5	0.516667	0.638889	0.5	0.5	0.5	0.5	0.5	0.571429	0.5	0.5	0.5	0.5	0.534615	0.5	0.5	0.5
0.5	0.5	0.5	0.5	0.5	0.5	0.5	0.5	0.5	0.5	0.5	0.5	0.5	0.5	0.5	0.5	0.5	0.5	0.5	0.5
0.5	0.5	0.5	0.5	0.5	0.5	0.5	0.5	0.5	0.5	0.5	0.5	0.5	0.5	0.5	0.5	0.5	0.5	0.5	0.5
0.5	0.5	0.5	0.5	0.5	0.5	0.5	0.5	0.5	0.5	0.5	0.305195	0.5	0.5	0.5	0.5	0.5	0.5	0.5	0.5
0.5	0.5	0.5	0.5	0.5	0.5	0.5	0.5	0.516722	0.5	0.5	0.5	0.5	0.5	0.5	0.5	0.5	0.5	0.5	0.5
0.691558	0.51505	0.598214	0.564039	0.537037	0.566667	0.549091	0.589091	0.615385	0.555195	0.591973	0.580357	0.584615	0.569091	0.671429	0.333333	0.604167	0.591973	0.611111	0.583333
0.484615	0.575	0.563545	0.525	0.5	0.5	0.493506	0.525974	0.5	0.446154	0.5	0.5	0.5	0.542208	0.575251	0.537037	0.5	0.592593	0.548495	0.535714
0.584615	0.57619	0.5	0.416667	0.5	0.5	0.4125	0.5	0.5	0.613712	0.4375	0.5	0.523636	0.5	0.583333	0.5	0.537037	0.54375	0.333333	0.519048
0.5	0.5	0.5	0.5	0.5	0.51505	0.5	0.465385	0.5	0.5	0.5	0.5	0.5	0.583333	0.5	0.5	0.5	0.5	0.5	0.488294
0.5	0.5	0.5	0.5	0.5	0.5	0.5	0.416667	0.5	0.479167	0.5	0.434615	0.5	0.5	0.5	0.5	0.5	0.5	0.5	0.5
0.5	0.5	0.526316	0.5	0.5	0.5	0.5	0.5	0.5	0.5	0.5	0.5	0.482143	0.5	0.5	0.5	0.5	0.506494	0.5	0.5
0.5	0.5	0.5	0.365385	0.5	0.5	0.5	0.5	0.5	0.5	0.5	0.5	0.5	0.5	0.5	0.5	0.5	0.5	0.5	0.5
0.5	0.5	0.5	0.5	0.5	0.5	0.5	0.5	0.5	0.5	0.5	0.5	0.5	0.5	0.5	0.5	0.5	0.5	0.5	0.461538
0.5	0.5	0.5	0.5	0.5	0.5	0.5	0.5	0.5	0.5	0.5	0.5	0.5	0.5	0.5	0.5	0.5	0.5	0.5	0.5
0.5	0.5	0.5	0.5	0.5	0.5	0.5	0.5	0.5	0.5	0.5	0.5	0.5	0.5	0.5	0.5	0.5	0.5	0.5	0.5
0.5	0.5	0.5	0.5	0.5	0.5	0.5	0.5	0.5	0.5	0.5	0.5	0.5	0.5	0.5	0.5	0.5	0.4	0.5	0.5
0.5	0.5	0.5	0.5	0.5	0.5	0.5	0.5	0.5	0.5	0.5	0.5	0.5	0.5	0.5	0.5	0.5	0.5	0.5	0.5
0.5	0.5	0.5	0.5	0.5	0.5	0.5	0.5	0.5	0.5	0.5	0.5	0.5	0.5	0.5	0.5	0.5	0.5	0.5	0.5
0.5	0.5	0.5	0.5	0.5	0.5	0.5	0.5	0.5	0.5	0.5	0.5	0.5	0.5	0.5	0.5	0.5	0.5	0.5	0.5
0.5	0.5	0.5	0.5	0.5	0.5	0.5	0.5	0.5	0.5	0.5	0.5	0.5	0.5	0.5	0.5	0.5	0.5	0.5	0.5
0.5	0.472222	0.5	0.5	0.5	0.5	0.5	0.5	0.5	0.5	0.5	0.5	0.5	0.5	0.5	0.5	0.5	0.5	0.5	0.5
0.5	0.5	0.5	0.5	0.5	0.5	0.5	0.5	0.5	0.5	0.5	0.5	0.5	0.5	0.5	0.5	0.5	0.5	0.5	0.5
0.5	0.5	0.46	0.5	0.5	0.5	0.5	0.5	0.5	0.5	0.5	0.5	0.5	0.5	0.5	0.5	0.5	0.5	0.5	0.5
0.5	0.5	0.5	0.5	0.5	0.5	0.5	0.5	0.5	0.5	0.5	0.5	0.5	0.5	0.5	0.5	0.5	0.5	0.5	0.5
0.5	0.5	0.5	0.5	0.5	0.5	0.5	0.5	0.5	0.5	0.5	0.5	0.5	0.5	0.5	0.5	0.5	0.5	0.5	0.5
0.5	0.5	0.5	0.5	0.5	0.5	0.5	0.5	0.428571	0.5	0.5	0.5	0.5	0.5	0.5	0.5	0.5	0.5	0.5	0.5
0.45	0.5	0.5	0.5	0.5	0.5	0.5	0.5	0.5	0.5	0.5	0.5	0.5	0.5	0.5	0.5	0.5	0.49026	0.5	0.5
0.461905	0.5	0.5	0.5	0.48125	0.5	0.5	0.5	0.485714	0.520833	0.5	0.5	0.5	0.479167	0.5	0.5	0.5	0.5	0.5	0.5
0.5	0.5	0.5	0.5	0.5	0.5	0.5	0.5	0.5	0.5	0.5	0.4375	0.5	0.5	0.5	0.5	0.434783	0.5	0.47619	0.5
0.5	0.5	0.5	0.5	0.416667	0.5	0.468227	0.5	0.5	0.333333	0.5	0.5	0.5	0.5	0.5	0.5	0.5	0.5	0.5	0.5
0.5	0.5	0.525974	0.5	0.5	0.5	0.530909	0.5	0.550909	0.5	0.592308	0.5	0.5	0.520833	0.485455	0.5	0.5	0.5	0.5	0.592593
0.518519	0.561538	0.5	0.5625	0.542308	0.555556	0.5	0.5375	0.5	0.508929	0.561538	0.570909	0.478261	0.5	0.561538	0.5	0.516722	0.555184	0.485714	0.5
0.5	0.593645	0.5	0.533445	0.508929	0.5	0.5	0.506192	0.545455	0.5	0.550909	0.530909	0.525455	0.550909	0.533445	0.550909	0.570909	0.398182	0.555556	0.479167
0.451505	0.5	0.363636	0.5	0.5	0.5	0.5	0.511538	0.5	0.5	0.410217	0.5	0.5	0.5	0.5	0.5	0.5	0.5	0.5	0.5
0.5	0.5	0.5	0.5	0.5	0.5	0.5	0.5	0.5	0.5	0.5	0.5	0.5	0.5	0.5	0.5	0.5	0.5	0.5	0.5
0.5	0.5	0.5	0.5	0.5	0.5	0.5	0.5	0.5	0.5	0.5	0.5	0.5	0.5	0.5	0.5	0.5	0.5	0.5	0.5
0.5	0.5	0.5	0.5	0.5	0.5	0.5	0.5	0.438095	0.5	0.5	0.5	0.5	0.5	0.5	0.5	0.5	0.5	0.5	0.5
0.5	0.5	0.5	0.5	0.5	0.5	0.5	0.458333	0.5	0.5	0.5	0.446488	0.5	0.5	0.5	0.550167	0.5	0.5	0.5	0.5
0.5	0.5	0.5	0.428571	0.5	0.5	0.5	0.5	0.5	0.508929	0.5	0.541667	0.415385	0.541667	0.363636	0.5	0.527778	0.5	0.5	0.4375
0.5	0.523411	0.561538	0.5	0.5	0.5	0.5	0.480952	0.633117	0.5	0.5	0.5	0.4375	0.5	0.473214	0.5	0.506689	0.485455	0.5	0.611538
0.5	0.576364	0.555556	0.5	0.530909	0.504762	0.530909	0.5	0.574074	0.536946	0.57619	0.5125	0.592593	0.413043	0.5	0.517857	0.611111	0.592593	0.5	0.504762
0.61039	0.5	0.450909	0.539409	0.589286	0.611111	0.529221	0.465455	0.528571	0.48125	0.62709	0.585714	0.611538	0.564935	0.555556	0.525974	0.5	0.571429	0.479167	0.603846
0.544892	0.574675	0.574675	0.464286	0.5	0.416667	0.5	0.5	0.528428	0.550167	0.5	0.536364	0.5	0.475	0.5	0.503247	0.5	0.5	0.592593	0.568111
0.520833	0.5	0.523411	0.5	0.354167	0.471429	0.455357	0.60625	0.598214	0.5	0.527778	0.5	0.583333	0.5	0.479167	0.5	0.5	0.468227	0.416667	0.490909
0.5	0.492308	0.477273	0.5	0.544643	0.479167	0.662207	0.508361	0.5	0.521672	0.669231	0.604167	0.5	0.5	0.461905	0.5	0.5	0.5	0.482143	0.52381
0.5	0.496656	0.646154	0.513378	0.453846	0.503247	0.5	0.571429	0.5	0.55625	0.423077	0.5	0.532727	0.5	0.558182	0.5	0.648148	0.592308	0.5	0.528571
0.5	0.604167	0.5	0.446488	0.56689	0.51875	0.518182	0.458333	0.5	0.485455	0.465455	0.490909	0.5	0.5	0.490909	0.5	0.5	0.596364	0.5	0.5
0.5	0.5	0.473077	0.5	0.5	0.5	0.5	0.551948	0.5	0.5	0.538961	0.5	0.5	0.5	0.5	0.503247	0.44	0.439628	0.5	0.5
0.5	0.5	0.5	0.5	0.445455	0.5	0.5	0.5	0.484615	0.5	0.438462	0.5	0.528428	0.413043	0.5	0.5	0.5	0.5	0.5	0.5
0.446429	0.5	0.5	0.5	0.5	0.5	0.465385	0.5	0.5	0.5	0.5	0.536364	0.49375	0.5	0.5	0.5	0.5	0.529221	0.5	0.5
0.5	0.5	0.590909	0.5	0.600334	0.5625	0.462963	0.604167	0.565385	0.545151	0.5	0.5	0.576364	0.583333	0.5625	0.525974	0.593645	0.576364	0.536364	0.588629
0.491071	0.485222	0.561905	0.520833	0.5	0.576364	0.561818	0.574074	0.444805	0.520833	0.5	0.510909	0.5	0.553571	0.5	0.5	0.5	0.541667	0.510836	0.57619

## Sheet: A4.ms150.Delay16_66ms.wr.se
0.00914334
0.001
0
0
0.00778459
0
0
0.00974026
0.00083612
0.0156356
0.00815187
0.0147792
0.00469341
0.00518506
0.00165624
0.00673077
0.00192308
0
0
0.005
0
0
0
0
0.00138889
0
0.002
0
0
0.00357143
0.00252171
0.00262677
0.00446579
0.00914243
0.00678466
0.00681568
0.00918614
0.00822061
0
0
0.00309524
0.00429659
0.00977759
0.0099289
0.0104131
0.0122039
0.00952391
0.0127918
0.0128318
0.012554
0.00895252
0.00563249
0.0059744
0.00405285
0.00951709
0.00804312

## Sheet: A4.ms150.Delay16_66ms.wr.avg
0.523413
0.501
0.5
0.5
0.512353
0.5
0.5
0.49026
0.500836
0.575136
0.522255
0.504066
0.502603
0.491522
0.500748
0.493269
0.498077
0.5
0.5
0.495
0.5
0.5
0.5
0.5
0.498611
0.5
0.498
0.5
0.5
0.496429
0.497013
0.496443
0.492424
0.485911
0.514949
0.525836
0.521701
0.486845
0.5
0.5
0.496905
0.497749
0.488257
0.510671
0.531508
0.546543
0.516455
0.499787
0.521344
0.526199
0.507095
0.497343
0.4905
0.498557
0.548729
0.521505

## Sheet: A4.ms150.Delay16_66ms.pval
0.2846
0.1615
0.09
0.0002
0.0001
0.001
0.0017
0.2352
0.1157
0
0.6897
0.0241
0.947
0.7628
0.4265
0.0716
0.0956
0.1313
0.1919
0.7266
0.1416
0.468
0.8945
0.057
0.6676
0.063
0.4452
0.4698
0.0057
0.0642
0.0004
0.7957
0.2671
0.0788
0.0052
0.0008
0.9092
0.3316
0.0153
0.0002
0.2754
0.753
0.0046
0.0802
0.0031
0.0014
0.0008
0.8763
0.004
0.6795
0.2678
0.0002
0.1027
0.0216
0.2698
0.8705

## Sheet: A4.ms150.Delay16_66ms.pval_inte
0.86983

## Sheet: A4.ms150.Delay83_132ms.cor.all
0.428571	0.5	0.354167	0.455556	0.5	0.388889	0.5	0.625	0.166667	0.285714	0.5	0.5	0.4	0.5	0.333333	0.5	0.458333	0.45	0.5	0.45
0.366667	0.375	0.416667	0.5	0.5	0.5	0.355556	0.5625	0.5	0.6	0.5	0.5	0.3	0.545455	0.428571	0.5	0.5	0.416667	0.5	0.428571
0.545455	0.425	0.378788	0.4	0.555556	0.5	0.571429	0.5	0.611111	0.555556	0.5	0.555556	0.5	0.555556	0.5	0.475	0.5	0.5	0.5	0.5
0.923077	0.85	0.566667	0.425	0.533333	0.825	0.475	0.604167	0.675	0.65	0.45	0.681818	0.7	0.633333	0.625	0.566667	0.416667	0.4	0.375	0.520833
0.622222	0.416667	0.7	0.4375	0.291667	0.479167	0.5	0.5	0.488889	0.566667	0.575	0.621212	0.744444	0.583333	0.744444	0.484848	0.5	0.475	0.7	0.520833
0.475	0.425	0.533333	0.544444	0.5	0.577778	0.5	0.533333	0.375	0.455556	0.772727	0.3	0.666667	0.5	0.363636	0.454545	0.5	0.428571	0.625	0.5
0.466667	0.488889	0.5	0.357143	0.588889	0.604167	0.5	0.433333	0.333333	0.477778	0.5	0.325	0.511111	0.5	0.416667	0.622222	0.458333	0.416667	0.475	0.5
0.5	0.5	0.571429	0.333333	0.5	0.4	0.479167	0.555556	0.4375	0.5	0.520833	0.325	0.5	0.5	0.645833	0.45	0.645833	0.545455	0.428571	0.375
0.511111	0.416667	0.5	0.428571	0.355556	0.541667	0.4	0.571429	0.5	0.5	0.5	0.0384615	0.479167	0.545455	0.520833	0.5	0.333333	0.357143	0.479167	0.5
0.555556	0.5	0.5	0.5	0.416667	0.545455	0.175	0.5	0.5	0.333333	0.5	0.5	0.5	0.5	0.5	0.5	0.571429	0.555556	0.375	0.5
0.5	0.416667	0.5	0.571429	0.5	0.520833	0.5	0.5	0.55	0.541667	0.5	0.5	0.5	0.5	0.5	0.5	0.5	0.5	0.5	0.541667
0.5	0.533333	0.545455	0.5	0.5	0.5	0.520833	0.5625	0.428571	0.479167	0.611111	0.5	0.5	0.545455	0.545455	0.615385	0.5	0.409091	0.5	0.5
0.4	0.5	0.5	0.545455	0.583333	0.5	0.5	0.5	0.4375	0.5	0.6	0.5	0.5	0.5	0.621212	0.5	0.5	0.5	0.5	0.5
0.425	0.5	0.25	0.5625	0.6	0.5	0.5	0.5	0.5	0.5	0.5	0.571429	0.5	0.55	0.5	0.4375	0.5	0.55	0.5	0.5
0.5	0.5	0.55	0.455556	0.5	0.5	0.555556	0.576923	0.454545	0.5	0.5	0.375	0.583333	0.5	0.5	0.5	0.166667	0.5	0.5	0.5
0.5	0.5	0.5	0.5	0.454545	0.5	0.5	0.5	0.454545	0.395833	0.5	0.5	0.45	0.409091	0.583333	0.5	0.5	0.5	0.428571	0.375
0.4	0.55	0.625	0.5	0.5	0.5	0.5	0.5	0.428571	0.5	0.5	0.3125	0.428571	0.5	0.5	0.395833	0.375	0.541667	0.4	0.5
0.5	0.5	0.1	0.5	0.375	0.475	0.541667	0.4	0.5	0.395833	0.333333	0.5	0.7	0.479167	0.425	0.5	0.4375	0.375	0.5	0.5
0.6	0.666667	0.541667	0.375	0.5	0.590909	0.571429	0.469697	0.604167	0.642857	0.5	0.5	0.5	0.5	0.0769231	0.5625	0.479167	0.611111	0.6	0.454545
0.55	0.666667	0.5	0.65	0.5	0.583333	0.555556	0.575	0.5625	0.520833	0.65	0.75	0.458333	0.625	0.5	0.666667	0.621212	0.55	0.5	0.475
0.55	0.5	0.5	0.311111	0.590909	0.65	0.55	0.566667	0.5	0.5	0.5	0.5	0.458333	0.642857	0.642857	0.5	0.5	0.488889	0.5	0.511111
0.5	0.5	0.5	0.520833	0.395833	0.5	0.520833	0.5	0.428571	0.555556	0.5	0.5	0.5	0.5	0.571429	0.525	0.5	0.488889	0.395833	0.424242
0.444444	0.625	0.454545	0.5	0.5	0.566667	0.5	0.45	0.479167	0.571429	0.642857	0.5	0.5	0.677778	0.530303	0.6	0.575	0.291667	0.555556	0.5
0.544444	0.5	0.4375	0.477778	0.575	0.4	0.625	0.455556	0.488889	0.377778	0.355556	0.4	0.511111	0.555556	0.588889	0.5	0.5	0.424242	0.525	0.4
0.544444	0.6	0.5	0.541667	0.6	0.416667	0.475	0.625	0.416667	0.388889	0.5	0.5	0.5	0.541667	0.5	0.6	0.454545	0.625	0.444444	0.475
0.611111	0.6	0.541667	0.5625	0.5	0.4	0.666667	0.475	0.416667	0.787879	0.525	0.566667	0.4375	0.625	0.444444	0.875	0.583333	0.625	0.333333	0.571429
0.5	0.5	0.604167	0.588889	0.571429	0.544444	0.475	0.75	0.642857	0.5	0.318182	0.455556	0.6875	0.5	0.555556	0.525	0.4375	0.318182	0.825	0.642857
0.714286	0.571429	0.409091	0.409091	0.5	0.5625	0.8	0.388889	0.708333	0.45	0.5	0.666667	0.666667	0.4375	0.5	0.666667	0.5	0.428571	0.375	0.6
0.7	0.5	0.5	0.433333	0.5	0.5	0.5625	0.688889	0.575758	0.604167	0.666667	0.444444	0.5	0.6	0.575758	0.688889	0.425	0.622222	0.544444	0.4375
0.428571	0.583333	0.544444	0.5	0.454545	0.833333	0.416667	0.604167	0.6	0.604167	0.7	0.575758	0.488889	0.525	0.375	0.520833	0.645833	0.475	0.875	0.666667
0.571429	0.520833	0.544444	0.5625	0.6	0.65	0.75	0.458333	0.4	0.575	0.604167	0.5	0.458333	0.5	0.428571	0.5	0.666667	0.488889	0.65	0.520833
0.5	0.5	0.520833	0.666667	0.625	0.5	0.644444	0.714286	0.642857	0.621212	0.788889	0.6	0.625	0.583333	0.6	1	0.583333	0.454545	0.5	0.571429
0.6	0.644444	0.916667	0.571429	0.714286	0.583333	0.5	0.583333	0.5	0.604167	0.5	0.544444	0.45	0.541667	0.5	0.5	0.625	0.5	0.6	0.75
0.5	0.5	0.75	0.544444	0.6	0.644444	0.666667	0.75	0.875	0.666667	0.5	0.544444	0.5	0.642857	0.5	0.5	0.575758	0.7	0.75	0.5
0.625	0.5625	0.5625	0.6875	0.825	0.642857	0.479167	0.388889	0.604167	0.633333	0.744444	0.625	0.645833	0.5	0.520833	0.6	0.625	0.25	0.454545	0.5
0.714286	0.666667	0.833333	0.604167	0.458333	0.644444	0.625	0.5	0.520833	0.454545	0.625	0.666667	0.5	0.65	0.625	0.7	0.642857	0.575	0.621212	0.5
0.6	0.588889	0.5	0.5	0.604167	0.742424	0.5	0.4	0.35	0.35	0.7	0.5	0.825	0.588889	0.625	0.525	0.5	0.6875	0.666667	0.571429
0.488889	0.425	0.65	0.775	0.775	0.675	0.775	0.775	0.604167	0.530303	0.825	0.744444	0.788889	0.75	0.644444	0.6875	0.916667	0.475	0.8	0.75
0.688889	0.742424	0.725	0.675	0.775	0.775	0.7	0.875	0.714286	0.575758	0.708333	0.688889	0.888889	0.785714	1	0.95	0.857143	0.9	0.666667	0.888889
0.6875	0.742424	0.688889	0.645833	0.844444	0.854167	0.9	0.875	1	0.708333	0.787879	1	0.818182	0.791667	0.9	0.788889	0.688889	0.666667	0.787879	0.645833
0.844444	0.714286	0.857143	0.622222	0.733333	0.714286	0.55	0.863636	0.944444	0.677778	0.9	0.6	0.729167	0.916667	0.651515	0.69697	0.788889	0.791667	1	0.954545
0.909091	0.729167	0.633333	0.775	0.909091	0.791667	0.833333	0.675	0.675	0.844444	0.857143	0.95	0.775	0.854167	0.5625	0.791667	0.909091	0.729167	0.9	0.875
0.85	0.863636	0.833333	0.944444	0.785714	0.944444	0.785714	0.785714	0.729167	0.787879	0.775	0.825	0.633333	0.818182	0.770833	0.854167	1	1	0.791667	0.744444
0.944444	0.854167	0.833333	1	0.954545	0.606061	0.846154	0.788889	0.9375	0.791667	0.857143	0.854167	0.875	0.923077	0.714286	0.916667	0.642857	1	0.785714	0.770833
0.944444	0.833333	0.916667	0.346154	0.785714	0.788889	1	0.95	0.708333	0.644444	0.854167	0.95	0.633333	0.85	0.6	0.844444	0.791667	0.9	0.954545	0.69697
1	0.95	0.787879	0.791667	0.65	0.422222	0.844444	0.788889	0.928571	0.954545	0.785714	0.744444	0.833333	0.8125	0.944444	0.85	0.8125	0.770833	0.954545	0.888889
0.633333	0.825	0.875	0.916667	0.708333	0.770833	0.875	0.844444	0.854167	0.944444	0.916667	0.954545	0.625	0.833333	0.854167	0.785714	0.791667	0.9	0.944444	0.844444
0.9375	0.777778	0.791667	0.9375	0.9	0.875	0.8125	0.9	0.666667	0.857143	0.85	0.85	0.9375	0.375	0.928571	0.75	0.833333	0.714286	0.818182	0.677778
0.854167	0.9	0.888889	0.788889	0.777778	0.833333	0.85	0.85	0.75	0.651515	0.675	0.791667	0.75	0.854167	0.75	0.9375	0.954545	0.733333	0.8	0.888889
0.844444	0.725	0.854167	0.875	0.577778	0.9	0.9	0.85	0.958333	0.923077	0.6875	0.9	0.833333	0.733333	0.775	0.95	0.916667	1	0.9	0.875
1	0.928571	0.875	0.9	0.954545	0.875	0.833333	0.69697	0.909091	0.928571	0.770833	0.833333	0.787879	0.875	0.75	0.775	0.744444	0.854167	0.857143	0.854167
0.651515	0.5	0.742424	0.9375	0.733333	0.833333	0.944444	0.944444	0.642857	0.785714	0.8125	0.788889	0.95	1	0.95	0.675	0.69697	0.909091	0.788889	0.8125
0.916667	0.642857	0.770833	0.75	0.844444	0.575	0.791667	0.857143	0.785714	0.95	0.888889	0.844444	0.9375	0.733333	0.9	0.875	0.833333	0.714286	0.677778	0.725
0.916667	0.788889	0.785714	0.9	1	0.854167	0.844444	0.788889	0.725	0.954545	0.744444	0.909091	1	0.788889	0.888889	0.533333	0.9	0.833333	0.775	0.65
0.788889	0.928571	0.8125	0.785714	0.888889	0.8125	0.9	0.55	0.775	0.775	1	0.954545	0.961538	0.770833	0.825	0.625	1	0.775	0.9	0.9
0.788889	0.714286	0.9375	1	0.9	0.791667	0.916667	0.7	0.729167	0.857143	0.928571	0.9	0.785714	0.9	0.785714	0.7	0.833333	0.833333	0.928571	0.725

## Sheet: A4.ms150.Delay83_132ms.cor.se
0.0220887
0.0169773
0.0127702
0.0343918
0.0260033
0.0239295
0.0178647
0.0195401
0.0262717
0.0204021
0.00677472
0.011088
0.0109846
0.0158858
0.01955
0.010679
0.0159739
0.0254375
0.0282107
0.0173308
0.0168571
0.0103684
0.0190235
0.0167493
0.0159138
0.0287481
0.0281855
0.0281512
0.0200097
0.0289402
0.0196802
0.0273654
0.0243408
0.0251509
0.0282979
0.0212972
0.0277468
0.0292028
0.0247584
0.0242874
0.0287285
0.0235052
0.0203783
0.024123
0.0355129
0.0289227
0.0211053
0.0294992
0.0182789
0.0229958
0.0173657
0.0294537
0.0228357
0.0256466
0.0259024
0.0204018

[truncated: 90 more sheets: A4.ms150.Delay83_132ms.cor.avg, A4.ms150.Delay83_132ms.wr.all, A4.ms150.Delay83_132ms.wr.se, A4.ms150.Delay83_132ms.wr.avg, A4.ms150.Delay83_132ms.pval, A4.ms150.Delay83_132ms.pval_int, A4.ms150.Delay150_183ms.cor.all, A4.ms150.Delay150_183ms.cor.se, A4.ms150.Delay150_183ms.cor.avg, A4.ms150.Delay150_183ms.wr.all, A4.ms150.Delay150_183ms.wr.se, A4.ms150.Delay150_183ms.wr.avg, A4.ms150.Delay150_183ms.pval, A4.ms150.Delay150_183ms.pval_in, A4.bins, A4.ms100.Delay16_66ms.cor.all, A4.ms100.Delay16_66ms.cor.se, A4.ms100.Delay16_66ms.cor.avg, A4.ms100.Delay16_66ms.wr.all, A4.ms100.Delay16_66ms.wr.se …]
