# Supplementary material for: Single-neuron correlates of visual consciousness in human lateral occipital complex
Source: Nat Commun. 2025 Dec 15;16:11008. doi: 10.1038/s41467-025-67077-w (PMC12705761; doi:10.1038/s41467-025-67077-w)
Supplement: Supplementary file 4 — Source Data [file 41467_2025_67077_MOESM4_ESM.zip › SourceData/Figure4A.xlsx]

## Sheet: waveform
4.75	2	0.75	-4.5	0.25	3.25	-1	-1.25	-4.5	-7.25	-10.5	-12.25	0.5	1.25	-2	11	9.5	3.25	9	4.25	2.5	4.5	-0.5	-2.25	-5.75	-5.5	-2.5	6	7	5	-2	-4.75	-5	-2.75	-3.75	-2.75	-4.75	2	7.75	0.25	-4	0.5	7.25	2	-4.75	-2	-1.5	-2.5
4.25	2.25	1.75	0.25	0.5	4.75	4.25	1.75	-6.5	-0.75	1.25	-16.5	-27.75	-5.5	8.75	15	7.5	-0.25	-1.5	11.5	14	5.25	7.75	1.25	-1.75	-4.75	-9.5	-11.75	-7.75	0.5	4	-6	-2	-0.5	2	3.25	2.25	2.5	0.5	4.5	4.75	0.5	-8	-1.5	-1.25	0.25	2.75	1
-5.25	-3.5	3.25	6	0.75	0.75	9	-2.25	-5.75	7.25	1	-15	-27.25	-12	9	19	16	7.25	2.25	-2.5	-3.75	8.75	8.75	1	-5.75	-1.25	3.5	-5	-6.75	-3.25	-3.25	-0.5	0.5	-3.75	-0.5	-6	-2.5	3.75	1.25	3.75	-2.75	-0.75	1.75	7.5	5.5	-2.25	-0.75	-0.75
1	-5.25	-1	-1.75	-7.25	-6	-2	-4	4.75	5.25	-8.75	-13.5	-3	7.75	12.75	10	4.25	0.25	1.5	1.75	3	2.25	-5.75	1.25	1.5	3.75	-0.5	-2.5	-6	-1	-4.25	-3.75	-2	-0.5	2.5	0.75	-2.75	0	6.25	-2.25	-1.5	2	0.75	-2.25	-9.5	-6.75	9.25	2.5
0.5	2.25	1.75	1.75	4.25	0.5	1.75	4	-0.75	4.25	-5.5	-24.25	-13.25	-5.75	9.5	15.25	14.75	4.75	-4.75	-1.25	3.5	5.25	7.5	3.75	-1	2	3.5	-0.75	-5.75	-6.5	-1.75	-0.25	1.75	-5.25	-5	-1.25	-1.5	-1.5	-5	-11.75	-6.5	8.75	7	3.5	5.75	4.5	4.75	-2.25
2	2	-0.25	1.5	6	-0.75	1.75	-3	-3.75	-0.75	-9.25	-28.75	-16.5	10.5	15.25	14	13.75	4.25	-3.75	-4.25	6	6.75	-3	-1	4	0.25	-8.5	-12.25	-3	7.25	2.75	1.25	-2	0	5.5	-0.75	-7.75	-4	3.25	-5.25	-5.5	-0.5	5.5	5.75	10.5	3.25	-1.25	4
12.5	3	-2.5	0.75	2.75	3.25	0.75	1.25	3.75	6.5	1	-16.25	-22.75	-12.25	0.25	14.75	21	9.5	-5.75	-5.25	1.25	-1.25	-2.25	0	-1.5	-11.25	-8.25	2.5	5	-0.5	4.75	3	-3	0.25	2.25	-0.75	-1	-2.25	-5.25	3	1.75	-2	-1.5	-3.75	1.75	2.75	5.5	4.5
2	3	0	-4.5	0.5	2.75	0	2.75	6.75	5	-6.25	-20	-24.75	-6.25	11.25	11.75	6	8	3.25	-6.25	3.75	7.75	7.5	6.5	4.75	-3.5	-0.5	4.25	-2.25	0.5	0.25	-1.5	-14.75	-4	-6	-6.5	-1.5	3	4.75	-1.5	1	1.25	1.5	-5.25	-3	3	3.5	3.25
1	2	3.5	-5.5	-4.25	1.25	4.75	4.5	1.5	1	-10.25	-12.25	-5.75	-1.75	-1.25	12	4.5	0.5	4.25	-2.75	-2.5	-2	-2.25	-9	-4.75	3.75	4.25	2.75	1.5	-2.25	0.25	3.25	11.5	8.25	0.75	5	0.5	-6.5	-14.5	-8.75	3.75	-0.25	-1.25	0.25	-0.75	1.25	0	-2.25
3	-4	-4	-2.25	0.25	-4	5.5	0.75	-5.5	-3.75	-9.25	-13	-0.5	8.75	7	10.75	17	9.5	0	-3.25	-7.5	-10.75	-8	-4.75	0	5.5	4	-1.75	1	-0.75	-0.5	-2.5	-3	-2.75	-3.75	1.5	7	-4.5	1.75	6	2	-9.25	-7	1	5	3.25	-3	2.5
-6.5	4.25	2.75	-2.25	-4.75	-2.25	-5.5	-1.5	2.5	2.25	-5.75	-13.25	-9	-10.25	-3.25	10.25	-0.25	2.5	7.5	5.5	-1.5	2	1.75	-1.25	-0.5	0.5	2	-0.25	2	0	5.75	4.75	4.5	2.5	-3	0.75	-3	-4.25	3.25	1.25	-3.5	-1.75	-0.75	9.75	0.25	-1.5	-1.75	-4.25
-0.75	-6	1	6	-1.5	0.5	9	4.75	0.5	-3.75	-3.75	-15.5	-13.25	-7.25	0	13.5	11.5	5	0	4.25	12.25	3.75	1.5	6.25	4.75	-6.5	-2.75	0.75	-4.25	-4.5	-1.25	1	5.25	2.5	-3	-7	-3.5	-7.75	-6	-5	1.5	0.25	3.25	2.5	-3.5	-6	0.25	2.25
-0.25	-6.25	-2	8.75	6	2.75	0.25	-2.75	-5.5	0	-9	-21.25	-12.75	4.25	25.25	17.75	9.25	2.25	2.25	2.25	-3.25	-6.75	-1	1	-3.5	-4.75	1	-0.25	-5	0.5	-4.25	-5	-6.5	-4.75	-2.5	-1.25	5.5	4	-5.5	-3.25	-2.5	-7.5	1.75	15	11.75	10.75	6.25	11.5
-1.25	-4.25	2	10.75	8.5	2.75	0	-0.25	-8	-7.5	-11	-20.25	-13.75	0.25	13.75	19	10	7.75	8	8.75	5.5	-0.25	-5	-5.5	0.75	1	0	-1.75	-1.5	-5.5	-6.5	-4.75	-2.25	-1.5	-4.25	-2.25	-1.75	3	1.25	4.75	3.25	6.5	6.25	-11.5	-13	-0.75	2.25	5.25
-0.25	5.25	8.25	6	3.75	6.5	0.5	-4.5	-3.5	6	-1.25	-19.5	-25.75	-8.75	7	13.5	15	9	0.5	3.25	3.75	-3	-4	-4.5	-7.25	2.25	-4	2	5.25	-0.25	0.75	4.25	-0.25	-1.5	-2.25	1.75	-3.5	-2	2.5	7	0.5	0	-2.25	-6.5	0.5	-5	-6.5	-2
-7	-0.75	-5.25	-4.75	-0.25	2.75	7	4.75	7.25	9	-10.5	-22.5	-8	3	8	10.25	4.5	4.5	5.25	2	-2.5	-2	4.75	2.75	1.5	1.25	-0.5	3	1.75	-3	-1.25	-2.25	-6.25	-7.25	0.25	0.25	-4.5	-4.5	0.25	2.25	4.25	-2.5	-3.25	-0.25	4.25	5.5	0.25	0.25
-1.75	1	0.25	4.5	6.75	0.5	-2.25	1.25	4.25	5	-6.75	-24	-17	0	15	11.75	8.5	12.25	-0.5	0.25	6.5	-0.75	0.25	1.5	-2.5	-3.75	-2.25	-3.75	-8	-4.75	1.5	0.5	2.25	-4	-6	0.5	0.25	2.25	2.5	2	-2	1.25	-7.5	-7	-1.5	8.25	11.75	2.75
2	4.75	4	3.5	2.5	-2.75	-4.25	-3.25	0	0	-7	-13.25	-23.5	-17.25	-0.75	11.5	15.5	8.75	3.25	3	1	2.25	0.75	10.75	6	-2.5	-7.75	-3.75	-0.75	4.5	3.25	-1.25	-3	-5.25	-0.25	-0.75	0	-1.75	-2.75	-4.75	-0.75	6.5	3.5	0.5	3.5	9.5	3.25	8.5
-2	-2	5.75	9.5	6	3.5	2	-2.25	-4.5	2	-3	-20.5	-20.5	-5.25	3.5	17	15.25	8.5	6.25	5.25	0.5	1.75	4.25	4.25	3.75	6.5	-1	-7.25	-11	-3.25	-1.25	-3.5	-1.25	-3	-5	-1.25	0.75	-7	3.25	0.5	-5.75	-1.25	7	8	-2.25	-2.5	-0.75	3.25
-2.25	1	1.75	-0.25	-5	2	7.5	8.25	1.25	-4.25	-5.75	-20.25	-28.75	-10.5	2.75	17.75	20.5	7	-0.5	8.25	9.5	6.5	4	0.75	0.25	-3.25	-5.25	-3.75	1.5	-5.75	-1.5	-1.75	0.5	-2.5	-7.75	-1.75	-2.5	-6.5	-4	-2	0.25	3	4	5	1.5	4	1	0
-3.25	4	7.5	3.75	4.25	0.75	-0.25	-1.75	1.25	10.5	2.5	-14.75	-22.75	-13.5	3.25	16.5	10.25	-2.5	3.5	6	-0.25	1.5	-0.25	0.5	2.25	-0.25	-1.25	-4.25	-3.5	-2.5	-1.75	1	-7	3.25	-1.5	-6.75	6.25	2.5	-0.5	-1.75	-2.75	-0.5	9.25	8.25	4	2.25	-1.75	-2.25
2.25	-1.75	-7	3.75	0.75	-6	-1.75	6.25	10.25	10.25	-10.5	-24.5	-17.75	3.75	15	19.75	18.5	2.75	-3.25	-2	-2.5	4	-4.25	-3.75	-5.5	-1.25	-3.25	-6.25	-5.25	-0.75	-0.5	0	-6.5	-1.75	1	-4.75	-5.5	-1.25	5.75	12.25	3.5	-6.5	-0.5	3.75	7.5	2.5	-4.25	7
5.75	5.25	6.5	6.25	0.25	-5	-9.75	-1.75	-5.25	0.5	-2	-20.5	-20.25	-4.5	9.75	16	12.75	5.5	4	1.25	-0.25	1.75	-4	-1	3.75	-0.75	1.5	-0.25	-4	2.25	-0.5	0.25	1.75	1.5	-1	2.5	5.5	0.5	-0.75	-5.75	-7.25	-2.25	2.25	-2.5	1	1.25	-6.25	-2
4	3.75	4.75	-0.5	1.5	7.75	4.25	-3.25	0.5	3	-3	-18.5	-15.5	1.25	7.5	13.25	8.5	4.25	7.75	5	4.5	5	9.5	2.25	-7.75	-8.75	-8	-2	-4.5	-11.75	-5	-13.5	-6	9.25	10.25	2.75	-3.75	-7.5	-7.25	-3.5	3.25	9	15.75	7	2.75	1.75	0.75	-1.5
-1	-3.5	-3.25	3	7.5	8	3.5	-1.5	0.75	9	2.25	-19	-23.75	-9.5	2.75	11	13.75	15	7.75	1	-3.75	-4.5	-0.25	0	-3.5	-2.5	-5.75	-2.75	-1.5	3.75	1.75	-1.5	4	0.25	-5.5	-2.5	-0.5	2	1.75	-2.5	-4.25	-3.75	3.5	6.75	-0.5	0.25	6.5	2.25
3	5.25	3	-6.75	-5.75	3.5	3.25	-4.5	-2	4.5	-12	-21.25	-10.5	-3.5	6	14	9.5	2.25	5	2.5	9.5	6	6	5.5	-3.75	1	4.75	-7	-4.75	-4	-3.25	1.75	-6	-7	-6.5	3	3.5	1	-3	-8	-6	-2.5	1	0.75	2.5	-0.75	1	-1.75
2.75	-3.5	-6.25	-3.75	0.5	6.25	4.25	2.25	2.75	-0.25	-9.5	-16.5	-4	10.5	10	10.25	11	4.25	1	1	2.75	-0.5	-4.25	-6.25	-9.25	4	8.25	-1.25	-10.75	-5	0.75	1.5	3.25	-7.75	-1.75	1.5	-3	-0.25	6.75	5.25	3	-1.5	-5.25	-0.25	4.25	0.75	1.25	3.5
-0.75	-4.5	-2.25	1.5	0	3	0	1	2.25	-0.25	-9.5	-19	-19.25	-3.75	11	12.75	20.75	11.25	-3.25	-7.5	-2.25	3.75	1	6.25	5.75	-2.5	2.25	0.75	-3.75	4.25	8	0	-7.5	-14.25	-1.5	4.5	-1.25	-2	-3	0	5	2	0.25	3.5	1	-3	-3.25	-1.5
1	1.5	0	-2.25	-5.25	2	4.5	-0.75	1.25	-4	-10.25	-13	-7	0.75	10.5	10.25	5.25	5	1	-0.25	0.25	0.75	1	6	7.25	-3.75	0	3.25	-0.5	1.25	1.75	-5	-2.5	-2.25	-1.25	-2	0.25	-9.75	-6.75	0.25	-3	-4	-0.5	9.5	2.5	-4.75	-2.75	1.5
-8.5	-1.25	7	7	-3.5	-0.25	6.25	2	5	2.75	-3.75	-14.75	-6	-2.5	5.5	16	12.25	2.25	-3.5	1.25	-3.25	-2.25	3.5	-0.75	-7.25	-4.75	-4.25	1.25	4.75	-4.75	-2	-3	-3	-6	-7.25	-0.5	3.75	0	1	3.5	-1.75	1	1.25	6	11.75	8.5	2.75	-2
-3.75	-5.25	-0.75	3	-1	1.75	4	-4.5	-5.5	-2.75	-4	-12.25	-5	4.5	7	11.5	3.75	0.25	4	6	-2.75	-3	0.5	3.25	-3	1.5	4.25	1	-1.75	1.75	11.25	4	3.75	0.75	-1.5	-6	-5.5	-5.5	-10.5	-5.75	-1.25	3.25	9.25	5	-9.5	-5.5	-1.25	-3
2.75	-1	-1.25	1.25	-1	-3.25	-0.75	2.75	5.25	3.5	-8.5	-26.75	-21	-1.25	8	10	13	7.25	-0.25	-2.25	1.5	4.75	8.25	6	7.75	-4.5	-7.25	-0.75	3.25	2	-0.75	0	-1.5	-0.75	-1.25	-5	-9.75	-4.25	1.25	-4.75	-5.5	1.5	10	4.75	2	5	1.75	-2
1.75	7	-5.25	-8	3	8.5	3	-6.25	-4.75	2	-11.25	-13.5	-3.75	0	8.75	10.5	-5.75	-4	7.75	8	8.5	5	0.5	-2.5	-4.25	0.75	0.75	-5.25	5	-2	-0.75	-2.75	-6.5	-8	-2.75	0.25	0	2.75	-1.25	-2	5.25	-5.25	0.5	4.25	1.75	0.25	6.5	3
5	-0.25	1.25	-2	-1.5	-1.25	-8	-3.5	-0.25	6.5	-7.5	-24	-23.25	3	16	19.25	14.25	3.25	3.25	1.5	-5	-6.25	-4.25	-3.75	-0.25	5.25	5.75	-2	-2.25	0.25	-1.5	4.25	1.25	-4	-3	-6	-1.75	1	-4	2.25	2.75	0	-1	-1.25	2.25	-0.25	4.5	3.5
5.75	2.5	-4	0	2.25	-4.5	-3.5	-4	3	8	-6.5	-17.25	-14.75	-3	12.5	19	9.5	3.75	5.25	4.5	-2.25	-1.75	-0.75	0	-2.25	-0.5	-8.25	-10.25	1.5	7	7.75	2.75	2.75	-0.5	-2	1.25	-3.75	-6.25	-2.75	-10	0	9	-0.25	-2.5	1	-0.75	-0.5	-5
3	6.25	0.5	-0.5	3.5	-2.5	-0.75	5.25	4.5	6	7	-19	-30	-14	3.5	16	15.25	11	7.75	-3.25	-3.5	3.5	-3.5	3	-1.25	-4.25	1.5	0.75	-5.75	-4	-3.5	-2.5	-7.25	-6	1.25	3.5	4.75	3.75	2.5	0.25	0.5	0.75	7.25	-0.75	0.5	3.5	3	0.25
3.5	-0.5	-2.75	5.75	1	4	5.5	-2.5	0.75	3	-6.5	-26	-24.25	1.25	13.5	13.75	7	5.5	5.25	-0.75	-4	5.5	4.5	-2.5	0.25	6	0.5	-2	-4	1.25	-7.25	-7.25	2	4.5	-9.25	-11.5	0	7.25	12.25	-3.5	-9	-1.25	0.25	5.75	-2.5	5.5	9.75	0.5
3	-2.75	5.75	5	3	-4.25	-9.75	-2.75	6.5	3	-9.25	-22.75	-24	-1.75	9.25	19.5	17	9.5	0.25	0.75	1.75	-3	0.5	-4.75	-6.25	-5.5	1.5	2.5	3.25	7.25	-1	2.25	3	-4.75	-3.25	-1.25	0.75	0.25	1	-7.75	1.25	0	-3.5	0.75	-0.25	-4.5	1.75	-0.5
-0.5	3.5	-1	-3	3	-1.25	-0.5	4.25	-3.75	-1	-8.25	-12.75	-11.75	-9.75	4.25	10	15.25	15	12.75	-4.25	0.5	7.5	0.75	-2.5	0	2.75	-0.5	1	-5	-9	-3.5	0.75	-3.75	-8.25	-2.75	-3.5	5	5.25	1	-5.25	-0.5	-6.25	-12.25	-3.75	4.75	11	6.5	-1
-6.5	-11	-1.25	5.25	7	8.75	6	-2	0.25	3	-2.25	-19.25	-25.25	-12.75	0.5	22	22	11.75	5	1.5	2.75	1.5	0	-1.25	-5.25	-7.25	-1.25	-0.5	-3.25	2.5	2.25	-2.25	-0.75	2.5	-7.25	0	4	-3.5	-3.25	2	-2.25	-1.25	-3	-2.25	3	9.25	2	-2.75
-0.25	1.5	-2.5	-0.75	-1.75	1.5	4	-0.5	-1.25	8.25	2.5	-19	-25.75	-17.25	4.5	15	12.25	11.5	7.75	6.25	0.75	-4	2	-3.5	-4	-2.75	1.5	0.5	-7.25	-6	-3.25	0.5	1.25	5.25	2.5	-0.25	-6.25	2.75	2.5	7.5	5.75	-2.75	-1	-0.25	1.75	-4.5	-1.5	-6.75
-1.5	-0.25	-0.5	1.75	0.75	0	6.25	3.25	-2	-1.75	-2.25	-13	-16.25	-8.75	4.25	17.75	23.25	12.25	7.25	3.75	-5	-3.25	-2.75	-3	-7.5	-11.25	-7.25	-6.75	-1.5	1	4.25	4.5	1.5	3.5	3.75	-1.25	-0.75	-1.5	-0.5	2	2.25	3.75	-2.5	-2.5	0.5	-1.5	-1.5	-5.25
0.75	-2.5	9	12	7.75	8.25	-1.25	-5.25	0	7.5	7.25	-12.75	-25.25	-19.75	0.25	12.75	9	10.5	12	-1	-2.25	0.25	3.5	-4	-3	1.5	-4.25	-3.5	1	-9.5	-2.75	8	4	-6.25	-10.5	1.25	-0.25	-1.5	-2.5	-1.25	3.5	7.75	-2.25	-2.5	0	7.25	4	-3
-0.25	0	-4.75	4	3.5	0.25	3.25	-0.25	-0.5	1	-9.75	-17.25	-14.25	-4.5	7.75	19	15	5.25	-2.75	-0.5	-3.25	1.75	6.75	-4.5	-8	7.25	10	0	-4.75	-1.75	-6.5	-5.25	-4.75	-1.25	0.5	-0.75	2.75	-0.5	-4.75	-2	3.75	6.75	3.5	1.25	7	4.25	-6.5	4.25
-0.75	5.75	7	0	1.75	7.25	8.25	0.5	-1.25	-2.5	-4.5	-17.25	-15.25	-15.25	1.25	14.5	22.5	14.75	6.5	8	0.25	-0.5	0.5	0	-9	-9	-3.25	7.5	2	-4.25	-1.5	-7.75	-7.5	-3.75	-3.25	-3.25	-4.25	-2.5	1.5	2	7.5	8.25	0.5	5	0.5	-4	4.75	2.25
6.75	1.75	0	-0.5	-4.25	0.5	3.25	3.25	6	5.5	-10.5	-31.5	-21.25	-4	12	16.75	8	4.5	13.5	11.75	6.25	6.75	4.5	-2.75	-8.5	-2.75	-3.25	-2.25	-1.5	-5.5	-8.25	-5.25	1.5	4.25	-2.5	-4.75	-3.5	-4	-6.75	-6.5	1	5.5	6.25	3.75	1.5	3	2.25	-0.5
8.25	-5	-0.25	1.75	5.5	5.5	-1.75	1.75	5.5	4.25	-4.5	-14.75	-9.5	0	2.25	10.5	6.5	4.5	1.5	-7.25	-7.5	-1.5	6.5	0	0.75	0.5	1.25	2.75	7	-6.5	-9.75	6.75	1.5	-5.75	-2.5	-2	-1.25	-9.5	0	1	-1.5	1.75	1.75	-3.25	3.75	9.5	0.75	-0.75
-0.25	1.75	1	3.5	0.25	-8	-6	0	5.25	1.75	-8	-22.5	-14	10	16.25	18.75	11.75	12.75	5.25	-6.75	-5	3.5	3.25	0.5	0.25	-1	-1	-9	-12	-10.25	-4.5	3	-1	-3.5	-1.5	1.25	-2	0	7.75	8.25	-0.75	1	-1.75	-2	-3	3.5	-2.5	4.25
1	3.5	1.25	0.25	0.5	1.25	-1.75	-1.5	-0.25	2.5	-11.25	-20.25	-11.75	6.75	17.25	17	8.75	-3.75	-3	4.25	7.25	-3.5	-5.25	3.5	2.5	-9.25	-5	4	3.75	-2.75	2.5	5	-1.25	-0.75	-1.5	0	-3.75	-7	-4.75	3.75	-1	-8.25	-0.75	0	9.75	5.5	-3	3.75
-1	-2.5	5.75	1	-0.25	-2.25	-2.5	-2.5	4.75	5	-12	-15	-11.25	-4.75	1.25	12	12.25	13	2.25	-1.75	3.75	-2.25	-5.5	-4	4	4.75	5.5	4.5	3	3	-4.5	-0.25	0.5	-4.5	-9.5	0.5	1.25	-2	-1	-3.25	-8	-5.5	-4.5	-0.5	-5.75	5.25	6.25	-1.5
1	-4.25	-5	0.5	1.25	2.25	-0.75	-4.25	3.25	8.25	0.25	-18	-21	-9.25	12.75	16.25	12	7	1.5	8.25	10.75	-0.5	3.5	0.5	-5.75	-4.5	0	-4.25	-2.75	0.75	0.75	-4	0	-6.25	-9	-7.75	-0.25	5.75	5	-6	-6.75	-6.75	-0.25	4	8	1.75	5.5	7
-0.5	1.25	1.75	-3.75	-2	7	7.25	-4.25	-4.75	-2.75	4	-12.5	-30.5	-8	5	10	18.75	15	5.75	1.5	2	4.25	1.5	-1.75	-8.25	-8.5	0.25	2.25	3.25	-1	-9.5	-1.75	3	-0.5	6	-5.75	-7.75	-3.25	-7.5	-4.75	5.75	4.75	4	6	1	3.25	2.5	-0.75
-4.25	-1.25	2.25	-0.5	-2	-0.75	5.25	5	1.25	0	4.5	-13.25	-28.75	-10.25	12	17.25	18	17.5	2.5	-9.75	2.75	6.75	-0.25	5.75	3.25	-8	-5.75	-5.25	0.5	-1.25	-8.25	-3	3.75	1.75	0	-0.25	-0.75	-4.25	-5.75	5	5.75	-1	-2.75	1.25	2	-0.25	-0.25	0.5
0.75	0	-1	4.25	0.25	-0.75	-3	0.5	-8.25	-4.75	-3.5	-12.25	-0.75	1.25	4	10	1	-0.75	0.5	7.25	1.5	0.25	0.5	-6.5	-5.75	1.25	5	-1.75	4.75	-2	-4.5	2.75	4.5	4.75	-9	-4.25	1.5	0.25	2.25	0.25	-1.5	0.75	-1.75	0.75	5.5	0	4.75	6.5
1	-0.75	-3	3.25	3.5	-4.25	-1.25	3.75	8.5	2.25	-6.5	-12.75	-3	0.25	5.25	11.25	9.5	4.5	0	-0.75	-1.5	0.75	0.75	-0.25	-4	-5.5	-1.75	-3.75	-12.25	-7.25	-1.75	0.5	8.25	9.75	3.75	1	6.25	0	-2.5	6.75	3.25	-2.5	-6	-4.25	1.5	-1.5	5.75	4.25
-6	-8	-7.75	1	1.75	-1.25	5	7.75	6	4	-8.75	-25	-19	2	12	16.75	8.5	6	5.75	1.5	-0.5	-1	-0.25	-1	-2.25	-7.25	-4.25	-3	1.75	4	0.25	-4	8.75	7	-1.25	-1.75	-5	-5.5	-0.25	3.5	1.5	-5.5	-2.5	-3	0.75	2	0.25	-1.25
2	4.25	-0.5	-0.75	-3.25	-9.5	0	2.25	5.25	7.25	-10.5	-19.25	-5.25	3.75	10.75	11.25	3	-4.25	0.5	4.25	9.75	1.5	-5.25	-2.5	2	4.75	-5.5	-9.75	-2	1.75	0.75	-1	-0.25	0.25	3.25	-2.25	-2.5	1	-3.25	0.25	7	-1.5	-6.75	4.25	-5	-3	3.25	0.25
-3.5	2	1.25	2.25	1.5	-3	3.5	5.5	-0.5	6.5	-9.5	-18.75	-11.25	-2.25	9.5	16.75	8.75	5.5	-6.25	0	4.75	0.5	-1.5	1.5	0.5	1.5	-3.75	-4	0.75	4.25	-4.75	-5.25	-5.5	1	5.75	6.75	4	-3	-11.5	-6.75	-0.75	-3.25	1.5	6.75	0.25	2.5	3.25	-5
4.75	-4.25	-0.75	7.25	-1.75	-3.5	-4	1.5	-4.75	-3.5	-4.5	-14	-1.25	6.5	6.5	10	2	6.75	3	-10	-10.5	-2.75	8	4.25	2	2	2.5	2.5	1	1.75	-0.5	-1.5	0.75	0.75	3	-5.25	-0.5	1.5	-1	-1	-5	-3.5	-8.5	-2.75	-2	-2.5	-2.25	1
-4.25	-6	-2.5	0	2	3.25	4.75	3.25	5.5	5.75	0.75	-13	-26.25	-20.25	-0.25	10	12.5	7	4.75	5.5	5	6	6	3	0	-1.5	-5	-6.75	0.25	1.25	0.75	-1.75	-2.25	-1.25	-4.25	-6.5	-3.75	2	10.75	4.5	-3	0.5	-2	-5.25	-3.25	-0.5	-1.75	-4.75
0.75	-2.75	-3.25	-2	2.25	8	6.75	1.75	-0.5	-2.75	-11.75	-19.5	-17.75	-11.5	1.5	13.5	19	9	6	12.25	5.75	0.5	2.25	5	1.75	0	-3.75	-3.75	-2.25	-0.75	-0.75	-6	-9.25	-4.75	-4.5	3	1	-1.25	-1	6.5	10.25	5.25	-1.25	-1.5	-5.75	-4.25	-5.5	3.25
4.25	0.75	1.75	2.5	1.5	0	0.25	3.25	5.5	6.5	-5	-24.25	-21.25	-3.5	8.5	12	11.75	8.5	7.75	-0.5	-2.5	3.25	5.75	-1	-5	-7.5	-9.25	-6.25	-3.25	1.5	-1.5	3.75	4.25	4.25	-3.75	-1.5	1.25	0	2	6.5	1.25	-6	1	-2.25	0.5	-0.5	-4.5	-6.25
-0.75	0.25	5.75	3.25	2.5	4.5	-1.5	-3.5	1	0	-7.5	-13	-3.75	1.75	0.75	10.5	10	6	4	3.75	-0.5	-8.5	-7.5	-7.75	-5	2.25	2.75	2.75	6	-1.5	-4.75	1	-2.5	7.5	6	1.25	1.25	1.5	1.75	-4.5	-6.5	-1.5	1.5	-4	-8.75	-4.75	0	-0.75
-5.5	-7.75	-1.25	1.25	3	7.75	0.75	2.75	0.25	-3.5	-2.5	-14	-11.75	-2	5.5	11.75	10	5	3.75	1.25	8.25	5	-1.75	0.5	2.75	-6.75	2	-0.75	-9.75	-3.75	0.5	-1	-0.25	-4	-7.5	-5.25	3.25	-1.5	-2.75	-1.75	-5.25	-0.5	1.5	6	9.5	-3.5	-7.25	3
-3	-2.75	8	4.75	3.5	6	1	-0.25	-5	-1	0.5	-19.75	-31.75	-5	17.5	23.25	13	11.25	6.75	-7.25	-6.5	3	0.75	-3.75	-1.25	-5.25	-5	-3.25	3	-0.25	1.75	3.5	0	-5.25	1.75	-1.75	-0.75	0.25	-2.5	-4	-8.5	-3.5	5	4	3	2.25	0.75	2
2	8.25	10.25	3.75	-1.25	-5.25	-3.75	1.5	0	9.5	4	-16.25	-20	-8.25	8.5	16.25	12.25	8.75	2.75	3.75	-0.75	0.75	-1.25	-0.5	-7.5	-11.25	-2.75	0.25	-3.75	-4	2.5	0	8.25	4.5	0.75	-4.75	-7	6.5	0.75	-2	-1	-0.25	2.25	3.25	-4.75	0	3.5	2.5
-2.25	7.75	7.25	3	-2.5	3.75	0.5	2.5	5.75	-1	-9	-24.75	-18.75	-3.75	11.25	18	10.75	4.25	2.75	4.25	6.25	-0.75	-2.25	-4.25	-0.5	-7.25	-12	-6.25	-3	0.5	-0.25	0	0.5	0.75	0.25	-8.5	-2.25	10.25	7	0	-2.5	1.75	-5.75	3	10	5.75	-5.5	0.75
-3	-2	-4.25	-2.25	4	2.75	-3.75	-6	1	4	1.5	-13.75	-7.25	3	5.25	11.75	0.25	-0.25	-2	0.5	0.75	-4.75	-0.75	-2.5	0	7	2.75	7.25	-1.5	2	4.75	-0.5	-5.5	-0.5	9.25	4.5	0.5	-13.75	-9.25	4.25	1.25	-4.5	-1	1.25	3.25	-0.5	-7	-4.5
-2	-7.25	-4	3.75	1.25	3	7	1.5	0.75	-0.25	-10.25	-21.5	-13.5	1.5	17.75	23.5	18	9.75	4.25	6.75	-3.5	-9.25	-1.25	3.75	-4	-6.25	-3.5	0.75	0.25	-3.5	-2.25	-3	-8.5	-6	-1.5	-1.25	1	5.25	5.5	1.5	-3.25	1.75	3	-6.5	-4	-0.25	-1	2
5.75	-2	-4	0	-2	0	2.25	-9	-8.25	6.75	0.75	-19.75	-20.5	-2.5	4	14.25	22.5	11.25	-1.75	-0.25	6	2.75	-4.25	-0.25	4.5	-0.25	2.75	-0.5	-0.75	3.5	-1	-6.75	-10.5	-5	1.75	1	0.75	-1.25	-7.5	-8.25	-2	2.25	-1.25	-3.25	2.5	1.75	2.25	-2
3.25	1.5	-6.5	-4	-1.25	1.75	0	-0.5	2.5	-1.5	-0.25	-12.5	-10	-5.5	-1.25	10.5	2.75	-1.5	-0.5	2	8.75	13	7.75	-4	-4	-0.75	-0.5	-2.75	-2.75	-4	0.25	5.75	5.75	5.75	-3.75	-0.75	2.75	-2.5	-5.75	-5.75	-6	4.25	-1.25	-3	3.75	3.5	-2.25	0.25
-2	-8.75	-3	6.75	1.5	1	-2	-1.25	-1.25	2	-2.5	-16.75	-17	-9	7.75	19	19	12.5	8.75	1	-4.75	-6.25	-0.25	0	-5.25	-5.25	1	-1.75	-0.5	-1.25	-3	-0.25	-4.25	-5	-0.25	-0.75	2.25	-0.25	-3.5	4.25	4.5	-0.25	2.25	8.25	8.75	0.25	-4.25	-6.75
1	-5.25	4	-2	0	1.5	2.25	1.5	1	7	-6.25	-28.5	-21.25	6.25	12.25	12.75	19	8.25	-0.25	-1.25	-1.5	5.25	1.5	-5.5	0.75	5.75	-5.75	-7	1.5	-4.25	2.25	-1.5	0.5	3.25	-3	-6	-5	-0.75	0.75	0.75	9.75	-1.75	-9.25	-1	4.75	4.25	-0.5	2
0.25	2.75	1.75	3.75	0.75	3	-3	-3	2.25	4.5	1.75	-20.25	-23.5	-8.75	11.25	17.75	21	14	1.75	-3.75	-1.5	3.75	-3.5	-2.75	3.75	1.75	-0.75	-6.5	-2.5	5	-3.5	-3.25	-9.75	-10.75	-4.5	-2	-1	-2.5	-7	9.25	8.75	1.5	-2	1.5	0.25	5.25	3.5	2.5
-10.5	2.25	9.25	6.75	-0.75	-5.25	-5.25	-7.5	-5.25	7.75	2.75	-19.25	-21.75	3	16.75	18	9	8.5	7.5	1.25	5.5	9.25	-7.75	-5.25	-1.5	-7.5	-2.25	0.5	1.25	-2	-2.75	1	-12.25	-12	-3.5	-2	3.75	4.5	-0.5	-0.25	-0.25	1.5	-0.75	1.75	7.25	4.75	0.5	3.25
1	-2	-3.25	1	3.75	0.75	0	4.25	5.25	1	-2.5	-13.75	-10.75	-4	5.75	11.5	6.5	1.25	-0.75	-1.25	-6	1	1	0	-2.25	-2.75	2.25	6.25	1	-4	-0.5	9.5	6	-1.75	-6.5	-1.25	-0.25	0	-4.25	-7.25	3.5	11.5	-1.75	-4.5	0	-2.5	2	-1.75
-1.5	-0.25	-3.5	-5.25	-3.5	-2.25	8	5	-3.25	-4.75	-11.5	-29.5	-22.25	-2.75	11.5	20	20	10.5	6.5	-1.25	-1.25	6.25	6.25	0.75	5.25	-2.75	-5.75	-3.75	-7.75	-1.75	5.75	-4.25	-8.5	-1.75	-1	-1.5	3.5	5.75	4.5	-1.25	0.25	0.75	-0.5	-3.5	-2.25	2	-0.5	-4
3	4	6.25	1.75	-4.25	1	2.25	-4.25	3	8.75	-3	-12.25	-13	-1.25	1	10.25	2.75	-6	-8.75	-3.75	6.5	5	-1	-1	-2.75	4	4.75	6.5	6	3.25	1.25	-0.5	4	2.5	-1.25	1.75	4	0.75	-7.5	-12	-6.5	-4	1.5	2.25	4.5	5.5	0	-4.5
0.5	2.25	3	3.5	0	-1.5	-7.25	-5	0	1.75	-0.75	-15	-22.25	-10.75	-1.75	10.25	17.75	16.5	11.25	2.25	0.5	-4.25	0.25	2.75	4.25	-4.75	-6	0.5	4.5	1	-1.25	1	-1.25	1.25	-1.75	-0.75	-7.75	-3.25	2.25	3	-1.25	-0.25	-4	-3.25	-2.5	-1	0.75	3.25
6.5	3.5	-3.5	0.25	3.5	-0.5	2.75	0	-1.75	0.5	-6.25	-13.25	-7.75	-1.25	5.5	11	5.5	3.25	6.5	-1.25	-1.75	0.75	-4	-1.25	5.75	3.25	-1.75	3.25	4.25	-0.5	-4	-6	-0.25	1.5	-5	-4.75	-1.25	-4.75	-6.75	-3	6.5	2.25	-1.25	3	2.5	4.5	1	-1.75
2.25	0	0.5	4.75	2.5	5.25	0	-5.25	1.75	4.5	-0.5	-12.75	-28	-19	-5.75	15	21.25	14.25	5.75	7.5	-0.5	3.75	3.25	-1.5	3	1.25	-3.75	-9.75	-7.75	-2	-7.5	-6.25	5	-6.5	-8.75	-0.5	4.25	3.75	7.5	2	2.25	4.25	-0.75	2.5	5.25	6	-0.75	-3.25
-2	0.5	6	9.5	2	1.75	3	3	11	7.5	-7.75	-16.5	-16.5	-6	2.75	10.75	16	7.25	-3	-6.5	5.5	7	-2.25	-3.5	-2.5	-6.75	3.5	1.25	-3.5	-4.25	-4.5	1.5	-0.25	-2.75	3.25	5	-2.75	-5.25	1.5	1.5	3.5	3.25	-1.5	1	5.75	2.25	0	-5
-3.5	3.5	5	-0.5	-5.75	-4.25	2	2.75	1.5	0.75	2	-14.5	-24.75	-13.5	1.25	12	20.5	23.5	12.25	4.75	4.5	5.25	-4	-5.5	-4	-4.5	-1.75	-0.75	0.5	-14	-6	-3.25	-2.75	-3.25	1	1.5	-2.25	3.25	-3	-1.75	4.75	-2	-0.25	2.5	2.5	2.25	7	9.5
-0.25	-4.25	1	-5	-3.25	0.5	-1	-2.5	2.5	2.25	-6.5	-21.5	-19.25	-2.25	8.75	14.5	20	13.5	3.5	7.25	9.25	2.75	3.5	-1.5	-11	-6.5	1.25	2	-8.25	-6.5	-3.5	-1.5	-2	1	2	1.75	-4.5	1.75	1.75	-7.5	-4.25	0.25	5	4.25	-0.25	0	-0.25	0.5
-4.75	-1.5	4	1.75	-2.5	-3.5	-4.5	-5.5	-1.75	4	-2.25	-17.25	-14.5	-2.75	14.25	14.5	9.5	8.25	3.5	2.75	-3.5	-5.25	4.75	5.5	-1	-4.5	0.25	-3.5	-4	-1.5	-4.5	2.25	3	2	0.25	-2.5	2.75	5	-3.25	-1.5	-3.5	3.75	-0.5	2.25	2.5	-5.25	-11	-7.25
-7	-2.25	1.75	8	4.75	-2.25	-9.75	-11.5	0	11.25	0	-14.5	-18.75	-9.5	2.25	14.5	22.75	14.5	0.75	4.75	9.75	3	1.5	5.5	7.75	4.75	-4.5	-10	-1	-8.25	-14.75	-3.5	6.5	-2.75	-10	-5.5	2	-6	-5.25	2.25	1.25	-4.25	-4.5	-3.75	1.25	7	15.75	6.25
-1.5	1.75	3.25	2.5	2.75	2.5	2.75	0	3.75	6	2	-12.5	-23.25	-19	-2.75	13.25	18.25	17	3.5	-3.5	-0.5	0.25	4.75	-1.5	-3	-4	-5.75	0.75	-0.25	-3.25	-0.75	0.5	0.75	-1.75	-0.5	-3.25	-1.25	-0.25	-2.75	-1	-5.5	7.25	8.5	4.75	4.25	-2.25	1.75	3.75
0.25	-0.25	5.5	4.5	6.25	8.25	-0.25	-2.75	-5	5.5	-8.75	-27.75	-17	-2	12.25	10.25	11.25	16.75	4.5	-5	0.5	1.5	0.75	-4	-8	-2	3.25	-4	-0.25	9.5	1.75	2.25	0.5	-5.75	-3.75	-2.75	1	-3.75	-4.25	2.5	6.5	-6	-7.75	-0.75	5	2.25	-0.25	7.5
5	-1.5	-1.75	-2.75	0.75	3.25	0.5	-3.75	0	1.75	-0.75	-16.75	-17.75	-5.75	5.25	10.25	19.75	8.75	-1.5	-1.75	-3.75	-7.5	5.5	5.25	6.75	3.5	-3	0.5	-1.25	-6.5	-2.5	-4.25	4.25	2.25	-2.75	-10.5	-6.25	-2.25	3.25	9	-2.5	-1.75	6.5	9.75	0.25	0.25	4.75	1
9.25	0	-1.75	5	4.75	-0.25	-2.25	-1.75	1	6.5	-2.5	-29	-26.75	0.5	12.25	17	9.75	0.25	6.5	7.5	-2.25	2.25	9.75	11	6	-7.75	-10.75	0.5	-1.25	-8.5	4	0.5	-3.5	-0.25	0.75	-4.5	-3.5	-2.5	-0.25	-2	2	1	-3.5	-2.5	0	-4.25	-1	-1
-3.5	4.75	1.75	0.5	5	7.25	3	-3.25	-2.5	0.5	-2.75	-20	-25.75	-13.25	4.25	15.25	16	10	4.5	4.25	0.75	-2.5	2.5	1.75	-1.25	-6	-3.5	2.75	1.25	1.75	4.5	2	-8.25	-0.75	-2.75	-7.75	-6.75	-3.75	0	0.5	1	-1.5	8.5	9.25	5	-3.5	1.75	4.25
-1	0.25	5.25	6.25	5.75	1.5	3.5	1.25	-1.75	-1	-1.75	-13.75	-25	-18.75	1.25	12	20.75	16.5	11.75	3	-1.5	-2	-2	0	0.5	-0.25	-2.5	-0.25	-3.75	-7.5	-1.75	3.25	2.75	-3.5	-14.5	-5.75	4.75	4.75	-1.5	-3	0	4.25	5	3	-3.25	-6.5	-1.25	6.75
11	-1.25	-2	3.25	-3.25	-2.25	1.75	2.25	3	3.5	-11	-27	-16.25	4.25	16.25	12.75	3.5	7.75	4	3.25	3	5.5	7.75	3.25	3.5	-3	-6.5	6.5	-1.25	-4.75	-3.75	-9.75	-10.25	-3.25	4	-0.25	1	-0.75	-4.5	0.5	-1	1.5	0	0	0.5	-3.5	5.25	3
1.25	0.25	0.25	5.5	1.5	1.5	-2.25	-3.25	-1.25	-0.5	2.25	-14.5	-26.5	-11.75	10	18	7	9.5	5.75	10.25	2.5	0	6.75	2	-5.5	2	-0.25	-8.25	-1.5	-1.75	-1	3.5	-6.75	-7	1	0.75	1.25	-5.75	-1.5	-7.75	-4	4.25	-2	-0.5	2.5	4.25	3	3.25
2.75	-1	-5.25	-4	-3	-3.5	1	0	-3.5	-6.5	-4.5	-15.25	-11	3.5	11.75	12.75	12.5	12	1.25	-4	-4.5	3.5	1	-8.5	-9.5	-3	0.5	-5.5	1	-0.75	-1.75	-4.25	-1.75	-1.25	1.75	5	4.75	4.5	5.25	6	1	3	-5	-2.75	0	-0.75	1.5	7.25
1.5	-0.75	-4.5	-5.25	0.5	7.5	6.75	-4	0.25	-0.75	-3	-15.5	-20.5	-6.5	7.75	19.25	19.5	9	2	3.5	-0.25	-0.5	4.5	7	0.75	-8.75	-5.25	-6.25	-3.25	-2.25	-3.75	-2	-6.5	-12.5	1.25	7.5	1.75	-0.25	-2	-5	-5.75	-3	2	6	7.75	7.25	6.75	-0.5
-2	-6.75	-3	9.75	9.25	0	1.75	8.25	1.75	-7.25	-11.5	-13	-9	3.25	13.5	10.25	1.5	-4.5	-4.75	-1.25	-2.25	-0.75	-5	-1.75	4.25	0.75	1	0	-2.5	-6.25	-6	-5	4.25	6.5	5	4	2.5	3.25	2	1.25	-1	3.25	-2.25	-1.5	0.5	1.5	4.5	-2.25
-2.25	-10.75	-1.5	7.25	8.5	8	6.25	6.5	7.5	0.5	-11.5	-25.75	-26	-6	6.25	12.5	19.25	15.25	7.5	-1.5	-5	-6.25	-1.75	5	2.5	0.5	-5	-0.75	-5	-10.5	-3.5	-5.25	0.25	1.5	2.25	-2.25	-2.5	1.75	3.25	1.75	2.5	5.75	-2.5	0	0.75	4.5	5.75	-1
-4	-0.5	3.75	0.75	4.25	5.25	7.5	1.25	0.75	3	-6.5	-13.75	-1.25	1.5	9	10.5	0.25	-3	0	-0.75	-1.5	-2.5	-4.25	-4.5	5	7.5	7	2.25	-5.5	-1.75	-0.5	-5	-0.25	1.75	-10.25	-7.25	-1	-4.25	3.5	5.75	0	2	2.5	4.25	3.75	0.75	-1.5	2
0	4.5	0.5	1.75	-0.75	-2.25	-0.5	2.5	5.75	2.75	-9.75	-25	-12.5	2.5	14	15	8.75	2.25	4.5	-1.25	3	10	7.5	6.25	4	0	-7	-6.25	-2.75	0.75	-4.5	-5.25	-9.75	-5.5	-3.75	-4.75	1	2	2.25	5.75	0.25	-5	0.5	1.5	-1.5	0.25	6.75	2.75
-1.5	1.5	1.5	2.25	6.25	6.75	6	-1.75	2	3.25	-3.25	-18.5	-23.25	-8.5	4	15.75	23.25	11	-1.75	-1	-4.25	-1	2.75	1.5	3.25	-2.25	-7	-5.25	-3.5	1.25	-1	-10.5	-1	4.5	11	2.75	1	4	-0.5	-4.75	-3	-1.25	0.75	-2	0.5	1.75	-2.25	-2.5
-0.75	-4.25	0.25	0.25	-5	-3.75	-4	3	5.75	6.75	-10.5	-21	-6.25	1	13	10.5	13	8	5.25	-3	-6.5	-0.5	3.25	-0.25	3.25	-2	-1.5	-1	-4	-0.75	-2	-4.75	3	8	5.5	-5	-7.5	-5.75	-8.25	-7.25	-3.5	2.5	4.5	6.25	4.25	-5.5	6	3.5
2	-5.25	-5.25	0.25	-4.5	-2	2.75	1.75	-3	-5.75	-7.5	-13	-11	5.25	16.25	12	7	4.5	-2	-1	6.75	3	-10.25	-7	-4.5	-5	-3.25	-5	1.25	3.25	4.25	0	1.5	2.5	2.75	3	4.25	-2.5	2.75	3.25	-1.75	-1.75	-0.75	-2.5	2.5	0	-1.75	-5.75
-2.75	0.25	7.75	0.25	0.75	8.25	4.5	0.75	-1.75	5.5	4.5	-22.5	-28	-13	9.75	17	14	7.25	-4.75	-2.75	0	-4	-6.75	-7.5	0	-2	1.75	9.75	7	5.25	7.25	-1	-5	-3.5	-3.25	-1.5	3.25	1.5	-3.75	1.75	3.75	-3.5	0.25	-6.5	-4.75	0.5	4.75	11
4.25	7.25	9.25	2.25	-3.25	1.25	1	-1	0.75	2	-5.25	-15.5	-19	-16.75	12.75	19.25	16.25	11.25	6.75	5.5	-0.75	-4.75	-2.25	-0.75	-2.5	-6.5	-7.75	-5.75	-4.75	-2.75	3.75	6	2.25	-5.25	-3.25	2.75	1	-0.75	-3.5	-3.75	0	2.5	1.75	0.75	0.5	-2.25	1	7
0.25	-4.5	0.75	-6.75	3.5	6.75	4.75	2	7.25	5.25	-8.75	-23.25	-11	3.25	10	16	10	2.25	0	3.75	-4	-7	5.5	6.25	-0.75	3.5	5.5	-0.75	-3.75	-5.25	-5.75	-3	-3.75	-0.25	1	-1.5	-6	0.5	0.5	0.25	5.25	3.75	-8	-5.25	-1	-1.25	1.5	-0.75
-7.5	-5	-2	-1.25	-5	3.25	0.5	1.5	-1	-4.75	-7	-14.5	-3.25	2	1	13	10.75	8	10.25	11	2	6.75	3.5	-1.75	-5	0.25	-3.25	-10.75	-7.25	0.5	-0.75	-3	1.5	-2.25	-8.25	-6	-0.5	4.5	1.5	-2.5	5.25	3.5	-1.5	-1.75	0.75	-3.75	-4.75	2.75
2.5	0.5	4.5	3.25	3.25	-6.5	-3.5	-1.25	4	2.75	-4	-13	-9.75	-0.5	6.5	11.25	10	0	0.25	6.25	1.25	-1.5	0.5	-0.5	-2	-1.5	-10.75	-6.75	-4.25	-6.25	-1	8.25	9.75	6.75	3.25	6.5	-1.5	0.25	-3.5	-6.25	-4.5	-6.5	-2	1.25	4.75	2.75	4	5.75
1.5	-1.25	-0.25	3.75	-5.75	-11.5	-2.75	7.75	5.75	6	3.75	-19	-25	-5.75	9	10.5	8	10	8	-1.5	2	2	-1.5	-8.25	1.75	-1.5	-6	0.25	2.25	-1.75	-4.25	1	0.5	2.5	0.25	0.75	3.5	0.75	-6	-4.25	4	0.5	-2.5	-4.5	-1.25	7.75	3.75	1
1.75	-5.75	-7	-0.5	-0.75	-3.25	-3.5	7.75	8.75	-1.25	-11.5	-27.5	-20.5	10.25	13.5	11.25	12.75	14.5	-1.25	-5.5	-3.75	3.75	7.25	1.25	2	0.75	-4.75	-4.5	-0.5	-0.25	-2.75	-3.5	-1.75	1.75	5.75	-2.75	-4.75	-0.25	7.25	2	-4.25	-4	-8.5	-2	-4.75	-1.75	7.25	4.75
5	-3	3.5	3.75	-1	-5.75	4.5	8.5	-1.25	-2.5	-10.75	-19	-16.25	-5.5	9.25	12.5	7	8	4.25	4.75	-1	-6.25	0.25	5.75	0.25	-8.75	1	11.5	1	-0.75	3.25	-0.75	-2.75	-11	-4.5	-0.5	-4	-3.25	2.75	-1.25	-10.25	-9.5	-1	4.5	10.75	9.75	4.5	-6.75
-1.5	-1.5	-1	-5.75	4.75	3.5	2.5	-4.5	0.75	-1.25	-8.75	-12.5	1.75	3	0	10.5	7	1	3	3	-0.75	3	-2.5	-2.5	-1.25	3	-5	-2.5	1.75	-0.25	0.75	-0.5	2.5	3	4.25	-2	-4.5	-0.5	0.5	-1	2	-2.25	-3.75	3.25	4	5.5	-2.5	-4.75
0.75	1.5	6	5.75	-0.25	-4.5	-0.5	7.25	1	0	-8.25	-25	-20	-5.5	9	15.25	13.25	10.75	5.75	9	6	2	-5	-2.75	-8.5	-6	-6.5	-3.75	3	-5	-2	5	-0.25	-4	-8.75	-4	8.5	10	2.25	3	-0.75	-1.5	-1	1	2.5	-4.75	-3.5	-1.5
3.75	-0.75	3	-1	-3.5	0.75	3.25	-7.5	-8.75	-1.25	-8	-27.25	-20	3.75	13.75	16.25	13.75	10.75	5.75	-1.75	2.5	5.25	6	0.25	-1.25	-2.25	-11.75	-7.5	3.25	7	2.75	2.75	-1.25	-3	-7.5	-4.75	-5	-1.75	-3	4.75	9.25	2.75	-1.5	-2.75	-3.5	-4.5	0	4.5
0	-6.75	-0.25	8.25	-0.5	-2.75	2.25	-0.5	7.25	3.75	-11.25	-12.25	-4.5	-0.25	4.5	10.75	6	-4	-1.75	-8.5	-2.75	2.75	4.25	-1	-7.75	5.25	6.5	1.25	1.25	1.75	4.5	0.5	-5.75	-2.5	5.5	2.5	-1	-2.75	-4.5	-0.25	-3.75	-3	-3.5	-2.75	4.5	-0.25	-2	-5.25
2.25	8.75	3.5	3	2.5	-0.25	-3.5	-1.25	1.25	1.25	-11.25	-13	-4.25	8	3.75	12.25	2.25	-5.25	0.5	1	-1	-3.5	-3.25	-9.25	1.75	6	1.5	-1.5	-0.75	-1	0.5	0.75	3	-1.25	2	3.25	0.5	4.75	-2.25	-9.5	-1.75	2.5	2.25	4.75	4.25	0.25	-0.5	-1
-0.5	-6.25	3.25	6	-6.5	-10	-1	4	7.25	0	-8.75	-12.75	-8.5	-2.5	5.75	12	9.25	2.75	3.5	7.75	2.5	1.25	3.25	-4	-3	-4	0	-2.75	-1.5	-3.75	-6.5	2.75	7.25	-1.75	-2.5	-1.5	7	0.5	-9	-0.5	2.25	2	2.25	2.5	-1.25	-3	2	2.5
-2.75	-5.75	-11.25	-9.75	2.5	1.25	10.75	8.5	-0.5	0.5	-0.5	-13.5	-23.75	-14	0.5	20.5	24	10.5	12.75	2	0.75	-1.25	1.5	-3	-6	-0.75	-5.5	-7.25	-4.5	2.5	-6.25	-5.75	-1.25	-1	2	7.25	-2	-4.5	3.75	0	-1.5	0	-1.5	0.75	2.75	1.5	-1.25	2.25
-6.75	0.75	-4.5	-3.25	0.75	5	7.5	1.25	0	-4.25	-12	-12.25	-6	2.25	0.5	11.25	5	0	0.75	3	7.25	2.25	3.75	3.75	-0.75	-4.5	-2.75	1.25	1.75	1.75	-3	-7	1.75	2.75	2.75	0.75	-0.5	-3.5	0.5	5.75	-3	-4.75	-5.75	-4.75	-4.25	-4	-4	3.5
2.75	1	-5	-4.75	4	5.5	7	1.25	2.75	4.25	0	-15.5	-23.75	-11	6	19	20.75	6.75	-2.25	-2.75	6.25	11	3.75	-2.75	-5.5	-4.25	-9.75	-2.25	-6.75	-3.75	-1.75	4	5.25	5.25	-2.75	-5.5	-6.75	-1	2.5	0.25	6.25	2.25	-2.5	-3	2.25	-6	-3.5	0.25
-0.75	7.25	0.25	-1.75	3.75	6	3.75	-0.75	4.25	6	-1	-14.25	-13.75	-4.5	9.25	16.25	11.5	8.75	3.25	-2.75	-5.5	-3	-1.25	-7.5	0.75	-0.75	-8.25	-7.25	-3.75	-3	-5.5	-3	5.5	4.25	-4.5	2.75	7.25	4	0.5	-5.25	-1.25	9.5	1.25	0.5	2.5	3	2.75	2.75
-3.25	1.5	4.25	-2.5	-9.5	-4.5	1.5	0.25	2	7	-1.75	-16	-22	-7.75	8	13.75	15.75	10.25	3.25	-1	-1.5	-1.5	-2	1.75	-2	-5.5	-7.5	-3.5	-6	-3.5	1	6.75	9.75	5.25	4.75	10.5	4	-0.25	-2.75	-3.75	-9.5	-1	1	2.5	-3.75	-4	1.5	0.75
-4	4.25	5.5	3.25	-6.25	0	-1.25	-3	-1.75	5	-0.25	-14.5	-3.75	6.5	6.5	10.75	1	-5.5	4.5	3.75	-0.25	-2	-2.25	-3.75	0.5	6.25	6	-1.75	-0.5	-4.5	-10.75	-3.75	2.25	1.75	0.25	-0.5	-4.25	-0.25	5.75	5.25	2	-6.75	-4.5	3.75	-1.25	-1.25	6.5	1.5
2.5	3	0	-0.25	5.5	10.5	6.75	4	3.5	4.25	-7.5	-25.5	-18.5	-0.75	9	10.25	8.25	1.25	-2.75	3.75	1.75	-1.25	-0.25	-0.5	-5.75	-0.25	9.5	8.75	2.75	-7.25	-7.25	-0.25	-2	-4.75	-8.5	-5.75	-3.5	5.5	5.75	7.5	-0.5	-6.25	0	6.5	-0.75	-1.75	0.5	5
3	8	8.25	10	5.5	4	0.75	-3.5	0	-1.75	-5.75	-19.75	-25.5	-16	0	13	15	8.25	10.5	3.5	4.5	8.75	3	-7.75	-8.5	-5	-0.5	-1	2	-5.25	-5.25	-0.75	3.75	7.5	-0.75	3	1.25	2.25	1.75	0.5	-1	-8.25	-7.75	2.5	4	-1.5	-6	-6.75
-3.75	1.75	2	-1.75	-5.25	-2	-0.5	-4.5	2.75	15.5	0.75	-25.25	-17	2	5.5	19.25	16.75	-1	-6.5	0.25	2.75	-0.25	1	1.75	0	2	2.75	-4.5	-4.5	-4	-3	-1.75	2.25	0.75	-2.25	-6.5	0.75	-4	3	7.25	3.75	-1.5	2.5	3.25	-2.25	1.75	-1	1.25
1.5	5.25	2.75	-6	-3.75	1.75	2	-0.75	2	1.75	-8.75	-19	-14.25	-1.75	10	16.75	12	0	-2	1.75	3.75	2.25	-2.25	0.75	-3	-10.5	-2.25	10.75	2.25	-5.25	-5	2.5	11	0	-7.25	-7.25	-8	3.5	4.5	-3	-1.5	-3.25	0.5	1	-0.25	6.25	-3.75	-1.5
4.5	-6.25	3.5	1.75	0.25	5.25	3.25	-2.5	-3.75	7.75	-3.75	-21	-21.5	-11.5	6.75	12.75	17.75	17.25	5.75	2.5	-0.75	-3	2	-0.5	-6.75	-2.25	-1.5	-3.75	-1.75	-1.5	-1.5	1.25	-0.5	0.25	-1	-9	-3.25	2.75	-1	-5.25	0.25	7.5	4.25	0.75	5.5	-1.5	-1.5	2.25
3	13.5	5.5	3	-0.25	1.5	2.75	5.5	1	-3.25	-3	-17.25	-32.5	-24	-4.25	10	17.5	13.75	9.75	5.5	0	-4	8	5.25	1	7.75	8.75	-2	-8	-9	-2	-0.5	5.25	-0.25	-0.75	-1.25	1	-1.75	-9	-5.5	-2.25	1.5	-2	-6	-3	2.75	2.5	4.25
0.75	4.75	2.75	1.25	-3.5	-4.75	2.25	-7.25	-5.75	-4.75	-5.75	-13.5	-2.75	-0.25	5.75	10.75	4.25	-2.25	-2.75	-0.75	2	1	-0.25	-0.25	3.75	5.5	5	-0.75	4.75	4.5	-2	1.75	5	-3.25	0.5	-1.5	-6	-5.5	-6.75	-10.25	-5.75	-3.5	-2.25	4	7.25	-2.75	-0.25	1.5
-3.25	-4.75	1.5	3.75	5.5	2	4.75	-1.75	1.5	6.5	-7.75	-19.25	-24	-8.75	11.75	29.25	19	5.75	1.75	-1.5	-4.5	-2.5	6.25	3.5	0.5	-10	-8.25	-0.25	-3	-8.75	-1	-2	-6.25	-8.25	0.25	4.25	8.25	2.25	1.75	2.25	-1	3	2.75	4.25	5.5	-1.25	-2.25	-2.75
-2	-1.5	1.75	-2.25	2	1.5	1.75	-2.25	2.75	4.25	-1	-15.5	-19.25	-8	7.5	17.25	16.75	21.25	8.75	-1.5	-4.75	-5	-1	-2	-4.75	-1.25	8.5	-2.25	-5	-1	-5.25	-8	-3.5	-0.25	6.5	5	-2.75	-7.75	0.25	-0.25	-5.75	4	5.75	-2.5	1	3.75	1.25	-3.5
-1.5	-2.75	-4	-1.5	-3.5	-0.5	0.75	-9.75	-4.75	6	-2.25	-12.25	-4.5	-1	5	12.25	-2	3.5	11.25	5.5	1.75	6.25	-1.25	-4	1.25	-5.5	-4.25	2.25	0	-2	3.25	4	-3.25	-3.75	-4.25	-7	-1	-4.25	-0.75	7.75	7.75	1	-3.25	1.5	3	7	-2.75	-5.25
-6.5	-3.25	2.5	9.75	4.25	5.25	-1.5	1.5	3.5	0.25	-7	-12.25	-13.75	-12.75	4.5	14.25	5	-2.75	3	5.5	6.75	7.25	-2.75	-3.25	0	1.25	-3.5	-4.25	6	7	-2	0.5	-3.5	-5.5	0.5	0.25	-2.75	-8.25	-6.5	3.5	2	3.25	0	1	8.25	9.25	1	-5.5
-1.25	-2	-4.75	-7.25	1.75	9.5	4	-2.25	1.25	4.25	-5	-15.75	-20.75	-12	-4.75	10	9.75	2.25	1.75	-2	3	10.75	9.5	3.75	6.25	6	-7.25	-4	0.5	-6	-6	-1.75	-1.5	-3.5	0.25	0.5	3	5.75	7.75	9.25	3.25	-4.75	-6.25	1	-1	-7.25	-2	2.75
6.75	9.25	2.25	2.5	-2	-4.25	4	1.5	-2	1.25	-7.5	-26.25	-13.5	2.5	18	22.5	8	2.25	-1.75	-4.5	1	3.75	0.5	-9.5	-9.5	0	2.5	3.5	0.5	-1	-1	-5	-4.25	0.75	3.5	0	-6	-9.25	-6.5	4.75	6.5	5	3	1.75	-1.25	2.75	1.5	-6
4.25	1.75	-7	-2.75	-2	-3.75	-1	4.5	2.5	4	-0.25	-13	-12	-1.5	2.5	10.75	8.5	-3.75	-4.75	0.75	4.5	2.25	6.5	4	-7.25	-3	3	-1.75	-1	6	4.25	0.25	-3	-5.75	-6.25	-4	3.75	3.75	-4.25	-1.75	-3.25	-0.5	1	-1.75	3	6.5	2	5.25
-0.25	-0.75	-2.75	-1.25	2.5	-1	-1.25	-3.75	-3.75	-3	-2.5	-14.25	-15	1	16	14	5.5	3.25	2.75	-1.75	3.5	7.25	3.75	4.75	1.75	-1.5	5	4.25	0	-9	-9.5	-4.25	-5.25	-10	-10.75	-4.5	-3	0.5	2	-2	0	1.5	1	3.75	7	3.75	-2	0.5
-4.25	-8.25	-0.5	2.5	4.5	3	-7	-8.5	-5.25	2.75	2.75	-16.25	-6	3.25	8.75	11	8.5	-0.5	-3.25	-1	2.5	2.25	6.75	4.75	-3	5.25	-5.5	-9.5	-8.75	-7.75	-4	-1.25	3.75	5	3.5	-1	-0.5	0	7	0.5	1.5	-1.25	-1.75	0.5	3.5	4.25	5	-2
-11.25	-0.75	2.75	-7	4.5	1.75	-4.75	-3.5	2.5	-8	-10.25	-13	-4.75	-0.25	5	10.75	12.25	4	3.5	7.75	3.75	-0.75	-2.75	-3	-0.75	0.25	0.25	0.75	-4.75	-5.75	-1.25	-1.25	0.75	-1.5	3.75	1.5	-3	0.5	1.25	-10.75	-2.75	-0.5	0	-1.5	7.5	8.25	0.75	-3.5
5.5	-0.75	2.5	4.75	2	2	-3	-4.5	-3	0.5	-6	-12.25	-6.25	-1.25	8.5	14	6.25	-2.75	-2.75	1.25	-2.5	2.5	5.75	6	-0.25	-0.5	-2.75	-4.5	1.25	3	2.5	0.75	-4.25	-1	-4.5	-6.5	-4.25	0	0.75	5	1.25	-3.25	-2.25	2.75	-1.5	-3	1.25	-6.75
0.5	4	-2.5	0.25	3.5	-2.75	-0.25	6.5	-1.25	-7.25	-11	-12.25	-11.5	-3.5	10	12	8	2.75	3.75	-1	-2	11	12	-2.25	-6.5	7.5	1.5	-0.5	0.25	-2	-5	-9	-3.5	-4.25	1	0.25	5.25	-0.5	-4.5	-3.5	-1	-1.5	-1.25	4	0.75	0.25	-4.5	3.75
9	2.75	3.25	3	0.75	-0.25	2.25	0.25	-4.25	-6	-10.5	-16	-13	-4.5	5.75	12	9.25	5.75	11.25	9	0	0.25	1	6.5	3.75	1.5	-5.5	-10.5	-1.75	-9	-10.75	-5.75	-3.25	-3.5	1	5.75	-3.25	-4.5	6	3	7.75	1	-6.5	-1.75	3.25	5.75	2.75	8
1.25	3.25	-5.75	1.5	2.5	-1	-0.25	-0.25	2.75	0	-8.5	-14.5	-7	-1	4	11.75	9	-3	1.75	4	5.25	6.75	1.75	-3	-1.25	-2	-2.25	0.5	3	1.25	1.25	0.75	-8.25	-11	-7.5	0.75	3.75	-1	-1	1.75	-2.5	4.5	6	-2.25	-4.25	1.75	2.75	3
5.25	4.5	7	4.5	-2	1.25	-2.25	-9.75	-3	2	-6.75	-14.25	-8	-6.75	4	10.75	1.5	-12.25	-4	7.75	7.25	6.75	4.25	-7	-5.25	-1.5	3.5	7.75	4	0.25	6.75	2.5	-0.25	-1	-2.5	0.75	0	0.75	-6	-4.75	-8.5	-0.5	3	-0.5	-1.25	-1.25	6.5	5.75
6	0.5	-3.75	-4.25	-0.25	2.5	0.5	-3.25	3.25	11.25	-3.5	-13.75	-5.5	2.5	2.75	10	0.5	-0.75	2.25	-3.75	-7	2.25	5	6	3.75	0.5	-0.5	-5.25	-8.75	-2.25	-0.25	-6.75	-3.5	4.5	3.25	-3.25	3	-1.5	2	-2.75	-4.25	1.75	1.75	6.25	-1	0.5	7.75	3
-3.25	2.25	2.25	4.25	-3.5	0.75	1	1.25	1.75	7.5	3.5	-13.75	-26	-19.25	-3.75	15.5	19.75	14	4.25	2	9.5	4.5	-0.5	-5.5	1	4.25	-1.75	3.5	5.75	-4.5	-11.75	-10.25	0.5	3	3.25	3.75	0	-6.25	2.75	0.25	2.5	-1.25	2.25	-0.75	-12.5	-10	1.75	6.25
-1.75	2.5	5	-1.5	-7.75	-1.75	1	6.25	12.75	8.25	-6	-14.75	-15.25	-9.25	5	10.75	2.25	2.25	2.5	-0.5	0	0.75	-0.5	-1.75	4.25	1.25	0.75	3	0.25	-3.25	-5.75	-0.75	2	3.75	-1	-3.25	3.25	0.75	3.75	3	3.5	-2.25	-0.75	0.75	-6.75	-4	-0.25	-6.25
2	1.75	1.75	1.25	-1.5	-5	-0.25	3.5	0.5	5.75	0	-17	-6.5	4.75	6.5	10.25	1.5	6.5	7.75	0.5	-3.25	-4	-0.5	-0.5	-3.25	2.75	2.5	-1.25	-9.5	-3.25	0	-0.75	0.25	2	0.5	2.5	-3.25	-2.75	-1.25	3.5	-1.25	-3.25	2.25	12.5	7.25	0.5	-5	-0.25
3	3	3.25	8.75	3.25	1.25	-3.25	-8.5	0.75	1.5	-5	-22.25	-22.25	-8.5	5	11.5	18.25	17	11.25	5.25	-6.5	-4.25	4.25	7.5	4.25	-0.25	-8.5	-6.25	-0.75	-2.75	-0.5	-0.5	2	2.5	-1.25	-3.75	-8	-5	-2	-2.75	-1.75	-3	-3.75	-0.5	0	-2.25	-3	3
1	-1.75	-1	1.75	6.75	7	10	3	2.5	6	-1.5	-15.5	-18	-5.5	5.75	14.75	13	4.75	-5.5	-7	0.75	-0.75	1	5	-0.5	3	3	0.75	-5.75	-3.5	1.25	-8.5	-5	11.75	6.5	0.25	-6.5	-7.5	-5.5	1.5	4.5	1.25	-2	-3.25	1.5	-4	-8.25	-0.5
1.75	-2	1	2	-2.75	4	5.25	-0.75	-4	-3	-5.25	-15.75	-11.25	-4.75	-1	13.5	15	18.5	15.75	5	1.5	0.5	-0.75	-2	-5.5	-6.75	0.75	1.75	0	-3	-0.25	-2.5	2	-5	-3.25	0.25	-1.75	-4	-4.25	0	4.5	-3.25	1	-1.75	-4.25	-2.25	-1.75	-5
7.5	8.25	2.25	0.75	5.25	7.75	0.25	-5.75	8.25	1	-8.75	-19.25	-27	-8	6.75	13.75	13.5	4	7	8.75	-2.25	-5.75	-3.75	-4.5	-3.25	-0.25	1.25	5.75	2	-7.75	-3.5	-3.5	-0.5	0.5	-5.25	-3.5	-5.75	-1.25	2	5.75	3	2	7	4.75	-4.25	4	5	2.75
5.25	2.25	5.25	1.25	-1	-0.75	-2.75	-6.5	3.75	12.25	3.25	-15.25	-10.75	-7.75	8.75	18	10.5	9	3.75	-0.5	-2.5	0	1.25	-5.25	-6	0	-5.75	-6.25	-1.25	-1.75	-3	-7	1.75	3.5	0.5	0	-2	-3.5	-9.5	-0.75	2.75	3	1.75	3.5	3.75	5	-0.5	-1.75
0.5	5.5	0.75	-2	-1.25	3.5	3.5	8	4.75	-2.75	-8.75	-26	-18.25	4.25	16.75	14.5	4.75	10.5	5.5	-5.5	-2.25	-2	-1	-3.75	-7	-4	6.75	1	-5	1.25	-2.25	-6.25	3	-0.5	-4.25	4	-1	-3.25	-0.75	0.75	2	4.5	6.25	5.25	-3.75	2.75	11.5	8.5
-3	1	6.5	-1.25	-7	-7	1.5	2.75	4	5.25	-1	-17.25	-20.25	-11	7.5	11.75	10	8.5	4.5	-1.25	-2.25	3	8	5	-2.75	3.25	0.75	-3	-1.5	0.75	-2.5	-1.25	-7	-1.25	5	4.75	0.75	-5.25	-3.75	-3.5	-4.5	-3.5	1.25	-2.25	-2.75	-2.5	1.5	3.5
-1.25	-3	-3.5	5	-2.5	-9.25	-0.75	0.5	4	7	-6.25	-14.75	-20	-2.75	13	17.75	14.5	5.75	-5.75	-4	-1.5	-4	1.75	2	3	3.75	-2	1	-6	-2.5	3.25	0.75	-3.25	-6	-3.75	-2	6.5	8.25	0.5	2.75	-5	-2	-4.75	1.75	-2.25	-2.75	-1.25	-2
-2.75	-2	3	2.25	-1.5	0.75	3.75	-0.5	-3	9.5	3	-17.5	-19.75	-2.75	11.75	16.75	18.5	5	-3.25	-2.25	-5.75	1.75	5.75	0.75	-1	-6	-5.5	-4.5	-7.5	-4.75	-7.75	-2.25	5.75	2.25	-0.5	-0.25	0	1.5	2	0.25	3.75	0.5	-0.25	-0.5	5	11.25	-2.25	-3.25
-6.75	-4.25	4.25	-0.5	-3.75	3	7.5	0.5	-2.25	-0.75	-10.25	-21.75	-16	9.25	16.5	21	19.5	6.25	-6	-1	-1.5	3.5	5.75	-0.25	1.5	3.25	1	-0.5	-8	-7.25	-5.75	-2	-2.75	-1.5	1	-0.5	-4.5	-6.5	-1	-2.25	-0.5	2.25	-0.25	2	0	4.5	3.25	3.5
-2.5	8.5	2	1.25	5.25	2.25	0	-1.75	-1.75	-6.5	-9.75	-14	-5.25	1.75	7.25	10.5	11.25	6.75	8.25	7.5	1	5.25	-1	1	-1.5	-7	0.25	-2.75	-2.5	-4.5	-0.5	-0.75	-3	-1.75	-4.25	-8	-2.5	-1	-5.25	-3	1.25	3.75	3.5	3.75	-1	-4.75	3.5	11.25
1.75	-1.5	-1.25	-8.5	-3.75	6.75	0.75	0.25	-4.25	-6.75	-6.25	-12.25	-6	-3.25	4	13.25	9.5	4.75	2	3.75	1.75	2.75	-1.5	-3.5	-7	-0.75	5.25	5.25	-1	-1.75	0.5	0.25	-0.25	-2.5	1.5	0.5	-3.5	2.5	-3.5	-0.75	-0.25	-0.75	-0.75	3.75	3.5	2.75	1	6
-1.25	0.5	6.75	3	1.25	1.25	-0.75	-2.75	0.5	-0.75	-6.5	-18.5	-24.25	-14	5	16.25	21	16	5.75	0.5	-3.75	4.25	-0.25	-0.75	1.75	4.25	1.5	-3.75	5.75	1.25	2	1.75	-4.5	-0.75	-2.75	-4.25	-6	-14.75	-10.75	-5.5	-2.25	-0.5	-1.25	2.75	6.25	-1.75	7	6.25
-4.75	2.5	5.5	0.5	4	2.25	0.5	-3.25	0.5	5	-7.75	-15.5	-2.5	5.25	2.75	11	8	0.5	-1	-1.25	-2	-5.75	-4.75	-3.25	0	0	1.75	8.25	7.75	-0.25	-2.25	-1.75	-1.5	0.5	0	-2	-3.25	-7.25	-5.75	-4.75	-1.5	-1	0.75	7.25	4.25	5.25	0.25	-6.25
2.75	4	8.5	6.75	1	-5	-4.75	-1.5	-7.5	-2.5	-9.25	-13.25	-7.25	4.25	12.25	10.25	12.25	12	7	1.5	-2.75	-1.75	0	-5.25	-4	-2.25	-0.5	-0.5	-4.5	-3	0.5	0.5	3	4.75	-3.75	-8.75	0	-1	-4.25	-2	5.5	1	-4	2.5	0.75	2.75	0	2
-9.5	-1.75	2	1.5	1	0.75	3	-0.75	-2.5	0.5	-3.75	-13.25	2.5	0.25	-8	10.75	5	-0.25	1.25	9.25	11	2.75	6.25	2.5	-8.25	-7.5	-1.75	6.75	0.75	-7.5	-7.5	-3	-5.75	0.75	-2.25	-0.5	5	2.25	8.75	2.25	2.5	1.25	-5	-5.5	0.5	4.75	2	-3.75
0.75	-8.25	-3.75	-1	-3	-3.5	-6.75	-5	-1	-0.75	-8.25	-13.5	-8	-4	9.25	17.5	11.25	12	15.25	13.25	7.25	3.75	3.75	2.25	0.25	-3.75	-3.75	-11.5	-15	-9.75	-6	-4.25	-5.5	0.75	-1.25	-7.5	-2.25	-1.25	4.5	11.5	9.25	1	-0.25	-1.25	6.25	4.25	-3.25	-3.75
-5.75	4.75	11.5	4	-2.75	-4	8	2.25	-7	-1.5	-2.5	-20.5	-17.75	1.25	10.5	14	15.25	11.25	-4.75	-3.25	4	1.75	-2.25	-1.5	0.25	-4.25	-9	-3.5	11	4.25	-2.5	-8.5	-5.5	-4.75	-4.5	-0.5	0.5	5	5.25	2.75	2.75	1.25	-0.25	2.25	0.5	2	-5.25	-4.5
6.75	1.5	6.5	-0.25	-3	-1	0.25	-2.5	-1.75	-0.5	-7.5	-25.5	-24	-4.25	15.25	15.25	11.75	5.75	5	0.5	-0.75	6	12.75	3.5	-12.25	-3.5	5.5	-2	-6.5	-3.5	3.25	-2	-6.25	-2.75	-1.5	3.25	-4.5	-8.5	-3.5	5	5.25	3.25	-0.25	-1.5	2	6.25	3.25	1.75
-3.75	1.75	1.25	6.25	3.75	-2.75	-3	-1.25	-2.25	4.25	-6.75	-26.25	-12.25	2.75	5.75	15	21.75	7.75	-5.5	0	3.75	2.25	1.75	-1.75	-3.25	1.5	0.5	-5	-14	-5.25	-4.5	4	6.25	4.5	4.5	2.25	-4.25	-1.75	-2.75	0.25	5	-1.25	-13	0.25	11	5.25	-1.5	5.5
-3.5	-3.5	-2	-1.5	1.25	2	0.5	5.5	5.75	3	-9.5	-27.5	-18.25	-0.75	13.75	12.75	12.25	5.75	-0.5	3.75	15.5	10	3.5	-5.25	-5.25	-7.75	-5.75	-7	-5.75	-3.75	-1.25	2.5	0.75	-0.5	2.25	-0.75	-0.25	2.25	-5.5	-7.5	-2.75	1.25	-3.25	-0.25	0.75	6.75	6.75	3.75
1.25	0.5	3.25	4.75	6.25	-0.25	-3.25	1.5	4.25	-2.25	-9.25	-13.5	-9	-9	-2	10.5	0.25	-0.75	1.75	3.25	1.25	2	4.5	2.5	-1.25	-3.5	-1.5	2.5	1.75	5.5	3.25	-6.75	-1.25	-2.25	-6.75	2.5	7	-0.25	-5.75	1.25	6.5	1	-1.75	0	-2.25	-2.25	-0.75	-5.5
-3.25	3.75	2.75	-1.25	0.25	5.5	6.5	6	1.5	-0.5	1.5	-16.5	-23.5	-12	10.5	15.75	13.5	4.75	-2.25	2	2.5	-3.25	-8.25	1	1	2.75	3	0.5	5.5	-2.75	-5.5	4	-2.75	0.25	-0.5	-7.25	-7.75	-2.25	2.25	0	-0.5	1.5	3.5	-1.25	6	0.5	-9	-7.75
-0.25	1.5	5.5	0.75	-5.75	-3.25	5	2	-2	7	-4.75	-22.5	-16	7.5	14.75	13	9	3.5	0.75	2.75	1	-2	-6.5	-3	-4.75	-1.5	-1	1.5	-1.75	0	0	-3.75	-5	-5.75	-5	-0.25	1	-1.5	1	2.75	4.25	1.25	0.25	4.5	4	4.5	3	4.75
6.25	1.25	2.75	4.25	-0.25	3.5	5.5	1.25	-4	-2.5	-5	-19.25	-21	-6	12	16.5	6	10	6.25	6	2.75	-4.5	-3.5	-3.5	-1.5	-1.25	-0.5	-1.75	3.5	5	2.75	-5.25	-5.5	-3	1.75	0	-7.25	-4.5	-2	-1.5	-13	-12.5	1.25	9	4.25	4.5	6.25	7
-4	-5.25	3.5	5.75	-0.75	-4	-3.5	5	-0.5	0	-3	-19	-20.75	-7	6	15	13.5	11.25	7.5	2.5	-1.5	-1.75	2	1	1.25	7	0.75	-1.75	1	2.75	-2.5	-6.5	-5.75	-9	-10.75	-8.75	-1.25	1.5	0	3.75	3.75	1.25	-3.25	-0.25	1.25	11	7	-3.75
6.25	3	6.75	6	4	-2.25	0.25	-4.25	-1	-2	-2.75	-12.25	-28.5	-24.25	2.5	17.75	15.25	17.5	9.75	5.25	7.75	-0.75	-4.25	-4	-0.25	-5.25	1.25	7	6.75	0.25	-8	-3.75	-2.25	-8.75	-8	-5	-2	2	5	6.5	3.75	4	3	1.25	-0.5	3.5	-2	-4.5
-1.75	4	2.75	3.25	-1.75	-7	-2	-0.25	-3	-1.25	3	-12.25	-9.5	-2.25	4.5	13.5	5.5	5.25	1.75	-2.75	2.25	2.5	3.75	1.25	0.75	7	6.5	3.5	-0.75	-2.75	-10	0.75	-2.25	-11.75	-8.5	5	2.25	-7	-1	5.75	10.5	0	-7.25	-3.5	-3.75	1	4.25	0.5
-2.75	7	-1.25	-1	2.25	-0.5	-2.25	-1.25	3.75	0.75	-0.75	-14	-11	-2.75	8.25	10.75	7.5	6.75	2.75	-2.75	5.75	1	-3.75	-4.75	-4.75	2	-1	0.25	9.75	0.25	-5	-2.5	2.75	-5.25	-6.5	1.25	-4.75	-3.75	0.5	0	-2	3	0.5	-3.5	1.5	4.75	-0.5	2.75
-1	-1.5	6.5	2.25	1.25	6.75	4.25	0.5	-1.5	7	-3.5	-24.25	-16.5	1.5	15.75	16.75	10	0.5	0.5	0.75	-2.25	-2.75	-0.75	7.5	3.5	-5.5	-11.75	5.75	0	-17	-3.5	8.25	-2	-2	2.25	2.5	1.5	-0.5	6.75	8.5	0	-3	-9.25	-5.5	-4.5	-2.5	-0.5	-2.75
-4	-6.75	-1.5	1.75	1.25	-4	-3.25	3.25	0.25	4.25	-4.75	-24.75	-20.75	-3.25	9.5	12.25	10.5	13.5	8.25	8.75	6.5	0.75	0.25	8	-2.25	-10	0.5	-0.5	-6.25	-3.5	-5	-4.5	-4.75	1.5	-0.75	-1	4.25	0.5	0.25	-3	-3.25	-3.25	-0.5	7.25	5	-2.75	-2.75	-1.5
-7.25	4.5	3.25	5.5	1.75	1	3.25	0	-2.25	1.25	-9.5	-23	-14.25	7.25	8	12.5	14.25	4.75	-2.5	-6.25	4	8.25	3.75	-6.25	-5.75	1	-1.75	-2.5	-0.25	-2.5	4.25	1.75	2	-0.5	-2.5	1	2.75	-0.5	-3	2.5	-1.5	-7.25	-2	1.75	3.25	4.75	2.5	2
1	-1.75	1	2.75	-3.75	-6.75	-4.25	-3	0.5	2.5	-4.5	-13	-2	4.75	9.75	10.25	3.5	-1.75	2.75	10	6.75	-3.5	6	5	-2.25	1.25	1.25	-6.75	-3.5	-0.75	-3	-3.5	-5	-2.25	-1	7	-0.75	-6.75	-4	-2.25	-5	-6.5	-7.75	5.75	6	7.75	8.75	12.75
7.75	6.75	-2.75	-2.75	-1.75	-5.75	0.75	0.25	-2.75	3.25	-7.5	-16.25	-15.5	-8	4.25	10	9.25	6.5	5.25	3	4	3.75	3.25	3.75	-1	-2.5	2.5	-2.25	-1	0.25	-7.25	-10.75	-9.25	-3.5	4	6.75	6.75	2	0.75	2.5	5	4.5	-0.75	-1.5	-3.5	-7.75	-3.5	-2
-1.75	-6.25	-0.5	1.5	-2.25	-5.5	-4	-3.25	0.25	-2	-7.75	-13.25	-3	-1.25	-0.25	10.75	1.75	0.75	7.5	9.75	-4.5	1.5	7.75	6.75	1.75	-3.5	-3.75	1.25	-5	-3.5	-1.25	2.75	5	0.5	-5.25	0	1.5	-1.75	-5	-0.75	-1	6.75	6.5	-7.25	-2.75	-4	-8.25	0
-4.25	1	-0.75	-3.5	2.75	6.5	1.5	1.5	-3	-0.75	-7.75	-15.5	-6.75	-3.75	5	10	4.5	1.5	0.5	2.25	-1.5	-3	-1.5	5	3.5	3	-3	-0.75	5.5	-7.75	-13	1.5	13	8.25	2	-2.5	-7.5	3.75	11.5	-1.75	-7.25	2	-2.25	-10.5	-4.25	6	1.75	-5.75
-1.5	-1.25	-2.25	1	9.25	4.75	-2	0.5	-1.25	1.5	-3.5	-20.25	-18.25	-12	2.5	19.25	18	9.75	-1.5	-1	-1	0	5.75	-2.75	-6.75	-1.5	-4	-3	1.75	3	2	2.5	-1.25	-1	-1.75	-0.5	4.25	0.25	-1.75	-2.5	-5.5	6.75	3.75	-2.25	-5.5	0.5	9.75	4.5
4.25	5.75	3.25	1	-0.75	-3	-7.5	-3.5	-2	4.25	1.5	-14.75	-18	-9.5	4.75	12.5	10	5.75	2.5	3	2.75	2.5	-2.75	-8.5	0	3.75	7.75	1.5	-6	2	-2	-2	0.75	-1.5	-10.25	-3.5	3.5	0.5	7.25	3.25	0.5	6.25	5	-1.5	-2.5	-0.75	-1.75	-3.25
-2.75	1.75	-0.25	5.5	10.5	5.25	5	-3.25	-3.75	8.25	-4	-23.75	-23	-5.25	9.25	15	16.5	3.75	-2.75	-0.75	0.75	-2	-1.75	-1	-2.25	-3.25	-1	-1	7.75	5	-5.5	-3.25	1.5	1.25	-0.75	-0.5	-7.5	-6.25	2.25	3.5	1	6.75	10.5	-0.25	-5.75	-2.5	-1.5	-0.5
-1.5	5.75	3.75	5.25	5.75	-1.25	1.25	4.25	5.25	1	-5.5	-18.5	-33.5	-21.25	2	12.25	12.75	9	8.5	5.5	-0.5	0.25	7.5	3	3.25	2.5	-4	-11.5	-5.75	-1.75	3.75	6.25	-2.5	-7.5	-2.25	-4.75	-0.5	5.5	0.25	2	1	1.5	3.75	6.25	-4	-1.25	1	3.5
4.75	-9.25	-6.75	1.75	1	-6.75	-0.5	0.75	0.5	6.25	7	-14	-23.5	-6.25	9.5	20.75	21	13	5	6.75	3.75	1	-2.5	-4.5	-4	-2.75	-5.75	-7	-6.25	-1.25	-7.25	-6.5	-0.25	-5.25	-10.25	-3.25	6.5	7.5	1.5	-0.25	4	3.25	3	0.75	-0.75	-3.5	-2.25	1.25
-4.75	1	11	12.25	6	-3.5	-2	-5.25	-3.75	-0.25	-4.75	-13	-0.75	1.25	0.75	11.5	6.25	-4.5	-1	1	-2	3.75	1.75	-4.5	0.75	-0.75	-0.25	0.75	-1.75	3	-6.5	-5.5	0.75	2.75	-1	2	1.25	1.25	3.25	4.75	-0.25	-2	0.5	0	0.25	0.25	-4.25	0.25
-3.75	-6.25	2.75	4.75	-4.5	-0.25	-3.75	-3.5	3.75	-4.25	-10.75	-14.25	-7.25	6.75	7.5	11.5	14.75	13.25	12.5	9.25	4.5	3	-3.25	0	3.25	-2.5	-6.5	-12	-12.75	-11	-3.75	3.25	-2	0.25	-2	-5.75	7	3.75	-3.25	-2.75	-1.25	-1.5	-3	1	-2.5	1.75	4.25	7.5
0.75	6.25	0.25	-5.25	-3	-0.25	1.5	1.25	1.25	2.75	-5.5	-12.75	-1.25	2.75	5	14	9.75	2.75	-3.5	1.75	4.75	-1.5	4.25	-2	-7.5	4	-2.25	-12.75	-7.25	4	-1	-1.75	3	4.5	-1.5	0.5	2	2.25	-2	-4.75	2.25	6	-6.25	-8.5	0.75	8	3.75	-2.5
-4	-3.75	-2	5	4.75	1.25	2.5	-2	-6.25	-0.75	-4	-12.25	-3.5	-1	9.5	12.5	6.75	-2.25	0.5	9.25	3	-2.5	-6.75	-3.75	0.75	6.75	4	0.25	-0.25	1.25	-3.75	-5	-5.5	-3.75	-1	6.25	1.5	-7.25	-2.25	3.5	2.5	-4	1	-1	6	3.5	-1.25	2
-2.75	1	-8.5	-4	1	-3	-3.75	5.25	8.75	-0.25	-3.25	-12.25	-5.25	4.5	7.75	12	8.5	5	3.5	0.25	2.75	0	-4	-1.25	-0.75	-0.25	-4.25	-8	-6.5	3.75	-0.5	-3.75	4.25	-2	1.25	7.75	2.25	-3	4.75	3	0.25	-0.25	-6.5	-3.25	-3.75	-2.75	-2.25	-6.25
-0.25	-1.5	-2.75	-3.75	4	3.25	2.75	-4.25	1.5	9	-5.75	-15.25	-4.75	1.5	5.25	10	7.25	0.5	-15.75	-5.75	6	3	1.5	-4.75	-3	-4.25	0.25	1.5	0	7	5.75	-3	-2.75	-2.5	5.5	4.75	0.75	-0.75	1	6.75	3.5	-0.75	-5.25	-1.5	1	-1.5	-6	-4.5
-5	-5.75	4.25	10.25	3	0	3.5	5.5	1.75	-0.5	-1.75	-12.75	-20.5	-13.25	5	14.75	13.25	4.5	2.25	11.25	7.5	2.25	-0.5	-5	-2.75	4	-8	-9.5	-6.25	-0.75	-7	-7.25	8	2.5	0.75	-3.75	-1.25	-1.25	-3	6.25	9.5	-4.25	3.25	10.75	3.25	-3.75	-2.75	2
-0.5	-3.5	4.25	8.25	0.75	0.25	4	3.5	0.25	0	-5.5	-19.5	-22.25	-4.75	8	18	21	13.5	6.25	-3.5	-2.75	1	5.75	1.75	-5.25	-9.25	-7	1.5	1.5	-2.75	-0.25	5.75	-1.25	-3.5	2.5	-3.5	-9.75	-3.25	3.25	0.5	-4.25	-0.75	5.75	2.5	-3.5	-1.25	0.5	5
-0.5	-0.5	2.5	-4	-5.25	2.75	4.5	-0.25	-2.75	-3.5	-6.5	-14.25	-20.75	-12.25	-3.25	12.5	11.25	8.75	5.5	12	16.25	12.25	4.5	0.5	-0.75	0.5	-2.5	-5.75	-13.25	-9.5	2	-2	-2.75	-0.25	-2.25	-7.75	-1.5	0.5	0	-0.5	0.5	-3	-11.5	-5.25	4	10	8.25	2.5
-1.75	7	9	7.25	2	-6.25	-1.25	-3	-3.25	2.75	-4.5	-20	-13	-4.25	10.75	19.5	14	4.5	3	2.5	3	-3	5.25	1.5	4.5	1.25	-0.5	-6.25	-4.75	-5.5	0.75	-2.75	-0.75	-0.25	0.25	-3	-6.75	-4.25	-3	2.75	2.25	2.25	4	5.25	-0.25	-0.25	2.75	-2.25
-4.75	-1.75	-0.75	-8	-0.25	0.25	-6.5	1	3	5.75	-9.75	-24	-13	6.75	13	22	12.5	1.75	5.25	10	0	-4.5	1.25	-5	-5.5	-2	-7.5	-8.5	-9.75	-4.25	2.5	-7.5	-8	0.75	4.25	6.5	7.5	9.75	3	8	3.75	-2.75	2.25	7.75	2.75	0.75	-6	-5.25
0.5	2	1.75	4.5	-0.5	5.75	7.5	3.5	-0.25	-8.25	-12	-14.75	-7.5	-3.25	4.5	14.75	12.5	10.75	6	2.25	2.75	5.5	0.25	2.75	3	-7.75	-14.5	-8.5	-6.25	-3.75	1.25	0.5	-8.75	-2.75	3.75	4	-1.5	-2	0.75	2.75	5.25	-1	-5.25	6.5	-1	-6.25	-2.5	-0.75
6	6.25	3.25	1.25	2.25	0.25	3.75	0	-6.75	-2.5	-0.25	-16	-28	-8.5	7.25	22.5	16.5	6.75	8	6.25	0.25	-2.25	-1	-4	-1.5	-1	-0.75	3	-2.5	1.25	-6.75	-7	-5.5	-1	5.25	5.5	2.25	-7.5	-3.25	1.75	-2.5	1.75	-1.25	-9.5	-1	4.75	3	3.5
-3.5	0	0.5	7	8	5	1.25	3.75	1.25	-1.5	-4.75	-21.5	-15.5	-17	-5	11.5	10.75	8.5	6.25	-1.25	-1	8	4.25	2	1.75	2.75	0.75	-1.5	-5.25	3.25	8	-4	-3.5	-4.75	-6.5	-1	-1.5	-3.75	-4.5	-1.25	1.75	13.25	4.75	-5.25	-7.75	-5	1	-2
4.25	2.75	-3.25	-4	-4.75	-0.75	4.25	-1	0.5	6.5	-4	-17.5	-17.75	-7	3.5	18.5	12.75	16.5	8.5	-7.5	-3.5	7.5	3	-7	-5.25	4.5	3.5	1.5	3	-2.25	-0.75	-1	-7.75	-10.5	-6.25	2.25	4.75	-4.75	-4.25	3.75	0.5	-1.75	4.5	3	-1	5.75	6.5	3.5
0	6.25	6	4.75	9.75	6.25	-0.5	-5.5	4.25	2.25	-8.5	-13	-2.5	-2.75	6.5	10.25	-0.75	-9.25	-1.75	-4	-1.5	7.5	1.25	-9	-8.25	1.25	5.75	4	7.5	0.75	-5.5	-3.75	-1.25	-5.75	0.25	3.5	10.25	7.75	-2.25	-8.5	-0.25	0	-1.25	1.25	9.75	-2	-9.5	-1
2	3.25	-0.25	-4.5	-3.25	1	1.25	-6	1.25	9	-3.75	-21	-25.75	-10.25	11.5	19	9	2.5	-2.75	-2	0	-0.5	2.25	12.25	13	4.25	-0.25	-0.75	-6.5	-9.5	-6.75	-3.5	5	7	0	-6.5	-1.5	0.25	-2.75	-2.75	2	-1.5	3.25	0.75	1.5	-3.25	0.75	1.25
0.25	4.75	6	2.5	1.25	-5	2	14	0.5	-2.75	-7.5	-17.75	-13.75	-5.75	1.75	17.75	8.5	2.5	-1	-3.5	-1.25	0	4	-1.5	0.75	-0.5	4.5	5.75	1	1.75	-4.75	-8	0	4.25	-4.25	0.75	4.75	-2	-2	3.25	1.5	-5.25	-4.5	5.25	3.75	-5.75	-6.75	1.75
-3.25	0.25	3.75	4	2.5	1.75	-1.75	-4.75	-10	5.5	8	-16.25	-29.75	-7	13.75	24.5	23.5	11	-9.25	-8	0.5	1	4	0.75	0	1.75	-5.25	2.5	0.25	-8	-4.25	-2.75	-4	-2.25	-2.5	-8.5	-4.25	2	2.75	3.25	2.25	2	1.75	5.25	1	1.5	-4.5	1
-1.75	-7.25	-7.75	-6.25	-6.25	-6.25	-1	3.5	1.75	4.25	-10	-15.75	-13.25	-3.75	13	10.75	7.75	9.75	10	11.25	9.5	3.5	-2.5	1.25	3.5	-7.75	-5.75	-3	-7.25	-7.25	-4.5	-4.5	-1.5	-7.25	-3.5	1.5	5.25	-1	-8.75	-0.25	5.5	2.75	1	0.75	5.25	10.25	2.5	-2.5
2.5	-1	-1.75	-1.25	0	1.5	5.5	5.25	6.25	-1	-4.5	-17.75	-27	-15.5	0.75	21.75	21.25	7.5	-4.5	-8	1	3.75	3.25	8	2.25	-2.25	1	0.75	-7.25	-5.25	-3.75	-4.25	-0.75	1.75	-5.75	-1.75	0.5	3.25	-0.25	-3	-0.25	-2.25	2.25	2	7.5	3.75	0.75	1.75
-1.75	9	9	1.75	5.75	5.5	-2.25	-5	-9.75	-2	-0.75	-12.5	-3.75	3.25	6	10.75	1	-2.75	0	5.25	-4.5	-5.5	-0.5	-4.25	1.75	2	-5.75	-0.75	3.25	0.25	-2.25	-2.25	0.5	9.75	1	-3.5	0	7	4.75	-7	-1.75	6.5	2.5	-1.75	-7.25	-3.5	3.5	-1
-0.5	3.5	2.5	1	-1	-0.25	-1.75	1.25	-1	-6.5	-8.5	-13.5	-7	2	5	12.25	10.5	5	9.25	12.75	9.75	4.25	1.75	1	-7.25	-11	-14.25	-14	-10.25	-5	-1.25	4.75	0.5	4.5	-1	-1.75	5.25	0.5	4	0.75	-5.75	-2.75	-2	-1.5	2	-2.5	-3.25	1.5
-3.25	-0.25	-2.75	-0.5	0.75	1.5	2.75	5.75	-2.25	-11	-9	-16.5	-12.25	-0.5	1.5	10.75	13	16.5	10.5	5.25	-1.5	-6.5	3.75	-2.25	-0.5	-1.25	-5.75	-8.25	-9	1	-0.75	-3.75	0	0.75	2.5	-5.25	-9.25	-1.75	6.5	7.5	10	8.75	1.75	-0.5	1.25	-0.75	-3.25	-2.25
-7.5	-8.25	-3.75	7	1.5	-2.75	-9.25	-2.75	-0.5	-2.75	-6.5	-15.75	-2	5.25	8	11	3.25	5	4	6.75	5.25	-2.75	-3.75	-0.5	-5	2.25	3.25	-1.25	-4	-2.25	1.25	3.5	4.25	1.25	-4	-4.25	0	0.5	-1.75	-2.75	-2.5	-2.25	-4.75	-2.5	0.25	0.75	0.75	-2
-2.25	-1.5	2	7.25	3.75	1.5	1.75	3.5	2.25	-2.25	-3.25	-15.5	-30.75	-14.75	5	15.5	14.75	6	1.25	0.25	0.75	-2.25	3.5	4.75	-4.25	-3.5	3	0	-1.5	5.5	3.5	3.75	-0.75	2.25	-2.5	-3	-5	-1.75	-4.5	-2.5	4.5	3.5	-1	3	3.5	0.5	-1.5	-5
-0.75	-2.25	4.25	0.75	-1.75	6.75	8.25	6.5	-1	-5.25	-7.25	-22	-17.5	-7.75	7.25	20.25	11	4.75	-2.5	-2.5	2.75	2.25	-1	-0.75	6	3	-8.75	-8.25	-7.5	-7.5	4	0	-5.5	-0.25	-1.75	-2	3.5	4.5	2.75	5	-0.5	-4.25	-1	3	2.5	-2.5	1.75	3.25
0	0.25	-6.25	-4	-1	-0.5	4.75	4.75	1.25	0.25	-7.25	-15	-5.5	4.25	7.25	10.5	-6.25	-13.75	-0.25	3.25	1.5	1.25	2.25	-0.75	-4.75	1	10	-2	-0.25	5.25	-0.75	-5.5	-4.75	5	2.5	4.25	2	-2.25	2.5	2.25	-3.5	-2.25	3.5	5.75	1.5	-2.75	-7.75	0.5
-2.25	0.25	0.5	-0.25	4.25	6.75	-0.25	-3.75	-1.5	6.5	3	-13.5	-24.5	-13	1.75	12.75	21.25	17	-2.75	-1.75	0.25	2.5	-0.25	0	3.25	1.5	-6.5	-5.25	0.5	1	3.5	8.5	-5.5	-7.25	-3.75	-1.75	-7.25	-2	0.75	-0.5	0.5	0	0.5	1.25	-5.25	-2.25	1	0.25
1.5	-1.25	1.75	2	2	0.75	5.25	5.75	-0.75	2	1.25	-13	-21.25	-11.5	3.5	10	10	16.75	-2.25	-3.25	11	8.25	3.75	2.75	2.75	-8.25	-3	-4.25	-8.75	-11	-3.25	-0.5	-7.75	-3	0	-0.25	-0.75	7.25	4.5	5.75	6.5	0.75	4.25	7.75	2.25	-7	-8.25	0.25
5	6	6.75	3.5	1.75	0.5	4.25	-2	-4.75	-1	-5.75	-13.75	-14	-7.25	7	10	-1.75	-7	-1.75	2.75	1	-2.5	-0.25	5.5	3.5	-4.25	-2.25	3.75	10	4.5	-2	-3	1.25	2.75	2.75	-4.5	-3.25	-3	-0.75	-2	2	5.5	6.75	-3.25	-13.75	3.25	3.5	-3.75
-3.25	2.5	1.5	0	4.75	-2	-9.5	-6.75	-2.75	9	2	-19	-25.5	-12	15.75	15.5	15.75	13.25	9.25	6.75	0.75	4	4	1	-2.75	1.5	0.5	-7.5	-3	1.75	-7.25	-10.25	-6.75	4.25	-10.25	-7.25	4	2.5	-1	2.5	0.75	-4.25	0.5	4.25	12.5	3.75	-6.5	-0.25
-4.75	-4.75	-5.25	-5.25	-2	0.5	-5.75	0.75	10	7.75	-9.75	-23.5	-22.25	2	14.25	15.25	17.75	10	0.25	-7.25	-3.5	1.75	5.75	-2.75	-3.5	-3.25	3	5	2.5	-1.75	-5.5	-1	2.5	-3.5	-7.75	0.75	-1.75	-1.25	0.75	4.25	-0.75	0.75	0.75	-0.5	3.25	4.5	0.75	-1.25
3.75	3.5	7.75	4.75	-1	-9.25	-3.5	-1.5	-5.5	1	0.5	-18	-20.5	-13.75	10.5	13.5	10.5	13.5	4.75	-1.5	0	-2.25	-1	1.5	1.5	1.25	-2.5	1	4	7	6.75	5	-1.75	-4.25	-3.5	-3	-3.5	-4.5	-6.5	-5.75	2	3.75	-3.25	-1.75	-4.5	0.75	-0.5	-5.5
-9	-6	-1.5	1	3	0.25	4	3.75	-3.75	-2.75	-4.25	-14	-6.75	-0.5	3.25	10	4.75	1.25	7.5	9	0	-0.75	4.75	-7	-10	-4.5	2.25	5.75	-0.5	1.25	3.75	1.5	1.25	1.5	-1.5	-4.5	-8.5	-8.25	3.25	7.25	-0.75	-0.75	-2.75	-1.5	0.75	4	-5.75	3.75
-5.25	-4	1.5	-1.25	-3.25	0.5	2	2.25	-3.75	-1.75	-1.25	-16	-18.75	-15.5	3.25	16.75	17	12.25	11.25	7.75	0	-0.5	7	-6.75	-1.5	6.25	-3	-6.25	-3.75	-3.5	-5.5	-2.25	-0.75	0.25	4.75	6	3.25	-3.25	-2.25	2.5	-3.25	-6.75	-2.5	-5	-1.75	4	-1.5	-3.5
2.5	-3.75	-3.75	-1	-4.25	-3	-1.25	-3.25	4	1	-5.5	-12.75	-4	6.25	10.75	10.5	4.25	3.5	3.25	0.75	4.5	4.5	0.25	2.75	-1.25	-6.25	-3.75	-4.5	-3.75	-4.5	-8.5	-4.75	-3.25	-3.25	-1.25	4.25	-2.25	7.75	18	1.75	1	1.5	-4.75	-0.5	2.25	-5	1.25	6.5
3	-3.25	-0.5	0.75	-2.25	-5.75	2.25	7.75	7.75	9.5	-7.25	-21	-19.75	-4.25	5.5	17.25	18.75	3.25	-4.75	0	-0.25	-4.25	3.25	3.25	0.5	-7.25	-3.75	-8.75	-1	-4.25	-2.75	3.5	4.25	3	-8	-5.25	5.5	-1.5	0.25	5.75	6.5	-0.5	-6	3.25	8.5	5	-1.75	2
-3.75	-2.5	-6	-3.5	4	8	-3.25	-9.25	6.5	15.5	0.25	-24	-26	-6	13.5	22.25	15	5.5	-1	-2	1.5	-0.25	2	4.5	-1	-0.25	-4	1.25	-2.5	-6.75	-7	0.75	-1	-3.5	-2	0.25	-4.5	1	5.25	-1	2.5	3.75	1.75	-3	3.25	4.5	-3.5	-5.75
2.25	-5.25	-5.5	-0.5	2.75	-0.5	4.75	-1.75	-4.75	0	-7.75	-25.75	-24.5	3	16.75	18	9.5	2.75	1.25	6	11.75	10.75	4.5	-1.5	-5	-8.75	-3.5	3	0.75	-7.25	-4	3.25	2.25	-2.75	-4.25	-5.25	-6.5	-1.75	-1	4.5	2.5	2.75	-0.75	0.25	5	2.75	-0.25	2
2.25	1.25	-0.25	-1	1.75	0.25	-6.25	6	2	-2	-9.5	-14.75	-12.75	-4.5	3.5	12	13.5	12.75	5.5	7.25	9	6	3.25	0.5	-0.5	-5.5	3.75	5.75	-3.5	-5.75	-9.25	-9.75	-7.5	-7.5	2	2.5	-0.75	-2	-6.5	-6.25	-0.5	2.5	5.5	10	4.25	-2	-3.25	0.5
-2.5	-2.25	2.25	3.5	1.25	-3.5	-5.5	-5.75	6.5	9	-1	-23	-26	-12	3	18	17.5	13	1.75	-5.25	1.5	6	2	7.75	3.25	1.25	6.5	2.5	-0.5	-11.5	-6.25	-1.5	-6.25	-7.25	-2.25	-1.25	1	1	-1.5	-2.5	1	-1	-9	-1.25	4.5	-1.25	1.25	-1.75
0.25	1.75	-2.5	-2.5	-4.5	-7.5	3.5	1.75	-0.75	10	2	-19	-19.25	-1.75	4.25	11.75	19.75	19	11.25	-0.5	-0.5	2.25	1.25	-3.75	-5	-5.25	-1.25	-6.25	-2.25	-2.25	-0.25	-1.5	0.75	-0.75	-6.5	-8.25	-0.25	3.75	-0.25	3.75	5.25	3.75	1	-2.75	-5.75	-3.5	4.5	2.75
-2	-6.75	1	2.5	2	-9.25	1.75	5	6.75	-1.5	-8.25	-24.25	-24.25	-12.25	4	24	19.5	10.25	2.75	-0.25	5.75	2.5	1.25	-3.75	-3.5	-9.5	-0.75	8.5	-1.25	-3.5	-2.5	2.25	3	1	-6.5	-4.75	0.5	-4	4.75	6.25	1.25	-0.75	1.25	-2	-0.75	-2.75	5	5.5
-6.5	-4.75	-2	5.25	9	5.75	-4.75	-0.75	3.25	7	-1.25	-18.25	-24.75	-16.5	2.25	12	17	15.75	5	-2.5	3	5.5	-7.5	-5.75	2.75	-6.25	-5.25	7.5	5	-1.25	-1	0.75	-0.75	-0.25	-4.75	-0.5	8.25	6.75	0.25	-2.25	-9	-4.75	3	3.25	0	1.25	0.5	-7.25
4.5	3.75	-10.75	-7.75	-0.5	2.25	6.25	5	8.25	12	-1	-17	-28.5	-3	9	17	12.75	9.5	5.75	5.25	-2.5	-4	5.25	-7.5	-12.25	0.75	3.25	-8.5	-9.25	-5.5	-2.25	4.75	2.25	-2	2.25	-0.75	1.75	-5.5	-6.5	-3.25	-3	1.75	8	1.5	3.25	3.75	5.75	0.25
2.75	-2.75	0.25	0.75	-3	-3.25	-1.5	-0.75	-1.25	-2	-7.25	-18.25	-26	-6.5	13.25	21.5	20.5	17	5.75	4.5	4.25	4.25	-3.75	-1.25	2.25	-6	-4.25	-7.75	-5.75	0.5	-3	-6.25	-10.5	-7	-1.75	-1	2	10.75	1	-5.5	2.75	4.5	-0.5	-1.5	-5	2.5	9.5	4.5
2.75	1.5	1.5	-3	-2.75	0.5	-1.25	-3.5	-6.25	-3.5	-9	-15.25	-7.25	5.75	14.75	16	9	3.25	-1.75	-1.5	0.75	7	1.25	-9	-6.25	1.75	-3.75	-4.25	4.5	1	-0.5	-3.25	-0.75	2	-2	-6.75	2	4.25	0.25	-0.75	4.75	3.5	0.25	1.5	-1.25	0.75	2.5	-3.5
1.75	-3	-2	1.25	2.25	4.75	2	-0.75	-1	3	0.75	-12.25	-2.5	4.75	4	11	6.25	9	-1.5	-2.25	-4.25	1	5.5	5	-2.75	-10.5	-0.75	-2.25	-7.25	-6	-0.75	-3	-7.5	-1.5	4	1.5	-0.5	5.25	6	10.75	10.75	3.75	-5.5	-10.5	-3	3.25	-3.5	-7
-2	-6.25	-10	-6.25	0.25	3.25	11.75	12	2.75	4.75	-4.5	-12.25	-7	1	7	12.25	4.75	1.25	-1.75	-2.75	-2.5	-3.75	2.75	0.25	0	1.5	3	-1	-4.75	-7	-3.5	-4	-1	1.5	3.75	6	0.25	-6.5	-3.5	-4.5	-5.25	-3	8	12.25	7.25	6.25	4.5	-3.75
5	3.25	3	4.25	11	9.5	-3	-4.25	-1.75	6	1	-16.75	-26.5	-14.25	3.75	15.5	13	7.5	2.5	1	1.5	0.75	-2.25	-2.25	-1	-2.25	-3	-2.75	-3.5	0.75	-2.25	-9.25	-4.75	-6	0.25	4.25	6.75	5	-1	-3.5	2.25	5.5	6.25	6.5	8.25	-0.25	0.75	-0.5
-0.75	-9	-2.25	3	-0.5	-1.75	2.5	4.5	5.75	2.5	-10.25	-21.25	-14.75	-0.5	10.25	19.5	19	6	1.5	1	6.75	6	-4.25	-2.25	-1.75	-5	-6.5	-5.25	0.5	-0.5	-9	-7.25	-2.25	-2.75	-1.5	-2.5	-3.75	1.75	6.75	-1.25	7.5	6.75	4	-0.75	-0.5	2	4.25	1.5
-3.5	-4.25	0.75	-0.5	-1	4.75	9.5	7.5	3	-2.75	-8.25	-19.25	-14.75	2	12.75	14.5	8.25	5.25	0.5	0.75	3.75	2.25	-4.5	-4	-1	0.75	-1.25	-7.25	-3.25	0	-1	-1.75	3.75	-5	-2.75	5.5	6.5	-2	1.25	1.25	-3	-7	-1.25	1	2.25	-2.5	0.25	1.5
4.25	0.5	-8	-3.25	4	1.75	-4.25	0.5	6.5	-0.75	-0.75	-17.75	-29	-10	8.25	15	16.75	23.75	8.75	-4.25	-3.5	1.5	4.25	0.75	-10.75	-8.5	2.5	3.75	7	7.25	-6.5	-3	2.5	-3	-10.75	1.25	-6.25	-1.25	-2.25	-9.5	0.25	6.25	-3.75	-1.5	8	8.25	2.75	-0.25
-7	-2	-2.75	-1.5	9.75	7.5	7	-3	-1.5	10.5	0.25	-26	-28.25	-8	16.5	26.5	13.75	-2.5	-1.25	13.25	8	-4	-1.5	1.5	1.75	-2	-9.25	-2.5	-3.5	-6.5	-8.25	-5	-4.75	3.75	-1.5	-1.25	0	-0.5	0.25	-1.5	2.75	9.75	4.25	2.25	3.5	2.25	-8.5	-1.5
-2.75	-2.5	-1.25	11	4.25	-1.5	-1.5	0.5	1.5	1	-4.75	-16.5	-17.5	-3.5	10.75	15.25	19	6.75	2.5	-2.75	1.5	4	-3.25	-1.75	-2	-2.25	2.75	-2.75	-9	-10	-8.5	-4.25	2.25	6.5	-2.25	-6.75	-0.75	-0.5	1.75	3.25	2.75	6.75	6	7.5	8.25	2.25	-4.5	-3.75
-3.25	-0.75	-5.75	-3	3.25	1	-2.75	2.25	3.25	0.75	-3	-15.5	-13.75	-1	6.75	16.75	18.25	14.75	3.5	-1.25	3.5	5	4.25	0.25	-7.25	-1.75	-1.5	-5	-7.5	-8.5	-0.25	-0.75	-6.25	-6.75	-1.5	3	0	0	-1.25	-2.25	2	5.75	-1.5	1.25	0.5	-4.75	-1	0
-0.5	3.25	-3	3.25	2	-6.5	-1.5	-2	-0.25	-2.5	-8	-14.75	-18.25	-7.25	3.75	10.25	11.75	11.75	13.25	1.75	2.25	7	-0.75	-5.75	-2	8.25	2	-0.25	1.75	5.25	1.5	3.5	-2.5	-4.75	-1.5	-9.75	-4.25	3.5	-6	-7.25	0.75	-3.25	-5.25	-2.25	-7.75	-5.75	7.5	11.25
2.5	-0.75	-1.5	6.5	1.25	0	-5.5	-4.5	2.75	0.5	-10.5	-13.75	-4.5	-3	-0.75	12.75	8.75	0.25	-1.75	1.75	1.5	2.75	-1	-4.25	-2.5	0.25	7	13.25	8.75	-4.75	1.75	-1.25	-0.75	1.25	-1.5	-5	0	-1.25	2	-1.25	-11	-7.25	-0.75	4	1.25	1	3.75	4.25
0.5	-3	-0.25	4	1.25	-0.25	1	0.5	-0.75	0.25	-4.75	-22.25	-21	0.25	8.5	10	16.5	12.75	4.5	5	5	-6	-5.75	1	-4.25	-12	-6.75	1.25	5.5	7.5	-0.75	3	3.5	2	-2	-2.75	-6.5	-7.5	-1.25	-2.25	4.5	7.75	-2	-1.25	3.25	0	4	-2
-1.75	4.25	1.75	1.25	-2	1	1.75	-3.75	-2.75	-1.75	-0.25	-13.25	-7.75	-3	8.75	10.5	8.75	4.25	-1.5	-8	-5	5.25	7.5	4	0.25	-1	-6.5	-7.5	-1.25	2.25	3	-2.25	0	4.75	1	-0.5	-4	-3	-7.5	-2.25	7.25	6.5	-1	-4	4.25	5.75	-2	-1.75
-4	-0.5	-1.75	4	-0.75	0.5	1.75	12	7	1.5	-3	-13.5	-3.75	-5.5	1.5	11.5	-2.25	-1	-5.75	-3.25	3	2	-1	0.75	3.75	3	4.25	1.75	-2	-1.5	-1	-1.5	-0.75	-2.25	-3.75	-2	-0.75	1.25	-2.5	-3.5	2.5	-1.25	-0.25	1.25	-6.75	-3.25	5.25	7.25
-11	-4	-1.25	-2.25	-4.5	-1	6.5	3.75	4.75	-5.75	-10	-15.75	-7.25	5.5	9.25	14	5.25	13	16.25	7.25	4.75	5.25	-3	-4.5	-7	-4.25	-7	-9.5	-5.75	-6	-3.25	-5.25	-2.75	-2.5	3.5	4.75	-12.25	-14	-4.75	9.75	10.5	3.5	5	-1.5	1.75	4	8.5	5.75
-7	-3.5	0.75	7	15.75	8.5	2.75	-0.5	-1.75	-0.5	-4.5	-12.5	-7.5	-9.25	-3.75	10	0.5	-2.75	-0.25	-7.75	-3.75	-0.75	5.5	9.25	7.75	0.25	-0.75	6.25	6.75	5.75	0	-1	0.5	-2	-0.75	2	-0.75	4.5	4	-6.5	-11	-6.25	3.5	1.25	0.5	3	-1.25	-9
-7.75	-10.75	0.75	4.75	-3.75	-0.75	-1	-4.5	-2.25	3.5	-2.25	-12.5	-4	3.25	2.5	11.5	8.75	-3.25	-6	-5.5	-1	-2.25	1.25	-1.75	-0.25	6.5	9.5	-1.25	-4.75	6.25	0.5	-4.25	2	1	2.5	-0.25	-2	-2.25	-0.25	5.25	4	-3	6	-2.25	-4	-2.75	-3.5	-1.5
1	1.25	-4	3	3.5	-2	-3.25	6.25	12	5.75	-5.5	-15.5	-16.5	-8.25	17.25	21.25	8.75	3	7.5	3.75	-5.5	-10	-3.5	4.25	-4.75	0	-4.25	-0.75	2.75	-1	-6.25	-5.75	-9.75	-3	1.25	2.25	-0.5	1.75	0.75	-0.75	2.5	8.25	6.5	-0.75	2.25	7	0	-1
8	0.75	-2.25	-2.75	-1.75	-10.75	-4.75	4.5	-3	-1.5	-0.5	-18.25	-29.25	-14	2.5	19.75	24	14	2.25	-4.5	2.25	1.75	5.25	3.5	-3.5	1.5	7.5	1.75	-4.25	-3	-14	-6.25	0.25	-2.25	-5.5	0	-1.5	1.25	0.75	9.75	8.5	3	-1.5	-9	-1.5	6.25	5.5	1.25
3.25	3.25	0.25	0.5	3.75	-1.5	0	4.5	2.5	3	1.75	-13.75	-25	-13	8.5	15.25	10.75	12.5	6	1	1.5	0.25	-2	0.25	2	-0.5	-3.25	-1.25	2.5	-5.5	-1.75	1.75	-3.5	0	-0.25	-0.75	-2.5	0.75	-0.5	-5	1.5	-2.5	4	4.5	-4.5	-5.75	1.25	-3.25
2	-7.75	-5	-3	-6.5	2	-3.75	0.75	5	6	-9.25	-23	-19.75	-1.75	11.5	15	8.5	0.5	3.5	7	1.5	-0.5	10.5	5.75	-2.25	-1.75	5.75	6.25	-0.25	-5.75	-5.25	-3	-4.25	-2.25	-5.5	-11	-4.25	4.5	4	-2.75	1.75	2.25	3.25	3.25	-1.75	-0.75	-0.75	4.25
8.25	1.5	-1.25	-3.5	-4	3	-0.25	-6	-0.75	3.5	-9	-22	-12.25	6.25	11.25	13.5	8	3.75	2.5	-1	0.75	1.25	0	-4.5	-0.75	3.75	1	-3	-0.5	-1.25	4.25	-2	-7.75	-4	-4.25	1.75	5	6.25	7.5	0	-6.25	-7.25	2.75	0.75	-5.25	-5.75	-2.25	-3
-5.25	0.25	12.75	9.5	0	-2.25	-0.75	-5.5	-0.25	0.75	-2.75	-16.5	-25.75	-9	7.75	16	11.25	-1	0.25	3.75	4	3.25	4.5	2.25	4.75	-2.75	-9	-3	2	-1.25	-3.75	-2.5	-0.75	-3.75	3	-4.5	0.5	8.5	3.25	9	4.5	-9.25	-9.75	-0.5	-1.75	-0.25	4.75	4
-1.75	0.25	-0.75	2.75	3	2	-0.25	-4	-2.75	2.25	0.25	-12.5	-21	-2	3.25	11.25	13.5	9.5	1.75	0.75	-0.75	4.75	7.75	4	2	0	-3.75	-0.25	-1.25	-5.75	-5.25	-3.75	-1	1	-4.25	-9.25	-3.75	-1	-0.75	3.5	4.5	1.5	-3.5	-3.25	1	-2.25	2	2
1.75	3.75	3.75	-0.25	3.5	-1.75	-6	-4.25	1.5	1.75	-6.25	-12.75	-6.75	-6.5	-1.25	11.75	7.25	2	1.25	-1.5	2.5	7.5	0.75	-7.25	-7.25	1.75	2.75	1.75	5.5	7	3.25	2	-5.75	2	7.25	-3.5	-7	-5.25	5.25	2.5	-1.5	0.5	-3.5	-2.5	-0.5	-4.75	6.25	9.75
-7.5	0.75	2.75	7.75	9.75	3.5	-1	-4	1.75	11.5	-2.5	-23.75	-24.25	-8.75	3.25	15	15.25	4.5	3.25	-1	-0.5	-1.5	-4.5	-3.25	5.75	2.75	-4.25	-2.25	4.75	6	-2	-2.75	3.75	0	-1.75	-1.75	-2.25	-5.25	-1.25	-3	-2	-1.25	2.25	6	2.75	0	0.5	0.75
0.5	-2.5	-5.25	2	-1.75	1.5	7	4.5	6.5	2.25	-7.25	-17.75	-13.25	-3.25	11.5	19.25	10.25	5	0.75	-0.25	-3	4.75	7.75	-3.5	-6.75	-6.25	0	-0.25	-1.25	3.75	0.75	-3.5	2.5	2	0	-4.75	0.75	1.5	-2.75	0.25	0.25	0.5	-7	-3.5	1	-2.75	2.5	3.75
0	-2	-5.75	3	11.5	5	-9.75	-5	2.5	-4.5	-9	-18.25	-18.75	4.5	23	23	11.25	-1	2.25	9.5	1.25	-9	-0.5	-3.5	-6.75	-6	-7.5	-4	-1.75	1.5	-2	-3.25	1.5	6.75	2.75	2	0.5	-2.25	1.25	6.75	1.75	-3	4	-2	-3	1.25	-3.5	-1
-6.5	-5.25	-1	-1	-1.5	5.75	2.5	6.5	5.75	10.25	8.75	-13	-21.5	-19.5	1.5	14.25	10	9.25	2.5	-2.75	-0.5	-3.5	-1.5	3.5	6.75	0.25	-5.25	-10	-1.5	2.5	3.5	1.25	-5.75	-6	-5.25	-6.25	1.5	3.25	-0.5	3	2.25	2.5	1.25	-3	1	2	2.5	3.5
-3.75	-3	-1.5	8.5	10	0.5	-4.25	0.5	1.5	1	-5	-19	-17.5	0.5	9.5	11.5	17	15	7.5	0.5	4	3.25	-1.75	-10.5	-7.25	-2	0.75	-0.25	-4.25	-2.5	-2.75	-8	-1.5	3	2	-6.75	-1.5	4.5	0.25	-3.75	-2.5	1.25	1.5	3.25	3.5	-0.75	-2.5	0.75
-2.25	1.75	0.25	7.25	3.25	-0.25	-1.25	-6.75	-4	-0.75	-10.25	-23.5	-13.5	-0.5	17.25	14.25	10.5	3.5	5.75	1.75	0.25	7	9	-0.5	-0.75	-1.5	-6.25	-6	-2	1.5	-1.25	-8.75	-3.25	3.5	-0.25	-1	-1.25	-2.25	-0.25	1	-0.5	-2	-2.75	-5.5	0	6.25	4	0
1.5	4	2	2.25	1.75	-8	-4.5	-2.5	3.25	12.5	3.5	-22.75	-22.75	-4	9	12	16.75	14	2.75	3.75	1.5	-4	-0.75	-2.75	1.25	4.75	-4.5	-5	-2.25	-6.25	-6.75	-4.75	3	-8	-3.5	-1	-4	-3	-0.75	6	3	1	3.5	-1.5	3.5	6	0.25	-3.75
9.25	2.5	1	-3.25	4.5	4.75	-7.5	-7.25	1.25	10.5	1.75	-19.25	-26.5	-12.75	7	17.75	9.75	4	4.5	7.25	2	-0.5	0.75	4.25	7.75	-2.25	-5.75	-4.5	-5.25	-4.75	-0.5	-1.75	0.75	-3	-3.25	-1.5	-4.75	-4.75	-1	2.75	11.5	5.75	0	3.5	2.5	-7.75	4	0.25
-3	-0.5	1.5	3	3	3	0.75	3.75	2	6.5	1.5	-13.75	-28.25	-15.5	-0.5	10.75	15.25	13.5	1.5	4.25	6.75	2.75	1	-4.25	0.75	3.75	-2.25	-2.25	5	1	-4.25	-3.75	-7	-3.5	-1.75	-7.25	-6	-0.25	0.5	1	5.25	5.5	-1.5	-0.25	6	5.75	4.25	-2.5
-0.5	-4.25	1.25	6.75	5.25	-0.75	0.25	-0.75	6.5	9.75	-10.25	-22.75	-13	2.75	16.75	23.25	11.25	1.5	0.5	-1.75	0.75	0.5	-9.75	-9.25	-4.5	-2.25	-10	-2.25	-3	-9.5	-5.25	10.25	5	3.75	7.5	2.25	-3	-1.75	0	-6	2.25	8.5	8.5	8	-1	1.75	2.25	3.75
0.25	-4.75	0.5	-1	-1.25	4.5	1.25	1.25	8.5	8	-6.75	-12.25	-3.75	-1.5	10.75	11.5	1.75	-1.5	0.5	-7	0.75	0.75	-3.25	-5.75	-1.75	3.75	1.5	2.75	3.25	-1.5	2.25	4	1.75	-5.5	-7	-4.25	3	-0.5	4.25	-4	-2.5	-1.25	4.5	3	1.75	-0.5	-4.75	-8
0.25	0.75	-3.5	-2.75	-1	3.75	3.25	7.5	10.25	4.5	-10	-16	-3.25	3.5	5.5	10.5	3.75	-6.75	4.75	4	-0.5	-7.5	-10.5	-2.25	3.75	3.25	7.75	6	2.25	-1.75	-8.75	-4	-0.5	1.5	0.25	2	7	-1.75	-1.75	1.25	-4.5	-1.25	-5.25	-3.5	-1.25	-6	-5.25	2.25
-1	-1.25	3.75	0.5	5	5.5	4.25	3.25	0	2.25	3.25	-15.75	-20.25	-6.5	5.75	18.25	13	7.75	2.5	-6	-5.75	5.5	3	-0.25	-1	-6.75	-7.25	-3.75	1.75	5.25	-3.25	-7	1.5	-4.25	-4	-0.25	0.25	3.5	6.75	4	-8	0.5	6.25	5.25	-1	-4	2.75	10.25
7	9.25	-0.25	-2.25	0.5	-5	-4	-2.75	-5.5	1.25	-3.5	-16.75	-23.5	-6.25	16.5	18.5	17	11.5	5	0.75	5.25	5.25	-6.75	-2.25	-4.25	3.5	0.75	-3	-7	3	5.75	-2.5	1.25	1.75	-6.5	-4.75	4	-6.5	-10	-10.75	0.25	3.25	2.5	-7	-2	3	7.25	7.5
-1.5	-4.75	-2.25	-1	0.5	-0.5	0.75	-2.5	-6	2.5	1	-14	-17.25	-6	9.75	16	14.5	15.5	9	-2.25	0.5	7.25	2	-2.75	3.5	-0.75	-10.5	-5.75	-5.5	-8.5	-4	-4	-3.75	-1.25	-4.25	3.5	3.25	-2.25	-4.25	1	7.5	5.75	5	6.5	2.75	-8	-6.25	-4.5
1.75	-0.5	-2.25	7.75	5.25	4.25	1	5	-0.75	-5	-5.75	-22.25	-26.75	-8	18	19.75	15	10	4	-2.25	-8	-6.25	-0.25	-4	-1.25	-0.75	-9	-9.5	0.5	4	0.5	5	9.75	6.75	0.5	-1.5	0.75	-3	-1.5	-1	-6.25	-6	0.5	5.5	-0.5	0.75	3.25	6.5
-1	-2.25	-2	-3.5	1.25	-1.5	4.25	8.25	6.75	6	-7	-12.25	-3.75	-2	4.25	12.5	10.5	-1	-2.5	0.75	-2.25	2	-7.5	-11.25	-5.5	-4.25	-3.25	-4	5	11.5	2.5	-4	3	4.25	0.75	1.5	-1.75	-2.25	3	1	4.5	1.25	-2.25	0	1	0.75	-1.5	-2
-3.5	-6	-6	0	-1.5	-0.25	8.5	9	1.25	8.25	3.25	-20	-20.25	-9	11.75	18.5	10.75	9.25	0.75	1.25	-1.25	-2	0.5	-1.75	6.5	3.25	-1.75	1	1.75	-12	-12.5	-6	-6.5	-2.75	-3.25	-1	0	1.25	2.25	6	3	-3.25	4	-0.5	-4.25	-5.5	3.25	9
-6.75	-1.25	10.5	1.75	-5	1.25	7.5	0	-0.75	3.25	-5.75	-19.75	-22.5	-16	-1.75	18	24	13	6.75	5.5	8	3.5	4	6.25	1	-0.25	-5	-6.5	-2.5	-2.75	-13.5	-13.25	-9	-7.75	-0.75	2	6.25	-0.5	-0.25	1.25	3.5	4.5	2.5	-1.5	-1.25	3	0.75	1.75
-3	-1.25	3.25	2	4.25	10.25	7	-2	-2.5	-2.75	-12	-25.75	-17	2.75	14	13	10	6.25	2.75	2.25	2	-4.5	-6	3.25	-0.75	-5	-2	3	-0.5	-1.25	3.5	-1	-7.25	-1.5	3.25	6.5	1	1	2.25	-0.75	1.5	-4.75	3	-4.5	-2	-0.25	-3.5	3.5
-1.25	-2.5	-1	3.5	4	3.75	0.25	3	4.25	-1.75	2.75	-16	-26	-16.25	4.75	14.75	18.75	14.5	9.25	0.75	1	1.25	0.25	-6.75	-8.25	3	2.75	-3.75	-3.75	2.5	-6.25	-10.75	2.5	1.25	0.5	0.5	1	7	2.5	-5.5	-3.25	-2	4.5	8	5.5	4.25	-6	-2
-1.25	1.25	-5.5	-1.5	5	0.75	-4.75	1	1.25	4.25	-8.25	-20.25	-14.5	1.5	14.5	13.75	5.75	3	5.5	5.25	6.75	6.25	5.75	-3.25	-4.25	-2	-7	-4.75	-1.75	3	-5.5	-12.5	-6.25	-0.25	-2.5	-8	-5.25	-3.75	2.25	8.75	9.75	6.5	5.25	5.5	3.25	2.75	1	0.5
3.75	14.25	9	1.25	-3.25	-1	-7	1.75	5.25	-6	-8.25	-12.5	-6.75	-2.75	8.25	12.5	1.75	-2.75	0	0	-1.25	1	5.25	-1.25	-0.5	1.25	-0.75	-2	-2.75	-1.25	4.5	-2.75	3	2.75	1.5	4.75	-1	-0.25	5.75	-1.25	0	-3.5	-5.75	2.5	-2	-7.25	1.25	2.25
-3.25	-1.5	-0.75	1.75	3.75	-0.75	-1	-1.25	5.25	1	-2.5	-15.75	-24.75	-9	7.5	14	16	15.5	8	3.5	5.25	6.25	-0.75	-2.25	-4.5	-4.75	-3	-4.25	0.5	1.75	-7.25	-11	-7.75	-5.25	-7.25	-2	5	2.75	3	3.5	3	0.75	0.25	2.25	0.25	2.25	4	0
-1.75	4.75	2.75	-3.75	-1.5	8.75	4.5	3	3.75	3	-11.5	-15.25	-13.5	-2.25	11.5	13.75	13	4.75	-3.75	-1.5	-4.75	-3.5	-3.5	-3	-6.25	-10.25	3.75	5.5	4.25	-0.75	-1	-5.75	2.25	10.5	4.25	-3	-6.5	-7.5	3.75	4.5	1.75	-4.25	0	-1.5	-2.5	2.5	-5.5	-1
1.75	2.25	3.5	-0.75	1.25	2.75	6	7.25	4.75	8	-0.5	-20.75	-17.75	-3	2.25	13	15.25	0.75	-4.5	4.25	1.75	0	5.25	2.25	0.5	-1	-8.5	-13	0	6	-5	-13.25	-5	-2	0.25	5.25	5.25	3	-1.75	2.5	-1.25	4.25	6.75	1.75	1	0	-3.25	1.25
-1.75	-3.25	-2.25	-0.25	5.25	7.5	4.75	-2.5	1	14	4.5	-18.75	-26.25	-8.25	5	13.75	9.75	-0.25	1.25	2.75	4	-4.25	-4.5	-1.5	3	0.25	-7	-2	1.75	3.25	6.5	6.75	-0.25	1.75	2.5	-2.5	-6.75	-2.5	-3.75	-1	4.5	6.5	0.25	4	6	0.25	-2.75	-3.25
5.75	-1.5	-6	1.25	3.25	4.5	2.5	0.5	3.75	8.25	-2.75	-16	-17.75	-10	5.75	16.5	17	4	-1.25	-0.75	2	-4.25	1.5	2.5	2.25	-5.5	-1.25	0.25	3.25	1.75	-7	-5.5	-10.5	-4.75	1.5	3.75	-2	-6.5	-7.5	-1.5	-4.5	2.5	10.75	2.25	11.75	5	1	2.5
-2.75	-3.75	-4.25	7.5	7	3.75	1.25	3.75	0	6.5	-4.5	-23.75	-24	-1.25	13.5	19.5	8.75	2.75	-1.25	-5.5	-5.25	-3.5	3.75	4.25	2.5	-4.25	-8.5	-3.75	-2.25	-4.5	-2.75	5.25	1.5	-0.75	0.5	1	-3.5	4.5	3.75	-0.5	-8.25	1	7.5	5.75	-2.5	2.5	7	1.25
-3.5	1.5	8	9.75	0.25	3.5	-2	-9.5	0	4.25	-6.25	-24.25	-29	-8	6.75	14.5	18.75	10.5	2.5	4.5	0.25	-5.5	0	1.75	-1	0	-2.5	-6	-7.25	-0.5	3.25	1	-4.25	-0.5	0.5	2.75	6.25	-0.75	-1	-3.5	-1.25	6.5	3	4	6.75	5.75	2.75	-1.25
-8	-2.25	10	5.25	2.75	-2	-3.5	-3.25	-1	1.25	-9.5	-21.5	-19	-3.25	17	18	14.75	0	-4	-4.75	-7	7.75	16.75	7.25	0.25	0.75	-3.75	-2	-0.25	0	-1.5	-0.25	-3	-4.75	-2.5	1.25	-11.5	-9	-2.5	4.5	2.5	2	-1.25	0.75	4.5	-1.75	-4	3.5
8.25	-5.25	-3.75	3.75	0.5	-1.75	0.5	-2	5.5	4.75	-8.5	-13.5	-3	-7.5	8	10.5	-6.5	-2.5	5.25	4	2.75	4	2.25	-3	-5.5	3.5	7	4	-2.25	-4	-8	-9.75	0.5	6.75	-3.25	-1.5	3.75	5.75	1	4	4.25	-6.25	-2.25	1	1.25	1.25	3.5	-0.5
6.25	0.25	0	2.25	6.5	4.75	3	6.75	13.25	4	-11	-26.75	-27.5	-9.25	-0.75	15.25	19.75	5.25	-2.25	1.25	6.75	5.75	2.5	-1.75	0.5	-5.75	-2	0.25	-0.25	-1.5	2.75	-4	-5	2	1.25	-5	-2.25	9.5	3.5	1	-5.5	-1.75	7.5	4.75	-2	2.25	-3	-1.5
2	-2.25	-3.5	-1.75	7.75	6	-3	2.25	1.25	-8.25	-8	-14.5	-7	3.5	12.25	10	4.75	5.5	8	-1	-2	3	4	0.25	-3.25	-4	-4.5	-3.25	-6	-3.5	-2.5	-3.75	-0.5	-2.25	-4	0	5	-1.75	-2	3.25	5.25	1.5	-3	6	4.75	-2	2.5	3
0.5	-9.25	-2.25	2.25	1.75	-5.5	-0.75	3	0.5	6	7.75	-14	-26.5	-11.75	3.75	10.25	23.75	15.25	8.5	-1.75	0	1.5	1	0	-2.25	-3.5	-4.25	-3	-5.25	-1.25	0.5	2	1	-6.5	-4	-8.25	-3.25	2.25	-7.5	-0.75	-0.5	-1.5	5.5	4	2.75	2.75	4.25	-0.75
4.5	3	-2	-2.5	-3.25	-4	5.25	9.25	2.5	-3	-8	-17.5	-5.75	5.75	12.5	16.75	15	10	-3.25	-13	0	4	0.25	-6.75	2.5	1	-1	-1.75	-1	-3.5	3.5	3.25	-2.5	3	-4	-4.25	-2.25	-1	-1.75	-9.5	-6.25	-2.5	-2.5	1.25	-1.75	-3	2.5	5.75
4.5	-2.25	-0.5	-0.5	-1.75	-7.75	-6.5	-4.5	2.5	7.25	-1	-21	-25.75	0	25.5	18.75	15.25	9.25	-2.25	0.5	6.5	-0.75	2.5	-0.5	1.75	-0.25	-2.75	-7	1.5	-8.75	-12	0.5	3.5	0.25	-1	-2.75	-0.25	1.25	-3.75	6.75	2.5	-5.25	-0.25	0.75	1.75	-1.75	0	7.25
0	0.25	1.25	7	10.75	7.75	9.75	4.5	2	-0.5	-5	-20.25	-21.75	-5.25	2.75	10.25	10	10.25	0.75	-7.25	-4.25	-1	3.75	3.25	-7	-6.5	-1.25	-1.5	1.5	1.75	1.75	0.75	-4.5	2.75	7.5	5.25	2.25	-1	-0.5	-0.25	-4.5	3.25	1.5	-9.5	-4.75	-1	-6	-4.5
3.75	0.25	-4.25	1.5	-1.75	-2.75	-1.5	1.5	3	5.25	-1.75	-12.75	-3.25	-9.25	4	10	4.5	1.25	1	2.75	-1	1.25	4.25	0	3.5	0	-0.75	0.75	-3	-2.75	-2.5	-5	-0.75	0	1.25	1.25	5	1	2.25	-1.25	3.25	0.25	-3.5	-5.25	-7	-5.75	2	1.5
-8.25	-7	-2	5	-4.75	-1.25	2	-1.25	-0.75	1.25	5.25	-12.5	-24.25	-12.75	10	19.25	17.25	14.5	11	2.75	-4.75	-4.75	0.5	-0.75	-2.25	-1.25	-12	-9.5	-0.75	-2.25	1.75	-2.5	1.25	8	-0.25	-4.5	2.75	-2.25	-1	1.75	-5.75	0.75	4.75	0	10.5	0.5	-4.25	-6
3.25	-2	2.5	7.5	7	-5	-3.5	-0.5	6	7.5	1	-14.25	-30.25	-21	-2.25	16	23.25	20.5	13.75	6	4	7	-7.5	-5.5	-7	-7	-9	-7.75	-2	3.75	-2.75	-4.5	-6.5	0	3.75	-1.25	-2.25	1	5.5	1.25	-0.5	3	-0.25	-3	-0.5	-1.5	6	7.75
-0.75	-6.5	2.5	7.5	3.5	3.25	6.25	-2.75	-2	8	3.25	-13.5	-21.75	-17.25	-0.5	20	23.25	13.75	-0.25	-1	-4.75	-5.5	-3.75	-1.5	-7.5	-1.75	2	-1.75	-2.5	-1.75	4	5	7.75	-3	-5.25	-3.5	-3.75	-7.75	0	10.75	10.25	1.5	4.25	2	-2.25	-2	2.5	6.25
-0.75	6.75	-3.5	-5.75	4.75	-1	-9.5	-5.25	0	4.25	-0.5	-12.25	-7.75	-3.5	3.25	11.25	6	-2	7.25	9	1	1.75	2.5	2.75	-0.75	3.75	0.75	-5.25	-5	-2.5	-4	-4	-7.5	-5.25	3	6.5	2.75	-8.5	-1	3.5	0.5	1.75	1	-0.5	4	4	2.75	7
0.75	-3.25	7.75	7	-3.75	3.5	7.5	0.75	0.25	0.5	-8	-15.5	-3.5	-0.75	2.25	10.75	3	6.25	1	6	4.25	-1.5	-6.75	-6.25	-2	3.25	2.5	3.5	6	6.75	-1.5	-10.25	-7.5	-6.75	-4.75	4.5	4	-6	-9.75	-2.5	4.5	0.75	3.5	0.75	1.25	1.75	3.75	3.75
-1	3.75	3.75	2.75	-3.5	-2.75	2.75	2.25	-4.5	2.75	0	-18	-26	-15.25	-1.5	10.75	17.25	14	0.75	1.25	7	10	2	0	-3.25	-3.25	-1	8.25	10.5	-3.5	-7.5	-3.75	-5.5	7.5	6.5	-6.25	-5.5	-5.5	-6	-3.75	0.75	-1.25	-3.75	-0.25	2.5	-1	-0.25	1.25
7.25	5.5	-0.5	5.75	10	8.5	4	-3.75	0.75	-1.25	-9.25	-28	-12.25	11.25	14.5	12.75	-1	1.5	4.25	-2.75	-2	-3.75	3	1.25	0	-0.5	-2.25	-3.5	-5	-4	-2	8.25	3.5	-3.75	3	2.25	-3.25	-5.75	-1	0.25	-1.25	-2.25	-3.25	0.5	-0.5	5	0.75	-0.5
6.25	3.25	3.25	-4.75	1	2.25	4.5	-2.5	-1.25	2.5	-10	-26.5	-17.25	-1.75	14	20	22.25	7.5	1.5	-2.5	-4.25	-2.25	2.75	-5.5	-6	-4.5	-4.75	1	7.75	-2	-7.25	-2.5	3.5	-2.25	2.25	8.25	4.75	2.25	3	0.75	1.25	-9	-3.75	1.75	-3.75	-3.75	4.25	-1.75
2.5	6	-0.5	-0.75	1.25	0	-4.75	1.25	-0.5	2	-5	-12.25	-11	-2.75	-0.75	11	2	5	3	4.5	4.25	2.5	1	-1.25	-1.75	0.25	-1.75	-3.5	-4.25	3.75	8	-2.5	1	3.5	-0.5	-2.5	-1.25	-3.25	1.25	2.25	-2.5	-3.25	0	-4	-4.25	7.75	4.25	-8.25
-0.25	2.5	4.5	-0.5	4.25	-2	-8.25	0.5	0.75	-2.25	-9	-12.75	-9.5	-8.75	-3.5	11.5	6.5	-3	-4	9.75	11	7.75	4.25	-4.5	-4.25	-2.25	2.5	9	6.5	1.5	4.75	-3	-5.75	-1	2	-1.5	-2	-2.25	-4.5	0.5	1	-5.5	-6.75	1.75	5.25	-1	-7	-5.5
-1.75	3.25	-2.25	-5.75	-4	2.25	5.5	-1.5	-4	-3	-2.5	-12.5	-2.75	4.75	5.75	10.75	4.25	4.25	3.75	-6.25	0.5	1.5	1.25	-3.5	-5.75	3.5	7	-3.25	-3.5	-8	-0.75	3.5	-0.25	-1.25	3.5	0	-1.25	-0.25	6	4.75	-2.75	-1.25	2	-0.5	-10.5	-3.5	0.75	-1.5
4	-5	-3.5	-4	-2	8.75	9.75	-9.75	-6.25	5.25	1	-18.25	-31.5	-17.25	1	11.25	17.5	14	6.25	8.25	5	5.75	6.5	4.75	-1.5	-5.75	-1.5	-1	-3.25	0.5	2.25	-6	-5	0	-1	3.25	-5	-3.5	-2.75	-3.25	-0.25	1.5	5	2.25	-4	5.5	8	1.25
-1.75	9.25	1.75	-3.25	-2.5	-2.25	1	-2.5	-4.25	-2.25	-7.5	-12.5	-7.75	-3.5	1	10	6.25	0.5	1.75	4	-5	-1.5	-0.5	0.5	-0.75	11.5	9	0	-0.75	-1.5	3.25	-0.75	-1.25	1	-1.5	2.25	3	-2.5	-4.25	-2	2.75	2	-9	-12.25	-1.5	0.25	4.5	0
-3.5	-4.5	0.5	3.75	3.75	12.5	13	-3	-1.25	3.25	0.5	-16.5	-23	-11.25	6	11.75	15.5	11	3.5	1	-2.25	0.25	2.5	4.75	3.5	-4.5	-5.5	-4	-5.25	-7.25	-11.25	-4.25	6.25	3.75	-6	-3.75	-4.75	1.5	10.25	3.25	0.75	5.25	2	5	9.75	0.5	-7	0
-2	-3.25	-9	-6.5	3	1.5	-0.5	4.75	2.25	2	-0.75	-13	-17.25	-4.75	6.75	15.5	15.75	8.5	1.5	-3.25	-2.25	-0.25	-2	4	2	-1.5	2.25	4.5	1.5	-4.5	-1.5	0.5	-4.75	-2.75	6.75	3.5	-7.5	-8	-6.25	0.25	5	8.75	5.25	-0.5	-7.75	-13	-3	9.25
-6.75	-4.5	-8.25	-0.25	5	8.75	3.25	2.75	3.5	4.5	-5.75	-21.75	-14.25	-5.5	-1.25	11.25	20.5	5.75	0	1	3.25	4.5	-10.25	-6	6	6.5	3.25	0	-4.25	-2.5	-6.25	-4.5	-2.25	-0.75	-5.75	-3.5	2.25	2.5	0.75	0	7	6.25	0.5	1	4.75	1.25	1.75	-0.75
-7.75	-6.5	3.75	3.25	-2.5	-0.5	-0.75	-1.75	3.75	6.5	-5.75	-17.5	-15.5	-4.75	14.25	16.5	8.5	-3	-6.75	-2.25	6	-0.25	-2.25	-0.25	4.75	4.75	-1	-1.25	6.75	3.25	-3.75	-11	-9	-2.5	4.75	8.25	2.75	-8	-5	7.75	4.5	2.25	7.5	3.75	-5.25	-7.25	-4.25	5
-0.25	2.25	0.25	3.5	4.75	2.25	1.25	1	-3	4.25	6.5	-12.25	-22.5	-9.5	1.75	19.5	18.75	2.5	4	6.75	3	-5.25	-4.25	-4.5	-5.25	-1	-1.5	4	3.5	-3	-9	4.5	3	-2.5	2.75	-1	-6.5	-3.5	-1.25	2.25	-2.25	4.75	6	2.75	-0.25	-4	-0.5	1
-2.25	-2.25	-7	-8	-2	-3.25	0.25	4	7	9	-11	-26.25	-18	-0.5	13.75	17.25	10.75	5.75	0.75	5.75	7	3.75	4.5	-3.25	-3.25	3.75	2	-3	-4.75	-3.75	-1.25	-0.5	-8.5	-4.5	0.5	-6	-2	-5.25	-4.75	2.5	4	2.25	3.75	2.75	1.5	-0.25	0.75	-2.25
0.75	-8.75	-4.25	3.25	2	-3.75	6	5.5	6.5	2.5	-3.25	-26.5	-23.5	-10	4.25	15.25	8.75	5	6	4.75	3.5	-0.25	2.5	-1.25	-0.25	1.25	8.75	5.75	-0.5	3.25	-0.5	-3.25	-10	-11.25	-5	0.25	4	-7.5	0.25	3.25	5.25	1.5	-4	-2	-2	-2.5	-0.5	1.5
3.25	1.75	-3.5	-6.5	-1.75	2.5	-0.75	-7	-5.75	-1	-5.25	-15.75	-18	-3.25	9.75	16.75	13.75	9.25	8	3.5	-0.5	-2	3.25	-3.75	-11	-3	0.5	-5.25	-0.25	2.5	-1	-4	-0.5	-3.75	3.75	8	4	0.25	0.5	-4.5	-3.5	3.5	-2	-3.25	-2.25	-5.25	-3.5	9.5
4.75	3	-1.5	-5.25	1.25	1.25	-4.75	-3.5	1.25	2.25	0	-15	-19.5	-5	5.75	14	15.75	12.75	-0.5	-4.5	2.5	-1.5	-4	-4.25	4.25	-2	-1	3.5	0	-7.25	-1	-4	-4.25	-5	5	5	-1.5	-3.5	1.5	2.75	5	3	4.5	-6.5	-6.5	4.5	-1.5	-1.25
3.25	-0.25	-2.75	-2.75	3	9.25	6.75	1.25	5.75	5.25	-2.5	-24.75	-21	0	8.25	13	11.25	2.25	1.25	2.5	8.25	5.5	-3.5	-6.75	-9	0.75	5.25	-4	-3	0	-2.75	-0.5	-1.75	-6.5	-1.75	-5	-4.25	6.25	7	1.5	-0.25	4	1.75	1	-3.5	3.75	6.25	-1.5
3.25	-2	-6	-2.75	-0.25	2.5	-4.5	-9	4.5	8.5	2.5	-16.5	-13.75	-9	3.75	10.5	12.5	8.5	5.5	6	-0.75	-0.75	2.75	-2.5	-2.5	1.25	-7.75	-2.25	0.5	4.5	2.5	0	-3.5	-2.75	-0.5	8	7	-3.25	-9	-11.75	-3.25	4.5	-1.25	0.75	4.5	1.25	-0.25	2
0.75	-2.5	-0.5	1.75	6.5	4.5	8	4.75	3.75	1.5	-2	-18.75	-26	-7.25	11	17.75	6.75	-0.5	-0.5	-0.25	2	5.5	-0.25	-4	-9.25	2.75	0.75	-4.25	0	0.75	1.75	0.5	-3.75	-4	4.25	5.75	1.25	5.5	3.25	-1	0.5	-0.25	-6.5	-2.25	3.25	1.5	-6.25	-4.75
-0.75	2.75	3	-0.5	-6.5	-7.25	-5	-3.25	2	8.5	-3.5	-13	-9.5	-1.5	7.75	11.5	7.5	-3.25	-0.5	0.25	1.25	5	-0.5	1.5	3	0	1.25	4.75	2.75	-7.25	-11	0.25	6.25	-1.75	-3.5	-5.5	0.25	-0.75	-1.5	1.5	6	-8.75	-8	3.25	11	4.25	-4.5	-3
1.25	-0.75	3.25	11.5	7.25	-3.25	-5.75	-5	0	-3.5	-11	-21.25	-10.25	5.75	17.25	22.5	10	6.5	6.5	2.75	-0.5	7.25	1.5	-4.75	-2.75	-5.75	-4.75	-2.5	-2.5	0.75	-6	-10.25	1.75	-5.5	-3.5	4.75	4	-5	-1.75	4	-4	6.5	13.5	2.5	-3.25	-5.25	-1	-4.25
-2.75	-4.25	-2.5	1.5	2.5	0.5	-5.75	-2.75	7.5	2.75	-5.75	-17.75	-19	-9.5	7.75	20.5	17	12.25	8.25	0.5	-1	2.25	-2.75	0	3	-6	-6.5	-2	-3.75	-5.25	-6.25	-6.5	-5.25	1.5	2.25	-5	1.5	11.25	3.75	3.25	4	-2	-7.75	-3.5	5.25	5.25	-0.25	4.25
-3.25	3.5	-0.25	-3.25	-4.25	-1.75	1.25	4.25	0.75	-3.75	-5.5	-12.25	-7	4	11	10	3.75	-3.75	0.75	2.75	3.5	-0.75	-2.5	-4	0.5	-2.5	0	2.25	-4.25	-10	0	4.5	6	9	6	-0.75	-0.5	-5.75	-3.25	0.75	0	-3.5	-0.5	1.75	5.25	-0.25	0.5	2.5
1	11.75	4.75	-4.5	-3.75	-2.75	0.75	4.75	9.5	8.5	0.75	-14.5	-19.25	-3	6.75	10	12.5	9	2.25	-2.25	1	2.25	2.75	4.25	-2	-9.75	-5	2.5	4.75	-5.5	-7	-6.5	-8	1	1.5	1	1	3	2	0.5	-2.5	0.25	1.25	-2.5	0.75	3.25	0.5	-2
0.75	-2.75	-1.25	-1.25	-2	-3.25	-6.5	-1.5	7	11.5	-8	-30	-12.75	2	10.5	18.75	14.5	3	-0.5	3.25	1.5	-1.25	3	4.75	4.25	2	-3.5	2	-2.5	-8.25	-5.5	-2.5	-7	-8.75	-3	4	-1.5	-2.5	2.5	2.25	0	4	-1.25	-0.25	3.75	10	4.75	-5.75
2.25	5	2.5	2.5	-0.5	-2.25	-6.25	-11.25	-1.5	3.25	-4.25	-18	-19.75	-4.5	15	18	16.75	4.25	5.5	-1.25	-7	-3.5	3.5	13	6	2.75	0	-5.75	-4.75	-0.25	-7	-5.25	-8.25	-4	-4.5	-5.75	1	1	5.75	4.75	-6.25	-3.75	4.75	4.5	-0.5	3.5	8.25	2.75
5.25	-0.5	-2	-7.5	5	4	-2	-4.5	4.75	9	3.25	-15.75	-26.25	-17.25	3.75	17.25	21.25	10.75	0.75	-1.25	2.75	4.25	1.75	0	-1.75	-2	-4.5	-1.25	-3.5	-5	-9.75	-5	0.25	0.75	1.5	4.5	3.5	4.5	1.5	5	3.5	3.5	-2.75	-4.25	1.25	-0.25	2.75	-2
-3.5	2.25	2.25	-0.5	1.75	-1.25	-3.25	4.5	9.75	6	-11.75	-25.25	-11.25	6	14	12	6.5	9.75	7.75	2	2	3.25	-6	-4.5	-1	2	1.75	1.5	-5.5	-6.25	-2.25	-7.75	-12.25	-3.5	-1.75	-0.75	-0.25	5.25	5.5	-0.25	-2	2.25	6.5	5.25	6.25	3.25	-2.25	-2
1.25	6.5	-2	-1.75	2	-4	-4	1.75	6.5	9.25	-7.75	-24.5	-16.25	2	13.25	17	13.25	9.75	1.5	-3.5	-2	-1.5	0.75	4.25	2	6.25	2.75	-4.75	0.75	-4	-7.25	-3.75	-1.75	-8	-8	-2.5	1	5.75	5	2.25	0.25	2	-1	-2.75	6.25	5.5	-1.75	-6.5
-1.5	-4	-8.5	-0.25	11.5	3.25	4.25	3.5	-1.25	3	0.5	-18.5	-27.5	-15.25	5.25	19.5	13.25	1.75	4	8.75	5.75	1	4.5	2.25	-0.25	-3.5	1.25	0	-0.5	-0.75	-8.25	-6	-1.75	3.5	8	3.5	-7.75	-4.75	2.75	2	-1.5	-10.5	-3.5	5.75	3.5	-1	-2.25	7.5
3.5	1	2	2	-6	-3.25	7.75	0.25	1.75	5	-7.75	-22.75	-14	1	10.75	13.5	3.5	5.25	6	-5.5	2.75	3.25	1	-2.5	-2.5	1.25	7	4.25	-0.5	2.5	4.5	-1	-9.25	-7	-6	-0.25	2.25	0.25	-5.75	-1.5	-0.5	-1.25	1.5	5.75	2.5	0.75	6	3.5
-1	-0.5	-5.5	5.25	7.75	2.25	4.5	-1.25	4.25	3.75	-1	-20.75	-26.25	-7.25	8	11.5	12	5.75	-1	-1.5	-3.25	-0.5	4.25	4.25	3.25	-1.25	-3.25	-4.25	-0.25	-0.25	-6.25	-8.25	0.5	11.75	3	1	4.5	6.75	-2.75	-2.25	1.5	3.5	-3.5	-3.75	3.75	0.5	-6.5	-1.25
2.75	0	1.25	-1	-3	1.25	3.25	7	0.75	-4.25	-9.5	-15	-5.5	4.25	9	12.5	14.25	2.5	1	-0.5	-11.75	-5.5	-1.75	0.75	2.25	0	-9.25	-6	0	1	5	1	-4.25	0.5	4.5	-0.25	-1.75	-2	3.75	0	-3.5	4.25	3.25	-1	-1.25	1	2.75	-2.75
0.75	-0.75	1.5	0.5	4	0.25	-2.75	2	7.75	5	0.25	-17.25	-22.25	-7.25	7	21.5	16.25	6.5	-1	-10.25	-3.75	3	0.5	4.75	-0.25	-1.5	-0.75	-2.25	-0.5	0	-1.5	-5.5	-1	-0.25	2.75	1	-4.75	2.75	-2.25	-1.25	2	2.5	-0.5	0.25	2.5	-5.25	-7	3.25
6	5.25	-0.5	-3.5	-4	-3.25	-6.75	-5	0.75	3	-1.25	-13.5	-23	-11	5.5	19.5	17.25	18.75	6.5	-5.25	7.5	6.5	2.25	3	1	3.25	-5.75	-7.25	4	0.25	-9.5	-2.75	-7	-7	-5.75	-2.25	-3	-5	-4.5	0.75	7	0.5	3.25	4.5	5.25	4.75	9	4.5
1.75	5	0	-6	-1.5	0	-0.5	-5.5	-8.25	-5.25	-11.25	-14.25	-10.25	2.5	9.25	12.5	8.75	3.5	3.25	4.25	4.5	-0.25	0.5	-2.5	-4.25	-9.5	-8.25	-1.75	-2.75	-3.5	-1.75	7	11.25	4.25	-2.25	2.75	7	1.25	-3.25	-1.75	-0.25	10.5	3.5	-2.5	-0.25	0.5	0.5	-0.75
-3	4.25	2.75	-6.5	-0.5	1.5	-1.25	-2	-3.25	-5	-9	-13.25	-4.75	1.75	11.5	13	2.75	0.5	1.25	10.5	11.25	-3.75	-2	3.5	0.5	-5.75	-2.5	3.75	0.5	-3.25	-1	0.25	-3	-5.5	-7	-5.5	-3.75	0.25	2.5	1	-3.25	0.75	6	-2	-5	-2.25	0.25	3.5
5.5	-2.25	0.75	9.75	10	-1	-2.5	-2.75	3.5	6.5	-8	-23	-17.25	-3.5	-2.75	10.5	11.5	4.5	6.75	6.75	-7.75	0.75	0.25	-1.25	-2.75	-2	-1.25	-1.25	0.5	-7	-7.25	3.5	2	-2.5	-2.5	-2	5.5	6.75	5	2.75	2.75	5	-1.5	0.25	-1.5	-4.75	1	-2.5
-0.25	-0.25	-4.5	-2.5	-0.25	-4	-2.25	0.5	3.5	9.5	-3.75	-18.25	-15	3.75	17.5	16.75	5.5	2	-1.5	-2.5	0.5	1.25	-3	0.75	0	1	-5.75	-3	-1	-1.25	-3.75	-3.5	5.75	2.5	2.25	0	-8.25	-8.25	1.75	0	-5	2	-0.5	-0.25	-0.5	-0.5	-4.25	1.25
-0.5	-0.25	-4.75	2.5	0.75	1.25	5.5	4.25	5.25	1.5	-10.75	-20.25	-18	2	13.75	17.5	6	0.25	7.5	0	0.25	-0.25	-4	0.75	1	0.25	-3	-1.5	-1	-1.5	-0.75	1.5	2.25	-0.25	-1.5	3	-4.25	-7.25	-4.25	-3.25	-3	2	-1	1.75	0.75	2.5	-2	1
6.75	-3	-3.5	6.75	3.25	0.75	4.75	-1.75	-3.75	2.5	-8.5	-24.75	-16	-6.5	3.25	10.75	9.25	9.5	1.75	-2	3.75	3.5	7.5	7.25	-5	-7	-0.75	2	-3.5	1	4.75	-1.75	-5.25	-3.25	4.5	1.75	-3.25	2.25	5.75	1.75	0	-3.75	-1.5	-1.5	4.25	2.75	1.75	-0.5
0.5	-6.75	-5	1.5	9	0.5	-0.25	2.25	4.25	2	-5.25	-20	-24.75	-12	6	17.25	18.25	2	3.75	1.5	0.25	3	1.25	-2	-1.75	2	0.5	-3.75	-0.75	-4	-7	0.75	4	-3.75	-0.75	0.25	-2.25	0.75	-1.75	1.5	2.75	0	1.75	-3.5	-8	0.25	2	0.5
-7.75	3.75	4.75	-8	-5.75	0	4.25	6.75	1	3.25	3.25	-12.25	-22.25	-14.25	7	22.25	14	10.75	8.25	0.25	1.5	-4.75	-1.75	-3.25	-2.75	1.5	0.25	-5.75	-1	-3.75	-5	-4.5	-5	-2	3.75	-4.5	-5.75	7	11.25	7	2	1.75	-1.75	-7.75	-0.75	6.25	0.25	-9.5
1.5	-1.25	3.5	10	2	-0.75	-3.25	-4	9.25	2.75	-11.5	-23	-11.75	2.75	2.5	10.25	6.5	-0.5	2.75	3.75	2.5	5.5	12	-0.25	-0.25	-3.25	-7.5	-3.5	-6	-3	-1	-1	-3.25	-3.5	2.75	11.5	1.25	-4.75	1.75	1	-2	-4.5	5.75	1	-3.75	2	3.5	-3
-1.75	-0.25	-2.75	-3.25	1.5	-4	-1	0.25	0.75	7	2.75	-15.5	-27.25	-16.5	1.25	13.25	12.25	8.5	11.75	3.75	6	8.5	7.75	1	-5	-4.75	0.25	-1.25	0	2	-2.25	-8.5	-2.5	0.5	-6.5	-8.75	-1.25	-1.75	1.5	6.5	-1.25	-6.75	-7.75	-1.75	6.75	9	2.25	5.25
-3.5	1.75	0.5	6.75	1.25	-0.75	-0.25	-1.25	0.75	6.25	-3.25	-15	-21.75	-14.75	0.75	13	17.5	10.25	2.25	6	7	0.25	-3.5	3	6	1.5	-0.75	-2.5	-0.5	1.5	-5.25	-9.5	-5.25	0	-3.25	-3.5	-4.75	1.5	7	-0.75	-4	-0.75	1.75	1.5	0.25	1	-0.75	3.5
6.25	6	7.25	3.5	-3.25	-9.25	-4	6.75	6.5	0.75	-6.75	-23.25	-13	10	16.75	15	10	0.5	2	8.5	3.25	-0.75	-1.5	-4.75	-9	-5.5	0.5	1.25	1	-0.75	5.5	2	-3.75	-3.75	-9.25	-1.75	-3.25	-3	-3.25	0.25	-1	3.25	12.75	3.5	-2.75	-2.5	4.75	6.5
1.5	-1	-1.25	-0.5	-7	2	9.25	6.75	5	3	-8.75	-17	-12	-2.5	6	14.75	15.5	8.5	-0.25	5.25	-0.75	-2.5	2.5	-2.75	-7	-3.5	-1.5	-4	-7.75	0.5	2	-2.5	0	-0.5	1.25	0.75	2.75	0.75	-7	-5.75	3	5.5	-2	-2	2	0.75	-4.75	-0.75
4.25	7	2.25	-3.75	-1.25	8.5	-1	-5	10	7.25	-4.25	-16.75	-25	-13.25	2.5	12	17.75	15.5	9.75	0.25	-2.75	-8.25	-6.75	4.25	4.5	-4.75	3	5.5	-2.5	-2.25	-1	0	3.25	-0.75	-6.25	-9.25	-1.25	0	2	-2	2.75	-1.75	-3.25	-3	3	3.75	-2	-1.25
-8	-6.25	6.75	5.75	-4	-1.75	6.75	2.25	-4.25	8	5.25	-15.75	-19.75	-7.25	2.5	10	18.25	16	-3	-12	1.75	2.75	-1.5	2	-5.25	-10.75	1.5	6	-4.75	-2.5	1.5	-8.25	-4	-0.75	-0.25	2.75	4.5	2	1.75	1.75	-2	-2.5	4.75	2	-1	1.75	2.5	8.5
-9.75	-2.75	5.5	6.25	6.75	4	-4	2.25	3.5	0.5	-3.75	-16	-22	-17.5	-1.75	11.5	14.75	14.5	10.5	6	8.75	3	4	-1	-2	-4.25	-6	-3.75	-2.25	-5.75	-5.25	0.75	1.75	0.75	0.25	-1.5	3.25	-1	3	0.5	-0.25	2.5	4.25	5	2.5	-0.25	-2.5	-2.25
5	4.5	2	-2.75	-0.5	1.75	-2.25	1	-0.25	0	-2	-18.75	-25.75	-12.25	7.75	12.5	14.5	20	6	2.25	2.25	0.25	0.5	-0.5	-0.25	-2	-6	-0.75	2	-1.75	-7.25	0.25	2.25	1.25	-0.5	-9.75	-7	1.25	3.25	0.75	0.25	6.75	11.25	8	2	-0.75	-3.25	1.25
-3.75	1.75	9	8	10.5	5.25	-0.5	-2	-0.75	-2.25	-3.25	-17.75	-24.75	-19.75	2.25	24.25	22.75	12.25	4.5	-0.75	4.5	7	4	1.25	6	2.5	-5	-3.25	-8.5	-6.25	2.25	-4.75	-10.25	-9.75	-8	-3	0	-1.75	0.75	7.5	3.5	-4.75	-0.25	5	6	5.25	-0.75	-2.75
-3.5	5.75	7.25	1	-5.5	-0.25	-0.5	-1	4.5	0.75	-12	-14.75	-7.5	6.75	18.75	12.5	1.75	-4.75	-2.25	2.25	0.25	2	3.5	4.5	-2	-5	-2	4.75	-5	-8.25	-2.5	-5.25	-2	5	6.75	-2.5	-8.5	-6.75	-2.75	-3.5	2	2.5	4.25	2.5	0.25	3	3.25	0
7.75	10	3	0	3.5	-1.25	-1.75	5.5	9.5	9.5	-10	-24.75	-24.25	-4	13	11.75	10.75	7.25	5.5	8.5	3	-1	-0.25	-4.75	-1.75	-1.5	-0.25	-4.25	-3.25	3.5	-3.25	-13	-9	-1.25	4	7	2	4.75	-0.25	-2	2.25	-6.5	-6.25	-1.75	2	9	1	2.5
-1.5	-6.75	-0.75	8	5	5.25	-1.5	-7.5	-4.25	8	-1.5	-18.5	-17.5	-8.75	10.25	13	10.75	14.25	8.5	-0.25	2.5	0.5	-1.25	-10.5	0	1.75	3	1.75	-3.75	1.25	-0.5	-9.5	-6.25	1	-2.75	-1	3.25	0.25	-5.25	0.5	2.5	5.25	3.5	-4.5	-1.5	4.5	5	1.5
-10.5	-6.5	-8.25	-2	5.25	2	-5.75	1.75	8.25	1	-6.75	-24.25	-20	1	13.25	12.75	11	6	3	0.5	2	5.5	5.75	-4.75	0	3	2.75	-3.5	0.75	2.25	1.25	2	-7.25	-8.5	0.75	-1.5	-3.75	-4.25	-2.5	-4.75	-3.25	0.5	8.5	8	1.5	-0.25	3.75	2.5
-1	3.75	2.5	-2.25	5.5	5.5	-8	-1	7.5	4.75	-6.25	-19.75	-25.5	-8.5	14.25	18.5	9.25	6.25	6.5	4	-0.5	-0.75	3.75	-4.5	-4.75	0.5	-3.75	-3.75	-3.25	-3	0.5	-0.75	1	-5.75	-7.25	-4	2.75	3.25	0.75	3.25	0	4.25	2.25	-0.5	1.25	4.5	3.75	-1.5
1	1.5	-2.5	-0.25	2	1	3	3	-7.25	1	4	-14.5	-6.25	10.25	8.75	12.25	8	3.75	-0.75	-0.5	0.5	-1.5	5	3.75	-8	-13.75	-13.25	-4	6	0	-1	3	3.5	0.75	1	-1.25	8	5.5	0.25	-1.25	-0.25	-2	-11.75	-6.25	-3	-1	3.75	8
-7.75	-7	-0.75	3	0.75	-2	-3.75	-2	11.75	11.5	-4.5	-12.5	-8.25	-2.5	6.5	11.75	4.25	2.5	7.5	5.5	-0.25	-4.25	-4.25	-2.25	-2.25	-2.25	-4	-3.25	-3.75	-2.75	0	1	1.75	-1.5	2.5	-2.5	-2.25	-4.75	2	2	1	5.25	10.5	7.25	5	9	-4	-4.75
-5.25	-9.75	0.25	12.25	1.25	-1.25	14	11.25	3.75	-0.5	-6.75	-16	-28.25	-18.25	-0.75	13.5	16.75	15.25	10.25	14.25	3.5	-3.25	-0.25	-4.25	-6.5	-4	4.75	-5.75	-4.75	-1.25	-1.75	-10.75	-1.75	3.25	0.5	-0.25	-1.5	-1.5	0.5	1	4	5.75	4	2	-1	-3.25	-2	-1.25
4.5	7	-1.5	-2.5	-2.75	-0.5	0	2.75	7.25	-1.25	-7.25	-15.75	-16.25	-10.25	2.25	10	10.5	11.25	9.75	7.5	2.5	-3.25	-6	-3	1	-1.25	1.75	1.75	6.5	-1.25	-17	-5.25	0.25	1	3.25	11	6.25	-5	-8	-1	7.75	1.75	-3.25	-3.5	0.5	1.75	-0.5	-2.5
-0.75	-0.5	-2.5	3.5	4.5	3.75	3.75	-1.5	3	0.25	-2.75	-13.25	-13.5	-3.75	9.25	11	4	-5.5	-3.25	-2.75	-1.5	1	0.5	-5	1	7.25	-0.75	-5	-4.75	-2.75	4.75	1	3.5	1	-0.5	1.75	0.75	4.75	8.25	0.75	-1.5	-0.75	-4.75	-3.75	-1	-5	1.25	5
2.25	-0.75	9.75	10	-5	-2.5	-1.75	-8.5	-3	3.75	-0.75	-13.75	-19.75	-14.75	0.75	15.5	18	13.25	9.25	1.75	7.5	5	-5.75	-8	-3	-6.75	-3	-1.75	3.75	3.5	2.25	-0.75	-3.75	-6.75	-1.75	3.25	-2.5	-11.25	-3	1.75	3.5	2.5	1	3.5	5.5	2.5	-3.5	1.75
1.25	-2.75	6	7.25	-3.25	-0.25	5.75	2.5	-1.75	-1	-3	-19.5	-22.25	-6.25	11.25	13	12.5	9	5.5	7.25	9.75	2.5	-0.5	-2.5	-7.5	-5.75	1.25	1	-7	-9.5	-4.5	0.75	-2.75	0	-0.5	0	-0.25	4.25	3.75	1.75	-1.25	2.5	-1	0.25	-1.25	-0.5	4.25	6.25
5	5.75	5.25	0	-5	-1.5	-4.5	-4	-2.75	5.75	7.75	-15.25	-21.25	-12.75	5.75	20.5	21.75	9.5	0.75	4.75	4.25	0	-1.5	-6.25	-6.25	2	1	-4.5	-5	-6	-5.5	-3.5	4.75	-4.25	-7.75	4	3	4.75	2	-3	0.25	6	2.25	1.75	-2.25	1.75	4.25	5
3.75	10	3.25	-6.75	1.25	2.25	1.25	5.5	0	-2.75	-7.75	-19.5	-19.75	-12	3.5	26.25	21.5	8.5	8	2.5	-1.75	-2.5	4.5	-3.5	-3.75	1.75	-0.75	-2.25	-1.75	-5.75	-6.75	-6	-1.25	9.5	0.5	-1.75	0.5	-0.5	-0.5	1.75	2.5	0.75	1.25	-3	-2.5	-2	-5.75	-7.5
1.5	-1.75	3.25	5.75	2.25	-0.5	1.75	-10.5	-6.75	4	-5.75	-26.75	-19.75	0	11.5	14.75	14.75	9.25	0.75	-0.5	1	6	-2	0.75	-0.25	-2.75	-3	-1.5	1.25	1.5	1.75	-2.75	-4.75	1.75	0.5	-2	-2.5	-5.25	3.75	-1.25	3.25	-1.75	1.5	0.5	-4	-4.25	2.5	-2.5
-4.5	-4.5	1.75	-0.5	3.25	3.5	0	3.25	2.25	-0.75	-0.25	-17.75	-24.75	-15.5	-1	10.75	14.25	9.5	2	5.75	4.75	7.5	8.5	0	-3	-4.75	-2	-1.75	-9	-4.25	3.25	0.5	-4	0.75	6	-0.25	2.25	-1.75	-1.5	-3	2.75	-0.25	-2.5	-2.75	-3.5	-0.5	3.25	6.25
-6	-2.25	7.25	2.25	3.5	1	0.75	4.75	-2	-3.75	-1.5	-14.5	-6.5	-3.25	4	10.5	10.25	4.75	2.75	4.5	7.75	2.75	-12	-7.5	0.75	0.75	6	0	0.25	2.25	1.25	4	0.25	-3.75	-1.25	2.25	-3.75	-6.75	-3	-1.25	-1	-8.25	-2.5	0.5	-0.25	3.75	1.75	-3.25
4.75	7	-1.25	6.5	-0.25	-8.5	-2.75	-8.5	-6.25	2	-1	-17.5	-19.5	-6	2.75	21.25	29	17.25	-3	-1.25	1.5	1.25	5	8.5	1	-3.75	-4.5	-3	2.75	1	1	-7	-6.5	-7	-5.75	0.75	4.5	-0.5	-12	-10.25	-2.75	2.75	6.25	9.5	-0.75	-5.5	-2.5	2
-0.75	-1	-0.75	3	2.5	8	7.25	-2.5	2.75	7.5	-4.25	-22.25	-12.75	-3	14.5	15.5	9.5	3.5	10.25	8.25	-0.75	-1.75	-3.25	-6	-4.5	-1	-8.5	-10	-5.25	-4.25	-1.75	3.5	-4	-3.5	-1.75	-4.25	-2.25	11.5	12.75	7	9.5	4	-1	3	-3.5	-4	0	-2.75
-3.25	-5.25	4.5	7.75	3.25	7	-2.75	-3.5	1	3.25	-0.5	-12.75	-21.25	-7.5	10	18.25	13.5	0.25	3.25	4.75	1.25	0	-2.25	-4	-1.25	-4.75	-6.5	-1.25	0	-1.5	-6.75	-2.5	6.5	2.5	-4.5	-5.75	-1.5	1.75	-3	0	7	5.75	1.5	0.25	-1	-2	-3	-4.75
-9.75	-2.75	-0.5	-2	-0.75	5.25	6.25	0.5	-5.75	-7	-10.75	-24.5	-22.75	-8	9.25	18.75	17	15.5	16	13.75	8.75	-7	-1.5	3.25	0.75	2.5	0	-3.75	-5.75	-4	-2	0	-4.25	-12.75	-9.75	4.75	1.5	-1.5	-2.75	-6	-2.75	5.75	2.75	-2.25	-2.5	-1	-2.75	2.5
6.75	5	-1.75	-3.25	3.75	11	-1.75	-5.5	-1	1	-6.25	-14.25	-12.5	-5	11	10	4.75	2.75	3	2.5	7	-1.75	-0.25	2	-3.75	-1.25	-2.25	-1	-7.75	-2	-1.75	3	2.25	-0.5	2.75	4.25	-3.5	-9	3.25	5.75	0.25	-0.25	0.75	0.75	0	-5.5	0	-4
5.25	-2	-5.75	-0.75	-0.5	4.5	3.25	-3	-3.5	2.25	-4	-24.75	-18.75	-0.5	9.5	16.25	16.75	15	6.75	-4.75	-3.5	-4.25	2.25	-1	-4.75	2	1.75	0.5	2.5	-6	-4.25	5.25	3.25	-11	-9.75	-0.25	-4.25	-1.25	-1	2.5	7.5	12.25	6.25	-9.75	-8.5	2	-0.75	-2.75
1.5	7.25	-4	-5.75	1.75	7.5	2.75	-4.5	1.5	4.25	-6.5	-25.25	-19	-5.75	5.5	16.75	15	5.75	3.75	1.75	-0.5	-0.5	0.75	-2.75	1.75	-2.25	-5	2	4	-1.25	-4.25	-1.5	-3	-0.75	1.5	3.75	-1.75	-2.5	4.75	0.75	-1.25	-2.5	-4.5	4	6.25	-3	-1.75	1.5
-1.5	2.25	0.75	-4	-4.75	2.75	-5.25	-3.5	1.25	2	-4.5	-14	-24.25	-13	0.75	15.5	28.5	15.75	5.25	6.25	-1.5	-5.5	0.25	6	-7.75	-1.5	1.5	0.75	2.25	-10	-11	-1.5	-2.25	0.75	0.5	-0.5	2.25	0.5	2.75	-0.75	0.5	1.25	1	1.75	-1.25	3.5	2.25	-7.5
6.25	-4.75	-8.25	-0.75	7.5	2.5	-7.25	-5	3	4.25	-3.5	-20.25	-22.5	-9.75	9	16	12.75	14	9.75	2.25	-0.25	4	-2	0.5	-2.25	0.25	-1.25	-4.25	-5.25	-5	-0.25	-1.75	-4	-2.75	-6.5	-7.25	-4.25	-0.75	3.75	10.75	6.25	-1.75	-0.25	5.75	3	0.5	0	-8.5
-0.75	-6	-6.75	4	3.75	-0.25	1.5	-1.5	-1	6	0.5	-15	-19	-12.75	-2.25	13.75	21.25	22.75	17	-3.25	-6.25	-4.5	2	9	8.25	1	-9.25	-9.25	-11.75	-5.75	-1	-2.25	-0.75	-2	-0.25	-3.75	3.25	-1.5	-2.25	-4	0.5	7.5	5.75	1.75	-3.25	-4.75	-3.5	7
-0.75	-0.5	4.75	2.75	-2	2.75	1.75	-0.5	-0.25	1.5	-12	-19	-21.75	-4.75	11.75	18.5	11.5	13.75	2.25	2	11.25	11	2.5	-0.5	1.5	3.25	-3.25	-8.25	-4.75	-0.25	2	-9.75	-10.25	-5	-4.25	-7	-3.25	4.5	2.75	-1	-3.75	-1	-0.5	1.5	-3.25	-4	3.75	6.5
4.5	-1	0.75	7.25	2.25	2.5	1.75	-1.5	-7	-4.5	-10.5	-15.75	-14.5	-5.5	3.25	16.5	16	9.75	-1.5	-6.75	0.25	8.25	2	-2.5	2.5	3.25	7	0.75	-7	-8.75	-6.75	-2.75	-3.75	2	-1	-2.25	3.25	0.5	1	2	1	2	-2.75	3.75	-2.5	-5	1.25	6
0	1.25	3.25	0.25	-0.75	1.5	4.25	1.5	-0.5	10	0.75	-14.5	-24.75	-20.5	1	11.75	18	13	9.5	2.25	-2.25	2	0.5	-3.75	2.5	0.25	-6	-9.5	-0.25	5.25	2.25	-3.25	-3.75	5.5	-2.5	-4.5	1.25	2	-3.25	-8.5	-2.25	9	7.25	1.5	-0.5	-5.75	-1.75	6
0.75	2	2.5	0.25	-3	0.5	3	8.25	9.75	-0.25	-10.5	-15	-10.75	-1.75	6	16.75	11.75	6.25	4.5	4.5	-3	-6	-8.25	-3	2	-2	-6.75	-4.25	1.25	4	-1	-7.5	3	6.5	1.5	-3	-4	0	-1	-1.25	3.25	2.25	-2.75	-1.75	5.25	13.5	1.25	0.5
10.5	8.5	2.75	-3	-6.25	1.25	2.25	-0.75	-4.5	6.75	0	-16.75	-28.25	-14	0	11.25	17	15	10	8.5	-1.5	-9.75	-1.75	1.25	9	7.5	2.25	-2.75	-5	1.25	-0.5	-1.25	0.5	-8.25	-9.75	-3.5	-2.5	-3.25	3	-2.75	-3	5.25	-0.75	-4	1.25	6.5	8.5	0.25
-9.75	-8.25	-1.5	-1	-1.25	-2.75	0.75	0.75	-4.5	-3.25	-3.25	-12.25	-6.5	3.25	3.75	10.5	8.25	5.5	-3	-3.5	2.5	6.75	2	3.25	-0.25	0	2.75	-7.25	-13.25	-5.5	4.5	6.75	-2.75	2.25	1.75	-6.75	-4	1.25	7	3	-4	-5.25	1.25	8.75	4.5	1	-0.75	1.25
0.75	-5	-4	0.25	1	5	1.5	6.5	7	6.5	-1.25	-17.25	-22.25	-15	2.5	14.5	13.5	10.25	3.25	2.25	1.25	2.5	3.75	7.25	1	-3.5	-3.5	-5	-5.75	-8.25	-3.75	2.5	-1	0.5	-4.25	0	0.75	-0.5	-4	3.75	8	0.5	-4.75	4.75	7	0	-5.75	2.75
3.75	5.25	-2.25	-5.25	0.75	-1	-2	-2	-4.25	4.75	-4	-27.75	-30	-18	1.25	19.25	22.75	24.75	12.25	2.5	1.25	8	3.5	5.75	4	-0.75	-2.25	-8	-17.5	-8.75	-3.75	-4.25	3.5	-5	-6.5	-2	6.75	5.25	-2.5	6.5	9.75	-2.25	-2.5	-2.75	-2.75	-4	1.5	0.75
7.25	3.5	-1.25	4.75	0.25	0.25	1.5	-1	-1.5	7.75	-4.25	-28	-26	-4.5	9.75	15.5	15.25	11.25	10.5	7.75	-1.25	-8	-3	-4.75	2.25	1.75	2	-1.5	-6.25	-4.5	-3.5	-4	-2.75	-1.25	-2.25	3.5	10.25	-0.5	-1.5	-1.5	-4.25	-1.5	3.5	0.25	-4.75	-10.25	-4.5	4.25
1.25	0.5	4	0	-0.5	-0.75	-1.5	3.5	4.75	7.25	-2.75	-15.25	-10.25	-4	-0.75	11	13.5	9	-2.5	-9.75	-4.75	-6	-3.75	-2	-4	2.25	4	3.25	0.5	4.75	1	5.75	2.75	-0.5	0.25	0.75	0	-7.25	-4.75	-1.75	1	-1.5	-6.75	-4.5	0.25	-3.75	-2.75	5
-0.75	0.75	1.5	1	4	1	-3	-1	2.25	-1.25	-10.5	-15	-8.5	-1.75	2.75	16.75	7.75	2.5	5	1.75	-0.75	-3.75	2.25	-3.5	-3	1.5	-0.25	-1.75	0.25	4.5	0	7.25	4.75	-1	-4.75	-3.5	-4.5	-6.25	-4.5	0	2.75	-3.75	-5.5	10.5	11	2	-3.25	-5
11	4.5	-0.25	1.25	-2	-1	-4	-5	-1	5	-9	-24.75	-15.75	2	7.75	14	18	14.25	5	-2	-2.5	8.5	6.5	0.25	-5.25	-4.75	-5.25	0	-2.75	-1.75	-4.25	-4.25	0.25	-4	-8	-0.5	-4.75	-2	-0.25	0.25	1.25	-0.25	3	9.75	1	2	5	-2.5
5.25	4.5	-1.25	-6	-3.5	-2	3	1.25	-0.25	7.25	-2.75	-20	-18.75	-4.5	8	15.75	16	11	0.75	1.5	0.25	4.25	-2	-0.75	-2	-2.75	6.25	-1.25	-8.75	-9.25	1.25	6.5	-0.75	-1.75	4	-2.25	-6.5	-5.5	0.5	7	-3.25	-4	-2.75	0.5	1.5	0	-1.25	0.25
2	-1.75	-2.5	2.5	6.25	-3	-8.5	-4.5	2.5	6.5	-4.75	-25.75	-24.75	2	16	14	14	13.25	10.25	0.5	1.25	1	-3	-9.25	-1.5	0.25	-2.5	-0.25	0.75	0.5	-6.75	-6.25	-4	-7.75	-5.75	0	8.75	4.25	-4.25	-5.25	1	3	4.25	0.25	4.25	-0.75	-4.25	0.75
-1.5	-3.75	-6.5	-3.25	2.75	10.25	8.5	-1	-2	5	-8.5	-25.25	-19.25	-5.75	13.25	19.5	14.75	5.75	8.5	5.5	2.25	-4.75	-2.25	8.5	5.25	-5.75	-6	-8	-6.25	-6.5	-6.5	-8.25	-4.25	0	1.25	3.75	10	-1.25	2.25	5.5	8.25	9	3.5	-5.5	1.75	1.5	-8	-6.5
3.75	4.75	-2.75	-1.25	-3.75	1.25	0	-1.25	1	9	4.75	-14.25	-20.25	-12.75	6.25	10.75	7	11.25	13	5.25	-0.25	-1.25	3.25	2	-4	-7	-6.25	2.5	-0.75	-5.25	-2.25	-3	-4	0.75	0.75	-6.5	-5.5	-0.75	5.75	3.5	-5.25	-3.75	2	-2.75	1.25	5.25	4.25	-2.75
3.25	9.25	0.75	-1.5	-0.75	6.5	5.25	-0.75	0	3.75	-11.25	-26.25	-11.5	4	8.5	13.75	16.5	9.5	-1.25	-3.75	2.75	4	-3	-3.25	-4.75	0.25	-5.5	-6.5	-10.25	-5.5	6.25	3	5.25	2.5	1	-1.75	-6.5	4.5	6	1	5	2.5	0.75	-0.5	2.5	0	-10.25	-6
1.75	6.25	1.75	-0.25	5.5	1.25	-2.5	2.75	2.75	5	-9	-25.25	-15.75	2.5	15.5	20	13	0.5	10.25	3	-4.25	-1	-2	2.5	3	-1.5	1	-1.75	-8	-3.75	-2	1.25	-7.75	-6	-5	-5	-3.5	2.75	3.75	-4.25	-6.5	-3	2	4.5	4	7.75	9	-5.75
1.25	-3.25	1.75	-3.25	-0.75	7.5	9.25	-1	0.5	-1.75	-8.25	-21.25	-19.75	3.5	11.5	14.25	19	13.5	9	5.5	2.75	-4.25	-7.25	3.75	6.25	-4.25	-7.5	-7.25	-16	-3	3.75	-6.75	-7.75	-5.5	-4.75	-7.5	-6.5	-4	1.75	6	-1.25	4	11	7.5	7	14.5	9.5	2.25
5	-3.25	-9.5	-1.25	6.5	7.5	1.25	-0.25	5.25	1.75	-3	-21.5	-27.25	-0.25	17.75	13.5	13.75	13.5	4.75	-1.75	-2	1	-2.5	-2.75	0.75	-0.5	-6.75	-11	-8.75	-2.75	-0.25	5	5.25	2.5	0.5	2.25	-2.75	1.5	0.5	0.25	2.25	1	3.75	1.25	1	-0.75	5.25	0
5.75	9.25	1.25	0	3.75	6.75	12.25	1	-1.5	3.5	-4.75	-21	-23	-6.25	14.5	17.75	8.5	-5.5	-7.5	1.5	1	-4.5	-3.5	5.25	4.75	0	1	-0.5	1.75	0.25	3.5	-6.75	-8.5	-3.25	3	2.25	6	-0.5	-3.5	-3	7.75	3	-2.75	-1.75	-0.5	2.25	-0.5	0.25
-3.75	-3	-0.75	-1.25	2.5	1.5	2.75	8.75	12	1	-10.5	-13	-6.25	-1	2	11	8.5	6.75	4	2.75	3.25	-2	-3.75	2	2.75	-0.25	-14.75	-13	-2.5	-0.5	6	5	3	4.25	0.75	-1.75	0.75	3.25	1.5	2.5	2.75	-0.5	0	-1	0.25	-3.25	-1.75	-8
2	6.75	0.5	-3.5	2	0	-4	-4	2.5	3.25	-12	-22.5	-9	6.75	13.25	17.25	10.25	9	8.25	2.5	4.75	4.25	-5	-15.25	-8.5	-3.25	-4.25	4.5	0.5	-6.25	-2.25	-4.25	-3	0.25	8.25	5	1.25	5	9.5	0	-14	-7	1.75	2.75	-0.75	-1.75	-9	-1.25
-3.5	-4.25	0.5	3	6	3	0.5	-3.75	-3.75	-1.75	-7.25	-18.75	-30	-20.25	-3.25	11.5	24.25	28.25	8.75	0.5	6	5	-4.25	2	2.5	5.75	4.25	1.5	0.25	0.75	-10.75	-13.25	-1.75	0.75	0	-1.5	-3.75	-4.25	-3.25	3.5	-0.75	-3.75	-3	-0.5	1.75	5.75	8.75	8.75
5	2.5	6	0.25	0.75	0.25	-4	-4.5	-4.5	-4	-10	-14	-6	-1.5	8	10.5	2.5	-0.5	-0.75	-0.5	1.25	2	0.25	-1.75	-1	-3.25	-2	-4.25	-0.75	2.75	2.25	0.75	-0.25	5.25	4.25	9.75	-1.5	-7	1.5	4.5	1	1.5	0.5	-2	-8.25	-6.5	-6.75	-5.5
0.25	-1.75	0.75	-3.75	-2.5	1.5	4	0.25	-5.75	-2.5	-1	-13	-5.25	2.75	4.75	10.75	7	-2.75	-0.25	2.25	-2.5	2.75	-2	-0.5	2.5	-4.5	-5	1	5.5	0.75	3.75	-0.25	-3.25	-0.25	0	6.75	5.5	0.75	-3.75	-4.25	-4.5	-6.5	-3	-1	5.25	0.75	-6	-4.5
-4	7.25	9	6.75	-0.25	-0.25	1.25	-12	-6.25	8.25	-4	-27	-13.5	5.25	15.75	18.5	10.5	1.75	-2.5	-9.25	-6.75	-3	-0.5	4	6.75	0.5	3	0.25	-2	-0.5	-4.25	-4.75	4.5	-2.25	-8	-2.75	3.75	1.5	0.5	-3.25	-4.25	-4.25	8.5	4.25	1	2.25	4.5	9.75
2.25	1	1	2.75	-0.5	-3	-4.75	-6	3	7.75	-7.25	-20.75	-21.5	-7.75	9.5	14.75	11.75	16.5	9	1.75	-1	3.75	2.25	-4.25	0	-3.25	-2.5	3.25	-0.25	-10.25	-5.75	-4.5	-8.75	-10.75	0	9	3.25	2.25	6.25	3.75	-3.5	-4.75	-1.5	6.75	-0.5	-2	-5.25	4.5
2.25	-2.75	3.25	6.5	0.5	-4.25	1	1.75	0.5	-3	-11.75	-23.75	-9	5	16.75	16.25	20.5	6.5	0	2.5	3.25	-2.5	-7.75	-1.25	9.5	-1.5	-6.75	1.75	-0.75	-7.25	-5.5	-6.5	-5	-3.25	-1	-2.75	-1.5	-2	-2.75	-3.5	4.25	12.25	9.75	-0.75	-4.25	-1.25	-6.5	-4.25
0.75	-5	2.25	7.25	0.75	-4	-1.25	2.5	5.75	1.25	-12	-25.25	-21.75	0.5	16	23.25	19.25	9	0.25	-1	4	3.25	-2.5	-6.5	5.25	3	-5.5	-9.75	-5.25	5.25	1.75	1.25	2.25	-4.75	-7.75	-3.25	3.25	0	1	-3.75	-3.25	3.5	4.5	-4.5	-12	-10	1	8
2	1	-1.75	6.5	1	-5.75	-4.75	-4.75	-4.75	12.25	4.75	-15	-25.5	-10.75	3.75	13.5	15.25	12.25	6.75	3	7.25	4.75	4.75	-0.25	1.25	-11	-2.5	-0.25	-12.25	-8	0.5	2.25	1.25	-1.5	-3.75	-3.5	4.75	-0.5	-4.5	6	2.75	-3	-3.25	-7.25	-6.25	3	2.75	-3.75
3.75	1.25	4	0.5	1.25	3.75	-2.5	-3.75	3.5	-2.5	-2.25	-20.75	-21.75	-15	0.25	14.5	20.5	19.25	4.25	-2	1.75	-3.25	2.75	6	2	1.5	0.25	4.5	-0.25	-11.75	-15	-6.75	-6.75	7.75	1.5	-5	3.75	11	1.75	-2.5	-0.25	3.75	-0.25	0.25	2	4.5	-1.25	-2.25
0.5	7.25	7.75	5.25	3.25	-0.25	-2	2	2	-5.5	-11.75	-13	-7.5	-4.75	6	10	-1	1.5	14	13.25	-7	-12.25	-3.25	11.75	3.25	1	-2	-7.25	-10.5	-7.5	-2	1.5	2.5	-2	-1	5.25	5.25	4.25	-1.5	-6	-8.75	-1.75	-5	2	9.25	9	9.5	1.75
-5	-2.5	4.25	-4.75	-5.5	0.5	-2	-3.25	3	7.25	-8.75	-12.5	-4.5	4	7.75	11	11	7.5	5.5	-1.25	-0.5	-0.25	0.5	3.5	-1.5	-4.75	-4.5	-6	3.75	1.5	2.5	-3.25	-3	2	-6.25	-4.75	-5.75	-4.5	-5.5	-3	-0.75	5.5	3.75	0.25	0.5	7.5	4.25	0.75
5	1.25	-9	-3.75	1.5	1.75	0	0.5	4.5	0.5	-11.25	-14.75	-4.25	4	4.5	11.25	7.75	-0.25	-2.75	-5.5	6.25	7	-6.25	-5.5	-4.5	1	1.5	5.75	5.5	2.5	-3.25	-4.5	2.5	-0.75	-3.75	-2.5	-6.5	-2.5	0.75	-0.5	0	-3	-6.75	1	7.25	2.25	-0.75	6.75
7.25	10.25	2.5	1.25	2	-2.75	3.75	4.25	-2	-6.5	-9.5	-17	-10.5	-1.25	8.75	10	4.75	4.75	-3	3.25	8.75	0.75	-2.5	-3.25	-6.25	0.5	0.25	-9.25	-7.75	5.5	7	1.75	-1.5	3.25	3.25	5.75	6	0	1.5	-3.75	-9.5	-7.25	-0.5	5.25	5.25	-2.5	-0.75	-0.5
-3.75	-5	2.5	5.75	2.75	2.5	1	7.25	3.5	-1	-1	-13.75	-11.75	-5	8.5	15.5	0	-2.75	7.25	8.75	10	3.25	-2.25	-4.25	-11.25	-4.75	-1	2.75	6.25	5.5	3	-5.25	-9.5	-6	0	-3	-6.75	-9	-9	-0.25	-0.25	5.5	9.25	3.5	-2.5	-1.75	1	5.25
-0.75	4.75	2.5	-1.5	7.75	7	0.5	-1.5	-3.25	-2.25	-5.25	-20.5	-22.25	0.5	5.25	13.5	17	7	11.25	7.25	-0.25	-4	3.25	0	0.25	1.5	-1.75	1.25	-0.25	-2.75	-0.5	-0.75	-3	0	-6.25	-6	-0.5	-5	-4.25	1.5	4.75	2	2.5	1.5	3.5	2.25	5.25	9.5
-1.25	-4	-5.25	5.5	10.25	-3.5	-1.75	-1	-1.5	-0.5	0.25	-14	-23.75	-14	5.75	23.5	24.25	14.5	0	0.5	2.75	-0.25	-0.75	-3.5	2.75	0	0.25	-4	-1.25	-2.25	-8.5	-10.5	-9	-1.5	-4	-0.5	2.5	1	2.5	1.75	1.5	5.25	7.75	8.75	5.5	1.5	1.75	-1.5
1.5	-4	5.25	13.25	0	-1	0	-1	2.5	4.75	-5	-21	-16.75	-6.5	6.5	16	11	14.75	4.25	0.75	4.25	-0.75	-6	-7	-6.5	-5.25	-1.5	-8.75	-2.5	2	0.25	3.25	9	-2.75	-6.5	3.25	4.75	-1.25	-2.75	0.75	1	5.5	1.5	-3.25	5.25	5.25	1.75	1.25
2	4.25	4.75	1.25	5	7.5	-3.75	-2.75	7.25	4.25	-11	-14.75	-8.75	3.75	12.25	12.25	1.75	-0.25	-0.5	-1.75	-5.25	-6.75	1.5	1.75	0	-2	-2.25	-4	3.25	1	2	-4.25	-4	-1	-0.75	-0.5	-2	-3.25	-0.75	8.75	3.5	-3.25	2	2.75	-2.25	3.75	4.25	3.5
-2.75	-7.25	-6.25	-0.5	-5.25	-6.25	3.75	7.75	2.5	11.25	1.75	-23.5	-22.25	-7.25	6.75	11.25	12.75	9.25	9.75	8.5	1.5	2	3.5	4.25	2.25	1.25	-8.25	-5	-2.75	-4	-3.75	-1	0.25	3	-8.5	-9.5	0.5	1.75	2.25	1.25	0.5	3	1	2.5	2.5	-3	0	-1.25
3.25	-1.25	-6	-6	-1	-7.25	-4.5	-1.25	3.75	1.75	-8.25	-21.25	-18.5	5.5	15	22	13.5	-2.75	4.25	6.75	-4	3.5	5.75	-5	-5.25	-1.5	-2	-2.25	-3.5	-4	3.75	-1.25	-1.25	-3.5	-3.5	3	5.75	1	-2.75	-1	-2.75	-8.5	1.25	2	2.25	1.5	3.75	-0.75
-3.25	2.5	6.25	-0.25	-2.25	2.5	-2	-4.5	2.5	4.5	-6.75	-17.75	-5	2.25	5.25	13	9.5	8.75	3.5	-2	3.25	2	-3.75	-8.75	-8.5	-1.5	-8.25	-9.25	-5	0.5	2.25	-1	-4.75	2.75	-0.25	2.75	4.75	1.5	2.25	5	3.75	3.5	10.5	9.25	1	-5.75	-7.25	-9.5
-5	-4.5	-5.25	-3.25	-3.5	2.75	2.75	2	1.5	6.75	-6	-26.25	-23.75	-1.25	11.75	10	13.5	7.75	-1.5	-1	-2.25	-0.25	7.75	12	9.5	2.75	1.5	-0.25	-2.25	-5.25	-10.5	-4.25	-3	-1.75	-3	-5	-4.75	0.75	1.75	-1	-1.5	6.75	4	6.25	2.25	0.5	-3.25	-4.75
-1.5	-2.5	-0.5	-5.75	2.25	3.5	0.75	3.75	8.25	-0.75	-11.5	-21.5	-19.75	-0.5	8.5	11.25	8.5	3	8	8.5	8	2.5	7.75	5.75	-4.5	-3.25	-4.25	-7	-4.75	-7.25	-2.5	4.75	3	0.75	-2.25	0	-1.5	-5	-1.75	-1.5	0	-2.5	-8.75	1.5	5.75	1	0.5	5.25
-3	-2.25	-1.75	-2	-6.5	3.25	2.75	2.75	-1.5	3.5	0	-21.25	-17	0.25	9.25	18	26.75	15.5	1.75	-4.25	-2.25	1.25	2.5	-8.75	-5.5	-1.25	-1	3.75	-5.75	-7	-10.5	-8.75	-3.75	0	-1.25	2.75	2.25	-0.75	-5	4.5	1.75	-2.25	2.5	1.25	4	9.75	2.5	4
5.5	5.25	0.25	0.5	-4	-10	-2.5	-1.75	5.75	4.75	1	-22.75	-27.25	-7	10.25	12.25	20.5	13.5	6.5	4.25	-0.75	-0.75	3.5	0.5	-5.25	-6	-5.5	-5	-0.5	-0.25	-1	3	2.5	4	4.25	0.25	-7.25	-5	0	4	-4	-3.25	3	-0.5	-7	-3	1.75	2.75
8	3.25	2	3	7.25	2.75	-2.75	-1.5	-1.75	5.25	-5	-20.5	-26	-4	8.25	14.5	17.25	10.75	4.25	-6.75	-7.25	3.25	2.75	-0.25	-5.25	-1.25	-2	-6	0.25	11	-3	-9.25	-0.25	0	2.25	2.75	2	-10	-5	5.5	6.5	11	-1	-0.75	1.5	1	-0.25	-3
-1.5	1.75	3.75	3.5	0.5	3	6.75	3.75	-4.5	-2.5	-1.5	-14.25	-19	-0.5	12	15.75	4.75	9.25	13	5	-3	-8	-3.25	-1	1.75	-4.75	-0.75	-0.5	-3.25	0.25	0.25	-1	1.25	1.5	-5.25	-6	-5.25	-7.25	-4	3.25	7.25	2.25	0.25	3.75	5.75	6.25	3	0.25
-2	2.75	-3	-5	-2.75	3.25	3	7.75	6.25	1	-10.25	-22.5	-13	-4.75	7.75	22.25	20.75	14	8.25	-4.25	-5	4.25	-2.75	-6.75	-5.75	-1.5	-7	-11.5	-2	-5.75	-4	7	-0.5	-4.75	-3	3.25	3	1.75	-2.5	-0.5	0.75	0.25	-3	-0.25	-0.5	3.25	3.75	2
7	9.75	5.25	3.75	4.75	3	-3.25	-3.25	-4	-0.75	0.25	-24.75	-18.75	2.75	9	16.5	4.5	5.75	6	-5	-3.75	2	1.75	-1.5	1	-0.75	2.5	3.25	-0.75	-4	-5	-3.75	3.75	4.5	2.75	2	-1	-3.75	-7.25	-1.5	1	0.5	2.25	1.5	2.75	-0.25	0.75	4.5
-2.75	4.75	1.25	8.75	3.25	-6.25	-8.25	-5	5.75	0.75	-5.75	-19.5	-26.25	-7.75	12.25	16.25	13.75	9.75	2.5	4.75	5.5	-1.75	1	2.5	-3.5	-5.25	3.75	2.75	-0.5	0.75	-0.25	-1	-9.25	-6.25	-2.75	-1	0.5	1.75	1.75	0.75	-0.75	0	-1	4	-3.75	1	-1	0.75
-0.25	-7.25	3.5	9.5	5.75	2.5	4.5	6.25	7.5	8.75	-4.75	-21.5	-23.5	-3.75	7.5	18.75	9.75	-4.75	-4	-0.5	0.25	3	3.25	4.25	7.5	3.75	-14.5	-9	4	7.75	1.75	0.25	-9.25	-6.75	0.75	0	-12.25	-8	7	9.5	-1.25	-2	-2.25	-3	-3	7	5.5	4.75
0.75	5	2.75	-2	-1.25	-0.25	3.25	-2	-0.75	-0.5	-11	-23.5	-20.75	-2.5	14	18.75	9	8	-3.5	-5.25	0	2.5	3	6	1	-1.5	-2	-2	-1.75	-2.75	-3.75	2.25	2.75	0	-1.5	-4.75	2.75	4.25	0	-4.5	-2.25	0.75	8	1.25	0.25	0.5	3.25	0.5
-1.25	4	-3.25	-3.5	-1.25	4.75	0.25	-1.25	-8	1.5	5.5	-15.75	-20.75	-12.25	9.75	12.5	12	12	5.25	3	6	5.5	4	-1	-6.25	-8.25	-3.75	-6	3.75	0.75	-3.75	-6.25	-5.25	0.5	-1.75	1.5	5.5	6	-0.25	-5	3	1.75	0.75	-4	-1	9.25	1.25	-8
9.5	4.5	1.75	3.75	3	1	-2.25	-2.75	-0.75	5.75	-9	-22	-10.75	5.5	8.25	19.25	16.5	-1.25	-0.25	-6.5	-5.5	2.75	2.25	7	3.75	5	1.75	-6	-11	-10	-9.75	-2.5	-2.5	-0.5	0.5	6.5	3.5	4	4	0.25	-4.25	-4.25	-0.25	-0.25	3.5	6.25	6	2
-6.75	-9	-2	1	4.25	4.25	4	-0.75	1.5	5.25	-9.75	-23	-14	3.75	14.75	18.25	5.75	0.25	3.25	1.5	5.25	3.5	-2.25	-6.5	-3.5	-0.25	-0.5	-7	-3	0.5	-5	-2.25	-1.25	1	-1	2.5	7	7	2.25	-0.5	-4.75	0.75	3	0.75	-1.75	-2.25	1	1
-1.25	0.5	4.5	3.75	2.75	3	5.75	7	7.25	-2	-10	-21.25	-21.75	-7.75	4	17.25	9.25	10.25	11	9.25	7.75	-2.25	2.25	-1	-2.75	-0.75	-5.75	-2.5	4.5	3.5	-4.75	-3.75	-4	-5.75	-8.75	-2.5	-2.25	1	7.75	-1	-7.75	-9.25	-3.25	-0.5	0.25	8.5	6.25	-0.5
0	-1.5	4.5	15	6.5	1	-4	-3.75	0.5	5	-7	-23	-19	-1.5	6.25	12	15	13	7.25	4.75	1.75	0	-5.25	-6.25	-4	1	-0.25	-2	-5.25	-3.25	-5	-7.5	4.75	6.5	-5	-4.75	1.75	1.75	2	5.5	-5.5	4.25	12.25	4	1.75	-2.25	-4.25	-2.5
0.5	1.5	-2.75	-3	-0.5	8.5	8.75	0.25	-2	8.5	-1.75	-18	-26	-5.75	10.75	14.25	11	2.5	1.5	2	-7.25	0	5	-1.25	-2.5	-2.75	-3.75	-4.25	4	5.75	0.75	-1	-0.5	-8.25	-4	-2.75	-6	0.25	4.5	7	5.5	6.5	4	2.75	-3.5	-7.75	-5.5	-2.75
-3.75	-1.5	-1.75	-0.25	-0.25	-5	2.25	0.5	1.25	5.5	-10.5	-24.5	-20.25	-0.5	12	20	16.5	3	1	5.75	-2.5	-4.25	2	4.25	4.25	0.5	6.25	-0.5	-5.5	-2.75	-1.5	3.25	0.25	0.25	-2.75	-2	4.5	5.5	-3	-10.25	-5.5	-2.25	-6	-9	-4	-5	-0.25	4.25
2	0.25	-10.75	-5.5	-3.5	0.75	-1	0.5	3.75	7.5	-11	-35	-18.25	2.25	11.5	15.75	11.5	9	4.75	-2.75	-0.5	-1	-2	1.5	2	1.75	-4	-2.5	4	-2.5	-5.5	-6.5	-1.25	7.5	-1.5	-11.75	-4	4	2.75	0	0.25	0	-0.5	-1.75	5	3.5	6.75	1.25
3.75	1.5	5.5	3	-0.5	-0.5	-3	-2.75	-2.25	-1.25	-4.75	-28.25	-19	-0.5	9.75	19.75	14	4.5	4.25	11	1	-5.25	-4.25	-1.75	-2.25	-4	4.5	6	-2	-1.25	0.5	-3.75	-4.75	-6.5	-2.5	-1.5	-3.25	-5.25	0	4.25	2.25	3.5	-1.5	0.75	4.75	-1.75	-1.75	7.75
2.5	2.5	3.25	-5.25	-7	6.25	-0.5	-1.75	7.75	3	-4.25	-14	-15.5	-3.5	8.25	19.5	13.5	4	-1.75	-9.5	-4.5	1	1.75	6	-1.5	-0.5	1.25	-0.75	-8	-8	-4.25	-4.5	-1.25	4.25	6	2.5	0.75	-6	1.75	6.75	4.75	3	5.5	-1.75	1.25	-1.25	-2.5	-4
-6.5	-10.25	6.5	18.5	8.75	3	6.5	9	-1.25	-1.25	-7.5	-19.75	-16.75	-2.25	9	19.75	9.75	4.5	1.25	-1.75	-9	-6.75	4.75	0.75	-6.25	-3.5	6.5	2.25	-0.75	1.75	5.75	-1	-5.5	-1.25	3.75	-2.5	0.5	-2.5	-8.75	-6.75	-2.25	-3.25	1.75	-7.25	-3.25	9	7.25	1.5
-6.5	-5.25	-1.5	1.25	10	11	2.75	2.25	3.5	2.75	-11.75	-20.75	-12.75	-0.5	10.75	12	11	2	3	3.5	1.25	-7.25	-4.5	0	-6	-1.75	2.5	1	-5.25	-7.5	0.25	0.25	-1.25	7.75	5.25	3.5	3.5	-2.5	-0.75	-6.75	-5.5	6.25	8.25	-3	1.75	0.25	-3.25	-0.75
4.5	-2	4	5	-7.5	-2.75	-7.25	5	-3.75	-7.75	-1.75	-13.75	-20.25	-7.5	4.25	22	16.75	13	3.25	3	3.75	9	6	-5.75	-9.75	-8.5	-10	-7.75	1.25	1	-3	-4.75	3	6.75	-1.25	0.75	4.75	2.75	-4.75	5	2.75	-1.75	0.75	2.75	-1	-3.5	3.25	1.25
-3.5	7.75	1.25	-1	-0.25	5.5	-3.25	-2.25	0.25	4.5	4.75	-15.25	-21.25	-9	2.5	11	15	17.75	10.5	9.5	4.75	-0.5	-2.75	-5.25	3.75	4.25	1.25	0	-0.75	-1.5	-7.75	-2.25	1.25	-6.5	-9.25	-3.75	-2	-7.25	-7.25	-2	9	0.25	-2	2.75	4	3.75	4.75	-3.5
1.5	1.5	0.25	-1.5	2	3.5	2.75	2.25	-3.5	0.75	-4.5	-15.25	-4.5	-4	5	12.25	3.75	-0.75	-2	8	4	-7.75	-9	-5	4.25	8.75	-1	-9.5	-0.25	7	5.5	-1.75	2.5	4.25	2.75	1.5	-7.5	-5.75	-2.5	0.75	-1	-3.75	-1.75	3.75	-1	-2.75	4.75	-0.5
1.25	4	4.75	1.5	3.25	6.25	1.25	-0.25	-0.25	0.75	-3.75	-14.5	-10	3	8	10.75	6.25	-3.5	-6.25	-6.5	0.25	-4.25	-1.75	-0.25	0	6.5	4.25	0.5	2.5	1	-1.75	-1.75	1	1.5	-7.75	-5.5	-2.25	-6.75	0	5.25	1.75	3.5	6.25	2.25	-0.75	-2	-0.75	-5.75
-6.75	0	-7	-8.25	2.75	4.75	0.75	0	2.5	0.5	-11.5	-13.25	-5.5	-1.25	5	12.5	7.25	-5.25	0.75	11.75	8.5	-8.25	-6	4	11.25	2.5	-2	1.25	-0.75	-1.75	-3	-2	-7.75	-4.5	-0.75	-4.75	-5.75	5.75	6.75	3.75	0.25	-2.25	-1.5	1.25	-1	-2	-1.75	-0.5
-0.25	-0.25	1.25	1.5	5.5	3.5	4.75	0.5	0	2.25	3.25	-12.5	-27.75	-22	-0.5	11.25	16.5	11.5	4.75	4.5	3.75	1.75	-7	0.25	3	3.25	-6	-8.25	-2.5	0.5	0.5	-4.5	-6.25	0.5	-0.75	3.25	3.75	7.75	10.5	6.25	-1.5	-7.5	-7	-3.5	-8.75	-6	0.25	5.5
-1	2.25	4	2	-4.25	-2.25	-1.25	7.25	10.25	6.75	-10.25	-19	-13.75	0.5	9.75	11.5	2	-2.5	-1.75	-1.25	1.5	1.25	-0.75	3.25	-1.25	4.75	8.25	5.25	0.75	-6.5	-4.25	-1.5	-2.75	-4.5	-0.75	-2.25	-0.5	-3.5	-1	-4	-1.25	1.75	-3.75	-0.75	3.75	8.75	-3.5	-7.5
0	3	5	-3.25	-1.5	5.25	-2.25	-1.75	5.5	5	-12	-28.75	-26	-9.5	12.25	27	20.75	5.5	6.25	1.25	-3.75	2.25	2.75	2.5	-2.5	-2.5	-8	-3	-2.75	-1.25	2.25	3.5	4.5	-4.25	-6	1	7.5	1.5	-4.5	-5.5	-4.75	1.5	0.75	1.5	-8	-1	9.25	3.25
2.25	1.75	0.75	7.25	-5	-4.75	0.25	0.25	-7.5	3.25	0.25	-18.75	-16.75	-3	17.5	19	16.75	6	2.75	2.5	1.5	-2.25	2.5	-0.75	-3.75	-5.25	-0.25	-2.75	0	-6	-9.5	-5	3.25	-1.25	-3.25	-3	-1.25	3.5	2.25	-0.25	-1.5	3.75	5	-2.5	-2.25	5.75	2.75	3.25
-3	-3.75	-2.75	-2.5	-5.5	-2.75	0.25	4.25	11.5	15.25	2.25	-24.25	-25.5	-11.25	5.5	12.75	7.75	10.25	8	-0.5	-4.5	-5.25	-0.75	12.25	2.25	-5.75	-5.75	4.25	10	-1.25	-3.25	-5.5	1.25	4.5	-4.75	-8.75	-6.5	6.5	6.75	-2.25	-5.25	3.5	0.5	0.75	2.5	0.75	-0.5	7
-3.25	6	2.5	0.75	-3.75	2	9	1	-2.75	7.25	5.5	-17.5	-22.5	-6.75	16	22	14	10.5	3.75	3.25	0	-4.5	-13.5	-5	1	-4.25	-7.5	-5	-2.5	-4	-6.5	1	7.75	0	4.75	-2	-1.25	-8.75	3	13.25	7.75	2.25	3.5	0.25	0.5	3.25	1.5	-0.5
10.25	10.25	-0.75	2.25	1.75	-1	-3.25	1.25	4	-0.25	-11.75	-15.75	-0.5	0.5	10.5	18.25	3	-6	4.25	2.5	-4.75	-6	-1.5	0.75	0.75	8	2	-7.5	-2.75	3.25	-1.25	-2.25	0.25	3	0.5	1	-7.5	-2.5	0	-0.5	-2	-10.25	-5.25	4.75	3.5	0	1.5	5.75
-2.25	-6.25	-1.75	6.75	11.5	1.75	-5.75	-7.25	-4.5	-4.25	-10	-14.25	-10.25	-5.25	1.25	11.25	15.25	11.75	13.75	5.75	8.5	1.75	-0.5	0.25	-5.75	-2.25	-5.75	-5.75	4.75	2.75	0	2	-2.25	-4.75	-2.5	-3.25	-4.75	-5.25	4.5	-8.75	-5	-1.25	-3	-4	7.5	2.75	-6	1
-0.25	1.25	-1.5	0	2.25	6.5	5.75	-1.25	-1.5	-5.25	-1.75	-13	-5.75	1	10.5	13	3.25	1.5	2	2.5	-1	1.5	1	-6	-1.75	3	-4	0.75	-0.25	-6.75	-4.5	-2.5	2.25	-0.75	-8.5	6.5	7.75	-5.25	-4	-1.5	-4.5	2	6	5	3.5	1	3	5.25
6.25	8.25	3.75	2.75	0	-1.5	-1	-0.25	-1.25	1.25	-6.5	-13.25	-1.75	1	7	14.5	6.5	4.25	-7	-6.25	2	3.75	-0.5	-0.25	-2.5	-0.25	4.5	0.25	-8.25	-1.75	-1.25	-7.75	-1.25	8.75	3.75	-3.5	0	-1	-4.75	-2.75	-6	-5.5	-0.75	5	9.75	8.75	3	2.5
-4.25	1.75	5.5	2.5	-0.75	-3	-3	-5.5	0	10.5	-3.75	-24	-17.5	-3.75	12.5	12.5	14.75	9.75	2	6.5	11.5	6.75	4.25	3	-5	-2.75	-4.75	-1.5	4.5	7.25	-4.5	-16.5	-9.75	-6.5	-6.25	-4.75	-8.25	-2.25	4.75	2	-0.25	4.75	-0.5	-4.25	2	8	5.25	3.75
-4.5	-7.5	-6.25	0.25	4.5	-1	0.25	5	2.25	5.5	-7.75	-20.75	-14.25	0.5	12	25	17.75	10	-1	-4.25	3.75	-4	-9.75	-6.25	1.5	5	1	0.5	-1.25	-0.5	-0.5	-7.75	-2.75	4	3	-0.25	-3.75	0.5	-1.75	-5	-3.5	-2.5	9.25	0	-2.5	-6.5	-3	5.75
0	-7.25	-6.5	1.75	1.25	0.75	5.25	7.25	7.75	0.5	-7.5	-15.25	-4.75	7.75	7.25	13.5	10	4.25	-7.25	-7	-4.25	3.75	1.75	1.25	2.25	-2.5	-1.5	-1	-4	-6.25	-7.5	-6.75	-4.75	5.25	4.5	3.25	10.75	-0.75	-4.25	3.25	-1.25	-4.25	-2.5	-0.25	1.25	-1.75	-3.25	-5
-7	-6.75	-5.5	0.75	2.5	4.25	0.5	-5.75	-1.25	3.75	6.25	-12.25	-19.5	-16	0.25	17.25	23.25	12.75	0.25	1	-0.5	-3.5	8.25	-0.5	-3	4.5	3.25	5.25	3.5	0.25	5.75	4.25	-2.5	-3.25	-1.25	-5	-10.25	-11.25	-11	0.25	-7	-8.5	1	8.5	2.75	-1	-1.5	-1.75
-5.5	-0.5	-1.75	4.75	10.75	4.75	-1	1.5	7.5	6.25	-1.25	-16	-17.5	-8.5	5.5	17	16.25	15.5	3	-0.75	-3	2.5	5	3	-1	-4.75	-1.25	-2.5	-11.25	-10.75	-4.5	-1.75	-5	-10	-9.75	1	7	-0.5	-1.5	1.25	1	2.75	8.25	3	-2	3.25	6.25	3.5
-2	1	7	6.5	2.25	2.25	-2.75	-1.25	11.25	6.25	-5.25	-20.25	-31	-11.75	8.75	15.25	12.25	12.25	12	-2	-3.5	2.5	3.25	-6.5	-3	-3	-3.75	-1.25	0.5	3.5	3.5	-5	-1.75	-0.25	5.5	6.25	1.75	0.75	-8.75	-12.75	-10	0	2.25	-1.25	1.75	5.75	0.25	-0.5
2.25	5.5	0.25	-2.75	-3.25	0	-2.5	-1.5	2.75	7.25	-9.25	-14	-6.5	-0.25	6.5	11.75	-0.25	1	0.25	-2.5	1.25	2.5	0.5	2.75	4.25	2.25	5	2.25	-9	-9.5	-4.25	2	2	0.5	4.25	-3	-3.75	0	0	2.5	1.25	-4	-3	-2.25	8.75	0	-5	1.75
-1.75	-2.5	3.5	12.5	2.75	1.75	1.25	1	3.5	0	-10.25	-14.25	-10	-3.75	-1.75	10	12.25	-2	-0.5	2.25	4	1.25	-1.5	-5.5	-3.25	8.5	12.25	1.75	-5	-5.75	1.25	-3.5	-3.5	7	1	-1	2	-0.5	3.75	-6	-6.75	-9.25	-2	5.75	4.75	-0.5	-0.75	2.5
0.5	0.75	-1	6	3.25	-3.25	-2.5	-10.25	-0.25	8.5	-5	-26.25	-22.5	-6.25	3.5	17.25	18.25	9.75	7	1	1	3	4	1.25	3.5	-3.25	3.25	1.25	-7.5	-7.25	1.75	-1.25	2	-1.5	-6.5	-2	-0.5	-2.5	-1.5	1.25	1	6.25	4	0	-3.25	-7.25	-7.25	-2
-6.25	-2	-1.5	1	3.75	5.5	8	7.25	-4	6.25	-4.5	-23.75	-15.5	-1.75	4	13.75	11.25	9.75	3.25	-3.5	-3.25	-3	-4.5	-6	6.25	6.5	-3.25	-8.75	-1	6	2	-0.75	-0.5	-6	-2.75	1	-3.25	3.5	4.25	4.5	6	1.25	-3	8.5	4	-9.5	-6.75	-4
0	3.75	6.25	1.25	5.25	3.5	0.75	-0.75	1.75	5.75	-0.5	-17	-26.25	-12.75	2.5	16.5	16	7.5	-2.5	0.25	-1.75	-6	-1.25	2.5	-0.75	3.75	-1.25	0.25	5	-0.25	0	0.5	-5.5	-2	-5.25	-3	3.75	1	2.25	-11	-6.75	2.75	8.5	-1.75	0	5.25	4.5	-3.75
6.75	-3	-2.5	4.25	0	1	4	4.5	3.75	2	-11.75	-23.75	-15.5	-4.25	10	11.75	19	10	-1.25	-1	0.5	6.75	3.25	0.5	-3.25	-4.5	-7	-0.25	-6	-10	-2.75	8	-1	-8.75	-5	1.25	1.75	-0.5	1	3.25	3.5	6	5.25	-3.75	0.25	5.75	5.5	-4.75
4.75	6.5	6.5	2.5	-0.75	-1	3.75	2	-3.75	0.75	1.25	-14.75	-25.5	-15.5	3	14.75	9.75	8	10.75	4.75	1	1.25	2.25	-2	-6.5	3.75	-1.25	-0.75	-1.5	-6	-0.75	-3.75	-4.25	-8	-6.5	3.25	-0.5	1.25	8.25	4.25	1.5	0.75	1.5	-1.5	-1.75	-3	3.25	6
4.5	2.75	-7.25	-11.5	-7.5	0.5	1.25	3.75	4	4.25	-6	-12.25	1	4.5	9.5	13.5	7.25	-2.25	-0.25	3	-0.25	0.75	0.25	0.5	-1.75	-6.75	-6	-1.75	3.5	-3	-5.25	1.75	3.75	-2.25	-3.75	0.25	-4.75	-4.5	1.25	-1	-5.25	-2.75	3.25	4	4	8	7.75	-1.25
0.25	10	2.25	-5.5	-4.5	2	7.25	4.25	-4.5	0.75	0.5	-15.25	-23.75	-15	3.75	12	22	18.25	4.5	-4.25	-2	10.25	14.25	8.75	-2.25	-5	-7.25	-0.5	0.25	-4	-5	-2.5	-0.5	-5.5	-8.75	-7	-2.75	0.25	-4	-1.75	7	4.5	4.25	3.5	2.25	-1.75	-7.5	1.75
3.5	4.75	3	0.5	2.25	-1	1.5	3.25	6	3.25	-6.75	-14.25	-10.25	-8.75	1.25	10.75	10	4.25	-0.5	-1	-4.75	-2.25	-4.75	-3.75	0.75	-0.5	3.25	0.25	-4.5	-0.5	1.5	-1.25	0.5	-2.5	3.75	3	2.5	-2.25	-5.75	0.25	5	3	1.25	-2.75	5	6.5	4.75	5
-3.75	0.75	1	1.5	4	0.25	4.25	1.25	-11.5	-8.25	-6.75	-14	-3.25	6	4.75	13	13	12.75	3.75	5.75	7	-3.5	1.25	-1.25	-4.25	5.75	2.75	-8.25	-14	-4.25	2.5	-0.75	-3.75	-3.25	-7.75	-5.75	-1	-5.75	3.5	1	0.75	4.5	1.75	3	-0.25	2.25	4.5	8.75
-2	-3.25	4.25	4	-2	-1.75	-1	-8	-3.5	5.5	0.25	-15.75	-23.75	-6.25	5.5	11.75	17.75	13.25	8	3.5	-3.25	-3.5	1.75	-0.75	-1.5	1.25	2.5	-1	-7.5	-6.5	-5	1.25	8.75	4	-3	-1	5	1.25	-3.25	-5.25	-0.5	-1.75	-4	-1	2	-3.75	2	11.75
6	0.25	-0.75	5.5	2.5	4	2.25	1.25	6.25	4	-6.25	-13	-7	-0.75	8.75	10	6.75	10	5.5	-4	-4	-1.25	-1.25	1.75	-0.75	3.75	-4.5	-8	-5.75	-2	-2.75	-4	-6	-1.5	4.25	7.75	-0.25	-8	-2.75	-1.75	2.5	2	3	8	0.5	-9.5	-0.5	4
-2.25	-8.5	-4.75	-4.25	1.5	7.25	5	-1	-5	3.25	-1	-13.5	-12.25	-9.25	2.5	11	5.75	4.5	8.75	9	9	-0.5	-3.5	-0.25	-0.25	2.75	2.75	2.25	0	-3.75	-4.75	-0.25	1	1.75	6	3.75	-5	-4	2.75	-5.25	-3	-3	-6.5	-4.75	5.5	-4	0.75	-3.75
2.25	1.5	2.75	0.75	-4	1	6.5	-3	-1.5	-0.75	-4.75	-12.5	-12.5	-6.5	4	15	11	8.75	10.25	8.75	2.25	-3.75	0.25	6.75	-1.25	-2.5	0	-5.5	-5.5	-4.75	-4.5	-7	-6.25	5.5	3.5	-6	-0.5	-1.75	-4.25	-5.25	-2.25	-2.75	0.5	8.5	-3.5	-2.5	6.25	2
-0.75	2.25	1.5	0	2.25	7.75	9.5	2.25	-8.25	-1.75	-2.5	-13.25	0.25	5.75	3.75	14	0	-4.75	-1.5	-1.75	1.5	7.75	3.5	-8.5	-6	-1	-4.75	0.25	-1.5	1.75	4.25	-1	6	4	-5.25	-6	-5	-6	-5.5	-0.75	7.5	2.75	0.5	5.25	3	-1.25	-2.75	-0.5
6.25	-2	-11	-4.75	6.5	3.25	-3.5	-2	0	1	-6	-23.75	-17.5	-5.25	5.25	23.25	16.75	10.5	5.25	4.75	3.5	9.25	1	-3.75	3.25	2.75	-4.5	-4.75	-6.5	-9	-9.25	0	-2.75	1	0.5	-2	0.5	1	-0.75	1.5	2.5	-1.75	4	-1.5	2.75	3	-2	4.5
5	4.5	4.25	2.75	0.75	-0.25	-4.25	-10.75	-6	7.5	-2.75	-12.75	-8	-1.25	4.5	12.5	5.5	1.25	-2	4	4.5	1.25	-3.75	-1.25	4.5	0.25	-6.5	-1.5	0.25	8	6	-4.5	0	7.75	0.5	-4.5	1.75	2.25	5.5	-5.25	-11	-2	-5.25	-8.5	-6.75	-1.75	4.5	2
3.5	-0.75	-3.5	-1	4	2.25	2.5	6.5	-2.25	-5	4.25	-24.5	-25.75	-5.75	12.5	19	15.5	9.75	-2	-7.5	-9.5	2.25	0.25	-1	2.75	2.25	-2.25	-2.75	-2.25	-3	-6.25	1	4	-2	-0.25	7.75	2	1	0.5	-0.75	6.75	3.25	-1.25	0.5	-0.75	0.25	2	-4.75
8.25	4.25	-4.75	3.25	4.75	2	-10	-3.5	-2.75	-4.75	0.75	-14	-25.25	-13.25	6.75	19.75	20	7.5	8	6.25	-0.25	-1.75	-7.5	5	0.75	1	-1.75	-5.75	2.75	-0.25	4.75	-5.5	-3	4.75	3.5	1.5	-5.75	-4.25	-3.25	-4.25	3.25	6.75	4.75	1.25	-2.5	-3.25	3.5	-8.75
-7.75	3	0.75	-5	5.5	10	-0.75	-3.75	-0.25	5.25	-4.25	-22	-22.75	-4	9	14.75	8.25	8.75	7	1.5	2.25	4.5	3.25	-1.75	-1.25	1.25	-1.25	-4.5	0.75	-1.5	-0.75	1	-1.75	-3	0	3.5	-6	-10.5	0.25	-2.25	-0.25	-2.25	7.5	6.75	-1	-4.5	-1.5	0
-0.5	1.5	1	3.75	11.75	-3.75	-4.5	0	-1.75	0.5	-5.5	-18.25	-21.75	-14	2.5	15.25	11.75	5.25	7	5.25	3	5.25	-0.25	-2.75	3.25	4.25	-4.25	-0.25	0.75	3.75	1.75	0	-6	-0.25	0.75	-1	-4.5	-9.25	-1.25	3.75	6	1.5	-4	-8	3.5	2.25	-1.5	3
7.25	7.25	2	0.75	-0.5	-2	3.75	3.5	3	2	-11.75	-25.75	-15.5	1.75	19.25	20.75	16.25	0.75	-9.25	-5.25	-1.5	-6.25	-6.75	2	-3.5	-3.5	2	-0.5	3.25	1	-5.5	1	0	-0.25	-5.25	-3.25	5.25	6.75	4.25	-2.5	5	10.25	0.25	0.5	1.75	-0.75	-3.25	-2
2.5	-1.75	-5.25	-2.5	2.5	9.25	6.5	-1.25	0.25	8.75	1	-19.25	-30.75	-13	6.5	14.75	13.5	5.75	2.75	7	3.75	-3	4.75	6.75	-2	-0.5	-4	-1	-3	-1.25	-9	-11.5	-4.5	3.75	9	12.5	4.25	-3.75	-7.25	-2	6	-5.25	-3.75	-3.5	3	1	-2.25	-0.75
1.25	6.75	5.75	-4	-3.5	3.25	2.75	2.25	4.5	4	-4	-19.5	-27	-14.25	7.75	19.25	14	11	12.25	-1.25	-2.25	-2	1.75	4.25	-1	0.75	-1.25	-1.5	-6	-3	-4.25	-7.5	-4.5	0.25	-1.25	5	5.75	-2.25	-2.75	-1.5	1.5	-4	-7.75	1.75	9.5	4.5	-1	1
-1.5	2.25	-5.25	1.5	10.5	7.75	4.75	6.25	0.75	-0.75	-7	-21.5	-20	-4	11.5	19.75	13.5	-2.5	-3.5	1.5	-1	1.25	0.75	-2.5	-0.75	3	-4.75	-0.75	2.25	4.5	-1.25	-2.5	-2.5	-0.75	-2.75	5.25	3.25	-0.25	-0.5	-1.5	-9.75	-4.5	2.5	2	1.75	7	2.75	0.5
2.75	2.25	1	-7.5	-5	1.75	1.25	2.75	6	1.75	-10	-21.5	-6.25	3.25	6.5	16.5	11	-1	0	5.75	-1.75	-5.25	3.25	-3.75	-0.25	0.5	-1	0.5	-4	-6.25	1.75	5.25	3	-7.75	-5	1.75	-3.5	4	2.5	-1	-1.75	-5.25	1.25	5	4.75	-3.25	-5.25	-5.75
5	-2.25	0.75	1.75	-1.75	-0.25	-2.5	1.75	3.25	0	-7.25	-21.25	-19	-8.25	5	14	15	11	12	-1	-2.75	-0.25	5.75	1.75	-1	-1.25	3.75	6.25	2.5	-5	-2.25	-4	-4.5	-9.75	-1	-2	-1.5	-1.25	0.75	-0.5	2.5	5.5	-3.75	0.75	2	0.75	-6	-7.75
-0.5	6.75	6.25	-0.25	-5	-0.25	7.25	-0.5	0.25	1.75	-3	-17.25	-19	-7.75	4.75	11.75	17.75	8	5.25	6.25	10.5	3.75	-5.25	-2.75	8	2	-1.5	0.25	-3.25	-1	-3	-6.75	-9.75	-3.75	-6	-8.25	-0.5	1	-4.5	-2	6	8.25	8	4.5	3	1.25	1.25	-2.5
-7.5	-5.75	-1.25	0.5	0.75	1.25	5	0.75	-3.25	5	-1	-18	-19.5	-8	9	13.5	15.75	9.5	2.75	-2.5	0.25	2.75	3.75	-2.75	-2.75	0.75	1	2	-2	-5	-3.25	-5	-3.75	1.5	-0.25	1.5	3	-2.25	-2	4	3.75	1.25	-1.5	-3.5	-5	3.75	-0.25	-1.75
3	0.25	1.25	7	3.25	-1	0.5	6.75	3.5	5.75	-2.5	-18	-24	-9	8.75	13	10.5	13	9	0	-2	4.25	1.5	0.5	2	-2.5	-8	-2.25	-4.5	-7.25	-3.75	-1.5	-6.75	-6	4	0.25	-1.5	1.25	4.5	9.25	2.25	-0.25	-0.75	1.5	6	5.25	-4.75	-4.75
0.75	-4	-7.5	0.25	8	6.5	0.5	-2.25	0.5	0.25	-7.25	-26.5	-19.25	4	16.25	14.75	14.75	11.25	3.75	7.5	8.25	2.25	-0.75	-5	-8.5	-4.25	-1.25	1	-2.25	-6	-3.75	-0.5	-6.5	-2.25	1.25	1.25	-0.75	-6	-6.75	0.75	-0.5	3	1.75	0.75	4	10	0.25	1.75
5.5	2	-4	0	-2.5	-2.25	-1.25	0.75	3.75	3	-9	-23.5	-18	-3.5	12.5	21.25	16.5	12.75	11	4.5	-7.25	-10.25	-1.25	1.25	-8	-7.25	-1	0.25	-3	-2	1.25	-3	-6	0.5	1.25	2.75	-1	-4.5	0.5	4.25	1.5	-3.5	1.25	3	3.5	6.75	3.75	4.25
1.5	-4	-4.75	1.75	2.5	-2.75	-3	-2.25	-3.25	1.5	-3	-22.5	-17.5	-2.5	4.75	16	21.25	5.25	0	6.25	-1.5	-5.25	0	3.75	0.75	2.5	0.25	7.25	0.75	0.75	-0.5	-7	-3.75	-0.5	0.75	2.25	0.25	-3	-1.5	-2.25	-7.25	-0.5	4.5	0.5	-4.25	1.25	11	4.25
-2.25	-3.25	-0.5	-3.5	1	8.25	1.25	-5	3.5	7.75	-0.5	-25	-21.75	-8	2.75	12.25	15.25	9.25	5.25	6.25	6	0.5	2.5	3	-3.25	-3.25	-3.25	-6	-5.5	-4.75	-2.5	-3.25	-0.5	4.25	2.5	2.75	0.5	-2.5	-8	-5.25	1.25	0	2.75	8.5	4.5	-1.5	-4.5	1.5
-1.75	2.25	0.25	1.25	0.5	1.25	-1.75	-0.25	-1.75	1.5	0.75	-17.75	-18.5	-11.25	9.5	17.5	14	10.75	12	6	2.25	4	3.25	2	-3.75	-7.75	-3.5	2	-0.25	-4	-4.25	-2.5	-4.5	-1	-4.75	-8.5	2.75	3.25	-5.75	-2.75	2	-0.5	3.5	2.25	2	-3	-5.5	-0.75
9.25	-1.5	-2	-0.5	3	-2.25	-8.75	-5.5	1.75	7.75	-3	-15.25	-13.25	-3.5	13.5	13	11.5	11	2.5	-7.5	-5.5	0.5	2.5	-4	1.25	4.75	-4.75	-10	0.75	3.5	-2.5	2.75	9.25	2.25	-7.75	-8	-0.75	-5	-5.75	2.25	4.5	-5.75	-1.25	4.5	2	9	9	1
1.5	1	-0.75	4.75	1.5	-3	-6	0.5	2.25	3.5	-8.25	-25.75	-14.25	3.75	11	18.5	14.5	3.5	-1.25	-2.75	-1.75	4	6	4.5	-0.75	4	2.75	-7	-6.25	3	-1	-4.5	-8.75	-8.75	-7.25	-4.5	0.5	0.5	2.25	4.75	-1.75	-0.5	3.25	0.5	-2	1.25	5.5	6.25
1.75	-5	-2.25	-2	-4.75	-0.25	-1.75	1.75	-5	0.5	-4.25	-17	-18.5	-2.5	10	17.5	20.75	12	6.75	3.5	1.75	-2.5	-5.75	-4.25	1.75	2.25	-4	-4.75	-5.5	-8.5	-3	-1.75	1.25	0.5	5.5	7.25	0.75	2.75	3.25	-0.5	0.25	-0.5	2	0.25	1.5	-6	-5.75	-2.5
-8.5	-8.5	-2	5	1.25	2.25	1.75	-1.25	1.25	1	-12	-22	-12.25	-2.5	16	21.25	12	1.75	-0.75	-1.75	5	9.25	5.5	-2.25	-7.25	0	4.25	-5.5	-8.25	2.25	0.25	-3.75	-3.25	-13.5	-7	2.25	6	1.5	-2.5	1.75	5.25	4.75	1	2.75	-1.75	0	-5.75	-3.5
-9.75	-7.25	4.5	-0.75	-0.75	6.25	0.75	-1	3.25	2	-10.25	-17	-13.25	3.5	14.25	20.5	18.5	4.75	-1	1	-0.75	4.25	-4	-8.25	-3.25	1	-2	0	7.5	-1	-5	-6.75	0.5	0.5	-3.25	-3.75	-3.75	-2.75	-8	-9	1.75	-1.5	-5.75	0.25	3.5	1.25	-1.25	7
-3.75	5.5	5	4.25	-1	1.75	1.25	7.75	7	9.25	8.5	-16.5	-26.75	-19	-7.75	15.5	22.5	12.75	0.5	-1	-4.75	-4	3.25	7	-0.25	-2.75	-2.5	-1.25	3.25	-3.25	-1	3.5	-3.5	-4.25	-5.25	2.25	6.5	-0.75	5	-7.25	-7.75	-0.25	-0.25	-1.25	-2.75	-5.75	-0.25	-0.25
-0.25	1.25	0.75	6.75	1.25	-5.75	-4.5	3.75	0	-1.25	-2	-12.75	-5.5	0	7.25	13.75	4	-6	3	0	-0.25	5.5	0.5	-3.25	-1	0.75	-2.25	-2.75	-1.5	1.75	2	-1.75	-5	-8.25	-2.5	0.25	-0.75	8	7.25	4.25	9	11	5	0	0.5	-4	-5	-3.25
4.5	0.75	3.25	2.25	6	5	9.75	7.25	1.25	4	-9.5	-26	-24.75	-11.5	4.25	19.25	17.25	5.75	0.75	-0.25	4	6.75	5.25	2	0.25	-5.5	-7.5	-6.25	-4.5	2	-1	-0.25	4	-3	-4.75	-3.5	2.5	10	3.75	-4.75	-6.5	-4.25	4.75	0.5	-3	-5.75	-3.25	7.5
-3.5	-5.25	0	0.5	-2.75	7.5	8.25	5.75	4.75	5.5	1.25	-13.75	-28.25	-24.25	-6.5	10	10.75	13.25	11.25	-0.75	0.5	8	5.5	-4.25	-6	-4	-2.75	-8.75	-0.75	4.5	1.75	2.75	2.75	0.5	-0.5	-3.5	-3.25	-2.25	1	2.5	6	2.75	2	0	-5.25	-6.5	-3.5	-1
-3.25	3.75	9	5.25	-3.25	-2.5	5.25	2.5	2	-0.25	-6	-21	-16.5	2.75	11.5	16	15	9	3	0.5	3.5	2.25	1.75	2	-8.5	-8	2	5.25	-7	-7	-8.5	-5.75	-4.75	-2.25	-6.5	2.25	5.25	-3.25	-2.5	-3.25	-0.25	7.25	5.75	-1	-1.5	0	3.5	0.75
-8.25	-1	3.5	0.25	2.25	4.25	2.75	-1	2.5	-3.75	-5.25	-20	-29.75	-4.5	16	20.25	17.75	13.5	1.75	-4.25	8.25	4.5	3	2	0	-0.25	-0.5	-4.25	-7.75	-5.75	2	-1.75	-4	-8.25	-2.75	0.5	3.75	1	8	-0.75	-7.5	-1.75	8.5	12.25	4.25	-0.25	-3.5	-10
1.5	-0.5	-2.5	3.5	7	6.75	3.5	-6	-4.5	-2.5	-8	-18.5	-17.75	-3.5	8.5	14.25	18.75	13.75	4.25	2	-7.5	0.25	6.75	-2.25	-0.5	-1.75	-0.75	-5.5	-1.25	-1	-10.5	-5	-2.5	-3	-0.5	-4.25	4.75	5.25	0.25	-2.5	-1	0	3.5	4.25	6	3	4.75	1
-2	1.25	8	1.75	-0.75	-1	-1.5	1.25	3	5.5	0.75	-18.25	-20.75	-10.5	3.5	13	14.75	7	6.5	4.75	-2.25	-3.25	2.25	-3.75	-1.75	4.25	2.25	-1.5	-13.25	-1.75	4.5	0	4.5	6	-4.25	-5.5	3	0.75	-7.25	-8.5	7.25	4.5	1.5	0.25	-1.5	-2.25	-5.25	0.25
3.75	-3.75	-0.5	2.5	-1.75	0.75	11	8.75	-1	-1	-12	-20	-9.25	2.5	7.25	15	7.5	0.25	2.5	2	0.5	-0.75	5	-3.25	-7.5	-9.25	-1.25	0.75	0.25	-2.5	-0.75	-2.5	-1.25	2.25	-2	1.25	1.5	6.25	-3.75	-0.5	-1	0	3.25	6	-1	-10	5.5	6.75
8.5	2.25	1	-4	-2	-2	-5.25	0	-3.5	2.75	-4.25	-24.5	-20.25	-3.5	5.5	15.25	18.25	14.75	8.75	3	4	-4.5	1	-5	2.25	2	4.25	3.75	-6	-12.75	-5.75	0	-0.75	-4.75	-7.5	-8	-5.75	-3.25	-4	-5.5	-0.25	2	6	8.25	7.75	10.25	9.25	5
3	8.25	8.75	3.5	-3.5	-7.75	-2.25	-7.25	-1.75	-3.25	3.25	-12.25	-30.75	-28.5	2.5	21.75	17.25	17	6.75	5.5	3.25	11.5	3.5	-8	-0.75	2.75	-7	4.25	-0.75	-6.25	-3.25	0	-10.25	-5	-1.25	-1.25	-2.5	-0.25	0.75	0	0	0.75	5.75	2	3.75	6.75	-2	-8
-3	-3.25	-3.75	1.75	-2.5	-2	2	-4.25	-3	5.75	-4.25	-22	-21.75	-6.25	10.5	14.75	11	9.5	12.25	7	-0.5	-3.75	1.75	-4	-3.25	4	-0.75	-1.75	0.75	3.75	0	-6.25	-1.75	4.25	-0.25	-1.5	-5.25	-2.5	3.25	1.25	0.25	-5	-3	-3.75	-0.25	6.5	1.25	-0.25
3.75	6	8.25	-0.5	-6.75	-0.25	3.25	-1	-5.75	1.75	4.75	-13.75	-24.75	-7.5	6.75	15.5	15.75	11.25	-0.25	-9.5	-9.25	5.25	12.5	1.5	0.25	0.25	-1.25	-2	-6	-1.75	-5.75	-8.75	0.75	1.75	0.75	2.25	7.25	0	-4.25	5	4.75	-1.5	-2.25	1.25	4.75	-2	-5	-4.25
1.75	2.5	-1	6.25	4.25	-4	-5.5	2	1.25	0.5	5	-13.5	-27.5	-9.5	8	14.25	12.5	13.5	12	2.75	-0.25	-2	-8.75	-3.75	4.5	5.5	1.25	-5.75	-3.75	0.25	-4.75	-4	-3.5	-5.5	1.25	9.25	5	-1.75	-1.25	-0.25	-2.5	3.25	2.5	0.5	2.75	-2.75	-2.25	0
-10.25	-7	1	-4	-5.5	1.5	1	-0.25	0	4	-1.25	-21	-20.75	-2.75	5.5	12.75	5.5	13.75	13.5	12.5	3.75	-1.5	-2	-1.75	-1.5	-8.25	-4.75	5	0.25	-1.25	1.25	-5.25	-10	-1	3.75	8.75	8.25	-1	-3.25	-7.25	-7.25	1	-1	0	-4	-3.25	4.25	8.75
1	1.25	-2.75	13.25	9.75	-0.5	-8	0.25	-1.25	-2	-3.75	-23.25	-23.75	-2	7.5	15	16	8	2.25	5.5	4.25	-3	-8.75	-6.5	-3	-0.5	3.25	2	2	6	8.75	-4.75	-4.75	2	1.5	0.75	2.25	0.25	1.75	-2	-5	-3	1.25	2.25	0	-5.25	-3.25	0
5	4	1.75	-9	-9.5	-1.25	2.25	1.75	7.25	11	-2.75	-20.25	-13	-3.5	7.5	12.75	15	4.25	0.5	3.75	4	4.25	1	-5	-9.75	-0.75	-2.75	-6.5	-14.25	-5.25	-3.75	-3.5	4.75	-0.25	-5.25	5.25	8	3.25	8.5	1.5	0.75	1	2	2.75	4.25	0.75	-3.75	1.75
2.75	-0.25	-6	-3.25	2.75	-2.5	-1	-7.75	-3	6.25	0.5	-26	-21.75	-6.75	5.5	15.75	9.25	10.5	8.25	0	4.5	3	0	5.5	1.5	-4.75	-4.5	2.5	4	4.75	-2.5	-6	-4.25	-2.75	-4.5	-2.75	-5.75	1	-0.25	1	4.5	4.5	3.25	-1.5	-4.25	-6	8.25	3.5
2.75	-1.75	0.5	-3.25	-0.25	-4	-10.5	-3.25	7.75	6	-7.5	-28.25	-24.75	-3.5	15.5	20.75	20.5	17.5	11.5	-1.5	-1.5	-1.5	2.75	1	-7.25	-3.75	0	1.75	-0.5	-3.25	-15.5	-11.25	-2.75	7.5	-0.75	2.75	7	1.5	-7.5	0.5	0	-4	0.75	1.25	2.5	2	3	4.25
-6	-5	0.5	-2	-0.25	8.5	7.25	1.25	3	8.75	-2	-16.75	-21.5	-13.25	4.25	12.25	13.25	5	5.25	6.5	7.75	-1.75	-8	1.25	2.75	-0.25	-2.75	-7.25	-1.75	1.5	2	-8.25	-5.5	7	5	-1	-6.75	-0.75	3.5	3	-1	1.25	-2.75	-2	-4	-3	6	3.75
8.5	7	8.25	4.75	0.25	0.75	-7	-5.25	4.5	8.75	-3	-21.5	-22	-6.5	8.75	12	10.25	12	1.25	0	-0.25	-6.75	-2.5	0.25	-1	0.25	-6	-1.25	3.25	-0.5	4.5	-3.5	-1.5	8.75	-0.75	5.75	1.25	-0.25	0.75	1.75	1.25	-4	-1	-3	-3	1.25	-2	1.75
2.75	7	5.25	1	1.25	-5	-0.75	5.75	2.5	4.5	-5	-25.25	-22.5	-4.5	6.5	13.75	17.75	13.5	6.25	0	-2.75	1	4.25	3.5	6.25	2.25	-9	-7.5	-4.25	1.75	-8.5	-3.25	2	-4.5	-1.75	1	-1.5	1	-1	-12.25	-8.5	-3.75	5	3	7	5	-1	0.75
3.25	1	4	4	4.5	-0.75	-1.25	-8.5	-3.5	6	-3.25	-21	-22.5	-5	4.75	10	19.25	22	6.25	-10.75	-2.5	2.75	-0.25	3.75	3	7.5	-3.25	-7.75	-8.25	-1.25	4.25	0	-4.75	-6.5	-7.75	-0.25	2.5	0.5	0.75	0.25	3	1.75	0.75	4	5.5	-2	-9.25	-7.25
-4.25	0.5	-2.5	-4	1	8	14.75	3	0	-5.25	-11.5	-14.25	-9	-2.75	14	18.75	6	-1.25	0	-4.25	-8.75	-5.5	0	0	-2	2.75	1.75	4	1.25	-3.5	1.25	-1.5	1	4	-1	-6.75	0.5	0.5	0.25	1.75	0.75	0.5	1.25	1	0.75	-3.5	1.25	3
-3	-0.5	-0.25	-2.25	0.75	7.5	3.5	-7	5	10.5	-5.75	-19.25	-16	3	13.5	16	16.25	11.25	4.5	0.5	-4.25	3	6.75	-3.25	-12	-9.75	-4	-4	-4	-3.25	-5.75	4.75	3.25	-0.25	-2.75	0.25	1.5	1.75	0.75	-0.25	1.75	2	-4.5	0.5	6.5	0.75	-2.75	-0.75
4.25	3.5	3.5	2.75	-3.25	2	8	2.25	4.5	1.75	-11.5	-22.5	-13.5	11	26.75	22.75	14	1.25	2.5	-3.75	-8.5	-8.25	-7.5	-8.75	-6.25	-2.5	1	0.75	-2.25	-3.5	0.75	1.5	-5	-3.5	-8.75	-5	10	5.25	-1.5	7.5	0	-0.25	-2.75	0.5	3	1.25	3.5	6.25
-5.5	-0.25	-4.25	-2.25	-1	3.5	2	-4	-1.25	2.25	-5.75	-24.25	-20	5.5	16.5	13.25	8	8.5	10.75	1.75	-4.75	-4	4.5	-6.25	-2.75	0.75	1.25	3.5	0	-8.75	-6.75	-0.5	2	-1.5	-7.75	-2.75	4.5	7.5	6.25	1	0.5	1.75	1.75	1.5	3.5	0.5	-1	-3.75
3.75	12.25	5.75	-2	0.25	2	4.25	1.5	-1.75	4.75	0	-14.75	-24	-20	3	14.75	15.5	14	10.5	-2.25	-6.25	0	-4	4.5	5	-4.25	0.5	1.75	-4	-4.75	1	4.25	-1.5	-0.25	4.25	-4	-6.25	0	-4.25	-3	-3.75	2	8.5	1.75	-2.25	1.25	2	-4.75
0.5	1	-0.75	0	0.75	4.25	0.75	-3.25	-0.75	1.75	-4.5	-23	-21.5	-5	8.75	16.25	7.5	2.5	4.75	1.5	3.25	5.5	1.5	3.75	1.75	-7	3.25	7.5	-0.75	2	-4	-2.75	0.75	-4.5	-2.5	1.75	2.75	-6	0.25	2.75	3.5	-6.5	-8.5	4.25	5.5	0.75	-2.25	-5.75
0.5	4.75	3.75	-4.5	-3.25	-1.25	-6	-1	-1.75	1.25	-9.25	-14.25	-12.25	-5.75	6	13.25	14.75	7.5	7.75	12.25	4.25	2.75	3.75	-2	-8.25	-4.75	-4.25	0	0.25	-6.75	-4.5	4.5	4	-2.25	-7.25	-3.75	4.25	-2	-7.25	1.5	5.5	0.25	0.25	-9.25	-2.25	3.75	2.25	1.5
-1.25	7.75	4.25	-4.75	-10	1	4.75	3.75	2	1	-3.25	-13.5	-6.75	-4.75	-0.25	15.25	7.25	2.5	10	2.75	-2.25	0.75	1.75	-3.5	-3	3	-1.5	-6.75	-2.25	1.25	-3	-3.5	-3.5	-3.25	2.5	9.5	0.25	0.25	2.75	0	8.75	-2.75	-5.5	0.5	-4.25	-0.25	-4.5	1.25
-5.5	-3.75	-0.75	-6	2	5	-4.5	-5.5	3.25	3	-10.75	-13.5	-8.5	-7.75	4	12	3	-1.25	-1.25	4.25	7.5	4.75	9.75	3.75	3.75	9.25	-1	-3.75	-3.25	-3.75	0.5	0.75	-1.5	0.5	-1	-0.25	-1.25	-1.5	0.25	1	-5	-6.5	-2.75	-4.25	0.25	0.5	-3.5	-6
5.25	-4	0.75	0.75	-3.25	-1.75	7.75	6.75	5.75	11.5	-5.5	-27.75	-22.5	-3.25	13.25	15.5	12.5	9.25	5.5	3	-3	-2.75	0.25	4	1	-2	-1.25	-5.5	1.5	-3	-9.5	-13.25	-4.25	0.5	-4.25	6.25	1	-0.25	5	3.75	0.25	-6.5	0.5	-3.75	-5.75	0.75	-0.25	1.5
-4.75	-2.75	-3.25	1.75	2.75	-1.75	-4.75	1.5	8	3	-9.5	-26.75	-20.5	-3.75	10	22.25	21	10	3	1.75	1.25	2.25	5.75	-2	-3.75	0.5	-3.75	1	-1.5	-2.5	-10.25	-7.75	-5.25	-3.75	4.25	-5.25	-6.75	-2.25	-1.75	7	11	1.25	4.25	8.5	6.75	2.5	-1.25	0
8	6.25	-1.75	5	5.75	3.75	7.25	6.75	2.25	4.75	-7.25	-21.75	-23.75	-5	7.5	12.25	16.5	11.5	9.5	8.5	4	3.25	-2	0.5	-0.5	1	-1	-9.5	-15	-7	2	-6.75	-9.75	-5	-1.5	2.75	5.5	2.25	-2.75	-1.25	-3.5	-0.75	5	7.75	3.5	-0.75	1	-6
-2.25	-2.5	7	6.25	6.75	7.75	-2.25	-3	1	5.5	-7.75	-24.75	-18.75	-5	6.5	12	14.5	9.75	-2.5	-6	3	0.25	2.25	1.75	0	2.75	3.25	-3.5	-2	-4.5	4.25	1.75	-6	-0.5	3.75	-2.25	-4.5	1.25	4.75	5.25	5	0.5	-1.5	4.25	3	0.75	-3.5	-10.75
0	-3	0	2	-6.5	-4.5	1	0	-2.25	-0.75	-8	-20	-16.5	-5.75	4.25	14.25	21.5	17	8	2.5	0.25	-5	-5.5	-4	3.25	0.25	-2	0.75	3.5	-0.75	0.5	0	-2	-6.75	-4.75	-1	7	0.25	0	-0.5	4	-3.5	-4.5	-4	0.25	-1.25	-0.75	6.75
-4.5	-0.5	5	5.25	-6.25	0	10.25	7.5	-0.75	2.25	-11.25	-22	-19	0	11.75	13	11	2.25	-0.5	5.75	-1.5	-1.25	5	-1	-1.25	7.5	10	-0.75	-3.5	0.25	2.5	1	2.25	-3.5	-4.25	-4.75	-4.25	-8.75	-3.25	-0.25	1.5	1.5	-6	-7.5	0.25	-0.25	-5.5	-1.75
-7.25	-5	-2.25	0.25	3.5	-6.25	-7.25	-7	-3.5	-0.25	-2.25	-14.25	-7	2.5	8.5	13.25	6	-1	-0.25	10.5	3	-1	-5.5	0.5	4.75	-0.25	-2.25	-0.75	2.25	-5.5	-2	6.25	1	-6.25	-7.5	-4.25	1.5	1.25	5.25	4.25	-0.75	5	-2.5	-5.25	7	2.75	4.25	3.5
-2.5	2.5	4.25	-2.25	0	4.5	0.75	-2.75	-1.25	4.75	-3.5	-18.25	-23	-8.25	4	13.5	18.25	17.75	10.25	-0.75	-8.25	-5.5	0.75	1.75	2.5	-1.5	-1	2	1	-2.5	-5	-1.75	-3.5	-5.25	1.5	1.5	3.25	12	2	-7	-2.5	1.25	-8	-3.25	-1.75	2	-2.5	-2.75
-5.5	-3.75	-3	5.25	3.5	0.25	-1.5	1.5	7	2.25	-6	-20.75	-18.75	-9.25	3.25	17	14.5	19	14.25	2.25	-3.5	6.5	6	-6.75	-3.75	-2.25	-7.5	-3.5	4	4	0.25	-3	-2	-8.5	-7.75	2.5	8	-4.5	-6.5	-2.75	0.5	-0.75	-4.75	2.5	3.25	0.75	-1	4
2.5	-3.5	-1.25	-0.5	3.75	3.75	-0.25	2	3.5	10	5.5	-12.75	-30.25	-26.25	-4.75	14	19.25	20.25	10.5	5.75	1	-2.25	-1.5	8	4	-6.5	-9.25	-4.5	-1	-1.5	-3	-7	-2.5	3.5	-1.75	-6	3	4.5	-2	1.75	3	2	-0.5	0.25	-0.5	-0.5	-5.5	-7
1.25	4	0.25	0.25	1.25	4.75	7	2	-2.5	4	-2.75	-21.75	-24.75	-8.5	6.75	12	13.75	3.75	0.25	1.25	7	-2.5	2	-3	2	-0.25	0.5	3.75	-2.25	-0.5	-1.25	1.5	-1	-2	0.5	4.5	-1.75	-4	0.5	4	-1.75	-2.25	-7.75	-10	-1.25	4	-5.25	-7.75
-9	2.5	8.75	-2.75	-6.5	-2.25	-1.5	6.5	4.5	5.25	2.5	-15.25	-22.75	-19.25	-7	16.5	22.25	15	11	5	-0.25	2.25	2	3	5.75	-4.25	-2.5	-3.75	-5.25	-5.75	-4.5	-7.5	-7.75	-2.5	1.25	-0.75	-1.5	-1.5	2	-2.75	-7.5	-2.25	5.25	1.75	2.75	6.25	11	5.75
-8.5	-0.5	4.75	6.25	7.25	0	9	0	0.5	4	-5.75	-26.25	-24.25	-2.75	7.5	13.75	10	4	0.5	0.5	2.75	4.25	3.25	2.75	5.25	6	2.25	-0.75	-6	-7.5	-4	-7	-4.25	-0.25	3.25	1.5	-1.5	-2	5.75	3.25	-1	-2	-9	-2.75	2.75	1.5	0.25	3.25
-5.75	2	0.25	-7.25	-3.75	1.25	8	9	10.75	12.25	1.25	-16	-29.25	-14.5	-0.75	12.5	17	11.5	1	-3.5	1	1.5	-1	-1.25	3.25	4.25	1.75	-6.75	1.75	5.75	-6	-11	-2.5	-1.25	1.25	-5	-10	0.5	2.25	-0.75	-3.75	7.5	9.25	4	-0.75	7.25	8.25	-1.75
2.25	3.75	1	2.5	-1.25	-5	0.25	-1.25	-3.25	-5.25	-4.25	-14.25	-19.5	-10.25	7	19	18.5	4.5	2.25	5.25	1	1.25	-0.75	3	0.75	-7.75	-2.25	-0.5	-0.5	-3.75	1.5	1.75	-1.25	-3.75	-7.25	-11.25	-4.75	7.25	6.25	5.5	7.5	3.75	-2.5	-1	0.5	1.25	1.5	-2
0.25	1	8.75	4.5	1	3	0	2.25	3.5	-0.25	-10.5	-23.25	-10.5	6	9.5	12.5	14.75	11	-0.5	-5	-0.75	-2.5	-4.5	-3.25	-2.5	-2.25	-4.75	-6.5	-4	-2.25	5	2.5	5.5	2	-4.25	-1	3.25	0.75	1.75	6.75	-6.25	-6.75	-2.5	-9.25	-14.5	-2	13	3.75
-2	-7	0.25	5	-1.25	1.25	1.5	2.75	9.75	5.25	-9.25	-27.25	-14	4.5	17.75	17.75	3	-2.75	-5.25	0.5	2.75	-3.75	-2.5	5.75	2.75	2	-1.5	-6	-0.25	-2	-2.75	4	-0.75	-6	-7	1.25	7.5	2.75	-3	-5.5	-0.5	2.75	4.5	5.75	2.5	-3	-4.75	0
0	4.5	6.75	8.25	-2.75	-2	-2.25	-4	-8	-5	-1	-12.5	-24.25	-18.75	-0.75	17	15.25	13.25	7.5	4.5	6.5	2	-2.25	6.5	5	-2.25	0	-0.5	-7.5	-9.5	3	2.25	-2	-5.5	-5	-0.5	3	0.75	-2.25	-3.25	-6.75	-3	-2.5	5.25	4	4.5	2.5	1
0.75	-2.75	-2.25	6.25	5.25	-1	-4	-4	4.5	6	-0.5	-26	-34	-9.5	4.75	11.5	22.75	9	6.75	4.25	5.25	9.25	1	6.5	2	3.75	6	3.75	-5.75	-8.75	-14	-10.25	-5	-3.75	-3	0.25	-1.75	-2.5	-1	3.25	0.5	-0.25	5.5	5.25	2.5	2.5	1.5	-3
-11.25	-6.5	4.5	-3	-4.75	-6.75	-7	1.75	3.25	5.5	-1.5	-12.25	-22.75	-11.75	5.25	16.25	19.75	22	15.75	0.5	-3.5	0.25	6.25	4.5	0.75	-2.5	-5.5	-0.5	-2	0.25	-1.75	-5	-6.25	-11.5	-7.5	-3.25	-5.5	0.75	5	1	2.75	3.75	2.5	5	3	-3.75	-6.75	-0.25
2	1	-2.25	1.25	3.25	2.5	9.25	12.5	-0.25	-2.5	-5.5	-19.25	-12.75	-4.25	15.5	24.25	12	-2.25	-2	2.25	2.75	4.75	-3	-6.5	-0.75	-3.75	-5.25	-7.25	0.5	2	-0.5	-3.75	-3.25	4.75	0.75	-9.75	-1	4.5	-1.75	-1.75	2.75	3.75	2.25	3.5	7.75	-1.5	-8	3.5
-1.5	-1.75	-6.25	-0.25	2	1	2.5	0.5	-0.25	4.25	-4	-17	-15.5	-5.5	6.5	16.75	25.25	6	-3	0.75	0.25	0.5	4.75	2.25	-4.75	-5.5	-5	-7.75	-6	0	3.75	-2.25	-5	-4.5	2.5	2.75	4.5	3.75	-3.25	-5.75	-2.25	-1.5	2.75	1.75	4	4.25	1.75	0
0	-5.75	-2.75	5.5	0	-6.25	0.75	1.5	-2	-2	-5.75	-13.25	-11.5	-4.5	4.75	13	4.25	-5.5	-1	3.5	-1.5	-1.5	6	4.5	4	4.75	1	1.5	1.75	-0.75	-5.75	-6	-0.25	5.25	0.25	-2.75	1.75	-0.5	3.25	-3.75	0.75	-0.25	-0.25	-3.5	-3.25	-0.25	0.5	-2
5.25	6.75	3	1.5	0	-5.25	-5.5	4.5	-2.25	-11.75	-11.5	-14.5	-8.25	2.75	11	15.25	14	9	9.5	-2.25	-2.75	8.75	6.75	0.75	-3	-7.75	-5.75	-0.5	-3.75	-8	-1	-2.5	-1	-0.25	-0.75	1.25	-3.75	-7.25	-6.75	-0.25	-8.25	-3.75	6.25	4.5	1	-0.5	6	7.25
2.5	2	-0.25	1.25	5	-3.75	-2	1.5	2.5	0.5	-4.5	-12.75	-4.75	-3	1.25	10.75	6.5	-3.25	-0.25	-5.75	-6.5	-7.5	-4	-2.25	8.25	7	-1.5	-1.5	3.75	0.75	-0.25	2.25	2.25	3.75	-0.25	-2	6.25	9.5	5.75	5	-2	-0.5	-4.5	-8.75	-4.5	1	-6.5	-4.25
-2.5	9	6.25	1.75	-1.25	2	1.75	-1.25	-1	6	-3.75	-22.5	-26.75	-7.25	11.25	15.5	10.25	1.75	2	0.75	1.25	9.75	8.75	-4	-3.5	-0.5	2	-3	-6.25	1	0.5	-2.5	-2	-2.75	-5.75	-0.5	1	-1.5	-2.25	-0.25	-7.5	0	4.75	8	5.5	-0.25	0	6
-1.75	1.5	1.5	2.5	-0.75	-1.5	3.5	1	-1.25	5.75	6	-14.5	-28	-9.75	14.25	11	14.5	11.5	3.5	-4.25	3	7.5	1.75	-7	-5	-6.5	2.75	-0.5	-2.75	-4.5	-2.75	-0.75	-0.75	4	1.25	-1.5	-1	0.5	-0.75	1.5	0	3.75	-4.5	-3.75	0	-1.25	-2.25	5.5
-5.25	-9.25	2	-2.25	2.25	6.5	3.25	-9	1.5	9.75	2.25	-12.75	-17.5	-12.75	4.5	12.25	17.5	9	4	3.5	4	-1.25	-2	-1	2	2.5	1.25	-2	-13	-10.75	-5.5	-3.25	2.75	3.25	-2.25	-6.75	2	2.25	3.75	4.5	1.5	-2.25	3	-0.25	-3	-2.25	-1.5	4.25
-0.75	4.5	3.75	-2.25	2.5	-0.25	-5.75	-3.5	0.75	4.5	-1.25	-13.5	-31	-18.75	-0.5	10.75	15.75	14.25	8.75	6.5	6.75	2.75	-3.25	-1	7	7.25	3.75	2	-3.25	-3.5	-0.5	-5.25	-6.75	-2.75	-1.75	1.5	-6.5	-6	-2.5	-2.25	-4.75	1	2	3	7.25	-2	2	2.5
-1.75	-1.5	-1	-0.75	-1.75	-2	-3	4	6.25	8.25	-6.75	-23.75	-18.25	-3	12.25	12	13.25	7	5.75	4.25	2.25	6.75	1.5	-5	-6.75	-6	-2.5	0	-6.25	0.5	5	7.5	-5.5	-5.25	-3.25	1	-0.25	-8.5	-1.5	1.25	-1	6.25	3.25	1.25	1.5	-0.75	6.5	2
4.25	7.5	8	-4.75	-0.75	3.5	5.5	-5.25	-2.75	-2.25	0.75	-13.5	-25	-15.75	4.5	13	9.75	11.25	10.25	3	1.75	2.25	0.25	-3.75	-2.25	-3.5	0.25	3.5	0.25	3.75	3	1.75	-9	-9.5	-1.75	-0.5	-1.25	-0.25	-1.75	-0.25	0.5	3.5	-5.75	-5	-2.5	3.25	5	7
-2.75	-6	8.5	-1	-1.25	3.25	0.75	-7.5	-5	1.75	-12	-29.25	-21.5	0	16.25	20.5	20	13	5.25	1.75	-0.25	-2	-7.25	-3	-1.25	-4.75	-1.25	0	-3.75	3	1	-2	-5.5	3	4	-3	0.75	-0.5	2.5	2.75	-1.25	-4.5	3	-0.25	1	2.25	-0.5	-2.25
-1	0.75	2.75	-0.5	-5.75	-3	2.75	-0.5	4.25	4.5	-1	-19	-23	-9.25	7.75	15.5	14.75	9.25	11.25	4.75	0.5	-0.5	-3	-3.75	-0.5	-7	-2.5	1	-2.75	1.5	3.25	-3	0.5	-4.75	-0.25	0.75	2.5	0.5	-8.25	-4.75	6.5	1.25	5	4	0.25	-5.25	-1.75	-1.75
0	5.5	1.5	-0.25	3	3	3.75	0.5	0.75	6.25	6.75	-16.5	-30.75	-16	5.5	16.75	19.25	17.5	5.5	-0.75	-4.25	-3.5	1.5	2.5	-2.25	2.5	-4.5	-8	-2.75	-2.5	0.5	-6.5	-1	-2	-2.5	-3.25	-1.25	1.5	-7.25	5.25	11.25	8	3.75	3	3	-3.25	-4.75	0.25
0.25	9	-3.5	-2	2.25	-1.25	4.25	5.75	-2.5	-7.75	-8.25	-12.75	-6	3.5	8.5	11	11.5	-1	4	3	-1.75	-0.5	3.25	-2	-0.5	-3.75	0.5	0.25	-2.75	2.25	-0.5	-2.25	-5	-3.25	-1.5	3.25	-1.25	-0.75	-1.75	-5.25	-4.25	1.5	4.5	4	1	3.25	6.25	5
-1	-1	-0.25	1	3	-0.75	-4.25	-0.75	1.75	6	-5	-20.5	-16	5.25	9.75	10.75	12	9.25	4.75	3.5	-6	-7.75	-5.75	0	0.5	-2.25	-1.5	8.5	1	-2	4.25	-6.75	-6.5	0.5	3.25	-4	-2.5	3.25	0.25	-2.25	4.75	7.5	5.5	-4.5	-1.75	-0.5	-3.25	-2.75
1.5	-3.75	2.25	5.25	7.5	8	2	-5.25	-1.25	-1	-10.5	-26.25	-21	-3.25	11.75	25.5	23.75	16.25	9	2.75	-0.5	-3	-4.5	-1.75	5.5	4.25	-3.75	-5.25	-11	-6.25	-6.5	-8.75	2.5	-3	-8.25	-4.25	-1	-0.25	2.25	6	-1.25	-3.5	0.25	0.5	0.75	3.25	2.25	4
-3.5	-11.25	-5.25	-4.5	2	2.75	3.75	6.5	10.75	6.25	-0.5	-16	-18.75	-12.75	4	10.5	11.5	5	1	-5.75	0.75	5.25	7	0.25	-2	5	2.75	-3.25	-2.25	2.25	-3.75	-10.25	-3	-2.25	-0.5	0	-0.5	4.75	1.75	-4	-4	-2.25	3.5	4.75	3	4	1.25	0.25
-0.5	2.25	4.5	6.25	6.25	2	0.75	2.25	5	6.25	-8	-23.25	-22.75	-5.5	8.75	13.75	16.75	15	9	-5.5	-0.5	1.5	-5.75	-6.25	2.25	-1	-3.5	0	-0.75	-1	-5.75	3	1.75	-0.75	-1	-2	-6.75	-5	3.75	-0.25	-6.75	1.5	2	4.5	5.5	-1.75	4.5	2.5
1.5	4	1.75	-5.5	-0.75	4.75	0.5	-5.5	-6.75	-4.5	-4	-12.5	-7	3	10.25	14	13.5	0.75	-2	7.25	3.25	-4.75	-0.5	-7	-9.5	-1.25	5	1.25	-3	-4.75	1.75	2.25	2.75	2	-2.5	-3.75	-3	-1	-2.25	3.25	4.25	5.75	3.5	7	8.75	4.25	-6.25	-8.5
-6.25	-1.5	1	5.5	6.25	5.75	-1	-5	-2.25	-4.5	-6	-15.5	-0.25	2.75	4.5	12.75	5.5	3.5	3.75	-5	-4	5.5	6	3.75	1.5	0.25	-4	-3	4.25	1.25	-4.5	-3.75	4.75	6	-3.5	-10.25	-6.75	-0.5	1	-1.75	-4.5	-5	-1	2	-1.25	4.25	5	2.75
0	1.75	6	-2.25	-5.25	1	0.75	-0.25	3.25	-2.25	-11.5	-15	-9	0.25	7	10	5.75	1	8.5	0.75	-8.25	-0.25	7	0.5	-6.5	0.5	1	3.25	0.25	5.5	2.75	3.5	1.25	-6.75	-11	-1	4.75	4	1.75	-5.5	-2.25	-2.75	-8	3.5	6.5	-2	0.5	3.25
0.75	0.5	1.75	6	4	3.25	8	-3	-4.25	14.5	-1.25	-30.75	-28.5	-5	8	23.5	19	7	4	2.5	-2.75	-3.75	-8	-3.25	-6.5	3	6	4.5	3	4.75	-2	-3	-6.5	-4.75	-4.25	-0.25	1.75	-2.75	-2	3	4	0.25	-4.75	1.5	4.75	-1.75	-4.75	-2.25
4.5	-0.25	-7	-0.75	4.25	4.25	0.75	-3.75	-3.5	-4	-11	-16.25	-5.25	7.25	12.5	10.75	5.5	4	3.25	3.5	4.75	3.25	2.75	6	-2.25	-1.75	-6.25	-1.75	-4	-5.5	-1	-8	-4.75	-6.25	-3.75	0	1.25	4.5	3.25	6.75	2	-2.75	-5	-7.5	2.75	7	1.5	5.25
0.75	-7.25	-2.25	4.25	3.5	-5	-1	-0.25	-2.75	0	-8.25	-15.25	-8.75	6.5	14	18	12	2.25	-2	7.5	2.5	2	-3.25	-7.75	-2.75	0.75	-1	-5.75	-0.25	2	-3.5	-9	3.75	4.5	0.25	-5	-8.75	-3.5	2	-0.75	5	6.75	3.75	2.25	7.25	1	-2.75	1
-2	1	2.25	-1.5	2.5	-3.25	-4	2	-0.75	-3	-11.75	-13.5	-3.75	4.25	12	11.25	6.5	0.5	-2.75	3.75	5	-2	-2.25	5.5	6	3	-0.75	-3	-5.25	-5.75	-5.75	-2	-2	-7.25	-6.75	-1	-4.25	3	8.25	4.25	7	2.5	-5.25	2.5	3.25	-3.25	-1	8.25
7.25	-2	-2.75	-3	3.75	-2.25	-8.75	-4.5	2.75	1.25	-7.5	-13	-2.75	4.25	2	11.5	15.75	16.25	9.5	2	-6.75	-1.25	0.25	0.5	1.5	-2.75	-1	2.25	-1.25	-9	-9.5	-5.75	-2	1.75	-1.75	-2.25	1	-4.25	-7.75	-1.25	2.5	6.25	7.25	-1.25	2.25	9.5	5	-7
1.25	1	-4	-4	3.5	1	-1.5	4.5	1.25	-2	-6.75	-12.75	-9	-4.25	-1.25	14.25	7	9	1.5	-3.25	-1	3.5	2	4.5	1	-1.75	-11.75	-5	1.5	-1.25	0.5	4.75	2.5	1	-0.75	-6.5	-7.25	0.25	-4.5	5.5	12.25	1.5	3	1.5	-2.25	-0.5	2	-0.75
0.25	0	-6.5	-5	-0.5	5.75	1.5	-0.75	-2	4	0.75	-14.25	-22.75	-9.75	6.25	14.75	14	15.75	3.25	2.5	5.25	1.75	-5	-7	-4	-1.25	-0.75	-5	0	4.25	-3.5	-5.75	1.5	-0.25	-2.25	3.5	6	4.5	2.75	-1.75	-0.25	-2.5	2.25	-5.25	-7	6.5	2.5	-4.5
-4	-1.5	-5.25	-6.75	2.75	7.25	-1.5	-1.75	2.75	4.25	-0.75	-17	-22	-9.25	11	14	13.25	15	5.75	3.75	0.5	-6.5	-6.25	-0.25	3.5	-0.75	-5.25	0.75	9	4	-8.5	-12.75	-8.25	-7	-1.5	2.25	7.25	1.75	-1.25	11.5	8.5	0	-1.25	4	5.5	-0.5	-3.5	-3.5
4.5	-0.25	0.25	2.75	5	4	-0.25	1	1.5	2.5	0.25	-19.75	-28.5	-19.25	3.75	16.25	12.5	7.75	1.5	4.25	3.75	-0.75	-3.5	-0.5	2.5	-8	-6.25	0.25	4	7	-0.25	-2.25	-3.75	-3.75	8.5	8.75	1.75	0	-8.25	2.75	3.75	-5.5	-0.25	6	3.5	5.25	-2.75	-8.25
2.25	-5.25	1.5	-0.25	1.5	-5	-4.75	1	-1.25	3	1.25	-14	-21	-12.5	5.5	13	23	16	-2.75	-8.5	1	7	8.25	2.5	-4	0.75	-4.5	-6	-5.25	9	3.75	4	6.75	-5.5	-7	-4.5	4	-2.75	-5	-3	-8.5	-11.75	3.25	7.75	1.75	6.25	2	-7.5
-4	0.25	7.75	3.25	-2	-3	3.75	11.25	12.5	2.25	-10.25	-23.5	-21.25	-3.5	11.75	16.25	10.75	5.5	-1.5	-7	-3.25	-2.5	-6	-1.5	-1.75	0.75	0.25	7.75	-1.75	-2.25	2.75	2	7.75	2.5	-2	-6.5	-5.75	-4.25	-1.75	-3	0.5	2.75	-4.25	-0.75	7	10.75	3.25	-0.5
2.25	0.25	6	0.5	3.5	-2.25	-8.25	1.5	2.75	0.25	0.25	-14.5	-26.25	-12	0.25	12.25	18.5	14.75	1	4.25	7.5	-8.5	-6.5	-1.5	3.25	2	-3	-5.25	2.25	5.75	6.25	-0.5	-2	-1.25	-3.25	-1	3.75	-3.25	-5.5	1	-4.5	-6.75	-0.75	4.5	-4.75	-2.75	4.25	-0.5
-6.5	-5	7.75	6.75	0.75	-1.25	-3.5	-2.5	6.75	7	-5	-21.25	-24.5	-9.5	7.25	12	13.5	9	7.75	1.75	-0.5	-2.25	-0.5	1.25	-0.75	-1.5	-4.75	-2.25	-1.75	-5.25	6.5	2.75	-5.5	0.25	6.75	0.25	-2.25	-3.25	-2.25	4.75	2.25	-9.5	0.75	9	2.5	1.5	0.25	-2.5
-0.5	-0.5	-5.75	2.25	10.5	7	-0.75	-3.5	-6.25	-2	-4.25	-22.25	-17	6.25	20.25	15.75	7	9	8	5	0	-3	-1	-4	-4.25	-8	-1.25	0.75	-2.25	-8.75	-3.75	2	1	-1.25	-6.5	2.25	6	3.5	1.25	3.25	-8.25	0.5	2.75	2.5	7.25	0.5	-3.75	5
0.25	-3.75	-1.5	-4.25	-6.25	2.25	5.75	4.5	7.75	5.5	-3.25	-18.25	-22.5	-3	12.75	17.75	15.75	8.25	-0.5	-3.25	-5	1	0.75	-0.25	-1.25	1	-4.5	-2.5	1.5	2.75	-4.25	0.25	4	-2.75	-1	5.5	2.5	-3.75	-10.25	-0.5	2.75	-1.75	-3	1	-3	-6.75	-2.75	4.5
-4.75	-6.25	-1.5	3.25	7.5	11.75	0	4.75	9.5	2	-5.25	-23.25	-28.25	-10.75	0.5	12.5	16.5	14.75	9.5	0.5	-3.75	-2.25	-0.75	-2.75	-1.5	-6.75	0.5	7.75	0	-5.25	1.75	2	-6.25	-5.75	-1.25	-8.25	4.75	-2	-5.5	-4	-3.25	-1	8	4.5	6	1.25	7	2.5
3.75	-1	-6.75	-0.25	0.5	0.25	-6.25	-2.25	0.75	3	0.25	-12.5	-4.5	9	13.5	12	-0.25	-7.5	-2.25	-4	3.25	-2	-10.25	-0.25	0.5	3	1	-4.5	0.25	8.5	3.5	-5.25	-4.25	-1.5	-3.75	1.25	-2.25	-0.25	8.75	2.5	-6.25	-2	4	3	4.25	2.25	-2.25	-3.5
3	4.75	9.25	2.25	-1.25	0	0.75	-0.5	-3.25	-3	-12	-13.75	-7	5.5	18.75	14.5	1	1.5	1.75	0.75	1.5	-1.75	-1.75	0.5	-0.5	-1.25	-1.5	-2.5	-2.25	0.75	4.75	-1.5	-7	-4.75	1.75	6.5	-1.25	-5.75	-2.5	1	1	-0.25	-2.25	0.75	2.25	-0.5	4.5	8
3	5.25	6	4.75	-7	-6.25	6.5	6.75	-2.75	0	-1.25	-13	-25.25	-22.75	-5.25	13.25	20.75	19.25	7	6.25	8.25	4.75	-0.75	-0.5	0.25	-3.75	-6	-3	-4	-7	-5.75	0.5	-3	3.25	0.25	-9.75	-5.5	2	3.25	3.5	4	5.75	4.25	5.75	0.25	-1.25	-1.75	-1.25
-2.75	-1.5	11.25	11.75	2.25	-1.25	4.5	0.75	3.5	3.75	-5.5	-19.75	-16.75	0.25	8.5	14.25	18.25	13	6	1	-5.75	-7.75	-3.25	-4.25	-0.75	0	-5	-5.75	-1.75	5	7	3.5	1	-6	-8.5	-5	2.5	2.25	-1	0	-2	-2.75	-2.25	-4	-3.25	-1	0.25	1.75
2.75	0	2.25	1.5	-3.75	-6.75	-2.25	6.5	8	5	-1.5	-12.5	-13.75	-1.75	8.5	14.25	14.5	1.75	-7.25	-4.25	0.5	-1.75	-4.5	-6.25	-0.5	-0.75	-5	-2.5	-2	2	4.25	1.25	5.25	3.5	-0.25	-0.25	2.5	-3.5	3.25	-1.5	-4	-3	-2.75	0.25	3.5	3.75	-0.25	1.5
-3.75	-3	1	-1.25	2	3.5	2	-3	3.25	3.75	-7	-12.25	-7.75	4.5	8.25	11.5	3.75	-7.25	-4.75	1	-3.75	-2	-1.5	1.25	-1.5	-0.75	0.75	-5.25	-1	7.5	4.75	0.5	4	6.25	2.5	-1.75	-3.25	-2.25	-3	0	7.25	4	0.5	-6.75	-2.25	0	-1.25	-5
-7.75	0.5	1.75	0.25	9.75	10.5	5.5	1.75	2.25	-0.75	-11.25	-26.25	-16.75	2.75	15	17.25	11	12	7	-5.25	-7.5	0.25	4.75	-1.5	-1.75	-2.25	0.75	5.75	4.75	-6.25	-7.75	-8.5	-5.75	-2	2.25	1	-6.5	-6.5	-0.5	3.25	-4.75	0.75	7.5	9	6.5	-4.5	0.5	7
-3.5	-2.25	-0.5	-6	-5	-6	-3	-2.5	2.75	8.25	-9.75	-24.5	-9.75	4.5	16.5	15	6.75	6.5	9.5	8.25	5	0.25	1.25	4.25	3.5	-1.25	-5.25	-3.5	-6.25	-3.25	-5.25	-8.5	-1.75	-2.75	-5.25	-3	-1.25	-0.5	0.5	-1	4	-2	-2	-2.75	3.25	6	4.5	6
0	-3	2.25	7.75	11	5	-4	-7.25	-3.25	0	-0.75	-15.75	-20.75	-6.75	2.5	14.5	13	10.75	7.5	-0.25	-7	-0.25	0.75	2.75	3.75	4	0.5	4	9.75	4	-8.75	-5	-5	-0.75	2.5	-0.5	-8.5	-6.25	4.5	5.5	-4	-5.25	1.5	1.25	3	0.75	-9.75	4.25
0	3.75	3.25	6.25	-0.75	-1	0.5	5	11.5	4.25	-9.5	-20	-14.75	7.75	20.5	16.5	5.5	0.5	1.5	0.5	-4.75	-4.25	-5.25	-2.5	0.75	-9.25	-9.5	-2.25	-3	4.5	-1.25	3.25	5	-0.25	-4	-2.75	-2.75	0	-1	6	14.75	0.5	-12.5	-7.5	3.75	0.5	0.25	-2
2	-1.25	-1.25	3.25	0	-4.5	6.5	1.5	1.5	0.75	-1.75	-17.5	-19.75	-4.75	5.25	11.25	11.25	8	0.25	1.75	-5	-5	-1	3.5	1	1.25	3	7.25	3.5	-3.75	-1.25	0.25	-3.75	-3.5	-3.75	-7	-5	-5.5	-0.75	4.25	2	2.5	2.75	-2	0.5	-4.25	4	9
-7	-1	2.25	-3.75	3.5	3.25	-5.75	1	7	4.25	-11.75	-26	-17	2.25	13.5	12.75	10.5	6.5	8.25	5.75	4.5	3.25	-2.5	-0.5	-1.75	-3.25	-3.75	-4	-4.75	-5.25	3.25	5.25	-1.75	-5.5	0.75	-3	0.75	-3	-3.5	3	6	4	1	-2	1.5	-5.5	-1	1
0.25	5	3	-3.25	-5.25	1	-1.25	3.25	3	-0.25	-7	-16.25	-20.25	-8.75	12	20.25	19.25	9.25	-4.75	0	1.5	-0.75	-3.75	3.75	1.75	-3	-2.5	-2.25	0.25	-0.25	4.75	0.25	-0.5	0.5	-4.25	-2.75	2.5	-2.5	-3.5	1.25	1.25	2	0.5	-4.5	0.5	9.5	2.5	1
-1.75	3.25	2.75	1.25	-0.25	9	2.75	-6.5	-1.75	6	-2	-21.25	-16.75	0	7.25	10.75	7.75	4.75	4	-0.5	-0.75	4.5	-0.25	-1.75	-2.5	-4.25	2.75	3	0.5	2.25	0.5	2.5	-5.25	-8.25	-0.5	-5.75	-8	-1.75	6.25	-3	0.5	0.75	-0.75	-5.5	2	7.25	7	1.25
-7.25	-0.5	15	6	0.5	1.5	-2	-1	1.5	1.25	-3.5	-16	-33.5	-14	6.25	10.75	18.5	18	7.75	3.75	1.25	7.75	1.25	0.5	3	-2.5	-2.75	0.5	6	-6.25	-12.25	-10.25	1	2	-5	3.25	1.25	-4.25	0.5	2.25	1.5	1.25	6.25	0.25	-4	0	-0.25	-6.25
-1.75	-2	4.75	3.25	1.25	-2.5	-4.25	1	5.5	-1.5	-9.75	-28.5	-18.75	2.25	15.5	20.75	17	6.5	-3.75	0.75	8.75	6.25	4	0	-4.75	-4.5	-1.5	-5	-3.75	-1.5	2.75	0.25	-1	-6.25	-6.25	-2	5	3.75	-1.25	0.5	1.25	-4.25	-0.25	3.5	3.5	-3.75	-1.5	-3.75
-1.5	5.5	13.5	6.25	-3.25	1.5	10.75	6.5	6	6	-6.25	-21.75	-16.25	-2.75	6	11.75	13.25	7	2	-3	-6.25	-2	-0.75	-4.5	-0.25	4.5	-3	-7.75	-10.25	0.5	3	9	1.25	-4	-3.5	-3.5	-10.5	-1.75	7	3	-6.5	-4	0	12	12.75	4.75	-0.25	-2
8.5	9.5	4	0.25	-4.5	-2	-6.75	-2.5	11	7.5	-11.5	-23.25	-18	1.5	8.5	14	14.75	8.5	4	-6.25	-7.5	2	3.75	7.5	-1.75	-9	-10.25	-3.75	0	7	-0.75	3	2.5	-4.25	-2.5	1	1.25	-0.75	-6.5	-2.25	1	1	0.75	-1.75	-1	-4.75	-2.5	2.75
2.75	-1.75	1	3	2.25	-0.75	-0.75	4	4.5	0.25	-5	-18.25	-18.5	-12	6.25	20.25	23.25	13.5	2	-3	-2	9.5	5	-8.5	-10.25	-0.75	1	-4.25	-3.5	-2.25	1.5	-2.75	-2.5	-2	8	7	-3.75	-5.25	-4.5	-1.75	-1.75	-4.75	0.25	3.25	-6	-1.5	6	4
4.25	-2	-6.75	-4.75	3.25	5.25	-1.75	0.75	3	9.5	3.25	-22.25	-25	-11.25	3.25	11.75	14.5	16.25	3.5	3.75	6	2	4.25	8	0.25	-2	-5	-11.25	-3.5	-2	-4.5	-7.75	-5	-7.25	-10.75	2.25	3.5	3.25	9.5	6.75	1	1	2	-2.25	-4.25	2	7.25	2.75
4.5	1	-0.5	-1.5	-1.75	4	-1.75	-1.75	1.25	-1.5	-10.5	-19	-10.75	-6.75	8.5	25	18.75	9.75	5.5	3.5	-2.25	-7.75	-3	0	2.25	0	-0.75	-5.5	-1.5	4.75	-7.25	-7.5	-0.75	-2.5	-12	-11.5	-2	0.5	1	9.5	7.25	1.5	5.5	10.25	3.5	-2	0.5	-5.25
-2.5	-1.75	-1.75	-3.5	6.75	3.5	-3.5	2.5	6.5	11.5	1.75	-18.25	-23.5	-13	9	21	16.75	6.5	-1.75	2.25	0.75	0	-6.25	-0.75	0.25	6.75	1.25	-6.25	-2.75	1.75	-2.5	-4.5	-12	-8	-5.75	3.5	6.5	8.75	-5.75	-6.75	0.75	9.75	6.5	6.5	9.25	1	-9	2.25
2.5	-2.75	-6	2.25	2	-5.75	1.5	10.5	5.5	3	-8.5	-23.5	-21.25	-4.25	2.75	14	19.25	12.5	2.75	0.5	-1	3.5	6.75	-4.5	-6.25	-0.25	-1.25	-8.25	-0.5	-2	-5	-4.75	1	0	-1	-7.5	-1	9	7.25	0.5	-1.5	-5	1	3.75	3	-2.25	-2.5	2.5
5	11	4	-2.5	4.75	0.5	0.5	-0.5	-1.5	1	-10.75	-20.5	-16	-3.5	8.5	20	15	4.25	-0.75	-6.25	-5	3.25	6.75	4.5	-3	1.25	4	-1.75	2.25	1.75	-2.5	1.5	-3.75	-2.75	3.75	-3.75	-7.75	-6.75	-4.5	-3.75	-3.5	3.25	3.75	4.5	4.75	1.25	-2.5	-2.5
2.5	-3.25	0.75	1	-3	2.25	3.5	-3.75	-8.5	-1	-4.25	-15.25	-12.75	-6.5	7.25	15.5	15.5	11	5.25	-8.25	-6.75	1	4.5	0.75	-8.5	-0.75	-0.5	7.25	4.25	-1.5	6	2.25	-3.5	-4	-4	-5.75	1.75	-3.25	-2.5	-6.5	-4	0.5	1	5.5	2.75	-3	-0.5	6.5
-5	0.25	5	-1.25	1.25	4.25	3.25	0.75	-4	-1.5	-1.75	-23.75	-29.25	-9.5	2	23	25.25	15.75	9.25	-2.5	-4.25	3.5	4	-1.5	-6	-3.75	-4.5	-9	0	4	-4.5	-4.75	0.25	-3.25	2.25	4.5	0.25	0.25	-1.25	5	5	2	-4.5	0	-3.25	-3.75	-7.75	-4
-4.5	1	8.25	6.25	1.75	1.5	3	-2	3.75	-2.5	-7.5	-17.5	-13	-3.75	6.75	15.5	13.75	0.75	-3.25	4.25	-1.5	1.75	-0.5	3.5	-1.75	-5.5	-6	-2.5	3	3.25	-1	-3.75	-4.25	3.5	3	-4.5	0.5	2.5	2	4	1.25	-3.5	-3	-0.5	-2.75	-2.5	4.5	7.5
-7	-2.25	0.75	-2.25	6	4.25	-0.5	-8	-0.5	4.25	-1.5	-16.25	-26	-12.5	4.5	21.25	23.5	15.25	1.75	2.75	5	2.25	1	0.25	-1.25	-12	-4.25	-3.5	-2.5	-7	-0.25	1.25	-4	-1.25	3	-0.25	-4	1.5	-5.25	-5.25	2.5	-0.25	-3	3.25	4.25	2	11.25	3.75
5	-5.75	-3.5	-0.75	3.5	3.75	-2	-10.5	-6.25	1.75	-6	-22	-22	-4	6.75	13	16	9.75	3.75	10.25	4.5	7.75	9.75	5	2.75	-1.5	-4.75	-5.75	-8	-8.75	-3	-2.25	-2.5	-5.25	-4.75	-1.75	5.25	3.75	-4	-5.5	0.25	1	-3.25	1	4.25	6.25	3.25	1.5
-1	1.75	4.5	4	1	0.5	6.25	-2	-1.75	1.5	-11	-30.5	-17.25	-1.25	2	11.75	16.75	7.25	-0.25	4.75	3	5.25	2.25	6	2.75	2.5	2.5	-8	-9	5.75	-0.75	-5.25	-6.75	-6.5	-2.25	2.25	2.75	-3	-2.75	5	-0.5	-7.5	-2.25	-1.5	4.25	7	4.75	2.5
-9	-1	6	4	4.75	6.5	-5.5	-4.75	-5.75	5.75	-9.5	-34.25	-21.75	1.25	18.25	15	21.75	12.5	1.5	-2.25	7	8.5	-1.5	-1.5	6.75	0.5	-4.75	-4.5	-1.5	-4.5	-6.75	2	2	0.25	-1.25	-5	1	-0.25	-0.25	-0.5	-7.75	-9.75	0.25	3.75	8.75	10	-1.75	-8.5
1.75	3.5	6	2	0.25	-3	-7.25	1.75	3.5	10	-1.5	-20.75	-18	-5.5	6	15.75	10.75	14.25	11	0	0.5	-0.25	4	-3.25	2.25	2.5	-1.25	-0.25	4	-1.25	-0.5	-8	-11	-1.5	-1	-6.75	-3.75	1	-1.75	-7.5	-5	-4.25	-0.5	7.25	-0.5	1	2.5	-2.25
7.25	0.5	0	-1.5	-4	2.5	4	-2	-0.5	2	-9.25	-15.25	-5.25	-4.25	1.25	12.75	6	6.25	10.5	0.5	0	0.5	1.25	1.5	2	-2.25	-7.5	-7.75	-7.75	0.75	2.25	-0.75	-8.5	-2.75	3	2.75	0.5	1	-1	-0.75	3.25	3.5	0.5	5	2.25	-2.25	2.25	1.5
-4.5	-4.75	-6.25	-3	3.25	-1	-3	1.75	4.75	3.25	-8.25	-17	-14	-2.5	20.25	26	14	6.5	2.5	0.25	3	1.25	2.25	-2	-2.5	3.5	-0.5	-2	-6.5	-9.5	-6.75	0.75	-1.25	-9	-14.25	-7.5	5.25	5.75	3.75	4.25	5.25	-5.5	-7.25	0	3.5	2.5	1.25	10.25
-5	0.5	4.5	5.25	10.5	4	1.25	3	-4.75	-5.25	-4.25	-19.75	-23.25	-2.5	12.25	16.75	12.25	5	-0.5	-2.75	1.5	-1.5	0.5	-2.25	7.25	1.25	-10.25	-3.75	4.25	0.5	4.75	0.75	-1	6	2.25	0.5	-2	-2.25	-7	-6.25	-1.75	6.75	-4	-6.5	0.75	-0.25	-1	0.25
1.5	7.5	2.25	-1	3	-1.75	0.75	-1.25	-1.25	-1.5	-1.25	-22.75	-20.75	-10.25	1.75	16	10.25	5	9.25	3.5	-1	6.25	10	2	-7.25	-2.75	3.75	2.5	7	3.25	2	-8.75	-5.5	-5.5	-5.25	-1.75	-2.75	-4.25	1	4	-3	-8.25	-5	-5.25	0.75	12.75	5.5	-1.5
-2	6.75	4.25	3.25	1	-2.75	2.5	-0.25	5.75	4	-9.5	-19.75	-18.5	-0.25	7.75	16.25	14	7.75	-2.25	-3.25	-1.5	6.25	5	5.75	5.5	-1.75	-9	-6.75	-4	-1	-4.5	-6.25	-5	-1	-1	4	-0.5	5.75	2	-4.75	-0.75	0.25	3.5	9.5	3	-0.5	-2.25	-1.75
3	4.75	2.25	3.5	8.5	4	-2.5	-3.75	-1	2.75	-0.25	-13.5	-24.25	-10	6.75	17.75	16.25	13	2.75	-5.75	-5.5	2.25	-0.75	-4	0	2.5	-0.25	-2.5	-3.25	-3.75	-5.75	-8.75	1.25	3.25	-0.75	2.75	-1	-0.5	-2.25	-1.25	1.75	0.75	-1.75	5.25	4.5	0.25	-1.75	2.25
4.5	1.75	3.5	6.25	-1.25	2.75	3	-1.5	-5	0	3.25	-13	-25	-22.25	-9.25	10.5	22	15.75	7	1.25	5.75	-2.5	0.75	-0.25	-2	0.5	-2	-2.5	-1	0.75	-7.25	-2.5	-3.25	-0.25	4.75	-2.5	2.5	-2	-3.75	2.5	4.75	-5.25	-3.75	8.5	3.25	-7.25	1.25	9.5
-1.75	3.25	4.25	-3	-0.75	2.25	8	4.25	-2.5	0	-8.25	-21.5	-20.75	-15.25	4.25	14.25	15	15.25	10.25	8.5	4.5	-3	-1.75	4.25	2.25	-3.25	5	4.5	-2.25	0.75	1.5	1.5	-8.5	-8.75	-13.5	-7.75	-0.5	-0.25	1.25	0.75	-1	-3.5	-6.75	-5.75	3.75	4.25	3.75	5.5
-7.5	3.5	-1.5	-2.25	-5	0.25	-2.75	-6	1.5	10.75	-4	-20.5	-11.75	-4	7.75	12.75	9.25	3	5	-2.25	0.25	8.5	11.5	10.5	4.75	2.25	-4.25	1.5	-1	-5	-0.25	-5.75	-7.75	-6.75	-3	-8.75	-10.5	5.25	2.25	-0.5	-5.75	1	6.25	4.75	-8.75	-2	1.25	9.5
0.5	1.75	1	2.75	-2	-6.25	-8.75	-5	4.5	2.5	-11	-27.5	-17.5	-1.5	5	12.25	25.25	13.25	0.25	0.25	3	4	-2.75	-2	0.25	-6	6	7	-1.25	0.75	-7	-5.5	4.5	7.25	0	-5.75	-5.75	-3	-0.75	-4	2.75	3.75	0.5	-4	-5.5	1.75	-2.5	0.25
-3.75	0.5	5	1.25	5.25	6.75	-3.75	-9.25	2	9.25	-6.5	-27	-11	-2.25	7	13.5	10.5	3.75	6.75	7.5	-3.25	-7.75	-6.25	-2.75	-2	2.5	0.75	-3.25	0	6	4.75	0.25	-1.75	-2.5	-2.75	0	-2.5	2.5	3	-2.25	-4.25	2.25	5	-2.25	0.25	3.75	-1	0.5
4	3.25	2.25	-1	-5	-2.25	-2	-7.75	-0.5	0.5	-6.5	-12.5	2.75	7.5	11.25	10.75	1	-2.5	-2.25	0	-5	-6.75	-6.5	-3	3.5	3.5	-0.25	5.25	3.5	1.5	1.75	-0.25	-2.5	-2	7.75	3.5	-1.25	-3	-2	1	-5.5	-7.25	-4.75	7.75	4.75	3.5	-1.5	-1.25
6.25	2.5	2.5	0.75	-0.5	5.25	1.5	0.5	-3.5	-1.25	-4.25	-12.75	-18.25	-7.5	4.5	13.75	16.5	6.25	4	1.75	-2.75	0.25	6	-3.25	-4	-7.75	-4.75	4.5	3.25	5	-1	-6.75	-12.5	-2	-2.75	4.5	-0.75	2.75	3.25	2.25	3.5	2.5	-0.25	2	-2.25	0.75	4.75	0.5
2.5	5	-2.5	4.75	6	0.75	-0.5	4.75	2	2	-0.25	-23.25	-23	-11.75	6.75	10.75	20.25	16.25	3.75	-4.5	2.5	2.25	-1.5	1.75	-4.5	-0.25	-0.5	4	4	1	-5.5	-1	-1	2.25	0.75	-7.75	-8.5	-5.5	0.5	-5.5	-3	1.75	2.75	6.75	4.25	0.25	1.75	1.75
-2	-2.25	-4.75	3.5	7.75	-1	1	-0.75	-0.5	-4.75	-11.75	-31.25	-19.5	7.5	17.25	14.75	9.5	6.75	8.5	1	-2.25	0.5	5.5	4	-2.5	5.25	5.25	-6.75	-4.75	3	-4.75	-10.25	-2.25	5.25	4.25	-0.75	-4.25	-1	-3.25	-8	-3.25	-0.25	0.75	-1.25	-1.75	1	2.25	2.75
-6	0.5	-1.5	-0.5	2.75	-2.75	3.5	6.25	-3.75	-6.75	-8.25	-20.75	-19.5	-3.25	7.25	15.5	16.5	15.25	13.75	-2.75	-2	2.5	-2.25	2.25	0.5	1	-1	0	3	1.25	-1	2	0.25	0	-7.5	-4.5	-4	-5.25	-8.5	0	1	-3.5	-5.5	-0.75	-2	-0.25	-5.25	-3
-8.75	1.25	4.75	-2.75	-2.75	-1.75	-4.5	-3.75	-2.25	0	-8	-15.5	-10.5	-7.5	0	13.5	17	8.5	10	16.5	7.75	3	7.25	1.5	-5	-7.5	-6.75	-2.5	-7.5	-17	-10.5	-2.75	-0.25	1	-0.25	4.5	-1.25	-3.75	-2.25	0.75	2.5	2.5	7	6	4.25	4.25	-2.75	-2.75
3	5.5	-0.5	-8.5	-8.25	0.5	-5.5	-0.75	4.25	-0.75	-7.75	-21.25	-19.5	-2.75	11.75	17	8.25	6.5	1.5	-3	-4.25	0	3	-0.5	10.5	10.5	2.25	1	0	-3	-6	1	1	-6.25	-5.25	-3.25	3.75	-2.75	-3.5	-3.25	3.5	-1.25	-6.25	-5.75	3.5	2.5	2.5	3
1	4.75	-0.75	3.75	2.25	-1.25	-2	-0.75	4.5	7	-5.25	-19.75	-19	-10.75	7.5	13.75	14	8.75	4.5	-0.25	0.5	7.5	3.25	-2.5	-3.25	-0.25	4.25	-0.25	-1.5	-4.5	-2.25	0.25	-3.25	-2	-7	-0.75	1.25	-7.5	-9.75	-3.25	3	5.75	3.5	1.5	0.5	2.5	3.75	9.5
-7	-6.25	-7.5	4.75	10.5	7.5	8.25	2.75	-1	9.5	9	-15.5	-30.5	-18.75	-4.25	10	17.5	15.25	5.5	2	-0.25	6	7.25	-0.5	-1.25	-0.25	0.5	-1.25	-4.75	-1	0.5	-2	-6	3.25	-1.25	-2	-0.75	0	4	3	-4	-7.25	-0.75	-4.75	-5	-2.5	0	0
-6.75	-11.75	-5.5	-0.5	2.25	-0.5	-1	4.75	2.25	0.75	-1.25	-14.5	-25	-6.5	10.75	11.5	11.25	12.25	2.25	3.75	-0.5	0.75	4.25	3.25	-4	-5	4.25	7	2.25	-7	-1.75	-3.5	-5	-6.5	-4.5	3.25	2.5	-4.75	3.5	0.5	-1.75	-1.25	1	2.25	1.5	-3.75	-7.5	1.25
-4.5	-6.5	0.5	-0.75	0	4.5	4.25	-4.75	-2.5	8.25	-6.5	-18.25	-12.25	5.25	17	14.25	6.5	-0.5	2.75	1.75	0	-5.75	5	3.25	-3.5	-3.25	2.25	3.25	-0.25	-5	-4.25	-3.5	3.5	-3.5	2	0.75	-6	-7.5	-2.75	-1	-1.5	8.5	6.25	5.75	1.5	-4.25	-3	4.5
9.25	7	-5.25	-6.75	-1.75	-2.5	-2.5	1	2.5	2.5	3.5	-15.25	-23.25	-18.5	0.75	11.5	11.5	1.75	2.25	0.75	2.75	4	-0.5	-1.5	0.75	7.75	7.75	1.75	-4.5	-3	0	0	-3	-4.5	-0.5	3.5	1.75	-6.25	-3.75	0.25	-2	-6.25	0.5	2.75	3	5.5	4.5	6.5
-0.25	3.5	1.75	1.75	1.25	-2.5	-4	-4.25	0.5	4.25	-8.75	-25.75	-15.5	3	8	11.75	13	6.25	1	10.5	6.25	-0.5	5.5	9.25	-3.75	-10.75	-7.5	-3.25	-1.5	-3	-7.25	-7.25	4	4.75	-2.25	-2.25	0	4	7.25	10.5	4.75	-4.5	-7	4.75	10.25	4.5	-3.25	-5.25
-7	3	0.25	-0.25	-4.25	7.25	10.75	3.75	-2	-0.75	-11.75	-34.25	-19	10.25	20.75	21.5	11.25	11	4.5	3	2.5	-0.25	0.75	6.25	4	-3.5	-6.25	-8	-1	0.25	2.75	-9	-14.5	-8.25	-0.5	3.5	5	-3	2.25	11.75	5.25	-2.25	-4.5	-3.75	-4	-3	-2	4.25
0.75	-1.5	0.75	0.5	3	1.75	2	-0.25	3.75	11	-2.75	-28	-25.25	-7	4.75	13	13	10	-3	-5.75	1.25	4	8.5	2.5	2.5	0	-3	-1.75	-1.75	-1.25	-2.75	2.75	6	2.75	-12.25	0.25	0.75	-4.75	-3.5	3.5	0.25	-6.5	-7	0.5	-0.75	0.25	4.25	-2
-5.75	1.25	2.75	0	-3.25	8	2.5	-2	3	3	3	-16.5	-24.5	-13.75	8.25	17.75	11.75	8.25	4.25	-2.5	-4.25	-6.75	-0.5	3.25	-2.25	-7.5	1.75	8	1.5	1	2.25	-4.75	-2	2.75	-2	0	8	5	2.75	-3.25	0.75	-1.75	1	0	1	0.5	-2.5	-12.25
10.25	6.25	2.75	-1.75	1.75	3.75	5.25	-2.5	-7.25	-2.75	-4.25	-22.5	-25.25	-13.75	3.5	12.75	10.25	8.75	7	5	6.25	-2.5	-0.5	4.5	0.75	0.75	6	4.25	2.25	-3.75	-8.5	-3.25	3.25	5	-0.5	2.5	-3	-4.25	-3.25	-1.75	-3	-1	-1	-8.25	-5	6.25	3.5	2.5
-0.75	-0.5	5.25	-4.25	-3.75	2.25	4.75	0.25	0.75	2.25	-4.5	-16.25	-28.75	-15	7.75	17	11.5	13.25	16.25	13	7.25	-0.75	-7.5	-7	2.75	-6.75	-1.75	3.25	-3.25	-11.25	0.25	-4.25	-2.25	-2.5	-3.75	-3.5	-3	2.25	3.5	5	4	-2	2.25	2	-2	0.75	3	3
3	2.5	-2.25	-1.75	5.25	1	-3	1.75	1.75	0.75	-4.5	-13.75	-24.25	-15.25	2.5	16.5	13.75	15	14.75	0.75	0	1	-1.5	0.75	1.5	-2.5	-5	-9.25	-6.75	-8.25	-2.25	-0.5	3	4	3.5	4.5	5.25	-1.75	-0.5	2	-5.5	-1.5	2.5	5.5	-1.25	-1.25	4.75	3
-1.75	7.25	9.5	-1.5	0.75	7.25	1.5	-8.5	-2	7.75	2.5	-23.75	-26.75	-6	7.75	15	11	12.75	4.25	4.25	6.25	8	6	-2.25	-6.75	-2	-4.5	-1	-0.5	-3.25	-5.25	-5.5	7.25	-0.5	-8.5	-6.75	-2.5	-0.25	-2.5	0.75	4.5	2.5	4	2.25	7.25	8.75	-4.5	-9
-5	-2.5	-2.75	3.25	8	6.25	1	-5.5	-8.25	0.75	-8.25	-18.25	-14.5	-1.25	12.25	23.5	22	12.25	3.75	3.75	0.75	1.75	2.5	-3.75	-0.75	1.5	-3.5	-6	-6	-6.5	-6	-7.25	-7.75	-12	-6.5	-6.5	-8	1.5	3.5	6	9	9.5	2.5	3.5	4.75	4.5	2.5	3
-1.5	5.25	3	3.5	2	0.25	-3	-4	3	-1.25	-10.75	-20.25	-6.5	15.25	20.25	14.5	6.75	0.25	-1.5	1	-0.75	-4	0.75	-0.25	-4.75	-2.25	4.5	1.75	-4.25	-0.25	-3.25	2.25	2	0	2	1	1	0	0	-1.5	-0.75	-3.5	-6.75	-0.75	3.25	-7	-7	-3.25
-2	-2.25	-0.5	3.25	3.5	2.75	1.5	6.75	2.5	2.75	-8	-15.25	-13.5	2.5	10	12.25	16.5	11.75	2.75	-5	-10	-3	-5.5	-5.5	-2	-5.5	1.25	1	-1	-1	-2.75	5.5	7	0.5	-4	-11	-1.5	2.5	2	-1	-0.5	-3.25	7.5	1.5	1	3.5	2.5	4.5
3.25	5.5	0.25	-0.75	2	3.5	-6	-3.25	7.5	5	-8.25	-27.25	-21.5	-10.75	9	26.75	22.25	15	1	-7.75	-2.5	-0.75	2.25	0.5	-4.75	-1.75	-6.25	-4.75	-2.25	-4	-4.75	-2	8.25	0	-7.25	-3.25	-1.25	2	5.25	-2.25	6.25	11	-0.5	-5	1.5	3	1.25	-7.5
-6	-6.5	-1.5	8.25	8	10.25	5.75	-2	-6.25	0	-3.5	-14.25	-20	-14.5	3.25	18	20	18	5.25	-1.75	2	-2	0.25	2	0.75	-6	-0.25	-3.75	-10.75	-0.75	4.25	-5.5	-5	-5.25	-5.75	1.25	9	6	3.25	0.75	-6.5	-9.25	-4.5	1.25	5.5	12.5	9	-0.75
3.25	2.5	-0.25	3.75	0.75	-4.25	-2	1	-1.75	8	-2	-19.5	-20.5	-3.25	9.75	16.25	18.75	7.75	-1	0.75	4.25	0.75	1	-1	-4.25	-2.75	-1.25	-3.75	-6.75	-3	3.5	5	-0.5	-9.25	-3.25	2.5	-3.5	-2	-1.25	4.25	-1.25	0	1.25	2.5	4.5	1.75	0.25	5
-6.25	-9.75	-2.25	4.75	3.75	1	-0.25	1	2.25	-3.25	-5.25	-21	-27	-3.75	16.5	15.25	14.75	10.75	2	-1	-6.5	0.5	0.75	2.75	3.5	-2.5	0.25	2.25	2.5	-3.25	-4	-4.5	3.75	7.5	-2	-7	-5	-2.25	1	-0.5	1.5	-12.75	-6.75	0.25	2.25	4.25	2	1.75
5.5	-5.75	-5.75	1.5	0	0.25	2.75	8.5	5.25	-4.75	-10.25	-18	-14.5	-4.5	5.75	15.5	12.5	12.5	1.75	-8.25	-5.25	-6.25	4	0.25	1.75	2	4.75	0.25	-2.25	0.5	-4.5	-3.75	-6.5	8	4.25	-1	1.75	-0.5	-3.75	2.25	0.25	-0.5	-0.25	2	-1.25	-2.5	-2	-1.5
2.5	-3.5	-6.25	-2.75	3.5	-2.25	-1.75	-1	1.75	5.75	1.75	-14	-20.25	-9	2	16	16.5	10.5	3	3.5	6.25	6.25	0.25	1.75	2	5	-2.5	-9	-7.5	-2.5	-6.75	-13	-9.25	-3.25	-2.75	2.75	4.75	9.25	1	-2.5	-1	2	3.75	1	-0.25	1.25	3.25	6.25
-0.75	4.5	2.75	2.75	-1	-8	-2	-0.25	-4.5	-2.5	-3.25	-18.25	-15	-4.25	4.5	15	14	14.25	13.5	5	-5.25	-4.25	1.75	5.25	4.5	-4	-2.5	-3.5	-5.5	-5.75	-11.25	-2.25	-4	-1.5	5.25	6	1.25	-2.5	-4	-3.25	4.75	4.75	-0.5	2.25	-1	0.75	1.75	1.75
-5.5	0.25	5.75	1	-2.75	-2.5	0.25	0	1.25	1	-5	-27	-21.5	-1.75	12.25	25.75	20	10.25	8.5	6.75	4	-1	-2	-6.5	-5.75	1.25	0.5	-2	1.75	3.75	-0.25	-8.5	-11.5	-1.25	-0.75	-4.5	-1.75	1	-4	-2.5	0.5	0.5	4	0.5	-2.25	-0.25	1	5
-2.5	2.5	3.5	-0.75	-2.75	-2.5	1	-0.25	-3.5	2.75	-7	-17.25	-17	-8.25	6	11.5	6	10	8.25	8.25	1.75	4	5.25	3.5	0.5	-2.75	-2.5	-1	-2.75	-7.5	-4	-5	0	-0.5	1.75	-3.75	-7	5	7.75	4.5	4	-1.25	-4.75	-6	-7.5	-4	1.25	1
-5	-3	-1.5	6.25	2.25	2.75	9.5	4.25	2	3.5	-9	-24.5	-21	-10.25	5.5	21.5	21.75	8.25	-4.75	-1.75	-2.75	-2.5	-1.75	-4.75	-7.75	3.5	9.75	0	-5	0.75	-4.5	0.25	1.25	-1.75	-0.75	0.5	7.75	5.5	2	-0.75	1.5	-2.75	-2.25	-6.75	-3.25	-8.5	-2.5	3.25
2.25	3.5	-6.25	-4	5	3.75	-1.25	3.5	1.75	-4.75	-10	-13	-5.75	4.25	4.75	11.25	5.5	4.75	-3	0	6.75	-3.75	-2.75	-1.75	0.5	1.25	-5	0.75	8.25	3.75	5.25	0.25	1.75	-3.5	-5	1.75	0	-0.5	0.75	-1.5	-1.75	-5.25	-8	-4.75	2	2.75	3.5	-2.25
3	-8	-5	1.75	3.5	3.5	2.75	4.75	2.75	0.5	-4	-17	-8	-2.25	3	11.25	11	-0.25	-5.75	-3.5	1.75	0.25	-0.75	0.75	-6	-2.75	2.25	5.25	2.75	6.25	1.75	2.25	5.75	-0.25	-13.25	-14.25	-2.75	4	5.25	6.75	10	0	-4.75	0.25	3.5	-4.25	-3.75	-3.5
-2.75	-3.75	-1	1.75	3	10.25	9.5	4.25	3.75	6.5	-12	-29	-23	-2.25	15.25	21.25	14.5	12.5	2.25	-5.25	-6.5	-7	0.25	0.75	-6.5	-1.5	0.25	-4.25	-0.5	0	-4	2.5	6.25	1.75	2.5	-8	-2.75	3.25	-3	1	-0.75	0	2.5	-3.5	-5.75	1.25	6	7
8.5	-0.25	-0.75	-4.5	-2	-4.25	3.5	5.25	0.75	3.75	-7.5	-18	-11.75	2.25	12.25	14.25	9.75	6	8	3	-5.5	-6.75	-2	-3.75	0	0.75	-0.75	-7.5	1.75	4.25	-4	-8	-2.75	3	3.5	-1	-2.75	-5	-1.5	-3.5	8.25	1.75	-3	4.25	12.25	6.25	-4.25	0.75
-2	4.25	0.25	-2.75	3	2.5	1.5	-1.25	-1	8.75	-2.25	-27.25	-21.75	-3	14.5	13.25	19.5	12	-1.5	1.5	3	-2.5	-2.5	-3	0.75	-0.5	-3.25	-1.5	-3.75	-2.75	-2.5	2.75	-0.25	1	1	-7.5	-5.5	3	3.75	-0.5	0.5	-2	5	2.5	7.75	0	-4	-4
3.25	0.5	2.25	1.25	5	3.75	3	6.5	3	-4.75	-11.5	-21.25	-12.5	0.25	9	11.5	4.75	1.75	-5	0.25	3	7.25	2.25	-3.5	0.5	4.75	7.5	0.5	2.25	-6	-7.5	-1.5	-1.5	-4.25	0.5	-0.25	-0.75	-6.75	-11.25	-0.75	6.25	1.5	2	3.75	0.25	0.5	6	3.75
6.75	-1.25	5.75	2	2.75	4.25	4.5	0	-1.75	5.5	2.5	-25.25	-38	-15.5	7.75	15.25	13.5	13	10.75	4.75	-2.75	-4.5	1	5	5	3.75	-2.5	-6.25	-6.75	-4.25	-0.75	-3.25	-5.75	-4.75	5	3.75	-1.5	-1.75	-0.25	-1	2.75	1.5	9.25	6.5	-4	0	-3	-6.75
-0.75	-5.5	-5	-4	-2.25	2	4	1.25	-3.75	0.5	-9.5	-22.5	-11.75	2.75	12.5	21.25	20.5	9.25	-1	-5.75	1.75	6.25	0.25	-3.25	4	-2.75	-2	-3.75	-3.75	-2.75	-9.25	-4.25	0	0	2	-4.25	-3.25	-1.5	3.75	0.25	-2.75	2.25	-2	-2	3.75	7.5	8.25	1.25
3	-2.25	3.75	2.25	-1.5	-5.25	-5.75	-7.25	-6.5	-2	-9	-15.5	-11	-0.75	3.75	12	14	11.75	9.25	11	1	1.5	-2.75	-5	-0.5	0.5	2.75	4.25	-1.75	-12	-6.75	3.75	2.5	-5	-5.5	-5.5	-5.5	-7.75	-2.25	2	1	0.25	9.25	1.25	-6.5	-2	6.25	2.25
-1.5	-3	-4	-5.25	-1.5	0	4.75	5.5	-2	-6.75	-7.5	-13.75	-7.25	0.75	9.25	12.25	4.5	6.75	5.75	-4	-9	-5	4.25	5	5.5	3.5	2.75	-2.75	-1.25	0	-4.75	-0.75	3.75	3	2	-5.25	-6.5	-3.5	-4	1	3.25	-0.75	3.25	4.5	-0.5	3	2.5	1
1	4	2.5	0.25	-4.25	-4.75	4	3.75	3.5	4.25	4	-14	-26.5	-14.25	5.75	17.75	12.25	7.75	6	5	0	-4	-1	6	-2	-8	2	-2.25	-3	4.5	3	-7	-2	-0.5	-1.5	-4.75	-2.25	-3.75	-7.5	-1.25	0.5	5.75	10.75	9.25	3.25	-0.25	1.25	-3.5
-1	4	-3.5	0.25	-4.25	-8	2.75	10.5	7	2.5	-10.5	-21	-14	-1	9.25	13	6.25	0.75	2.25	6	3.25	2.5	2.25	6.5	5.25	-0.5	-1.75	5.5	2.25	-1	-2	-4.5	-6.5	-7.5	2	-1	-6.5	-4.25	-2.75	0.25	-1.75	-0.25	1.25	-2.25	-3.75	-6.75	-3.5	1.25
-4	9.5	7	1.5	5	-0.75	-5.75	-5	-3.5	0	-10	-25.75	-13.25	6	22	15.25	6	3.5	7.5	-2.25	-1.5	1.25	2.75	-1.5	-1.5	0.25	-2.5	-1.25	3.5	-3.5	-6.75	-6.5	-6	-0.25	1.75	2	0	2.5	8.5	2.5	2.5	2.5	-3	-7	1	-0.25	-1.75	5.25
-5.25	-5	-6.75	0.5	4.25	0.25	8.5	2.25	1.75	8	-0.5	-12.5	-22.75	-15.25	-1.25	11.5	10	1.5	5	5	5.75	1.75	5	5.75	4	5	-4	-13.5	-6.5	-2.25	-3.25	-4.75	-3.5	-2.5	1.75	5.75	3.25	0	9	5	2.5	2.5	1	-4.75	-3.5	5.5	-0.5	-6.25
3	-1.25	-1.5	2.75	7.5	-1.5	4.5	-6.25	-5	5.5	2	-13	-27.5	-14.5	9.75	18.5	16.75	10.5	7	7.5	9	-5	-3.25	0	2.25	-9.5	-6.25	-3.75	-5.5	-4.25	-7	-6.25	-3.5	-6.5	-2.25	10.5	8.75	-1.5	2.75	10.5	6.75	0.25	-6.25	-4.25	-3	-1	6.25	-2
-7.75	-7.75	-9.25	-4.25	-3	-1.75	5.5	4	0.25	4.5	-2.75	-20	-17	-7.75	4.25	18	20.25	12	6.25	-2.75	-0.5	3.5	0.5	3.75	3.75	1.75	2	-1.25	-2.75	-4.75	-7.75	-0.75	-0.75	-6.5	-10.5	-3.5	-3.25	-2.25	4	3.75	-1	-1.25	1.75	2	4.5	5.75	-0.75	-2.25
0.5	-7.25	6.5	8.5	-0.25	-3.75	-6.75	-1.5	3.25	13.75	9.75	-14	-25.5	-21.25	-3	17.5	17.5	12	6.5	9	4.25	3.5	1	0.5	-1.25	-1.5	-5.75	-4.25	-4.25	-9.75	-5.25	-4	-0.75	-1	-7.75	-2.25	2	-0.25	-4.5	2	-0.25	-1.25	-1.75	-3.75	2.25	3.5	2.25	16
5	4.5	-2	-2	2.5	4	1.75	-1.75	-0.25	6.25	5.25	-14.5	-21.25	-16.75	3.5	12.25	12	10.75	-2	-6.75	4	6.25	4	0	2.5	-6	-7.25	-3.25	1.25	6	-3.5	1.25	1.5	-5	-2.25	-5.5	0.75	7.75	5.5	1	2.5	5	-1	-2.5	1	3.25	-1.5	-6.5
-1.75	0.25	-0.5	5.25	4.25	0	-5.25	-2.5	5.25	4	-9.25	-24	-14	2.75	14.25	19.75	17.5	6	-5.75	-1.75	-1.25	7	4.5	-1.25	-3.75	-4	-0.25	-2	-7	-1.75	-2.25	0.5	-3	-7.75	-2.25	-2.75	-6.5	-5.75	-0.5	1.25	-0.75	0	13.25	5.75	-1.5	6.25	8.75	1.75
10	-2	-1.25	1.25	4.5	5.5	-4	-6.25	-1.5	6	-6.25	-27.25	-20.25	-7.75	5.75	12.25	7.25	5.5	3.5	5.75	10.25	3	-1.75	-1	0.25	-5	-4.75	0	4.25	2	6	6	-0.5	-5.5	-4	-7.75	0	4	1.75	1.75	4.25	-0.75	-5.25	-7.5	-6.25	0	7.25	4
0.25	-6.5	-3.25	-3.75	-1.75	3.75	3.75	-2.25	-2.75	-6.25	-10.75	-20	-20	3.5	20.5	15.75	18	15.25	2	-5.5	-2	5	-5.5	-2	0.5	-9.75	-11.5	1	3.5	-0.25	-0.75	2	3.25	0.5	6.5	0.5	-7.75	-6.75	1.25	-1.25	1.75	4.75	-1.25	-6	-0.25	9.75	1.25	-9.5
6	13.25	10.5	0.25	-6.5	0.25	2	0.5	0.75	5.5	-8.5	-20.25	-21	-10.5	5.5	13	14.5	16.75	10.5	-0.5	-6.5	-8.75	-1.25	5.5	-2.5	2.5	0.25	-3.25	2	3.25	0.5	-3.25	1.25	-5.25	-10	-11.25	-3.25	-0.75	-5.75	-2.5	-1.25	7.5	11.75	5	-1.25	8.75	10.75	5
-2.75	-8.75	0.25	1.75	0.75	5.75	-1.75	-2.5	8.5	6.5	-9	-25	-27.5	-8.5	15.75	24	14	11.25	3	0.75	-2	-2.25	-3.25	0.25	8.25	2.5	-5	-7	-1.75	-4.5	-5	-5.5	3.25	-1.25	-1.25	1.5	4.75	-0.25	-0.25	-3.75	-2.25	-0.75	-6.75	-3.75	2.75	1.75	2.5	6
-0.5	2.5	6.25	2	4.5	7.75	4.5	5.5	4.25	3.75	-8.25	-28.5	-27.5	-9.75	11.75	14.75	6.75	4.5	10.5	9.25	-0.25	-3.25	-0.5	4	2.25	1.25	3	0.25	-5.5	-4.25	-8	-8.5	-5.75	-5.25	-0.75	4.5	3.25	-3.25	-7	5	-1.25	0.25	-1	2.75	5.5	5	1.5	2.25
-1.75	6.25	7.75	1.25	-7.75	0.25	6	-1.75	-0.5	7	-8	-21.25	-20.25	-2.75	11.75	18.25	15	10.25	10.25	7	-4	-4	-3	-4.75	-2.75	-2.25	-7	-0.25	2.25	-1	-2.25	-1.25	4.75	3	-2.75	-1.25	-1.75	-5.25	-0.5	1.5	-2	1.5	-3.5	-3.25	-1	4.75	2	-0.5
-0.75	4	1.75	-5.25	1.75	2	-3	-1.25	4.75	-1.5	-10	-16.75	-22	-7.75	10.25	16	19.25	16.75	6.75	1.25	-0.5	-0.75	-1.5	-2.5	-1.25	-4.5	-2.25	-1.75	-4.5	-2	3.5	-3.75	-4	0.5	3.75	-0.25	-1.75	-0.5	-3.5	-9.25	-3	5.5	1.25	-3	-0.5	-1	4.75	8
-4.25	-6.5	5.75	9	-0.25	-4	3.75	4	-0.75	4	-6.5	-12.75	-2	-0.75	6.5	10.5	0.5	0	0.25	1.5	-4.75	-5.5	-3.75	2.25	5.25	-4	-5.5	4	1.75	2.75	1.75	-5.75	-0.75	3.75	7.75	15.25	6.5	-3	-11	-11.75	-5	-7	-8	2.5	-1.75	-2.5	2.75	2.5
4.75	3.75	-1.25	0.25	1	1	2.75	4	-2	-2.75	-4.25	-17.25	-28.25	-8	8	10.5	16.25	13.75	12.75	-1.25	1.5	-3.5	-4.75	-4.5	-3	6	2.25	0.25	-5.25	-3.5	-3.75	-6.25	-0.25	1	-2.5	1	-0.75	0.75	-0.75	2	2.75	0.25	-2.25	1	1.5	0.25	-1.25	-1.5
-2	-0.25	5	5.25	0	-1.5	3.25	0.25	5	9	0	-23.5	-24.25	-3.75	4.25	14.25	13.5	6.25	8.75	5	0.25	-1.5	-1	1.25	-7	-9.25	-5.25	-6.75	-9	5.25	4.75	-3.25	2.75	1.75	0.75	5.25	-0.25	0.25	-1.75	-6.5	-3	-2	-3.5	0.5	5.25	1.25	-1.5	-1
-8	-10.25	-2.75	3.75	3.25	4.75	9.25	8	9.25	0.25	-2.5	-12.25	-24	-16	-1.25	11.75	14.5	17.5	9.75	8.5	4.75	-4.25	-4	0.5	8	-1.25	-16.75	-11.25	-0.75	-5.25	-2.25	4	-1.75	-4.5	2.5	7.5	-2.75	-6	-0.75	4.25	2	7.75	4.25	3.25	5.5	0	-3	-5.5
-1.25	1.75	3	-0.5	4.25	-2.5	1.5	1.25	-1.75	3	-3.5	-21.5	-28.25	-17	0.25	15.25	12.75	12	5.75	-8	-5.5	0	3.5	8.5	11.25	9.25	3.75	2.25	0.5	-3.5	-5.25	0.5	5.5	4.5	-3	-5	-5	1.75	-5.75	-11.75	-2	6	-0.5	-4	4	7.25	-2.5	2.5
6.5	4.25	8.25	-1.75	2.5	0.75	-1	-7	-0.5	9.75	-7	-21.75	-17	-9.25	0.75	12.5	13.5	6	3.75	8.5	4.25	4.75	6	1	2.5	-5.25	-4.25	3.75	-3.5	-5	-3.75	5.25	-3.5	0.25	-0.5	-4.5	0.75	-3.75	-9.5	-7.5	-2	2.5	4.25	5.5	-2.5	5	10	6
-5	-9	-3	-1.75	1.75	9.5	7	6	-0.25	-4.5	-11.75	-15	-5.75	1.5	8.25	14.25	13	13.75	6.25	1.5	1	-2.25	-1	1.5	-4.5	-2.75	-1.25	-2.5	-6.5	-7.75	-9	-8.75	-2.75	0	1.5	3.75	4.5	3.5	-1	2.75	5.75	1.25	-3.75	-2.75	-3.75	-2.75	-2.5	-1.25
-3.25	-1	9.75	8.5	0.5	-1.5	-3.75	-4	11.75	4.5	-12	-24.5	-32	-9.25	7	16.25	24.25	17.5	0.5	4.75	3.25	0.75	-0.25	-3.25	-3.75	3.5	4.5	-4.75	-7.25	-0.25	1	-3.25	-1.75	-4.25	3.75	1.5	-5	-6.5	-3.25	-0.5	-1.25	-3.75	0	0.25	5.5	6.25	-0.25	1.25
-0.75	0.5	-2.25	-2.75	-3.75	-1.5	6	-4.75	-4.5	-0.75	-10	-23	-15.75	1	16.25	13.25	8.5	7.25	8.5	10	0.75	-3	8	5.25	-3.5	-2	-1.5	-1.25	-6.25	-2.25	0.5	-7.5	-6.5	-5.5	-1.75	1.25	-6.25	2	7.5	-3.25	-4	-2.75	3.25	1.25	0	2.25	6.5	5
-0.75	5.25	1.75	2.5	7	-0.5	-0.5	-9.25	-5.25	8.75	0	-19.75	-20.5	-10.25	9	14.25	17.5	11.5	-1.5	-5	2	9.25	3.75	1	2	0	-4.75	-3.75	-6.25	-4	-0.25	4	-2.5	-0.25	3.25	-0.25	1.25	2.75	0.5	-0.5	3.75	-2.5	-11.75	-6.5	-1.25	1.75	-1.75	-8
2	4.75	1.5	1	0.5	4.5	2.75	5	2	-3.5	-7	-12.5	-6	3	6.25	11.25	11	-2.5	-1	3.5	-1.25	-8	-6.25	-2.5	3.25	-3.75	-3.25	-2.75	-9.25	-11.25	-1.25	0.75	-0.25	0.25	0.75	5.75	11.25	7	-5.5	0	3.5	4.5	3.75	7.75	2.5	-6	-6.25	1
4.5	12	3	-0.5	-3.75	0.5	-2.75	-5.25	-4.75	-0.75	-1.75	-20.5	-12.5	5.75	8.25	15.75	22	12	10.75	6.75	-4.5	-2.75	-2.5	-6.75	-8	-7	-3	-0.5	-7.5	-2.75	-3.25	-8.25	-8.25	-0.5	6.5	5	-0.75	-6	4	5.5	2.75	-2.25	2.5	4	6.5	4.75	-2	-1
0	3.25	3.25	2.5	-4.75	-4.5	2.5	4.5	6.25	8	-5	-17.75	-21.75	-12.75	8.25	21	17.5	7.75	2.5	5.75	-0.25	-2.25	-1.25	0.25	-0.25	-2.5	-9	-4.75	-1.75	-1.75	-4	-4.25	-1.5	-3.5	-4.75	1.25	-2.25	-1.5	7.75	7.75	-4.5	-4.25	3.75	8.25	5.25	7.25	-1	-6.75
2.75	-3	-2.75	2.75	2.25	-0.75	3.75	6.25	3.5	-3.5	-6.25	-21.25	-27.25	-20	1.75	22	23	23	13.75	-0.75	-10	-8.25	-8.25	0.25	-0.75	0.25	3	4.25	6.5	6	-0.25	-3	-4	1.5	-11	-5	5.5	-1.5	-11	1	4.5	-2	3	-1.75	-7.25	1.5	3.25	6
-1.75	-3.25	-8.75	-4.5	2.75	1.5	-2	-0.5	8.5	2.25	-9.5	-21.75	-12.75	5.25	12.75	18.75	19.5	11	1.5	5	2	-3.25	4	4	0	-6	-1.75	-1.25	3	-3.75	-15.25	-16.75	3.25	-3	-8	0	2.75	-5	2.75	1.5	5	5.25	0.5	1.25	-1.5	1.5	1.75	-0.25
2.25	-0.25	2.75	4.25	2.25	5.75	2	2.5	-1	-1.5	2.25	-13.25	-25.25	-13.5	1	11.5	13.25	16	8.75	5.75	2.25	1.25	3.75	-3.5	-2.75	-0.25	-6	-8	-0.75	2.5	6.5	-0.5	-11.5	-2.25	-2.75	-0.5	-0.75	2.75	5.5	2	1.75	1	-6.5	0.5	-0.75	-4.25	-1	-0.75
-1	5.25	5.5	1.75	-0.75	7.25	-2.5	-8	-8.75	-6	-9.5	-13.5	-4.75	2.5	10.25	10.5	10.5	8.25	0.75	-4.75	-9.5	-9.75	0	10.25	7.25	-2.5	2.75	6.25	6.5	2.25	3	-9.5	-6.75	-1	-1.75	-3	0.25	-4	0.75	-3.75	0.25	5.5	3.25	1.5	-0.75	1.75	-2.5	-2.75
-5.5	-11.5	1.5	4.25	7.5	5.75	-2	6	3	-5	-4.25	-21.75	-18.75	-4.5	2.25	13.5	17	10.75	2.5	4	8	4.75	-1.5	3.75	3.25	-7.75	-5	-3.5	-3.5	5.75	1.75	1.5	-3.5	-4.5	-3.25	-6.75	-3	8.75	3.25	-6	-5	4.75	-1	-5	-2.75	0.75	-4	-8.5
0	-3	-1.75	-0.25	0	2.5	2.5	-2.75	-2	-1.75	-6.75	-14.25	-7	2.75	6.25	15.5	15.25	8.25	1.5	-2	0.75	-0.75	0.5	-0.5	-3	-0.25	-5.25	-3.75	-2	-6.25	-6.75	0	0	-3	0.75	4.5	4.5	-1.25	2.25	9.25	0.75	-3.5	4.75	5.25	0	-3.25	-5.5	3
1.25	-3.5	-2.25	-1.25	1.75	3.75	3.25	0	-2.75	5.75	-3.75	-14.75	-6	-5.5	7.75	11.5	1	2.25	2.25	-4.25	-0.75	4	4	-1	-2.5	2.5	-7.75	-8.5	-6.5	-1.5	0.75	-2.5	3.75	5.75	-3.25	0.75	0.5	1.5	-4	3.75	7	0.75	0.5	-6	-5.25	1.5	2.75	-0.25
3.75	-1	-0.25	4.75	2.5	-3.5	-4.75	-0.5	2	-1.75	-7	-17	-20	0.25	22	22	8.75	-1.5	1	-1.5	-2	2.75	8	-2.25	-12.75	-2.5	5.5	-8	-6.25	0.5	-3.25	4	5	-4.75	-4.5	3.5	5.25	2.5	3.75	-1.25	-7.75	-3	-3.25	-5.25	-4.75	-2.5	2.5	8
-4.5	2.75	10.25	2	2	-0.5	-1.25	8	4.75	-0.25	-3.25	-15.25	-26.75	-19.25	1	12	11.75	10	8.5	5	0.75	-0.5	4.5	-3	-2.25	4.75	1.75	-7.75	-4	-0.75	2.25	0.75	-4	0	9.5	1.5	0	-4	-1	-2.25	-5.75	-1.25	-1.75	2.25	3.75	2.75	0	-1.25
-1.25	-3.25	-1.25	-5	-3	6.5	6.5	2.25	-4.25	-1.25	3.5	-13	-25	-14.25	2	18.25	16.75	14	7	8.25	0.75	-6.25	-3.5	-7.5	-4	1.75	5.25	3	-7.75	0	7.5	5	-9.5	-9.5	-6.25	-2.75	3.75	1.5	1	3.75	4.75	0	0	4.5	-2.25	-4.5	-1	-1
-3.75	-2.25	0.5	-0.75	-7.5	-6.5	6.5	5.5	1.75	3.25	-11.5	-21.25	-9	7.25	13.75	13.25	15.5	4.25	-1.25	-2.5	-5.5	-4.75	1.25	-1.75	-0.25	4.75	6	6.5	-0.75	0.5	-3.5	-9.25	-2.5	0.5	3	-4.75	-9.25	-3.25	1	7.25	2	-0.75	-1.75	-5.25	2	1.75	4.5	8.75
0	3	-1	6.5	3.5	0.5	-6.5	-0.25	5.5	-0.5	-5.25	-14.75	-25.75	-17.5	0.5	10	17.25	17	2.5	2.5	6	8	2.5	-6.75	-3.5	-3.5	1.75	3.75	3	-1.75	-10.25	-9	1.5	0.75	1.75	0	-2	4	7.5	-4.25	2.5	9.25	1.25	-10.75	-4.75	0.75	1	5
-0.75	2.5	2.25	-2	-3	-5	-1.5	2	8.75	11.5	3	-18.5	-24.5	-7.25	13.5	18.75	10.25	6.25	1.25	-0.5	3.75	1.75	-0.75	-3.5	-1.25	-6	-1	3.5	-6	-4.75	4.5	-3.75	0.75	2.75	-2.25	-5	2.5	-1	-7.5	-4.75	2	-2	2	3	2.25	1.75	-4.25	0.25
-3.75	1.75	3	-1	-1.25	-1.25	3.5	-1.75	1.25	0.75	-10.75	-25.5	-16	1.25	19.5	14.75	7.25	2.25	5.5	0.75	-5	4.75	10	2.25	-1.25	0.25	2.5	-0.25	-9.5	-6.75	-7.25	-5.25	0.75	0.75	-2.5	-3.25	-1.5	-2.25	0	7	1.5	4.5	8.25	-2.25	-6.5	6.25	8.75	1
-1.5	4.25	5.5	-1.25	-8.25	2.25	1.25	-6	-7	4.5	1.25	-18.5	-20.5	-3.75	8	14	5.25	11.25	10.5	4	0	1.25	0.5	-0.75	-3.25	0.75	3.5	-7.75	-5	6	-3.25	-3.75	1.25	3.75	-4.25	-2.5	9.25	2	-4.25	-2.5	0.25	0.75	0	3.5	-1.5	-3	-7	-2.5
1.75	4.5	6.5	1.75	-6	-0.5	0.75	1.5	6.25	4.5	-5.5	-25	-21	-5.25	7.25	13.5	7.25	11.75	8.25	3.75	2.75	-0.25	-2	0.25	-2.5	-5.25	-2.25	-3.25	5.5	-2.25	-3	-3	-5.25	-4.75	0.25	3.75	10.75	12	-0.75	-7.25	-2	0	-0.25	0	-1	-8.25	-2.75	2.75
-0.75	2	-3.5	-5.75	2.25	1.25	0.25	1.5	6.25	6.75	-7.75	-20	-23.25	-10.75	12.75	19.25	13.25	8.5	-0.5	1	0.25	2	-2.25	-6.25	1.5	1.75	2	0.25	-1.75	-6	-3.5	-0.25	4	7.5	3	-4.5	-6.25	-0.75	-8	-3.5	-3	-1.5	2.75	11	9	2.5	3.5	-1
1.25	-7	-1	0	-0.5	-1.5	-3.75	-6.25	-6.75	9	9.25	-14	-28	-7.75	8.25	13.25	12	15.25	5	2	-4.25	1.25	1	-0.75	2	5.25	3.75	2	0.5	-0.75	-2.5	-6	-6	-3.5	-1	6.75	-1.5	-2.75	-6.75	-3	5.5	3.75	-6	-1.25	3.25	-1.25	0.75	0.25
9.5	3.75	-4.25	-8.75	-4.25	-4	1.75	5	-1.25	0	1	-25	-30	-5.25	10	21	20.25	3.5	3.25	10.25	3	-4	1.25	7.5	7.5	1.5	-4.75	-3.5	-0.25	-2.5	-8.25	-5.5	1.75	0	-2.75	-2	-1.5	3.5	0.5	-4	1.25	-5.25	-6.5	-1	1.25	5.25	5.25	5.25
4.25	6	5.25	-3.5	-2.75	5.5	3.75	-5	-4.25	-3.75	-7.25	-26	-18.5	0.75	13.5	16.5	22.5	15.25	6.25	-3.25	-2.5	6.25	2.75	-1	-5.75	-6	-5.75	-1	1.5	0	-7.5	-5	-5	-11.75	5.25	4.25	-3.25	-1.25	-1	2.25	-4.25	1.75	3.75	-2.25	-1.75	5	2	1.25
-3.25	-8	-7	0.75	9.5	0.5	-5	-5.25	-2.75	5.75	-2.75	-20	-16.25	-1.75	15	24.25	16.5	5.25	6.25	4.25	-2.75	-3.5	-1.75	4	-3	-7.25	-3.5	3	0.75	-3.25	-5.75	4.5	3	-10.5	-6	0.5	-4.25	-3.5	3.75	5.75	6	9	3.75	-5.5	-7.25	-5	-1.25	3.25
5.75	4.25	-0.75	-2	3.25	-5.5	-6.25	7.25	-3.25	2.75	0.25	-19.25	-26	-15.75	4.75	13	12.25	6	3.75	2.25	2.5	2.75	-3.75	-0.25	1	-0.75	-2	2.75	-1.25	-0.75	3.25	2.25	2	3.25	-2	0	0.5	-5.25	-1.75	1.25	3.25	7.75	2.25	-5.75	-9.5	-4.75	1	-1.75
2.5	-1.25	2.75	3.25	2.5	1.75	2.5	-0.5	-2.5	3.75	-7.5	-19	-18.25	-9	0.25	11.5	9.25	5.75	4.75	2.75	3.5	6	3.75	5.25	0.25	-5.75	0.5	1.25	1.25	-8.5	-0.75	1.75	-2	-4.5	-7.5	-2	-4.25	-3.5	6.75	9.25	6.5	1.5	-4.5	-2.25	1.25	1.75	-2.5	-1.25
-5.75	-3.5	0.75	0.25	-2	4.75	0.75	0.25	7.25	11.75	6.25	-12.5	-25.75	-15.75	-6.5	10.75	19.75	13.75	7	4.25	2.5	1.5	-1	4.5	4.25	4.5	-1	-7.25	-3.5	-6.5	-6.75	-4.75	5	5.5	-7	-5.25	-2.75	-4	-2.25	1.25	4.5	-0.75	-6	-1.25	3.5	-0.5	-4.75	-1.75
-4	-3.75	3.25	5.25	-2	3	3.25	1	2	6.5	4.5	-13	-23	-15	-2.75	12.5	15.25	13.25	6	1	0.75	1	0.25	-1	-2.5	2	2.5	4.5	-7	-8.5	-1.25	2.5	3	-2.75	-3	-5.25	-3.5	4	6.75	3.75	3	5	0	-5	-1.75	6.75	3.5	0.5
-2.5	4.75	2.75	-0.75	-2.25	-6.75	-6	0	-1	4	-10.25	-27.75	-12	2	13.25	15.75	13.5	4.5	0.5	10.5	-1	-1.25	-1.75	7.5	1.5	-8	-1.25	-5.25	-6.75	-1	-3.75	1.75	-2	-6.25	-7	3	5.25	4.25	8.5	4.5	1.75	-1.5	-5.25	-2.25	-5	-1.25	3.5	4
2.75	5	4.25	2.75	2	-0.75	-4.75	-7	-2.75	2.5	2.5	-13.25	-19.5	-13	1.75	12.25	15.5	10.5	4.5	0	2.25	5	4.75	2.25	-0.5	4.5	-4	-4.75	3.75	2.25	-3	-5	-1.75	3	2	-4.5	-5	-2	4.75	5	-2.75	-10.75	-6.25	-4.5	-7	3.25	7.25	1.75
-1	0.5	3	6	3.25	4	0.75	-6	0.25	3.5	-5.75	-17	-23.75	-8.5	12.75	15	12	7.5	5.75	-2.25	-6.75	-2.5	2	8	-1.5	-4	3.75	-0.5	-1.25	0.75	-6.25	0.25	5.25	3	-6.25	-7	3.25	6	6	-3.25	0.75	-8.25	-7.75	-0.25	7	4.75	2	-1.75
0.75	10.5	8.25	0.5	1.25	5.75	0	0.75	1.5	-2.25	-10.25	-19	-16.75	-10.25	7	16	14.75	10.25	5.75	7	8.75	3	-7.5	-5.75	-1.25	0.75	-1	-7.25	-3.5	-3.5	0.75	3.75	-2.5	-4.5	-2.25	-7.25	1	-2.5	-4.5	-0.25	2.5	-1.5	-4	4.5	5.5	3.5	1	4.5
-0.75	4	4.25	2.75	3.25	1	0.5	4.25	4.5	2	-3.25	-14.5	-24.75	-20.5	-0.75	12	10	8.75	13.25	8.25	-3.25	-2	1.5	-2.25	-6.75	-1.5	4.25	3.5	-2.25	2.75	7.75	-8.75	-1.25	6	4	0.75	1	3	-3.25	-8.5	-4.75	-8	-7.25	-1	-0.75	2.5	3.5	3.5
0	-0.25	3.5	-3.5	-1	4.5	-0.75	-3.5	1.75	6	-9.75	-21.75	-19.75	-7.5	9.25	14.75	12.75	12.5	2.75	-0.75	5	5	6	-5.5	-10	-3.25	-1.25	-5.25	-4.5	0	1	-3.75	4	7.75	8.25	2	2	-3.5	-8.5	-8	-0.75	2	2	-5.75	-3.75	-1.75	4.25	3.75
-5	-1.25	0.75	-5	6.5	4.25	-1.5	4.75	8.5	1.5	-10.75	-25	-17.75	-1	9.5	16.5	18.5	7.75	2.5	7.5	3.5	-0.75	3.5	1	-5.5	-3.5	-9.5	-5.75	-7	-3.25	6.75	1.75	-2	-1.25	-4	-9.75	-6.25	-5.5	-5.5	-6	6.75	14.5	9	4	-1.25	-5.75	-3.25	1.75
-2.5	-10.5	-6.25	-2.25	-6.25	0.25	-0.5	5.75	2.75	-0.5	-3.5	-23.75	-28.25	-10.5	3	15.75	14.75	14	15.5	4.25	-0.5	-4	-3.75	9	3.75	-2.75	-2.25	-2.25	-4.75	-5.75	4.5	-0.75	-6.75	2.25	1.25	-3.25	0.25	1.5	-0.25	-2.75	0	6.25	5	2.5	5.5	2.25	-5	-2.5
-2.75	1.75	0	-2.75	-0.5	-1.25	-0.5	4.5	-1.75	-0.75	0	-13.75	-26	-10.25	7	10.75	16.5	23.25	15.5	5.75	3	1.75	-0.75	-0.75	1.25	-3.75	-10	-11	-1.75	6.5	0.25	-4.75	-6	-1.5	-5.25	-5.25	-2.5	-5.25	1	0	3.75	3.5	8	2.5	-0.25	-2	2.75	-1.75
2	-4.5	2.5	-0.5	-4.5	-2.25	-0.75	-0.25	1.5	7.5	2	-21.75	-27.5	-8.5	10.5	15	19.25	8.75	4.5	7.5	2.75	-4.25	1	-0.5	1.75	3.75	-1	-3.5	-4.25	-8.25	-8	-4.75	-6.5	-3.5	4.75	5.75	3.75	10.75	2.25	-5.5	0	8.25	-0.5	-4.75	-7.25	-7.5	0	-9.25
3.5	-0.75	-6.25	-1.25	0.75	5.25	2	-7.25	-1.25	2	-11.75	-16.75	-8.5	-0.5	8	11.5	15.5	9.25	1.75	-1	-7	1.5	6.25	2.5	2.5	-6.75	-11	-2.25	-2	-3.5	-4.75	0.25	4.75	3.25	-0.75	4	2.5	-6	-1.5	4.75	2.75	1.25	-1.25	4.5	5.5	4	-0.75	-0.5
0.5	1.25	3	2.25	1.75	-3.25	-1.25	-3.25	-4.5	-3.25	-4.5	-25.5	-17.25	5.75	15	20	14.25	16.25	11.75	-3	-5	-3	2.5	5.75	-6.25	-2.5	-2	-5.75	3.25	-2.5	-4.25	-2	-2.25	1.75	1.75	4.5	-4.75	-8.75	3.75	-1.5	-9.25	0.75	0.75	-1	-1.25	5.25	3.75	-3.25
6.75	3.5	-3.5	-9.25	-2	1.25	-1.25	-5.25	-6.5	-3	5	-12.5	-26	-20.75	3.75	24.75	21.5	19.25	18.5	4	-9.75	-6	6.25	8.5	-2.75	-7	1.5	4.75	-1	-0.5	-5	-4.75	-9.75	-10.75	-9.25	0	-0.75	2.5	0.75	-4	8	10.5	-3.5	0.75	6	9	-6.25	-10.75
6.5	3.75	-6.75	0	7.75	8	-0.25	-2.25	5.5	4	-11.25	-23.5	-10.5	7.5	21.5	17.75	4.5	4.25	4	-8	-4.5	6.5	3.5	-2.75	-6	-10.5	-2	3.25	-1.75	-5.25	-1.5	4.25	-0.75	-4.75	-4.5	-2.25	-7.5	-8.5	-0.25	-1.75	-1.75	5.75	9	4.5	-2.25	3	5	6
-9.5	-0.25	7	6.5	3.75	-0.25	4.25	3.25	1.75	7.25	-2	-16.25	-19	-10	5.25	14.75	13.25	8	6.25	5.75	-3	-4.25	4.5	4.5	-4.25	-7.5	-5.5	-6.5	-3.25	6	7.75	-3.25	-2.75	-3.5	-0.25	3	-5.5	-6.5	-1.5	5	-1.5	0.5	3.25	-2.25	-3.25	-2.25	-1.5	5.5
-1.25	-1.25	-1.25	2.25	10.75	6	-4.75	-8.25	-3.5	0.75	-1.25	-13.75	-19.75	-10.25	7.5	13.25	9	9	10	10.75	9.5	2	-0.25	-3	-2.25	6	7.5	-3	-12	-8.5	-4	0	-3	-5	-0.5	-4.5	-10	-1.5	-3	-1.25	5.5	3	2.75	2	2.25	-1.5	-1	0.25
-0.25	1.5	7	-0.5	-3.75	0	0.5	0	0	4.25	-3	-21.5	-22.75	-4	5.5	13.5	13.25	10	7.25	0.25	-0.5	-1	-1.25	-1.5	2	-3.25	-4	4.25	9.5	-0.25	-9.75	-3.5	1.5	-1	-6.5	1.5	-1	-6.25	-2.25	-1.25	3.5	3.25	1.5	-1.75	-2.25	6.75	6	2
2.5	-0.75	3.5	-5.5	-2.5	-5.25	-3.5	-0.25	0.25	7.25	2	-13.75	-20	-17	-0.75	12	20	13.75	8.25	5	3	-2.75	1	17.5	3.75	-6.25	-10.75	-6	5	-3.25	-8.5	2.25	-3	-5	2.5	-4.5	-9	-3	0.5	3.5	-2.5	-2.5	-2.75	0.75	2.75	3.25	8.5	6.25
2.5	-4.25	-4.5	2	-6.5	-3.25	2.25	7.25	1.25	-9	-11.5	-15.5	-11.5	0	5	11.75	11.75	11.75	12	8.75	4.5	5.75	2.25	-1	-1	-4.5	-3	-6.25	-1.75	-4.5	0.25	-6.5	-4.25	-2	0.25	-4.75	-2	-1.5	2.25	-1	-2	-2.75	-6	-5.25	1.25	5.5	-1.25	5
-2.25	-1.5	-3.75	-0.25	2.5	0.75	2.25	4.75	11.75	6.25	-5.5	-22.25	-24.5	-19.75	-0.5	10.25	13	12	6.5	4.75	6.75	5.5	6	5.25	5.25	5	5.75	-3	-6.5	-6	-7.25	-10.5	-9.25	1.5	3	-2.25	-9.25	-7.25	-3.5	2	7.5	0	-2	3.25	4.5	2.75	2.25	0.5
-1.25	-8.75	-4.5	-0.25	6.25	8.5	3.75	3.25	4.5	0.75	-4.5	-19	-21.5	-7	-2	12	21.25	12.75	3.25	4.75	-3	-0.25	-1	-3.25	-4.5	-2	-4	-6.25	0	13.5	5.5	-3	2.25	7	-2	-4.75	-4	-10	-4	2.25	-2.75	-1.75	-2.75	-5.25	1.5	5	-0.75	-2
-0.25	1	-3.25	-7.5	-7.25	0.25	6.75	6	-1	-8.75	-8.75	-17.5	-10.25	-2.25	5.5	13	22.5	17.5	3.5	1.5	1	-0.5	-3	-6.75	-4	2.75	8.25	3.5	-1.75	-0.25	-7.25	-6.25	0.5	0.75	-9	-6.75	0.5	-1.75	-2.25	-6	-0.75	4	-2.25	-7	-2.75	2.75	6.5	7.25
-2.25	-7.25	0	1	-3.5	-4.5	-0.75	6	6.5	2.5	-11.25	-23.25	-14.75	7.25	14.75	14.25	14	15.5	7.75	1	-3.75	3.75	-1.25	-8.5	-8	-5	0.75	1.75	0.75	-6	2.5	2	-1.75	1.75	2.5	-6	-7.25	1	0.5	-0.75	-3	-5.75	-2.25	4.75	6.25	6.5	-4.25	1.5
5.25	0.5	0.75	1.25	-1.25	-0.5	2.5	-4	1.5	1	0.5	-17	-27.25	-18	3.25	16.75	13.5	20.25	11.75	-4	-7	5.5	9.75	2.75	-0.75	-0.25	-3	-13	-3.25	0.5	2.5	2.75	-2.75	-7.75	-8	-10	3.25	8	-0.5	0.75	9	3.75	0	1.75	1.25	-0.75	1.75	3.75
-0.25	-7.5	-3.25	-0.25	3.75	-0.75	-6	-9.25	3.75	6.5	-6.25	-22	-18.75	-0.5	9.75	21.75	15	9	12.5	12	3.5	-9.25	-6.75	-2.75	-5.5	-0.25	2.25	4	5	-0.25	-7.5	-1	-7.5	-5.5	-3.25	-4	4.25	-5.25	-5.25	2.75	-0.75	-4.25	-1.25	1.25	-3.25	2.5	1	2.75
-7.25	-2.75	3	3.75	-7.75	-2.25	7.25	1.75	4.75	5.25	-7.75	-20.5	-11.25	3.5	16.5	19.5	5.25	-8.75	0.5	4	-0.5	8.25	4.25	-0.25	-11.25	-12.25	-10.5	-6.25	0	2	1.75	2	-5	-2.5	2	4	0.75	-1	5	2.5	0.25	-1	3.75	-4	-1	3.75	-0.5	1
-2	-1.75	-4	3	8.25	4	-3.75	-5.25	7.75	5	-9.25	-12.25	-7.25	0	7.5	10.5	9.25	-1	-4.5	-8.5	-4	0.75	-0.75	-6.25	-5.25	0.5	7	-4.25	3.25	10.25	6.5	-10.5	-5.25	4.75	11.5	-0.5	1	5	-0.25	-6.25	-6.5	0	0.5	1.5	-5.25	-3	-5.75	3.5
-3.25	-1.25	1.25	4	3.5	0.75	0.5	-2.25	2.75	-1.75	-6.25	-13.25	-3.5	1.75	8.25	10.75	2.25	-0.25	3	2.5	-4.5	-7	-4.25	-1.25	0.5	-0.75	-3.25	1.75	1.5	-2.75	0.5	6.75	4.25	2.5	-2.5	0	0.5	0	-0.5	6.75	0	-2.25	-7.75	-4.5	5.75	2.5	-7.25	2.25
-2.5	2.75	5.25	6.25	10.25	-3	-8.25	-5	-3.75	-1.5	-2.25	-13	-5	1.75	-1	10	3.75	-3.75	-0.75	1.25	-0.5	2	2.75	1.5	-0.75	0.25	2	3	1.5	-0.25	-4	0.5	5.75	0	1	-5.25	-6.5	4.5	9.75	0	-6.75	-4.25	2.5	5.5	2.25	2.75	1.25	-2.25
4.25	5.75	3.5	3.25	6.5	7	-3.75	-7.75	0	4.75	-11.25	-25.75	-23.75	-9	13	26	18.5	7.5	-0.25	4.25	3.75	6.5	2.25	-4.5	3.5	-8	-9	-2	-0.75	-5.75	-0.75	2	2	-4.5	-7.25	-4.75	1	2.75	-3.25	-2.25	-3.75	3.75	3.5	5.25	9.75	5.25	-6.5	-5
-5.75	-4.5	0.75	1.25	-1	-2	3.75	2	7.75	6.5	2.25	-14.25	-25.75	-15.25	4.25	16.5	16.5	8	6	-2.25	-8.5	4.25	2.5	-3	-4.5	-3	-0.25	5.25	3	-1.5	-1.5	-6.75	0	5.25	1.5	-2.25	7	1.75	-9.25	-3.5	1	-2.75	-0.5	4	7.75	0.25	-3.25	-0.75
3.25	6.5	3.5	-2.25	-1.25	3.25	2.5	-8.5	5	8.25	-11.75	-26.5	-22.25	-5	12	16	11.25	11	2	0	4.25	-1.75	-1.75	1	2.75	3.5	-2.75	-5.5	-1.25	-4.75	-2.25	2.75	1	-6.5	-2	3.75	1.25	2.25	3	-0.75	-3.25	-6.5	0	-1.75	-0.5	7	6.5	3
-4.5	-1.5	-0.25	3.75	-1	-3.25	9.75	15	5.75	-7.5	-10.75	-17	-17	-7.5	5.25	12	13.5	14.75	12.5	11.75	9	-2.25	-8.75	-1.5	0.5	-1.25	-4.5	-8.75	-12	-9.5	2	5.5	-1.75	-3.5	-2.25	0.25	-5.25	1.25	1.75	4.25	3.25	-1.5	-0.25	4	-3.25	0.5	-1.5	0
-0.5	-6.5	0.75	-2	-5.25	0.75	10	2.25	-3	-2	-2.5	-13.75	-9.5	-3	6.75	13.25	7.5	0	-8.25	-10	-8.25	3.5	9	4	6	8.25	6.5	4.5	4.5	4.5	5.75	4	-4.5	0	-4.25	-2.75	-4.75	-2.5	-0.25	-5	-9.75	-2.25	-1.5	-1.25	-9.5	-7.25	-3.5	-3.75
1.75	0	-7.75	0.5	1.75	2.5	2.75	0.5	-2	6.25	-3	-22	-20.25	-2.25	8.25	12.5	16.5	5.75	0.5	0.5	4.75	0.75	-1	-4.5	0.5	2.25	-0.75	-0.75	-12.75	-4.75	1.75	11.25	5.25	-3.75	-11	-8	-2	3	-1.25	6.25	2.5	-2.5	-0.5	3.5	2.25	1.5	-3.25	2.5
6	3	6.5	-2.25	-1.75	2.25	-3	-6	4.75	9.25	-1.5	-15.75	-21.5	-15.25	1.75	11.75	16.75	17	10.5	0.75	-3.75	-2.25	-3.25	-3.5	-3.5	0.5	1.5	1.25	-11.75	-8.75	5	6.25	1.5	-2.25	-1	-1.75	2.5	-1.5	-10.75	-1.75	5.25	-2.75	-3.75	-1.25	4	-4.75	-2	1.75
-6.25	-1	-3.5	0.5	-6.75	-10.25	-1.5	1.25	-1	11.5	6.5	-12.5	-28	-14.75	8.5	14.25	10.5	9.5	9.5	1.25	2.75	-1.25	-4	4.25	8	-1.25	0.5	3.25	-5.25	-9.25	2.25	-0.75	-5.25	-0.25	-4.5	-5	2.5	4.5	-6.5	-4.75	2.25	7.5	2	-7.25	-5.75	3	7.25	5.25
6.25	0.5	-1.75	-2	0.25	-3	4.5	0.25	-7.5	-0.25	-1.75	-24.25	-26.5	-8.5	10.75	24	22.5	9.25	1.25	-2.75	2.75	0	4.5	7.5	5	-1.75	-3	-0.25	-2.75	-1.5	-0.25	2.25	-6.5	-8.25	-1	0.75	-5.25	-2.5	-5	-5.75	-2.75	2.25	5.5	1	-0.5	0	4.25	-0.5
5.25	3.75	6.75	9.25	9.75	2.5	2.5	-10	-11	-2.75	-3.5	-16.25	-25.5	-17.5	2.5	10.5	16.5	23.25	15.75	1.25	2.5	5.25	1.25	2.25	1.75	-5	-2	-0.5	-1.25	-1.25	-8.5	-5.5	3	-0.25	-0.5	-1	-4.5	-3.75	-4	1.5	2.25	-0.25	3	-1.5	-3.75	0.5	0	-2.25
0	-6.25	1	7.25	-1	-2.25	-5.5	-4.25	7	9	-11.5	-26.75	-10.5	7.5	7.5	14.5	17	10.25	0.25	-3.5	-2.25	5	9	3.5	2.5	-0.5	-6.75	-0.75	-0.5	-11.75	-11.5	-4.25	-1.75	0.5	2.5	-0.25	-4.25	-1.75	-2.25	2.5	-5.75	-0.5	2.5	-1	2	9.75	3.25	-7.5
-2	-9.25	-0.25	-1	-1	5	-1	2	5.5	4	-2.5	-15.5	-18.75	-6.5	9	13.75	10.25	3.75	6.75	7.5	5	0	-6	-8.5	-6	1	-0.75	-9.25	-3.25	1	0.75	-3.75	-4.5	4.75	2.75	2	2.75	1	-3.5	-2.75	0.25	6.25	3.25	1.75	4.25	6.5	0.5	-9.75
-2.75	3.75	-3.75	-4.5	-0.5	-7.25	-0.5	-1	-2	-0.75	-8.25	-23.75	-15.75	-0.5	8.75	17.75	23.25	13.75	5	-4.25	-0.25	2.5	3.5	3.25	0.75	-0.5	-1.5	-2	-1.5	-6.75	-1.25	-1	2	3.25	-4.75	-2.75	-4.75	-10.5	-7.5	2.5	10	4.5	5.5	4.75	3.25	5.25	-1.75	-7
-6.5	-4.75	2.25	2.25	3.25	3.75	3	-1	4	8.5	0.25	-16	-24.25	-14.75	3.25	14.25	13.25	15.25	10	2.5	1.25	-4.25	4	4.25	2.75	-3	-6	-5	-1.25	4.25	-7.5	-14.25	-5.75	0	1.75	2.25	2	-4	-2.75	0	-4	1.25	7.5	10.5	6.5	-1.75	-7	-4.25
-2.25	4.25	2	-4	-7.25	2	13.5	7.75	9.75	3.5	-5.75	-13	-4.25	1.5	2.25	13	9	6	-2.5	3.5	3	0.75	-5.25	-5.75	-10.25	-7	-1.5	-6	-2.25	-6.25	0.5	6.5	-3.25	-4.5	7.25	1	-8.75	0.25	2.5	-0.5	-1.25	3.75	8.5	3.75	3.5	4	3.75	4
-5.5	-9.25	2.25	5.75	4.25	9.25	10.5	7.75	11.75	13	3	-13	-31.75	-20	2.25	11	11.5	13	6.5	-0.75	-3.5	-2	-1.75	-1.75	1.25	-6	-7.5	4.25	3.75	3.25	-0.25	3	-0.75	-2.25	0.25	1	-3	-1.75	0.75	-0.25	-1.25	-5.75	-6.5	3.5	1.25	-9	-7.75	6.25
3	0.75	0.75	1.5	-1.5	-1.75	-1.75	1.5	6.25	2	0.5	-17	-27.25	-5.5	12	12.75	10.25	5.25	6.5	10.5	8.75	-1.75	-1	0	-2.25	-1	-3.25	-7.75	-3.5	-1.25	-1.25	1	-3.25	-0.75	-0.5	-6.25	-6.5	1.75	-2.25	-3	-3	-1.5	3	6.25	3.75	-1.25	-0.25	1.25
-1.75	-3	4	9.25	-1.25	-1.25	2	-4	-10.25	1.75	7.75	-14.25	-27.5	-15.25	2.75	14.5	18.25	19.5	12.75	5.5	1	-4.5	1.75	6.5	4.75	1	-6.25	-0.75	3.5	-3	-16	-15	-9.25	0	1.25	0	0.5	-2.75	-0.75	7.75	-1	-5	-5.25	2.5	3.5	0	5.5	3.75
-6.25	-7.25	-0.25	-1	0	2.5	3	1.5	7.5	7	4	-13.25	-24.5	-7.25	7	10.25	14	9.5	4.5	-4.5	-2	2.75	-2.75	-3	-2.25	-5.75	5.75	-3	-5.5	-0.75	1.5	-7.25	-1.75	-3	3.75	4.25	2.25	4	3.5	-2	-0.5	4.5	1.25	-5.25	-3.5	-8.75	-2.25	5.25
6.75	3	2.75	-1.5	1	6.75	-0.25	-6	3.5	3.25	-6.75	-19.25	-20	-4.75	4.25	14	8.75	8.5	12.25	4.25	1.5	1.75	1.75	-4.5	-4.5	-7.5	-4.25	-2.25	1.75	1.5	-0.75	-5.75	-5.5	-6.75	0.75	-1.75	-3.5	2.25	4.25	4.75	0.25	0.75	-1	1.5	-1	2.25	-3	-2
0.5	-1.75	-4.5	-2.75	1.5	9.5	6	1.5	-0.25	-0.25	-10.75	-21	-15.5	0	12.5	13.5	10.75	4.75	3.75	-0.5	-4	3.25	3.25	3.75	-7.5	5	0.25	-2.5	-0.5	-4.5	-1	-5.5	-3.75	1.25	5	5	0.75	0.5	3.5	0.75	-2.75	-3	-8.5	-2	0.25	8	0.75	-5.5
-5.25	0.25	5	4.25	4.25	-6.25	-5.25	2	7	-2.75	-8.5	-14.5	-26.75	-11.25	0.5	13.25	20	12.5	13.25	11.25	6.25	4	5.25	4.25	2.25	-8.25	-9	1	-1.5	-8.5	-7.75	-9.5	-2	3.75	-2.5	-2.75	-2.5	0.25	-4.5	-7.75	-2	5	-2.75	2.5	11	3.5	7	3
4.25	6.25	2.75	3.75	3	-2.25	-3.75	-3	-1.75	-0.25	-7.75	-16.5	-17.5	-1.75	12.75	16.25	16.75	10.75	5.75	-3.5	5	8.75	4	-0.75	-8.25	-8	-9.75	-7	4.5	-2.75	-8.25	-0.5	3.75	3.75	-3.75	-5.75	-4.25	2.5	2.5	4.5	-0.5	-3	2.5	-0.25	-1.5	-0.5	2	3.75
3.25	2	1.75	1	-0.25	2.75	1.5	-2.5	-1.5	1	-5.25	-13.5	-18.25	-11.25	5.5	12.5	13	11.25	3	4.25	5.75	6.75	-1.25	1	-0.75	3	3.25	2.25	1	3.5	-1.25	-9.5	-14	-3.25	-7.75	-6.5	0	1.75	-0.5	1	4.25	8.5	0.75	-1.75	-9	-1	1	0.5
3.5	1.75	2.25	4.5	2.25	-5.5	-3.5	7.5	4.5	-0.5	-5.5	-16.25	-29.75	-17	8.75	16.5	11.5	15	8.25	4.5	0	-13	-7.5	4.75	10	3.25	-6	-6.5	0.75	-0.5	1	0.5	-1	2	-0.25	-2.5	-0.5	2	4.25	2.25	1.25	-4.25	-1.25	-1	0	1.75	-0.25	-0.5
-3.5	-5.25	4.75	3.5	3.25	2.75	3.75	-1	-0.5	2.5	-8.75	-26.5	-19.5	1	14	15.75	7.5	4	4.25	2.25	4	-0.5	6.5	4.5	-5.75	-1.25	-2.5	-3.75	2	2.75	2	0.5	-3.5	-1.75	-2	-4.75	-4	4.75	4	-2.75	2.75	6.75	-2.5	-3	-2.75	2.5	5	-2.5
-2.75	0.25	0	5.25	4.5	0.75	-0.5	-1.75	-0.75	0.25	-1.5	-14	-8.5	4	2	11.5	9.75	5.5	0.75	-2.5	2.25	3.25	2.25	-4.25	-3	-3.5	-7	0	-0.25	-5.5	1.25	4.75	5	-0.75	-1.25	0.75	-0.25	5.25	7	-1.25	-3.25	-5.75	1.75	4.5	2.75	3.5	-3.5	-3.25
-0.75	1	9	9.5	3	-5.25	-2.5	3.25	4.5	-2.5	-9.5	-27.75	-22	-9.25	6.75	18	24.25	13.75	2.25	-3.25	-0.25	3.25	5	-2	-1.75	5.5	1.5	-9	-4.5	-2	1.5	3.75	-5.75	-1.25	0.25	-8.5	-4	-1.75	-2.25	-2.75	-2.5	1	1.5	6.75	3.5	-1.75	3	7.25
3.25	-0.25	0	2.25	-2	3	1.25	-2.25	-1.75	-1.75	-4.75	-20	-23.25	-10.5	3.75	16.75	20.5	8.75	1	7.5	5.75	4.75	3.25	3	1.25	-1.25	-10	-2.75	5.25	1.75	-9.5	-3.5	-3.75	-1.25	-5.75	0	6.25	0.25	1.25	6.75	0.5	-4.75	-8.5	-11	-3.25	-2	-1.5	-2.5
0.5	-2.75	-0.25	0.75	1.75	-1.25	1.25	2.5	-0.25	5.25	-3	-23.25	-24.75	-7.5	6.75	18	13.5	11	7	10.25	5.5	3.5	0.75	-3.25	-9	-3.25	-5	-0.5	3.75	-1.25	-1.25	8	6.5	-1.75	-9.25	-9	-6.25	-8.5	-5.75	3	5.25	-1.25	-2.25	-0.5	-4	0.5	1	6.5
5.75	1.5	0.25	-3	1	0.25	0.75	1.5	4.25	-3.5	-2	-13.5	-27.75	-12.75	-0.5	13.25	23.5	11.75	4	11.5	11.75	3.75	-4	-10	-6.25	2.5	0	-2	-4.25	-4.75	2	4.75	0.75	-9	-8	-5.75	-2.75	2.25	0.25	-1.25	3.75	4.25	1.75	-6.25	-3.5	5.25	3.25	5.25
-3.25	-2.75	3.5	2.75	1.5	-1.75	0.75	7	2	-2.5	-9	-14	-8.75	0.5	3.25	14	14.25	7.25	5.25	6.5	-5	-6.75	-1	5	0.25	-5.5	-6.5	-4.25	-5.25	-7.25	0.25	-1	-0.5	2	-1.25	3.5	5.5	2.75	-3.25	5	3.25	-1	-2.75	-1.25	1.5	3.75	-3	-9.25
-1.75	-8.75	-11.25	-11.25	-6.75	3.25	12.25	2.25	5.25	4.5	-2.25	-12.75	-10.75	-4.5	8	10.25	-1.5	3.75	5.75	-2.5	1.25	2.75	2.25	-3.25	-1.25	6.25	-6	-4	-1.25	-0.75	3.75	-2.25	-8	0	3.25	-6.25	-5	2.25	-0.5	-3.25	-4	1	8.5	5.25	0.25	3.75	5.75	-2.25
1	-4.5	-4	4.75	-3.75	-4.75	5.25	5.25	2.75	1.75	-1.75	-19.25	-21.75	-5.5	11.75	17.5	12.5	9.5	3	0	5	-1	-1.25	-6	-9	-4.25	3.5	0.75	1.75	-0.25	-2.75	-1.5	-1.5	5.5	-3.5	1.75	-0.25	-7.5	-2.75	0	-4.75	-1	-6.5	2.25	6.25	-1.25	2.5	5
7.75	2.25	-2	-0.75	0	0	2.25	-3.25	2.5	-0.5	-10.75	-17	-8	1.25	3.25	10.5	5.5	-4.25	-0.75	4	-3	-1	5.25	-0.5	-2.5	-1	3.25	6.75	3	5.75	8	-1.25	2	1.5	1.75	1.25	0.5	-4.5	-7.75	-5	-3.75	-4.25	-8.5	-3.75	3	2.5	-0.25	-2.25
0	-0.25	-4.75	0.5	-3.5	1.25	7	8.5	-0.75	1.75	-9	-17.5	-15.75	3	22.75	17	4.5	1.75	5	-6.75	-7.5	4	5.5	-0.5	6.25	4.25	-2.25	-6.75	-2.5	-3.75	-8.75	-4.25	-2.25	-7.25	-7.25	5.25	2.75	-2	-0.25	-0.25	1	2.25	2.25	2.25	2	0.25	-0.5	5.75
1.5	-2	-2.75	8.5	10.75	5.75	-3.25	-3.75	-1.5	1.75	-11.25	-21.5	-15.5	-2	8	16.75	16.5	2.75	-7.75	0.25	-1.25	0.25	-2.75	-1.25	0.5	6	6.25	1.25	2	3	-0.75	-2.75	3	0	-1.75	-5.75	-7.5	-4.5	-5	4.25	1.75	-7.5	-2.25	-2	-1.5	10.25	-0.25	-3.5
0.5	-5.25	5.5	8.25	-4	3	0.75	-6.5	4.5	5.5	-5	-26.5	-24.5	-2.5	6.75	13.75	18.25	10.75	2.5	4.25	3	-2.5	4	4	-0.25	2	0	1	-3.25	-0.75	-4.5	1.75	-1.75	-6.5	-4.5	-2.5	-3	-4.5	-1	3.25	1.25	0.25	-0.25	-5	0.75	-2	-3.25	6.25
-6	-1.75	1.5	-0.5	2	1.75	3	4.5	5	5.75	2.25	-18.25	-20.75	-6.75	5.25	15.5	20.5	9	2.5	-2	-3.75	-3	-6.75	1	7.25	2.75	-0.25	1	1.75	-5	-7	1	-4.75	-2	-1.5	3.5	-9.25	-3.5	-2	-2.25	3.75	2.25	-2.25	2.5	9.75	0.25	-1.75	1
7.5	-3	0.25	-4.25	-3	-4.75	-1.25	-4	-5.25	3.5	-6.25	-15.25	-21.75	-11.5	2.5	15.5	18	10.5	-1	-7.5	1.75	4.25	-3.25	6	4.5	4.5	3.75	-4	-7.25	3.25	11.5	-0.75	1.5	1.75	-11.5	-5.5	-1.25	-6.25	-2.25	10	0.75	4.25	5.25	0	-7.25	-1.75	0.25	2.5
-0.75	-2	0	6	4.75	0.25	-1.75	-5.75	0.75	1.5	-9.25	-16.75	-10.5	2.25	14.25	21	14.25	12.75	4	0	-3.75	-6.5	-3.75	5.25	1.75	-3	-10.5	-8.25	3.75	-1	-2.25	4.5	-0.75	0.25	-1	-3.25	2	-1.5	3.25	-2.25	0	0	0.75	1.25	-7.25	-2	7.25	4.5
-9.75	-5.25	5	-3.75	-5.75	4.75	7.25	6.75	6	-0.5	-11	-17.5	-17.25	-6.5	3.25	17.75	22.5	3	-3.25	6.75	5	-4.25	-1.5	-1.5	-6	-2.5	0.5	-3	4.25	3.5	0.75	-6	-8.75	-2.25	-2.75	-2.25	2	3	2.25	-4.25	-1	4	-1.25	-6.5	-1.25	5	11	5.25
-3.5	5.75	-5.75	-10.5	-3.25	3	-3	2.75	4.25	5.25	0.25	-16.25	-16.5	2.25	13	17.75	14.5	7.5	1	-7	-7.75	-5.25	-8.25	-7.25	2.75	2.75	-1	-1	8	12.25	-7.5	-11.5	0.25	-3.25	-4	-1	4	4.5	1.5	2.75	0.5	-0.25	6.5	5.25	-2	0.25	-4	-4.5
-3.5	3	2	-4.25	1	4.75	-3.25	-2.25	7	9	-6.25	-23.5	-29	-10.75	9.75	26.75	20	9.5	4.25	3.25	2	-3	-4.75	-0.75	2.25	-1	0.75	-0.75	3	2	-1.5	0.5	-8.75	-12	1.75	3.75	-3.25	-3.75	-8	-6.25	-1	0	1.25	2.75	4.5	7.25	-5.5	-0.5
-1.75	-0.25	3.75	1.5	-9.5	-3.25	4.75	8	7.5	1.75	-5.75	-12.5	-5.5	0.5	6.5	12	4	6.25	1.75	-0.5	1	-0.75	-3.5	1.5	2	-2.75	-8	-0.75	-0.75	-1	0.75	-4.75	-4.75	6.25	1	-4.5	-6.75	-4.75	-2.25	0.5	-0.25	4.75	10	1.75	-4.75	4	11.75	1.25
2	0.25	2.5	0.75	-2.25	-3.5	1.25	1.25	-3.25	-2.25	-5.25	-17	-25	-13.5	6.5	12.75	12.25	10.75	4.5	0.25	-0.5	3.75	4.5	4.25	0	-2.25	6.5	1.75	-9.5	-3.25	-6.5	-4.5	-3	-6.75	2	-2.5	0.75	-3.25	-5.25	1.5	7.25	8.75	2.5	2.25	9.75	8.25	0	-1.75
0.25	-4.75	-3.5	-3.5	-3.75	-0.25	2.75	6.5	4	7	4.5	-23.25	-26	-7.25	1.5	10.75	10.75	8	8.25	4.25	-1.5	-0.5	5.5	3.25	1.75	-0.75	-2.25	0.75	-2.75	-1.5	7	0	-6.25	-5	2.25	0.25	-1.75	3.25	1.5	-3.75	-3.75	0.5	0.75	-3.25	-0.75	2.75	5.25	1.75
0.5	-2.75	0.75	-2.25	-6.75	-3.25	0.5	1.75	-1.75	3.75	-2.5	-20.25	-28.5	3.75	15.25	13.5	8.5	11.5	5	-2	-2.5	0	-0.25	0.75	5.75	4.5	-1.5	-1	3.5	1.75	-6	-12.25	-6.25	-4.75	1.25	2.75	1.25	0.75	5.75	0.25	-2.25	-3	0	6.5	0	-8.5	-2.5	-1.25
-1	-9	-4.75	1	-2.75	-1.5	1	4	3	10.5	0.75	-20	-19.75	1.25	19.75	12.75	2.75	0.25	0.5	4.5	3	6	3	-4.25	-5	-7.5	-1.5	-1	-1.75	-3.25	0.25	-3.5	-1.25	8	4.75	-2.25	-12.25	-3	1.5	-1.25	-2.25	0.75	6.5	8.75	-4.25	-4.5	-3.25	3.25
4.25	-2.75	0.25	-2	-0.5	0.75	1.75	-3.25	3.25	6.75	-2	-22.75	-27.5	-7.5	14.75	13.5	10.25	8.75	3	-2	-1.5	6.75	7.5	1.5	-4.25	-2.25	-1.75	0.75	-3.25	-6.5	3.75	0	-4	-5.25	-3.75	-1.25	2.5	0.5	-2.75	-2.5	-4.5	-2.75	4.5	3.75	3	3.25	2.75	0.5
9.5	1.25	-4	1	-3.25	-4.25	1	-0.75	-1.25	5.25	2	-17.75	-30	-7.75	13.5	20.25	19.5	8	4	-0.25	-5	-5.25	7	2.25	-0.75	-1.25	-4.5	-1.5	0.5	0.75	-0.5	-5.25	-8.75	1.25	3.25	-3.75	-6	-2	6	6	2	1.75	-5	-5.25	9	5	-2.25	2.5
1	7.25	1.75	1.5	-7.75	-6	4	3.5	0.5	-1.5	-5	-18	-24.75	-12	4.5	11.5	14.5	14.25	3	-0.5	-2.75	-0.25	-1	3.25	3.25	-1.75	4.5	7	-2	-1	-1.5	-1.5	2.75	-1.5	0.5	-0.25	-3.75	-0.25	-3.75	-2.25	5.5	-0.25	-6.5	-5.75	0.25	1.5	2.75	2.5
4.25	0.25	6	6	6	5.5	-6.5	-3.5	0	0.5	-9	-25.25	-25.5	-8.75	9.5	10	13.5	2.25	-2	-1.5	10.25	7.5	3.25	4.75	4.5	-7.75	-0.25	0.25	-8.75	-5	-4.25	-5	-0.5	-2	-6.5	5.75	11.5	3.75	-1.25	1.5	6.75	3.5	9.75	6.5	-0.75	-2	-4.5	-5.25
1.25	-4.25	2	6.25	-1.5	-4.25	-1.5	0.25	-6.25	1.75	0.5	-24	-24.5	-2	13.25	16.75	15.5	12.5	-0.25	-3	1.25	5.75	0.25	-3.75	2	-0.25	-2	4.5	1	2.25	-6.5	-5	-0.5	-0.25	-3	4	-2	1	-5	-8	0.25	3.5	-4.75	-4.5	0.75	8.75	4	-1.75
-2.5	-0.75	8.75	8	-1.5	-5.5	-3.75	-0.5	0.5	-2.75	-11	-23	-15.5	2.25	17.75	13.75	14.25	13.75	-0.5	2.25	5.75	3	-0.5	-2.75	-2.25	-5	-5	-0.25	-0.25	-4.5	-3	-2.25	-1	2.5	3.75	5.75	-2	-7.75	-7.25	-2.25	-0.5	-2	2	0.5	8	0.75	1	-0.25
-4	4.25	6.75	3	-0.5	-1.75	3	1	5	2.25	-8.25	-19.25	-12.5	-1.75	4.5	17.5	17	8.5	3.5	3.75	0.25	0.5	-1	-0.75	-2	0	-2.5	-7.25	0	-3.5	-4.5	2.75	-5	-3	5.5	-0.75	-3.5	-1.25	5	-0.25	-0.25	-2	-2	0	-2.5	0	7	8.75
-4.25	-0.75	-1.5	5.25	9.25	2	-3.25	-0.25	-2	0.75	-1.25	-20	-23.25	-7.75	13.5	20.5	13.75	11	-2.5	1	-1.75	-1.25	0.75	7	5.5	-1.5	-7.5	-6.5	0.5	-3.25	-9.75	-8.25	0.25	-3	-6.75	3	7.5	4.75	3.75	-0.75	9	10.5	1.25	-7.25	-2.75	-0.5	3.5	-1.75
2.75	-0.5	-2.75	-6.25	-4.5	-4.5	-4.5	-1.5	-3.25	-1	-9.75	-16.25	-14.75	-11.25	1.75	18.75	23.5	18.5	9	5.25	2.5	-2.25	2.5	2.75	-7.75	-9	-2.5	1.5	-3	-3.25	-2.5	1.5	1.5	-4.25	-5.75	0.75	3	6.5	6	-5	-1.5	4.75	3.75	4.5	-4	-6.25	1	-4.75
-2.25	-6	-2.75	-5.75	-4.5	-4	-3.5	-2.25	-1.75	2.5	0.5	-13	-20.5	-12.5	0.25	14.25	19.5	11.5	8.75	6.75	3.5	-1	2.5	4.25	1	-4.25	-3	3.25	-4	-6.5	-0.5	-1.5	0.75	-3.75	1.25	4.75	-1	-3	2.75	-6	-13.5	-5.25	-2.5	0.5	3.75	8.25	12	-2
-3.75	-3.25	4.25	-0.25	-8	-2.25	5	8	9.75	-2.25	-11.75	-17.25	-18	-10.25	5.25	14.75	15	9.25	7.5	16.5	8.75	-1.5	0.5	-1.25	-7.25	-12.5	-9.5	0	1	0	-2	-5.75	-4.75	-4	-0.5	3	2.25	6.25	6	6.5	1.5	-7	-2.5	3.25	-2.25	-0.5	5.75	-1.5
-5.75	0	0.5	-0.25	6.5	7.25	-0.75	-6	1	6.25	-3.25	-20.75	-23	-10.25	11	19.5	17.25	15.75	12	4.25	-5.25	1	-1.25	-0.75	-5	-4	-5.25	-9	4.75	8.5	8.5	1.75	1.5	2.75	-4	-15.25	-8.25	-2.5	-1.5	-4.75	-1	-1	-4.25	-7.25	1	5.5	1.5	7
3.5	-1	-2.5	4.75	8.25	4.75	-2.25	-3.5	-1.25	-0.25	-10.25	-13.5	-1.5	2.25	7.75	12	5	4.75	7.25	-4	-2.75	-0.5	-3	-5.75	0.5	5.25	-0.75	-1.5	-2.75	-5	-10.25	-3.5	5	8	-4.5	-8.5	-4.25	5.5	10	4	-3.25	2.25	4.75	1	2.5	3.25	1	-2.75
-5.25	1	4.25	-1.25	0.5	3	-0.25	0.75	1	4.75	-10.5	-25.75	-10	13.25	18.5	15	12	7.75	4.75	-3	-10.75	-6.5	-3.75	1.75	6.5	0	-3.5	-2	0.75	-6.5	-6.75	-2	-1.25	-2.5	-7.75	-2.5	-2.75	-0.75	0.75	6	7.75	0	4.5	6	4.5	0.5	-2.25	7.75
0.25	-4.5	-7.5	-5.25	-4.5	0	1.75	-3.25	0.5	5.25	-10.25	-23.75	-13.5	-0.25	14.25	15	12	15	0.25	5.5	7.5	1.5	-1.75	-1.5	-4.75	-0.5	2.25	5	1.25	-1.25	-3.5	-3	1	-6.75	-18	-6.5	3.5	5.25	5.25	2.25	1.5	3.5	0	-4.5	-10.5	-2	4.25	-7.75
-4.75	3.5	3	-1.5	2	5.5	2	-1.5	-4.5	-1	-1.25	-18.25	-28.5	-19	8	25.5	20.5	11.75	5	0.5	2	3.75	-2.5	0.5	5.25	-0.75	0.25	-9	-6.5	-2.25	-0.25	3.5	1.25	-4.5	-6.5	-5.25	-5.25	-0.75	0	0.25	-2.5	1.25	-4.75	-3	3.5	7.25	9.5	1.25
-4.25	-6.75	-0.75	4.5	-0.5	1.75	0.5	-1.75	-0.75	-2.75	-8.75	-14	-11.75	-5	7	10	2.75	5.25	8	9.75	13.75	6.25	-1.25	-3	-3	-3.75	-3.5	-2	2.75	-2.5	-2	-9	-8.25	2.25	2	2.25	0	0.5	-4.25	-3.5	4.25	9.5	1.25	-6.25	-3.25	0.75	3.5	0.5
-2.25	1	1	0.75	1.25	3.5	2	-1.5	-3	6.75	-0.75	-16.75	-14.5	0.5	19.5	19.5	15.5	8	0.25	-1	-4.75	-3.25	-8.75	-6.5	-9	-2.75	4.75	-1.25	-2.5	-2.5	-4.75	-0.25	-1	-5.25	-2.75	4.75	4.5	-3.75	-1	1.5	-6.25	-2.5	2.25	3	2.25	-0.5	0.25	-0.25
4.25	5	3	1.25	-3.75	-4	-2	-1	-3.75	3.75	-4.75	-24.75	-26	-13.5	9.25	20.5	18.5	14.75	6	4	7	0.5	-3.75	-0.25	6.25	10.5	1.5	-6.5	-6.25	-7.5	-6	-3.25	-3	-6	-7.75	-2	0	5	-4	3.75	4	2.25	0.25	4	7	6.25	-0.5	-3
-1	3.5	0.25	-4.25	0	3	3.5	-2	-1.5	7	-0.25	-20.75	-24.25	-2.5	8	14	15	9.5	6.25	3	-0.5	-7.25	1.25	2	-0.25	-1.25	-2.5	-3.75	-2.25	1.25	0.25	3.25	-2.25	-5.25	-1.75	-3	-3.25	-1	0.75	1	-1.75	3.5	2	-3.75	-2.5	0.25	0.25	2
-3.5	-3	0	-2	-1.75	-1.25	3.25	-0.75	-2.75	7.5	4.5	-20.25	-24.75	-12.5	5.75	10.75	16.5	15.75	4.25	1.75	-1.5	-3.5	1	2.5	-1	-3.75	-4	-3.25	-0.5	-4.25	-6.25	0.75	1.75	5.25	1.25	4.75	2.75	-1.75	-7.25	-1.25	-3.5	-2.25	-1.5	-2.75	2	11.75	4.5	1
-9.25	-1.25	6.75	8.25	10.5	0.25	-4.5	0.5	1	-2	2.75	-13	-27.25	-18	0.75	14.5	19	17.75	4.25	1.25	2.25	6.25	1	-1	-2	-4.75	0.5	0.75	-3.5	-8.25	0	-1.5	-9.25	-3.25	0.75	4.25	1	-0.5	-2	-1.5	1.5	-3.75	4.25	8.5	2.75	-3.25	1.5	4.75
-1.75	2.5	7.5	6	10.75	6	-7.75	-4.25	0.25	2.5	3	-17.25	-25.5	-11	2.25	13.25	13.75	13.75	5.25	-0.5	4	-2	-2.75	1.25	-4	-8	-1.75	-3.5	9.25	10	7.25	1	0.5	-5.25	-13.25	-1	7	1.75	-1	-6.75	-2	3.25	1.75	-7.75	-5.75	-0.75	2.25	-2.25
4.5	2.75	4.25	-0.5	-6	4.75	-1.25	-3.75	-2	11	-2.75	-17.75	-16.75	-5	4	11.5	17.5	5	1.5	2.25	0.25	-2.5	2	2.5	-0.5	-2.25	4.75	-1	0	5.75	-1.25	-4.25	5	3.5	-4	-6.25	1.25	0.25	-3.5	-6.5	-5.25	-5.25	-8.5	-5.75	4.25	8.25	0.25	-1.75
1.25	2.5	0	-6.75	-1.5	2.5	8.75	4.75	-5	-3.75	-3.5	-13.5	-13.5	-5.75	5.25	19.25	24	21.25	2	-5	-3	-6.25	-2.75	-3.5	1.5	1.25	-4.75	-3	0.5	-1	-4	-5.5	-7.5	3	4.25	-8	-5	0.5	-1.25	-1	-4.25	4.75	4.75	-3	4	5.25	6.25	6.5
10.25	7.25	4.5	-5	-5.25	-7.75	-6.75	-0.5	7	3.5	-10.5	-22.25	-16	3.5	16.5	16.75	5.75	-3.75	2.75	3.5	3	5.75	3.5	-2.25	-1	1.25	4.75	5.5	6	0.25	-8.5	-9	-10	-10.25	-5	-0.75	1	-2	-1	-5	3.25	8.5	-0.25	-6.5	-2.75	-4	1.75	4
-2.5	-1.75	0.25	2.5	0.5	-1.5	-4.5	-3.5	-1.25	0.75	-5.75	-26	-25	-10.5	15	19.25	25	16.5	-5.5	-5.25	-0.25	2.75	2.25	-1	2.5	9	4.25	2	-2.75	-8.75	-3.75	4.5	-1	-2.75	-2.75	3.5	4.5	-1.5	-3.25	-7.25	-1.75	-2.5	-3.25	-2	-0.25	0.75	4.25	1.75
4	-6	-3.5	-1	2.25	7	6.25	-2.75	-3	-1.25	-6	-15.25	-21.5	-9.75	3.75	18.25	17.75	12.75	13	0.5	-6.25	-3.5	2.5	1	-5.5	-4.75	-4.75	-2.25	0	-5.75	1.5	2.25	1.25	0	-2.5	-3.5	-2	3.25	0.75	1	0.25	9.25	4.25	-6.25	2.75	1	-6.5	-6.75
4.25	7.75	4.25	4.5	4.25	2	-3.5	-6.25	-2.25	3.25	-8.75	-17	-11.75	0	10.75	11.5	8.75	5.25	1	5.25	4.25	0	0.75	1	-0.25	-3.25	-1	-0.75	-3.5	4	-2.5	-6.25	-11	-5.25	-6.75	-0.5	6.5	3.5	1	2.25	0.5	0	2.25	3.5	-2	-2	3.25	4.5
-2.5	2	0	-0.5	4	-0.5	0	3	6.75	-1.25	-8.75	-20.25	-6.25	-2.5	7.75	16	9	2.25	-0.75	2.75	-5.75	-6.25	4.25	7.5	7	2.5	0.25	-10.75	1.5	3	1.25	-0.25	-5.25	-5.75	0.75	-3	0.5	1	-3.5	1	4.5	-4.5	-3.75	0.5	-1.75	1	0.75	-6.75
5	7	-1.25	-0.25	0.25	3.75	5.25	7	1.75	2.25	-2.25	-15.5	-20.75	-5.75	3.5	10.75	7.5	-0.75	0	3.75	1.25	-4	-2.75	0.5	5	-0.25	1.5	0.75	-0.25	-2	-4.5	-9.25	2.25	7	-1	1.75	5.5	3	1	-7.5	-6.75	-3.25	3.25	2.25	2.75	3.25	2.5	1.75
-0.25	6.25	3.5	-1	-0.75	1.75	0	1.25	2.5	3.5	-11.75	-26.25	-25.25	-4	11.25	19.25	18.5	10.75	4	0.5	4.5	-5	-5	-1.5	3.75	-2.25	-4.25	0.25	2.25	-0.25	-5.75	0.5	1.75	-0.25	-0.5	1	0	1.25	1.5	4.25	8.25	2.5	-1.25	1.25	3.75	-9.25	-9.25	-4.75
-3.75	-1.25	4.5	7.25	-3.75	-0.75	4.5	-0.25	7	5.25	-10.25	-20.5	-19	0.25	10.25	20.25	18.25	8.25	-1.5	2	9.25	2.25	3.25	-1.5	-5.75	-1	2.25	1.75	-5.25	-14.75	-15.75	-5	-1.75	-3	3	7.5	2.75	3	-0.5	-6.75	-3.75	7.75	-3.25	1	9.75	8.5	1.5	-3
3.25	-2.5	-6.25	6.5	3.75	-6	-2.75	0.75	2.5	1	-7.5	-22	-18.25	-7.25	3.25	20.25	20.75	8.5	-1	-1	0.5	3.5	4	1.5	1.5	3	-1.75	1.5	-2.75	-8.25	-12.5	-1.75	1.25	-1.75	0.25	-1.75	-5.5	0.25	2.25	-3.5	3.25	-0.75	4.25	3.25	0.25	0.25	1.75	2.5
0	-2.75	-3.75	-6.75	-2.5	0	2	-1.5	0.75	9.25	5.5	-13.25	-23.75	-23.5	-7.5	10.5	18.5	24.5	18.75	8.25	6	2.25	-3.25	-0.25	-2	1	2.25	-8.5	-10.25	-7	-0.5	4.5	-4	-4	-2.5	1.5	1.5	-1.25	5	2	0	-3.75	-2	0.25	2.5	1	-3	-5.25
-4.25	-7.25	-1.5	3.75	-2.25	3.5	1.75	-2.75	1	8.25	1	-13.25	-18.5	-13.75	1.5	16.25	13.5	3.25	-0.5	1	-3.25	-2.75	3.5	2.5	7.5	0.5	-5	-0.5	-2.5	-5	1.75	0.75	-0.25	-1.25	-6.5	-9.5	-8.25	6.25	11.5	7.25	1.5	-2.75	-0.75	2.5	-2	-2.25	2.75	7
-1.25	-0.75	-2.5	-2	-0.25	3.25	5	5	1.5	0	-7.5	-20.25	-14.5	-2.5	14.25	20	8	11.25	12.75	3.75	1.5	2.5	-1.75	-5.25	-11.75	-6.5	-4.25	-9.5	-4.5	-8.25	-7	-3.5	-0.25	-6.25	0.75	8.75	8.75	8.75	8.25	0.25	-4.5	-0.25	-3.75	2.75	1.75	3.25	1.5	-0.75
5	3.5	0	-0.25	-1.5	1.75	2.75	0.75	3.5	3	-11.5	-19.75	-20.75	-6.5	10.5	12	10.25	11.5	8	4.5	0	0.75	1.75	-0.75	-4.25	1	0.25	-4.25	-4.25	-10.25	-11.75	-4.75	-1.75	-9.5	-2.75	5	8	6.5	7.75	9.5	10.25	4	-1.25	0.75	-4.5	-5.25	3.25	1.5
-4.5	-4	-4.5	3.75	9.25	2	0.5	0.75	1.25	-1.25	-2	-19	-28.5	-17.75	0.25	14.5	19.25	11.75	14	9.5	4	-1.25	0.25	-1.5	-2.75	-4.75	-8.5	-8.75	1.75	3.75	3	7	1.75	-3.5	1	0.25	2.75	-6.5	-7.25	-5.75	-2	-0.75	-3.75	3	2.5	-7.25	1.75	9.25
-4.75	-4.25	-4.5	-0.5	-0.75	-4	-4.75	2.75	6.75	-0.75	-8.25	-21.25	-15	3.25	8.5	12.75	16	12	1	1.75	11.5	7.75	0.75	3.75	-4	-10.25	-7.5	-4.5	-1.25	0.75	-1.75	0	1	-0.75	0.25	1	-8	-3.5	4.75	-3.5	-4.5	-6.75	-4.25	-0.5	2.75	2	-3.5	-4
6.5	6.5	-4.25	-6.5	4.5	3.5	2.75	1	1.75	5.25	-7.75	-25	-13.75	12.25	19	15.75	10.5	2.75	-2.75	-5	-2	-1.25	-1.5	-1.25	-3.75	-7	-13.5	-0.25	7	4	-2	-2.75	2.75	-4.75	-10.75	-5.5	-1	0	1	10.75	6.5	-5	-5.5	2.5	-0.75	2	6.75	0
-8	1.5	5.25	1.75	-1	1.75	-3.75	-5.25	-3.25	2.75	-1.5	-15	-26.25	-14	4	14.5	16.5	9.75	7.5	5.25	0.75	-2.75	-1.75	5.75	-4.5	-4.75	-0.75	3.5	-3.5	-3.75	-3.75	-2.25	0.25	-3.25	0	4.75	10.5	4.25	4.75	0.5	2.25	2.5	-4.5	-0.75	-2.5	0.25	3.75	-1.25
4	8.25	4.5	-1.75	-2	8.25	5.25	5.75	1.75	2	-11.5	-23.5	-9.75	1.75	7.75	12.75	5.5	6.5	6.25	-0.25	-1.5	2.75	1.5	-0.25	0.25	-4.75	-10.25	0	-1	-3.75	2.25	-1.75	-3.5	-6.75	0.75	2.5	3.25	7	-6.75	-8	2.75	10.75	5.5	0	0.25	2.75	2.25	0.75
-5.75	6	4.25	2.75	-1	-4.75	-2	6.5	7	5.5	-10.5	-23.25	-16.25	-2.25	11.5	21.5	17	6.75	3.75	-2.25	0.75	-1.25	-2	0.25	-4.5	-8	-0.25	3	-5	-7	-12	-8.5	3.25	8.5	4	4.25	-4.5	1.5	9	0.25	-5.5	-1.75	1	1.25	6.5	2	-2.25	1
-5.25	-2.25	-0.5	0	6	-0.5	-2.25	1.5	-2.25	6.75	0.25	-25	-28.5	-3.75	7	18.5	21.75	14.25	7.25	-0.5	-5	-6.5	3.25	5.25	1.75	-7	-9.75	2.25	2.5	-2.75	-4	-0.75	-0.75	5	8.25	2	-6.75	-2.75	2.25	0.5	-5.25	-2	-2.75	1.75	-1	-4.5	-3.25	4.25
0.5	2.75	3	6.25	0	-4.25	-6.75	7	8	0	-5.5	-24.5	-32.25	-8	5.25	12.75	23	7.25	1.5	2.75	-2	-1	-1.5	1.75	-0.5	-2.75	1	-0.25	1.5	3.25	1.5	-6.5	0.5	-0.25	-2.25	-4.75	4.25	4	5.75	3.75	-3.75	-6.5	-5	4.5	5	-4.5	-4.75	3.75
2	1	-2	-8.5	-6	7.25	13.5	0.5	-4.25	-4.25	-7.5	-25.25	-24	-2.5	10.25	14	9.75	7	9.5	-3.25	1.5	6.25	-3.75	-5.5	0.5	5.5	6.25	2	0.75	1	4.5	-1.5	0.25	-7	-2.5	0.5	-0.25	-6	-9.5	-3	0.5	-5	4.75	5	4.5	4.25	-0.25	-2.5
-4	-1.75	2.5	5.75	-0.75	-5	-1.75	6.5	6.5	2.75	0.25	-16.5	-27	-15.5	1.75	11.25	13	12	5.5	2.75	7.5	7	3.75	2.75	3.5	-2.5	0.75	3.75	1.5	-3	-5.25	-8.25	-5.25	-4.75	-3.25	2	-0.5	-3.5	-1.5	-1.5	-7	-2	-3	2	0.5	2.5	3.5	4.75
1	-3	2.75	3.25	-0.5	-0.75	1.25	-2	-4.25	2.5	-11	-23.25	-17	-1	10.75	17	10.25	10.75	6	2.75	3.75	-5	-0.75	1.25	-0.5	3.25	5.25	-1.75	-7.5	-3	-6.25	-8.75	0.75	-6.75	-5.25	2.5	4.5	0.75	4.5	0	5.25	1.5	-0.75	-5.75	1	5.5	1.75	-0.25
0.75	2	5.25	-0.75	2.25	-0.75	6.5	2.25	-5.75	-9.75	-10.25	-14.5	-13.75	-4	6	18.5	24.75	17.5	10.25	4.25	-1	-5.5	-4.75	-3.5	-2.25	-1.75	-0.25	3	-7	-5.5	-3.25	-8	-6.75	4.75	0	0.5	-0.75	4.25	-3.75	-1	-0.75	2	2	2	-1.5	2	3.25	1.75
0	-5.5	2.5	1.5	1.75	2	0.5	-0.25	-1.25	5.5	-4.25	-13	-8.75	-1.5	-1.25	12	12.25	8.25	-2	-3.25	-2.75	-5	2	0.5	4.75	4.75	0.5	-1.75	-4	0.25	3	1	0.75	0.25	-6	-2.25	-1.25	3.5	-2	-11.5	-9.5	-3.75	-5.5	-5.75	2	9	10	12.25
-5.5	-6.25	2.25	4.25	-2.25	-3	-1.25	-0.75	-1.5	5.25	-0.25	-22.5	-25	-5	7.25	21.25	22.75	10	4.75	-0.5	6.75	4.5	-4	-2	-1.25	-2.25	-4.75	-2	-0.25	-6	-4.25	-2	-6.25	-1.5	-7.25	-1.5	0.25	2.25	1.5	1.5	-0.5	2.75	4.75	-2	-0.75	0	-4	-2.25
-1	7.75	1.25	4.5	4	-1.25	3.5	7	-5	-6.5	-7.25	-27.5	-27.5	-10.75	4	20.5	14.25	11.5	12	0.5	6	11.75	1.75	0.25	-1	0.75	0.5	-3.25	-5.5	-0.75	1.25	0.5	-6	0	-4.5	-13	-1.75	-0.5	1.75	2.75	-1.5	-4.75	0.5	2.75	7.25	-0.5	-4.5	0.25
-1	0	4.25	-0.5	-2	-2.5	2.25	-0.25	-5.25	2.5	-5	-23.75	-28.75	-20.75	0	16.75	11.75	12.5	5	10.75	7.5	6.75	6.75	-2	-3.5	-1.25	2.5	5	7	3.25	-4.75	-6.25	2	7.25	1.75	0	-4.75	-7.25	-5	0.5	-0.5	-6.5	-1.5	-2.75	-0.5	5	0	-5.5
-4	6.5	2.25	5.5	5	3.5	-2.75	-9.25	-4	-2.5	-12	-23	-13	11.25	26.75	27.25	17.5	3	0	-2.75	-7	-1.5	-2.5	-7.25	-4	2.25	-2.75	-4.5	6	3.5	4.5	2	-4.5	-4.75	5	-1.5	-7.75	-2.25	4.5	5.25	-5.5	-11.25	-4.75	5	9.25	-0.75	0	-0.75
2.75	5.5	-3.75	0	1.25	0	-1.75	-1.75	1.75	2	-8.25	-30.25	-24.25	-5.25	11.25	21.75	18	7.5	0.5	5.75	1.75	2.5	4.25	-2	-3.25	-5.75	-0.5	-1.25	0.75	-6.25	-4.25	0.25	0.25	-3.25	0	1.5	-1.25	-2.75	4	7.5	4.25	-0.5	-1.75	0.5	3.75	3	-4	-8
-4.25	-5.75	-5.75	-8	1.75	-3	1.75	11	9.75	2.75	-0.75	-17.75	-22.5	-6.5	17	22.5	10.5	3	3.75	-2.5	0.25	1.5	-7.25	1.5	6.5	0.5	-1	2.5	-3	-3	0	-11.75	-8.5	-0.75	-1	-2.5	-3.5	4.25	-2.25	-3	2	3.75	1	-1.25	0.25	-1	-2	4
-7.5	-11.25	-8	-3.75	5.5	5.75	9.75	11	3.75	-0.75	-5	-21.5	-27.5	-4.25	8.25	14.5	20	16.5	1.5	2.75	6	6.25	1.25	-6.25	-5.75	0	-5.5	-7	-0.75	-3.5	-6	2.5	-0.25	3.25	4.5	-4.75	3.5	-1.5	-3.75	-4.25	-2.25	3	-0.5	-4.75	0	-5	-2.25	-3.25
0	8.5	10.5	1	-3.25	1.25	6.75	3.75	-3	-2	-12	-15.75	-16.5	-4.25	10.5	13.5	12.25	9.75	10.5	15	4.25	-2.75	2	0.25	-10	-19.25	-11.25	-6.75	-11.25	-6.25	-4.25	10.5	3.5	-1.5	1.5	7.75	2.75	7.5	-1.75	-3.75	4.5	-2.5	-9.5	1.75	6	2.5	-2.5	-3.25
-1.5	1.75	-2	-3	-1.25	3.25	4.5	1.75	-3.75	-4.75	-10.75	-29.75	-28.75	-5.5	8.5	20.25	20.75	13	9.25	15	9.5	6.5	2	-0.25	-0.5	-7.5	-2.75	3.25	1.75	-2.25	-4.25	-6	-6	-2.25	4	-8.5	-10	-3.5	-8.75	-0.5	4	5.5	4.25	2.75	0	0.75	-0.5	-0.25
3.25	-3	-2	-5	-2.5	2.75	5	3.25	4.5	-0.25	0.75	-14.75	-16.5	-3.25	14.25	15.75	16.75	12	2	-1.25	-8.5	-9	-1.25	-0.5	-2.25	-4.25	-7.25	4	5.75	-5	-5	1.5	5.5	8.75	5	2.25	-8.75	-7	0.75	-2	-0.25	-2	-3.25	-1.75	0	4.75	11.75	11.5
-4	-4	5	9.25	-1.75	-3.5	-7	-6	-1.75	1.5	1.5	-14	-13.5	-3.75	3	12.25	6.75	2.5	2.25	-0.25	6.25	2.75	-3	-3.5	1.75	2	3.75	6.5	3.25	-0.75	-3.25	-5.75	-4.75	-1.25	0.25	-2	-1.25	1.25	1.25	-6.25	0	4.5	-1.75	-2	2.25	-1.75	1.5	2.5
-3.5	-3.5	-1.5	1.25	0.25	-2.75	1.5	4.25	2.75	3.5	-2.75	-22.5	-25.5	-5.5	9.5	16.25	17.25	8.75	-3.25	-3.25	1.25	1.75	1	-2.25	0.25	-1	5	1.75	-6	-0.25	5.5	4.5	2.25	-3.5	-5.25	-9.25	-10.75	0.5	6.25	-0.5	-2.25	3	0.5	-2.5	-2.25	6.75	3.5	-8.25
3.75	3	5.5	8.75	-4.5	-4.5	4.5	6.5	2.25	4.25	3	-13.75	-18.25	-10.5	2	12	14.75	13	5	0.25	-6	-2.25	-0.5	2.5	-0.25	-5.25	-5.5	3	-3.5	-3.5	-2.5	-3	2.5	0.75	-6.75	-3	-4.25	0.5	1.75	-3	1.25	-3.25	6.5	3.5	-4	11.5	9	3
-3.5	1	7	2.5	-6.5	4.5	2.75	-6.5	-0.5	8.25	-0.25	-16.75	-21.75	-9.25	4	18.25	21.25	12.25	2.25	2	7	5.25	2.75	-1.25	-7.5	1.25	-4.5	-7.25	-7.75	-2.25	-3.25	-9	4.25	2.75	-7	-4.25	-1.25	-2.25	7.5	10.25	1.5	-4.5	0.25	6	-0.25	-0.5	-6	-1.5
5.25	1.75	-0.25	-5.25	-6.25	-4.75	-0.5	-0.75	-1.25	2.75	-1	-20	-17.75	-6.25	7.25	20	18	13.75	7.25	2.75	1.75	1.75	-1.75	3.25	-1.5	1.5	-3.5	-4	-6.25	-3.25	1.25	-1.75	-3.75	-5.25	-4.5	-0.5	-0.25	-3	1	4.75	1.5	-10.75	-5.5	3	6	3.5	4.25	0
6.75	7	3.5	-2.25	-5.75	0.25	7.5	4	-1.5	-1.5	-6.75	-21.5	-28.75	-6.75	5.5	18.5	16.5	6.75	3.5	8.5	6	3.75	1.75	-2.5	-11	-6.25	0.75	-6	-3.75	-12.25	-3	5.5	1.75	0.75	5.75	1.75	-1.5	-4.25	2.5	10	4.25	-1.25	0	4	2.25	-3.5	-9.25	-8.75
-0.5	2	-2.75	3.25	-1.25	-5.5	-3	4.75	4.25	1	-12	-21.75	-17.25	4.5	17.5	20.75	9.75	2.5	-1.5	-6.25	-4.5	2.75	5.25	1.75	2.5	2.5	0.5	2	-0.5	-3.5	-2.5	-4.75	-5.5	-5	-3	-5.5	-0.5	-1	-4.75	0	9	6.75	-3	-9.25	-1.75	0.5	-2.5	-2.25
-1.75	1.25	-1.25	-0.5	3	0.25	-1	-6.5	-5.5	0	-4.75	-21.25	-24.75	-10.25	13	23.5	22	13	5.75	-1	-2.75	3	2.25	5.5	5.75	0.25	-7.5	-1	-7.5	-6.25	-7.25	-3.5	2.25	3.75	1	-3.5	-1.5	-0.25	1.5	-3.5	-1.25	-2.75	-5.5	3.25	1.75	-0.5	2.5	10.25
7	2.25	-1.75	8.75	9	-1.25	-0.5	5.75	2.5	0.75	-10.75	-22	-27.5	-12	12.25	15.5	11.75	12.75	6	3.75	7.5	3.25	1	0.25	-5.5	-10	-6	3.5	-0.25	0	-1.75	-7.25	-6.25	-2.25	-1.25	-2.75	1.25	-4.5	-5.5	8	7.75	5.75	4	0.5	-3	4.5	1.5	-6
2.5	0	3	4	-2.75	0.75	5.25	1.75	0.25	3.25	-3	-21.25	-24	-16.75	-2.25	14.5	13.75	8.75	6.75	0	-1.25	0.5	3.75	-0.5	4	1.5	-2.25	-1.25	-3.25	1.5	1.5	2.25	-0.5	-10	-11.75	-2	1	1.75	10.5	3.25	-2	1.75	-2	1.5	13.5	5.5	-5	-0.75
3.75	-1.5	0.5	3.5	-3.25	1.25	3.75	-5.75	-3.5	1.5	-9.75	-24.75	-21	-4.75	10	19.25	18.75	9.75	10.25	5.5	-2.25	-0.25	1	3.75	-0.25	-1.5	0.25	-8.75	-7.75	0	0	-6.25	-8	-7.25	-2.75	2.75	5	5.5	2.75	0.75	6.25	5.75	-0.25	0	-2	-2.25	-4.75	-4
1.75	-2	-8.5	-10	-3.25	-0.75	2.75	5.25	5.75	-0.75	-6	-15	-7.5	0.5	3.75	11.75	15	4.25	-7	-1.5	0.5	-2.25	0	-3.25	-1.75	-2.25	-7	-2.25	-2.5	-1.25	5.25	0	-5.5	1.25	-0.25	0.75	2.5	1.75	7.25	8.75	2	-5	-3.75	2.75	7	4.5	-1	3.25
2.75	-2.5	2.25	7	3.5	-1.5	1	0	3.5	-1.5	-11	-24	-19.75	-5.25	5.5	14.25	17	10.5	5.5	3.5	12.5	6	-4.25	-4.25	-4	-1.75	4.5	-0.25	-3.25	-4.5	0	-1.5	-1.5	-4.5	-6.75	-3.5	-0.25	2.25	1.75	-3.25	-2.5	-1.5	3.5	3.5	1.75	0.5	6.25	4
6.5	4.75	5.5	5.25	6	8	6	-1	3.75	6.5	2.5	-17.75	-28.25	-9.5	3.25	18.75	19.5	6.25	-0.25	-1	-5.25	-6	0.5	0.75	-4.25	-6.25	3	6	-1.75	-5	-2.25	5.25	6	-2.5	-7	-2	-2.5	3.5	1.5	-5.25	-3	4	4.5	-5	-5	1	4.5	1.25
-3.75	4	8.5	0.75	-6.5	1.25	2.25	-2	4.75	3.25	-12	-32.75	-12.25	9.5	14.75	13.75	16.5	9	-1.5	2.5	2	-4	-1	2.5	1.5	-4.25	-8.25	-6.25	-4.75	-1	-0.25	-1	-4.5	-3	-3.25	2	1	-1.5	6.75	8.75	-1.75	-2	-0.25	-3.25	0.75	4.25	0.25	0.75
10	5.25	1.5	0.25	-2.5	2	-3.25	-0.75	7.25	5	-5	-25.25	-22.25	4.5	15.25	11.25	2.75	2.25	1.5	-2.5	3	2.25	-5	-5.5	3	3.25	-2.5	-7.25	1.5	-3	-0.75	3.25	2.5	2.25	-1	-1.25	-0.25	-4.75	-4.75	2	4	-2	0	3.25	-1.75	-1.5	6.75	6.5
5.75	5	1.5	2	6.25	3.75	-1	-2.75	-2.25	1	-7	-24.5	-31.75	-14	11	18.25	16.25	12.5	9.25	7	2	-0.5	3	-2.5	-1.5	0	9.25	2.75	-5	1.25	-1.75	-5.75	-5.75	-5.25	-0.5	1.5	2.75	-0.25	-3.5	-6.5	-3.75	2.25	-5.5	-5.25	-4.25	1.5	4	4
-1.5	0	1.75	-0.25	-3.75	1.5	7	-2	2	5.75	0.5	-19.25	-19.5	-2.75	12	17.25	11.25	-1.5	-0.5	-4.5	-3.75	-3.75	6.25	2	-9.25	-2.5	0.25	-2.5	4.5	12.25	8	-8	-4.25	1.25	-2.25	-5.5	7.75	0.5	-0.25	-1	-0.5	1.75	3.5	5	0.25	-3.75	0.75	2.5
3.75	0.75	3.75	6.25	5.25	-1.25	4.25	5.25	-7.75	3	0.25	-15.25	-26	-20.25	-2.75	11.25	19.5	11.75	-1.25	2.75	0.5	-1.25	0.25	0.75	-1.25	-5	-9.5	-4	6.75	3.5	7.75	5.75	1	0.75	-3.25	-5.25	-0.75	-0.75	-1	3.25	-1	-1	-2.75	0.25	-2.75	0.25	6.25	-1.25
3	2	-0.25	-2	-2.25	-7.75	-4.5	-7.25	-2.25	3.75	-5.75	-12.25	4.75	1.25	6.5	11.25	8	2.25	1	1.25	1.75	5.5	7.75	7	0	1.25	0.25	-2.5	-10.25	-11	-2	0.5	-0.5	-3.25	-5.75	-1.25	1.5	5.75	2.5	-1.75	-4.75	-4.25	5.5	3	2.75	-2	-2.25	2.25
7	0	-1.25	5.25	6.5	2.25	1	0.75	-10	0.5	0.5	-13	-8	-5.75	7.5	10.5	0	-7	1.5	7.75	6.25	8.5	4.5	1.5	5.25	1.75	-1.25	-9	-7.25	-9	-4.25	1.5	-2.25	5	0	0.5	0.5	1.5	-5.75	-3.5	-2	-0.75	-1.75	2.5	3.25	-0.75	7.5	6.25
4.5	10.75	8	-5.75	-7.5	2	-2.5	-4	3	0	-12	-17.5	-11.25	8.25	20.5	20.75	13.75	0.75	-3.5	0.25	0.5	-0.5	-3.5	-6.25	4.75	-1	-12.25	-8	-1.75	1.5	4	-3	-5.75	-1.75	-1	7.75	5.25	0.25	0.75	2.25	-1	-6	3	3.5	-0.5	2.25	-1.25	1.75
6	2.75	1.5	-4	-2.75	2.5	2.5	5	2.75	4.5	-5	-12.75	-5.25	5.75	9.5	11	2.75	-5	2	0.25	-8.25	-7	-2.5	-0.5	-6.5	-1.25	1.75	3.25	-1.5	-2.25	0.5	6.5	2	4.25	9.75	10.5	-4.25	1.25	10.75	-2	-7	-5.75	0	-4.25	-10.75	-11.25	2	4.25
4	-1.5	2.25	16	7.25	6.5	-2.5	-8.25	-0.25	4.5	-6.5	-24.75	-27	-9	13.75	11.25	13.75	13	5.25	3.25	1.25	-5.5	-4.75	4	-5.75	-0.25	0.5	-3	-6.75	-2.75	-3.25	-3	-6.75	0.5	-4.75	-3.75	6.5	11.5	5.75	3	3.5	-1.5	0.5	1	1.75	3	2.25	-4
-0.25	-3	-4	0.5	5.25	0.75	-1.75	1	-1	5.75	-7	-23.5	-17.5	-3.25	15.5	18.75	16	10.25	-4.25	-5.5	-3.25	3.5	5.5	-1	-6.25	6	-0.25	-8.5	-6.75	-3.5	-3	0.5	-2.75	-3.75	-7.25	-8	-0.5	1.75	4	7.5	-0.75	3.75	7.75	8	6.75	-0.5	0	-0.25
-1.25	-4.25	-1.75	-2	0.75	-1.5	-3	1.5	5.5	8	-0.75	-20.25	-25	-9.75	7.25	11.75	11.75	15.75	3.5	2.75	-1.75	-4.5	0.25	3.25	1.25	3.25	1.5	-2.5	-10.75	-4.5	-1.5	2.5	2.25	0.25	-3.5	-2.25	1	6	1	-3	0.75	1.75	-3.25	-6	-1.25	7.5	5.25	-1.25
0	-3.75	-0.25	6	4	3	-1.25	-1	-1.75	-2.25	-11.5	-21.25	-13.75	6.75	19.5	12.25	4.25	6.25	1.5	-5.25	3	3.25	0.25	-0.5	6	-1.75	-9.5	-8.25	-1.75	8.25	1.75	-3.75	-3.25	-1.75	0.25	1.25	0.25	-1.25	-0.75	-0.75	3.25	7.25	1.75	-6.5	-1.5	-0.75	2.5	2.25
-3.25	0	3	8	11	5.5	5.75	5.5	8.25	5.25	-5.25	-15.75	-27	-14.75	10	16.75	10.75	3.25	-4	-4.75	-1.25	0.75	-1.5	1.5	-1	0.75	-5.25	-0.5	-1	-3.5	-4	1.75	2.25	0.75	5.5	2.5	-1.5	-3.75	-8.25	-9	0	6.5	9.5	6.5	1.25	-3.25	-0.5	4.25
3.25	1.5	-2.75	-2.75	3.5	2	1.25	-5	-11.75	0.25	3.5	-20.5	-29.25	-4.5	14.75	23.5	19.75	19.25	12.75	-1.25	-4	-1.75	-3.25	-2.75	0.5	2.25	-2.5	-3.75	-6.75	-3.75	0.75	3.5	-5.75	-9.25	-0.75	2	-5	-10.5	-6.25	-1.75	3.5	1.5	-0.25	8.5	3.25	1.25	3.75	-2.75
6.75	7.5	2	-4.5	1.5	-3	-1	-0.25	-1	1.75	1.5	-16.5	-27	-13	-1.25	12.25	18.25	15.25	7	5.25	4.5	-2	-5.75	-2.5	3	-1.5	-6.25	-0.75	3.75	6.5	1.75	-5.25	-6.75	-2	-5.5	-4.75	-0.5	-3	-4.25	3.25	6.75	1	5	1	-0.25	2	6.75	3.25
3.5	-1.5	2.75	6	-0.25	-2.75	4	3.5	-1.25	5.75	0.5	-19.5	-24.25	-8.5	1.5	11.5	18	11	-4	1.25	-2.75	-1.25	-4.25	-6.5	-3.25	2.5	6.5	7	10.5	-1	-9	-0.5	1.75	-4.5	-3.5	3.5	-3	-5.75	-4	0.5	2.5	0.25	-1	4.5	1.75	-2	-5	-1.75
2.75	-5.75	-8.25	-1.5	5	4.25	4.5	6	-7.5	-11	-3.75	-13.5	-3.25	-1.5	-2.25	11	12	-1.5	0.75	11.25	9	0.5	0	4.75	-1.5	-3.25	1.5	0	-6.5	4.5	5.75	-1.75	-3.75	-0.25	-2.75	-3.5	-2.5	-0.75	-4.5	-4.25	-1	-8.5	-2	5	-1	6	9.5	5
-2.75	-4.25	0	-1	7	9.5	8.25	0.25	0.25	5.5	0.25	-17	-18.25	-11	10.75	22.75	21	3.25	-3	-2.75	-1.25	-10	-3.75	1.25	2.75	-0.25	0	-5.25	-3.5	-1.5	-4	-1.75	-3.75	-4	0.25	-3.5	7.75	5	-4	-4	-5	-0.75	10.5	5.75	-0.25	2.5	9	14
0.75	-10	-5.5	2.25	0.25	-4	-7.75	-4.5	-0.5	-4.25	-6.25	-13.25	-10	-1.25	9.25	18.25	13	1.25	-2	5	8.75	7	3.75	2	-3.75	-8.5	-0.5	-0.5	0.75	7	-3	-4	0	-5.5	-6.25	-2	-2.75	-4.75	3.5	-0.5	-5	-2.75	2	3.25	-2.5	3	-0.75	-0.5
5.5	4.25	-2.75	-2	-1.25	3.75	-1	2.25	6.25	0.75	-6.75	-20.75	-24	-10	8.5	13	14.75	6.25	2	0	-1.5	-1.25	-3.25	2	1	1.5	3.5	2.25	-7.75	-1	6.75	9.75	4.25	-5.75	-2.5	0.5	-2	-5.5	-6.25	0.25	-4	-1	2.25	0.25	-4.25	-4.5	3	-1.75
-0.5	-0.5	1.75	1.75	-3.75	-1.5	4.25	4.5	8	-0.25	-4	-16.5	-24.75	-13	5.75	21.25	28.25	14.25	6	5.5	4.75	2.5	1.75	-2.75	-7.25	-6.75	-5.5	-4	-5	-4	-3.75	-6.5	-3.5	0.5	0.25	-1.75	-3.5	3.25	4.75	1	-0.25	-5.5	-2	0.5	0.5	4.75	0.75	5
4.75	-0.5	-2.25	-1.75	2.25	0.75	-1.5	-6.25	-2	9	-2.25	-17.25	-21.25	-9.25	3.75	17	22.5	13	2.5	6.5	-1.5	-9.5	0.75	-3.25	-3.75	-1.75	2.25	3.75	-3	-8	0.75	-1.5	-8.25	-7	-0.5	1.25	0.25	6.5	10.5	3.25	1.25	-5.25	-4.25	-2.5	2.25	3.75	5.25	1
5.25	8	-0.25	3.25	3	-0.75	-2	-4.25	-5.75	-1.5	-7	-26	-25.5	-4.25	11.25	15	15.5	15.25	8.5	-0.25	0.5	1.75	3.75	-1.75	-7.25	-1.75	1	0	0.25	1.5	1.25	2.25	-2	-1.25	0.25	0	-2.25	-7	-9	-2	1.25	0	-0.75	5.75	6.75	-5	-0.5	2.75
-1.25	-1	-1.25	4	-2	-3	5	4.5	1.25	-2.25	-8.5	-21	-22	-1.25	8.25	13	17.25	11.75	3.25	-0.25	-0.25	-1.75	3.75	-3	3.75	-0.25	-3.25	2	0.5	-3.5	-3.25	-4	-9	-8.5	4.75	3.5	-0.75	2.5	4.25	1	-0.25	-2	2.25	4.5	3	-1.25	-7.25	3.25
-2.25	1.75	3.5	4	6.25	-3.25	-4	3.75	7.5	4.25	-4.25	-19.5	-20.25	-7.25	7.5	16.25	11.25	-0.25	7.5	11.75	7.5	-0.25	-1.75	-1.75	-6.75	-2	0.5	-5	-5.25	-4.75	-10.25	4.75	6.5	-5	-5.25	-5	4.75	5.5	0	-6	-1.5	7	3.25	-0.25	2	5.5	5.5	-3.5
0.75	3	1.5	-2	-0.5	-5	-10.75	-6.5	5	8.75	-6	-21.75	-15.25	0.25	14.75	15.25	13	0.75	-2.75	6.5	7.5	-3	-5	3.25	4.75	-4.75	-4.25	1	-6.75	-2.75	-2.75	0.75	-0.25	0.75	4.5	-4.25	-10.75	-4.25	-0.25	5.25	-3.5	-0.75	6.75	-1.5	6	10	4.75	10.25
2.5	3.75	-0.75	1.5	-1.5	0.5	-6	-1.25	9.5	8.25	0	-15.75	-22	-10.5	10	14.5	5.5	-0.25	3.75	-3	-6.75	-6.25	1.25	0.5	6	5.25	-0.75	-6.75	1.25	1.5	-1.25	-3.5	-10	-6.75	1.25	4.25	0	2.5	3.25	-1.5	-0.5	0.75	-0.75	2	7.5	5	7	0.75
2	0.25	2	3.25	2.25	-3	1.5	-2	-0.75	-4	-8.75	-20.75	-20.25	-11	0	17.75	23	13.75	-3.75	-7.25	-2.25	6.25	4.5	1.5	5.75	6	-3	-2.25	0.5	-1	2.5	-2.5	-7.25	-5.5	-3.75	1.75	5.5	-0.25	3.25	-2	-10	-5.75	1.5	3.25	2.5	-0.5	0.75	3.5
-0.5	4.25	9.5	6.5	3.25	0.25	-2.5	-2	4	6.5	-4.5	-15.75	-19	-7.25	7.75	18	14.5	4.5	0.5	-5.25	1.25	-2	-4.5	-2.75	-3	-4.5	4.25	-2	-8	0.25	-1	-8.5	-4.5	4.25	4	3.75	6	5.5	-0.25	4	1.75	6.25	1.5	-1.25	-2	-9.25	-2.5	-0.75
-1.5	1.25	9.25	5.5	3.25	-6.25	-10.5	-6	-2.75	-2.25	-6.25	-17.25	-13.5	0.5	8	15.5	12.5	13.75	17	9.75	10	1.75	1.75	5.5	-2	-8.5	-16.75	-8	-10.25	-15	-13.5	-2	4.25	1.25	-6	2.5	6.25	-3.75	-4	7	9.5	9.5	0.25	0.25	4	2.25	-0.75	-7
-0.5	0.5	2	-4	-0.75	6.5	0.5	1.25	8.75	9.25	-5.25	-18.25	-16.5	-10.5	5.5	19.25	17	3.25	-1.25	0	-1.75	5.75	-2	-6.75	-10.5	-3.75	-1	9	6.75	-4.75	-3.75	-2.75	-3	4	5	1.75	-1.75	1.25	-0.75	-4.5	3.5	6	-3	-4.25	5.25	1.25	-4.5	-4.25
4.25	1.5	1.5	1.25	-3.25	-6	-2.75	-1.75	1	2.5	-8.25	-18.25	-18.5	-8.75	9.75	20.25	22	13.75	3	-4.5	-1.5	0.75	-2.75	-6.25	-4	1.75	1.25	1.75	-5.75	-3.75	2.5	2.5	-0.75	2.25	3.25	-3	0	3.5	-2.75	-3.5	-5.75	-4.75	-2	-6.5	-3.75	0.75	7.75	6
8	5.5	5.5	1.5	-0.25	0.25	0	-5.5	-5.25	-4.75	-11.25	-13	-6.75	-0.5	12.75	10.25	0.5	0.25	0.75	-2.25	-3.25	-3.25	-4	-4	-3	-5.25	7.75	17	9	1.5	-2.25	-0.75	-1.75	-4.25	2.5	-1	-1.25	-4.5	2.25	7.5	4.75	5	3.25	-2.5	-3.25	-3.75	-4.5	-4.5
4.5	0.5	-0.25	-0.5	-1.5	-1.25	-10	-6.5	2.75	5.75	-4.5	-21.5	-16.25	10.75	22.25	11	11	6.5	2.75	6.5	2	-0.5	2	-1.5	-5	-5.25	-0.5	-5.5	-7	-10.5	-7.5	-4.5	7.25	7.25	2.75	1	5.75	1	1.5	-0.75	-7.25	-0.25	4	0.25	-1.25	2.5	7.5	1
-3.75	-0.25	-2.25	7.25	-2.25	-4.5	1.75	1.25	-4.75	-5.25	-10.25	-18	-9.25	0.25	19.25	22.25	15	10.75	8.25	3.25	-6.5	-3.75	-7	-7.75	-2.75	2.75	-6.75	-5.25	-8.25	-5	-6.75	6	14.25	1.25	-8.75	-3.5	0	-0.25	3.25	4	-0.75	2.75	3.75	-0.5	4.75	3.25	0.5	0.25
-3	-6.5	1.75	4	7.5	9.25	-1.5	0.5	6.5	0.75	-8	-28.25	-18	0.75	9.75	15	13	5.5	3	2.25	3	3.5	-2.25	-4.5	-4.25	-4.25	0.25	2.75	0.25	3	11.25	1.5	-11.25	-4.25	-3.5	-3.5	4	-2.5	-5.75	-5.75	0.25	2.75	3.75	-2.25	-3.5	-4.25	0.5	7.5
1.5	4.5	1.75	7	-2	-4.5	-0.25	3.25	6.75	14.25	-2.75	-23.25	-27.5	-13.5	1	15.5	20.25	4.5	-5.75	-1.75	2.25	4	1.25	-5	-7	-2.5	3	8.75	6.75	1.75	-2.5	1.75	4	-0.5	-5.5	-4.75	0.25	1.75	2.5	4.5	-2.75	-8.5	-6	-0.5	3.75	-0.75	2.25	-6.25
2	3.25	-4.25	-4	2	0.25	-1	1.25	2.25	4	-10.25	-28.25	-15.75	4.75	9.75	12	10	13	7.75	-7.5	5.5	1.75	-7.5	-4.75	6.25	6.75	3	-1.75	-2	-1.75	-3	-8.5	-8.5	1.75	1.25	-0.75	1.25	-2	-9	-4	-5.25	2	3.75	4.25	6.75	0.75	1.75	8.75
1.5	0.75	4.25	0	0.5	2.5	3	-3	-4.5	2	5.25	-15	-27.25	-21.25	0.75	14.25	20.5	18.25	13.75	10.75	4.75	5	3.75	3.5	0.75	-6	-7.5	-5.25	-0.75	1.5	-2.75	-5.25	-1	-1.75	-6.5	-4	-1.75	-1	1	2.75	-3.75	0.25	4.5	6.25	-6.75	-15	-5.5	8.25
1	5.75	4.5	0.25	0.5	3	-1.25	-2.75	0.75	8.5	-6	-27.75	-23.25	1.25	12.25	17	15.5	7.5	1.5	0	2.25	-0.5	-0.75	-0.25	0	-0.5	-5.25	0	-2	-7.75	-6.75	0.25	3.25	-0.5	-0.75	1.25	0.5	2.75	1.75	-1.5	-3.5	-1.25	6	1	3.75	-3.5	-8	-4
2	5.5	-3.75	-12	-0.5	-2.5	-8.75	3.75	12.75	8	-10.5	-21.5	-15.25	1.75	9	10.5	15.75	11.5	3.75	3	3.25	2.5	3.75	0.25	-7	-4.75	5	6.75	-1.25	0.75	4.75	-1	-9.5	-5.5	-5.25	-8	-0.75	-3	-2	2.75	3.75	-6	-3.5	-3	3.75	-1.75	-5.5	4.75
-3.75	4	11	10.75	2.75	0.75	3.75	3.75	-1.75	3.25	1.25	-14	-30	-21	-2.5	10.5	9.75	8.5	1.5	6	0.25	4.25	8.75	0.25	0.75	-1.5	3.75	0	-2.5	-7	2.5	1	2.25	-0.25	-6.25	-4.25	-1.75	3	-1	3.5	9	1	-0.5	-3.25	-16.5	-2	5.75	6.75
0.25	0.25	2.75	1	-5	-2.75	2.25	0.5	4.25	9.5	-10.25	-21.5	-5	3.75	13.25	14.75	4	-0.5	-3.75	-0.75	0.75	-4.75	4	3.25	0.75	-3.75	-2.25	2.5	4.25	1.5	-1	-6	-5	0.75	1.5	-2.5	2	5	-1.25	0	-4.25	0	4	5.75	5.25	0.75	3.75	-1.5
0	-0.75	5.5	9.5	5.5	3	3.5	-2.25	-4.75	-0.25	-4.5	-16.5	-16.25	-9.75	4.75	10.75	8.5	3	-2.5	2.5	6.25	2	-5.5	-5.25	-3	3.75	9.75	3.75	1	-3.5	-3.25	3	-2.5	-5.25	-4.5	-4	4.5	-0.5	-6.25	-5.25	-0.75	1.5	1.25	2.75	1.75	8	5	-1.25
0	1.25	3	1	-1.5	5.25	6.5	-3.75	3	6.75	-6.75	-12.75	-3.5	0.75	6.5	10.5	5.25	-3.25	-5.25	-0.25	-1.25	-3	-3.75	1	0	-2.5	-3.5	3	4	4.5	0.75	2	1	-2.25	-1.5	3	-3.25	-9	1	2.5	5.25	-1.5	-0.75	-1.25	-2	1.25	-4	-4.25
0.5	-2.5	0	0.75	0.25	-0.5	1.25	4.75	3.5	-1.5	-9.5	-28.5	-27	0.75	16	16.25	11.5	17	20	4.25	-1.5	4.25	-4.5	-4.75	-3	-3.25	-3.5	-3.25	0.25	-4	-2.75	-3.25	1.75	-3	-1.5	-1	3.25	4	0.75	-4.25	0.75	2	-2.25	-4.75	-1	-3.25	-7.75	-1
-3.5	-0.75	-1.25	0	6.75	0.75	-3	2.25	0.75	0.25	-10.25	-15.75	-1.25	-0.75	7	12.5	3.75	-0.5	1	0.75	5.25	3.25	7.5	3.25	-3.25	1.5	3.5	6.75	-5.5	-11.25	-8.5	-2.5	-2	-5.25	0.5	6.75	-2.75	0	6	1	-0.75	-1.5	0.75	-1.25	-1	-5	-3.5	2
-3	-4.75	-1.75	4.5	-0.25	0.5	2.75	2.25	-2.75	-1.25	-8.75	-23.25	-16.75	5.75	10.5	17.25	15.5	14.25	8	-6.5	-3.25	5.25	1.25	-1.75	-2.5	-2.75	-1.75	-2.5	0.5	4	-0.25	-1.25	-4.25	-1.75	4.5	1	-2.75	-3.25	-7.25	-11.5	0	3	-1.25	-2	1.75	2.75	3.5	7.25
6	3.75	1.5	1.25	-0.25	-5	-2	-3.75	2.25	7.25	-5.75	-18.5	-16.75	-4.5	7.25	13	12.5	9.5	4	9.25	10.5	2.25	-3.25	-0.25	-2.25	-2.5	0.25	1	-1.75	-5.25	-8	-7.75	-3.5	-2	-3.5	-3	-0.75	3.75	5.25	-2.75	-5	6	10.25	1.75	-0.75	-2	2.25	-5
-4.5	1	-0.5	6.5	5.25	8.75	3.25	-2.75	-6	1.5	-6.5	-29.75	-26.5	-6.5	7.75	19	18.25	14	7.25	3	1	-0.5	2	6.75	5	-1.5	-1.75	-5	-4	-1.5	0.25	-0.5	-5	-1.25	-1.5	1.5	0.25	-2.75	-0.75	-1.25	-6.75	-0.75	4	-6.5	-6.25	-0.75	0.5	8
2.25	-1	-2	-4.5	3.25	1.25	-5	-4	4	4.5	-3.5	-15.25	-17	-11.25	-1.25	18.25	16.25	7.5	1.5	6	1.75	-9.25	4	3.75	-2.25	4.5	3.5	6.75	-9.5	-8.5	-9.5	-5	-2.5	1	4.5	4.5	2	-1.25	1.5	-1	-4.75	-4	-7.75	-0.25	7	7	0	-2.5
-3	3.5	-0.5	1.25	6	5	9.25	9.25	3.5	-5.5	1.25	-12.25	-30.5	-23.5	-2	10.25	11.25	6	3.5	12	3.75	8.5	2.25	-2.75	-3.5	-1.25	-0.25	2.5	5.5	3.25	-5.25	0.75	-4.75	-1.75	-1.5	0.25	0	5	3	-7	-1.5	-9.75	-7.75	0.75	1.25	-1.5	-1.25	-1.5
-6.5	-4.5	-5.25	3	7.25	4	1	-7.5	-0.75	7	-4	-21	-14	0.25	10	24.25	13.5	0.75	5.25	4	-1	1.5	3.75	3	0.25	-1	-5.25	-1.75	-6.75	-4.75	4.25	-5	-2	-4	5	1.5	-0.25	-4.25	-9.5	-4.25	0.5	6.75	-2.25	-3.25	-3	3.25	-3.5	-6
-1	2	-1	1.75	-2.75	-1.5	-2.75	-9	-6.5	2.5	-2.75	-17	-18.25	-10.75	7.25	23.75	20.5	9.25	7.25	14.25	7.25	3.75	0.75	-0.75	-5.25	-4	4.5	4.75	-5	-3.5	-4.25	1	-6.5	-15.75	-9	-6	-7.25	-6.75	-3	3.75	4.75	4.75	0.25	0	-4.5	-1.75	8.25	9.75
4.25	3.25	3.25	6.25	5.25	-1.25	-9.75	-11	-4.25	3	-6.25	-25.5	-23	-14	-0.75	13.25	22.5	15.75	2.25	2.25	0.5	1.25	-3.5	4	6.25	0.75	1.25	3.75	6.75	1.5	0	0.25	1.25	-3	3	2.25	-7	-9.75	-8	4	6.25	-5.5	-1.5	0.25	5	-2	-3.5	-1.5
-4.5	-5.75	-2.25	0.5	1.25	-7.5	3.5	-0.75	3	10.5	-2	-16.75	-19.5	-14.75	-4.25	12	22.5	18.75	13.5	3.25	2	-0.25	1	6.5	4.5	-7.5	-7.5	-2	-4.25	-7	-7.25	-6	-3.5	-3.5	-1.75	-0.75	-2.25	-3.5	3.75	10.25	4.5	4.5	9.5	1.5	-4.5	-2.25	0	1.5
0.5	0.25	1.25	8.75	4	-0.5	2	1.25	2	2	-2	-20.75	-28	-6.5	3.5	13.75	16.5	14.75	4.25	4.25	-2	2.25	3.25	-1.5	-9.75	-4	-0.5	-1.5	-4.5	5.25	9.5	2.25	-6.5	-2.75	-2.75	-2	-6.25	-3.5	5	1.75	-6	-6	-2	1	-1	5	1	3
-2.75	1	-0.75	3	8.75	2	2.5	3.25	-2.75	-11	-10.25	-16.5	-22.75	-11	9.25	14.25	13	11.75	6.25	0	-1.5	-0.75	0.25	4.75	3	-2.25	-3	-0.25	-1.75	-7.5	-1.25	1.5	-0.75	1.25	2.5	-5.75	3.5	2.5	-9	1.25	2.25	2	5	0	-0.75	-0.75	-2	-7.5
-2.75	-6.25	-1.25	7	4.75	6.25	2.25	-3.5	-1	-1	-10.5	-21.25	-20.5	-3	10	17.75	18	12	4.75	3.5	1	-3.25	-3	-0.25	1.25	-6	-3.75	-6	-5	-2.5	-1.5	-1.75	3.5	7.75	3.25	5.25	2.75	-4.5	-0.75	0.25	-3	-6	-1.5	-2.5	-4.75	-4.5	9.75	6.5
2.25	0.5	6	2.75	-3	-3.5	4	-5.5	-8.25	3.5	-9.5	-29.25	-26.5	-9.25	11.5	18	17.5	18.25	-1	5.5	11.5	8.75	1.75	3	2	-7.5	-8.75	3.25	3.25	-3.25	1	2	-11.25	-2.25	8.25	-5.25	-6.25	-6	-6	-5.5	-1.75	6.75	3.25	-1.5	4.5	4.75	1.75	3.25
-1.5	5.75	2.25	-2.25	-1.5	1.75	2.5	-5.5	-3.5	3.5	-7	-16.25	-16	-7.75	11	22.5	12.25	1.75	-3.5	3.75	1.25	3.25	3.25	-1.75	4.5	-0.5	-6.25	-5.75	-3	-7	-4	3.75	5.5	2.75	-2.25	-1.5	2.5	1.5	-2.5	-2.75	0.25	-0.75	-6.5	2.5	1	-1.5	1	-4.25
-2	6	2.75	-0.75	2.25	-0.75	1.75	2.75	-3.75	2.75	5.25	-18	-28.25	-13.25	10.75	14	8.25	13.25	12.25	7	-3.25	0.25	8.75	3.25	0.25	-2.5	-1	-6	-6.25	-2	3.25	-1.75	-4.25	1	-0.5	-1.75	-3.5	-4.75	-9.25	2	-0.5	2.75	0.25	-1.75	-1	-3.75	-0.25	-2
-2.5	-2.5	-0.75	1.75	-3	-1	2.25	-2.5	-1.25	-2	-7	-21.5	-15.75	-0.75	11.25	18.75	14.25	10	2	4.25	4	2.25	4.75	0	-3	-4	-3.75	-1.75	-5.25	-6	-2.5	5	-0.25	-8.25	-7.5	-0.75	-1.25	-1	5.25	4.5	0.25	2.75	2	0.75	3.5	-2.25	-7.25	0.25
5.5	-7.5	-2.5	8.25	5.25	3.75	-3.25	-0.5	0.25	4.25	2.75	-12.5	-25.75	-20	-2.5	11.75	14.25	10.5	8.5	8.25	6.25	3.75	-0.75	1.5	5	-0.5	-3	-1	-3.25	-10.5	-0.5	-1.5	-3.5	-3.5	-1.5	4.75	12.25	6	-8.25	-7.75	-6	0.5	-1.25	4.5	0	0.25	-3.5	-5.5
-5.25	-5.25	3.25	6.25	5.25	5	4.75	-2	-6.25	3.5	6	-14	-21	-17.5	-1.25	16	13.5	6	2	1.5	2.25	-5	-3.75	0.5	1.5	0	1.25	0.75	1.75	2.25	0.75	2.75	-3	-8	-2.5	-0.25	2.25	-3.5	-1.5	5.25	5.5	1.5	-0.5	-1.25	-6.5	-2.5	4	-3
5	-0.75	-6.5	-4.25	3.5	-0.5	5.5	4.75	6.75	6.5	0.75	-14.75	-26.25	-10.25	4	12.25	11.25	8.25	2	1	-1.25	6	2.75	-5.5	-1	2.25	-0.5	-4.25	-4.75	-2.5	-1	-2.75	-7	-5.25	-2.25	1.75	0.25	-6.75	-1	3	4.75	6.75	6	4	4.75	9	3.5	-2.25
0.25	-2.5	-4.75	-1	0.5	1.5	-4	-3	-1.75	0.5	-6	-12.25	-7.75	-2.25	9.25	11.5	11.75	9.75	9.25	3.25	-3.5	-6	-4.75	1	1.5	2	1.75	-5.25	-1.5	-2.5	-2.5	1.25	0.75	1.75	1.25	0.25	3.75	5.75	0.5	-7.5	-13.25	-6.25	-5.25	0.5	-3.25	-1.5	8.25	4
4	4	2.25	-1	-0.25	-2	2	0.25	-3.5	-4.75	-3.75	-13.25	-5.5	0.25	9.25	10.25	4.75	-1.25	-6.25	-5.75	-2	-2.5	6	4.75	-3.5	-7	-1.5	5.5	8.75	6	4.75	6.25	4.25	1.5	2	-3.75	2.5	-1.5	-7.75	-8.5	-2.75	-4	1.25	-1.25	-8.75	-5	-0.5	4
7	-2.25	-7.25	-1.5	-0.25	1.5	3.25	4.25	3.75	-5.25	-11.75	-14	-10.5	-1.5	14.75	10.5	10.75	15.5	11.75	0.25	-1.75	5.25	9.75	-3.5	-0.5	-2.75	-6	-8	-13.25	-7.5	-4.25	1.75	2	-3	-1.75	-1	2.25	-1.75	-0.5	0.75	2.5	4.75	4.25	-2.75	2.5	-0.25	-3.25	-2.75
1.25	5.25	5.75	7.75	-2.5	-7.25	3.25	5.75	4.75	6.25	2	-17	-16.5	-9	6.25	16.5	12.25	4.75	1.5	-2.25	-2.5	0.25	0	1.5	5.75	0	-4.75	-10.5	-3	4.75	-2	-3.75	-7	-5	-1.25	-2	5.75	-1.5	-5.5	-2.5	-1.25	5.5	5.25	-2	-1.5	0	1	5.25
-0.5	1.25	3.25	4.75	0.75	-2.75	-2.25	4.5	2.5	-0.25	-8.75	-20.75	-28	-10.75	9.25	14.25	19.25	17	11.25	8	-0.5	-5.5	-5.5	1	2.25	-0.5	3.5	3.75	1	3	1.5	5.25	3	-2.5	-5.25	1.75	-6	-7.25	-2.5	-4.5	-8	0	-0.5	-5.5	-4.5	-3.75	2.25	5.25
2	2	0.25	-1.75	0.5	2	3.25	-2.5	2.25	7.25	-10.25	-21.5	-10.75	5.5	14.75	14	8	4	8.5	3.75	1.25	-3.25	-5.75	-2	1	1.5	-6	-9.75	-5.5	-8	-6.5	-7.25	-2.75	-5	0.25	6.5	9.5	5.25	2.5	3.5	5.5	1	3.5	0.25	-3.5	-5	-5.25	-1
7	-0.5	2	4.5	2.5	0.25	1	-3.5	-5.25	5.5	-0.75	-21.5	-21.75	-8	8.5	16.25	9.5	7.75	11	13.75	5.5	-3.5	-2.5	7	4.5	-9.5	-12.25	-2.25	-3.5	-8.25	-3.75	-2	4.25	1.75	2	-6.75	-9.5	-0.5	4.25	-2.75	0.25	6	7	-0.5	-5.75	-2.75	6	3
-1.75	3.25	-1.75	-1.75	-0.5	0.75	-5	-0.25	2.75	5	-11	-27	-15.5	2	16.25	20.75	16.75	7.5	3	5.75	7	7.25	-3.25	-4.25	-7	-6.5	-3.5	-7.25	-12.75	-6	2.75	5.5	2.25	-6.75	-3.75	0	1.25	0.75	-4	-5.25	-2.25	5.25	6	5.5	3	1.75	2.25	7.75
3.25	-0.5	-1.5	-2	-3.25	-1.75	2	0	4	7	-7.25	-29.25	-23.75	4.75	24	22	17.5	9.25	-2	-4.75	1.25	5	5.75	3.25	2	-2.75	-8.25	0.75	2	-10.25	-9	-8.25	-11.75	-4	1.75	-3.75	2	0.25	1	7.25	7.5	-11.25	-3	10.75	5.5	3.5	6	4.25
2.25	0	-1.25	3.5	9.25	5.5	3.25	2.25	1	8	4	-13.5	-14.5	-9.25	8.5	19	13.25	-0.25	0	-2.25	-3.5	-2.5	-6.5	-3	-4.25	-2	1.5	-4	-6.75	-3.5	-1.75	-2.75	1.5	7.5	1.5	4	7.5	2.25	-0.75	0.5	2.75	-4.25	-5.5	-3.25	0.75	1.75	0	1.75
-3.75	-5.75	-3.75	-2	-7	4.75	1.5	-0.25	6.5	10.75	-2	-16.5	-18	-5.5	8.25	19	17	8	2.25	4	0.25	-6.25	-0.75	5.25	2	-3.75	-7	-0.25	0	3.5	-1.25	-0.25	3.5	-1.75	-5.5	-8.5	-7.5	-6.5	-10.25	-6	-0.25	1.75	8	7.75	2.25	1.5	1.5	1.25
3.75	0.5	0	0.25	0.75	-7	1.75	5.25	4.25	3.75	-3.5	-32.75	-25	-3.5	12.5	15	12.25	10.25	7.25	3.25	3.5	4	2.5	-1.25	2	-4.75	-3.25	0.25	-1.75	-3.25	-7	-5.5	0.5	-3	4.5	-0.25	-0.5	1.75	-2	0.75	0.75	-1.5	0	1.5	-11.75	0.25	6.75	5
-6.25	-10.25	-0.25	10.75	9.5	3	0	5.5	1.25	-0.25	0.25	-13.75	-21.25	-7.5	3	14	17.75	14.25	8.75	1.5	-2	-1	6.5	5.5	-2	-8.75	-6	-2.25	1.75	0	-1.75	-6	-12	-14.5	-7	-7	-2.25	3.5	2.75	3.5	5	11.5	4	0	3.75	6	3.25	5
-7.25	3.25	6.75	1.75	0.75	-1.75	-1.5	3.5	8	6.5	-5.25	-15.75	-18.75	-1.25	16.75	21.25	9.25	4.25	5	3	-1.5	-3.75	-3	-8.5	-3.5	0	-8	-0.75	1	0.25	0.25	-5.5	-3.25	-1.5	1.75	-1	-6.75	0.75	4.5	1.75	1.75	1.5	-0.5	-6.5	1.5	2.25	-2.25	-1.25
5.25	2.75	0	-3.25	-2.75	1	5	6.5	0.25	0.75	-3.25	-16.5	-19.25	-7.25	7.5	17.75	13.75	8.5	-2.75	-3	1	1	6.5	4.5	-5.25	-10	-3	-1.5	-0.25	-1	3.25	2	2.5	-1.75	-3.5	-2.25	4.25	-1	-0.25	-0.25	1.5	7.75	-5	-14.25	-5.25	-7	-5.25	4.5
-1	-0.5	-2.25	-0.5	1.75	5.25	6.25	0	-2	0.25	-6.5	-14	-1.75	-2.5	4.75	11	7.25	0	3	4	2.75	4.75	2.5	-2.5	-2.75	-3	-0.5	5.5	2.25	2	-0.75	-6.75	-9.5	-4.25	-1.75	-3.75	-8.25	6	7.25	3.75	0.5	-5.25	6.25	8.75	7.75	-2.75	-7.25	-4
9.25	4.75	-6.25	-10	-5	-4.25	-2.5	1.75	14	13.25	-2	-17.5	-9.5	5.75	18.5	24.75	10.5	-2	-6.5	-2.25	-4	-6.5	-3.75	0.75	3.75	0.25	-3.75	-2.75	-1.25	-4.25	-4.25	-0.5	1.25	-0.25	-1.5	1.5	-0.5	-4.25	-2.5	-2.75	-6	-0.5	0.75	3.25	-1.5	-3.25	5.5	5.5
7.25	5.75	3	3	0	-5	-1.75	8	2.75	1.25	-9	-14.25	-20	-10.75	0	10.75	14.5	3	12.5	10.75	8.75	5	-1.75	0.25	-1.25	-2.75	-7.5	-5.75	-7.75	-8	-3	-9.25	-9	-3.5	-0.25	4	2.75	2.75	-8.25	-1.75	11	-1.5	6.75	10	-0.5	1.5	8.25	7
-6	-1	7	2.5	0.75	-1.75	-3.75	-1	0	2.5	-2.25	-20.25	-24.5	-15	1.25	11	16.75	8.5	13	4	-0.75	5	6.5	1.75	-2.25	0.75	5	-1	1	1	-6	-6	2	-0.5	2	0.25	-6.25	-2.25	-1.25	-0.75	-5.75	-4.75	-1	1	1.75	5.5	5	-2.5
2	0.5	-0.5	9	7	4.25	0.5	-3.25	-2.75	1.25	1.5	-15	-28	-14.25	-2.5	14.25	17.25	10.75	12.5	10.75	1.5	-9.5	-5.5	3.75	3.5	5	7.5	-2.5	-8.25	-2.75	-3.5	-2.25	-2.75	-8.25	-2.25	-0.25	2.75	2.5	-1.25	1.25	-2.75	-7.5	-3.25	-1.5	3	6	6	-2.25
8.5	3.25	3.75	-2	-3	8	-2	3	-5	-3.75	-4	-16.5	-12.5	7.25	16	12.75	6.25	6	8.5	3	-4.75	-9.75	-7	-0.5	-6	-6	-1.5	1	-1.25	-3.75	-0.75	-7.75	-2.25	4.75	7	1.25	-6.75	-3	-0.5	-2	5.25	6	8.75	10	5	3.75	4.25	3
-3.25	-5.5	-0.25	4.75	-2.25	-7.75	3.25	10.75	-1.75	1.5	9.25	-16	-33	-17.75	-6.5	12.75	20.25	14.25	6.5	2.5	6.5	5.75	4.75	3.25	-6.5	-13.25	-9.5	5	7	-1	-3.25	2.5	1.25	-0.25	1	-3.5	-7	-6.25	-5.5	-2	-1.25	3.75	3.75	2.75	9.5	-1.5	2.25	8
0.5	-7.25	-12	-2.75	8.75	6.5	-0.75	-5.25	-0.25	11.25	-1.25	-20.5	-18	-5.5	2.5	17.75	13.25	10.5	11.5	9.25	2.5	1	-0.5	-2.75	-2	-9.25	-3.25	3.5	2	2.5	-5.5	-8.25	-3.5	1.5	-1.5	1.25	-7.25	-9.25	5.5	2.75	-0.75	5.5	4.25	-5	-1.75	6.25	3.25	0.5
-3.75	3.75	-1	0.75	0.25	-5	-1.25	5.25	5.25	-5.75	-9.5	-13.5	-5	2.75	7.75	11.5	-0.5	-0.25	-3.75	-2.75	1.25	6.5	4.5	2.75	-1.25	-1.5	4.5	-3.25	-0.5	1.75	-4.5	-4.25	3.25	3.75	-6.5	-9	-2.75	-3	-2	9.5	6.5	-6.25	-4	1.75	5.25	3	0	1.25
-4	1.25	-0.75	0.75	-0.5	-1.25	-2	0.5	2.75	9.75	2.25	-14.25	-17.5	-6.25	1.25	12	15	7.5	3.25	-5	-6.25	-0.5	6.25	6.25	1	5.25	0.75	3	-4	-2.75	3	0.5	-6.5	-6.75	0.5	-0.75	-2.5	-10.25	-3.75	-3.75	-8.5	-3.75	4.5	6	5.25	2.75	-4	-7.25
12	12	1.5	-6	0.25	1.5	-1.25	1.75	3.25	4.75	-8.75	-24	-17.5	-1.75	18.25	17.25	7.75	4	3.5	-1.75	-2	0.25	1.25	-4.5	-1.25	2.5	2	3.75	-2	-11	-11	-1.5	6.25	7	-2	-3.5	1.25	-3.5	-2.5	-1	-5.5	-1.5	4.25	0.75	1	7	6.75	-1.75
1.25	0	-1.25	3.25	0	-4.25	1.5	-3.25	-5	1.5	3.25	-12.5	-15.25	-5.5	4.75	12.5	21	9.5	3	10.5	1.5	2	5.5	4.5	1	-7.5	-6.5	-2.75	-8.5	-12.25	-8	-3	3.5	-7	-2.25	10.75	4.5	0	-2	-6	-0.25	5	0.75	0	2.75	1.75	1.5	3
11.25	5.25	2	3.5	-3.75	-3.25	10.5	1.75	-7	-4.75	-6.5	-18.5	-18.5	-4.25	12.5	15.75	21	7	-4.75	-5.5	7	4.5	1.75	2.25	-4.25	-10.25	-3.25	-5.25	-5	-0.5	3.75	8.75	5.5	-5.75	-3.75	-3.25	2.5	5	1.25	-4.5	-3.75	2.5	1	-3	-6.75	-1.5	5.75	4
4.5	6.5	-3.75	-3.75	2.5	2.75	-5.5	-7.5	3.75	9.5	-0.75	-25.75	-25.5	-9.5	7.75	17.5	12.25	8.5	0.75	-1.5	-6.25	-0.5	0.75	7	6.5	1.5	-4.5	-0.25	-5	-1.5	-2.75	-7	0.5	1	3	3.5	0.75	-2	-2.25	2	5.5	2.5	-3.5	0	4.25	-2	-1.25	3
1.5	6.5	2.5	-0.25	-5.5	6.5	7.75	1.25	3.25	6	-4.5	-24	-17.5	-5.5	8	13.25	8.75	4.75	6.75	-2.75	1.75	4.5	-6.25	-4	0.25	-1.25	-3.25	-2.75	-3.25	4	-2	2.25	5	-4	-3.25	5.5	0.5	-5.5	-8.5	-5.75	-4	-3.75	6	3.5	-1.25	2	11	1.75
2.75	2.5	4.75	-4.5	-3.5	1.25	-0.25	-6	-3.25	6.5	-7	-28.25	-22.5	5.5	18	12.25	9.5	8.5	8.5	-1.75	4	6.5	-1	-6.75	-2.25	-3	0	-3.75	-7.25	1.25	4.75	-1.25	1.75	-2.5	4	4	-0.5	-3.5	2.25	-3.75	-2.5	-3	1.25	4	-4	-7.25	-3	1
-2	1	7	2.25	-3.25	1.25	3	-2	0.25	-0.75	-12	-22.75	-17.25	1	15	22	8.75	4.75	3.75	3.5	-2.25	2.5	3	-1.75	-1	-1	1.75	3.25	-5.25	-1	-0.5	-7.25	-7.5	-0.5	-2	-5.5	0	3.25	0.5	-1.25	-3.5	2.5	-2.25	1	5	13	5.75	-7.5
6.75	1.25	0.25	4.25	7.75	3	-3	-3.5	-5.75	0.75	6	-13.25	-25	-20.25	-3.5	13.5	17.25	12.75	-1.75	0.75	4	3	4	-0.75	-3.25	0	2.25	-0.5	-12.25	-6	0.75	2.25	1	2.5	9.25	7.75	0.5	1	3	-3	0.25	-1	-0.75	-0.75	0.5	-3	-4.25	-4.25
8	7.25	0.25	0.25	-6	-5	-7.5	0.5	2	-3.25	-10	-21.5	-12.25	5	16.25	17.75	10.75	4.5	1	-0.5	0.25	-4.75	-1.75	4.25	4.75	3.75	-1.75	-1	-1.5	-7.5	-2.25	-0.25	-2.25	1	3.5	-1.25	-2.75	-3.25	3	-0.5	-10.25	-0.5	1.25	3.25	2.25	0	-4	1
-5.75	-3.25	2.5	0.75	6.25	5.5	-1.75	-2.25	10.25	4.25	-4.25	-15.25	-17.25	-5.75	5	13.25	18	13.5	5.5	4.75	5.5	-2	-6	4.5	0	-15.5	-2.5	2	-0.75	-2.25	-3.25	4.25	-0.25	-11.5	-0.25	1.25	0	-2.25	-3	-4.25	3	5.5	-2.25	-0.75	1.5	1.5	4	3.5
0	5	5.75	0	-0.75	0.25	-10.5	-2.75	8.25	3.5	-7	-22.5	-25	-12	6.5	12	18.25	18.5	10.25	2.5	-4.25	-3.5	-3.25	-0.75	4.75	0.5	-5.25	-7	-3	-6.75	-5.75	3.25	1.75	5.5	-3.75	-1	-0.25	-8.75	-2.5	1.75	3.25	5.5	4	-1	2.25	4.5	-1.5	-1.5
0	1	3	-6.25	-7.5	-4	0	-1.25	1.75	3.25	-7.5	-17.5	-10.75	3.25	12.75	13.75	15.25	3.5	4.5	8	-5	-5	0.25	-1.75	0	2.75	-0.5	-3.25	5.25	3.75	-3.5	-3.25	-3	-5.25	2	2.75	-17.25	-17	5	16.25	5.5	-7	-8	-2.5	-1.75	2.25	3	-1.5
1.5	-1.25	1.75	5.5	2.5	-8.5	3	4.25	-0.75	3.25	-9.25	-25.75	-27.5	-9.5	10.25	20.5	21	13.25	3.75	2.75	-1.25	4.5	5.25	-0.25	-1	-10.25	-12.5	-5.5	-2.25	1.75	0.5	5.75	3.5	-4.75	-1	-1	-0.5	-5.5	-3.25	-2.75	-0.75	1.5	3	-0.75	-0.5	2.75	5.25	6.25
-5	-1	-1.5	-5.25	-5	5.75	-0.25	-8	3.75	6.5	-2.25	-14.5	-18.5	-12.75	4.25	15	20.5	19.5	7.75	5.5	1.75	1.25	-5.25	-3.25	4.5	4	0.25	-8.75	-5.5	5.75	1.5	-4	-3.5	-6	-9.75	-1	1.75	-2	-5	-0.75	-6.25	4.25	8.75	2.25	1.5	-3.25	0.25	2.75
-0.25	-4	-0.25	5.25	5.25	-4	-5	0	-2.5	-4.75	-9.25	-13.75	-3.25	7	11.25	13	8.75	0.25	-2.75	0.5	7.5	4.25	-0.25	4.75	-1.75	-4.5	-2.5	-5	-9.75	-1.25	-1.25	-4	-4.25	7	6.75	-4	-5.75	4.25	2	-2	-1.5	-3.25	3	5	5	1.75	-3.75	-13.75
3.5	2.25	3.5	6.5	1	-1.5	-1.5	3.25	5	0.25	-1.5	-12.5	-25.25	-14.5	6	13	18.5	15.25	1.75	0	-7.25	-6.5	1.5	-3.5	0.5	2.5	0	-5	-8	-6.25	-0.75	0.25	0.5	-1	4.75	1.75	-0.5	5	2.75	2.75	2.5	-3.25	-1.5	-7.25	-4.75	-1.75	0.75	3.5
7.75	6	1.75	1.75	3	10.75	7	-4.5	-5.75	1	-4.75	-17.5	-25	-20	-3.5	12.5	18.75	18.25	8.5	2.5	3	1.25	-3.25	0.5	6	-4.25	-6.25	3.25	5	-0.25	-4.75	-13.25	-8.5	5.75	3	3.75	2.5	1.5	-8	-3.25	3.5	0.5	-3.25	-4.25	1.25	-2.75	-2	6.75
-2.75	3.25	2.75	0.5	4	7.5	3	-1	0.75	5	-8.75	-23.25	-21.25	-3.25	11.5	15	9.75	8.75	8.75	1.75	-5	1.75	-2.5	1.5	4	-2.25	-2.25	-8.5	-7	-1.75	-3.25	1.75	-2.5	0.25	-2.5	-5	-2.5	5.5	1.75	-5.75	3	2.5	1.75	4.5	6.25	-0.75	-1	-2.75
-4	-0.5	3	8.75	9	-1.75	-6.75	-4.5	-2.5	3.5	-4	-15	-5	5	5.75	13.25	5.75	0	0.75	5.75	-2.25	-9.25	-4.75	4	-4	-1.25	1	0.25	-2	-6.25	-0.5	-3.5	-4.25	-3.5	2.75	7.5	5.5	5.5	-1.25	-7.5	2.5	8.75	8.5	-1.5	-4	0	7.25	-1.25
0.5	4	1.5	-4.25	-4.25	4	0	4.5	9.25	5.25	-11.5	-19.25	-12.75	-2.5	13.5	14.5	8.5	6.25	5	3.25	-0.75	-0.25	1.5	-1.25	-5.25	-6.75	-6	0.75	5	6	-6.25	-4.75	-2.25	-5.5	-10.75	-4.25	-2.5	4	1.5	1	7.5	6.25	3.5	8	7.25	2.75	-3.75	-6
3.25	4	3.75	-5.75	2.5	-2.75	4.25	7.25	3	2.75	-7.5	-12.75	-6	0.5	6.75	10	2.5	-9.5	-5	-6.25	-5	1.75	11	1.75	-4.5	1.75	-1	-10.25	-2.5	8	2.5	-5.25	0.75	-6.5	-4.25	0.25	3.25	7.5	7	5.75	3	-2	-4	0.75	2.75	-1	-0.25	3.25
2.25	1.25	-6.5	-4.25	3.25	5	6.75	9.25	6.25	4.75	-8.75	-23.5	-12.75	-3.25	2.75	10	15.25	4.75	-1.25	3.25	1.5	8.25	4.5	2	5.5	2.5	-3.75	-1.75	-4.5	-0.25	3.5	-5.75	-7.5	-4	-0.75	1.75	3	-1.5	-4	-2.75	-8.25	-11.5	1.25	6.25	2.25	-3.5	-1.25	1.5
5.5	-0.75	-0.25	2.75	-0.75	-3.25	-3	-0.25	-6.25	-0.25	0.75	-12.75	-24.75	-12.25	10	18.75	22	13.25	5.5	-3.5	0	-6.5	-3.75	-1.75	-5	-1.75	-1.75	3.25	-3.75	-8.75	6.25	7.5	0.5	-2.5	-2.5	-3.75	2.75	8.75	5.5	-4.75	0.5	-3	-5.5	-2	-4.25	-0.75	0	5.5
-2.75	1.25	2.25	0.25	1.5	-3.25	3	1.25	-3	-4.25	-12	-25	-18.75	9.5	18	13.25	10	0.25	-8.25	5.75	5.75	0.5	0.25	-0.25	-0.25	-1	3.5	8	0.25	-6.75	-7.75	1.5	6	1.75	-4.25	-8.25	-6	-2.75	-5	0	9	6	-5	1.25	7.75	0	-1.75	-3.75
3.75	-0.5	-0.25	-4	-2.25	-1.75	-6	-4	-0.5	0.25	-0.25	-12.75	-16.75	-4.5	0.25	13.75	20	6.5	-8	-3	-3.25	2.5	7	1.5	2.75	3	1.5	1.25	4.75	-2	0.75	-2.25	-3.5	-6.75	-4.25	-0.5	-1.75	2.5	1.25	-4	5.5	1.25	1	3.75	5.25	-0.5	5.25	9
0.75	5	6	1.75	-0.75	0.75	-4.5	-0.25	-0.5	-3.75	-8.25	-21	-17	-1	9	16.75	11	4	5.5	3	-2	1.5	6.75	-9.25	-10	-9	-8.25	-4	9	6.25	5.5	4.5	-3.25	-4.25	0.75	-0.5	-2.25	-3.5	-1.75	4	5.25	1.5	0.75	8.75	6	1.25	0	0.25
5.75	4.75	1.5	5.5	4.75	0	-3.5	-6	1	6.5	4.5	-12.5	-16.25	-6.75	11.25	17.5	9.5	8.5	5.25	1.75	-0.5	-5.75	-11.25	-2.5	2.5	1	-2.25	-2.5	-1.25	-6	0.25	-1	-8	-1.5	4.5	5.5	5.75	-3.75	-0.5	-2	-4	1.5	0	0.75	-3	-4.5	1.5	0.25
-7.25	2.25	11.25	8.25	7.5	-1	-1.5	7.25	-0.25	-3.5	-5	-22	-25.75	-7.75	5.25	12.25	11.75	5.25	3.25	1.5	8.25	1	-4.25	5	6	3.25	0.25	1.75	-4.5	-4	-3.5	0	1.5	0.25	-3.5	-3.75	-6.5	-6	-5.25	-10	-7.5	2.5	4.75	4.75	2.75	-3	7.25	6.5
-0.75	2.5	4.25	3.5	-2.75	-9	-4	1.5	0.25	2.5	-4	-16.75	-8.5	1	15.5	15.25	3.25	0.75	2.5	1.25	1	0.5	2.25	-9.5	-8.75	-10.25	-0.75	7	5.75	5	-5.75	-5	-0.5	2.5	3.75	0.25	-1	0.75	1.5	7.5	2.75	-5.25	-10	-4.25	-1.25	1	4.25	0.25
8.5	8.5	-2	-3.5	-0.75	1.75	-2	-8.75	-0.75	-0.5	-5	-14.5	-6	-1	6.5	10	4.5	-5	-8	4.75	8.75	-3	-0.75	9.5	-1.5	-3	1	5.75	5.75	-5.75	-1.75	6	4.5	4	0.25	-8	-10	-2.5	9.25	12.5	-1.75	-1.25	-4	-0.25	-0.75	-1	-3	-0.75
2.25	-3.75	-6.5	-2.75	1.25	4	3.5	-3	1.25	2.5	-0.75	-13	-17.25	-15	2.75	11.5	7.75	-0.75	-0.25	-1.5	-3	-0.25	-0.75	5.5	10.75	6.25	3.75	0.25	-2.5	-1.75	-2.25	-2.5	0	-0.5	-1	-3	1.75	-0.25	-3.5	0.5	1.75	2.5	-3.5	-2.5	3.5	5	1	-4.25
8.5	0.75	-9.75	6.5	7.25	-6.25	-0.25	-1.5	-2	-0.5	-9.5	-24.75	-23.25	1	16.5	19.5	14	6.25	2.25	-4	-2.5	1.75	0	-3	0	-0.25	0.75	-1	-0.25	-1.75	-6.25	-5	-2	0.75	2	3.75	9	4	-10	-7.25	0.75	0.75	6	5.75	2.75	5.5	-1.25	-8.25
-0.75	3.5	4.25	4.75	-0.25	1	4.75	4	-0.25	-3.5	-7	-21.75	-21	-4.75	6.75	10.25	9.25	8	8.25	5	-1.5	-7.5	0.25	6.25	2.75	1.5	-3.5	-1.25	2.75	-8.5	3.25	0.5	-5	-0.5	-3	1.75	2.5	-1.75	-3.25	-5.5	-6.25	1.25	5.25	1.75	1	0.25	3	0.25
-1.75	1.25	1.75	3.75	3.75	-2.5	-6.75	-1.25	1	0.25	3.25	-12.5	-30	-17.5	4.25	13.5	25.25	21.75	1.5	-3.75	1.5	2.75	0.5	-3.75	-0.75	0.25	-8	0.5	4.75	6.25	-5.5	-5.75	-11.25	-5.75	-0.75	1.75	-1.5	-0.5	4.25	5.25	2.25	-5.5	-3.25	1.25	3.5	-1.25	3.5	9.5
11.5	0.75	-9	-6.25	0.25	-3.25	-1.25	0	1.75	3.25	-1	-12.25	-21.5	-11.25	0.5	10.5	15.75	15.5	7.25	1.5	-1.5	-0.5	1.25	5.75	3.25	-0.75	-2.5	-2.5	1.5	-3.25	-11.75	-9	4	2.5	-1.5	-5.75	-6	3.75	-0.25	2.5	-4.25	-2	8	-0.75	-7	-0.75	2.5	1
-2.75	0.25	0.75	0	-0.25	0.25	4.5	3.5	-3.25	4	-3.75	-21.5	-21.5	-0.5	15.5	19.75	13.75	6.25	2	3.75	2.75	3	-7	3	-3.5	-7.25	-2.75	-1.25	1	-3.5	-5	1.5	-0.75	-4.75	-3.5	-8.5	-8.5	-0.75	5.25	3.25	4.5	8.5	11.25	8.75	0.75	-9.5	-7.75	5.25
9.25	7.5	1	-0.5	6.25	3.75	-4.5	-7	-0.5	3.25	-1.25	-13.75	-7.75	-1	-0.25	12	3.5	2.75	2.5	3.5	2.25	7	-1.75	-11.25	-2.75	0.25	4.25	3.75	-4.5	-10	-7.5	0	2	1	8.25	3.75	-0.25	-4.5	3.25	5.75	1.25	-7	-6	1.25	4.75	4	7.25	-1
-4.75	-3.25	-4	-1.5	4.25	4.75	2	-7.75	-1.75	6.25	2.25	-12.5	-2.25	-3.25	4.5	10	7.75	2.75	2.75	4.75	-2	-2	4	-1.75	-0.75	2.75	-5.5	-0.25	-0.25	-3.25	-8.25	-1.25	6	-0.5	-5.25	-1	5.75	3	0.5	2	-1	-4	6.25	1.25	-2	-4	-2.25	0
-4.5	4.25	7.25	9.75	0.5	-4.25	-6.75	1.75	3	-0.25	-1	-14.5	-10.25	-1	6.25	11.25	9	4	2.5	3.75	0.5	0.25	1.25	-3.75	-3.75	-2.75	1.75	1.25	-1.5	1.75	-3.5	-5.25	-3.5	2	-3	-1.25	3.25	2.25	6.75	-4.25	-4	-0.5	-2.5	1.25	-3.25	-1.25	2.5	1.5
5	-1.75	-3	-0.5	1.75	1	-1.75	0.5	6.25	9.25	3.5	-15.75	-24.25	-8.75	11	13.25	21.5	13.75	-4	-4.75	-3.75	-5.75	-4.5	-1.25	0	-5	-3.75	-0.5	0.75	3.25	-1.25	1.25	1	-1	-0.75	-2.25	-8	-5	4.25	8	10	3.5	-3.25	-0.25	1.25	3	1.75	-4.25
1.25	-1.25	-2	-1.75	8	7.25	-6.25	-3	3.25	4.75	-4.25	-21.25	-16.25	-4.25	10	15.75	15.5	11.75	0.25	0.5	9	3.75	-6.75	-2.5	2.5	-7.5	-4	-0.75	-1.25	-4.5	-2.5	-2.5	1	-0.75	-2.25	2.25	-1.75	-0.25	-9.75	-8	1	6.5	2.75	-1.75	1	2.25	0	2.25
4.25	-0.5	-5	-4.25	0	-0.75	-6.75	-5.25	4	1.5	-10.75	-12.75	-4.75	-3.75	8	11.5	3	3.25	1.75	0.5	-4.75	-1	-3.75	3.75	4.5	1.75	4	0.5	-2.75	-1.5	-2	-4.5	-1.5	-0.25	1.5	1.75	3.75	0.5	2.25	-1.5	-2.75	-0.5	0.5	-0.75	4	-5.5	-1.5	7.5
1.5	1.25	-2.5	1.75	6	2.25	5.5	-3	-9.5	-4	-3.75	-13	0.25	9.75	9.25	11.75	5	4.5	7.75	4.25	-4.25	-8.75	1.25	2.25	-4	-4.25	-5.5	-10.5	-2.75	0	-0.5	3.5	4.25	-7	-2	0.5	-4.75	-5.25	1	2.25	7.25	4.25	-0.25	0	-0.75	3.25	9.25	4
1	5.5	2.25	8.25	8.5	4.5	2.25	-1	1.5	-2.5	-7.5	-15.75	-22.5	-8.75	3.5	13	15	14	7.5	2	3.5	0.5	5.5	3.25	-5.5	-7	-2	-2.5	-4	-2.75	0	2.5	0	-6.75	-3.75	0.5	-0.75	-0.75	6.75	1.5	-9.5	-6.75	-6	-4	4.25	-0.75	2.75	7
1	2	8	10.5	4.75	-3.75	-4.75	3.75	11.75	12	-5	-28	-22.25	-10	8.75	15.25	5.25	7.75	6.25	-5.5	-2	8.5	6.75	2.25	-3.25	-2.75	-0.5	-6.25	-6.25	-3.5	-8	-1.25	-2.5	-0.5	0.5	-1.25	1.5	-2.25	-0.75	2	7.75	2.75	0.25	-4	5	5.25	0.75	-8.25
-2	-5	-3.75	-0.5	-5.75	2.5	-0.25	2	8	5	-5.5	-20	-21.75	-14.75	10	16.5	18	9.25	-2.75	3.25	2.5	0.75	10.5	6.5	0.25	-1	0.25	1.25	0.5	-6.25	-2	1.25	-4.5	-4	-5.5	-7.25	-1.5	-8	-2	3.5	8.25	1.25	-4.5	-5.5	1.25	1	2.75	10.25
0.25	5.25	2	-0.75	9.25	7	4.75	0.25	0.25	-1	-1.25	-16.5	-31	-16.25	4.5	17.75	14	13.25	2	-6	-5	-3.75	-4.75	-1.5	5	2.75	-0.25	2.25	8.5	1	-2.25	0.25	-3	-1.5	-4.25	-2.5	0	-1	-1.25	4	-7	-11.5	-6.75	0.75	5.5	2.25	0.25	-1
-6	1	3.75	9.25	0.5	-1.25	1.25	1.25	-2.75	-1	1	-14.75	-32.5	-22.5	2	15	12	11.5	1	2.5	6.5	3.25	3	4.5	7.25	7.25	9.75	1.75	-2.75	1.75	-0.25	-5.25	-12.5	-11	2	1.25	-1.5	-0.25	-4	-3.5	0	-2.75	5.5	10	7.75	1	-0.5	0
-1.75	-3	1.5	1.75	-4.25	-4.75	5	0.25	-3.75	5.25	5.5	-16.75	-26	-8.75	5.5	21	20.25	10.75	3.75	2.5	4.75	-1.25	-5.5	-2.5	4.75	6	2.25	-7.75	-8.5	1.25	-1.5	-7	-8.5	-6.25	-2.25	-0.75	1.5	2.25	3.5	1.5	3	-0.25	6.75	6.5	3	2.25	-3.5	-7
3.5	-3.75	-1.5	0.75	-4	1	7.25	3.25	3.75	-1.75	-12	-25.5	-26	-3.75	13	19	13.25	8	13.25	2.5	-1.5	-4	-5.5	-4	3.5	7.75	1.75	-4	-7.25	-3.75	2.75	-2	-5	-2.5	-1.25	2.75	6.25	4	-4.75	-0.5	-5.5	-7.5	-12	-13.25	-3	10.5	8.5	8.5
-2.75	7	3.25	3.25	6.75	4.25	2.25	0.25	3.5	7.25	-6	-23.5	-31.75	-10.75	10.5	11.5	14.25	14.25	11	1	2.75	0	2.75	0	-9.75	-2.75	-1	-1.75	-7.25	-7.25	-3.75	0.5	-3.25	-4.75	1.5	7.25	3.75	2.75	-2.5	2	-0.5	2.5	4.75	5.5	-3.25	0.5	1.25	-4
3.75	5.25	5.25	0	1.5	3.25	-0.25	0	-3	-4.75	-10.75	-26.75	-22.5	1.25	17.75	20	13.25	12.25	2.5	0.75	2.25	-1.25	-6	-5.75	-1.5	-4.25	3.25	7.25	2	-6	-9.5	-6	1.75	4.75	1.25	-4.25	-11	-5	4.25	7.75	1.75	-4	0	-3.75	1	5	6.25	-2
-2.75	5.5	8	7.75	7	5.25	-1.75	-4.5	-4	-1.5	-11.75	-24.25	-11.25	4.5	8.5	12	12.75	2.25	-5.75	5.5	10.5	5	-0.5	3	2	-3.5	1	3.75	2.25	-0.75	-4	-6	-4	-5.5	-1.25	-1	-8.75	-14.25	0.75	7	5	1.25	-1	0.75	5.5	1.25	-0.75	4.25
6.75	3.5	2	2.25	1.25	4.25	3.25	1	-3.5	-6.75	-11	-25.5	-24	-2.5	8.5	16.25	14.25	-0.5	-3.5	-1.5	4.25	3	2	1	1	-3.25	-1.75	-3.75	-6	-4.75	-3.5	4.25	6.25	3	3.75	-0.5	-7.25	-8.25	-3.75	8.5	3.25	3.5	1.25	4.75	-5.5	-3.25	4.25	6.75
2.75	2.25	3.5	-3.5	-10.25	-6.75	-5.75	-3	3	4.5	-5.75	-25.75	-23.5	-2.5	14.25	13.75	12.5	6.5	0.75	6.5	7.5	3.75	-0.25	1.5	-4.75	-1.75	1.75	1	5	-2.75	-3.5	0.75	2.5	2	-3.25	-7.5	-4	-3.5	-1	-0.75	-1.25	0.25	-1.25	3.75	7	1	-0.5	-3.75
8.5	8.25	-2.25	-4	3.25	-0.25	-2.5	2.25	-1	-5	-10.5	-26.25	-26.5	-1.5	18	20.75	11.75	7.5	4.5	-2.5	0.75	4.5	3.25	1.75	-0.75	1.5	1.75	-3.25	-3.5	-4.75	-5.25	-6.5	0.5	4.25	2	-3.25	-1.5	1.25	0.5	6.25	-1.5	-4.25	-2.5	0.75	3.5	-0.75	-3.25	-3.25
-3.75	5.75	1.5	0.75	5.25	8.25	-1.25	-4.25	2.75	12	1.75	-20.5	-23.5	-11	1.25	16.5	13	13.5	8	4.75	-2.75	-6	-1.25	-0.25	-1.75	-4.5	-1.25	-3.25	3	-5.5	-8.75	-2	2.75	1.5	2.75	-2.25	1	1	1	3	-0.5	2.5	-1	-4	-0.75	-4.25	-5	4
-9.25	-0.75	10.75	7.75	2.5	2.75	4.25	-2	1.25	11.25	-7.75	-21.25	-18.5	0.75	15.25	15.5	10.75	6.25	-7.25	-2.75	4.75	5	-5.75	-7.5	-3.5	-1.75	-5	-0.5	-1	-6.5	-4.5	-5.25	3.75	-1.25	1.75	7	6	-4.25	0.5	8.5	5	1.75	-1	-1.25	2.25	6.75	6.5	-0.75
1	3.75	2.75	4	2.5	-0.25	0	-8.25	-2	0.25	-8.5	-18.5	-13.25	-3	13	13	8.25	1.75	-1.25	4.5	12	8.5	1	0.5	3.75	-0.75	-5.5	-0.25	-3.5	-7.25	-5.5	2.5	1	-9.25	-6.25	2.75	4.5	-0.5	0.25	-2.25	0.5	2	2.25	1.25	4	4.75	-8.75	-3
-4.25	-0.5	-0.5	2.75	2.5	0.75	-5	-0.25	0.25	-2.75	-8	-16.25	-7.25	7.75	17.75	17.75	14.25	2.25	-1.5	-3.75	-8.5	3.25	-3.5	-4.75	-1.75	-2.25	2.25	-3.5	-6.5	-1.25	0.25	0.5	-2.25	-6.25	-8.25	0.75	-1.75	0.5	8.75	13.5	5.75	-0.5	-5.5	-5.25	-2	-0.75	4.5	-0.75
-7.25	-1	-0.75	-0.75	3.25	-2.25	-6.5	5.5	12.75	4	-9.5	-15.5	-9.25	-1.25	13.5	21.25	10	6.75	2	2.5	6.5	4.25	-2.5	3	-2	-11.5	-10.5	-5.25	-5.25	-1.5	-0.5	-3.75	-5.25	3.25	6.5	0.5	0.75	0.5	-3.25	1.25	1.25	-1.5	-5.75	2.25	2	3	-4.25	-1
-2.5	0.75	-1.75	-0.75	4.5	2.25	-3	-1	1.25	9.75	-6.5	-23.75	-15.5	-4.75	2.75	16.75	18.75	9.5	4.25	0.75	1	-2.5	0.25	4.5	0.25	-4.25	-6.25	1	2.25	-4.25	-0.75	-2.75	-4.75	-7.75	-9.75	-1.25	5.75	2.75	2.5	7.75	5.25	5.5	-5	-1.5	2	-1.5	1.5	-6.25
3.25	4	-0.75	2.75	2.5	0.25	-2	3.5	7	0.75	-11	-19.5	-14.5	0.25	7.5	17.75	13	6.25	-0.25	6	12.25	-1.5	-7.25	-6.25	-1.25	1	-1.25	-4	-0.25	-1.5	-0.5	-7.25	-13.75	-5.75	-1	0.75	-2	-2.5	-1	12.75	10.25	-1.25	-1.5	0.25	-1.5	0	3.75	2.5
5.25	-3.5	-11	-2.5	-0.75	0.75	1.5	0.25	-1.25	4	1.25	-18.5	-21	-12	3.75	15.75	15.25	9.25	4.75	-0.25	4.5	6.75	2.5	4.75	5.5	2	-3.75	-1.5	4	1.5	-7.75	-9	2.5	9.75	-3.75	-6.75	-7.5	-2.75	4.5	-0.75	-2.5	1.25	-3.25	0	3	0.75	-3.75	-8
-3.5	-3	-3.5	0.75	-1	2.5	5.25	2	-0.75	-4.75	4.5	-14.25	-30.25	-15.75	2	17.5	17.75	12.75	5.75	2.75	0.25	2	-1.5	3.5	3	4.75	1.5	-1.5	-5.75	0.5	4.25	-1.75	-4.5	4.25	4.5	-4	-2.25	1	-7.75	-14.5	-7.25	0	6	4	4.25	7.25	0	-3
4.25	-2.5	-6.5	0.5	2.5	-0.25	2	1	4.5	3.5	2.75	-13.5	-25	-18.25	-4.5	10	12	14.5	5.5	0.5	-4.25	7.25	4.75	-3.75	-7	-3.5	-0.75	2.5	8	3	2.25	-6.5	-5	-1	-0.25	-3.5	0.5	-3	1.75	1.5	-3.75	1.75	5.5	0.5	1.5	9	11	3.25
5.5	6	2	-8.5	-10.5	-1.5	5	6.25	6.5	0	-10.5	-14	-5.75	5.5	11.25	10.75	12.75	8.5	-1	0.25	-2	3	-1.5	0.5	0.75	-6.75	-0.5	5	-0.5	-1.75	-6.5	-12.25	-8.75	-0.25	3	0.5	-6	-3.75	3.75	1.5	2.25	-1.25	1.75	0	0.25	-0.25	3.25	1.5
0.25	-1.5	-2.75	4	-0.25	-5.75	2.5	2.5	-0.25	3.5	-0.25	-14.25	-18.5	-7.25	0.5	14.75	16.75	13.5	8.25	-3.25	-3.5	-2.25	-6.75	0.75	2	0.75	-4.25	1	-0.5	-4.75	-1	3.75	-2.25	-6.75	-2.5	3.5	0.25	-3.5	2.25	-1.5	-4.5	-0.75	5.25	5.5	-4.75	0.25	1.25	0.5
2	4.75	-2.5	0	5.5	-1.75	-5	-4.75	1.25	1	-6.75	-26	-18	-3	7.5	11.25	16.25	9	10.75	8.75	3.75	3	-2.75	-1.5	-5	-5.75	-3.5	-3.75	-2.75	-7.75	-5.25	0.75	3.75	-0.25	0.5	1.25	1.5	6.5	-10.5	-5.75	8.25	10.75	3.25	-0.75	-6.5	-3.25	-1.75	-2.75
-0.75	2.25	5.75	1.75	-2	1.5	2.75	-1.5	3	8	-1.25	-14	-27	-13.25	-3.25	13	19.75	13.25	7.25	-3.25	-4.75	2	9	1.25	-5.75	-1.75	-2.75	0	-2.5	-0.5	2.25	2	-6	-7	-8	-0.25	3.75	4	0.75	1.75	-1.75	-3.5	2	0.75	-1.25	1	2.75	1
-4.25	0	0.5	-7.5	-10.25	-3	0	0.25	4.25	5.25	-0.25	-12.75	-26.25	-16.5	5.75	21.5	17	14.25	9.5	1.5	-1.5	4.25	2.25	1.75	0.25	-5.25	-2	7.5	0.25	-6.5	-8.25	-8.75	-5.25	-4.75	-3.5	-0.25	1.75	-0.5	-1	2.5	1.75	3.25	6	3.5	-3	-2.5	10	3
0.25	-2	3	4	0.5	2.75	-2	-3.75	5	2	-2.75	-12.25	-27.25	-15.75	-1.5	14.75	23.25	19	10	-3.5	-2.75	10	3.25	3.5	-1.75	-5	-6.25	-1.5	-2.5	0.25	0.75	-4	-7.5	-4.5	-6	-4.75	-0.5	4.5	2.75	-6	-1.25	-2.75	1.25	7.75	9.5	-0.75	1	7.75
-3.25	-3	-2.5	-0.75	1.75	-1.25	-6.5	-4.75	-2.5	-3	-4.25	-13.25	-11	-2.25	5	17.5	10.75	3	12.75	12.75	4	4.5	7	-2	-0.5	3	-5.25	-8	-1	-0.5	-5.75	4.25	4.75	1.75	-6	-2.5	-0.75	-7.75	-8.75	-3.5	0.5	4	-4.25	-2.5	-3	-4.75	-2.25	-2.75
2.75	1.75	5.75	-4	-6.25	7.75	1.5	2	1.5	3	-2.5	-22	-29.25	-8.75	7.75	13.5	14.25	11.25	2.75	5.5	5.25	5.75	3.75	-5	-3.5	0	0.25	-3	-6	-7	-9.25	-6.5	-1	0.25	2.75	7	6.5	1	9.75	3.75	2.75	-9	-9.25	-3.25	-2	-0.25	-1	3
0	0.75	-2.75	-4.75	-1.25	-7.75	-1	9	4.5	1	-7	-15	-22.75	-12	0.75	18.75	17.75	7.5	13.5	10.25	5	4	-0.5	-2.25	0	-2.25	-0.5	-0.5	1.5	-1.25	-2.25	-3	-0.75	1.25	-8.5	-8.25	-4	0.5	7.25	-3.75	-5.75	2.25	-6.25	-6	-2.25	-2.25	7.75	12.25
1.25	5.25	4.25	-1.5	4.75	8	3	-6	5.25	5.25	-7.25	-12.5	-11.5	-3.75	5	10.75	4.75	2.25	8	2.25	-4.75	-7.25	-3.5	-2	-7	-8	-4.75	3	6.75	5.75	1.5	-1.25	1	3.5	0.25	1	-0.75	-2.75	5	1.25	3.25	-0.5	2	2.5	1.25	-3.25	-5.75	-5.75
-1	2.75	-4	-3.25	-1.25	-10.5	-2	0.25	1.25	0.25	-5.75	-14.25	-13.5	2.75	19.5	23.5	13	5.75	-2.25	-5	0.75	-1	-0.25	2.75	0.75	-1	1	-5.5	-2.75	-0.75	2.5	-4.5	0.75	4	5	0.25	-5.75	-5.75	1.75	-6.5	-1.5	0.75	-3.75	0.5	-2.25	-5.75	-5.25	2.5
3.75	2.75	4.25	0.5	-0.75	2	0	-3	-0.75	-1	-10.5	-12.5	-4.75	-1.25	7.75	12	7.5	5.25	1.5	0.75	4.5	1.75	-1.25	-5.75	-3	-3.25	-5.25	-3.25	1.25	2	-1.25	5.25	2.5	-1.25	0	3.75	-1.5	-7.25	0	-0.25	0	-1.25	-1	3	0.5	2.75	-3	1
3	-4.25	-2.25	8.75	-1	-1.75	0.25	-2.75	0.25	2.75	-9.75	-20.5	-9	-0.75	4.5	13.25	14.5	12.25	3.5	6.25	9.25	-3.5	-0.25	1.75	-4.75	-8.25	-8.25	-10.5	-1	-5.25	-8.5	-4.5	0.75	-3.5	4	8.5	6	-4	1.25	2.5	-4.5	1.5	10.25	2.75	-3	3	2.5	0.75
0.5	4.5	4.75	7.25	1.25	-0.25	-1.25	3.25	7.5	3.75	-10.25	-20	-21.25	-6.75	9.5	22	14.5	1.5	-0.75	0.75	2.25	0.25	-2.75	0.25	-2.25	-7.75	-3.75	0.25	-0.75	3.75	1.5	-5	4.25	2	-5.5	-2.5	-0.5	-4.25	-5.75	-1.5	0.25	2.75	4.25	7.5	8.25	-4	1.25	1.5
-7.25	3.5	11	2.75	5.25	7.25	2	-0.25	-2	-2	-4.5	-20.5	-17.25	-2.75	8.75	15.5	-0.25	5	11.75	9.25	4.25	3.25	4	-2.5	-7	-2.25	-1	-2.25	-6	-11.5	-10.5	1.5	4.5	4.75	-1	4.25	-0.25	0	4.75	3.5	3.75	5.5	-0.25	-1.5	-1.75	-7.5	-7.25	-4.25
0	6.25	-1.5	1.75	0.5	-0.25	-0.5	2.25	2.75	9.75	3.5	-12.5	-26	-15.75	1.75	17.25	19.5	7	-1.75	-1.25	3.5	6	-2.75	0.75	1	-5.25	-1	2	-2	-4.5	-6.25	-2.75	-0.5	0.75	-0.5	7	-1.75	1.25	2.5	3.5	1.5	1.25	-5	-4	-3	4.25	2.75	2.5
4	3.75	0.25	1.75	3.25	-4.25	-0.25	-1.5	0.75	0.75	-4.5	-24.5	-23	-1.5	5.5	13.25	18.25	10.5	5.5	10	2.5	-11	-5	4.5	0	-1.5	-2	1.25	1	-0.75	0	-2.75	-4.25	3.5	1	-2	-3.25	5.5	3.25	-8.25	-10	1	4.25	6	2.5	-4.25	-1.75	3.25
2.75	-2	-4.75	-1	-2.5	2.5	4.75	-3.25	1	7.5	-1.25	-19.25	-20	-6.75	9.25	16	11	3	1.5	8.5	4.25	-1	2.75	-3.25	1.25	2	-3.25	4.75	-4.25	-5	-4.75	-2.5	-1.5	-6.25	-0.5	-1.5	-3	1.5	4.75	3.25	-1.5	1	3	1.25	1	3.5	1.25	5.5
-1.25	-0.5	2.75	6.25	6.25	5	-0.75	-0.25	4.75	3	-9.5	-27	-26.5	-7.75	10.75	17	19.25	13.75	-3.25	-5.5	4.5	6.25	-3.75	-10.25	1.25	-0.75	0	4.25	-4.5	-8.25	-10.75	5.25	6.25	-1.25	4.25	1.75	0.25	0.25	-1	1	-0.75	1.25	3	2.75	4.75	4.75	-1.25	-9.75
-1.75	4.5	9.5	4.25	3.5	2.5	-1	-0.75	4	6.75	-9.5	-23.25	-17.75	-1.75	10.25	10.5	7.25	1.25	-0.5	2	4.25	-0.5	-5.5	-4.75	-0.75	4	5.75	3.5	1.25	1.5	-2.5	-3.75	0.75	2	-3.5	1.75	2.5	-4.5	-2.75	-1.5	2.5	6.25	-2.75	-5.75	-7.5	1.25	-2.5	-4
6	5.5	3.75	0.5	-4.5	-5.75	2.25	10.5	8.25	2.25	-7.5	-26.5	-19	4.25	8.5	11	16	7.25	-2	-3.75	-0.25	1.25	-5	0	-0.25	-3.75	2.25	0	-5.5	-3	-4	-5.25	-2	5.5	2.5	-9.75	0.25	2.5	-4	4.25	12.25	6.25	-5.75	-8.25	1.25	-0.75	1.75	4
-0.5	-0.5	-1.75	4.25	0.25	0.25	-0.5	5.25	6	1.75	-6.5	-21.5	-24.75	-2	7.75	12.5	11.5	3.5	-7	-4	0	2.75	2.5	-1.5	7	9.25	-0.5	2	3.75	-5.5	-5.25	2.75	-3.75	-0.5	-1.25	-5	-7.5	0	9.25	3.25	-3.5	-5.75	-4	-1.25	5.5	6.5	1	-2
1	-1.5	-4.5	-6.25	1	3.5	-4.75	0	-6	-5.25	-4.25	-15	-8	7.75	13.75	11.75	8.25	6.25	-0.75	-1.5	2.75	1.5	1.75	3.25	-3.75	0	11.25	12	-3.5	-5.75	-2.5	-9.25	-12.5	-10.25	1	2	0	6	8.25	-5	-2.5	-1.25	-4.25	-0.5	-1	1	6	-1.5
0.75	4	-1.25	-3	-4.5	6.5	5	2.5	3.25	7.25	3	-15.25	-24	-9.5	4.25	11.5	11.75	10.5	7	3.25	1.75	0.75	4	3.25	1	3.25	-2.5	-3.5	1.25	-5	-7.25	-10.25	-5.5	-6.5	-7.25	-3.75	-1.5	1.25	2	5.5	4.75	-4.25	-3.5	7	12.5	5.25	2.25	0
-3	3.75	6.5	0.5	-0.75	2.5	4.5	0.75	0.75	6	-9.75	-27.5	-23.25	-2.75	7.25	11	14.5	18.25	8.25	-8.5	-3	-0.25	-3.75	-2.75	5.75	3.5	-0.25	-1.5	-6	-4.75	-2	2.5	-0.25	-3.5	6	-0.25	-2.25	1.25	2.25	-1.5	-2.25	5	-2.75	-0.75	1	3.25	5	-2.25
1.75	-5.25	-2	-1.5	4.5	2.75	-2.5	-6	-0.5	3.75	-5.75	-23.75	-22.75	-7.25	7.25	16	16.25	11	7.25	4	2	-3	-2.25	8.25	13.5	5	0.25	-5.25	-5	-6	-9.25	-6.5	-4.5	-4.75	-10.5	0.5	1.75	0.75	1.75	-1.25	1.25	4.25	1	-0.25	1.75	3.75	1.25	-3
4	7.75	3.25	3.25	1.75	1.25	5.25	7.25	0.5	1.25	-0.75	-17.5	-20.5	-12.25	1.5	12.5	12.5	0.75	-3	-1.75	0.25	6	4	-1.75	2.5	2	0	4.5	-6.25	-7.75	-0.5	-6	2	-1.5	-6.25	-0.25	4.75	0.75	-1	1.5	7.25	3.75	-0.5	0.25	4.75	4.25	-0.75	-6.75
5.25	2.5	7	8	2	-2	6	-1.25	0.25	2.5	4	-16.25	-37	-29.25	-5.5	11.25	17.75	11.5	10.75	2.25	3.25	7.25	4	3.25	2.5	1.25	-2.75	0.5	1.5	-5.5	-1	-2.75	-7.25	-4.5	2.75	5	5.25	-0.25	-5	-8	-1	-1.5	-1.75	1.75	0.25	-0.75	7.75	11.75
1	1.25	0.25	-3	-3.75	-0.5	4	1.25	3	0.75	-7.75	-16	-23.25	-16	0.75	13.75	19	8.75	3	4.75	8.75	6.5	0.25	1.5	1	0.75	-5.5	-3.75	4.75	2.25	4	-3.25	-11.25	-4.5	-3.5	-2	2.25	3.75	-2.25	-2.5	1.5	-6.5	-1.75	5	0.5	-0.75	-7.5	-0.25
-1.5	3.75	-2	-2	2	3.25	-4.75	-5	2.5	0.5	-4.75	-15.25	-9	-0.25	1	11.25	8.75	-2	4	3.25	-2.5	2.5	2.75	2.25	-1.75	-0.75	0	1.25	-3.25	-7	-2.25	2.5	0.5	-1.75	3.75	2	-1	2	-5	0.5	2.25	4.5	2.5	1.5	-3.75	-3.25	0.25	-2.25
4	8.5	-3.5	-0.5	3.5	6.25	3.5	-6.5	-5.75	0	-8	-18	-20	-5.25	6.75	10.25	9.75	14.25	13.25	4	-7.25	1	8.5	4	1.5	-2	2.25	1.25	-5.5	-7.75	-8.75	-7.25	2.5	-0.5	0.5	0.5	-1.75	-3.25	-7	1.75	4.25	-1.25	0	-2.25	-2.25	5.25	4.75	2.5
-2.25	0.75	6.25	0.75	-0.25	-5.25	-4.75	-2.5	3	1.75	-4.5	-15.5	-9.5	3	10	12	6.25	-0.75	1.75	-0.25	-5.75	-7.5	-1.25	0.25	2	-5.75	3.75	6.5	-0.75	-0.5	2.75	-0.25	3.25	3.25	-3	5.5	3.25	-6.5	-2.25	0.5	2.75	-3.25	-6.5	-5	-2.5	-3.5	-2	5.5
-2.25	6.5	0.75	6	7	10.5	3.5	-2.5	8.25	4	-9.5	-12.25	0	6.75	7.75	10.25	5.75	2.75	-7.25	-5.75	-6	-3.5	-7.75	-7.75	-5.75	-0.25	-1	-6.5	-1.5	1	2.25	9.5	6.25	2.5	0.25	7.75	7.25	8	7	-0.25	-4.75	-17.75	-4	5	5	-6.5	-7	1.25
-2.5	-1.5	4.25	-1.5	-5.75	-3.75	-1	-1	0.75	0.5	-11.25	-21.75	-17.25	-0.5	9.25	18.25	20	7.75	0.25	1.75	-0.5	-3.75	4.75	10.25	2	-0.25	3	-5.5	-4.75	2.75	4.25	-6.75	-6.25	-5	-4.5	0	3.5	0.25	-6.25	-4.5	3	1.75	0.75	2	3.5	2.25	0	-1
-4.75	2.75	10.25	-1	-3.75	5.75	6.25	3.5	-3.75	-2	-5	-22.25	-26	-15.75	-3	12.25	16.5	15.75	6	1.75	1.5	0.5	-2	-1.25	-2.25	-0.25	5.5	-3.5	-4.5	-5.75	-1	-2.5	-4	-2	3	6	8.5	5.5	-2	-5	1.25	3.25	6.25	0	0	-2.25	0	5
-1	-2.25	2.5	1.5	3.5	-2.25	-9.5	-2.5	-2.25	-4.25	-7.25	-17	-28.5	-15.5	11.25	22	23	12.25	6.25	5.25	-1	6.75	7.75	4.5	-2.75	-3.5	-6.5	-4.25	-2.75	-3.75	-4.5	-2.75	-2.25	-9.75	-1.5	-2	0.25	2	-2.75	2.75	2.25	-5.5	-2.25	3.5	1.75	3.5	0.75	4.25
-2.25	7	3.25	-2.75	-2	-2.25	4.5	2.75	-0.75	3.75	-5.25	-23.75	-20.25	-4	5	10	17	18.25	5	-2.25	6.75	8.25	0.75	3.75	4.5	-2.25	1.5	-1.5	-4.75	-5.5	-9.25	3	-0.5	-2.5	2.5	2	-1	-2.75	-7	-8	-8.25	5.25	7	1	3.5	8.75	1.75	-6.25
2.75	6.25	8.25	-0.25	-1.25	-1.25	-1.5	-3	-8.5	-9.5	-7	-16.5	-9.5	3	14.25	15.25	15.5	7	-3.25	2.25	9.5	11.75	6.75	-2	0.75	1	-3.5	-5	-6.5	-3.25	4	-1	-9.5	-8.25	-4.25	-6.75	-3	-5	-5.25	0.75	2.75	0.75	5	9.25	2	6.5	6	0.75
3.25	-1	-1.5	-4.25	-1.5	0.25	1.75	0.75	0.75	3	-0.5	-12.25	-10.25	10	14.25	10.5	0.75	-3.5	-2.75	-3.25	-2.5	2.5	-3.75	2.25	8.75	6.5	-2.25	-5.75	-7.75	-11.75	-7	0.5	0.5	1.5	-0.75	2	4.5	4.5	1.25	4.75	4	0.5	4	1	-4.25	-5.75	-4	-2
9.75	3	0.5	-1	-5	-5.75	-4.25	-1.75	-2	-0.5	-2	-13.25	-7.75	2.5	10.75	10.5	3	2.5	-2	3	0	0.25	5.75	-1	-6.75	-0.5	7	12	4	-0.75	-4.75	-8.75	-10.5	-3.25	1	-1	-2.25	5.75	0.75	-4.75	-0.25	5.5	2	-5.75	-5.5	2.25	2.75	4.75
-4.5	-3.25	0	-2	-1.75	-2.25	4	5.25	-1	0.25	1	-17.25	-20	-3.25	8.75	15.75	16	16.25	7.25	-0.75	-3	-0.5	-4.75	-0.25	-1.5	3.75	3	0	0	-4.75	-3	-2.75	-9	-6.75	-2	-4.75	-5	0.75	-2.25	2	0.25	0	3	-0.5	4	5	-1.5	0.25
1.5	3	3.5	2.5	4.25	5.5	2	-4.75	-7.25	2.75	-7.5	-24	-31	-9.25	6	13.25	14.25	4.75	1.5	4.75	4.5	6.75	1	1.75	5	1.25	4.25	3.5	-2.5	-1	-0.5	-5.5	-5.25	-2.5	-7	-1.25	-1.75	-1	0.5	3.5	0	-0.5	1.25	0.75	-1.25	0.25	0.75	2.25
-1	-8.5	-4	0	-2	7	3.5	2.25	2.25	7.25	3.5	-14.5	-18.25	-6.75	7.75	15.25	12.25	7.5	7	3.75	0.5	-5.25	-7	-2.75	3.75	6.25	0	-4.25	-2	1.75	0.5	-3.75	-11.5	-5.75	0.5	6	1.75	-8.5	-9	2	-2	-2	3.75	6.25	7.25	11.25	7.75	11.75
2.25	4.25	6	6	1.5	5.5	4.25	2.25	1.5	12.25	-5	-24.5	-20.25	-3.75	4.25	12	10	2	0.75	3.75	-1.75	0.25	-2	3.5	0.25	-4.5	-1.75	4.75	4.25	-4.5	-6.75	-9.5	-4.75	-1.75	-4.75	-1	10	2.75	-2.5	6	2.75	-1.5	0.5	0.75	4.75	3.5	-0.25	0
-4.5	-3.25	-6.75	3.75	7	3.5	-2.25	3.25	3.5	0	-3.25	-19.5	-10.5	3.5	16.25	12	10	5.5	4.5	5.75	4.75	1.75	-3	-1	1	-3.25	-2.75	0	3.25	-10.5	-9.25	-3.25	-0.75	-2.25	-9	-5.75	6.25	6	-1.25	0.75	4.75	-1.5	-3.5	4.75	6.75	-2.25	0.5	1.5
1.25	-9	-5.75	-0.5	9	4.75	-2.5	-2.25	4.75	7.25	-3	-15.25	-22	-19	-8.25	12.25	18.75	16	6.75	-4	-4.25	2.5	6.25	0.5	-0.5	1.5	6.25	0.25	-2.25	-7.75	-12	1.5	1	2.5	2.25	-3	-6.25	1.5	3	0.75	1.75	6.75	-0.75	-5.5	-7	-6.75	2.75	3.25
-5.25	-3	-0.25	-3.5	-3	8.75	4.25	0.25	6.25	12.25	-5.5	-23.5	-13.75	-0.25	10	22.25	9.25	-1.5	-5.5	-1	-6.75	-1.25	-0.75	6.75	9.75	6.75	-0.25	-2.5	2	-6.75	-7.5	-2.75	0.75	1	0	-5	-5	-3	-2.25	6	5	0.5	-3.25	-5.25	-5	-1.25	-0.5	-2.25
-5.25	-4.5	5.5	6.75	1.25	-7.5	-1	3.5	-2.25	-0.75	-3	-21	-16.75	1.5	15.5	20	9.5	4.75	3.75	4.5	2.5	0.75	-10.25	-4.75	3.25	-4.75	-4.25	-6	-4.75	-1.25	-7.5	-7	-1	1	1	4.25	-2.25	4.75	7.25	5.5	2	2.25	3.25	2.25	-1.5	3.25	3.75	3
2.25	0	7	10	3.25	0.25	-2	-5	2.5	1.5	-2.75	-23.75	-25.5	-7.5	6.75	15	11.5	5.75	7.75	9.25	5.5	-0.75	-1.75	1.5	-3.5	3.75	-4.25	-5.75	-6.5	-11.5	-1.75	1	3.75	5.25	-4.75	0.75	7.5	5.5	-2.75	-3	-3.75	-3	0	1.5	-8.5	-5.25	5.75	4.5
-0.25	1.5	-10.5	-2.75	-4.5	-3.5	6	0.75	-8.25	-4	-7	-13	-4	5.25	13.75	12.75	3.75	0.25	3.5	-1.25	-1.5	-5.25	-7.75	5	6.25	-8.25	-2.25	1	-2.25	-1.75	1.5	6.25	0	-0.25	0.75	0.75	5.5	6.5	0.25	2	-2.25	-6.75	-2.25	2	-3	-3.25	2	-2.25
-10	-7.75	-2.25	6.25	11.25	-1.75	-7.75	-4.25	-4.25	2.5	-3.5	-20	-12	6	18.5	16.25	20.75	14	1.25	-0.75	-4.25	0.75	1.5	-1.25	-3.75	-5.5	-6.75	4	8.5	1	-8.25	-3.25	-2.75	-12.5	-6.75	6	0.25	3.75	2.75	-3.5	-9.25	-11.75	-4.75	2.5	8.25	3.5	0.5	7.25
2	2.25	-1.25	-1.5	0.25	3.75	0	1.25	5.25	4.25	-1.75	-22.5	-30	-13.5	7.5	16	11.75	10.5	3.5	6	4.5	5.75	1.5	-5.25	4.5	-2.5	-3.25	0.25	0.75	-2.75	1.75	-4.5	-8	-10.25	-5.25	-3.75	-4.25	4.75	9.25	4.25	3.75	4.5	1.5	-2.75	-4.5	3	2.25	1.25
0.25	-4.25	-7.25	-0.75	-2	-1.5	4.5	3.25	-1.5	3.25	3	-14	-28.5	-8.5	12.5	19	17	9	-1.25	-3	-2.75	-3.75	7.75	3.75	-0.75	4.5	3.5	1.75	-3.25	-10	-9.5	-1.5	-4.25	-11.75	-10.5	2	11.25	3.25	3.5	4	3.5	-5.25	-3.5	-4.25	-5.25	6	6.25	8.25
-3	3	-0.25	-0.5	7	4	-0.75	-3.75	1.75	-1.5	-10.5	-18.25	-14	6.5	16.5	14.25	15.25	14.75	8.5	0.5	-4.75	-9.5	-2	6.75	-0.25	-7.5	-7	0.75	-5.5	-6.5	0	-1.5	-3	-0.25	-2	-5.5	6.25	5.5	4.25	3.5	0.5	-2.25	-2	-1.5	6.75	4.25	-8.25	-4.75
1.5	-2.5	-1.5	-2.25	-4	4.25	3.75	-0.75	3.75	11.25	1.25	-17.75	-27	-12.5	2.75	10	15	14	-0.5	-0.5	2	1.5	9	2.25	-4.75	-3.5	-2.75	6	2.75	-4	0.75	-2.25	-2	-4.25	-3	-5.25	-6	1.25	0.75	6	4.25	0.25	-0.25	-4.25	0.5	-1	-5.75	0
2	-3.25	-2.75	-0.75	2.5	-4.25	-0.75	-1.5	1.5	-0.75	-12	-21.25	-14.75	3.5	16	19.25	13	9.25	6.25	-1.25	-6.75	-8.75	-5.5	-0.75	-5	-1.75	3.25	-2	3.5	-0.75	-8	-6.75	-0.5	6.25	4.5	5.75	4.5	-5	-5.25	1	3.25	-1.5	2	-0.75	0.75	2.25	2.75	-1
-3.25	-1	-5.25	0	0	-7.5	-8	4	15.75	9.75	-9.5	-19.75	-10.5	-0.75	13	13	12.75	5.5	1.25	-2.75	-7.75	-11	-6.25	-1.25	4	6.5	4.5	-2.25	3.25	-4.25	-6.5	0.5	6.5	3	0.25	3.5	-6.75	-1.75	6	-2.75	-3.5	9.75	9.25	-12.75	-17.25	-3	4	6.25
2	-2.25	-4.75	3.75	11.5	8.25	1.75	2.75	2	5.5	-0.5	-21.75	-23	-6.5	5.5	11.75	16	10.25	1.75	1.5	-0.5	-4.5	-5	-1.25	-9.5	-7.25	0	0.75	-5	-2	0	0.75	12.25	8.25	-5.5	-7.5	-4.75	-5.75	-4.5	-0.25	4	7.25	9	11	5.25	-3.25	-4	5.25
1	-2	-4	-1.75	-7.25	-1.5	4.75	-2.25	1	2	-8.75	-26.5	-19.5	4.75	7.75	15.25	16	11	6.75	5	0.5	4.75	2.75	-2.25	-0.75	-3.75	-5.5	-8.25	2.75	4.75	-1.75	-2.5	-9.75	-2.5	-0.75	-2	-1.25	-2.5	4.5	3.25	2.25	0.25	-2.25	-1.5	4.25	4	3.5	0
-8.75	-2.75	0.5	1.5	4.25	-3	-3	1.25	-1.75	5	-2	-28.25	-21.25	1.25	10	13.75	9.5	9.25	14.5	1.75	0	6	0.25	5.5	1.25	4.25	0.75	-3	-4.75	-6.75	-11.25	-8	1.25	0.25	0	-5.5	-0.5	4	5.5	0.25	-5.25	-3	-2.5	4.25	3	1.5	2.25	2.5
1.75	1.5	-4	-7	-1.25	2.75	3.5	0	5.75	12.25	-1.75	-17.5	-21.5	-10.75	5.25	11.5	11.75	10	1.5	2.25	-0.25	-7.75	0.25	2	0.5	-1.25	-1.75	3.75	-2.75	-1.25	0.75	-5.25	-8	1	-0.5	-0.5	0.75	1.75	-2	3.25	4.75	-4.5	-6	-1.75	0.25	2	-0.5	2.5
-5	-1	5	-2.5	-6.25	-3	1.75	-0.75	-1.25	-5	-4.5	-12.75	-8.75	-1.75	5	10.25	12.25	7.25	-1	3	-3.25	1.75	6	3.75	4	0.75	-3	0	-3.75	-8.75	-8	1	0.5	0	1.5	1.5	-1.75	2.25	2.75	4.25	0.5	0.5	5.75	-0.75	-5.5	1	-3	1.25
0.25	-3.5	1.25	5	7.25	6.25	3	-3.75	-2	-1.5	-8.25	-21	-22.25	-6	7.5	15.5	17	12.5	5.75	-0.5	2	2.75	-1.75	-3.5	5.5	-6.75	-12.75	0.25	6.5	5.5	4.25	10	3.5	-3.25	-10.5	-11	-7.75	0.75	-5.75	-5.75	0.25	1	1	3.5	-0.5	1.75	6.5	3.5
0.75	-4.5	-8.5	1	0.5	-3	5	9	3.75	5.5	-10	-24.25	-17.25	4.25	25.5	16.25	4.25	5.75	6.75	-2.25	-5.75	-8.5	-3.25	-7.75	-3	2.25	-2.5	-2.75	3.25	1.25	4.75	3	0.5	-5.75	-2.75	-2.5	-3.5	2.5	1.25	-2.25	-1.25	5.25	6.5	0.75	5.5	1.75	-5	-8
0.5	0	5.75	10.25	1.75	-3.75	-5.5	-1.5	5	9	-4.75	-23	-23	-1.75	12	13.25	14	16	1.5	-5.5	-2.25	-4.5	-2.5	0.25	-0.25	-8.25	-6.5	-2	7.5	6.5	3.5	-4.25	1.5	1	2	-2	-9.25	-3	0.25	-0.25	-4	0.75	-0.5	3.75	0	-6.25	-2.75	3
-1.5	1.75	6	1.5	-6.75	-3	1.25	-2.5	-2.25	-1.25	-0.5	-14.75	-23.25	-12.75	5.5	24	23.75	13	7	3.5	2.25	4	-4	-4.5	-3.5	-0.25	-5.5	-11.75	-7.75	-3.75	2	-0.5	-1.5	0.75	-3	-0.25	-4.25	-7.75	0.75	1.75	5.75	7.5	5.75	1.5	3.75	1.75	-3.75	2.25
-2	2.25	-1.5	0	0	0.75	5.25	1.75	-0.5	6.25	1.5	-18.75	-18	1.75	11	19	18.75	9.5	3.75	-3	-10	-5.5	2.75	-3.75	-2.25	0	6.75	-0.75	-4.25	-4	0.5	6.75	3	-9	-1	7.75	2.75	-10.25	-10.5	-2.25	-1.75	-2.5	-4	-2.5	3.5	9	3.5	-1.25
1.75	5.75	4.75	3.75	-3.75	-5.5	1.5	9.5	0	-12	-10	-13.25	-8.5	-1.25	5.75	14.5	10	1.25	6.5	0.5	0.75	2	-0.75	-1.25	-0.5	4.25	-6	-8.75	-5	-1.5	2.75	-4.75	-6.25	-2.25	2.25	14.75	9.5	-1.75	2.5	2.25	-6	-3	5	0.5	2	1.5	-4.5	-8.75
-1.25	-2.25	-4.25	-2.75	-4	1.5	4	0.75	4.25	6.75	-3.25	-16.75	-22	-9.5	5.25	15	26.75	21.5	6.5	-0.5	1	4.5	-1.75	-1.25	-1.25	-8.25	-1.5	-7.75	-10.5	0	5.25	0.5	-0.5	-2	-0.25	1.25	-7.5	-7.75	-2.25	2.75	-5	-0.5	6.25	9.25	5	1.25	-5.75	-4.5
3.5	-0.5	2.5	5.75	-0.75	-1	3.75	3.5	-3.75	-3	-3.75	-13.5	-23	-9.25	8.75	17	16	10.75	6.75	5.25	-2.25	-4.5	5.25	4.75	-8.75	-11	-2.75	-6.5	-8	3.75	-5.75	-2	12	5.75	-0.25	-5.5	0.25	5.25	2.75	-6	-5	0.5	0.75	-3.5	-3.5	0.25	-4.25	2
4.5	-4.25	-1.75	5	0.75	4.25	4.25	-0.5	-4.75	-5.25	-10.25	-20.25	-6.25	11.5	17.25	11	7.75	6.25	1.25	1.25	0.25	-0.75	-7.5	0.5	1.5	-6	-5	-7.75	0.5	-0.25	-1	-2.5	3	-0.5	-2.25	1	-3	-0.25	-0.75	8.75	0.5	0.25	4.25	3	-1	-1.25	-4.75	-6.25
6.75	4.5	0.75	4.75	2.25	-1.5	-1	1.25	-1.5	2	0	-12.25	-9.5	-1.5	8.75	10	-3.75	-8.25	-9.25	-2	4.5	-6.25	-4.75	-0.75	0.75	3.25	1	0.25	2.25	11	6.5	5	-3.75	-4.25	-7.5	-1.25	8	2.25	-5.5	5	12.5	4.5	-5.75	-2.75	1	-5.5	-11.75	-4.25
0.75	-3.5	1	5.25	8.25	4	1.75	4	-0.75	-11	-9.75	-12.25	-10.75	1	15	11.5	1.5	-5.75	-4.5	-8.25	-2.25	-3.25	-2.5	-0.25	3.25	2.5	3.5	7.75	11.5	7.75	0.25	-7.5	-5.5	-1	0.25	-1.75	1.25	-2.75	-2.5	2	-1.75	1.5	6.75	6.5	1.5	4	-3.5	-8.25
0	5.75	7.5	-0.25	2	3.75	-6	-9	0.75	2	-6.25	-27.75	-30	-10.5	13.75	21.25	17.25	15.25	11.5	9	5	3.25	-1.75	-6	-4.75	-0.25	0.75	-2	-1	-7	-12.75	-0.5	4.25	3.75	0.25	0.5	3	-2	3.5	0.5	-5.75	-3.25	-4.75	-4.75	2.5	2	3.5	3.75
-3.75	-6.25	-0.5	1	0.5	3.5	3.25	-1.75	-5.5	0.75	-7	-12.75	-10.5	1.5	10	10.25	7	6.75	4.25	3.5	8.5	8.25	7.5	5.75	2.5	-4.5	-4.25	-12.75	-11.25	-14.5	-6.5	0	3	0.25	1.5	5	9	-3.25	-7	-1	0.75	1.5	-2.75	-2	-3.25	4.25	9.25	-1.75
0.75	5.25	0.25	-4	2.75	3	-3.25	1	2.5	-0.25	-7	-14.5	-16.75	-7.25	6	17.5	24	13.25	5.5	0.75	2.75	1	-3	-6.75	-5.25	-7.5	-2	3.75	-0.5	-5	-4.25	1.5	0.5	-3.75	-4.5	6.5	-2	0.5	1.25	-4.25	-5	-3.25	-5	-1.75	5	5.5	-4.25	-4
-4.25	-4	3.75	6.5	6	4.5	-2.5	-3	3	5.75	-2.25	-17.25	-21.75	-7.5	4	12.75	10.5	3.25	-5.5	5	7	-6	-2.25	-2	9.75	7	-3.75	1.75	-5	4	1.75	-1.5	-3	0.25	1.5	-3.5	-5.25	-0.25	0.75	-2.25	-0.75	-1.25	4.25	3	6.25	-0.75	-5.25	-5
1.25	-6.75	0.5	-5.75	-1.5	6.25	1.75	-3	-0.25	-1.75	0.25	-18.25	-22.75	-4.25	8.75	21.75	23	9.5	-3	-5	-2	-0.25	0.5	0.5	5	0.5	2.5	-7.5	-6.25	-6.25	-5.75	-6.5	-3	-1.25	-3.25	0.5	0.75	6.5	6	-0.5	0.75	5.5	4.25	-1.25	-8.25	-1.75	6.75	1.5
-1.75	-0.25	12.5	5	5.5	4.5	2.5	-2.25	-1.75	2.25	-8.5	-27.75	-18.25	-5.25	11.75	25	21.5	6.75	-3.25	0.25	7.25	3.25	-3.75	-0.5	-1.5	-11.5	-8.75	-0.75	1.25	-0.25	-9.5	-16	1.75	0	1.25	-6	-7.75	-2.25	6	7.75	4.25	10.5	8.75	7	0	-3.25	-1.25	-4.75
-1	-8	-7.5	-1.5	-1.75	1.5	8.5	0.75	-1.25	4.75	-8.5	-13.5	-7.25	4.25	13.25	10.5	8.5	9.5	2.5	0.5	-0.25	-4.5	-7	-3	0.75	-1.5	-7.5	-0.75	4	0.75	-1.75	5.25	-8	-4.75	9.75	6	-4.5	-1.25	4.5	0.25	-5	-7.5	0.75	-5.5	-6.25	3.5	10	5.75
6.75	3.25	2	3.5	4	-1	-0.75	-3.5	-1.75	2.75	-0.25	-26.75	-32.75	-10.75	4.25	15.5	23	11.5	0.25	1.5	5.5	-0.25	-0.75	7.5	-1.5	-3	5.5	0.25	0.75	4	-1.75	-4.5	1	-4.75	-6.75	-4.25	9.25	-1.5	-11	-3.75	-2.5	1.75	2.75	1.5	-5	-0.5	-2	-2.25
-4.25	0.75	4.5	0.25	0.75	4	0.75	0.5	-2	-2.25	-3.25	-14.25	-7	0	5.25	10	10.5	-5.5	-9	-9	-4.75	0.25	6	8	13.5	3.25	2.25	3.75	-3.75	-2	3.5	-2	-7.75	-1.25	4.5	-2.75	-6.5	-3.5	0.5	-3.25	-3.5	-1.25	4.5	3	0.25	1	1.25	1.5
-2.75	-0.5	2.25	-2.5	-4	4.75	-2.5	-6	4.75	5.75	-6.5	-24	-29.5	-10.5	7.25	16.75	6	11	16.5	12.5	10	1.5	-4.5	-7.25	-1.5	4.75	-0.25	-5	3.5	7.5	-0.25	3	6.25	-1.25	-11.5	-11.5	-10.5	-6.25	0.5	0.5	2.25	-1	-0.5	0.25	-0.5	5.5	-3.25	-4
-4.5	-0.25	3.25	3	3.25	0.5	-1.25	1	6	7.25	0.75	-16.75	-30.25	-19	6.25	10.75	13.5	17.25	11.75	0.5	-6.75	-5.5	0.25	-0.5	2.75	-1.5	1.25	2.5	-1.75	0.75	-4.75	-5.75	1	-1	-3.75	5.5	3.5	6	2.25	-4.75	-3	-4	-1.75	-1.25	-1.75	0.25	4.5	2
3.5	4.25	-7.5	-6.25	3.25	-2.25	-0.5	1	1	-0.5	-8	-13.75	-9.5	-0.25	5.25	11	1.5	-2.25	-5.25	-4.25	3.25	6.5	8.5	3.5	1.75	3	0.25	-5.75	-3.5	-5.25	-3.75	-1.75	0	4.75	-1.25	0.5	5	6.25	3.25	3	0.25	3	-1.25	-2.5	-0.5	4.5	-3	-2.75
-0.75	0	-4.5	-4	1.75	8.75	3	1.25	-1.25	10.25	5.75	-20.75	-25.25	-4.5	11.5	14	15	6.75	2.75	-0.5	-3	0.5	-0.5	3.5	-0.75	-3.5	-1.75	-3.75	0	3.5	-3.5	-6	-0.25	0.5	-1.25	0.75	-2.5	-0.5	-5.5	-8.75	-1.75	10.5	12.25	8	-1.5	-0.25	-3.25	-5.75
-0.75	4.25	5.75	-0.75	0.25	0	-2	-1.75	0	-3.5	0.75	-13.5	-11	4.75	12.25	12	4	-6.5	0.25	-1	0.5	-2.75	-1	4	2.25	6.25	5.75	-6	-3.25	-4	-5.5	-1.75	4.25	3.75	-4.5	-3.25	3.75	7	3.75	-4.75	-4.5	-4.5	0.5	3.5	2.25	4.5	1.5	-6.75
2.5	5.25	11	5.5	1	-3.25	-1.75	-6	-5.5	2	4.5	-14.25	-24.75	-14.5	2.5	11.25	16.5	18.5	4.25	-3.25	-0.25	2.5	7.75	2.25	-5	-4.25	2	2.25	-3	-1.5	-1.5	-3.5	0.5	-9.5	-1.25	2.5	-0.75	-6	-2.75	0.5	3.5	0.75	-3.5	-1.5	-2.5	4	5.25	5.5
2.25	-1.25	-1.75	-2.5	-4.5	1	2.75	3	5.75	11	-0.75	-13	-8	3.75	9	10.25	-5.5	-3.75	-8.5	-12.75	2.25	4.75	0.5	0	-3	-5.5	-0.25	1.5	-1.25	1.5	1	-0.25	5.25	4	1.75	0.5	3	-3.25	-3.75	1.75	4	2.25	-1	-1.75	-4.5	-4	5	2.5
1.5	-8	-7.75	-0.5	-2	4.5	3.5	6.75	9.75	5.5	2.5	-12.75	-31.25	-25.75	-0.25	11.75	16.25	12.5	11.25	11.25	1.5	6.5	8.25	-3.75	-1.5	-0.75	-5.5	-2.75	5.25	2.75	-1.25	-4.75	-7.25	-6	-4.5	-3.75	-3.25	-1	1.25	1.5	4.5	6.75	2.75	-5.5	-5.5	-1.75	-1.5	-4.5
3.75	-5.75	-1.25	0.25	5.25	12.5	9.5	-2	0.5	0.75	-7.5	-20	-28.5	-15	3.75	15.75	15.5	13.5	9.25	1.5	-4	2.75	6.5	-1.5	-1	-3.25	1	-5.5	-6.25	-0.25	4.75	3.25	-0.25	-2.5	0.25	0.75	-3.5	-6.5	0.5	-1.5	-11.5	-4.75	3.75	4.25	5	6	2.5	2.75
-3	-5.5	-4.25	-2.5	0.75	-1.5	-2	-4.25	1	3.5	-3.25	-15	-17.75	-13.75	0	13	16.5	20	15	2.5	-2.25	-5.5	4.5	5	3.25	-1.25	-2	-3.75	-3.25	-6.5	-2	11.25	0	-6.25	-3.75	-3	-3.25	-6	5	8.75	-0.75	-2.5	3.75	7.5	4.5	-11.5	-10.25	1.25
1.5	0	-1.5	-0.5	-0.25	-4.75	-9	-3.5	4.5	4.5	-4.75	-24.5	-26.25	-6	9.75	19	19	9.75	8.25	2.5	-3.75	-2	6	3.5	-2.25	-3	-7	-1.75	3	7.5	7.5	3	-10.75	-10.25	-4	1.75	0	4.75	4.5	1.5	2	1.75	-4	-10.75	-11.25	-4.75	0	-1.5
-4.25	0	8.75	2	4.5	5	1.25	3.25	3	0.5	-12	-23.5	-17.5	5.5	12.75	10.75	12.25	4.25	-0.75	3.75	2.75	1.5	-1.75	2	1	1	-4.5	-4.25	2.5	1.5	1	-4.25	-2.75	-5	-5	-9.75	-4.75	2.75	1.25	2.5	2.25	-1	-1.5	-0.75	-2.25	1.25	4.5	3.5
-1.25	-1	-7.75	-5.25	2.25	4.5	-1.5	-7.75	1	1.25	-8.75	-12.5	-1	1	6.75	11.75	8.25	-0.75	-4.25	-4	0.25	5.25	8.25	2.5	-3.5	-6.5	-2.25	2.5	2.75	0	-0.25	-1.75	1.75	0.5	-6.25	-6.5	-8.75	-1.25	6.5	6	4	1.5	2	4.25	-0.25	-5.25	1	0.25
-5.25	-4.75	1	0.25	-2	1	8.25	5.5	1.75	2.75	0.25	-12.5	-10.25	3.25	6	10	9.75	4.5	-4	-11.5	-10.5	-5	-0.5	7	5.5	2.75	-0.5	1	0.75	-5.75	-4.5	-6.5	1.5	5.75	-1	4.75	-1.5	0.75	-0.25	-5	0.5	3.25	4.5	2.75	1.25	-4.75	-1.5	6
-1.25	-2.75	-2.5	1.75	3	1.5	-1	-6.75	-4	3.75	-10.25	-24.75	-11.25	8.75	14.75	12.25	13.5	9.25	2.5	-1.25	4	-2.75	-3	5.5	5.5	-3.25	-0.75	0.5	-2.5	-4.5	-14	-4.75	-2.25	-7.75	-1.25	-0.25	0.25	-1.5	1.5	-2.25	5.75	5.75	3.5	-7.5	0	1.5	-1.5	12.25
5.75	0	-1.25	1.5	3.75	8	4.25	2	0.25	1.25	-3.5	-13.5	-10.75	-4.25	3.5	12.25	10.25	2.25	0	0	0.25	-9	-5.5	0.5	-6.25	-0.75	5.25	-12.25	-6.75	-3.25	-2.5	4.25	9.25	7.75	6.25	-5.25	-8.5	2.75	-0.25	-2.5	-0.25	4.75	-1.5	-1.25	2	-4.75	-2	7.25
4.75	6.75	-2.75	-5.25	-6.75	-3	-0.5	-3	-3	0	-2.5	-13	-8.25	3.25	5.75	11.25	8.75	5	-5.75	-4.25	8.75	6.25	-3.75	4.5	1	4	3.25	1.5	-0.75	-2.75	1.75	-1	-3.25	-8.75	-7.75	-0.25	-7.25	-1	8.25	-3	-6	-4.5	2.25	2.5	1.5	2.75	1	-1.5
-1	-1	-2.25	-3	-4	-4	-6	-4	7.25	11.25	6.5	-14.25	-16	-4	7.25	17.5	16.75	9.75	4.5	-0.25	-5	-1.25	-0.25	-4.75	-6	3	-2.75	-5.75	0.25	0.25	-0.75	-2.5	-0.5	2.5	0	-3.75	-0.5	8	4.5	-2.25	-5.75	-1.5	-1	-0.5	-3	-4.25	3	-3.25
2.25	6	3	-1.5	0.25	-1	-1.25	0.25	0.75	-0.5	-11.25	-15	-4.75	-5.5	2.75	11.75	11	0	-4.5	-0.5	1.5	3.25	5	6	-1	-3.5	4.5	1.5	1	1.75	-7	-2.5	2	-0.25	-6.25	-4	-6	-3.75	-6.25	-9	0.25	10.25	10	5.25	3.5	-1.5	4	6.5
-4.75	-7	1	2.5	-0.75	5.25	3.25	2.5	1.25	0.25	-11.25	-21.25	-16.25	-3	9.75	22.5	14	2.75	-3.75	0	3	0.5	-0.25	-2.25	-3	10.75	-5.75	-13	-9.75	-1	4.75	-1	-6	1.5	-3	0.75	6.5	1	-11	3.25	13	3.75	-3.75	0.75	1.75	0	-3.5	-5
-4.75	1.5	2	8.5	1	3	-0.25	0	3.75	9	5.25	-19.25	-25.5	-15.25	2.75	12.25	15.25	10.5	-5.25	-12.75	1.5	2	9.25	9.75	1.25	4.5	5.75	2	-5	-7.25	-2.75	-7.5	-5.5	-4.5	-4.25	-4.25	-1.5	-0.75	2	2	3	4.5	0.75	-3.5	-6.75	4.25	6	4.5
5.25	3.25	-1	2	4.75	1.75	-1.5	-7.75	-6.25	-2	-2.5	-14.25	-8.75	5.25	9	11	6.5	6.75	3.25	-6.5	-10	6.75	8	-5.25	-3.25	6.5	5.5	-0.75	-5	-5.25	-1	-3.5	-2.5	-1.5	-2.75	-1.25	-0.25	-2.25	0.25	7.5	9.5	4.25	1.25	-3.75	-3.5	-11.25	-0.75	7.75
4.75	6.25	-1	-3	-3.5	-3.75	-5.5	-6.5	1	-1.5	-6.5	-16.5	-23.25	-12.5	3	19.25	19.5	6.25	2	3.25	5	7.75	0.75	-2.5	0.75	1.25	2.75	5.5	-8	-8.25	-1.5	-4.75	-8.75	0.25	4.5	-1.25	1.25	3.75	-0.75	2	-1.5	-4.5	-4.25	-7	-0.25	0.75	-1	3
0	1.5	0.25	-0.75	3.25	-0.25	-2.5	-1	4	3	-8.25	-12.25	-5.5	1.75	8.25	11.25	8	0.25	0.25	4	3.5	-5.5	-1.25	0	-2.75	-1.75	-1	-2	-0.25	-5	-4	2.25	9.75	0.25	-0.75	-8.25	-10.75	-2.25	2.25	-2.75	-3.75	-0.75	7.5	3.25	-0.25	-0.75	-0.5	-1.5
-11.25	1.5	1.5	-10.25	-7.5	0.75	-2	2.75	7.25	5.5	2.5	-13.5	-4	6.5	8.25	12	7.5	-3	1	5.5	7.5	-3	-3	0	-2.25	-7.5	-1.5	-7.5	-3.25	-0.75	2.25	2.75	-5	-6.75	2.75	-3	-8.25	-3.75	7.25	0.75	-3	-0.25	5	9.25	5.25	0.75	4.5	4.75
4.5	2.5	-3.25	-4.5	4.75	12	10	1.75	-1.25	2.25	-2.5	-16	-21	-16.75	-6.75	11	19.5	11.75	1.25	2.5	9	1	0	1.5	1.25	-5.5	-5.25	0.75	-1.25	1	0.75	-5.5	-5.75	-5	0.75	-5.5	-2.75	3.75	6.25	4.75	0.25	-0.25	-3.5	-2.75	-0.5	1.5	5.5	-2.5
-0.25	2.5	-0.75	0.25	-4	-3.25	-2.75	-4.25	-0.25	2.75	2	-12.75	-6.5	-5.75	0	12.25	5.75	6.75	13.5	4.5	-6.75	-5.75	-4.75	5.5	4	4.75	2.5	2	1.5	2.75	-4	-1.5	0.75	-2.25	-6.25	-0.25	-5.5	-1.75	0.25	-4.25	2.75	1.75	-4.75	-2	5.25	2.5	5.5	-1.75
-0.25	2.75	2.75	2	4.5	3	3.25	-5.25	-2.5	0.5	-10.5	-19.5	-13	3.5	14.25	15	8.75	6	3	-1	3.5	5.5	1	-3.75	1.5	-5	-2	-4.75	-7	-6.75	2.5	-3.75	-4.25	-6	-6.75	-4.5	6	4	2.75	1.75	4.25	0.75	-0.75	3.25	8.5	10.5	2.25	-9
-0.75	11	6	6.25	8.25	10	5.75	0.75	1	2.25	-3.5	-26.75	-25	-3	8.5	12.5	11.5	9.75	8.25	2	-4.5	-1.5	-2	-4	-3.75	-0.25	-2.5	2	-8	-9.25	-0.75	2.5	0.5	-4.25	-8.25	0.5	9.5	12.25	4.5	3.75	1	-1.25	-2.75	3	4.75	0	-0.5	-1.5
-7.25	-2.5	-1	6.25	10.5	6.25	3.75	2.5	2	9.5	-1.75	-28	-29.25	-7.75	12.75	12.25	7.5	10	-0.25	0.25	2.25	-0.5	-1.25	0.25	-1.5	-2.75	1	-3.5	-7.25	2.5	7.25	3.75	2.75	-2	-1.5	-2.75	-6.25	-7.5	-2.5	5.75	2.5	4.75	7.75	7.75	-5.75	-7.5	3	1
-2.75	-2.75	0.75	4.5	3.25	1.5	-3	-4.25	4.5	11.5	-5.5	-24.75	-22.5	-11.5	6	15.75	18.75	5.5	-2.25	-1.75	-1	3.5	4.25	0	-1	-2.25	-2.25	1.75	3.75	8	6	3.25	-5.25	-12	-7	-6.25	-3	4.5	11.25	2.75	-3.75	3	2.25	-1.5	-0.25	3.5	1.5	0.25
-3.25	-0.5	-1.25	-0.5	1.75	-1.75	-1.75	2	0	7.25	2.75	-13.5	-21.75	-12.75	8.25	12.75	12.25	12.5	7.75	0.25	2.75	2.25	7.75	4.5	-11.75	-12.5	-5	-7	-0.75	1.25	-6	-4	-0.5	1.25	1	2.75	2.5	-2	0.25	7.75	-2.75	-4	4	5.5	1.75	-1.25	6.25	2
-5	-2.5	-2.5	2.75	6.25	-1.75	1	2.5	-0.25	-0.5	-3	-18.75	-23.5	-7.75	12.5	22.75	22.5	13	-2.25	0	3.25	-0.5	-2.5	-8	-10.5	-4.5	-0.5	0.75	1	-6.75	-1.5	6	2.25	-1.75	4.75	0.5	-0.5	-5.25	-0.25	3	-2	1	1.75	-2	-4.25	-0.75	-1	0.75
9.75	2	2.5	1	-5.5	-2.5	4.75	4.5	2.25	-4.25	-10.25	-22.5	-12.25	3.25	14.5	12	8.75	4	0.25	-0.5	6.75	4.75	-1.75	-5.25	-2.75	1.25	2.5	-2.5	-10.5	-5.5	-0.75	-4.25	-4.25	3	4.75	-4.75	-2.75	-1.25	8	9.25	-1.25	2	-2.75	4.25	6.75	-0.5	-10	0.75
-4.5	2.5	-0.5	-5.25	-7.25	0.25	1	-2.25	6.75	8.75	-4.75	-21.5	-21	-7.75	12.5	23.25	11.75	8.25	4.5	10.25	6.25	-0.75	-4	-3.25	-6.75	-11	-10.75	-3	2	-4.75	-3.25	0	0.25	6	9.25	-1	-2	0	7	1.25	-0.5	3.75	2.75	-4.75	-8.75	-4.75	4	6.25
-9.25	9.5	5.5	-1	-2.25	-0.25	1.75	-2.5	3.25	8	-5	-22.75	-20.5	-2	10.75	15.25	18.5	8	-7.25	0	3.5	3.25	1.25	2	5.25	-8.75	-12	-2.25	-3.5	-0.25	3	-0.5	4.75	6	-0.75	3.5	-1.75	-3.5	-7.25	-4.5	-1.25	-2	-1.75	-6.5	-2.25	-2	2.25	10.5
-2	-4.5	-3.5	-5.75	3.25	2	-2.5	1.75	2.25	6.25	-6.5	-19.75	-13	-1.25	15.75	18	14	8.75	0.25	-2.5	7.5	4.5	-6	-7.25	-1.5	-0.5	-5.25	-11	-5.5	-2.5	-3.25	2.75	2.5	0.25	-1.5	-3.25	-7	4.75	0	-3.25	3	6.75	1.25	2	3.5	-0.25	-2.5	0.75
-2.75	-0.75	-8.5	-6.25	3.75	1.5	2	2.25	6	5.75	-2.75	-17.75	-26.5	-12	3	22	15	7.75	4.75	6.75	6	-3	1	6.75	0.5	-6	-4	-1.5	-7	-0.75	-5	-4	5	-3.75	-7.5	-1.75	6	6.5	3.5	-2.25	3.5	1.75	-5.75	-6.75	0.25	-0.75	-3.25	2
2	1.25	1.5	-3	-0.75	3.5	-0.25	-0.25	5	8.25	-0.25	-20.5	-28.75	-9.75	1.25	16.5	23.25	17.5	7	-2	-0.5	7.25	6.25	-1.5	-8.5	-8	-11	-4	2.25	4.75	-5	-9.25	5	7.75	-0.5	4	-0.5	-2	-5	-2.5	-1.25	-9	-6.5	-0.5	2	3	14.5	12.25
-9.25	-10.75	1.5	4.75	7	1.5	0.5	8.25	8.25	7.5	-5	-21.75	-26.5	-7.75	13	18	12.25	7	-0.25	-7.5	-2	1	1	-6	-6	-2.75	-2.75	-4	-0.25	6.75	0	0	3.25	10	2.75	-1.5	0.75	-0.5	-5.75	-5.75	0.75	0.25	2.25	4.75	-1	0.25	-0.75	-3
-2	7.75	2.75	0.5	-2	-4.25	-6	4.75	4.5	-3.5	-11.5	-20.75	-19.5	-5.5	14	21.5	8.5	1.5	-0.75	0	-4	1.25	-2.75	0.75	8	5.75	2.75	2.25	-6.25	-8	-7	0.25	-1.5	-4.25	-4.25	0.75	4.25	8.75	8.5	2.75	-2.5	0	0.75	1.5	2.75	3.25	-5.75	-1.75
3	-6	-4	-1	-0.5	-6.5	-3.75	-6	0.75	6.5	-1.5	-15.5	-13.75	-1.75	8	11.75	8.5	4.25	0	-1	-1.75	3.75	2.75	10	9.5	3.5	-0.5	-3.25	-2	-4.5	-6	1.75	-2.25	-6.25	-4.25	-5.5	1	8.5	3	-6.5	-0.25	-3.5	-11.25	-1	6.5	-3	-1	5.5
-2	-0.5	1.5	8.75	4	-1.75	-1	4.5	5.5	3.5	-7.5	-26	-26.25	-8.25	5.5	15.25	10.75	4.25	-2.75	7.5	12.75	4.5	0.25	2	0	-0.75	0.25	-6.25	-7.5	-5.5	1	-1	-1	-4.5	-4.5	1.75	4.25	-0.25	0.75	2	0	1	3.25	0.75	1.25	-0.75	-1	-4.25
1.75	-2.75	-2.25	6.5	6.25	-0.25	-0.75	-3.5	-1	6	-1.5	-16.25	-18.5	-9	3.75	10.25	8.75	2.5	0.25	-0.25	0.75	5.75	6	0	2.25	3	1.75	10.25	6	-6.5	-12	-4.25	-0.25	-2.5	-7	-6.5	0.5	2.75	1.5	1.75	0.5	6.5	-0.5	4.75	10.25	-0.25	-11	-6.25
7.25	2.5	0	4.75	1.75	-0.75	4.5	6	1.25	8.25	-5.25	-32.25	-25	-1.5	8.75	14.75	15	7.5	5	1	0.25	-0.25	1.75	2.25	-2.25	0.25	1.75	-4.5	-3.25	-7.25	-10.25	2.75	4	-0.5	0.5	-2.75	-0.25	3.25	-7.75	-5.25	3	-0.75	0.5	9	2.25	-9.25	-0.25	-3.25
6.75	3.25	-4.5	-9.25	-6	-4	-9.5	-6.5	-0.75	6.25	1.25	-18.25	-27.5	-17.5	4	19	23.75	17.25	7.5	-1	-1.25	1.75	-1.5	4.75	-0.25	-1.75	4.25	-0.25	-1.5	-1	3.75	1.75	1	-1	0.75	-3.25	-4.25	-6	-3.25	0.5	2.75	3.5	-0.75	-7	-0.5	-3	-2.25	2.75
0.75	-3.5	4	-1.25	-6	0.25	5.75	-3.25	-3	5.25	-8	-26	-20.5	-3.75	9	19	21.5	10	2	5.5	5.5	-1	-1.75	-0.25	-0.75	-7.75	-3	-4.75	-6.5	-8.25	1.5	2.75	-0.25	-7	1	8.5	3.5	-2.5	-1	6.25	2.75	-8	0.25	3.25	1.25	1	0	0.5
-1	0.75	6.25	7.75	3.5	-1	-6.5	-3	0.25	0.75	-3	-16.75	-21	-9.5	4	13.75	22.75	11	5.25	5.25	1.5	-3.5	-0.25	3.75	5.5	5.25	-0.75	-11.75	-9	-4.75	-4.5	-4.25	4.75	6.25	-3.5	-3.5	-1.25	-2	5	0.5	-0.25	-4.75	-2.75	5	2.75	5.75	-1	-8.5
-7.25	0	-4.5	-2.75	1.5	-4.25	-3.5	1	5.25	7.5	-2	-25.25	-20	-1.25	4.5	13.25	17	8.75	0.25	-3.25	2.5	6	2	4.75	0.25	4	2.5	-5	-4.25	-2	-3.75	-6	-1.75	-2.75	0.75	0.75	5.25	-3.5	-7.75	-0.25	6.5	3.25	-6.5	3	6	0.5	-3	1.75
2.75	2.75	6	1.25	-7	3.25	5.75	1.25	-1.25	0.75	-5.75	-26.25	-22.75	-2	9.75	17.5	16.5	3.5	1.75	1.25	2	1.75	3.5	0.75	1.5	-3	-0.25	-3.25	-6.75	-7.5	-9.75	-2.5	-1.25	4.5	0	1.25	0.25	1.75	-2.5	-4	-0.5	-0.75	-2.75	4.25	10.5	6.25	1.75	0.75
2	9	0.75	-8.5	-2.75	9	8	-4.75	-9.25	-1	-5.5	-16	-21.5	-19.25	0.5	23.5	25	14.5	10.25	4.25	0.25	-2.25	0	6.5	2	-6	-4	-0.75	-2	-1.25	-7.5	-3	0.5	-1.5	2.75	-0.5	5.25	1	-6.25	-8.5	0.25	4	4.75	-11	-4.5	2.25	3.25	-0.25
2.75	1.25	0	0	2.75	-0.5	0	-1.25	-4.5	1.5	-0.25	-24.5	-29.75	-10	7.25	21.75	19.75	6.5	7.5	7.25	-5.75	1	1.5	-3.75	1.5	-3.25	-2.25	-4.75	-3.5	-6	1	-0.5	-4.5	-3	1.75	4.25	2	6.75	9.25	2.75	-4.5	-1.5	2.5	1.75	-0.5	-3	3.25	2.75
-1.25	-1.25	-2	6	0.75	-3.75	-6	4.5	5.75	2	-5.5	-12.5	-4.75	2	7.25	10.5	6.25	-4.25	-3.75	-3.75	0.25	1.5	-6.75	-9.5	0	1.75	3.75	-3.75	-2.75	2.5	5.25	8	4.25	-0.25	-8	-9.25	-3.5	8	13.75	-2.25	-4	4.75	-1.75	-0.5	3	-6.5	0.5	4
2.75	1	0.75	-4.75	3.25	2.75	-4.5	-3	4.75	6.75	-10	-20.75	-14	5.75	16.5	19.5	15.25	5.75	2.25	-1.25	5.5	2.25	-2.25	4.25	-3.25	-5.75	0	1.5	1	-1.75	-9.75	-7.75	-0.5	-1.25	-9	-3.5	0.5	-0.75	-2.25	-5.75	-2.5	4.5	-0.75	-4.75	3.25	5	7.5	6.25
1.5	3.25	6.75	1.5	0.5	-8	-2.5	-1	-0.5	3.25	0	-12.25	-5.5	1.75	9.5	11.75	10.5	-1	-8.5	0.75	-0.5	1.75	1.25	-0.25	-1.75	0.75	5	0	-5.5	-4	-3.5	-0.5	-8.25	-8	5.5	9.5	4	4	2.5	0.25	-1.25	-2.25	5	8	6	-3.75	-8.75	2
-4	0.25	2.5	6	3.75	-0.75	2	1.75	-1.5	-6.5	-11.25	-12.75	-8	-9	-1.5	13.25	15.25	16.5	20.25	9.75	4	-2	1.5	3.25	-1.5	-3.5	-10.25	-12.75	-8	-9.75	-6.25	-4.5	-0.75	-6	-3.75	-4	-0.25	0	4.75	6.25	1	-3.5	-2	1.75	2.75	4.25	0	3.25
-2.25	-6.75	-7	2	3.5	2	1	-1.75	-1	0.75	-7.75	-12.5	1.5	0	3.75	11.75	0.25	3.25	7.25	-2.25	-9	-5.5	-2	2.5	2.5	6.25	3.75	2	8.5	4.5	-2.5	-1.25	6.75	6.5	6	1	-0.75	-4.5	-4.5	-8.5	-6.75	0.75	-6	-6.75	7	-1.25	-5.75	-2.25
-0.75	6.75	6	-3.5	2.5	4	-7.25	-11	-6.25	1.75	-6	-23	-21	-3	9.5	17.75	22.5	17.5	0.25	4	6.5	-0.5	-3.5	0.5	-2.75	-2	-1.25	-1.25	-1.5	-0.75	-12.25	-5.25	2.75	-4	-2.25	-0.75	-1.5	0.75	-0.25	-1	-2.75	-4	-4.25	6.5	11.75	6.5	2	1.25
-3.5	-4	-0.75	-0.75	-1	-5.25	4	3.25	6.75	3.25	-0.75	-19.5	-23.5	-12.25	3.25	14	14.25	7.75	6.25	-1.5	-2.25	-0.75	-2.75	2.75	-3.75	-4	1.75	2.5	8.5	1.5	-0.5	-9.25	-1.75	-7.75	-1.75	16	7.75	-6.25	-1.5	1	4.75	-3	-4.75	1.25	0.25	0	-3.25	1
-5.5	4	6	6.75	0	1.25	-0.25	-1.75	5	0	-4.25	-18.75	-27.25	-14.5	1.75	18.25	19.25	10.5	1.75	-2.25	-1.5	-0.5	4.5	6	6.5	-1.5	-1.5	-4.25	-6	-9.5	-4.5	-2.25	-1.5	-5.5	-2.75	-3	1.5	7.75	11.5	8	-1.5	-5.75	-2.5	4	1.25	2.25	0	-0.75
4.5	-4.25	-1.25	0	-3	0.5	-2.75	-2.5	-2.75	6	-9	-27	-17.75	5	23.25	25	15.25	-2.5	-6	-0.25	10	5.75	0.25	0.25	2	-7.25	1	3.25	1.5	-4.25	-8	-4.5	0.75	-1.75	-5.25	-5.25	-7.75	-0.75	1.5	-5.75	-4.25	1	4.25	0.75	-3	10.25	13.25	0.25
-2.75	-4.75	-4.75	2.25	3.25	2.75	-3.25	8	9.75	1.25	-11.25	-24.25	-20.75	0.5	16.5	19.25	18.5	7	3.75	-8	-5.75	0	5.25	2.75	6.25	1.5	-3	-6	-3.5	-5	-3.75	0.25	-4.75	-7.5	-1.25	7	7	-8.75	-10.75	0.25	4.5	-2.25	-5.75	-3.25	2.5	1.5	4	7
-1.5	0.25	1.25	1.25	9.75	4.5	3.5	0.25	-0.75	-0.75	-1.5	-20	-26.5	-13.75	3.25	11.5	12.75	14.75	14.75	5.5	-7.25	-10	-0.75	0.25	-2.5	1.75	-4.5	-0.25	11.25	0.75	0.75	0	2.25	-3.5	-10.75	-4.5	2	2.25	-0.75	7.75	-2.25	-9.25	0.5	-1	2.75	2	0.75	1.5
-5.75	-8.75	-2.75	2.25	0.75	-2.5	-5.5	1	6.25	5	-11	-19	-5	8	13	11.25	14	9.75	3.5	0.25	-4.25	4	3.75	-1.75	-7	-11.75	-6.25	-3	-1.5	2.75	0.75	-2.75	-3.25	0.5	1	1	-2.25	0.5	0.5	4.5	-1	-3.5	-0.75	-0.5	0.75	0.25	2.5	2.75
3.75	1.5	6.5	-1.25	-3.75	10	13.5	1.75	3.5	1.75	-0.25	-13.25	-25.75	-21.25	2	22	18.25	18.5	10.25	2.75	5.25	1.25	-10.25	-15	-7.5	0.25	-0.75	-11.25	-6.25	-0.25	2.5	-3.5	-2	-1.5	-2	1.75	4	3.25	-1.5	0	4.5	4.25	0.25	-3.25	-3	1.5	-2.5	1
-6	1.25	0.25	3.25	4.5	1.5	3.25	9	5.75	-1.25	-10.25	-24.5	-20.75	1.25	14.25	16.75	14.5	9.5	0	-7.25	-3.25	1	-0.5	5.25	3	-1.25	-6.25	-7	-0.25	2	-6	1.5	2	5	4.5	-3.5	-9.75	-2.5	-3.25	-7.75	-1.25	2.75	0.75	3.25	1.75	-3	4.5	6
-0.25	-3.25	7.25	3.5	0.75	3.25	2.75	3.75	3.25	2.5	-8.25	-17.25	-10.25	3.75	2.75	13	9.75	-3.5	0.25	1.25	-2.5	-7.75	0.25	1	0.5	7.75	-3.5	-9.75	2	-2	1.25	1.5	-1.75	-1.75	0	-1.5	-1	1.5	10.5	3	-2.75	2.5	-1.5	4.75	0.75	-6.25	2.75	-6.5
-3.5	-4.5	1.75	4.75	2.75	4.75	8	3.5	-3.5	-1.75	0	-17.25	-21.25	-5	9	15.75	21.5	9.25	4.5	2.5	-9.5	-11.75	4.75	2.25	-0.25	0.5	-6.25	-5	-3	-3.75	2.5	-1.75	-3	-3.75	-1	0.75	1.75	-0.5	0.75	-0.25	0.75	-2.75	0.25	11	3.5	-6.5	1.25	3.25
2	-4	-3.25	2	6.75	1.25	2.5	2.5	3	1.25	-4.5	-16	-19	-7.75	1.5	12.5	14	10.5	5.25	3.5	-0.25	3	4.25	-3	-6.75	-3.75	-2.75	-1.5	-8	0.25	4.25	2	3	0.5	-0.75	-3	-0.5	-0.75	-4.5	-4	0.25	0.25	8.5	3.5	4.25	1.5	-3.25	-7
8.25	11.5	9.5	-1	-7.5	-1.75	3.75	5.25	6	4.75	-12	-27.25	-19	-9	6.75	15.75	14	7.25	9.5	2.25	2.25	1.25	1	0.5	1.25	-2.75	-2.75	-0.25	-4.25	-2.75	2.25	0.25	1.75	2.75	-3.25	-1.25	-3.25	-8.75	-9.25	-6	0.25	-5	-0.75	-2.5	-0.5	0.5	7	8
-9	-9	-3.75	2	1.75	4.5	1.25	0.75	4.25	4.25	2	-15.25	-23	-11.25	5	15.25	17	14	6	-2.75	-3.25	-4.25	0.75	7	-0.75	-2	2.75	1.25	-3.5	-9.5	-7.25	3	3	0.5	-8	-3	3.5	-1	-7.25	3.25	5.75	5.25	2.75	1.75	2.5	0.5	4.75	1.25
8	3.25	2.5	0.25	2.5	-1.25	-6.5	-2	-1.75	5.75	-1.25	-16.25	-19.25	-9.5	3.25	21	18.75	14	5.75	-2.75	2	6.5	-8	-12.5	-0.25	-8	-8.75	-1	1	3.5	-1.75	3.25	2.5	0.25	1.75	5.5	4.25	5.75	-2	-7	-4.25	-0.25	5.5	-0.25	6.75	-2.25	-8.25	-1.5
5	5.75	-8.75	-8	-3.25	-1.25	6.75	4.75	-1	-2	1.5	-18.5	-26.5	-3.75	14.75	19.25	16.25	8.75	8.25	4.5	1	-7	-6.5	-0.75	0.25	8.5	5	-5.5	-10.25	-2.25	3	-7.25	-10.25	-3.5	-1.75	5.75	3.75	-2.5	-4.5	8	-1.75	2.25	0.5	-4.5	-4.5	-4	2	2.25
-6.5	-1.75	5.5	4.75	3	4.25	3	1.25	-5.75	5.75	-2	-20.25	-24.25	-13	3	17	9.25	11.5	10	-2.75	-6	2.25	5	-0.25	-2	-0.25	1.75	-2.75	-2.5	-2.75	-5.25	6.75	5.25	-2.75	1.75	0	-6.5	-5.25	2.25	9.75	3.25	-2.75	-2.75	-0.75	6.25	0.5	-7.75	1.25
0.75	2	3	2.75	0.5	3.25	0	-8	-4.75	-0.25	-10.75	-13.25	-2	-1.75	-0.5	10	7	-2.5	0.25	5	3.5	-1.25	0.5	-2.5	-0.25	-2.75	-3.25	-4.25	1.5	3.25	-3.75	3.25	10.25	3.75	1	-5.25	-3	1.75	-1.5	-5.5	-3	2	6.25	-0.25	-3	0.75	1.75	6.25
0	-8.5	1.25	13.25	6.75	3	1.75	-3	0.5	6	1	-16.25	-28.75	-25.75	-0.25	18.25	20.25	19.25	9.5	-4	-8.5	0.75	3.75	0.25	1.25	-1.5	1.75	0.5	1	-7.5	-3.75	-2.25	-1.5	-6.75	-2	6	0	-4.75	-6.75	0.5	5.25	2.25	0.25	1.75	4	-2.25	-5.5	3
3.25	5.75	3.25	-1.25	-2	-1	1.5	2.75	1	-0.75	-7.25	-17.25	-15.5	-3.75	4.75	14.5	12	12.25	-1	1.25	1.75	5	-2.25	-2.75	0.25	0.75	-8.25	-7.5	-1	4	-2	-10	-9.25	-3.25	6	4.75	1.75	2.25	0	6.25	2.5	6	1.25	-2.25	-1.5	0.75	-0.75	-0.25
-3.75	-5.25	1.5	8.5	1.75	-7.75	-0.75	-2	-2.5	3	-4	-25.75	-24	-12	3.25	19.25	16.25	7.5	9.5	11	5	2.25	-0.25	3.25	-3.25	-4.25	6	2	-0.5	-2.25	-4	-1.25	-4.5	-3.5	-1.25	1.25	-7.75	-3.5	0	2.5	3.5	-1.5	-3	-3	-6.5	0.25	4.25	6.25
0.5	-1	6	0.25	-1.5	3.5	9.25	6.25	-5.25	-7.5	-7.75	-12.5	-18.25	-13.5	2	18.5	13.5	2.5	1.75	6	2.5	9.25	4.25	-7.5	-6	-1	-5.25	-3.25	-0.25	-2.5	-3.25	-1	-1.25	4.5	4.25	-1.25	-2.75	1	-4.5	-0.5	0.25	-4.5	-1.75	5.5	5.25	3	7.25	8
0	0.75	9.25	6.75	5.5	2.75	0	-4.75	5	9.75	-9.25	-25.75	-19.25	2.25	15.5	19.75	12.25	-4.75	0	1.5	-1	-3.5	3.25	9.25	6	-2.25	-8.5	1.5	4.75	1	-4.75	-2.5	-2	-1	-5.75	-9	-1	-2.25	-2.5	1.5	-1	0	-2.75	-1	-1.75	-2.75	-1.5	0.25
6.25	1.25	-2.75	-0.5	1.75	-2.75	-8.5	-4	-0.25	3	-7.75	-25	-19.25	-1.75	21.5	28.75	18	11.75	-0.25	-5.5	-4	4.25	-4.5	-11.5	-5.5	-7	1.25	-0.75	-3.25	-4.25	-4.75	3.75	3.5	0.5	0.75	2.5	-1.75	0.25	5.25	7	2	0.25	-1.5	-5	2.5	5	4	-4
3.25	5.5	0	-2.75	6.5	6	-6.25	-8.25	0.25	5.5	-5	-22.75	-21.5	-5.5	9.75	21.5	21.25	13.75	12.25	8.75	-1.5	-4	0	-0.75	-2.25	-7.5	-7	-1	-3.75	-5.75	1.25	-1	-7.5	-7.75	0.5	4.5	-4.5	-4	14.25	7.25	-3.5	-1.75	-0.75	1.75	0.25	-5	-3.5	2.25
-0.75	-1.25	0.25	5.75	6.25	8	1.5	-8.75	-2.75	5	-1.5	-22.5	-27.25	-14.75	4.5	17	18.5	10.75	5.25	4.75	3	-2.25	-0.25	1.5	6.25	5.25	1.5	2.5	-1	-2	3.5	-3.5	-2.5	-2	0.75	0.5	-1	-2.5	-2.75	3.25	-2.5	-12.25	-5.5	-0.5	-2.75	-2.75	-3.25	-5.5
4	2.25	5.25	0.75	-3.5	-2.75	-1	5.5	1.25	2.5	-2.75	-22.75	-30.25	-17	7.75	22	20.5	9	-0.25	1.75	6.75	-0.5	1.5	1.5	0.25	-5.25	-6.5	1	7.25	8.75	0.5	-6.25	0.75	2	-3	-1.75	-1.5	-2.25	1.5	0.25	0.5	-10.5	-6.75	-0.25	3	-3	-3.5	1.75
-3	-5	1.25	1.75	3.75	5	5.5	2.75	5.25	4.5	-6.25	-26.75	-19.75	-2.5	7.25	12.5	3.75	0.5	8	-1.25	-2.5	5.25	0.5	-3.25	0.25	3.5	3.25	-7.5	-4.5	0	-0.5	-2	0.75	-3.5	-2.25	4	4.5	-4	1	-0.75	2	-1.25	0.75	4.75	7.25	4	2.25	-0.25
4	2.25	4.25	8	8	3.75	3.75	-1.25	-3.75	-0.75	1	-15.25	-34.5	-23.25	7.25	10.75	7.5	11.5	5.75	-1.75	-0.75	2.25	5.5	6	0.5	-0.75	-1.5	0	-0.5	-3.5	2.5	-0.75	-1.25	2.5	-3.75	1	5.25	-6.25	-8.25	-2	3.75	2	1.5	1.25	0.75	-2.25	1	-1
-4	0.25	-1.75	1.25	1	5.25	-5.25	-4.75	2.75	2.5	-3.75	-25.5	-31	-9.75	14.75	18	9	3.75	-1.75	3.25	3.25	6.5	1.75	-2	5.25	-5.5	-8	0	5.75	-0.5	1	4.5	2.25	-4	0.25	0	2	5.5	-2.5	-6.5	-3.5	1.25	4	3.5	2.75	4	1	-6.5
8	-1.25	-3.75	0.25	-2.75	-1.5	-1	-5	-1.25	7.25	-6	-31.75	-25.25	2.75	15.5	19.25	19.5	10	-4	-2.25	7.75	9	2.5	-4.5	-8.75	3	-2.5	-5.25	-0.75	-1.75	-3.75	1.5	-4.5	-5.5	-2.75	-10.5	-0.25	8.5	8	3.25	-5.5	-2.75	5.5	1.5	6.25	8	1.25	1.25
5.75	5.25	-5	-10.25	3.75	10	11.75	5.5	-2.75	-4	-10	-25.25	-28	-1.5	16.5	11.75	9	8.25	-1.5	-0.25	8.25	10.5	0	-13.75	-5	0.75	3.5	-2.25	0	3.25	-1.5	-3.5	-0.75	-1	4.25	-4.75	-5.5	-2.5	-1.75	-4	4	4.25	2.5	3	3	2	-2	-1.5
-0.25	4	5	2.75	-0.5	-5.5	-0.25	2	5.75	0	-11.75	-23	-16.25	3.5	10.75	19.75	16.25	3.25	3	1	2.25	1.75	-1.5	-5	3.5	-2.5	-4	-2	-6	-5.5	2.25	0	0.5	-6.25	-8.75	2.5	2	-5	1.25	2.5	-0.5	1.75	4	1.5	0	4.5	7	4
-2	-0.5	7.25	0.25	-6.75	-1.5	-3.5	1	4.5	1.75	4	-13	-21	-11	5.5	14	8	9.75	6	3	-0.75	-4.5	-1.75	-5	1.75	5	0.25	3.5	2.75	-6	-4.75	-5.25	-0.5	2.5	-2.5	-2	-4	-5.75	-4.75	0.75	-0.25	-0.5	6	8.5	9.5	8.25	-0.75	-2
1.25	0.25	4.75	7	5.25	0	0	2.75	6.25	10	0	-27.5	-25	-8.5	4.75	12	12.25	4.75	-2	3.75	4.5	-2.25	2	2.25	-1.5	-0.25	-5.5	-3	-1	-0.75	4.25	-0.5	-6.75	2.75	6.25	0.5	-0.25	3.75	2.5	-5.75	-7	-2.25	4.5	2.5	0.5	2	-5	-2.5
-9.25	-6	-2.5	7.5	6	3.25	1.75	3.25	9.25	1.25	-10	-14.5	-19.5	-3	8.25	12.25	10	6	6	2	1	-2.25	0.5	4.5	0.25	-2.75	-3.25	1	-0.25	-1.75	1.75	-2.5	-2.5	3.75	-3.5	-10.75	-3	6	4.25	0	0.5	-1.5	-9	-2.5	-0.5	-2.5	0.75	4.5
0.75	3.25	-6.5	-5.75	4.5	-2	-4.25	-1	9.75	5	-11.75	-24	-12.5	-2.25	9.25	10.5	12.75	15.5	7.25	7.75	-0.75	5.25	5.25	-1.75	-7.5	-0.25	-0.75	-1.25	-6.75	-9.25	0.75	-1	-3.75	-10.75	1	0.75	4	-4	-1.5	10.25	2.25	-0.25	-3.5	-1	-1.25	0.5	4.75	-2.5
3.5	2	0.5	5.5	-0.5	-6	2	-3.25	-2	4.75	-4	-19.75	-24.5	-7.75	16.25	24.75	13.75	8.5	6	-3.75	-5	2	-1.5	7.75	4	2	-1.25	-5.75	-0.25	5.75	-1.5	-3.25	-7	-11.5	-3	-3.25	0.25	5	7.25	3.75	0.25	1	-5	-2	-7.25	-1	1.75	-3.5
3.75	3.75	1.5	-4.5	-4.5	-0.75	-0.25	0.75	5.75	3.75	-7.25	-17.25	-23	-9.5	13.75	18.75	19.5	7.25	-1.5	-2	0.5	0.5	-9.25	-11	-9.75	2.5	7.75	6.75	3.5	-1.75	-3.5	3.25	4	-5.75	0.75	4.75	4.75	1	-2.75	-5.25	-1.25	-3.5	-6	-7	-4.75	2.75	3	-0.25
3	5	2.5	-4.25	0	-4.25	-2.25	0.5	-3.25	-3	-8.25	-26.5	-26	-3.5	12.75	20.75	19.25	12.25	4	1.25	-4.5	-4	3.75	2.25	-5.5	-9	4	5.25	5	3.25	1.5	-0.5	-1.25	3.25	2.25	-3.5	-6.75	-7.5	1	2.25	-6.75	-0.5	0	0	-4.5	-2.25	2.5	6.75
-6.5	-4	-2.5	-3	-3.25	0.5	3	6.25	3.25	0.75	-9	-25.75	-24	-8.25	9.75	20.5	17.75	15	1	2.25	13.25	4.25	-3.25	-0.25	-4.25	-3.75	-4.25	-6	-2.5	-3.75	-1.25	2.5	5.5	0.25	5	4.75	-4	-4.75	4	2.25	-1.75	-5.5	-5	-3.25	4.25	2.75	0.5	-2
2.5	-0.5	0.5	-0.75	-0.25	-4	-4.25	-0.75	0.5	4.75	2	-15.25	-20	-8	6	11.5	15.75	2.75	-5	0.75	7.5	7.25	2.5	2.75	5.25	0.5	0.5	-1.25	3.25	-2	-6.5	0.25	0	-4.75	0.5	-3.25	-6	-4.25	-6	-5	-1	3.25	0.75	2.5	0.5	-0.25	-2.25	1.75
-3.75	-8.25	-2	-0.5	-3.75	0.25	0.5	-9	-3.5	6.75	0.5	-18	-17	-6.25	12.25	14.75	11.75	3.75	5.5	6.5	0.25	0.75	0.5	-2.5	-2	-2.5	1.75	5	8.75	2	-8.25	-6	0	-3	-8	-10.75	-2.5	-3.25	-5.25	1.75	7.75	6.25	1.25	1	-5.5	4.5	5.75	1.5
-1	5	3.75	2	2.5	2.75	-3	-1	3.75	5	-7.5	-26	-28.25	-13.5	3.75	12	21.25	14	7.25	4.75	4.25	1.75	-1.5	-3	-1.25	-2.75	-0.25	2	2	-2.5	-1.75	4.5	2	-7.25	-5.25	6	3	1.75	-4	-9.75	0	2.5	3.5	7	1.5	-7.5	-1.75	-2.75
0.5	2.75	-5.75	-3.25	5	0.5	-7.5	-1.5	10.25	9.25	-2	-26	-26.25	-6.5	6.25	13.5	24.75	16.5	2.25	-1.25	-3	2.25	6.25	4.5	2.25	-3.5	0.25	-0.75	-6.5	-9	-6.75	-3.25	-3.25	-4.75	-3.25	2	4.25	-0.25	3.25	2	3	1.5	2.5	-2	-1.75	-5.25	-1	3.25
2.25	0.5	2.75	4.75	1.5	1.75	4.5	7.25	6.75	-0.75	-7.5	-26.5	-30	-4	7.75	12	8	9	4.5	1.25	8.25	2.25	-4.5	3.25	2	-2.75	-3.75	1.75	0.25	0.25	0.25	4.75	-2.75	-7.75	1.75	5.5	-1.25	-5.25	-3.25	2.25	-2.5	2.75	1.75	-1	-4	-1.5	5	7.25
7.5	8.75	3.25	-1.75	2.25	-4	-1.5	4.5	9	1	-10.5	-26.75	-23	-7	14.5	13.5	13	9.5	2	-6.5	2.75	1.5	3	-0.25	-4.75	-7.25	-1.75	2.5	8.25	8.5	2	-2.5	-1.25	1.25	-5.25	-1.5	1.5	-2.75	1.75	-0.25	0.25	2.25	0.5	0	0.75	0	1	0.25
-2.5	-5.25	-4.25	-3.5	4.5	4	0.5	-3.75	3.5	9.5	-5	-22.5	-19.25	-5.75	0	15	16.5	10.75	4.5	3.75	3.5	2.5	5	2	-3	-3.75	-10.25	-6	2.5	0	-0.75	-2.5	-6.75	-5.25	-4.25	-2.75	-2	3.25	3.5	5.25	-2.75	-2.5	6.5	5.75	4.25	1	-3.75	0.75
-1.5	2.25	7	-4.5	-7.75	-1.25	-1	-1.25	0.5	4	-5	-18.75	-18.75	-6.75	12	24.25	17.25	8.75	6.75	6.5	9.5	-2	-4	-1.25	-6.5	-9	-1	-1.25	-1.5	3.25	-5.5	-6.5	-3.25	-2	-2	0.75	3	-0.5	-1.75	-2.5	-5.25	0	4	2.5	-1.5	0.5	3.25	9
-2	1	1	-4	7.25	6.5	-1	-4	1.25	5.25	-0.5	-12.75	-27.75	-15	0.25	11.5	11	10.25	11.25	5.75	5	3.25	3.75	3	2.25	-2.25	-4.5	3	4	-2.5	-7.75	-2.5	0.25	2.25	-2.75	-3.25	-3.75	-6	-3.75	-3.5	-7.5	-1.25	1.75	5.25	4.5	4.75	5.75	0.5
4	3.25	3.75	0.5	-0.5	-1.5	-1.25	-6	1.5	1	2	-17.25	-25	-10.25	4.25	13.25	19.5	14.25	5.75	-1.5	-4.75	-1.75	10.25	5	-6.75	0	1	-5.5	-9.25	0.75	4.25	2.25	4	-2.75	-4	1.25	-5.25	-0.75	-0.75	-1.25	-9	0.5	2	-1.25	1.5	-4.5	0.25	0.5
3	-1.25	5	2.5	1.25	5.75	2.75	-1	2.5	0.5	-7.25	-22.5	-20.5	0	18.25	21	16.25	5.25	4	5.5	-1.75	-5.5	-3.75	-1.25	-7.5	-2.75	-8	-8.5	7.25	11.75	-0.5	1	-2	-4	-6.5	-3.25	4.25	3.75	5.25	-3	-7.5	-1.25	1.25	5.75	-1.25	-2	-1.5	-4.25
3.5	-1.5	-0.25	4.5	7	6.5	-2.5	-7.25	3.5	8.25	-1.75	-15.75	-24.75	-10.5	-0.25	13	19.5	14.25	9.75	6	4.75	4	-4.75	-3	1.75	-7.5	-10.75	-5.75	4	2.25	-2.5	-11.75	-4.75	-1	2	6.5	-2.25	-1	-6	-5.25	-0.25	1.25	-5	-4.25	5.5	9	5.5	6.75
1.5	-2	-2	0.5	10.75	4.5	-3.25	-1.5	3	2.25	-4.5	-17	-14.5	-11.25	-3.5	13.25	17	14.25	7.25	2	-0.75	-2	0.5	3.5	7.25	-3	-4.5	-3.25	-11.75	-9	0	-1.75	-2.75	-6.75	-5.5	-3.5	1	0.5	-2.5	-0.5	4.75	12.25	8.25	4.5	4.5	4.75	6.25	2
-1.75	-3.5	2.25	3	0.75	2.5	5.25	8	4	0.25	-0.25	-22.5	-28.5	-7.75	3.75	17.25	24.5	15.75	5.5	2.75	-1.25	-0.5	-0.25	-1	0.75	2.25	-0.5	-9.25	-5.5	-1.25	-4.5	-9.75	-14	-5.5	2	11.25	10.25	-5.75	-6.75	6	4	-2.75	2.5	1.5	-2	-0.25	-1.25	-5.25
9	-0.25	-5.5	0.5	1.25	7.5	7.75	0.75	-0.25	4.25	-3.75	-21	-23.75	-19.5	-1	15.5	20	14.25	11.5	7	-0.75	2.5	2	-2	-1.25	4.25	0.5	-6.75	-7.75	-3.75	2.75	-6	-7	-9.75	-8	-1.75	3	1	3.75	5.5	4	1.75	8.25	10	5.75	-4.75	-1.75	-3
-0.25	-4.25	1	7.25	3	2.75	3.75	2.5	0.75	3.75	5	-14	-31.25	-16.25	8.25	15.25	19	21.5	12.75	1	-8.25	-1	-2.5	-2.75	-2	-10	-7.5	-0.75	0.75	-2	-2.5	0.25	2	0.75	-3.5	-0.75	4.75	1.5	2.75	-0.5	-2.5	-9.75	1.5	-1.5	-7	-3.75	-0.25	5.5
-5	1.75	0	-4	4	2.5	2	4.75	5.5	6	-6.5	-17.75	-24.75	-12.5	3	11.75	16.75	9.5	-1.25	-5.5	5	6.75	1	0.75	-1.5	1.25	2.75	-3	-4.75	-3.25	-2.75	-2	-2.5	-1	-0.5	0.75	2	6.5	5.5	1.5	-0.75	0.25	4.5	-0.75	-7.25	-8.25	-3	0.5
3.5	-0.25	-0.5	2.75	3	-5.25	-5.25	0	-1	3.5	-3	-17	-18.75	-5.75	8.75	14.5	8.25	6.5	-0.25	4	3.5	3.5	0.75	-3.5	1.25	2.75	-3.5	-2	-9.25	-9.25	5	0.25	-2	-2.75	-2.25	-5.5	-3.75	-1	3.5	8.5	11.5	4	0	-1.25	2	3.5	0	-3.5
-5	4	5.25	6	7.5	6.25	1	1.5	4	2.75	-5.5	-21	-27	-19.25	0.25	10.25	12.75	11.25	1.75	2.75	7	7	3.75	-4.5	1.5	1.25	-5.5	1.25	-1.75	-6.5	-1.75	3.25	7.5	-9.75	-6.25	3.5	-3	0.75	-0.5	-6.25	-3.5	5.75	3.25	-2.5	8.25	5.5	0.75	1
7.25	7	-2	-0.5	-3	-9.25	-5.5	-0.5	5.5	1.5	-11	-27.5	-24.25	-1.75	17	19.25	22.25	20.5	9.5	-5.25	-8	-0.5	3	-4.25	-1.25	-0.5	-6.5	-6.75	-0.75	-4.5	-2.75	0.5	-2.25	1.25	4.5	-1.5	-4	3.25	3.25	-4	0	9	-1.25	0	-0.25	-1	1	-3.5
-0.25	3.5	2.5	-1.5	3.75	4.5	2	-6.25	4.5	3.5	-7.75	-23.5	-12.5	0.75	9.25	19.5	15.75	3.25	1	2.25	3	-1.75	-1.25	-0.75	0.5	3	2.5	3	-1.25	-5.5	-4.5	-6.25	-9.25	-1.5	-0.5	-2.5	-4.25	-0.5	3.75	-2.25	-2.75	2.5	3.25	-2	6	7.75	-0.75	-3.5
1	2	2	2	-0.75	-9	-3.5	-3.75	0.5	3.25	-2.75	-15.75	-18.75	-11.25	3	17.25	13.25	16.25	16	11.75	8	4.75	-5.5	-6.5	-1.75	-2.75	-2.75	-4.25	-6.5	-4.75	-10.75	-7.25	-0.25	-8.5	2	1.25	-1.75	-0.25	0	2.75	5.5	6.5	-2.75	-0.25	4.25	5.75	0.5	-2.5
-1	1	5.25	4	3	-0.25	-7	-2.5	3.5	-0.25	-3.75	-15.75	-23.25	-21.25	2	13	18.25	17.25	5.75	-4.75	5.5	10.25	-0.75	-3.25	-2.25	-3.5	-3.75	-3.5	-6.25	-6.75	1.75	0.25	-2	0.25	-0.25	0.5	-2.5	1.25	5	7	5.75	5	1	4.25	2.25	-5.25	-2	-2.5
1	1.75	7.25	4	-5	-2.25	-1.5	2.75	0.25	2.75	-3	-14	-22.25	-14	2	11.5	15	15.25	4.25	-1.5	5.25	7.25	4.75	0.5	0.75	1.75	-4.5	-10	-3.75	-0.75	0	-0.75	-6.75	-6.25	-4.75	-2	3.25	7.25	-5.5	-5	-1	4.5	5.75	4.5	-2.75	-2.75	-1	2
3.5	6	3	-6.75	-2.25	1.5	5.5	5.5	1	-10.5	-11.75	-12.75	-7.5	6.5	7.5	10.25	7.75	8.5	4.75	1.75	-5	3.25	-3.5	-6.25	7.75	14	-4.5	-12.25	-15	-6	2	0.5	5.5	-7.75	-8.25	2.25	0.25	0	1.5	1.75	2.25	3.5	0	1	5	5	8	1.25
-1.75	1	8.5	5.25	3.25	-2	0	-1.75	0.75	-3.5	-10.5	-16.25	-6.5	-0.75	4.75	12.5	7.5	7.5	11.25	6.75	3.75	2	3.75	-4.75	-1.25	-7.25	-7.25	-1.75	-7.25	-9.75	-2	-5	3.75	1.5	-2.5	-8.25	-2.25	3.5	6.5	2.75	-0.25	1	3.5	6	3.25	0.5	2.75	0
-4.25	0.5	3	-2.5	-2.5	-9	-6	2	3	-3.5	0.75	-12.25	-30.25	-15.25	6.25	22.75	14.5	14.5	11.75	1.5	0.25	-4	-8.5	1.25	5	-2.5	2.25	-3.25	-1.5	0.75	1	-3.25	-5.75	0.5	-6.75	-4.25	0	-1	3	8.25	4.5	-2.5	2.5	2.25	-2.25	-5.5	-4	0.5
2.25	0.5	-2.5	2	-0.75	-8.5	-1	-0.75	4.25	2.25	-4.75	-17	-19.75	-6.25	4.75	13.75	11.5	3.75	2.75	10	11	10.75	4.5	-6.5	-6	0.25	-1.5	3.75	-4.5	-9.75	-5.25	-0.25	1	2.75	2.75	-4.75	-5.5	-1.5	-4	-4.5	-3	1.5	-0.5	-2.25	2.5	-1.75	2.75	5.25
5.75	8.75	6.75	-0.25	-7.25	-8.5	-3	-1.75	-4.25	-1.75	-5	-13.5	-24	-13.5	4.75	14.5	15.5	16.25	12.25	9	3.25	2	-2	-1.75	-3.5	-2.25	-3.5	-6.25	-5	-2.25	-1	-0.5	1.25	4.5	1	-2.5	-1	3.5	2	2	-0.75	0.75	3.25	0	-1	3.75	-3.5	-9.75
-7.25	-2.5	4	2.5	1.25	3.5	1.5	-5.5	-10	-2.25	-4	-12.75	-4	2.75	4.75	13.5	10.25	5.75	-1.5	1	3.25	0.25	-2.25	0.25	5	7	2.75	0.5	-0.25	-1.75	-3.75	-10.5	-11	-11	-7	1	4.25	7.75	5.25	5	4.75	2.5	-0.25	-2.5	-7	-0.5	0.5	-2.75
-6.5	-12	-3.25	2.25	17.25	20.25	14.25	13	17.75	15	-2	-23	-22	-0.75	14.25	11.75	3	-3.5	-10	-7	-9.5	-4.25	-4.75	-3.25	-5.25	-1.75	-0.25	1.5	-1.5	-3.5	-0.5	-4.75	-2	5.25	7.25	1.25	2	3.75	6	9	2.5	-0.75	4.75	6.25	-4.25	-5	-3.25	2
2	6	-1	7.25	1.75	-3.25	-2.5	-2.25	-0.5	-0.75	-6.75	-21.5	-19.75	-5.5	8.5	14	18	13.75	5.5	-1.25	2.5	8	-4.25	-6.25	-4.5	-4.5	-6.25	-5.25	-2.75	3.25	2.5	-0.75	-7.25	2	2.75	2.5	3.75	5.5	6.5	-2.75	-2.75	-1.75	-2	-2.25	0	-2.5	-4	0.25
4.75	-4.25	2.5	3.5	-5.75	-5.25	2.75	-1.5	-0.5	8.25	0.5	-19.75	-22.75	-8.25	17.5	23.5	11	6	2.5	1.75	6.5	12	-2.5	-3	-1.75	-7	-6	1.75	0.25	-2	-9.75	1	1	-2.5	2.75	0	-6.5	3.75	3	-7.25	-4.5	1.75	-4.75	-6	1.5	-2.5	-2.5	2
3.25	5	-2.25	-0.25	9.5	-4.25	-5.75	3.25	1.75	6.25	-2.25	-23.25	-21.75	-5	11.5	17.5	18.5	8	2.5	4.5	-2	0.25	4.25	8.5	-7.75	-5.5	-5.75	-6	-4.25	-3	1.75	4	7	1	-9	-4.25	0.25	-0.25	1	-5.5	-6.25	-2	-7.5	-5.75	1.5	1.75	4.5	5.5
0.75	1	-2	-3.25	-2	-2	1	2.5	-5.25	3.5	7.5	-13	-17.75	-3.25	11.75	23.25	16.25	8.5	4	2	4	-10.25	-13	-6.75	-7.75	-2	-2.5	2	1.5	-4.5	0	4.25	-3.25	-4.25	1	-0.5	3.5	1.75	0.25	1.75	1	5	0.75	-4	-1	2.25	-2.5	2.75
-11.5	-2	3	-2.25	1.5	0.25	0.5	-2.75	-7.25	-0.75	9.25	-12.5	-24.75	-4.25	11.75	15.5	21.25	12.75	0.5	-8.25	-1.5	11.75	0.75	-4	-2	-1.25	-8.5	-7.75	1.75	7.75	8.25	5.75	-6.5	-6.25	-5.25	-4.5	-8	-5.5	-4	5.5	4.5	1	-1	-6.75	0.25	-2.5	-5.25	0.25
-0.5	-0.25	-1.5	3.25	1.25	2.75	5.75	0.5	-3.5	5.25	8	-16.25	-33.25	-7.25	8.25	13.5	11.5	2.75	4	1	-1.75	5.5	2.75	-1.25	-1.75	1	4	-3.25	-2.5	-5.5	-4	1	-3	3	3.75	-0.5	-0.75	-0.75	7.25	-6	-11.75	0	6.75	-0.25	-4	-2.25	0.25	4
-2.75	-3.25	-3.5	-5.75	-2.25	1.25	8.75	5.5	0.5	-2	-0.5	-12.25	-18.75	-6.75	5	17.75	16	11.5	7.5	4.75	1.25	1	-4.75	-5	2	-3.25	-11.75	1	-1	-10.75	-6.75	-7.75	-1	1.75	-2.75	-3	4	9.75	-1.5	-3.75	8.75	3.5	-4.25	3.5	3.75	0.25	-0.25	2.25
-0.5	1.75	1.5	9	9.5	-0.25	-3.25	-1.25	3.5	0.5	-1	-12.25	-12.75	-6.5	1	10.25	12.75	8.25	-0.75	-5.75	3.75	3.25	0.25	4.25	3.25	-2	-0.75	-3.75	-6.75	-2.5	0.25	3.25	5.75	-4.75	-8.25	-3.25	1.75	0	-1.25	-3.75	-2.5	0	0.75	-1	2	-2.75	4	1.5
1	-6.25	-5.75	3	6.75	8.5	8.5	2.5	11	4.75	-10	-22.25	-20.75	-11.5	5	10.5	11.5	3.75	4	3.25	-3.5	-1.25	0.25	-1.25	-2.5	-3.75	-0.5	-2.25	-0.25	9.25	0	-2	-0.25	-1	-3	6.75	5	-1.25	-2.5	2.5	5.25	4	7	5.75	-1	-5	-2.25	-0.25
-0.5	3.75	8.75	10	5.75	1.25	-4.75	-2.5	3	7.5	-5.75	-25.5	-20.75	-4.25	10	16.5	15.5	8.5	-2.25	1.75	4.25	2.25	-3.25	-6.5	-5.75	1.75	8.75	-2.25	-3	1	-4.75	-6.5	3.5	0.75	-7.25	-3.25	-0.5	4.25	4.25	0.25	-5.5	-8.25	-2.5	-3	-2.5	1.75	7.25	1.25
4.5	-0.75	1	6.25	6.25	-1.75	-3.5	-1.5	1.25	5.25	3.5	-14.5	-24.5	-6.5	9	10.25	14	8.25	-2.75	-2.75	-2.5	-1.5	-1.5	3.75	8	1	1.5	0.5	-2.25	-7.25	-4.5	0.5	-6.75	-5.25	-0.25	1.5	-4	-2.25	4.5	2.5	1.5	-3.25	-3.5	5	8.5	5.5	-1	-1
7.25	7.25	4	-0.75	-1.75	-4.75	-2	-1	-3.5	2	3.75	-12.5	-19.25	-10.5	7	19.25	17.75	13.25	4	5.25	5.25	-4.5	-1.25	2.5	-4	-4.25	-6	-5	0.5	-3.5	-10.5	-3	-1.5	-4.5	-0.5	1.5	-1.75	0.75	-5.25	-2.75	3.5	7.25	9	2.5	0.5	2.25	3	7.75
-3	1	0	6.5	3.5	-2.5	0	1	3.25	7.75	-11.5	-26.25	-17.75	1.75	11.25	16.25	11.75	9.5	1.75	-7.5	0.25	4.5	-0.25	2.25	1.5	-4.25	-2	1.25	1.5	-2	-5.25	-4.25	2.75	4.75	4	-2.75	-5.25	-5	-4.5	-3	0.75	0	1.25	3.75	0.75	0.5	4	1.5
-3.25	-5.5	-4.75	2	4.5	4.5	4	3.5	-0.25	4.5	-7.75	-25.25	-8	5.25	12	15	4	3.25	-0.75	2.25	1.25	3	0.75	-8	-1	-3.25	-3	-3.25	1.25	1.25	-3.5	-3.75	0.25	1.5	3.5	6.5	2	-4	-1.75	2.25	0.75	2	2.5	-1.5	-2.25	-3	-2	-5.25
6.25	3.25	4.75	0.75	-4	-5.25	1.25	7	2	0.25	0	-15.5	-21.75	-8.75	7	10.75	4.75	3.25	2	-4.75	-3.25	0.75	9.25	4	-1.75	0.5	-0.75	5.25	2.5	-5.5	0.25	3.25	1.5	-3	0.5	1.75	-6	-6.5	-4.75	-3.75	3.75	1.25	-0.5	1.75	2.75	-1	1	7.5
5.5	-1.75	0.25	2.25	-1.75	-1.75	4.25	2.75	-0.75	0.75	0	-15.25	-12.5	-6	6.25	13.5	13.25	12	9.75	0.5	-5.75	-3.5	-3	1.75	4.5	3.5	-3.5	-5.25	-5	-1.5	1.25	-2.5	-3.25	-6.5	-2.75	0.25	-2.25	-0.75	-1.5	-4.25	-3	0.5	10	4.5	-1.5	-4	5.25	3.25
6.25	3	-4.5	3.5	0.75	-7.5	-2.25	0.25	3.75	0.75	-8.5	-18.5	-14.5	-2.25	11	13.75	15	6.25	6.5	7.75	3.75	-1	-7	-5.25	-0.25	-6.5	-6.25	-6	-0.25	-0.25	-5.5	-4.75	1.5	6	2.25	-1.25	3.5	4.75	2.5	-1.25	-0.5	5.75	10.25	3	-2.25	0.25	3.75	-4.5
4.5	-6	-7.5	-5.25	-2.25	2.5	5.75	-2.75	-9.75	-4.25	-3	-18.25	-17	-7.75	1.5	12	14.75	16	6.25	6.5	10.25	3.25	-4	-1.25	0.25	-1.75	1.25	0	2.75	2.5	-2.5	4	8	-1.25	1.25	-6	-5.5	-1.5	-4.75	-5	-2.25	-3	-3.25	-1	-3.75	0	0.25	-3.5
2.25	3.5	1.75	2.75	4.25	-4.5	-3	4.75	5.75	3.75	-10.75	-18.75	-21.25	-8	5.25	18.5	17	12.5	9	4.75	-7.25	-1.75	-0.75	-1	-5.25	-5	-8.75	-2.5	-3.75	-3.75	1.5	-1.5	-4.75	-0.5	2.75	8.75	8.5	-0.25	-2	-4	-3.25	2.75	3.75	6	3	3.75	2.75	-6.5
9.75	2.25	-1	5.25	-2.25	-5	-4	-1	1	13.75	4	-19.75	-28.5	-9.75	9.25	18.5	14.75	7.5	7.75	1.5	0	-5.25	-0.75	1	-7	-9.25	0.25	11	7	-1.5	3.75	-0.25	-1.5	1.25	-5.5	-3.25	4	-4.5	-4.75	-4.25	-2	-2.5	-4.5	-5.5	-3	-5.75	0.25	9.25
1.25	-6	-5	0	5.25	-0.25	3	-1.5	-2.75	1	-6.5	-16.75	-11.75	-7	5.25	14.75	16.25	9.75	3.5	1.25	-1.25	-3.25	6.5	3.25	-2	-3	-2	-4.25	-2.25	1.75	1.25	-5.75	-6	-2	8	3.25	-3.5	1.5	7	0.5	-3.5	1.25	-1.25	-5.25	-3.75	0.5	-1.75	2
-6.75	5.5	0.75	-3	2.75	-0.25	-1.5	3.5	5.25	5.5	-1	-20.5	-23.5	-9	4.75	10	21.5	21	14.25	8.25	-3.5	-10	-3.25	-2.5	2.25	3.25	-3.75	-2.25	0.5	2.5	1	-3.5	-3.25	2.75	7.5	-3.75	-7.5	-4.5	-7.75	-4	1.25	-3.5	-0.75	-2.25	6.75	10	6.5	2.5
-7	1.5	6.5	-2.75	-2.5	6.25	9.75	3.75	0	-0.75	-7.5	-26.5	-27.5	-6.5	9.75	14.75	9.5	4.5	2.75	-2.75	-1.25	2	2.5	-0.5	-8.5	1	1	-7	-4.25	1.25	2.75	4	5.25	6.75	-1.75	-2.25	-1.25	1.5	3.25	5.5	-0.5	-5	2.75	5.25	0.75	-3.25	1	-1.25
10.5	11	7.25	6.25	-2.5	-1.75	-5.25	-10.5	-1.75	4	-9.75	-27.25	-23.75	-10.75	3.75	10	13.25	18.25	10.5	4.75	-1.25	-0.25	-1.75	2	-1.5	-0.25	-1.25	-1	-2	1.75	3	0.75	-2.5	-6.25	-8	3	2.75	0.25	0	-3.25	3.5	-1	2.5	7.5	-2.25	-4.25	-4.5	-1
0	1	6.75	8	2.25	6.25	2.75	-0.25	-6	1	-2.5	-13	-25.25	-19.25	0	10	19.25	21	8.25	3.75	2.75	-11	-9	6	10.5	-1	2.5	1.5	2.75	-4.5	-6.5	1	-2.5	-5.5	1.25	-3	-5.75	-4.75	-2	1	0.25	0.25	1.25	-1.5	1.25	6	-1.75	2.5
2.25	2	-1.25	-4.25	3.5	6.5	0.25	-6.75	-1.5	-2	-9	-21.75	-13	4.5	7.25	18.75	18.75	10.5	7.25	-4.5	-5	-0.5	3.75	-0.5	-5.5	-0.25	1.25	-9.5	-7.25	-1.25	0.75	0.25	2.25	0	1.75	-0.5	-2	2	3.25	-3	-2	4.5	9.25	1	-5.75	-6.25	-5	-5.25
8	-2.75	-3.5	-5	-3.25	1.25	-1.75	-4	-6	-0.5	-7.75	-30.5	-23.25	-0.25	23.5	26	18.75	10.25	0	0.5	-1	-9	-4	3.25	0.25	-3.25	-1	-3.75	2.25	1.75	-1.5	-0.5	-0.5	-1	-3	-3.25	-3.75	-13.25	-8.25	7.5	9.75	6	-0.25	-3	-0.75	11	4	0.75
-5.25	2.5	-4.75	-0.75	-1.25	0.75	2.75	1	4.75	6.5	-3	-13.75	-5.5	-0.75	3.25	11.5	6.75	1.75	4.5	1.75	2.5	-3	-6.25	-10.75	-5.5	-5	-0.25	4.5	3	3.25	1.75	4.5	1	1.5	3.5	-6.75	-9.75	-3.25	1.25	0.75	1	0.75	1.25	-2	9.75	7.25	-0.75	2.5
1.75	3.5	1.5	1	8.75	6.5	2	2.5	6.25	8.5	-4.25	-28.25	-22.75	-4.25	8.5	10.5	15.25	11.75	4	-0.5	-0.25	5.75	-0.5	-8.5	-3.25	-1.75	-1.25	2	2.75	0.5	-5	-8	-10.25	2.75	1.75	-2.25	-4.5	2.75	4.25	-4.25	-1.75	1.75	0.75	-2.5	0	1	-1.25	4
2.75	3.75	4	1.75	1.75	6.25	3.75	-1	1.5	5.25	0.75	-16.5	-28.25	-18.5	3	14.25	11.25	8.25	9.5	12.75	2.5	-5.5	-2.25	5.5	4.75	1.5	-7.75	-2.5	6.25	2	-5.75	-1.75	0.75	-3	-3	2	2.75	-6.75	-6.5	-7.75	2	4.75	-2	1.25	2	-4.25	-2	1.25
4	-5	0.25	2.75	3.75	5	-0.25	-1.5	1	-0.25	-2.5	-22.75	-19	-4.75	1.25	15	16.75	10	-1.5	-0.75	6	1.25	-1.25	7.5	3	-3.5	-0.75	-3.75	-0.5	-0.5	-1.25	0.25	2.25	-3.75	-4.25	-5.75	-4	-2	0	1.75	11	11	-2.5	-3	0	0	0.25	1.75
-3.5	-1.25	9.5	-1	1	6.25	-3.25	1.5	5.75	-3.5	-11	-19	-18	-9.25	10.5	16.5	15.25	13.5	4.5	-1.75	-4.5	-2.75	1	5	-5.25	0.5	-1.75	2	-3.5	-8	-4	-3.25	-5.5	2.5	4.75	1.5	-1.75	4.75	4.25	-5.75	-3.25	4.75	1.75	1.75	2.75	2.75	2.5	-3
1.5	0	-0.5	1.5	5.5	3.25	3.75	-1.5	2	13	1.5	-16	-19.75	-14	-3.5	10	14.25	12.5	6.25	7.25	-1.5	-12.5	-7	-4	-7	-7	1.75	8.25	4	-1.5	-1	0.25	-0.5	0.25	0	-0.25	-3.75	0.25	-2.25	-2.5	3.5	-3.25	-1.5	-4.75	-1.75	-1.5	0.25	6.75
-0.75	3.75	1	-0.5	6.5	4.5	0.25	-5.5	-5.5	-4	-10.5	-20	-13.75	0.25	13	19.5	24	11	7	4.5	2.5	-4.75	-5.5	5.75	0.75	-9.5	-0.25	2.5	-5.25	-1	1.5	-2.25	-11.25	-6.75	1.5	-1.75	-4.25	-2.25	0.75	7	4.5	4.5	-1.25	-2.25	9.5	-0.75	-3.25	-5.75
4.5	3.75	3.25	-1.5	3.5	10.25	10	2.5	-5	0	1.75	-14.25	-28.25	-15.75	3.75	19.25	8.75	3	4	9	6	2	-3	-4.25	-6.5	-4	-2.75	-2	-6.5	0	1.25	3.75	2.5	-1.5	-2	-1.75	-4.75	-3.25	3.25	5	-2.25	-8.25	0.25	-3.25	3.5	4	8.25	8
3.5	-5	2	-1	3	0	-7	-1.75	1.75	4	-6.5	-16	-20	-10.25	8.5	14.75	21.25	10.75	1	3.25	4	-1	-2	2.75	-0.75	0	-6.5	-1.5	3.25	1	-3.75	-4	1	0.25	-0.75	2.5	-7.5	-7.75	-5.75	-3	-5.5	-1.5	9	11.75	-2.5	5.25	3.75	-4
8.25	7.25	2	-4.75	-1.5	3	-2.25	-6	-6.75	-0.25	-7	-19.75	-15.75	-5	9.75	11.25	4.25	0	-4.25	0.25	6.5	9.5	4	4.75	6.25	6.5	6	2.75	2.5	2	-0.75	0.5	-5.25	-6.75	-2	2.25	-0.25	-7.5	-3.5	-4.5	-1.25	1.75	-1.25	-6.25	-5.5	-2.5	9	6
-0.75	-4.25	9.25	10.25	6.75	-0.5	-2.75	-8.75	-4.75	11.25	1.25	-14.25	-26	-16.25	-2.75	12.75	21.5	16.25	11.75	6.5	-0.25	0	-9.5	-8.5	-0.25	-3.75	-2.75	-2.25	2.5	5.25	1.25	-4.5	-3.5	-1.5	2.25	2	2.25	6.5	-3.5	-3.25	-0.5	2.5	1.25	5	0.75	2.5	-2.25	-1.75
2	3.75	2	-0.5	-0.75	-1.75	-7.75	-2	10.25	4.5	-12	-29.25	-20	-9	3.25	22.25	27.25	15	-2.25	2.75	4.75	2.5	-0.75	1.5	2.75	0	-7.75	-10.25	-9	-0.75	-0.25	0.75	7.25	-2.5	-3	0.25	3	2.25	-4.75	-11.5	-7.25	3	9.25	1.25	-3.5	6.25	6.5	0.25
-6	-10.25	3.75	5	3.75	6.25	3	1.5	1.75	4.75	-3	-19.5	-24.25	-9	8.75	12.25	10.75	10	10.25	5.75	4.75	-0.75	4.5	0.75	-8.75	-4	4	-7	-4.5	-3.75	1.75	4.75	4.5	-3	-2.5	-5.5	-4	10.75	4	-7	-6.75	-1.25	-6.25	-2	0.75	2	-7	-5.25
2	-9.25	-4	-4.75	3	9	5.5	-3.5	3	6.5	-8	-14.25	-13.75	-4	12	14	12.5	9.25	10.75	5	1.5	-5	-6	-3.5	1	0.5	-2.75	-9.5	-9	-3.5	2.75	-2.5	-7.75	-4.75	-0.25	4	-1.25	-3	2.25	0	-2	4.25	6	6.5	-2.75	-1.25	3	2
-6.25	-4.5	5.5	-3.75	-6.25	1	2.75	-0.75	-3.75	2	-3.75	-21.25	-26.75	-12	8	23.5	24	16	5.25	3.25	2.75	6	2	-0.5	-0.75	-5.25	-4.75	-2	-6.5	-7	-1.5	-2	1.25	0.5	-5.75	-1.25	0.5	-1.25	1.5	0.5	-4	2.75	6.25	2.5	2.25	0.75	1.75	-4.25
5.25	5.75	0.5	0.5	2.75	-2.25	2.25	2.75	-1.25	-4	-10.5	-21.25	-22.25	-9.25	-0.5	17.5	23	14	10	2.5	0.75	0.25	0	0.25	-2.5	-1	-5.25	-2.25	9.75	0.5	-9.75	-3.25	0.75	-3	0.75	-2	-10	-6	-4	4	-1.5	5.25	13	-0.5	-2	5.5	5	3
-2.25	0.5	5.75	2	1.75	4.75	4.25	10.25	-1	-0.5	-9.5	-17.5	-19.75	-11	4.25	14.75	15.25	10.25	-0.5	-1.5	-0.5	6	11.75	6.75	4	2.25	-2.25	-0.75	1	3.5	-3.75	-9	-10	-10	-8.25	-0.75	-4.25	-6.25	-0.25	0.5	-3.25	8.25	11.5	5.25	-3.75	1	2.5	1.5
3.5	2.75	2.25	-3	-2.5	8.5	-1.25	-10.5	-2.75	-1.25	-3.5	-12.25	2.75	0	-0.25	11	11.25	-0.75	-4.5	0.75	5.75	4	0.5	-0.5	8.75	8.75	3	-2.25	-4	-6.5	0.75	2.75	-9	-7	-6.5	-3.25	4	9.25	3	-1.5	-2.25	0.75	-0.75	-3.75	-5.5	6	2	0
8.75	0.5	-0.75	8	8	0.25	-7	-4.25	-0.25	-1	-10	-23.25	-12.5	4	9.5	16.25	15.75	0	-1.5	5.5	5.25	-1.75	-7.5	-2.5	0.5	1.75	-3.25	-1.75	3.25	1.75	-4.5	-8.5	-5	-5	4.25	4.5	-2.5	1	-3	-5.5	-6	7.25	8.5	5.75	-0.25	1	6.5	1.5
-0.5	-5.25	-1.25	5.5	8.5	2.5	-6	-6	-0.75	2	-0.25	-13.75	-6.25	4.5	3.5	10	6.25	-2	-6.5	-3	4	-1	1.5	0.75	-3.25	-7.25	4.25	4.25	-5.25	-1.75	1.75	4.25	0.5	1.25	-0.5	0.5	4.75	2	-3	-2.25	8	-2.5	-10.75	-1.5	-0.25	-2.75	2.5	4
-2.5	1.25	-9.25	-9.75	-1.5	0.75	-3	0.5	4.25	5	-1	-12.5	-3	-0.25	8.5	11	2.75	7.25	-1.25	-2.75	2.5	-3.5	-10.5	-9.5	-2	-1.25	-1.75	2.5	2	4.5	2.75	7.5	2.5	2	2.75	-4	-2.25	1.5	6.25	2.5	4.5	1.75	-9	-9.75	-2.25	0	-2.75	0
0.5	-4.75	0.75	4.25	-3	-3.5	-0.75	1	6.25	7	-6.5	-23.75	-19.75	1	14.75	21	13.5	5.5	0.75	-3	1	-2.5	-4.25	-5.25	-2.5	-3.25	6.5	3	0.25	10.5	6.5	0	-6.5	-2.75	0	-0.5	-1	-2.5	-7.25	-3.5	-0.25	0	1.75	-4.75	-0.75	-3.75	-2.75	-2
-6	-4	2.25	2.75	0.5	0.5	-1	1.75	6.25	9	5	-15.5	-15.5	-5	10.75	15.25	14.75	9	-1.25	-9.5	-6.25	-2	0.75	-7	-5	-1.5	2.25	-2.25	-2	0.25	0.75	3.5	-0.5	-2.25	-6	2	-1	-2.25	2	1.75	5.25	-0.25	-2.25	-2.25	-2	-3.75	-3.5	-1.5
0	2.75	7.75	2	-5.25	-6.75	-2.25	-1.5	-6.25	2	-10.5	-25.25	-11.5	10.75	16	16.25	10	3.25	-6	4	11.75	4.75	-5.5	-4.5	-1	2.5	-3.75	-4.75	-0.5	-2.75	-2.75	3.25	4	-5.75	-4.25	-1	-1.25	4.25	3.25	-4	-3.75	-4.5	3.5	7	-0.5	-2.25	-0.5	-3.5
-0.75	-1.75	-0.5	-6.25	-1.75	-8	-2	-3.25	2	8.25	0.5	-19.75	-24	-6.5	6.75	19.25	21.25	14.5	3.25	-1.25	-1	0	3.75	-3.5	-1.25	4	2.75	-5	-4.75	5	6.75	-1.5	-4.75	-4.75	-7.25	-3.5	2.25	0.75	-6.75	-1	2.25	-1.25	-7.25	-1	3.5	0.5	3.75	4.25
-7.25	5.75	7	1.75	0	-2	0.25	7.75	5.25	5	-8.25	-21.25	-14.75	-5.75	11.5	14.25	10	3.75	-2	0.75	-3	9.75	10	1	-1.25	-1	-0.75	-2.75	-3	-2	0.5	-2	0.75	-6	-5	-3.5	-2.5	0.5	-4.5	1.25	3.5	-0.5	-1.25	5.5	2.5	3.75	7.25	0.75
0.25	-3.75	-0.75	-2	-1.25	5	2.25	-2.5	4	3.5	-5	-20.25	-21	-8	2.25	14.75	18	11.25	2	-2.25	-3.5	-4.75	0.5	4.25	-5.25	-3.5	6.75	8.25	-2.75	-5	0	1.75	-7.25	-7.25	-0.5	-4.5	1	4.25	-0.75	4.75	3.25	1.25	-0.75	4.25	6.25	0	0.5	5.25
-0.5	0.25	0.5	1.5	-2.75	-0.5	-0.25	1	-0.5	7.25	2.25	-13.25	-27.5	-18.75	8	12.75	11	15.25	17.5	9.75	-1	-3.75	-4.25	2.25	4.25	1.75	-5.5	-10.75	-7	-2.25	-4	-3.25	3.5	1	-6	-0.5	0	7.25	7.25	1	1.25	0	1.5	-1.25	0.25	1.5	-7.5	1.25
3	-3.25	-3	-2.75	-5.75	-2.5	3.5	5.5	4.75	4.25	-1.75	-18	-14.75	-7.5	12	21.75	12.5	7.5	-4.25	-6.5	1.75	7.25	5.5	1.5	-3	0.5	-1.5	-8.75	-5.5	-6	-10.5	-2.25	4.75	0.25	2.5	1	1.75	2	0.25	-3	1	-1.25	0.25	2.5	1.25	4	-3.25	-1.25
10.5	11	2.5	4.25	9.75	4.5	-4.25	-10.75	-3.5	6.25	0.25	-18	-34.75	-26	-7	12.75	23	16.75	10.75	5.5	7.5	6.25	4.25	1.75	0.5	-0.75	1.5	-5	-5.75	-4.5	-3	-3.5	-4	-3.5	0.5	1.25	-10.5	-3	4.25	-0.5	0.5	4.75	2.25	-4	-1	6.75	1.5	6.75
-8.25	0.25	3.5	-3	-1.75	2.75	-1.25	0.25	6.25	1.75	-5.5	-17.75	-14.25	-2.5	6	16	14.25	5	6.25	7	-0.75	-8.75	-5.25	2.25	-3.25	6.5	2	3.5	-1	4	-0.5	-15.25	-9.25	3.25	2.75	-5.75	-4.5	8.75	-1.5	-6	-3.25	-3	-0.25	0.25	3.75	2.5	5.25	8.75
-4.5	-7.75	5.25	6	1.5	6.25	6.25	-1.25	8	11	-5.25	-28.25	-29.5	-7.25	11	15.25	16.75	5.5	0.75	-0.5	3.5	2.75	8	0	-4.25	-3.25	-4.75	4.5	-3.25	-9.25	-6.25	1.25	3	-2	-3	-4.5	2.25	1.75	2.25	0.25	-1	-0.75	1.25	-0.5	4.5	9.75	0.25	0
-11	-4.5	-4.25	0	5.75	11	7.25	1.75	9.25	6.75	-2.25	-16.75	-26.25	-16	5	13.25	12.5	7.25	4	3.25	-1	4.5	11	0.25	0	5	-6.5	-4.75	-3.75	-6.75	-4.25	-3	-1.25	-5.75	-0.25	5.25	1.25	1.75	1.25	-1.25	4	4	-5.75	-2.5	4.75	-4.25	-1.75	-3.25
6.25	5.25	3.75	1	5.5	1.5	3.5	-2	-1	4.5	-6	-17	-14.5	-5	8.25	17.75	14.25	10.75	0.5	0.75	-3.5	-3	9.5	0.75	-8.5	-2.75	3.75	-4	-5.75	4	0.5	-7.5	-3.75	-4	-4.25	4.5	-3.25	-6.25	-2.25	0.25	4	5.75	0.25	0	-3.25	0	3.5	3.5
-2	5.75	2.5	3.5	0.5	0	5.25	-0.25	0.5	5.25	-2	-21.75	-20	-6	7	13	10.5	7.25	10.75	0.25	-0.25	2.5	2	-5.5	0.25	-3.5	1.75	-2.5	0.75	3.5	2.5	1.75	0.75	-2.5	-8.75	-3.75	-4.5	4	6.25	5.25	0	-1.25	2	0.75	-3.75	-7	-4.75	1.5
0.25	-2.25	-3	-4	-1.75	0.25	0.25	2.25	6.5	12.5	3	-19	-22.75	-5.25	4	11.25	13.5	11.5	3	-0.25	-2.25	-1.25	9.75	6	-2.75	-0.5	-0.75	-4	0.75	0.25	-7.5	-6.75	-9.5	-7.75	-7.75	-5.75	-3.25	-1.5	7.5	6.75	8.75	8.75	4.25	-2.25	6.5	4	-2.75	-3.25
-3.5	-3.25	-4.75	-3	2.5	4	-3	-1.75	0.25	1	-10	-19.5	-11.25	-0.25	12.25	24.25	12.25	-5.75	0.5	4.25	7	-2.5	-0.5	-0.75	2.25	-2	-4	5.25	1	-9.75	-9.25	-1.5	3.75	1	0.75	-3.25	2.5	5.25	-0.5	-2.5	4.5	0	-0.75	-1.75	-5.75	-10.5	-2	5.5
-8.75	-3.25	2.5	0.5	-12	-8.5	3.25	6.75	9.5	11.75	8.5	-15.25	-29.5	-19.5	-3.5	18.25	17.25	15.5	9	0.75	-0.75	1.75	3.25	3.25	0.25	-6	-1	-1.25	-7.25	-0.25	-3.5	-2.5	-1.75	-1.5	-3.75	-4.25	-9	2.25	6.75	4.5	6.75	5.25	1.75	-0.25	-1	2.5	-3.5	-7
10.75	3.25	0.5	7.25	3.5	-3.75	-3.75	-1.25	4.25	-6.5	-8.75	-23.25	-20.5	0.5	16.25	17	9.5	9.75	6.75	-0.75	-2	-4	-5.75	-3.25	1	1.5	-1.5	-0.25	0.5	0.5	-4	-4	2	0	-5.5	-4.25	6.75	0.75	-0.25	5.5	5	4.25	4	3	-4	-1.25	-3.5	-3
-1.5	0.25	2.5	8.75	3.25	5	6	2	4.25	6.25	-4	-21.75	-22.5	-6	3.25	12.75	10.25	8	-1	-2	6.75	4.25	-1.25	5.5	3.75	0.25	0.5	1	-2.25	-2.75	-1.5	-3.5	-4.75	0.75	0.5	-5.75	-6	-5	-8	-1	3	-0.5	4	5.25	1.25	7.5	4	-3.25
-1	-8	-10.5	-1.25	-0.25	-0.25	7.75	1.5	8.25	13.5	-1.25	-23	-25.25	-11.5	8.5	17.5	13.25	11	5	3	-2.5	3.5	2.25	-0.75	1.5	2.75	-1.25	-3.75	-5.25	-5.75	-2	0.5	3	1	-3	2.25	1.25	-5	-3	1.75	-2	-6.25	-0.25	0.25	-1.5	-2.25	1.75	3
2.75	-6.25	2.75	4	0.75	1.5	6.25	1	-4.25	0	3.5	-14	-27	-18.75	2	17.25	17.5	11	9.75	8.5	2.75	2.25	1.25	-6	-3.5	2.25	-0.75	-5.75	3.75	-0.75	-4.75	-6	-5.5	-0.75	3.25	5	0	0.5	-4	0.5	6	-2.75	-2.75	3.5	2	2.75	-1.75	-8.25
1	-0.5	-1.25	1.5	5.25	8	1.75	-0.75	4.5	2.25	-11	-20.25	-16.75	0.75	14.5	13.5	14	4.25	2.25	-1	-2.75	2.5	0.25	-4	1.5	4	3.75	-5.5	-8.5	-6	-1.25	1	5.75	3.75	-0.5	-0.5	4.5	-3.25	-5.5	-1.5	-8.25	-4.75	-5	1.75	-1.25	-4	-7.75	5
-3.5	3.5	0	-2.25	-1.75	1.5	2.25	-6.25	1.25	14	6.25	-13.25	-30	-13.25	9.5	18.25	12.75	13.5	10.75	-1.25	1.5	2	-3.25	2.75	10.25	-2	-2.25	-2	-6.25	-4.75	-6.25	-6	-8.5	-5	-2.75	-2	-8.5	-13	4	7	-1.75	-1	1.75	5.5	5	8.75	7.5	8.75
5.25	2.5	1.25	5.25	2	-2.25	3.25	4.25	3	-1.5	-10	-14.5	-20.75	-13.5	0	15.5	16	9.25	-2.25	-4.75	1.25	-1	1	4.75	4.25	-0.25	5	3.5	-2.75	-5	-3.5	6	3	-1.75	0.5	-10	-4.25	2.5	3	3	-8.5	-2.75	-5	0	3.75	1.5	5.75	5.75
0	1.5	8	10.75	7	-0.75	-1.5	-3.5	4.75	3.25	-9	-24.75	-20	-4.5	8.75	23.75	13	7.5	4.5	-1.5	-5	-7.25	-2.75	9	7.25	-2	-5	-5	-2.5	-3.25	-5.75	0.5	0	0.5	1.25	-1.25	-3	2.25	-2	-0.5	8.75	6.5	0.5	-0.75	-5.25	-5	-1	-0.5
-5.5	-5.5	1.5	1.75	-0.75	4.75	5	-2	-1	5.5	-11.5	-25.75	-15.25	3.5	10.75	19.75	20.25	13	4.25	-1.25	-0.25	0.25	-2	-6.5	-4.75	-0.75	-3.75	0.75	1.25	-4	2.5	6.5	1	2.25	-3.5	-10.75	-8.75	-4	-8	-1.5	-6.75	-5.25	6.5	9.75	1	-2	4	6.25
5	4.25	2.75	3.5	-2.25	-1	-7	-5.5	-5	2.75	-4.75	-14.75	0.25	8	4	10.5	6	-4.25	-4	-0.25	-1	-2.75	4	5	-2.25	1.5	5	1	2	6.75	-2.5	-4.25	-0.75	-3.75	-1.75	3	7	5.25	1.25	0	-2.5	-6	-9.25	-5.5	-1.25	-1.75	0.5	-1
4.25	0.75	2.5	-2.75	-1	1	-1.5	4.5	4.75	5.5	-10.25	-19.5	-27.25	-17.25	4.75	17.5	14.5	17	13.25	4	-4	-0.75	-1.25	2.25	6	2.5	-9	-12.25	-1.75	1.75	1.25	-1	-5.25	-6.25	-4	0.75	-4.75	-1	6.25	8.25	9	12.75	9	3.75	-2.75	1.25	-0.75	-6.75
-3	-4	0.5	-0.5	1.5	0.5	-3	-1	-1	-3.5	-9.5	-13.75	-4.25	-1	6.25	12.75	12	2.25	-3.25	-1	0.75	1	5	2.25	2.5	-2.75	-3.75	-0.25	6.25	-2.5	-4.5	-1.25	-5	-2.25	1.75	2.75	-4	-10.5	-9	1	8.75	0.75	1.5	4	8.75	-4.75	-6.75	3
8	8	5.75	-3.75	1.25	0.75	-1.5	-3.25	-3	-11.75	-11	-13	-3.25	-1.5	2.5	11.75	17.25	10.75	8.5	7.75	-0.5	-8	-2	2	1.25	0.75	-2.5	-6.5	-1.75	-2.25	2.75	2.25	-0.25	3.5	0.25	-6.5	-5	-6.75	-1	-6	-3	3	2.75	3	6.25	-3.25	1.5	1.75
-1.5	-2.75	1.5	-0.25	1	0.5	3.5	7.75	-3.5	-4.25	1.25	-12.75	-11.75	-9.5	-1.5	12.25	4.75	-2.5	4	5.75	-6.25	-5	-3.5	0	0.5	-3.5	-6.5	0	7	0.25	4.25	4.5	-5.25	0.5	0.25	-5	2.75	5.75	-2	1	2.75	-1	5.25	2.75	0.75	5.25	5.75	4
-2.25	-4.25	-2.5	-1.5	2.75	3	0.25	-0.75	-1.75	-1.25	-4.25	-12.5	-1	1.5	2	11	0	-3.25	3.5	-1.5	-9.25	-4.75	4.25	9.25	0.75	-4.25	-0.5	-2	-5	-1.75	2.75	0.5	3	3	-3.25	0	3.75	7	8	10.25	3.75	-7.5	-5.75	-1.5	-2.25	-5.75	-5	1.75
1.5	0.75	3	0.25	2	2.75	9.75	3.5	-5	-4.5	-7.75	-15	-6.25	2.25	3.5	10	0	-0.75	3.75	7.75	3.75	2	2.75	-2.5	-5.75	4.5	1.5	-2.5	-7.25	-0.25	7	-3	-2.5	0	-3	-2	-1.5	-1.75	-1.75	3.75	2.75	1.5	-5.25	-3.25	2.25	0	5	-5.75
-2.25	2.5	4	-6.25	-2	2.75	0.25	-5.5	-11.25	-4.25	1.25	-17.25	-22.25	-6.25	8.5	10.5	19.5	17.75	5.25	0	-8.5	-4.75	2.5	3.75	3.75	6.75	6.5	9.25	-1.25	0.5	-6.25	-7.25	-3.25	-5	-9	-3.5	10.75	4.75	-6	-5.25	-5.75	-3.5	1	-5	-8.75	-5.25	1	2.5
-6.25	-7.25	-1.25	3.5	6.25	6.25	6.25	-0.5	-4.5	-1.75	-5.75	-17	-24.5	-8.75	3	14.75	15.25	11	8.75	9.5	9.75	9	6.25	2.25	-8	-10.5	-9.5	0.75	7.25	-3.5	-7.75	-8.5	-6.25	-6	-8.25	-2.75	0.25	1.25	0.25	3	11.5	10.75	0	-0.75	0.25	-3.75	-2	4.25
-2.5	0.5	5	-6.25	-7.75	-1.75	-2.25	-2.25	-6	3.75	-2.5	-23.75	-13.75	6.25	17	17.5	22.75	12.25	2.5	1.75	10.25	4.5	-0.25	-0.5	1.25	4.75	-4.5	-5.5	-4.25	-9.25	-9.25	-8	-2.5	-5.5	-2.75	-2.25	0	-9.75	0.25	6.75	5.5	-1.25	3.75	-1.5	-6	1.25	11	1.75
-4.25	-6.75	8.5	1.25	3.25	14.5	3.5	1.5	5.5	-1.5	-11.75	-23.75	-15	0.75	11	11.5	9.75	4	-1.5	7	3.5	-10.25	-2	5.5	-4.5	-5.75	0.75	-3.5	-1.25	-1	-2.5	3.25	1.5	-2.25	-4	-3.5	10.5	6.25	-2.5	-3	-3	-1	1.75	2.75	4.75	6.75	2.5	-0.25
0.5	-2	1.5	3.75	-3.5	1.75	6	-6.25	-3.75	-2.75	-10.25	-21	-24.25	-10.25	11.25	18	21.25	10.25	1.25	2.75	3	8	2.5	-8.5	-5.25	0.25	0.25	2.25	0.5	3.5	-0.25	2.75	-2.5	-6.5	-2.75	-6	5.5	4	-1	-0.5	-2	4.25	3.25	-2.25	0	7	-2.5	-8.5
2	3.75	2.25	4	3.25	-3.5	-1.25	3.5	3	4.5	-7	-24.25	-20.5	-5.5	6.5	15.25	11.25	5.25	8	6.75	11.25	7.5	7.75	0.75	-1.5	-0.25	-5	-4	-3	0.5	-4.5	-14.25	-10.75	-7	-4	2.25	3.75	-3.5	-2	0	1.25	5	-1.25	-7	8	16	7.75	-4.75
-6	-5.25	-2.75	-1.5	5.25	6	-2.5	2.75	6.5	0	-8.5	-18.75	-19.5	-1.25	11.75	11.75	14	8.5	-2.5	-3.25	1	-4.5	-0.75	0.75	0.5	2	3	-1.25	-1	-2.75	-1	-1	-6.5	-4	-2.5	-1	7.25	-3.25	-2.25	3.25	0	-3.25	5.75	4.25	-2.75	-0.75	-0.75	-4.25
1.75	3.5	-0.5	-1	0.75	-2	-1.25	1.25	-2.75	1.5	-3.5	-24.25	-23.25	-10.5	10.75	23.25	13.5	9.25	6	4.75	-0.25	3.5	6.25	-1.75	3.25	1.25	-2.25	-3.75	-5.25	0.25	-1.25	-2.75	-1.5	-9	-4	-4.5	-4	1.5	8	-0.75	1.25	0.25	-2.75	-4	1.25	0	-6	4.25
-4	0.75	0.25	-1.25	-9	-11	-2.25	-2.5	3	7.25	3.25	-22.5	-25	-5.25	12.75	21	16.25	16.25	15.25	3.5	3.25	-2.75	-4	-3.25	0	-5.75	-1.5	3.75	-6.25	-12	-7.75	1.75	3	-9.75	-6.5	-2.75	-0.75	-1	-7.25	-0.75	6.75	10.25	9.5	7.75	5.25	-0.25	3.75	-2.5
-0.5	1	1.5	0	3.5	2.5	-7.25	-2	4	-0.5	-7.25	-18.5	-20.5	-3	10	17	11	16.5	12	3	-0.5	3.75	2.5	-1.25	-3.75	-1.75	-3.5	-2.25	-0.75	-9	-6	-5	-9	-0.75	8.75	6.25	-8	-6.75	1.5	1.75	-4.5	-2	2	7.75	-0.75	-4.75	1.75	1.5
1.5	-5.5	1.5	7.75	4	-0.25	2.75	5.25	-2	6.5	-9.5	-29	-24.25	-6.75	14	19	19	15.75	10.25	2.25	6	8	-5.25	-11.75	-8.75	-4	-7.75	-7.25	-2.75	3.25	-3	-8.25	-2	3.5	2.25	-0.75	-0.75	-3.5	1.25	5.25	4	0.25	4.75	0.5	1.25	-2.25	-1.5	-2.5
7	-3	-5.5	1.5	-2.25	-7.25	-5.5	-6	-0.25	1	-8	-15	-5.5	-0.5	4.75	10.75	6	5.5	2.5	2	-5.25	-3.75	-2.25	1	6.5	3.75	6.75	0.5	6.25	2	-6.5	-1.5	-3	-3	-3.25	-0.75	-1.75	-2.5	3.5	-2.75	-7	-3	6.5	2.25	-3.25	-2	-2	-0.25
-4.75	6.25	7.5	0.75	-2	-4.75	1.25	-4	-1	6	1	-22.5	-26.75	-9.5	6.75	20.5	13.75	12.75	6	4	2	-1.5	-1.25	-0.5	1.25	-0.75	-5.25	-3.25	1	-5	-3	6	2.25	-2.5	-7	-8.5	-1	3	2.25	0.25	7	2	-6.5	-2.5	1.75	3.75	5	4
-7.25	-2.5	1.75	1	-2	-4	-4.25	-0.75	3.25	10.75	1.25	-20.75	-27.75	-10.75	12.75	19.75	17.75	17.75	12	2	-0.25	-0.75	0.25	2.5	0.5	-5	-2	-5.25	-0.5	2.75	-3.5	-4.25	4.25	-0.5	-8.25	-5.75	-5	-3.25	-2.25	-1.5	-4.25	-3	2	-5	-1.5	8.25	3	4.75
5.25	2	-8	-1.5	-2	1	3	-3	-4.25	0	-3	-12.25	-3	5.5	3.75	10.5	5.25	1.75	-5	-6.25	0.25	-1.25	2	4.25	1.25	-2.5	0	2	6.5	4	4.75	1.75	-5.25	-4.75	-7.25	-4.75	-4.75	-4	-1.5	5	-1	0.75	0.75	6	1	3.5	3.5	0.25
5.5	1.5	-1	-7.75	-6.75	-2.25	0.5	5.25	-5.5	0.75	-6.5	-16	-6	4	7.5	11.75	7.75	5.5	3.25	-0.25	4.5	0	0.25	-7	-7.25	4.5	5	-7.25	-8.75	3	-1.25	-3.75	-6.25	-6.25	-3.5	-3	-4.25	2.5	1	2.5	2.5	3	9.25	5.75	-2.5	0.25	6.25	2.25
-6.25	-7.75	-3.75	3.25	3	-5	-2	-1.25	-0.75	5.5	-0.5	-14.25	-25.75	-9.5	8.25	13.75	20.25	15.25	8.5	-3.25	-8	2.5	4.25	-1.25	-1.75	0.5	-0.5	-1.25	1.5	2.25	-3.25	-7	-1.75	-3.5	-3.25	-5.25	-6	-0.75	6	7.25	0	-0.75	1	2.25	-0.5	1.75	4	1
0.75	0	6	3.75	3.5	3.5	6.25	13.5	4	-2.75	-7.5	-22.75	-25	-13.75	14	17.75	13.25	17.5	9.5	0	-5.75	-4.25	0.75	1.25	-1	-7.75	-0.25	1.75	0	-5.25	-9.75	1	3.5	-7	-11.25	-3.5	-0.75	-4.25	-2	1.75	7	9.5	7.75	8.25	-5	-1.25	3.25	-5.5
1.25	3.5	-3.75	1.25	3.25	0.5	2.25	3.5	5.5	6.25	0.75	-15.25	-19.75	-5.75	11.5	19.75	14.75	5.5	0	-3.25	1.75	7.25	4.25	-2	0.25	-0.5	-0.75	-5.75	2.75	-1.5	-4.5	-10.75	-9	-5.75	5.25	2.5	-5.75	-6	-6.5	-3.5	-1.5	-1.5	-1.75	6.75	10.5	5.5	-3	5
-0.75	-10	-8.25	4.5	0.5	1.25	7.25	6.5	2	4.25	-4.25	-19	-21.5	-7.75	6.5	12.25	19	12	5.25	2.25	-4.5	-1.75	-3	-5.25	-2.5	6	2.25	3.75	-2.25	-1	-0.25	-0.75	-3	1.25	0.5	-8.75	1.5	3.25	-11	-6.25	4.25	-0.25	-5.75	0.25	10.25	3.75	-2.25	-1
1.75	-2.5	-9.75	-3.25	2.75	0.25	2.5	3.75	-1.25	-5.75	-5.5	-12.75	-5.25	6.5	7.5	10	4.25	-7.75	-2.75	0.75	-0.75	-3.25	2.75	10	2.75	4.5	3.75	-2.75	2.5	-0.5	-3.5	3	2.5	2	2	6.5	-0.25	-7.75	-9.25	-6.5	-2.25	-5.25	-0.75	4.25	-0.25	-1.75	-0.75	-1.5
0	-0.5	6	1.25	3	-0.25	-1.5	-1.75	-9	-3.75	-4.25	-15.25	-25.75	-9.75	12.5	21.5	17.75	13	8.5	7.25	1.25	1.25	2.5	3	0	-6	-4.5	0.25	1.75	-6	0.75	7.75	-7	-11.25	-1.75	-8.5	-3.5	3.5	-1.75	-12	-0.5	2	-3.25	-4.25	5	11	0	0.25
0.25	0.25	-3.25	0.25	2.25	-7.75	-3.25	2.5	3.5	6.75	5.75	-17	-30.5	-16.5	1.5	17.75	23.75	12.5	8	3.75	5.25	0	3.25	8	-1.5	-9.25	-7	-1.5	-11.5	-9.75	-5	0.5	0.75	3.75	6.25	2	1.5	-1.75	3.25	3.5	0.75	-4.25	-3.25	7.75	-3.75	-2	-3.25	-4.5
-0.5	2.25	-2.75	0.25	5.5	2.75	-2.25	0.5	3.5	1.75	0.75	-17.25	-24	-11.75	2.5	18.25	24.5	13.25	7	4.5	-5	-0.25	4.25	8.25	-6	-7.25	-6.75	-4.25	-3	-3.5	-5.75	0.5	-2	-9.25	-4.25	1.75	0.25	2.5	4.75	7.25	0.5	-1	6	0.25	-1.5	-4.75	-1.25	2
3.25	-0.5	1	-2.25	3.75	9.75	1.75	-0.5	4.25	5	-10.75	-28	-15.25	2.25	16.5	15	10	-2	0.75	3.25	5.25	3	5	0	-1.5	-8.5	-11.5	4.5	3	-2.75	-2.5	-0.75	8	3.25	-3.25	-4.25	-2.75	8.25	2.5	-4.25	3.75	1	-7	-5	-5.75	-9	-2.25	4.5
5	4.25	0	0.5	-3.25	-4.25	-2.75	-2.25	-2.75	-7	-11.75	-20	-15	-2.75	12	18.25	17	12.75	6.25	4.25	3	0.25	-8	-5.25	0.75	-3.25	-2.25	-4.25	0.25	0	4.5	2.5	-0.5	-5.25	-6.25	0.5	-0.5	-5.75	-5	0.75	3.5	8	1.25	-3.5	-0.25	4	3.25	0.75
3.75	7	2.5	3.75	-2.5	-1.25	-3.25	-1.25	1.25	7.75	1.25	-18.75	-20	-2.75	2	13.5	19.25	12.75	1.25	1.75	3.25	-4.25	3.25	4.5	0.75	-3.75	-7.25	-10.25	-4.25	-1.75	4.5	5.75	-2.25	-14	-15.75	-7.5	5.25	6.25	2.25	3	4.25	-1.25	4.5	6	2.75	2	7	3.25
5.5	7.25	5.25	1.75	0.5	6	6.25	-5.25	-7	-1.75	-3.25	-17.25	-25.25	-17.25	5.5	18.75	18.5	16.75	4.5	-1	2	0.75	-0.75	-4.25	3	0.75	-8	-6.25	-5.5	-2	2.75	-1.75	0.75	-4.5	-3.25	0.75	-1.5	-2	-0.5	-1.25	7	11.25	11.25	6.25	5.25	2.25	-0.5	-5.25
2.5	-0.75	0.5	2.5	-0.75	-4.5	-2.5	-2.75	2.75	8	3.75	-17.75	-23.75	-13.5	1	22	28	16.5	1.5	-4.25	-0.5	1.75	-0.75	-0.25	-1	-1.75	-1.25	-9	-10.5	2.75	3.25	0.25	0.25	-2.5	-4.25	-1	2.5	4.25	-1.25	-1.25	-2	-2.25	1	0.25	-7.75	-7	4.25	4.5
3.25	2.75	2	3.25	7.75	8.5	6.5	3	-3.5	-1	-2	-19.5	-28.25	-16.75	1.25	13	19.5	20.5	12.5	-0.25	-0.5	1	3	0.5	-4.75	-4.25	-6	-2.5	-1.5	-1	-6	-3	0	-3.25	-3.75	-5.25	-1.25	-0.5	2.75	1.5	3	8	3.5	-1.75	1.25	-2.75	-1	6
-3.75	4.5	-1.25	2.75	5.5	2.75	4.75	-2.75	-5.25	-1.25	-4.75	-15.75	-17.5	-9.75	3.75	15.75	11.5	10	6.5	-2	-4.25	-2	-1	1.25	0.75	0	-2.25	-3.75	4	4	2.5	0	-3	0.25	2.25	1.5	0	-2.5	-2.75	6.75	-3.25	-7.5	-6.5	-9.5	-5.75	3.75	1.25	5.5
0	6.75	7	-3.5	2.25	8	0.75	-2.25	2.25	6.5	2.75	-18.5	-26.25	-13.25	16.25	22	13	7.25	6.75	1	-7.5	-17	-9.75	-5.25	-3	-1	1.5	2.5	12.5	3.25	2.25	5	2.5	-0.25	-3	-6.75	-6	4	0.5	0.25	3	-1	-1	3	-4.25	-6.75	-5.5	-4
2	-2.75	3.25	7	0.25	-4.75	-2.5	0.75	-3.25	2.5	-5.25	-21	-23.5	-11.75	6.5	23.75	19	7.5	7.25	8.25	5.75	7.25	2	2.75	0	-8	-6	0.5	-2	-4.75	-7.25	-2	4	3.5	-4.75	-5.75	0.5	-5	1.75	1.25	0.75	-1.25	-2.75	-3.75	-2.75	0.25	-3.5	-0.75
-8	-0.75	4.25	-1.5	2	1	2.25	5.75	2.5	3.75	-3	-15.5	-20.75	-12	3.25	13.75	12.75	9.75	7.5	-0.25	-3.5	-1.25	1.75	2.5	-0.5	-2.75	5.25	-3	-4.5	-2.25	-2.25	-2.75	-3	0.25	0.25	1.25	-0.75	0.75	2	-3.5	1.25	1.25	-8.75	-2.5	4.25	1.25	-1.5	-0.25
8	7	8	4	-1.5	0.25	-4.25	-6	-1.25	-1.5	-10.5	-23.5	-16	4.75	17	20.75	14.75	9.25	2	5	4.25	-5.25	-4.5	-3.25	-10.75	-1.75	0.5	-0.5	4.5	0	-5.5	-2.25	-0.5	-1.5	-1.75	-3.75	0	3	1.25	-1.75	-0.75	2.25	-0.75	2	7.25	-1.5	-3.75	-4.25
7.25	3.75	2.75	-0.25	-3.75	4	-3	-0.25	6.25	3.25	-10	-21.25	-20.75	-12.75	-0.5	15	24.25	10.25	7.5	7.75	2.5	0.25	4.25	5.5	-2	-3.5	-5	-1.75	-4.25	-5	-6	1.75	3.5	3.25	-1	-6.75	-3.5	-1.5	-2	-4.75	0.5	2.25	4	2.25	1.5	2.25	-1.25	-0.75
-7.5	-4.25	2.5	3.25	0.5	1.75	-0.25	0.75	6	5	-10.5	-21.5	-18.5	2.5	14.5	13.25	13	9.5	2.5	-1.25	-1.5	1.25	-0.75	-2	-0.25	-4.75	-5	5.75	-0.75	-11.75	-5.5	4.75	1.5	5.25	-1	-2	-7	-5.25	-0.75	0.25	0.5	4.25	9.5	5	-6.25	-4	4.25	5
-5.5	3.25	4	-1.5	-9.75	3.5	9.75	-1.25	-8	1.5	2	-21.75	-19.75	0.5	13	16.5	10.75	3.75	10.5	3	0.25	2.5	-1.5	0.75	0.5	-3.25	-0.25	4.25	-7.75	-6.75	-3.5	-0.5	3.75	-0.75	-0.5	-5.5	-8.75	-3.25	0.5	0	-1.25	5	2.5	1.75	0.75	3.5	10.75	1.5
0.25	3.25	3	0.5	2.75	0.25	-5.5	-1.25	0.75	4	0.5	-21.5	-29.25	-8	8	15.25	13.75	6	0.5	1.5	10.25	2.5	0.25	-5	-3.25	2	9.25	2.5	-1.5	0.75	3.75	-2.5	-11.25	-4.75	0.5	-1.25	-4	-3	-2.75	0	-2.5	7.25	0.75	-3	-0.75	-2	1.25	1
-7.25	-5.75	-0.25	-4.25	-0.5	3	1.75	-0.75	5.5	5.5	-9.25	-25.75	-24.25	-6.75	13	25.75	29.5	19	-4.75	-8	0.25	-2.25	-5.25	-2	3.75	-2	1.75	2.75	-0.25	-1.25	-2	-4	-3.25	-1.75	-1	0	-0.5	-3	-4.5	-2.75	-0.5	-4.5	0.75	-3	4.25	7.75	0.5	-0.75
10.25	6.25	-2.25	-7.75	-0.75	4.75	4	-4.5	-5	2.75	-11.5	-30.75	-16.75	8	15.75	13.25	14.25	10	0.25	-6.75	-6.75	-6	-3.25	-4.5	-0.5	-1	1.5	0.25	-1	-6.5	-7.5	0.25	11.75	6.75	3.5	2.25	1	1.75	3.75	8.75	-1	-3.5	-6.25	2.5	3.5	-2.75	-3.5	1
6.75	0	-3.5	-5	5.75	11.5	-0.25	-10.5	-8.75	1.25	3.25	-13.5	-29.5	-16	8.5	20.75	18.25	6.75	5.25	8.25	2.25	4.25	4.5	6.5	-3.75	-9.75	-0.75	1	-5.25	-8.25	-4	-0.5	6.25	3	2.5	2.5	-0.5	-3.25	-1.75	-3.25	-6.5	3.25	0	-7.75	1	-1.5	-1	1.75
4.75	6	-3	-4.75	5.25	-2.25	0.5	5.75	-1	-7.25	-11.5	-18.5	-13.75	2.75	15.5	16.5	13.25	13.25	8	2.5	-0.75	-3	-11.75	-4.75	0.5	-3.25	-6.25	0.75	-5.25	-7.5	-1.75	-1	0.25	1.5	0.5	0.75	-3	-0.75	3.5	5.75	4.75	0.75	3	2.75	6.75	2.25	5.5	5.5
-6.25	-6	5.25	-3.75	-5.25	1.75	1.5	-3	5	7.25	2.5	-14	-21.5	-2.25	8	16.25	21.5	9	1.25	3.5	2.5	-0.25	-5.5	-4	-0.25	0.5	-8	-6.25	-6.5	-9.25	-1.5	0	-1.25	1.25	8.25	2.75	-4.75	2.25	-0.75	-5.5	-1.75	2.75	4.5	7.75	4.5	-0.25	-3.75	0
-3.25	-5	-0.5	-2	3.5	-1.5	-0.5	-1.75	4.25	6.75	-0.75	-16.25	-15	-4.25	9.25	13	19.75	11.25	2.25	5	3	0.5	-2.75	-6.25	-7.5	-0.25	-1.5	-1.75	1	-6.25	-7.25	-1.5	2	-1.75	-2.75	-2	4.25	0.25	4.75	4	-1.25	-1	-1	-1.25	-2.75	5.25	3.25	-5.75
2.75	2.5	4.25	-5	-2.75	3.75	0	-3.5	-3.75	-4	-0.5	-17.25	-29.25	-10.75	5.25	19	25.75	15.75	10	8.5	3.5	-3.5	4.5	5.75	-4.25	-3	0.5	3	-1.25	-6.25	-11	-8.75	-0.75	-5	-10.5	-1	1	-1	-0.25	3.75	-7.75	0.75	7.25	6	9	-0.75	0	3.75
-2.25	1.5	1.75	-8.25	-9	-4.5	-3.5	-4	-4.25	8	1.5	-15.75	-22	-8.75	18.5	19.75	19.25	18	8.75	4	-1	-3.5	0.75	2.25	-2.5	-2.75	-4.25	-3.75	-5.25	-7.25	-6.75	0.75	-7	4.75	3.25	-5.5	-9	-1	1.75	-1	-0.5	-0.5	0.75	0.75	3	6	1	4
0.25	1.5	0.25	-0.25	-3.25	3	3.75	1	7.75	7	3.5	-12.25	-3	3.75	1.75	13.5	5.5	-0.75	2.75	6.5	-0.25	-6.25	-6.75	-9.75	-5.5	4	-2	-5.25	-5.5	-3.25	0.5	-1.75	0.75	5	1.5	-0.25	3.75	2.5	1.5	-1	4	2.25	-2.5	-4.25	-2.75	6.25	-1.25	3.75
1.5	-0.25	-3.5	4.75	3.75	-3.75	-0.5	-4	-1.75	7.5	0.5	-22.5	-23.5	-9	10	25.5	19.5	13.5	10.5	-0.75	-2	2	-0.75	0.5	-5	-8.75	-1.5	-5.5	-6.5	-7	-0.5	-0.25	2	3.5	6.25	1	-5	-1.5	-0.75	-7	-0.5	2.25	-2.25	2.25	-0.25	4.25	0	-10.5
2.75	-4	5	2.25	0	-0.25	-2.25	-1.75	-7.5	-0.25	-0.25	-26.25	-36	-8.25	8.25	12.75	18	17.5	10.75	3.75	-4.5	-1.5	4	1.25	3	3	-1	-2.5	-5.25	-3.75	0.5	-0.75	0	-0.75	8	4.5	-10.25	-9	2.75	3.25	-2.75	-5.25	-0.25	-1	4	-2.25	-3	-0.75
-1.5	-1	4.25	5.5	6.25	2.75	-4	3.75	6	2	-3	-16.25	-23.25	-20.75	-0.75	19.25	19	8.25	1	-2.75	0.25	2.25	-0.75	0.5	-0.25	-3.25	-2.5	-5.5	0.5	7	2.5	-5	-5.25	-2.5	4.75	0.25	-3.5	6	-1.25	-13.5	-5.75	9	1	-6.25	1.75	5	5.75	2.25
-4.75	-5.5	-3	-4	3	2	0.25	3.5	0.75	7.25	-6.75	-29.25	-19.75	1	16	17	7.75	9	9.25	4.25	4.5	-0.5	-4.25	4	2.5	-12.25	-6.75	-2.5	1.5	4.75	3	0	-1.25	-0.5	-3.25	-9.5	-5.25	-3	5.25	4.5	-3.75	-2.75	-0.5	-1.5	-1.25	-0.75	-1	-3
-3.25	1.25	0.5	0.75	-2.75	-3.5	3.25	2.5	3.5	1.25	3.25	-12.25	-25.25	-22.5	-5.25	15.75	21.25	12.75	8.5	8.5	4.5	-4	3	2.25	1.75	-6.5	-5.75	-2.75	-5	1.75	-0.5	-10.25	-4.75	3.5	3.25	-1	-3.25	-3.75	-2	5.25	5	2	10.5	8.75	-1.25	-1.5	-2.5	0
-5.25	-1	3.75	6	7.75	5.75	3	-4.75	-3.5	0.5	-7.25	-26.25	-17.5	3.5	9.75	10.75	1.75	6.5	13.5	6.5	-2	5.75	5.75	-2.5	-7.25	-9.5	-7.25	0.75	-3.25	-2.25	4	4	-1.75	8	-0.25	-6.75	-1.25	0.75	-2	2.75	-1	-3.25	2	1.5	-1.25	-4.5	-0.25	1.25
5.25	-1.75	-5	-10	-7	-1.25	-4	-11.75	1	7.75	3.75	-13	10	12.75	5	10	6.75	-3.75	3	-1.25	-7.75	-5	1.25	-4.25	-3	3.25	0.5	-3.75	-3.5	-4.75	-8.75	-10.5	10.5	8.75	6.75	11	2.75	-10	0.75	8	-1.75	0	2	-2.25	-3.75	0.5	-2	-9.25
-3.75	1	-2.5	6.75	7.25	1.75	-1	1.25	5.75	6.25	0.25	-17.25	-29.25	-10.5	9.5	16.25	17.25	12.25	2.5	-7.75	2.5	4.5	-6.5	-10	-4	1	4.25	6.75	0.5	1.75	0.25	-7.5	-7.75	0.25	1	-6.75	-2.25	-0.5	0	-3.25	2.75	5.5	-5.5	-0.5	7.75	6.75	3	2.75
1.25	3.75	0	-3.75	5.25	11.5	6	-4.25	-4.75	3.5	-9	-29.25	-24.5	-3.25	15.25	19.25	11.25	9.25	3.75	0.75	-0.25	9	3.25	-2.5	0.75	-3.5	-4	-5.75	-0.5	4.25	-4	-2.75	-2.75	-2.25	-0.75	0.5	1.75	-2.75	-5.5	-2.25	3.75	-1.75	-6.75	3	11	0.5	2.25	-1
-1.5	2.5	3.75	2.25	-0.75	4.75	3	9.5	13.5	1	-7.5	-20	-19.25	0.5	11.25	13	13.75	5	-1.75	-8	-4	7	7.25	5.25	-1.25	-12	-7	-5.25	-8.5	-4.75	-3.25	-1.75	0.5	0.25	-1.5	2.5	2	7.5	0	0.25	4.75	2.5	-2.5	2.5	3	2	-2.25	-2
3.5	4	3	1	1	-1.5	4.25	5.25	3.5	3	-2.5	-26.75	-28.5	-9.5	9.25	10.5	8	13.5	11	-4.5	-1.5	6.75	0.5	-1.75	1.5	0	-6	-1.5	2.5	2	-4.75	2.25	5.5	-2.25	-3.5	3.75	-5.5	-6	0.75	-3.25	-1.75	10.75	10	1	-1.25	-0.75	-2	-6
0	0	0	-1.25	1.5	6.75	6.75	2.5	-3.5	6.5	-3.75	-20	-23.25	-8.25	10	14.25	9	2.25	-4	-2.5	1.5	1.75	7	9.25	-2	-6	-0.5	-3.75	-2	3.25	0.5	-5	-6.25	0.75	-2.25	-2.25	-0.75	-3.5	-8	1	5.5	1.75	3.75	9.5	4.5	-1.25	-4	-2.75
-9.5	-4.75	6.75	6	-2.75	2.5	1.25	-2.25	1	2.25	-9.25	-16.5	-20.5	-2.75	9	17.25	17.25	7	2.75	2.75	10.25	1	-9.25	-3.25	5	-1	-4	-3.75	0.25	-5.25	-4.75	0.75	-1	-7.5	-3	2.5	7.25	0.75	1.5	-0.5	-1.5	-0.75	-0.5	1	7.25	-1.75	2.25	0.75
0	1	-4.5	6	12.5	4.75	1	-0.25	-0.5	0.5	-5	-21.25	-28.5	-28.75	-10.25	14.75	21.25	14.75	6.75	8	8	1	-1.5	-0.5	10	9	-2.5	2.5	0	-4.25	-2	-7	-2.5	-0.75	-0.75	-1	0.25	1.25	4.75	-4.75	-7.25	-8.75	-11	-2.25	6.5	1	1.25	2.5
1.25	-0.75	7.5	4.75	-9.5	-5.75	3.25	-6	0.75	3	-3.25	-16.25	-15.75	-0.5	10.75	13.5	13.5	4.25	-0.25	-5	2.75	6	-5.75	-1	-0.25	-3	3.25	4.75	-2.5	0.25	2	-5.25	-7.5	-4.75	-7.25	-3.5	8.5	-0.25	5.5	9	0	-4.5	-4.25	-2.5	0.5	0.5	0.25	2.5
-1.5	0	1.5	-5.5	-3.25	1	7.75	8	4.5	6.5	2	-15	-23.5	-13.5	-2.5	13	17.75	8.25	3	2.75	4.5	7.25	5.25	2.75	-1.75	-2	-5.75	-5.75	-9.5	-2.25	-3.25	-2.25	0	2.75	0.75	-6	-0.5	4	-7.25	-6	2.25	4.5	1.75	0.75	-0.75	-1	-1.5	0
3	4.75	-2.5	-7	-2	1.75	5.25	4.75	4.25	3.5	-9	-29.75	-26	-2	16.75	22	19.25	10	5.5	3.5	-0.25	-6.5	2	1.25	-4.25	2	2	-2.75	-1.75	-4.75	-4.5	-5	-0.5	-1.75	-4.5	-2.25	-2.5	0	1.5	-1.5	0.5	-4.5	2	-2.75	-1.75	-1	-4	-2.25
-1	-4.75	-2	9.5	6.75	-1.25	-10.75	-4.5	1.25	2.25	-3.5	-13.5	-6.25	6.5	5.25	10.25	5.5	1.25	6.5	0.75	2	-8.5	-5.25	3.75	5.75	0.5	-2	-0.5	-0.25	-7	-0.5	2	0	-3.25	0.25	-2.5	7.25	8.25	-4	-1.5	-3.5	-2.25	-3.25	-2	-2.75	3	0	1.75
-0.75	1.25	0.5	-2.75	0.75	5.25	-4.5	-3.25	5.75	1.5	0.75	-13.75	-19.75	-12.75	-2.5	14.75	15.75	12.5	2.25	3	5.5	10.75	3.25	0	2.75	-2.75	-7	-1.5	-2.25	-2	-2.5	-3.5	-5.25	-8	-2	1.25	-3.75	-1.75	8.5	0.5	-4.5	6.25	8.75	-6	-5.25	0.25	-2.75	-2.5
-2	-3	-1.5	5	6.75	9	0.25	-2.5	1.75	3.25	-5.25	-22.75	-22.25	-4.5	14	10.5	13.5	21	14.75	-0.5	-5.75	-0.75	-3.5	1.75	-2	-12	-7	-8.5	-6.25	-4.25	-6	2.5	2.25	0	-2.5	-1.5	8.25	1	-1.25	4	5.75	4.25	-8.75	-9.5	1	10.25	8.5	7.75
-0.75	-0.5	-2	-5.25	0	-4	-2	4.5	3	-0.25	-4	-14	-2.75	2.5	5.75	11.75	6.75	0.5	1.25	2.75	5	0.5	-5.75	0	3.25	-2.5	-2.75	-3.5	1.25	4.75	-1	-1.75	1	-2	-6.75	3.5	5.25	-4.5	-5.25	-1	4.5	-4	-3.25	1.75	3.25	5.25	2.25	2
-6.25	-0.5	5.25	4	-4.5	-0.5	-1.75	-2.25	2.75	5.25	-11.25	-22.25	-19.75	2	21.5	15.25	14	9	1	-7.5	3.5	-1.25	-4.5	1.5	-1.25	-7	4.25	4.75	3.75	2.75	4.5	-5.25	-10.25	-11.25	-2.75	-3.75	-1.5	-4.75	2.5	0.5	2.75	5	1.5	0.5	3	-0.75	-2	-1.25
2.5	5.5	5.5	2.25	4.75	-0.75	-9.5	-1	5.75	5.25	-11	-22	-20	-8.75	2.25	17	24	15	4.25	-3.5	-8.25	-0.25	1	3.75	7.25	1.25	-3.5	1.25	-0.25	-0.75	-4.25	-0.5	2	-4	-11.25	-2.75	1.75	2	8.5	2	4	-1.25	-4.5	-3.75	1.5	0.75	5.75	4
-4.25	4	-2.75	4.5	6	-1.25	-0.5	1	-0.5	7.5	-8.75	-22.5	-15.75	-13.25	3.5	15.25	18	18.25	5.75	4.75	-3	1.75	4.5	-2.5	2.25	4.25	-7	-8.75	-0.25	-1.75	-2.75	-0.5	-4	-2.25	3.75	0.25	-1.75	-1.75	2.25	0.25	-4.5	-1	-2	-1	1.75	0	-5.75	-6.75
2.5	3.5	-5.25	0	5.5	-1.25	-4.75	3.75	3.5	-0.5	-8.25	-28	-24.5	-1.75	16	15.5	22.25	22.5	10.25	-6.25	-10.75	-6.75	-6.25	5	5.75	-6.75	-3.5	-3	3.25	-2.25	-7	-2.75	-2	-5.25	-4	3.5	4.75	10.5	1.25	-1	8	4.25	-6.25	-4.25	3	-0.25	-7.5	-8.25
8	12.25	5.5	1.25	2.25	0.5	-8.5	2.75	2.75	1	-4.5	-12.25	-24.75	-19.25	0.75	15.75	21.75	17.25	9	3	6.25	-2.75	-2.75	4.75	5.75	-5	-7.75	-11.75	-9	-5	-10.25	-3.5	-5	-1.5	-0.5	1.25	0.5	2.5	4	5	3.25	1.75	3.5	5.5	3.25	-5.5	-2	-2
-8	1.25	2.75	1.25	6.25	2	-3	0.25	-0.75	0.5	-5.25	-21	-25.25	-12.5	10.75	17	18	12	5	6.25	6.75	0.5	2	2.25	4.25	1.75	3	-1	-6	-5.5	-1	-6.25	-4	-4	-4.5	-14.5	-7.5	-5	-3.75	-5	7.75	6.25	3.5	3	7.25	3	2.75	2.25
-6	-0.25	4	1	4.25	0	-3.5	-10	-5.25	-0.75	-10	-20.25	-16.5	2	19.75	19.5	10.25	4.5	3	1.75	2	2.25	4	3.75	1.5	1.75	-2.5	-4.75	-5.25	-9	-7.75	0.75	4.75	2	-0.25	-2.5	-4.75	1.25	3.5	0.5	-4.5	-5	4.25	4.5	-1.75	2	3.75	4.5
5.5	4	0	3.25	9	-3.25	-5.25	-3.75	-7.5	-2.25	-2	-22.5	-25.75	-5.25	6.75	16.5	18.5	7.75	6.75	0	-0.25	6	3.5	1.75	5.75	-1	-5.25	-7.5	-5.75	0.75	7.75	5.75	-4	-6.5	-5	-3.5	-3.5	-3.5	-6.25	-4.25	1.25	-1.75	-5	8	12.5	-1	3	13.25
-5.75	-0.75	3	5	4	0.5	1.25	7.75	1	2.5	-1.5	-21	-25.75	-18.75	3.75	10.75	16.75	17.5	6.25	2	3.75	0.5	3	3.5	1	-2.75	-8.25	-3.5	-2.25	-5.25	-5	-3.5	2.25	-2	-3.75	3.5	8.75	3	-7	-4.5	1	-1.25	-2	-3.5	-1	4.75	7.5	10
-0.25	-0.25	0.25	7.25	4	3.25	6.25	0.75	0.75	2	-4	-20.5	-26.5	-13.5	13.5	15.75	6.5	6.5	6	3	-3	0.5	2.5	3	-4	2	8.5	7	-4	-6.25	-8	-6.75	-0.25	-5.25	2.75	3.25	-2.25	3.75	1.75	3.25	6.25	-6.25	-1.25	-1	-5.75	1.5	1.25	-1.25
-0.25	-0.5	1.5	-1.25	-0.75	9.75	-0.25	-3	-3	1	-11.5	-20	-6.25	4.75	15.25	18.25	17.5	2.75	3.5	4.75	0.5	-7.5	-7	-1.5	5.5	4.5	4	-1	-5.5	-5.25	-9.5	-6.5	-4.25	-1.25	0	5.25	0	-7.5	-2	-2.75	1	4.5	3.5	2.5	-3.5	0.25	0	0.25
0	3	0.5	7	8.75	3.5	1.25	2.75	7.25	4	-11.75	-31.25	-21	-2.25	9.25	13.75	10.75	2.5	-6	-2.5	-1.5	-0.75	1.25	3.5	6.25	2.5	-1.5	2.75	-0.75	0.75	6	0	-2.25	4.25	-3.25	-8.5	-6.25	-4.5	0.5	6	1.25	0.25	-1.25	1.25	2	5.75	4.25	-1.75
-2	-1	0.75	-6	-4.25	1	1	7.75	8	3	-8	-19.25	-13.25	-2.25	10.5	16.75	14	9.5	1.25	0	6.25	3.75	-3	-2.75	-1	-4	-4	1.75	-1.75	-8.25	-2	0.75	-4.75	-3.25	0.75	-0.25	-2	1.75	6	-3.5	-3.25	5.5	4.75	0.25	1.25	-0.5	-3.25	-3
0.75	0.75	4.25	-0.5	-10	-1	6	5	4.25	10.75	0.25	-23.25	-23.5	-6.25	-0.25	14.25	19.5	18.75	7.25	1.5	-2.5	1	3.75	-0.5	-8.75	-4	0.75	-2.5	-2	-1.75	-3.75	2	-3.5	-8.25	2.75	1	6.75	5.25	-7	-6	1	-1.5	4	-0.5	-5.5	0.75	2.5	1.25
4.5	1.5	0.5	-1.75	5.25	2	3.5	10.5	7.25	-2.25	-5	-15.25	-25.75	-16.25	7.25	19.5	14.75	8	8.75	3.75	-5.75	-2.25	2.25	5.5	-0.75	2.75	4.25	-4	-2.5	6	2.5	-5.5	-10.5	-8.25	1	0.5	2.25	2.75	-5	-0.75	4.5	0.5	-2.75	-8.5	-1.75	1.5	-1.75	1.5
-2	2	5	-1.5	2.75	4.5	-1	0	1	2.25	-11.25	-28.25	-24.5	-7.5	9.5	16.25	14.75	9	5	10.75	8.75	11	6	1.25	-12.25	-6.25	0.75	-2.75	-2.75	-4.75	-7	-0.25	-8.25	-5.75	-6.25	-0.5	0.25	-4.25	2.75	5.25	0.75	0.75	1.75	0	1.5	0.25	6.5	5
2.5	0.75	0.75	-0.75	-1.25	-0.5	-0.5	0.75	4	1.75	-10.25	-21.75	-18.25	-5	10	18.5	19	12.75	1.25	3.75	-5	-3.75	4.75	-1	1.75	-4.25	-2.75	-3.75	-3.25	1	-0.25	-4.5	2.75	-2.5	-4.25	-1.75	-2.5	-5.75	-4.5	-2	0	0.25	4	4.5	6.5	2.75	-2	-8
2	1.25	-6	-2.75	-2.75	0	-0.25	4.25	2.75	4	-6.75	-28.5	-16	9	12.5	13.25	6.75	2.5	-0.25	0.5	6	3.25	-5.5	0	-0.25	1.5	-3	-6	2	0.25	-8	-5.5	-5.5	2.5	1	1	-5	2	5.75	1.25	0.5	5.75	-3.75	-3.5	1.75	-3.75	-3.5	-4.75
-8.5	0.5	-4.25	-1.25	0.5	0	4.75	9.75	9.5	3.5	-4.5	-20.75	-28	-17	1.5	11.5	17.5	15.5	11	5	-1.75	-3	3.75	-1	2	7.25	1.75	-0.5	-6.75	-5.5	-4	-3	-2.25	3	-2.75	-7.75	-6.75	8.5	4.5	-3.25	2.5	-2	2	0	-3.75	0.75	4	0
-3	-6	5.75	11.75	8.5	5.75	-5.75	-9	0	6.25	2.5	-18.5	-32	-15.75	5	16.25	19.25	11.5	6	4.25	-0.5	1.25	-2	-6.25	4	9.25	0.75	-4.75	-2	-7.25	-6.25	-8	-5.25	-1.75	1.75	2	4.25	3.25	5	2.5	2.75	0	-0.5	-0.5	-3.25	-2.75	2.25	-0.75
4.75	3.5	3	5	4.75	-0.25	1.25	1	-1.25	-3	-8	-25.75	-22	-4.25	8.25	13	16	13.25	6	-3.75	-6.75	-0.75	6.25	6.25	-1.75	-6.25	-2.5	-2	-0.5	1.25	2	2.5	3	-3.5	0.25	2.25	-0.5	-3.25	-4.5	-4.25	1.75	-3.75	-4.25	2	10.25	1.75	-3	-4.5
-0.75	-4	-4	6.75	8	2.5	4.5	1.75	-3.25	-1.5	0.75	-16.5	-26.75	-12.5	1	12.5	20.25	14	7	4.25	4.25	-3.75	0.75	-0.75	-1.75	-0.25	3.5	-3.75	-3	-8.25	-0.75	-0.5	-0.25	-2	5	5.25	1.25	2.25	-1.5	-2.25	1.75	0	-5	1.5	3.25	3.75	-8.75	-7
6	2.5	-3.25	1.25	1	2.25	8.25	3.75	0.25	0.25	-2.75	-19.75	-28.5	-8.75	9.25	13	13.5	12.75	7	0.75	-0.25	3	4.25	-4.25	-7.5	-3.75	-0.25	-3.75	-6.25	-4	-6	0.25	4	-1	-1.5	0.75	8.75	6	-2.5	0	2.25	-1.75	-3.75	-2.75	-1.25	-0.5	-2.25	0.75
4.5	3.25	-1.5	-3.75	3	7.25	-1.75	10	10.5	3.75	-8	-17	-26.75	-13	4.25	17.75	18.5	7.5	0	-0.5	0	-4.5	-3.25	-0.25	-6.25	-4.5	-0.75	-3.75	3	4.5	7.5	8.5	2	-4.5	-0.75	-0.75	-7.75	-6.75	-1.25	-4.25	-1.5	0.75	-4	1.5	2.75	5.5	-1.75	2.5
-3.5	-0.5	5	-2	-4.25	-0.75	0.25	-0.5	0.5	0	-4.5	-16.75	-22	-13.25	0.5	14.75	21.25	15.5	10.5	6.75	3.5	4.75	-1.75	-4.75	-12	-7.75	-0.25	0.25	2	1.75	-2.75	-2	-0.75	-3.25	-6.75	-2.75	-0.5	2.75	1.25	-2	1	5	6.25	1.5	-2.5	0.25	2	1
-7.5	-6	10	10.25	1	-3	0.25	1	-5.25	1.25	-3.5	-18.75	-17	-4.5	8	17.5	14.5	10.25	7.75	2.75	-1.75	-4.5	3.5	-0.75	-2.75	0.75	-2.5	-4.5	-8	-2.5	1.25	4	4.5	0.25	-2	3.75	0.5	-1.5	-1.25	-0.25	0.75	0.5	-2.25	-8.75	-8.25	0	11.75	11
-7.5	0.75	4.75	8	5	-1.75	-0.75	4.75	0	2.25	-2.75	-23.75	-24	-3.25	14.25	20.25	16.5	5.75	6.75	2.75	-1.75	-3.75	2.75	-4.75	-2.5	1	-1.5	0.25	4.25	2.25	-3.5	-5.25	-7.5	-5	-5.75	-7.5	-1.5	0	-6.5	3	3	6.5	3.25	-2.25	-1.25	3.25	3	-1.75
-6.25	-6.25	-0.5	2.5	1.75	6.25	3.75	1.25	0.75	2.25	-7.5	-26.5	-23.25	0.75	19.5	18.75	14.75	7.75	5.25	3	-5.5	-7.75	-0.75	4.75	-3.75	-5.75	2.75	1	-1.25	-3.5	-5.5	-3.5	-3.75	1	1.5	2.25	8	4.75	0.5	-1.75	-6.75	-6.5	2.5	-1.25	-7.5	-6.25	3.25	6
2.75	2.5	5.25	2.5	-2.5	-3.5	-5.25	-7.25	-0.5	5.5	-7.25	-23.5	-20.5	-0.75	13.25	15.75	12.75	0	0.25	6	8.75	6.5	-1.5	-2	4.25	-1.75	-6.5	-3.25	-3.5	1.75	0.75	0.25	-1.75	-1	-5.25	-4.25	1.5	1	0.25	-2.5	1.25	6.75	2.25	-8.5	-4.75	0.75	-0.5	2.25
7.75	3	1.25	-2.25	-0.75	0.75	2.75	4.5	3	4	-8	-21.5	-23.5	-14	3.75	14.75	15	11.5	-0.25	-1.25	-0.5	0.5	3.75	0	-1	1.25	-0.25	-2	-2.25	-4.5	0.5	-0.5	-1.5	4	3.75	0.75	0	-5	-6.25	-1.75	0.5	-5	-2.75	-2.75	1.5	7.5	6.75	2.25
-4.25	-4.25	-1.75	3.5	4	-1.75	-4.25	2	-0.25	2.75	-3.25	-16	-11.75	1.25	8.5	12.25	11	1.5	0.25	3.75	3.25	-3.75	-1.5	3.75	-5.5	-1.75	2.25	4	1.25	-4.5	-6.5	1.25	0.25	0.5	3.75	-1.25	-10	-5.75	2.25	2	-1.5	-7.5	-1.25	2	0.25	1.25	2.5	7.75
-0.5	-7.25	-0.25	-1.5	-3.5	2.5	4	-2	-4	-3.5	-3.75	-16.25	-20.5	-5.5	11	18.75	20.5	19.5	12.25	6	4.25	1.5	-4.75	-3	-2.75	-8	-5.25	-5	-2.75	2.25	6.5	2.5	-10	-10	-3	-0.5	-5.25	-3.75	-2.75	-1.25	5	9	2.75	0.75	-2.25	-0.25	-4	-6.75
3.75	4.25	11	-0.25	3.5	9.25	0.25	-3.25	-3	0.5	-5.75	-22.75	-22.75	-18.5	-4.25	10.75	17.25	6.5	2.75	5	2.5	3.75	-0.25	-4.25	1.25	2	3	8.25	-2.5	-6.75	-2	-2.75	1.75	0.5	-3	-0.75	-4.25	1	10.25	3.5	0	-4.5	7.25	3.75	-6	-1.75	0	4.5
-5.5	-8	-3.75	4	9	3.75	0.25	6	7	5.5	-5.75	-15.25	-16.5	-4	9.75	14.5	9.75	11.25	9.5	4.25	-2.75	2.5	0.5	-7	-8.5	-2.25	-0.75	-2.25	0.5	-5	-4.25	0.25	-4.5	-6.75	2	-1.75	2.25	7.5	3.75	5.25	-3.5	-2.75	1.5	-0.5	3.25	6.75	-4	-11.25
-1.5	0.75	2.25	-1.5	1.75	7.5	1.75	-1	-1.75	0.5	-10.25	-21.75	-16.75	6	23.25	20.5	3.5	-6.75	3.25	4.25	-3.75	-2	4.25	-4	-3	-4	-4	3.75	3	-1.25	1.75	1.75	-9.5	-4.75	2.25	1.25	0.75	-8.5	-5.5	3.5	5.5	8	-1	-7	-3	0.25	-0.25	1
4.25	3.5	-7.75	7	6.25	2.25	-0.5	-2.75	3	2.75	-4.75	-22.5	-26.25	-15	2.25	14.5	12.5	8.75	6.5	3	0	0.25	1.75	10.25	0.75	1.5	2.25	0.5	-4.5	-5.75	-0.75	-6.25	-0.25	5.75	-5.5	-10.25	-2.75	1.75	-1.75	3	-1.25	-5.5	1.75	9	9.75	4.25	3	-4.5
-0.75	0	4.75	5.25	2	1	5.5	-1.25	-2.25	5.25	-4	-20	-21.5	-11.5	16	24	12.5	8	7.5	2.75	-3.75	-3.5	-1.75	-2.25	-2.75	0.25	6	2	-11.5	-3.5	-2	-11.75	-6.5	0.5	7.5	2	0.5	2.25	0.75	0.25	-4.75	1.75	12	5.25	-5.25	-4.75	1.5	5.75
-0.25	-1.75	-6	-0.5	0.75	-0.5	4.5	-1.25	-3	9.5	3.75	-21.25	-23.25	-11.75	6.25	20.75	18	9.5	8	7.5	4.5	4.5	-1.25	-1.5	-2.75	-4.75	-3	-5.25	-4.75	-6.25	-8.75	-0.75	6	2.75	-5	-7.75	6.25	7	-1	-2.75	2	-3.75	-7	0	3.75	1.5	0.25	5.25
-4.25	1.25	4.75	9	6.5	9	9.25	-0.5	0.75	0.75	-10.25	-30.5	-22	-7.25	6	15.5	18	15	3	-1.5	-5	-4	5	0.5	-2.75	0.25	-2.75	-5.75	-0.25	-5.75	-5.25	5.25	-1.75	-2	3.75	2	-1	4.5	5.75	-1	-4	5.25	4.5	0.5	0.25	-2	-3	-3
-5.5	-6.75	0.25	6.75	9.5	2.25	-0.25	3.75	7	1.5	-10.5	-27	-25.75	-11.75	0.5	13.5	21	15.75	6.75	13.75	14.5	0.75	-3.25	2.25	2	-1	-3	-3.5	-7.5	-4.5	-5.75	-6	-6.5	-8.25	1	3.5	7	3.75	0	-6.5	-4.5	8.75	5	-1.5	5.75	4.5	-4.75	-0.25
3	-0.75	-1	3	7.25	1.75	4	1.75	-11.25	-0.5	2	-13.25	-23.25	-7.5	8	11.75	11	7	4.5	4	9.25	8	1.25	-4	-1.25	-3.75	-4.5	-0.5	-2	-4.5	-5.5	1.25	-1.5	-2.75	-3.5	0.75	-3.75	-4.75	-1	1.75	-3.25	-0.75	-3	-1.25	1.75	-0.5	1.5	7.5
0.25	1.25	-1.5	2.25	2.75	-1.25	-1	0	2.5	2.75	-10.75	-21	-13.25	1	10.75	15.5	11	11.75	12.5	3.5	-2.75	-6.75	2.25	1	0.75	-1	-13.75	-5.5	0.25	-2	2.25	0.25	-2.75	-1	-1.75	-4	-1	2	-3.75	-3.25	1.25	0.75	3.75	3.25	9.5	-2.25	-3.75	-1.5
-9.5	1.5	6	6	-1	-2.25	3.75	-1.5	-4.75	7	7.25	-22.75	-34.25	-6	14.5	15.5	20	14.75	1.5	3.25	0.25	-3	1.5	-0.5	1	4	2.25	-3.75	-5.5	-7.25	1.75	4	-5.25	-5.25	-5.5	-2	-2.25	1.75	-3.25	-5	-1.25	1.25	0.75	-2.5	5	6.25	0.25	0.5
2	6.5	0.25	4	-1	-7.5	-1.5	8.25	6.5	8.75	-9	-24.25	-27	-4.75	19	15	11.5	9.25	5.5	-3	-4.75	2.25	6.75	1.25	-2.25	-3.5	-1.5	-4.5	-1.5	-1.75	-0.25	-2.25	-6.25	1.25	-0.75	-1.75	0.75	4.5	3	-2.5	-5	2.25	1.5	3.5	6	-2.25	-3.25	4.25
5.25	3	-1	-3.5	1.5	5.75	0	-0.25	10	6	-10.5	-27.5	-14.5	1.75	12	23.75	14.25	6.5	0.25	-2	-4.5	-6.25	-5.75	-3.5	-1.25	-2.25	-3.75	0	5.75	7.25	-0.25	-4.25	-4.75	0	-4.25	1.75	10.5	1	-7.25	-1.25	0.5	-2.5	1.25	4.25	5.5	1.25	-3.75	1.5
4.5	8	4	5.25	0.5	-7	-5.75	-10.75	0	8	-10.5	-25.5	-17.5	-3.25	11	23.75	23	12.5	1.25	-1	1.25	8	2	0.25	-9	-6	-3.75	-4.75	2.25	-4.25	-2.5	-5.25	1	6.5	-0.5	-3.75	-4	0	2.5	6.5	0.25	-7	-2.5	-2.25	2.25	2.75	5.25	5
-3	-3.75	-0.75	5.25	2.25	-8.75	-5	5.75	3	-1.5	-8	-21.25	-15.5	10	23.75	16.25	7	2.75	-2.5	-7.25	-0.25	3.75	-3.75	-6	-0.25	0.75	-1	-2.25	-0.25	1.5	-5.75	-5.75	-0.25	1.75	1.75	1.25	0.5	4.75	3.5	3.25	3.5	4	1	1	-1.5	5.75	3.75	-2
-9	-8.25	5.5	5.25	-5	-4.75	6.25	5.75	2	6.25	-12	-26.25	-19	-1.25	13	16.75	13	7.75	2	6.25	1.25	-0.75	-3.5	-3	-1	-1	-1.75	0.75	3.25	0	-3.75	-1.5	0	-0.5	1.75	2.5	3.75	0.5	-0.5	0	3.5	2.25	-6	-9.5	-4.5	4.25	-0.25	-4.75
-0.5	3	0.5	-4.25	-1.5	-6.25	-6.25	0.5	7.25	6.25	-8	-23.5	-18.25	-1	16.5	20.5	10	10.25	10.25	7.75	7.25	2.75	-2	-2.75	0.75	-1.75	-6	-2.25	-9.25	-1.25	-2.5	-8	-8	-1.5	-3	-6.75	-6.5	-5	-0.75	1.25	-0.75	-1.25	5.75	5	7.75	0.25	7	6.5
9.5	2.75	2	1.25	-0.25	-4	-6	-3.5	2.75	6.5	-5.25	-21.75	-21.5	0.75	15.25	14.25	12.75	17.5	6.75	-4.25	-1.5	-2.75	-3.75	-6.25	-4.5	-3.25	-2.75	-0.5	-4.25	0.75	1.75	-5	-4.25	4	5.5	-0.25	1.5	3.25	7	-1.25	0.25	4.5	5.25	-1.5	0.25	-2	-6	-7
-5.5	-2.25	3	-1.5	-5.25	4	5.5	-1	0	-0.5	3.75	-18	-26.75	-7.25	11	18.75	17.5	12	3	-9.25	-0.5	1.25	-4	-1.25	-1	3.25	0	-8.5	-5	-0.5	4.75	2.5	4.5	1.25	-5.25	1.5	7.75	-0.5	2	-5.5	-14.75	-11	-2.25	0.5	5.5	4.5	2.5	-1.75
2.25	3.5	-1.5	0.5	4.75	4.75	3	0.75	3.5	10.25	-3.5	-27.75	-22.5	1	17	22	15.5	5.5	2.25	3.5	0.5	-1.25	-8.75	-3.25	-3	-1.5	1.5	-0.5	-3.5	-4	-5.25	-3.5	2.25	0.75	-8	-5.25	-3.25	0.5	2	-4.5	-0.5	7	-0.25	6.75	1	0	5	4
-2.75	-8.25	-5.5	0	5	8.75	2.75	0.5	9.25	6.25	-6	-15.25	-19.75	-5.25	6	10.75	13	8.5	5.5	4.5	-0.5	-1.5	8.75	0.25	-0.75	-4	-10.75	-3	4	-0.5	-5.25	-3.75	-8	-4.5	2.75	0	3.25	3.25	5	-1.75	-0.75	3.25	-1	-4.5	3.5	-1.25	-0.25	2.75
1.25	-10	0.75	-1	3.75	-0.5	-0.75	3	7.75	9.25	-0.25	-19.5	-29	-19.5	-2.5	12	16.75	15.5	9.75	5	4.25	-0.25	1.5	0.25	-1.25	0.75	4.25	-3	-4.25	-5.25	-4.5	6.5	9.5	-2.5	-8	-8.75	-4	0	0.25	7	-7.5	-5.75	0.5	-2.25	-4.25	-0.75	2.25	3.75
-1	-3.25	-2.25	-2.75	-8	-6	1	4.5	9	11	3	-13.5	-18	-9.75	6.25	11.5	19.25	13.5	4.5	3.5	2.75	4	-2.75	-3.25	-8.5	-6.75	-5.75	-4	-12.25	-10.75	-5	1.5	-1.75	3.75	6.75	7.25	1.5	-5	0	-3.25	-5.5	0.5	3.25	0.25	1.5	2.25	10.5	15.25
1	0.25	-0.25	5.75	1.5	5	0.5	-5.25	0	-2.25	-11	-21	-14.5	-7.5	9.75	21.25	13.25	3.5	-0.75	3.25	-5	0	5	-4.5	-4	2	3	4	1	-0.25	-3	-4	-8.25	-3.5	4.5	1.75	-1.75	-0.25	3.25	6	2.5	0	7.25	5.25	-3.25	-2.25	-5.25	-2.5
1.5	1.75	-1.75	3	-3.25	-1.75	-0.25	-1.25	6.25	1.75	-4.5	-22.75	-23.25	-8	14.5	16.25	17.75	11.25	1.5	-1.75	-3	4	5.5	5.75	7.5	3.5	-4.75	-2.5	-0.75	-0.25	-7.75	-4	0.5	-5	-5.5	-4	-5	-8	-5.25	1	4.25	3.25	0.25	-2.25	-2.25	1.25	-1.5	5.75
-7	-2	1.25	-2.25	4.75	3.25	-4	3.25	-0.25	-4.75	-11.75	-23.25	-16.5	0.75	13.75	15	16.5	11.75	12.75	6.5	-2.5	-3.25	2.75	0.25	-2.5	-2	0.25	-3.75	0.25	-1	-1.25	-4.5	-3.75	-10.75	-2	2	-6.25	-9.5	2.25	1.5	-4.75	-0.75	11.25	12.75	4	0.75	2.25	8.5
-7.5	-0.75	1.25	5.75	5	4.25	8.25	6	4.5	2	-2.75	-18.75	-30.75	-18.25	8.25	17.25	15.25	10.75	4.25	-5	0.5	0.5	-4.5	3	0.75	-8.5	-6.25	1.75	-2.5	-0.75	-4.75	-4.75	-2.75	3.5	6.5	2.75	12	6.25	1.5	-0.5	-3	2	-3.75	3	1.5	-3.5	0.5	-2.25
-1	-3	3.75	1.25	-0.5	-1.5	6	0.75	-4.75	-3.5	-3.75	-23.5	-20.75	2.5	12.25	19.5	23.25	10.75	-2.75	-0.5	5.75	-0.25	-9.75	-2.25	-4	-10.5	-3.5	-2.25	-3.75	-0.25	6	-2.5	-8.25	-3	5.75	10.5	8.5	-2.5	-5.25	-3.5	3.25	3	5.25	3.75	-6	-8.5	-5.25	-3
7	4.5	2	2.5	4.75	13.25	-0.25	-1.25	2.25	9.25	-6.5	-24.5	-26.5	-11	3	16.5	16	8.25	-3.75	2	5.25	2.5	-1.5	3.5	2.5	-2.75	-3.25	-3	4.75	4.75	-1	0.5	5.5	-4.75	-5	-7	-10.25	-15.25	-1.75	5.5	-3	0.75	1.5	-4	8	9.75	8.25	-2.5
2	4.75	-2.25	-5.75	-3	-2.25	2.75	-10.5	-5.75	5	-2.75	-13.25	-28.75	-15.25	4.75	14	18.5	20.25	14.5	10.5	3.25	5	6.5	1	-4	-2.25	2.25	0.5	-4	-9	-17.5	-11.5	2.25	-1	-10.75	-8.25	6.25	4.75	3.25	1.5	2.75	0	4.75	6.5	3.5	3.75	1	3.75
3.5	5	5	3	4.5	1.25	-1.5	-7.75	-3	5.25	-5.25	-26.25	-25.25	-11.5	10.25	19.75	21	15.75	6.5	6	-8.5	-7.5	1.75	-2.75	2.25	6.25	-5	-10.75	-5.75	-2	-2	-5	-1.25	0	-1.5	7	1.5	-5	5	12.5	4	2.25	0.75	-3	-1.5	-4.75	-1.5	2.5
-3.25	2.5	5.25	-5	-1.75	3.5	2.75	-2.5	1.75	6	-4.5	-19.75	-26	-13	5	18.5	18.25	8.75	1.5	3.75	2	7	6.25	-1.5	-1.5	0.25	1.25	4.5	-0.5	-8.5	-6	4.25	0.25	-6.5	0.5	0.75	3.75	4.25	-7.25	-7.75	-5.75	0.5	5.25	5.25	0	-4.25	0.75	-2.75
2	1.25	-0.75	2.25	4.5	9.75	-0.75	-9.5	-8.25	3.5	-0.25	-22.25	-30	-17.5	5.75	15.5	19	14.25	10	8.75	0	-3	-0.5	-1.5	-2	2.75	0.75	0.75	-1.25	1	-5	-0.75	-1	-6.75	-0.75	1	12	-0.75	-5.75	-6	-3.75	0.5	3.5	0.5	3.75	-2	5	0.75
-5.5	-1.75	-0.5	7.5	2.25	-2	-1.5	-3.75	-4.25	5.25	4.75	-16	-25	-14.5	4.75	13	18.5	17.5	11.25	0	1	1.75	-0.25	-2	-6	1.5	2	-0.25	1	-3	-0.75	0.75	-4.75	-7	-3.75	0	-0.25	-8.5	-5.25	2.5	6.5	5.5	-1.75	-5.25	-3.75	-1.75	1.75	0.5
-4.5	-4	7.25	2.25	-4.5	1.5	-0.5	6.75	11.5	5.5	-5	-25.5	-28	-1.25	13.5	10.25	6.25	6	7.25	1.25	-1	0.5	0.75	-1.5	-10	-0.5	5.5	0	-0.75	-9.5	-2.5	7.75	6.75	2.25	2.5	1	-0.5	-4	0	1.75	-4	-7.25	-3	4.5	0.75	-2.75	1.25	1.75
1.5	2.5	5	1.5	-4.5	-3	-1.25	3	1	3.25	-7.5	-21.5	-26.75	-15.75	-3.25	10.5	22.25	21.5	15.5	-1.25	-7.75	0.25	5	0.5	-4	3.75	6.25	1.75	2.75	-4.5	-1.75	0.25	-1.75	-2.75	-4	3	-8.75	-11.75	-0.5	-0.5	5.75	4.25	-3.25	-5	5	9	6.75	-2
-3.75	-2.75	-1.25	2.25	1.5	-3.75	4.5	7.25	0.75	-1.75	-10	-26.5	-25	-3.5	15.75	20	18.5	13.5	4.5	1.25	-0.25	-1.75	-0.25	0.5	2.75	-5.25	-3.25	3.5	0.75	-1.25	-1.5	-0.25	-9	-3.75	6	-1.75	-6	-4.5	-6.5	-4.75	7.75	7	-5	-3.75	4	7	0.25	-4
-4.25	-2.75	-0.5	-6.25	0	0.5	-5.5	-0.75	1.5	1	-1.25	-19.5	-25.5	-13.5	4	20.25	26.25	18.25	4.75	1	5.75	9.75	0.5	-2.75	-4.25	-2	1.5	-6.25	-5.75	-4	-1.75	2	1.25	-2.75	-3	2.5	-1.25	-2.5	-6.75	-7.75	-0.25	7.25	10	2.75	-9.75	-10	0.75	1.25
3	7.5	2.75	-2.75	-4.75	0.25	3.75	-1	-0.75	1.5	-10	-21.5	-24.75	-3.75	9	23.75	20.75	3.25	1.25	5	-1.75	3.5	1	-2.75	-5.25	1	0	-5.5	0.25	-3.75	-1.25	0.5	-2.5	-2.5	-5.75	-5.25	-3.25	4.25	4	3.25	6.75	6.75	-1	-1	-0.25	2.25	8	6.75
-2.5	-4	-1	-0.75	-2.25	3.25	1	-1.25	-5	-3.75	-1.75	-21.25	-23	-7	10	16.75	25	23	12.75	2.25	1.75	-2.25	-8	-5.25	0.5	0.25	-3	-4.75	-3	-3.25	-9	-7	-1	-2.75	-0.25	11.75	8.25	-3.5	-4.75	-6	-0.25	4.75	5.5	-1.5	3.5	6	4.75	-1
-4.75	7.75	7	0	5.5	4.75	3.75	5	1.25	4.25	-6	-21	-24.5	-7.5	7	17	21.5	14	2.25	2.75	-7	-9.5	-11.5	-6.25	-7	-8	6.75	6.75	4.25	7.75	7.5	4.25	3.75	4	2	-0.75	-4.25	-1.75	-3.5	-15.25	-8	-0.5	-4.25	-4	1.5	-1	-0.75	-1.75
7.75	7.25	1.5	2.25	1.25	-2	-0.5	-6.25	-3.75	5.75	-0.25	-20.25	-28.5	-14	5.25	18.25	18	19	10.75	10	4.5	-3.25	-4.5	-1.5	-3.5	-13.25	-6.5	6.75	8.25	1.5	-12	-14.75	-11	2	0.5	2	3	-2.25	1	-2	6	8	7.5	4.75	2.75	4.75	2.5	4
-1.75	0.5	7.75	2.5	2	-0.5	3.5	0.75	-3	1.5	-1.25	-16.75	-26	-9.25	14	20.5	8.75	4	3	4	7.75	0	2.75	-3	-0.5	-0.5	-3.5	-6	-1.75	-0.5	-7	-3	0.5	1.25	2.25	-0.5	-3.75	1.75	2	3.25	5.25	1	0.25	-7.5	-4.5	-3.75	1.75	0.5
-3.5	-4.5	-8	3.75	9	3	-1.5	1.5	3.75	7.25	-2.75	-21	-31.5	-16	8.5	15.75	16.25	18.75	8.25	5	9	8.25	4.25	2	-5	-3.75	-6.25	-12	-3	2	-6.25	0	-3.25	-7.75	-4.5	1	-1	-0.5	-0.75	2.75	-1.5	0.25	-1.25	5	3.5	-9.75	1.25	2.5
-0.25	1.5	3.75	-0.25	-2.25	-2	-3.5	-6	0	7.5	2.5	-13.75	-23.75	-18.5	11.25	27.25	12.25	5.25	3.75	6.5	9	0.5	-2.75	1	10.75	4.5	-8.75	-7.75	-2.5	-2.5	-7	-4.25	-7.5	-13.75	-10.75	3.5	1.5	-1.5	-7.25	3	8	7	4.5	5	4.75	-3.5	-3	1.5
3.75	-3.25	-1.75	-0.75	4.75	0.25	-6	-7	-3	1	-3.75	-24.25	-20	8.75	17	17.5	20.5	8.25	-0.5	-3.75	-5.75	-4.75	5.75	11.25	-1.5	-0.25	-1.75	-1.25	-4.25	-9.5	-13.5	-0.25	7.25	6	7.75	-2.5	-2.25	5.5	3	-0.75	-10.25	-0.25	-1.75	-5	0.5	8.5	8.5	4
-3.75	-7.5	-4.25	5.75	6.75	-1.25	-1	5	3.5	2	-1.5	-14.25	-5.5	-1.75	-0.75	12	6.5	2.75	5.25	2.5	6.75	4.5	-2	-8	-5	-3.25	-0.75	-4	-6.5	-4.75	-3.25	4.25	6.75	2.75	-5	-2.5	2.25	-2.25	-3.5	-1.5	0	-3.75	1.75	7.25	6	4.25	-2	-4.5
-1.25	-0.5	-6.25	2.5	6.25	0.75	0.25	-2.5	0.5	2	-7	-22.75	-22.25	-2.75	18.75	22.5	14.25	10.5	3.5	4.25	-0.25	-2.25	6.5	-1	4.5	5	-6.75	-7.25	1.25	-1.75	-2	-0.25	-3.75	-2.25	3.5	-6.75	-8	-6.5	0	10.75	4.75	2.5	-0.25	0.5	3	-6.5	-7	2.25
-1	0.25	5.25	0	1.5	-6	-7	4.75	9	-0.25	-6	-15.75	-21.25	-11.5	6.25	14.25	8	12.5	18.25	10.25	5	11	3.5	-5.25	-7.5	-3	-9	-9.25	-3.25	-5.5	-10.5	-2.75	-2	-8.25	-6.75	-2.75	-5.5	-3.25	2.5	5	5.25	4.5	2	0	3.25	4.25	-0.75	0.75
4.5	4.25	5	1.75	-5.5	-9.75	-5	-0.75	-0.25	-4	-3.25	-14	-2.75	-3.25	3.25	10.25	10	10.25	7.75	-0.75	-4.25	6	12.5	6.25	1.5	-3.5	-5.25	4.25	0.75	-4.25	-1.25	-3	-3.75	-9.25	-6	2.25	-3.75	-7.25	-2.25	2.75	2	-1.25	1.5	2.25	-2.25	0.5	5.25	-1.75
-2	-3	4.25	0	3	1	-0.75	3.25	3	-1	-8	-21.25	-27	-1	12.75	18.25	16.25	5.25	5	9.25	2.5	-3.75	-1.75	2.75	0.75	-5.5	-4	-3.5	1	-7.5	-8.25	-0.25	-4.75	-4.5	5.75	3	-1.25	0	4.5	-0.25	-6	1.5	6.5	4	4.5	-1	-5	2.25
-0.5	-1	-1.25	0.5	6.5	4	4.75	-1	1.75	4	-3	-26.25	-28	-11	8.75	19	24.5	12.75	1	2.25	8.25	2.25	-3	-0.25	-5	-3.75	-1	-6.25	-10.75	0.75	6.25	-2	-5.5	0.25	2.25	2.5	-4.5	-8.75	-0.75	7.25	5.5	1.75	0.5	3	6.75	-1	-5.75	-3
1.25	-5	1.75	-1.25	-1.5	5.25	4.25	0	2.5	0.25	-6.75	-24	-22	-6.5	12.5	17.5	19.75	14.75	9	4.25	6.25	0.75	-4.75	-2.25	-4.25	-1	-1	-4.75	-6.75	-2.5	0.75	2.25	-2.25	-3.75	0.25	-0.5	-6.5	-6.75	-7	-2.5	3.75	-3.5	-2	5.5	6.25	3.75	1.25	-6.75
1.75	7.25	2	-3.25	-2.5	0	1	1.5	-4.5	-5	-2	-22.75	-19.25	-6	9.25	16	18	15.75	2.75	0.5	-5.25	-7	-0.5	1.5	-5	-5.75	0.25	4.25	2	-0.25	-1	3.75	3.25	3.25	0.5	-4.5	1.75	1.5	-7	-6.5	0	-4.75	1	-0.75	-3.75	-3.75	4.5	5.25
2	4.75	-1	-3.75	7.5	7.5	-3.25	-4.25	0	7.75	-2.25	-21.75	-28	-14	2.25	13.5	16	14.75	6	5.5	3	-2	5	6.5	2	1.5	-5.75	-7.25	-1.25	-4.75	-0.5	-2.25	-3	-0.75	5.5	4.75	-6.5	-1.75	-1.5	-4.75	-1	-3	-1.5	-1.5	-5	0.75	6.5	2.5
-8.75	-3	11.75	8.5	3.5	3.75	1.5	-4.75	-0.75	7.25	-10.25	-28.5	-16.25	-3.25	11	17.5	6.75	7	7.75	1.75	0.5	-2.25	-4.75	8.75	0.75	-6.5	-4.75	-1	2.25	0.5	-2.75	-5.75	2.25	5.5	-2.5	-4.75	-4	5.25	5.5	-5	-5.5	-4.25	5	5.5	-0.5	-3.25	-0.75	3.25
-6.75	0.25	11.75	7	7	3	1	-5.25	-6	0.25	0.5	-16.5	-25.5	-12	1.75	15	12.75	11	8.25	2.75	-3.5	1.75	3.75	-4.25	-3.25	1	-3	2.75	10.5	3.5	-8.75	-2.5	8.25	5.5	-4.25	-8.25	-8	-8	0.75	-2.75	-6.75	-0.25	-2.25	-4.5	-1.5	2.75	3	-0.75
0.75	7.75	5	-6.75	-9	-1.25	-1.5	-0.75	-4.25	3.5	-7.25	-23.25	-21	-3.25	11.5	11	15.75	5	2	-3.5	-5	5.75	7.75	8.75	9.75	6.75	-0.5	-3.5	-2.25	4.25	4.5	2.75	-2.25	-6.75	-9.25	-3.75	1.5	-2.5	-0.5	-4.5	0.5	-1.5	-0.25	0	0.25	-7.5	-13.5	-6.25
-4.5	-5.75	-0.75	-0.25	-4.5	2.25	2.5	1.5	-1.5	0.25	-6.75	-16.25	-11.75	-4	5.25	14.25	16.75	6.25	8.75	6.25	3	-5.5	-2	0.75	1.5	2.75	-5.25	0	6.25	1.25	-4	-6	-6	-4.75	-6.75	-1.75	-1	-3	0.75	2.25	2	-2.5	-6.5	3.5	5.5	6.25	5.5	5.75
0.25	0.75	0.75	5	9.5	5.75	4	-0.5	-2.25	-2.5	-3.25	-16.25	-24.5	-11.75	1.75	12.5	18	13	-0.5	-0.25	2.25	-4.75	0	5.75	4	0.75	2.75	8.25	-1.5	-6.25	0	-1.75	-6.25	-1.5	3.25	2	-2.75	-9.5	-10.5	0	3.5	-3.75	-4	-1.75	-2.25	1.5	3.75	9.25
-3.75	0.25	4	-0.75	0.25	-4.5	-6.5	-8.5	-1	7.75	1.5	-14.75	-15.75	-2.25	22	19.5	14.25	6.25	1.75	4.25	2.75	-2.25	-4.25	-5.25	-4	2.25	-2	-6	0.5	11.75	6.75	-1.5	-5.75	-8.75	-7	-6.5	-6.75	-11	-4.25	-2	0.25	5.5	-2.25	-4.5	-8.25	2.75	5.75	1.5
-5.25	-0.5	-1.25	-1.25	-0.25	-2.25	-1.5	-3.75	-4.75	-6.25	-9	-17	-21.75	-4.5	11.75	26	22.25	12.75	9	7.5	-0.5	5	0.75	-4	-2.75	0.25	-3.25	-2	0.25	-10.25	-7.5	-0.5	2	1.25	3.25	1.5	-2.75	-1.25	-4.5	-7	-0.5	1.25	3.5	5.75	9	3.75	-0.75	-5.75
-0.25	3.75	0.25	8	7.25	-1	0	-8.25	-6	-1.25	8	-12.5	-32.5	-30.25	-5.25	11.25	15.5	17.5	11.25	6	0.25	4.5	7.25	4.25	0	-1.25	4.25	-0.75	2.25	2	-8.25	-9.5	3.75	-1.75	-4.5	-2.25	-4.5	0.75	3.25	-3.25	-3.25	6.75	2	-8.25	-5.5	1.25	5.5	-1
-7	-3.5	3	-3	0	6.5	3.5	6.25	5.75	9.75	1	-22	-32.75	-14.25	8.5	14.25	11.75	14.5	7	3.75	-1.5	0.75	-1.75	1	0.25	0.25	-4.75	-2.5	0	2.5	0.75	-2.25	-0.25	-2.25	4.25	-0.25	-10.75	-8.25	0	4.5	-1.75	-6.5	-6.5	-5.5	-3.25	5	7	4.5
-1.5	-6	-4.5	0.5	5.75	-3	-4.75	-10	0.25	5.75	-10.75	-26.25	-11.75	6.5	13.25	20.25	17.5	6	7.5	6.5	-0.25	4.25	0.75	-2.75	-8.75	-9	-8	-3.5	2.75	-8.75	-11.25	0.25	1.25	-0.75	2.5	2.25	6	1.75	1.25	4.25	0.75	-1.75	-1.5	-0.75	-4.75	1	10.25	-2.75
7.75	5	3.25	2.25	-0.75	3.5	7	-0.75	-4.25	6.75	-0.75	-23.5	-22.5	-10.5	7	13	12.5	10.75	3.5	-2	-0.75	1.75	4	-4.25	5.5	6.25	-2.75	-8.75	-4.25	-6.25	-6	-1	1	4	0.75	-7.5	-0.25	-1.75	3.5	3.5	-5.5	2.25	1.75	-1.25	1.25	2	4.5	4
3.5	3.25	9.25	7.5	3.25	-6.25	-0.25	-1.25	0.25	3.25	0	-12.5	-25	-20.25	-5.25	15	24.75	17.5	13.5	4.25	-11	-3.75	3	-6.75	-4.75	1.75	7.25	-5	-0.5	4.5	-0.25	-1.75	-3.5	-6	-4.75	-0.75	-2	5	2	0.75	7.25	-2.25	-0.75	-0.75	-7.5	-5.75	-0.25	1
2.5	3	1.5	-6.25	0.25	8	1.5	-1.25	-4.75	0.5	-4.5	-15.25	-23	-17.75	-4.5	16.5	24.5	23.5	9	4.75	6.25	3.75	8.75	4	2.75	-2.25	-8.75	-11.75	-7.25	-1.25	4.25	-1.75	-5.75	-6.75	-9.25	-7.5	5.25	4.25	7.25	5.5	1	-2.5	2.5	-1	3	-1	-6.5	1
-5.5	-3	2	0	3	-2.25	-6.25	0.25	-0.5	-5.75	-0.25	-17.25	-26.25	-7.5	12.25	22	15.25	14	6.75	-1.25	6.25	1.75	-5.75	-3	6	6.5	-5	-7.75	-2	-1.5	2.5	-2.25	-5.5	-5	1.5	-3.75	-6.25	-2	-10.5	-4	4.25	0.5	0.25	3.5	-0.5	3.75	5.5	1
0.5	-6.25	-6.25	2	9	7	7.25	4.25	2.5	3.5	-5.75	-26.25	-25	-9.75	7.5	17.25	8.75	7	6	8.75	1.25	-1.25	-6.75	3	3.5	-0.25	1	-0.25	-2.5	-2.25	-2.25	0	-6.75	-2.75	3.75	5.5	-8.25	-6	1	6	3.5	-4.75	-5.25	1.25	-1.5	-6	2.75	8.75
-0.75	6.25	5	-2	1.25	5.25	-0.25	-1.25	1.25	4.75	-5	-13.75	-5.75	-2.75	-1.25	10.75	7.25	-1.75	1.5	2.5	2.5	-4	-6.25	-1	-6.25	-2.75	1.75	2.5	3.25	1.5	6	4.75	-3	-1.25	-3.5	-3.25	1.25	5.75	0.75	0	0.75	-2.75	-5.5	-2	3.25	0.75	-4	2.25
4	-1	-1.5	4.25	-1.5	-3	0.75	-0.75	2.5	4	-2.75	-16	-11.25	-2	7.25	10	0.5	2.5	-2.25	-3.25	-1	5	3.25	0.75	2.75	5.75	-2.25	-6.5	-2.75	0.5	-0.75	2.5	2.5	-2.25	3	-2.5	1.25	1.5	1	0.5	-5.25	-3.25	-2	-4.75	-3	-4.25	3	4.5
-2.25	2.75	5.25	2	-1	-2.5	2.5	6	7.75	3	-7	-19	-20	-3.25	15	17	14.75	13.5	4.5	-2.25	-2.25	-3.5	5.5	-2	-5.5	-0.75	-9	-3.75	0.25	-3	-1	-1.75	-6.75	-2.5	-2.75	-5.5	9.25	7.25	-9.25	3	-0.25	1.5	3.75	0.75	6	8.75	-2	-8.25
0.75	-0.25	0.5	0.5	3.75	-3.5	2.5	4.25	5.5	6.5	-10.25	-26.5	-20	4.5	20.75	22	15	6.25	0	-1.25	-5.5	-6	4.5	-2.5	-5.75	-1.75	-2.25	-4.5	-5.5	0.25	0.75	-4.5	-5.25	-1.5	7	7.5	5.25	6.25	1	-1.75	-2	-6.25	-13.5	-10.25	0	3.25	2.5	1.25
-0.75	0.25	-1.25	-3.25	5.25	-1.25	2	3.75	-1.5	4.5	-6.75	-17.5	-20.25	-16	2.5	18.5	24.5	16	1.5	-0.25	4.75	3	-0.25	-2	-0.75	-1.25	0	-11.25	-10	1.25	0	-2.5	5.25	1.25	-4.5	-6	-0.75	-0.75	-0.25	6.5	7	0	-4.25	0.75	3	1	-7.25	-1.25
3.25	5.25	6.25	-2	-1	10	6	-1.5	2.75	8	-6.75	-22.5	-15.75	-7.5	8.5	21	12.5	2	1.75	7.25	3.75	3	1.25	0	2.5	-1.75	-6	-0.5	-6	-12.5	-7.5	-6.75	1.25	4	2.75	-0.5	-2.25	-7.5	-2.75	6	6.25	0.5	-1	0.75	3.5	0	7	1.5
-10.5	4	9.75	-1.25	-0.75	3	3.75	-4.5	2.75	6.25	-11.5	-30.5	-22	-0.75	15	24	15.5	7.5	4	0.5	-1.75	0.5	-4.75	-0.5	-0.5	-0.25	-2.25	1	-2.25	3.5	9	-0.75	-5.25	-7	-3	0	-3.25	-1.25	3.75	-2.25	-3.25	1.75	-4.5	-1.25	1.5	-2.75	5.75	6
2.75	-2	-1	-0.75	7.75	4.25	3.25	6.25	7.25	4.75	-6.75	-23	-23.5	-6.5	9.25	16.25	15	11	3	0.25	-5.5	-4.75	-2.75	6	-1	-6.25	-2.5	-6.5	-8.25	-4.75	-2.5	-2.25	0.75	2	1	0.75	-4.25	2.75	9	1.75	-1.5	-1.25	0.75	-1	3.5	9	2.5	-2
9.5	10	4.75	-3	-2.75	4.75	4	-5.75	-2.25	-0.75	-11.25	-23.25	-12.25	2.75	9	13.25	20	10.25	2.75	4.25	-1.5	0	4.75	-7	-1.75	-4.25	-2.5	-5.75	-1	-1	-4.5	-4.5	-4.75	-2.25	-2.5	2.75	4.5	-5.5	-6	4	0.5	-1	1	4.75	4	4	5.25	0.25
8.5	4.75	-5.25	0.75	5.75	3.75	-2.75	1.75	2.75	1.75	0.75	-13.25	-22.5	-15.75	1.5	16	14	12	1.5	4.5	5.5	0	-5	-4.5	-3.75	0	3	-3.25	1.5	-1.75	-2.75	-1.25	-2	-2.5	-3.75	6.5	2	9	1.25	-2	-10	-7.25	2.25	9.5	4	-1.75	3	-0.75
-6.5	-1.75	-3	1.75	1.75	7.5	3.75	-4.75	0.5	2.5	-8.75	-20.5	-9.25	6.25	11.75	12.5	12	11.25	3.75	-0.75	-3	-1.5	-2.5	-3.75	3.25	-2	-8.75	-3.5	5	6.75	1	-5.5	-9.25	-7.5	-10.75	-3.5	2.25	8.5	9.75	2.75	2	3.5	0.25	5.75	-1	-4.25	0.5	-4
-5.25	1.5	3.75	8	7	0.25	3.75	0.5	-4.75	6.5	6	-20.5	-28.25	-11.5	-0.25	12.75	14.5	14.25	9.75	5.5	1.75	-5	-2.75	2.25	2.75	-1.25	-4.25	-5.5	1.25	3	-5.5	-6.5	-1.75	1.75	-2.25	0.75	9	-0.25	-3	-2.5	-4.75	-5.75	-8.5	-9	5.25	1	8.5	8.25
-6.75	-1.25	0.75	3	-2.75	-5.5	1.25	7.5	7	4.75	-5.25	-13.25	-16.5	-11.25	10	17	17.75	9.5	1.5	-2.25	-1.25	3	2.25	1	3	-4.75	-6.5	-3.25	1.75	1.25	-8.5	-2.5	-3.25	-6	-5.25	-0.5	5.75	-3.25	0.5	3.5	-7	2.25	7.25	-3	-5	-2.75	-2.5	5.25
-3.75	-7.25	-1.25	5.25	7.5	3.5	-8.25	-4.5	6.75	6.75	-7.25	-19	-19.5	-1.75	10.5	16.75	17.5	13.25	6	5	-1.5	3	0.75	-5	-0.75	-3.25	-8.25	8.75	0.75	-7.5	-4.25	3.5	6.5	0.5	-11.75	-13.75	-9.5	-3.5	-0.5	1.5	7	-0.25	-3.75	-3.5	0.5	6	3.75	2
1.5	2	0.5	1	0.25	1	-2.25	0.25	3.25	-2.25	-3	-15.25	-28	-14.75	1.5	14.5	21	18.25	12.5	2.5	-5	5.25	0.25	0.25	4.5	-1.25	-2.75	8.25	1.5	-5.25	-4	-2	-4.5	-2.75	0.25	-2.25	-0.75	-7.5	-6	-3	-9.75	0.25	3.25	-2.75	-6.25	3.75	10.5	5.75
0.5	-1.25	5.25	3	-1	-2.75	2	1.25	2.75	7.25	-1.75	-17.5	-24.75	-9	4.5	14.25	15.25	9.5	1.75	0	-4.5	-1	6.25	6.5	4	4.5	-1.5	5.5	1.5	-13.5	-10.25	-2.75	-4.75	-5.5	-2.75	3	0.75	1.25	-2	-0.5	-3	-2.25	-0.25	4	1.25	-4.75	-0.5	4.5
3.25	5.5	-4.25	-1.75	-0.75	-6.25	-3	2.75	5.25	3.75	-4.25	-23.25	-13.75	5.75	13.5	22.5	22	7.25	-2.75	-2.25	6.25	3.75	0.5	2.75	-2.5	-0.75	3.25	-4	-14.25	-10.75	-1.75	0.25	-4.5	-5	3.5	1.75	1.5	1.75	-0.25	-1.5	-0.75	0.5	-1.25	-9	-6.75	1.25	3.75	2
4.5	2.75	-2.25	0.5	6.75	9.5	3.75	-2.5	1.25	5.25	-0.5	-14	-26.75	-22.5	-7.75	10	17.75	15	6	8.5	3.5	-1.75	-12.5	-9.75	-2.25	6.5	6.75	-5.75	-8.75	5.25	8.75	1	-5	-5	1.75	2.25	2	11	2	0.75	2.25	0.75	-5.75	-8.75	2.5	5.25	2.5	-1.25
-2.25	1	9	6.75	1	-6.5	-6.5	-8	-3.5	6.25	-7.5	-23.25	-16.25	-4.75	7.25	11.25	13	7.25	-1	0.5	-2.25	0.75	0	0.5	4	1.25	4.5	8.75	0.25	-2	3	-0.75	-6	-9	-0.25	2	-4.75	-7	2.5	3.75	-2.5	4	1.5	-5.25	-7.75	-3.25	2	2.75
-1.75	-2.25	1.5	5.25	5.75	0	-4.5	-3.25	2	8.75	1	-17.25	-27.75	-25.5	-2.5	15.75	12.25	14	16.5	10.75	10	5	3.5	2.25	0.25	-5	-5	0.75	-5.25	-2	-0.75	-8.25	-5	1.5	8.5	0.75	-2.25	-2	-5	-6.75	-6.25	-6	-4.25	3.5	5.75	4.25	1.75	1.25
-3.25	-1.25	-3.25	-5.25	-0.25	0.5	2.75	3	5.25	4.25	-11.75	-20.5	-9	4.25	14.5	11.5	10.25	10.75	6	2.75	2.75	8.75	4	-6.25	-3	-5	-9.5	-4.5	-2.25	-8	-3.5	-1.25	-3.5	-8	-0.75	1.5	0.25	3	3.75	-1.5	-1	0.75	4.25	-1.5	-7	2.25	6.75	1
1	3.75	1.75	-0.75	-2.5	-5.25	0.75	4.75	3.5	3.5	2	-13.25	-22.75	-14.25	6.25	10.5	13.25	15.25	9.5	-0.25	-0.5	-4.25	7.5	7.25	-4.75	-8	1.75	3.5	-0.75	-5	2.5	3	1	-5	-8.5	-4.25	1.25	-0.75	2.75	-2	-5.75	-1.5	1.5	-5.5	-2.5	4.5	0	-3.75
5.75	3.75	-2	-2.5	-4.75	0.25	10.25	2.25	-4.5	-4	-6.75	-24.5	-25.5	-3.25	12	16.5	21	17	4.25	-1	3	0.25	-0.75	-4	-5.75	4.5	-2.5	-4.5	-5.5	1.5	0.5	-1.75	2	-2	-2.5	2.5	-0.25	3.75	2.5	-2	-6.5	1	3.25	-1.5	-3	-2.75	2.5	8.75
-6.25	0	5.5	-2.5	5	2.25	-4.75	-3.5	4.75	6	-10.25	-25.25	-17.75	-4.5	8.75	14.5	11.25	14.5	10.75	5.75	1.25	1	-6	-5.75	1.5	3.25	-0.25	-5	-4.25	-3	0	-2	5.25	4.5	-6	-4.5	-2.25	-3.5	0.25	0.25	0	-2.25	-2.25	-5	-1.5	1	-7.75	0.25
-3.75	-2	1.25	2.25	9	-1.5	-1.5	3.25	-3.25	-3.5	-6	-16	-15.25	-2	8.75	15.75	14.75	15.25	8	3.5	3.5	7.25	-2	-5.75	-1	-5.5	-5.75	-4.5	-5.75	-0.75	-2.75	-0.75	0.75	-1.75	-2	-4.75	-7.25	-0.75	4.25	9.75	6	0.75	-2.75	-1.25	1.75	-3.75	2.75	1.75
3.75	-0.75	6.25	5.5	0.25	0.5	-7	-1	3	3.25	-7.5	-25.75	-21.5	-6.5	10.25	14	16.25	6.25	-3.5	5.5	2.5	-0.5	-1.75	2	-0.75	2.5	4.5	5	5.25	0.5	1	-1.25	-1.75	-3	-5.75	-0.75	-3.25	-4.25	-5.75	2.25	-7.75	-9	-3.75	1	4.25	2	-1	-3
0.25	5	-3.25	2.75	10.5	4	-1.5	-0.25	-0.25	2.5	-6.5	-26	-27.25	-7.5	12	13.75	18.5	17.75	0.5	-3.25	3.25	1.75	-1.5	2.75	10	-0.25	-6.75	-5.75	-5	-4.5	-4.75	-3.5	-2	-6.5	-3.25	-6.75	-2.75	4	2.5	1.5	1	0.75	0	4.25	5	4.75	6.5	7.25
-7.5	-0.25	7.75	10.5	3	0.5	-1	3.75	6.75	1	-5.25	-20.75	-24	-6.5	6.5	18.5	16.5	12.75	8	-1.75	-8.75	1.5	-0.25	2.5	-1.5	-4.5	-2.75	-3.25	-8.75	-6.5	-2.75	2.75	10	-2.5	-2	3.25	4.5	1.25	-4.75	0.5	-2.25	1.75	-4.5	-6	0	-0.25	5.5	6.75
-3.5	-4.5	-1.75	-1.25	1.75	5.25	-0.75	2.75	8.5	7.25	-6.5	-19.75	-17.75	-9.5	10	17.75	15	5.5	0	-0.5	3	-5.25	-6.75	-1	8	8.75	-5.25	-5.75	-7.25	-3.75	-3.75	-2.5	2.5	-0.25	-0.5	5.25	-2	1.5	-0.75	-1.75	2.5	1	0.5	3.5	9.75	2.75	-2.75	-4.5
5	6.25	1.75	1.25	-0.25	-5	-5.75	-0.75	0.75	2	-7.75	-28.5	-27.75	-8.75	7.25	10	11.75	13.75	7.5	-2.25	4	8.75	8.75	2.25	0.5	3	-1	0.75	-7.5	-6	0.25	-0.25	-0.25	-2	-6.25	0.25	-4.25	-5	-0.25	2.5	2	-0.75	0	4	0	1.5	7.25	5.25
-1.25	5	1.25	-3.5	1.25	8.25	1.75	-0.25	3.75	3	-4.25	-22.25	-27.5	-8.5	5.75	16.75	16.5	6.25	6.25	9	3.5	-3.25	-1.25	-0.75	-0.75	0.75	-0.75	-5	-4	0	-0.25	-0.5	-2.75	-7.5	-0.25	1.75	-5.25	-3.25	3.25	-3	7.75	3.75	3.25	5.75	2.25	-2.25	1.75	-2.5
2.5	0	-4.75	-10.25	-0.75	8.25	0	-5.5	-6.75	1.25	-6	-26	-22.25	-9.5	2.25	17.25	19.25	16.25	3.75	-2.5	-0.75	3	7.75	-2.5	-3.5	-1	-1.5	4.25	5	3.5	-4.5	-7.25	0.5	-1.5	-0.75	-0.75	-7.5	2.75	9	0.5	-5.75	-3.5	1.5	3	7.75	-1.25	-8.25	-1.75
3.75	3.25	5.5	-0.5	-2.25	1	4.25	-4.75	4	1	-2.75	-18	-29	-17.25	-0.25	21.25	21.75	20	15.25	4	-3	-1.25	-3.75	0.5	-3	-7	0.25	-1.25	-1.75	0.5	4.5	3.75	-2.25	-6.25	-7.5	-2	-3.5	-4	6	-4.5	-1.25	2.25	-7.5	0.75	0.25	5.75	2	2.25
-7.25	-5.25	3.75	3.25	2.25	0.5	-1.25	1.5	2	9	-0.25	-25.25	-24.5	-0.75	13	14.75	13.25	11.75	1	-6.75	-10.75	-3	5.25	1.5	-4.25	-3.5	-0.5	-1.75	-4.25	-2.5	9	2.75	-4	3.75	4.5	-3.25	-2.25	-1.75	-1.25	4.75	4.75	2.75	-2	-6	-2.5	-3.25	-9	-1
2.75	-3.5	-5	3	6	5.5	4.25	8.75	6	1.25	-5.5	-27.5	-29	-14.25	-1.75	10.25	15.25	17.5	6.25	0.75	5.5	-2.75	-5.5	2.25	7.5	2.25	-6	1.25	4.5	0.25	-1	-1.75	-9	-3	6.25	7.25	0	-2.5	-1.75	0.5	3.25	-6.25	-4.75	0.75	-1.25	-0.25	1.75	0
0.5	-3.5	4.75	10.5	-0.5	1.5	2.75	1	1.25	1.5	-12	-15.75	-15	-9.5	10	19.25	13.75	15	8	1.5	2.25	3.75	1.5	0.25	-4.25	-1.75	2.75	4.75	-2.5	-15.75	-7.75	-1.5	-2.25	1.75	-2.75	-0.5	1	-12	-7.5	-2	-1.5	1	-1	9	8.75	-2.5	-2.25	3.25
-1.5	-0.5	1	1.75	0	-5	-2.25	-1	2.5	0.75	-11.25	-21	-14.25	-3.25	7.5	21.75	19.5	2.25	-4.5	1.25	3.75	4	4.75	-1.75	-0.25	4.5	-6.75	-8.25	-2.75	4	2.5	-5.5	-5	-5	-5	1.25	6.25	0.75	-4.75	-5	-6.75	-0.75	3	-1.25	1.25	6	3.25	1
-1.75	11	8.5	1.75	0	-0.75	-1	1.75	2.25	5	-6.5	-21.25	-13.75	0	12	16.25	14.5	16	7.25	-8	-10.25	-9.75	1.5	5	4.5	0.5	-10.5	-4.5	2.75	-5.5	-9.5	-3.5	-2	1.25	4.5	-1.25	-0.25	5.25	-2.5	-0.75	7	0.75	-1.25	-1	2.25	2.75	0.75	-4
4.25	0	-1	1	-4.25	-3.5	-0.75	4.25	7.5	4.75	-3	-17.75	-31.25	-21.25	3	15.25	15.25	13.25	8.75	6.75	8	7	4	5	0	-3.5	-2	6.75	-1.25	-12.75	-12.5	-3	-0.75	-1.5	-2.25	-0.5	-1.5	-2.25	-0.25	-5.25	-4	1	1.5	2.5	4.25	3.25	3	7.5
-2.75	-3.75	6.25	10.5	-2.25	-4.25	3	-4	-4.25	0	-10.5	-23.25	-19.5	-8	13.75	20.25	17.5	9.25	-1.5	1.75	9	-1.5	-2.75	5.5	-1	-2.5	-3.5	2	-5.25	-6.5	-7.5	-3	11.5	8	-5	-8.25	-0.5	9	3.5	2	1.25	-1	2.75	-1	-4	-1	-2	-3.25
0.5	5	1.75	1.25	-0.25	4.25	-2	-6.75	-4	-2.25	-8	-23	-21	-0.5	4.75	14.5	20	13.75	6	6	-1.75	-3.5	2.5	0	-7	-3.75	6	2	10	4	-5.75	2.5	-1.5	-1.75	-4	-8.75	-2.75	-2.5	-6	-2	-0.5	1	1.5	-10.75	-7.25	0	-3.25	3.25
1.25	-1.25	1.75	1	-0.25	-0.75	3.25	8.5	3.5	-3	-10.75	-15.75	-14.75	-6.75	-3	13.75	12.25	6	2.25	6.75	8	8.5	1.75	-5	-0.75	-1	-1.5	-5.25	-3.75	1	-1.5	-4.75	-5.5	-1	1.25	-0.25	2	0	1.75	3.5	-2.5	-4.75	-1.5	-1.75	-2.5	-4.5	3.5	4
6	-5.25	-11.25	-9.5	-4.75	-1.25	-2	-3.75	-4	5	-0.5	-14.5	-5.5	2	3	11	3	1.25	4.75	2	0.25	-0.25	3.25	-1.5	-5	2.75	5.25	3.25	0	1.25	0	2	2.5	2.25	2.25	1.25	-1.75	-4	0.25	0.25	-3	-4.75	-1	0.75	1.75	0	-4.75	3.5
-3.5	-9.75	-4.25	6.5	5	4.25	4.75	0.75	3.25	4.25	-9.75	-21.25	-18.5	4.5	13	12.5	8.75	10.5	9	-4.25	-7.75	-3.75	5	3	-0.5	6	0.5	-5.5	-6	0	-1	-3	0.5	-0.5	-2.25	-2.75	-1.75	-0.5	0.25	-2.25	1.75	0	-3.25	-5	-0.75	3	-7.5	1.25
-3	3.25	1.25	-6	-2.25	6.5	7.5	-1.25	1	0.75	-11.75	-22.5	-22.5	-6	12	22.75	20.5	7	5.5	-6.75	-11.5	-2.25	8.75	1	3.5	-0.5	-1.25	-4.75	-5	-3	-7	2.25	2.25	1	-1	6.75	1.5	-3.5	-8.75	-3.75	0.25	2.25	3.75	5.25	8.25	3.25	0	-3.75
-1.5	6.75	2.5	-5	0.75	1	5.25	-1.5	-2.5	1.5	-8.75	-18.75	-27	-17	6.5	17.5	20	18.5	2	-4.75	-1	2.5	0.25	3.75	2.25	4.25	5.25	-7.75	0	1	-3	-3	0.5	-6.5	-11.75	-1	4.75	4.25	-2	-6	-4.25	-5	4.25	9.5	9.25	3.75	-2.5	1.75
5	0.5	0	-3.75	-5.75	-9	-10.25	-1.5	5.5	1.5	2.25	-12.5	-8	5	12.5	11	10.5	3	-5.25	-5	2.5	0	-2.75	0.75	0.25	-5.75	-11.5	-5.5	3.5	5.5	3.75	2	0.5	-3.75	-1.5	5	-1.25	-0.5	8.25	3	-1.25	1	-3.25	2.75	0.75	-4.75	-4.25	0.25
-4.75	3.5	9.25	12.5	7.25	-3.5	-3.5	4	4	1.75	-9.5	-13.5	-8.75	0	4.75	12.5	4.25	-3	-2.75	-1	-5.5	-13.5	-2	0	4.75	6.25	-2.25	0.25	9.25	5	-0.5	1.25	5	3	2.25	-1.5	-4.5	-0.75	0.5	-5.25	-5.25	-11.75	-6.75	1	-2.5	0.25	-3	-0.75
5.25	0.75	-5.5	-5.75	1	0.75	-0.75	2.5	1	5.75	3	-13	-9.75	-4.5	6.75	10.25	-1.75	2.75	-0.25	4.25	6.25	5.5	1.75	1.25	1	-3	-1.25	-1.25	-6.75	-11	-6.75	3.75	0.75	4.25	-2.75	-0.25	8	6	1	1.75	7.5	-2.75	-5.25	0.75	-9	-8.75	-7.5	1
2	5.25	2.5	-1.25	0.25	0	1	3.5	6.5	4.75	-10	-29.5	-21	-0.75	11	14	11	7	4.25	8.5	11.75	2.75	1.75	6.25	-7.25	-7.75	-3.25	-14.25	-3.25	2.75	-3.75	1.5	2.75	5	-3	-11.25	2.25	2.75	-2.25	-1.75	-3.5	-2.5	0.25	-0.5	4.5	5	-2.5	5.5
1.75	3.75	-1.25	-1	4.5	1	-1	4	-5.5	-0.25	-4	-15.25	-18	-8.5	0.25	10.5	13.5	2.5	1.25	1.5	-2.25	4.25	6	2.5	3.5	2	3.25	3.75	6.5	0	-2.5	-6.5	-9.75	2.5	2	-5.25	-3.25	-0.25	-0.25	-2.75	-2.25	-5.75	0.5	7	2.5	-6.25	-5	7
-3.75	-5.25	-3.25	-2	8.25	11.75	5	-0.75	-0.5	4.25	0	-13.75	-24.75	-13.5	5	13	19.5	15.5	10.75	4.75	0.25	-6.5	-5	3.5	-0.25	-2	-2	-11.75	-7.5	-7	-6.75	-4.25	1.5	6	-1.75	-1.75	2	3.75	6.75	1.25	0	-0.5	-0.75	2.25	4	0	1	-2.75
-7	-2	0.75	0	0.5	1.25	7.25	-1	2.25	4	-0.25	-15.25	-22	-8.5	5.5	18.5	17	5.5	-1.5	-2.5	-1.75	4.25	0.75	4	4.75	-5.25	-4.25	-2.25	-2.75	4	0.5	-3.75	0.5	2	-3.5	1	1.25	3.75	4.25	-2	-1.5	1.5	-1	2.5	-0.75	-5.5	-7	-6.75
0.25	-4.25	7	10.25	2.75	0.75	4.25	2.75	1.25	3.75	0.25	-27.25	-37	-4.75	18.5	11.25	9	13.75	9.5	5	1	0.75	-4	-7	2.25	6	-1.75	-2.5	-5.75	-7.75	3.5	0.5	2.25	-4	-3.75	-0.75	0.5	-3.25	-1.75	1.75	0.75	3	-3	-5.5	1	3.5	-0.25	0.5
1	5.25	3.25	2	7.5	6.5	1	1.25	-2.25	-1	0.25	-23	-30	-6.25	18.25	19	16	8.25	-0.25	5	10.5	3.75	-1.75	-2.5	-11	-8.5	-5.25	-7.25	-5.25	-3.5	-3.25	1.5	5.25	-5.25	-5.25	-9	-0.25	7.25	-1	-5	0.25	6.5	5.75	1.5	-1.5	6.75	13.25	4.75
10.25	4.5	4.75	3	-1.75	4.25	5	2.5	5.5	2.5	-1.75	-19.5	-22	-9.25	7.75	19.25	19.5	10.5	-0.25	0	7.25	2	-0.75	-6.5	-6	-2.5	-6.5	-8.5	-7.75	-6.5	-4.5	2	-0.75	1.5	1	-4.75	0.25	5.75	4	2	-1.75	-0.5	3.5	5.5	2.5	0.25	0.25	0.25
3.75	-4	-6	-7	-2.25	4.5	4	-0.75	-2.75	1.75	-0.25	-20.75	-25.5	-5.25	10	11.5	22.25	13.5	5	5	4.25	-0.25	1.5	-1.5	-3.75	-0.75	-2	-3.75	-2.75	-1	-4.75	-3.5	1.5	-3.75	-0.25	3.5	-0.5	-6	3	3.25	-2.75	-4.5	-4	3.5	1	-2.75	-0.5	3
-4	0.5	-4.25	2.25	1.75	4.75	6.25	0	3.75	4.25	-7.5	-18	-18.5	-7.5	9	15.75	17.5	11.75	2.25	-4.25	-7.5	2.25	8.25	5	-6.25	-8.75	-1.25	3	0.75	-0.5	-5	-3.5	-2.75	-4.5	-3	-2.25	2.25	3.25	5.5	-2.75	-0.5	2.5	-0.5	-2	4	9.5	2.75	1.5
2.25	8.75	3	-1	-2.75	-1	-2.5	-3.25	-4	1.75	-6.5	-25	-21.5	-1.75	15.5	19.75	9.5	13	11.25	5.25	3.75	7.75	2	1.5	0.25	-4.75	-0.5	-3	-5.25	-10.25	-4.25	0.25	-2	0	-6.5	-6.25	2.75	5.5	4	3	6.5	-2.25	-6.5	-4.25	-1.5	1.75	-2.25	-3.25
-3	-9.75	-10.75	0.75	1.75	-4.75	0.25	4.5	5.25	12.75	5	-15.25	-22.5	-6.5	7	18.5	17.5	15.75	1.25	1	0	-2.5	-3.5	-2.5	0.25	8.25	4.25	-1	-7.75	-6	-7.75	-7.75	-5.5	-4	-3.5	-2.25	-1	2.5	2	3.5	0.25	-0.5	-5.5	0.25	4.5	6	-0.75	3.5
-1	-3.25	2.5	-4.25	1.25	-2.75	-5.5	2	4.75	-2.75	-7.25	-14.25	-3.5	-0.5	1	10	1.75	0	2	-7.75	-7.25	3.75	7.75	-3.25	-2.75	2.5	5.5	0.5	8.5	4.75	1	7	0.25	-5.25	-6.25	1	-3	-5.25	-1.5	-1.5	0.5	-1.25	-3.5	1	7	1.75	3.25	-3
-0.5	2	4.25	-0.75	-6.5	-3	-6.5	-1.25	7	11.25	-6.75	-24.25	-24	-6.75	9.25	18	14.75	8.5	0	-2.25	1.75	1.75	3.75	-0.5	-5.5	-2.25	0.25	0.5	0.75	-2.25	2.75	3.5	-3.5	-7.75	0.5	3.5	2	1.25	-2.75	-2.75	1.75	-6.75	-1.75	0.25	-0.5	-1.5	3.75	6.75
1.75	-5.75	-1.5	1.25	0.75	-2.75	-2	7.5	7.25	4.5	-11.75	-23.75	-21.25	1.5	16.75	21	10.5	4.5	2.25	0.25	5.25	-0.75	-6	-3.5	-6	1.5	3.75	-4.5	1	1.75	-0.75	1.5	-1.5	-6.25	-2	2.25	8.75	-5.75	-7	-0.75	1.25	-5.25	-7	-2	1.5	10	4.5	-1
6	-4.75	-5.75	1.25	-3	-3	1.5	3.75	1.5	-0.5	-7.25	-21	-18.5	-8	6	18.5	20.5	10	5	3.25	-0.75	-2.5	4.75	3	-1.75	-10.5	-3.75	-9.25	-14.5	-6.75	-5	3.75	15	14.75	11	3.75	5	7	3.5	2.5	-4	-4.25	4	-5.25	-4.25	2.25	-11.25	-13.75
-1.25	-3	-4.75	1	0.75	-1.25	-7.75	-4.5	-1.25	1.75	-5	-20.5	-17.5	1.75	14.25	14.5	13.25	10.75	2.75	1.25	1.25	2.25	2	-5	-0.25	-1.5	-4.5	4.5	4	-6.75	-1.75	0.5	-3.75	-7.75	-2.75	-3.25	-2.25	5.5	4.25	1	-3	-1.25	2.25	3.75	2	5.5	3	2.75
3	4.25	-2.5	-0.75	3	-5	-6.25	0	1	-3.25	-5.25	-22.25	-15.75	-1.75	12.5	15	13.25	8.5	8.5	7	6	10	5	-0.75	-4.75	-2.5	-6.25	-13.75	-8.75	-2.25	0	-1.75	-5.5	-7.5	-1.75	-1.25	7.75	6	1	2.75	-1.5	-9	-1.5	5.75	3.5	3.25	1.5	4.25
5	3.25	0.25	0.75	0.25	3	2	-0.25	10.25	11.25	-11	-26.75	-15.5	-0.25	11.25	13.25	7.5	4.5	4	-0.25	-0.25	4.25	3	-7	-9.5	-8.5	-3.5	-5.5	-5.5	-2.25	-1.25	4	10.25	10	5.5	-0.75	3.5	-2.5	-5.5	-4.25	5.75	6.5	0	-2.25	-2.5	-0.25	-3	2
1	5.75	4	1.75	0.25	2.75	5	0.25	0	0.5	-3.75	-18.25	-27.75	-15.25	2.25	10.5	15.25	14.5	6.5	-0.25	5.5	7	-2	-4.5	0.25	0.25	-2	-5	-4	-0.75	2.75	-2.75	-8.25	2	-2.5	-4	6	7.25	6	8	1.5	-5.25	-11.25	0.75	1.5	-6.75	0.25	8.5
6.25	6.25	7.25	4.5	1.5	-3.75	-6.5	-0.75	0.5	-0.75	-2.75	-20.5	-23.5	-7	14.5	18.25	8.75	5	3.25	-1	-5.5	0.25	10	5.5	1.5	3.75	1.75	-3.75	-0.75	-1.25	-2.5	-2.5	-1.5	-4.75	-1.5	-1.25	-0.75	-2.25	2	-1.5	-0.25	3.5	-0.75	4.25	5.5	0	-4	-1.5
-1.5	0.5	0.5	2.25	-0.75	-2.75	-6	-6.75	0.75	3.75	-8.75	-24	-20.5	-3	8.5	17.5	24.5	5.25	-6.25	-3.25	5	4.25	4	4.25	4	7.75	2	-5	-6.75	-3.75	-2.5	-2.5	2	2.5	-8.25	-6	-4	0.75	-2.25	-1.75	-10.75	-5	10	6.5	6.25	4	-6.25	5
3.5	6.75	7.5	3.75	-11.25	-5.25	-0.75	-2	-3.75	-0.25	-5	-29.5	-23.75	-11.75	12.75	21.5	16.75	9	2.5	4.75	4.25	0.75	7.75	3	-0.5	6	5.25	-0.5	0.75	-1.25	-3.5	-3.75	-3	0.25	0.5	0.5	-1.5	-3.5	-4.25	-7.25	-3	2.5	1	3.75	2	-8.75	2.5	6.25
-2	-1.75	0.5	5.5	8.25	1.75	-4.5	-1.5	5.75	4.75	-6.5	-21	-23.25	-5	7.75	17	13	8	4.75	0.75	3.75	5	1.5	-7	-7.25	-6.25	3.5	11.75	7.5	-6.5	-4.25	-1.75	-11.75	-9	2.75	-3.5	-3.25	6.25	1	-8.5	-3	2	8	3	1.5	1.75	1.25	4
2.75	10.75	11.5	-2	-7.5	-1.25	8	2.5	-8.25	-4.75	-9	-26.25	-21.5	-0.5	9.75	19	16.5	7.25	6.5	9.25	8.25	-7.25	-5.5	-8.25	-6.25	-4.5	-0.5	-1.5	-8.25	-3	-1.25	4.25	5.25	1	3	1	1.25	1.5	1	-1.75	2.25	4.25	1	1.75	3.25	-2.5	-2	-5.25
5.25	2.75	5	3.25	-2.5	0.5	1.75	-4.25	-7.5	-6.5	-3.25	-17	-24	-5.75	10.75	17.5	19	15.75	11.25	2.75	2.5	-3	-6	1	-0.75	0	-1	-7.5	-10.25	-9.5	-6	3.25	-0.75	-5.5	2	3	-1.25	0	5.75	3.75	6.75	4.5	-2	0.25	2.25	2	-6.5	-2.75
-2	3	3.75	-1.25	-5.75	-1	-1.25	-6.75	-1.75	-3.75	-2.75	-15	-14.25	-7.75	4	18.75	17	5	4.75	3	3.5	5.75	11.25	0.25	-1	-6.75	1.5	6.5	0.75	-0.5	-3.25	-6.25	-4.75	-4	-9.25	-5.75	2.75	-3.5	-6.75	1	0.75	5.5	-0.25	-2.25	7.5	5	-4.25	-6
0	-2.75	2	5	5.5	-3.75	-0.75	1.5	2.5	6.25	-0.5	-24.5	-28.75	-8.75	11.5	16.25	14.25	10.5	-1	8.75	6.5	-2	0.75	3	-2.5	-3	0.75	3.75	-0.5	-4.75	-4	-5.5	-5.75	1	1.25	-5.25	-6.5	-0.75	0.25	0.75	0	-4	-1.75	4.25	1.25	-4	-1.25	4.25
0.75	2.75	4	1.5	3.25	0.5	4.25	3.5	2.5	6.5	-6.75	-20.25	-21.25	-12	-3.5	15.25	22.25	12	1.25	4.75	8.25	0.75	0	3.75	-5.75	-4.5	-0.25	0.25	-7.75	-5.25	-4	3	-1.25	-4.5	-7.75	-5.25	2.75	1	0.25	3.25	5	0	0	2.75	0.75	2.75	-2	-1.75
2	-1.25	0.25	-6	-5.25	0.5	8.75	3.5	-0.25	3.25	-1	-17.25	-24.5	-13.5	-4.25	11.25	16	11.25	9.25	5.5	-0.5	-3.5	2.5	-4	-3.5	2.25	2.25	-4	-4.25	-9.25	-8.5	-2.75	11	6	0.5	2	1	1.25	3.75	6	1	-4	0.25	0	-5	-3.25	-3	0
-4.25	0	2.5	-1.25	2.5	-1.75	-6	5	15.25	5	-6.5	-18	-9	2.25	10.25	14	10	-3.75	-10.75	-0.5	7	12	-2.5	-9.75	-0.5	-1.25	-6.5	-9.75	-1	0.5	-10.75	-1	8.5	9.5	4.75	-5	-0.5	-0.5	1.25	0.75	-1.25	6	3	-7.25	-3	1.75	-4	-1.25
-6.5	1.75	7	3.75	7	8	-0.25	-1	-2.75	-6.25	-10	-27	-21.25	-2.25	11	14	8.5	6.25	8.25	0.25	1.5	1.5	-2.5	-5	-1	7.25	8.25	0.75	4.25	2.5	0	0.75	5.75	0	1.5	-5.25	-10	-5.5	-2.5	-9.25	-7	-5.75	-2.25	0.25	-1	4	3.25	8.25
-0.25	1	-5.5	-3.25	2.75	-5.25	-5.25	3	3.5	3.5	4.25	-19.5	-20.75	-5	4.75	14.5	21	16	5.75	-3.75	1	9	-5	1.75	-0.75	1	3.5	-4.25	-7.75	-9.5	-7.75	-3.5	-0.25	-10	1.25	2.25	-3.25	0.25	9	2.25	-4.5	4.5	-2.5	-6.25	4.25	7.5	3.5	-2
-2	3.5	-0.25	-0.75	-6.25	-3	4.5	8.25	14.25	6.25	-9.25	-22.75	-28.5	-16	6.25	22.25	18.75	12.75	0.75	1.5	7.75	6.25	0.25	-5.25	-0.75	2.75	-1.25	-4	1	-3.25	-2.25	0.75	1.5	5.5	2.25	-7	-14.75	-8	-3.5	2.75	-2	-8.25	1	5.5	-1.5	-5.5	-0.25	0.25
0	2	2.5	-2	2.25	5	6	-2	-5.5	9.25	5.25	-15	-29	-18	-3.75	10.5	14.25	8.25	3	1.75	-0.5	6.75	4.75	-0.75	6.25	0	-0.75	-1	-5	-5.5	6.25	4.5	-0.75	-1.25	1.5	-1.75	-1.75	-0.25	-2.75	-2.5	-8.25	-9.25	8	8.25	-3.75	-7.75	-2.5	-1.25
3.5	5.25	5.75	6	1.75	-2.75	-0.75	-4.5	-6	-0.75	1.25	-19.25	-29.5	-14.5	5.5	21	20.5	16	7.75	-0.5	-0.75	0	4.5	-3	-2	3.5	-2.5	-7	-4.25	0.25	-5.25	-2.25	0.75	3	-0.5	-7.75	-7.75	0.75	3.75	-2.75	1.5	6.5	3.25	-5.5	-4	6.25	4	0.5
1.25	3.75	-8	-2.75	5.5	4.25	-1.5	0.5	6.75	3.75	-2	-14.5	-23.75	-13.25	4.75	17	25	17.5	4.25	-1	-1.75	-2.5	-2.5	3.5	-4	-0.75	-0.5	-0.25	-0.5	-15.25	-2.5	3.75	-3.25	-7.75	-2	-3	-6.5	-2.75	3	2.5	-2.25	3	5.75	4.25	5.75	0	0	7.25
3.75	-3.75	0	2.5	2.5	4.75	0.25	-2	-4	1.25	-6.5	-19.5	-18.25	-6	8	10	14	9.25	1.5	0.5	-0.75	5.5	6.75	0.25	6	-5	-5	-3	-2.5	-1	-4.25	0	-3.25	-4.5	-7.75	-5.25	0.75	7	2.25	-2.5	-0.25	-3.5	0	5.25	6.25	6.5	4.5	4
-1.75	1.75	3	-4.5	-3.75	1	5.5	3.5	-5.5	0.25	-3.75	-22.5	-17.25	1.75	11.75	19.25	16.5	7.25	3.25	-0.25	-4.25	-2.25	-1.75	-5	2.75	1.5	-2.25	0.25	0.75	-5.75	-10	-7.5	-2	1.5	-1.75	-3	1.25	6.25	3	-8	-7.75	4	5	6.75	8.5	7	4	2.5
8	3.5	-2	-2.5	0.25	2.25	2.25	-2.25	-2.5	6.25	-4.5	-27.75	-23.75	-5.75	10.75	23.5	16.25	7.5	6.5	5	-4	-0.25	-3.75	-4	3.75	5.25	3	-4	0.5	-1.75	-2.5	0.25	-0.75	0.75	-4.5	-2.25	-6.5	-6.75	-0.25	1.75	2.5	4.5	1.25	3.75	0	-0.75	-5.25	-0.25
0.75	5.5	3.75	-1.75	-6.5	-3	9.25	4	-5.25	3.75	-4.5	-27.5	-24	-5.75	11.75	19.25	12.25	6.5	11.75	8.25	7	3.5	1	0	3.5	-3.75	-8.5	-5.5	0.5	-7.25	-1.75	-6.25	-6.75	-3.75	1.75	6	8.25	0.5	-2.5	0.75	-0.25	2.25	-1.5	5	-0.75	-1	-0.5	1.75
9.75	7	0.75	-4.25	-3.5	-1.25	-4.25	1.5	0	4.25	1	-20.75	-27.5	-18.5	5.25	12.75	14.5	13.75	10.75	3.25	1.75	2.25	3.25	5.75	4.5	-2.75	-4.75	-3.25	-6	-5	-0.25	-1	-10	-9.25	-2.75	-6	-3	5.5	2.25	0.25	5.75	7.75	2	-3.5	-2.25	2.5	6	3.75
2.75	1.75	-4	2.75	4.25	1.5	-5.5	-8	-5.25	-1.25	-9.25	-25.25	-11.5	7.5	16	18.5	8.25	8.75	10.75	-0.5	0.25	5.5	1	-1	-4.75	-3.25	-6.5	-4.75	-2.75	2.5	1.25	-4	-0.75	-3	-8.25	-4.75	-0.75	3.25	2	-5.75	-3.75	2.5	1	6.75	7	0.25	2	4
-0.5	2.75	5.75	4.5	1.5	-1	-1	0	3.5	11.5	-7.25	-32.25	-21.75	-7.5	6.5	20.5	22.25	15	0.5	-4.5	1.75	-3.25	-1.5	-0.25	-2	0.25	2	5.25	3.5	-0.25	-8	-7.5	-7	-1	-1	1.75	3	0	1.25	-1.25	-4	-3.5	-6.25	-5.5	-2.25	6.5	7.5	1.75
7.5	-2.75	-0.5	-3.25	-4.5	3.25	3.75	-1.75	-4.25	0.5	-6.75	-23	-22.25	-2.25	10.5	14.75	11.25	8	10.25	2.75	-1.5	2.75	-3.75	-6.25	-2.75	-3.25	-3	-4.75	3.25	3	5.75	2.5	5.5	-0.5	0.75	0.75	-6.25	-2.25	-1.5	-1.5	-4.75	-5	3.25	3	1.75	1.75	2.75	0.5
3.75	2.5	5.25	-2.25	-0.25	1.5	-2.5	1.25	3.5	1.25	-6.75	-23.25	-23.75	-6.25	3.25	17.75	24.5	9.75	-1.75	-3.25	2.25	0	-3.75	0.25	7	-5.75	-5.5	-2.75	-6	-5	-4.75	2.75	7.25	5.5	-2	-4.25	1	5.25	2.75	-5.5	-0.75	0.25	-1	4.75	-1.75	-7.25	-2.5	-0.5
2	0.75	-1	3.5	5	5.5	-3	-0.25	8	1	-11.75	-19.75	-13.75	-1.5	5.25	10	15	11.25	3.25	-6	-2.75	4.5	6.5	6.5	-3.25	-6.75	-4	-2.5	-0.75	0.75	5	-5.5	-6.25	-6	-0.75	1.25	-7.75	-2	7.25	4.75	1.25	3	-6.5	-2.25	0	-9.25	-3.5	6
0.75	4.25	-0.25	2	2.75	-4.75	-1.25	3.25	0.5	1.25	-3.5	-12.25	-17	-14.5	-3.75	11.75	11.5	4.75	4.75	10.25	15.5	13.25	6	-1	-2.5	-3.25	-5.25	-8.5	-8	-6.5	-2.25	-4.5	-9	-4.75	-0.75	0.25	1.75	2.75	2.25	-0.25	-2.75	3.5	7.25	2.25	-2	-0.25	0.25	0
-3	-1.75	-4	6.5	3.5	2.75	5.75	4.5	10	4.5	-6.25	-14	-11.25	-5.5	2.5	15.5	8.25	0.25	1.75	-3.75	-8	-8.75	-6.5	2.75	-0.25	-4.25	-3.5	-2	0.75	1.25	7.75	5.5	2.75	3	9	10	3	0.5	3	-2	-4.25	4.5	1	-9.5	-6.75	-1.25	-9	-10
-3.5	-0.25	0	2.25	4	5	3.25	-1.5	0	5.5	-0.25	-16	-14.75	-3.25	5.25	12.5	9.75	2.5	-0.75	4.25	-2.5	-1.5	1.75	-5.25	-3.25	-6	-8.75	0.25	5	0	2	3.75	1	-3	-9	-8	-0.75	4.75	6.25	6.5	2.25	1	4.5	7.5	-5.25	-3.75	-2	-1.25
-3.25	-1.5	-2	-4.25	-0.25	-0.75	0.75	6.25	3.75	0.5	1.25	-13.5	-28.25	-14.5	4.5	14	17.75	11	9.25	7.75	-1.25	1.5	3.5	1	2	0	-4	2.75	6.25	2.5	-7	-6.5	-7	-4.5	-3	0.75	-0.5	-6	-5.75	7	4.75	-6	-4.5	5.5	-2	-2.25	-1.5	3
3	1.25	2.75	-0.25	-2.75	0.75	-5.25	-4.75	6.75	5.25	-6.75	-14.75	-16.75	-8	12.5	24.25	21.5	11.5	5.75	-4.5	-2.75	-1.25	-8.75	-7.5	-4.75	-3.75	-1.25	7.5	-0.5	-4.5	1.5	-4.25	-1.75	-1.25	-6	0.5	-3	-5	4.75	4.25	2.25	4.25	2.5	-7	-3	-2	4.25	0.75
-1.5	-8.5	-7	-4.5	1	3.75	2.25	3	2.25	-6	-5.75	-12.5	-4	3.75	6	10	6.5	2.25	-2.25	0.75	-1.25	-1.25	2	0	-3.5	0.5	1	3.5	3.5	3.75	-1.25	2.75	0	-10.25	-2	1.5	-5.75	-4.5	2.25	-2.75	0.25	4	1.25	-2	5.5	5.75	-4.25	-2
2.25	-0.5	2.5	9.5	1	0.25	0.25	6.25	2.5	1.25	-3.5	-16.25	-28.25	-20	4.75	15	16.5	10	2.75	6.75	1	-1.5	6.75	0	1.75	1.5	2.5	-3.25	-7.25	-1.25	0.5	-2.75	-1.25	-5.75	-2	-1.75	-10	-4	4.75	5.5	4.5	-3	2.25	0	-0.75	-0.25	-1	-1.5
1.5	1.5	-3.25	-4	-1.5	1	3.5	-1.5	-1.75	7.5	5	-13	-23.25	-12.5	-1	10	22.25	19.75	1	-5.75	-4.5	-1.25	2	3.25	6.75	-3	-1.25	4	-0.75	-9.75	-4.5	3	-1.25	4.75	3.25	0	-9.25	-11.5	-10.25	2.75	6.5	0.5	-0.25	3.5	-0.5	-1	-1.75	0
1	-9.75	-9.5	0	0	-4	3.5	4	-0.75	-1	-6	-20	-22	0.5	14.75	21.75	19.75	12.5	-1.25	-2.5	5.25	2.25	2.5	1	1.5	-2.25	-9	-6.5	-5	1	-1.25	-0.5	-2.25	-3.75	-5.75	-9	0.25	5	5.25	9.5	7.75	3.75	-3	-3	-2.25	-5.75	-0.75	0.5
-2.5	4	-0.75	0.5	-2.5	-0.25	2.5	6.25	5.25	1.25	-5.75	-17.75	-15	-7.25	11.25	15.5	13.25	8.25	6.75	6.75	2.75	3	1.25	5.75	-0.5	-10	-5	-6.75	-5.75	-8	-2	1	-5	-5.5	1	2.75	5	3	1.75	7.5	7.5	-2.25	-8	-3.5	-5	1	-0.75	-11
0.5	1	-3.5	-0.5	-2.75	-2.25	0.25	9.75	8.75	6.5	-8.5	-24	-18.5	-0.5	16	20.75	19.25	9.75	-2.75	0.75	-3.25	-1.75	1.25	-3.5	-8.25	-14	-10	-2.75	0.5	-0.75	0.25	1.25	-9.75	-0.5	7.5	4.25	-0.5	3	3	2.5	2.5	3.5	8.75	-1.5	-3	2.75	7	2.25
-1	-1.25	-0.25	0.25	3.75	5	0	-0.25	-0.25	6.25	-4.5	-14.5	-19.75	-6	7.5	14.25	10.25	7	3.25	1.5	6.5	1.5	-3.25	0.25	-0.75	1.25	0.75	-1.5	-4.5	-5.75	0	-8	-2.75	3.5	-0.75	-4.25	1.25	1.25	-4.75	-2.75	-1.5	1.75	-3	-1.5	4.5	5.25	-1.5	2.75
-3.75	-3.25	-6	9.25	10.5	3.5	2.75	-3.5	-1.5	-0.5	-6.5	-21	-27	-12.25	1.25	12.75	19.25	14.5	9.5	7	-2.25	-8.5	-4	-4.75	1.5	4.75	1.75	-4	-2.75	-3.5	-1.5	-1	3.5	6	2.25	4	3	2.25	4.75	4.25	-4.25	-4	11.25	3	-10.25	-8.75	-1	-10.25
-1	-1.75	2.75	4	3.25	6	1	-2	3.25	6.75	-9.5	-27.25	-23.5	-9.75	6	15.5	18.75	7.75	-3	3.75	4	3.5	-1.75	-2.75	0.25	-1	0	-0.75	-2.5	-4.75	-2	-5.5	-2.5	-2.5	3.25	-2.25	-3.75	6.25	9.25	7	4.75	3.5	1.25	-4.25	1.75	-2	-8	-3.75
-6.25	-3	4	-0.5	-0.75	0.5	0.5	-1.75	0.75	2.75	-5.75	-18.75	-12.25	3.25	10.5	20	15.25	3.75	5	-3.75	-6.75	-1.25	7.25	1	-2	1	-1	-11.75	-7.5	-7	2	1.25	-5.25	-7.75	3.5	4.25	4.5	4.75	-1.5	3	3.25	0.5	3	0.75	1.25	7.25	5.25	2
6.5	-0.75	-6.25	-8	-2.75	-0.5	-1.25	3.25	1.5	13.5	6.75	-12.25	-23	-9.75	4.75	16	17	10.5	8.75	6.5	-3.5	-4.5	-1	-11	-1.25	0.25	-6.5	-5.25	-3	-12.25	-7.75	-2.75	-2.75	6.25	8.25	2.75	6.25	-2.5	11.5	9.5	8.25	4.5	-0.5	2.25	-1.25	-1.25	-2.75	-2.5
3	-0.5	1	9.5	8	-1.75	-3.5	-2.75	0.5	4.25	-5.25	-14.5	-7	-6	1.25	10.25	11.25	6	4.75	6.25	0.5	-3	8.25	3.5	4	-5.25	-8.75	-2	1.5	-2.75	-1	-5.5	-6.75	-11	-6.75	-8.75	1.75	1	-2.5	2.75	5.25	5	11.75	3.25	-4.25	3	6	3.5
0	4	6.75	3.75	7	-2	1	3	-4.75	3.5	-8.75	-26.25	-20	-1.25	15.75	20	16.25	10.25	1.25	1.75	2.25	3.5	-6.75	-1.5	-2.25	-3.25	-8.5	2.25	1	-3.25	-3.5	0.75	-3.25	-4.5	-2.75	-4.25	-0.75	2	5	0.5	2.25	8	7.5	-1	-3.75	-4.25	1	6
1.5	9.25	-0.5	-4.75	-1	1.5	1.25	-4.75	0.5	1.25	1.5	-17.5	-31	-8.75	7	13.25	14	9.25	-0.25	-2	2.75	6.5	5	-1	-2.5	3.5	4.75	7.25	-5	-12.25	-5.25	7.5	4	-3.25	0	5.5	-4.75	-3.25	-2.5	1.25	2.25	-0.5	-12.75	-4.25	-5	0.5	2.25	3
2.5	-0.25	-1.25	0	0.5	-2	-3	-2	-2.25	4.75	0	-13	-3.25	2.75	8	10.75	4.5	-1	3.25	5.25	-2.5	-4	6	-6.25	-4.75	4	-1.5	-7.75	-9.5	3.5	-7.5	-7.75	1.25	8.25	3.5	2	4.75	-6.25	-8	4	7.75	4	-1	-0.25	3	0	1.5	-1
6	-3.75	-3.25	0.75	3	2.25	1.25	5.5	3.75	6.25	-7.75	-31.5	-22.5	1.75	14.25	15	16.75	12	3.25	-2.75	-2.5	0.5	2.75	-1.25	-2.75	2.75	-1.25	-11.5	-6.25	-0.75	-0.5	-2.25	-8.75	-7.5	5.25	-1.75	0	1.5	1	9	-2.25	-7.25	-0.25	10	3.5	4.25	3.25	-3
1.5	-4	-2	-4	5	7.75	10.75	3.25	0.75	5.75	5.25	-20.75	-33.75	-16	1.5	10.5	13	9.25	7.5	0.5	5.75	4	5.5	2.5	-8	-5.75	3.5	12	8	-4.25	-10	-8.5	-3	-3.25	-0.75	5.25	5	-10	-7.75	-4.5	1	-0.25	-0.25	-6	3.25	8.25	4.25	6.25
-0.5	4.5	11	7.5	3.5	-2.5	-0.75	-1	-5.25	-7	-9	-12.75	-1	1.25	9.25	11.5	6	2.75	3.75	4.75	7	1	4.5	4.25	0.25	-3.5	-0.5	-0.75	-9.5	-7.75	-2.25	-3.75	5.75	3	0.25	-2.75	-7.25	-2.25	-1	2.25	5.5	-3.75	-4.25	0.5	0.75	-1.75	-3.25	-3.25
1	1.75	0	1.75	-0.5	0.5	-3.25	-6	5.5	1.75	-5	-16.25	-23.5	-20.5	-4	12.25	16.75	17.25	14	8	-1.25	2.75	4.75	9.5	-0.5	-4.75	-0.25	-4.25	-4	2	-2.25	-3.5	-5.5	2.25	1.75	-1.5	-3	0	-4	-4.5	1.25	-4.25	-6.75	-0.25	0	-0.5	3	3.25
-4.25	0.5	0.25	-1.75	5.75	-2.75	-5.5	-4.75	-1.25	0.5	-7.25	-16.5	-7	2	8	12.25	2.5	-3.75	2.75	7	7	4.5	-1.75	-4.75	-1.75	2	-3.25	-4.25	0.25	1.25	4.5	3.75	2.25	-0.75	-3.75	2.5	6	-0.25	-9.25	-7.5	3.5	-4.5	0.25	2	-4.75	6	6	-4.25
-2.75	-0.25	0.5	-1.5	-8.25	-4.75	-2.5	-4.75	2	2.75	-9.75	-26	-21	-1.75	16.75	17	16	22.5	8.75	-6	-4	4.25	0	-9.75	-2.75	9.5	8.75	8	-4	-7.75	-1.5	-1	-0.25	0.5	6.25	-1.25	-5.5	-9.25	-4.5	-8.75	0.25	3.25	-4.25	-4.75	4	5.5	3.5	5
-4.25	0.5	7.25	-0.5	-2.25	-0.75	-10	-8.5	-5.5	2.5	-0.5	-15.25	-25	-6.5	6.25	17.75	26.75	12	-5.5	1.25	1.5	2.5	4.75	5.25	5	5.5	-3.5	-6.5	-9.25	-8.25	-2	5.25	2.5	-0.5	-5.5	-1.5	0.5	1.25	1.25	-0.25	2.75	1.5	-4.75	-5.75	-3.75	4	5.25	12.5
1.25	0.25	0	1.25	-0.25	-3.25	1	4.75	0.75	2.25	-4	-16.5	-25.5	-12.75	5.75	17.75	14	11.75	2.75	-6	4.75	3.25	-3.75	-3.5	-5.5	-4.75	1	4.25	5.75	-2	-0.5	4	1	-3.5	2.25	-0.5	-0.5	-3.25	-8.5	-9	-5	-7	-7.5	-5.5	0.75	8.75	4	7.5
-6.75	-5.25	-5	-1.5	2	11	2.75	3.25	0.75	-2	-7.25	-14.25	-2.25	1.75	-1	12	7	2.75	7.75	4.75	3.25	-0.5	0.25	1.25	1.5	-1.75	0.5	-0.5	-4.25	-8.75	-11.25	-7.75	-0.25	0.5	-3	-2.75	1.5	6.5	1	0.75	-0.75	-4	4.5	1.75	1.25	1	2.75	7.5
-0.5	-2.75	2.5	5	7.25	2	2.25	-3	-5.25	2	-4.25	-12.5	-7	0.75	3.5	11	1	-7	-4.75	-2.5	7	5	2.25	3	1	-5.75	1.5	1.25	-2.25	-0.75	2.75	0	0.25	-0.25	5.25	6.5	2	-4.5	-5.25	-2.75	4.25	-0.5	-4.75	-3.5	-4.75	-0.75	-0.75	0.75
-2	-5.5	-1	7.25	5.25	8.5	4	-3.5	-2.5	3.75	3.5	-13.25	-24.75	-21	1	14.75	20	20	13.25	-3.25	-9.25	-1.75	-6.5	-7.25	1.75	-2.5	-3.5	1.75	0	-1	-3.75	-1	4.25	0.25	2.25	0.5	0	-3.5	2.5	-2.5	-4.75	3	4.5	6.75	3.5	-1.75	4	-1
1.25	5.75	1.5	1	-3.5	-4.5	-0.25	4.5	3.5	7.25	3.5	-21.25	-22	-5.5	8.5	15.25	12.5	4.5	4	6	0.75	-2.5	-6.25	-2.75	-2	1.5	-4.75	-12	-1	3.75	-5	-1.5	-1	2.5	6.5	-4.75	-6.5	1.75	2.25	-2.25	-2.75	6	5.25	2	-1.25	-1.75	9.25	8.25
-11.25	-2.75	-1.25	-5.25	-1.25	1.5	-6	-0.5	2.25	-0.5	-12	-12.75	-9.5	3	14.75	10.75	3.25	4	4.75	8	10.25	5.25	6.25	3.75	-3.75	-5.5	-7.5	-3.5	0.75	-1.25	-12.25	-3.25	-1.75	-4.25	-6	2.75	0.75	-7.75	-5.75	-3.25	2.25	-0.75	1.75	13.25	8.75	1.5	4	-3.25
2.75	4.25	0.25	0.5	2.25	10.5	9.75	-2.5	-1.75	2	-6.25	-27.75	-20.75	-0.25	5.5	14	14.5	5.25	3.5	4.75	-0.5	-9.5	2	2.75	-3.25	-6.5	-0.5	1	-5.75	-3.25	1.75	4.25	1	4.5	1	0.5	-5.5	2.25	5.25	-2.25	-3.25	-5	-2.75	-4	0.75	2.75	5.5	3.25
-5.75	1.5	2.5	-2.25	-2.5	4.75	-4.5	-4.75	4.75	3.75	-8.25	-19.5	-22	-7	12	19.5	16	8.5	0.5	-6	-7.25	4.25	6	4.75	-0.25	-0.5	-1.75	2.75	5.75	-1.5	-10.25	2.75	-1	-1	2	-2	-4	-0.25	-0.25	-6	-5.5	-6.5	1.25	3.75	3	5	-1	3.25
-4.75	-3.5	-0.25	6.5	2.5	-4.75	-3.25	-4.25	3.25	3.25	-7.75	-13.25	-7.75	1	9	10	-1.75	-10.5	-3	2.25	2.75	-2.25	1.25	5	4	0.75	5.25	1.75	3.5	4.5	-3.75	0.75	3	-2.5	-6	3.5	3	-8.75	-0.5	4	-1	-7.75	1	1.5	-6.25	-4.5	1	0.5
4.5	3	1	-1	-5.25	0	4.75	4.5	-1.75	-1.75	-5	-13.5	-21	-5	0.75	11.5	20.25	15.5	10	1.5	2.75	4.75	-7.25	-2.5	-5	-6.5	-4	-1.25	-2.25	0.75	-1.25	-10.5	-5.75	-1.25	2.75	4.25	-3.5	-3.25	3.75	-1.25	-0.75	-1.75	-0.25	0	1.5	9.5	9	1
0.75	-3.75	-5	2.75	6.25	7.5	4.75	-3.25	-2.5	5.25	2.5	-18.25	-27.25	-8.5	6	14.25	22.75	17	1.25	-5.25	0.25	-3	0.75	6.25	3.25	-1.5	-9.25	-5.25	-2.5	-4.5	0.5	0.75	0	-2.5	-5.75	1.25	1	-3.5	-2	-3	-3	1.75	7.25	-1.25	2	9	3.5	0.75
5.25	1.75	-5.75	-9	1.25	3.5	-1.5	-2.5	-7.5	-2.5	-8.5	-25.25	-19.5	-7.25	8.5	18.5	28.75	19	6.75	4.5	5	9	8.5	-3.25	-8	-11	-9.5	-8.25	1.75	2.25	-6	-6.25	1.75	3.75	-2.75	0.25	0.25	-3.75	-5.25	-1.5	5.75	3.75	3	3.75	4.75	5	3.75	-2.25
1	-9.25	-4.5	3.5	0	-1.75	-5.25	-5.5	0	5.75	3.75	-13.75	-20.25	-9	9.75	15	13.25	14	10.75	4.5	-0.25	-3.25	-2	-6	-4.25	-2.75	-2.5	-1	-0.75	-1.25	-6.25	-5.5	-2.5	1.5	-7.5	-4.5	-2.25	-1.25	4.5	9.5	4.5	-1	2.25	1	-0.5	7.5	5.5	-0.25
5.75	5.25	2.5	0.75	-4.25	-7.25	-1.25	0.75	4.75	8.25	-1	-22.5	-22.75	-9.5	5.5	18.25	12.75	11.5	8	6.75	-1.75	-5.75	-6.5	0.5	2	-2	-6.5	-1	2.5	-0.75	-9.75	3	1.5	0	-0.25	0.75	2	-3.25	-1.75	2	0	1.5	6.5	3.75	0.5	-0.25	-2.25	-1.5
4.25	5	8.25	-3.25	-1.75	6.25	-1.75	2.5	5	-2.25	-2	-24.25	-29	-12	1.25	17.5	28.5	20.75	8.25	0.5	6.5	0.5	-5.5	-5.75	-2	-0.5	0.25	-3	-5.5	-9.75	-8	2.5	0.25	-1	0.75	-2	1.5	-0.5	-3	-3.75	-7.75	4.5	4.5	-0.75	9.75	8.75	0.25	-1.5
6.75	-4.5	-0.25	0.5	-0.25	-3.25	-2.5	0.25	6.5	13	3.75	-20	-23	-7	11.5	15.25	11	8.75	6	4.25	-0.75	5.25	-10.25	-15.25	-7.5	3.25	7.5	-2	-4.5	-2.75	-5	2.25	10	3.75	-4	1.25	4.75	0	-2.25	-3	-5.5	-0.75	4.75	6.25	-0.75	-3	-7.5	-9
-2	6.5	2.75	6.75	1.5	-2	4	-4.25	-4.25	-3.5	-7.75	-17.5	-15.75	-4.75	9.25	16.5	20.75	7.75	3.75	2.25	1.75	2	-5	-3.5	5.75	3	0.25	1.5	-6	-7.5	-3.5	-5	1	0	-5	1.5	2.75	3	1.5	-1	-6.25	-5.25	-2	-1.25	-0.75	5.5	5.25	-5
-0.5	2.25	2	5	5.25	6.5	6.5	-1.5	-0.5	3.5	-12	-31.75	-21.5	-2.5	10.5	15.25	12.75	16	10.25	-4.25	1.5	0	0.5	9	0.5	-2.5	-4	-8.5	-5	-1.75	-1.75	-1.5	-5.25	-4	3	7	-2	-8.5	-5.5	2.5	1.75	2.75	4.75	6	1.75	2	6.25	1.25
-1	3.25	-2.75	1	5.25	6.5	2.25	3.25	4.25	3.75	-10	-27.75	-23.25	-9.25	12	18	10	9	8	12.75	0	1.5	0.5	-2.75	-5.5	2.5	-3	-8.5	-7.25	-5.5	-3.25	-1.5	1.5	2.25	0	-0.75	-3.75	-5	-2	2.5	0	6	5.25	6	3.75	-3	-4.75	-0.25
-2.75	4.5	5.25	-4.75	-4.5	2	-4.25	-7.5	1.25	5	5.25	-13.25	-25.5	-14.75	1.5	17.25	20.5	15.75	13	-1.25	-8	-3.25	6	-4.5	-12.5	-4.75	5	1.5	4.25	-2.25	-2.5	2.25	6.75	2.75	-4.25	-1	-4.75	-6.75	8.75	-3.25	-11.5	-1	10	4.25	-4.25	0	-2.25	2.75
-7.5	-2	2	3.25	3.25	-7	-4.25	-3.5	2	4	-9.5	-24	-21.25	2.25	24.25	21.75	16	8.25	1.25	-0.25	-2.5	-0.5	6.25	-7.25	-3.25	-2.5	2.75	-1.75	-1	-2	-4.25	-3.75	-3	0.75	7.5	5.75	-6.25	-9.5	-1.75	-0.75	3	4	1	-3	-4.5	5	-0.75	-4.75
8	-1.5	0.25	0.25	-6.5	-8.25	-1	7.5	1	3.25	-1	-12.25	-23.75	-22	0	15.25	19.75	14	11	5.5	0	1.25	-1.75	-4.75	-5.5	3.5	-2.75	-2.25	-1.25	-4	-1	3.25	2.5	1	6	-2.75	1.5	-2.5	-6	-0.25	-0.25	-4.25	-6.25	2.25	0.5	-2.75	5	3.75
3.25	1.25	-5.5	4	0.25	-3.25	3	2.75	0	8.5	7	-18.25	-29	-9	8.5	14.75	13.75	11	0.75	-3	3.75	3	0.25	0.5	-5.25	-3.5	-5.5	-0.5	-4.75	-3.75	-1.75	-1.5	3.25	4.75	4.5	8.5	8.5	-1.75	-12.5	-9.25	-4.25	4.25	6.25	1	1.75	-1	-4.5	0.25
-2.25	-3.25	3.75	-5.75	-3.75	5	3.25	1.5	3.75	3.5	-4	-27.25	-30.25	-14.75	5.75	21.75	15.25	15.25	4	-0.25	1.75	0.5	-1.25	-1	0	-4	-4.25	6.5	7.75	-0.5	-1.25	0.75	4.75	4.25	1.25	0.75	-2.5	-4.75	-3	-5	1.75	2.75	-14.25	-10.25	-0.5	2.5	3	-3.25
5.25	3	-0.75	4	4.25	8.5	2	3.75	6.75	0.5	-6.25	-25.25	-29	-8	9.75	13.75	11.75	12.25	1.25	-0.5	0.75	3.25	-2.75	-0.5	4.75	-2.75	0.5	2	-4.5	-0.75	-1.5	0	2	1	-3.25	-1	5.25	-4	-0.75	4.25	-4.5	4.25	1.75	-3.5	-0.5	0	-3.5	0.25
-4.25	1	4.75	-0.25	4.25	0.25	1.75	3.25	3.75	3	0.75	-17.5	-22	-12	3.25	22.25	15	6.25	10.75	4	1.25	-0.5	-3.75	-4	-2.5	-0.5	-4.5	-5.5	-1.25	1.25	-4.5	-10.25	-0.5	2.25	-3.25	-5.5	5.25	6	4.5	6	6.75	-4	-3	2.75	-2	-0.5	3.5	1.25
-5.25	-1.25	-0.5	1.25	9.25	6	3	-0.5	0.5	0.25	-2.25	-14	-19	-12.25	5.75	15.5	14	9.25	5.5	-1	-1.75	-2	-6.5	-2	1.75	-0.25	-0.25	0.75	2.75	5.5	6.75	-2	1.25	9.75	1	0	0	-3.75	-10.25	-2.5	-1	-7	-6.5	5.75	11	2.25	-8.75	-6
0.75	3.25	-0.75	-0.75	-0.75	-1	-4.5	-6.75	-2.5	8.75	-4.75	-24.5	-27.25	-9	10.75	13	17.25	19	11	5.75	1.25	-3.75	-7	12.75	5.75	-4.25	-4	-0.75	0	-6.75	-7.5	-6.25	-6.75	-1	4.25	1.25	-2.25	5.5	7	5	-5	-0.25	-6.25	-10	1.75	9.75	5.75	0.25
-2	-0.75	0.5	-5.75	1	3.75	4.25	0.75	-6.5	-1.75	-11.25	-17.75	-13.25	2	16	21	17.75	4.25	-6.25	-6.5	-5	5	10.75	2	-0.75	0.5	1	-7.5	-1.25	2.5	-1.5	0	2.75	-2.25	-2.75	-5	-5.5	-1.75	1.25	-3	-3.75	1.75	6.5	7.25	-3	-2.75	3.5	5
1.25	1.5	2.5	-2	0.75	5.25	4.5	-1	-6.25	-6.25	-5.25	-14.25	-18.5	-9.25	4.25	14.25	17	5.75	7.25	5	-3.75	1	4.5	9	-1.25	1.5	-3.75	-5	-3.25	-1.25	-1.25	-5	-3	1.5	1.25	-4.5	-8.75	-8.5	1.5	6.5	4.25	2	1.75	2.5	5.75	3.25	6	-1
-2.75	1.25	5.75	1	1.25	0.75	4	4.5	2.5	3	-5	-17.5	-22.5	-7.5	4	15.75	16.25	12.75	6.5	-1.25	-6	-4.25	4	2.25	-3.75	0.25	-3	-3.25	0.75	-1.75	2.25	1.25	-4.25	-3	-6.5	-2.5	4.75	3.25	-4.75	-0.25	2.5	-5.75	-5.75	-1.25	4.25	7.5	7.25	4
4.5	-1.25	-0.25	3.25	0.75	1.5	-2.75	-5.5	-0.5	0	-10.75	-22.5	-16.5	-5	8	19.25	21	19.5	7	4.25	5.5	2.25	-3.25	-2.75	1	-6	-11.25	-7.75	-3.5	3.25	6	-8.5	-3	-1.5	0	0.5	0	1.75	-1.25	-1.5	-4.75	0.75	3.5	-7	-6.75	-1.75	0	-2.75
6.5	7.25	6.5	-3.25	-4.5	1.25	3.25	-1	-1.25	3.5	-3	-14.25	-20.75	-17.5	0.5	13.75	18	13.25	5.5	2.5	3.5	1.25	2	0	-2.75	1.25	1.5	-4.5	-1	-5.75	-2.75	-0.75	-0.75	-0.5	-4.5	-4.25	1.75	1.5	2	-6.5	-8	0	-5.75	-2.75	2.25	3	1.5	1.5
2.5	-0.5	5	7	3.5	-6.5	-5	6	6	2.75	-2.5	-14.25	-26	-22.75	-1.5	14	13	14	8.5	1.5	2.25	3.25	1	2.25	-1.5	2.5	5	4.75	3	-5	-7.5	-6.25	-4	-3.5	-0.75	3.75	3.25	-8.5	-8.75	-7.25	0.25	5	5.5	0.25	-2.75	2.75	2.75	6.25
6.5	5.75	-3	-5.75	-7	-3.25	1.5	0.25	0.5	3.25	-8.5	-20.75	-20.25	-1.75	7.75	10.75	17.5	17	9.75	1	-6.5	1.75	6.75	6	-0.75	-2.5	2.75	-3.75	-11.5	-2.5	-2.25	2.25	-1.75	-2.5	1.25	-3.75	-3.5	-3.5	-6.75	-0.75	4.25	3.5	1.5	0.25	0.75	-1	4.5	-2.75
14.25	3.75	-3.75	-3	-1.5	-4.5	-6	-2.75	4.25	9.25	-10.25	-23.75	-16	-0.25	12.25	15.75	16.5	6.5	4.25	6.25	6.25	-2.25	-0.75	-1.25	-1.25	5	-1.5	-4.5	-4.25	-1.75	1.5	-5	-8	-2	-1.25	-2.75	-0.5	0.25	-1.5	-3.5	0	-2.5	-2.25	0.5	7.5	3.5	-0.25	2
-5.25	2	9.5	7	5.5	6.75	-0.75	-5.75	-4	2.25	-7.25	-25.75	-15.25	1.75	9.25	16.75	12.5	3	11.75	2	-2.25	0.5	-6	-9.25	-2	2.25	-4.5	-5	-3.5	-6	-2.5	5.25	6.25	0.75	2.5	3.5	0	3.75	1.25	-2.25	-0.5	0.5	-0.25	-8	2.25	5.5	2	-4.5
-4.75	-0.5	3	2.5	1	-3.75	0.75	7	6.5	6	0.5	-12.75	-28.25	-22.25	-0.5	13.25	15.75	20.25	10.75	6.5	-0.5	-0.5	-1.75	-6.75	-5.75	-8.75	0.75	0.75	-0.5	3	-3	-1.25	0.25	-0.75	-5.25	-2.75	-1.5	-2.25	-1.75	4.75	3.5	-0.5	4.5	8.75	0.75	-5	3	4.5
-9.5	-5.5	0.25	-4.25	-1	3.75	-5.25	-6	-2	7.25	7.5	-15.75	-29	-7.75	11.25	21.25	13.5	14.5	6.5	6	4	2.25	-1.5	0	-3.5	-7.25	-8	-5	-9.5	-2.75	-2	-6.25	-4.75	3.5	-1.5	-1.5	4	13.5	0	-1.5	2.25	8.25	8.75	4.25	-6.5	-4.5	-3.5	-0.25
5.5	0.25	3.5	6	2.75	-2.5	-4.75	-2.25	-4.5	-0.25	-8	-23.5	-22.75	-4.75	8.25	14	13.75	11.75	6.5	0.5	-2	0.75	1.75	2.5	1.25	0.75	-8	-3.25	2.25	-3.75	-7	-0.75	5	-1	-3.25	-4	-1.25	0.25	1	-2.75	2.25	-2	-6	-0.25	2.5	1.5	5.25	6.5
-2	-1	4	5	3.25	1.25	0	-3.75	-2.75	7	-3	-20.75	-18.25	-3	9.5	18	18	14.25	4	-1.75	-7.75	-2	-1.25	1.5	1	0	-2.5	-6.5	-3.5	-1.25	-0.25	2.5	0.5	0	-7.75	-6.75	0.25	3.25	4.5	1	-4.75	-2.25	-4	-6.75	-2.25	0	-1.75	3.5
-5.75	-1	4	0.75	-1.5	-4.25	-1	-5.5	-1.25	3	-10	-28	-12.75	1.5	10	12.5	18	14.75	6.75	5	2.25	-9	-7.5	-0.75	0	2.5	2.25	-1.25	-2	3.25	1	-7.5	-3.5	-3	-7	-3.5	7.5	3.5	3.75	5.75	-1	-6	-10	-7.5	-0.25	2.25	-1.25	-4.5
2.25	0.25	2.75	7	6.75	4.75	-2.5	-0.75	5.25	8	-6	-25.5	-24.75	-7.5	11.5	11.75	11.75	17.5	8	-0.75	-9.25	-3.25	1.25	1.75	7.5	-0.5	-6.5	-3	-1	-1.75	-2	-1.25	-2	2.75	-3.25	-3.5	-3	1.25	-2.5	-5	-2.5	4.25	2	-0.5	2	3	3.75	2
1	2.25	8.5	5	7	6.5	-2.75	-6.5	4.75	4.5	-7.75	-14	-15.5	-6	9	15.5	10.25	6.75	-1	-1.5	-6.75	-4.75	-2	-0.5	1.5	-4.75	-5	0.25	-0.5	1	-5.5	-3.75	1.5	-1.5	1	4.25	6.75	7.5	-2.25	-0.5	0	-3.5	0	1.5	-1	-4	-0.75	-0.25
3	-1.5	3	0.5	-1.25	-2.5	0.75	-0.5	1.25	-0.75	4.5	-17.75	-35.5	-14.5	9.5	16.25	14.75	20.25	12.75	6	-0.75	-3.25	2.5	-2.75	-6	6.25	7.5	9.75	-1.5	-10	-6.25	-9	-9	-6.5	-3.5	-0.5	-3	0	-0.5	3.75	7	0.5	-2.25	1.75	3.5	-2.5	-2	1
-0.75	4.25	1.75	-4.5	3	4	5.25	1.75	-2.75	-2.75	-1.75	-13.25	-28	-14.5	5.25	19	16.5	20.5	15	9.75	-5.25	-10	2	4.5	0.25	-4.75	-4.5	-6	-3.5	1.75	0	-1.25	-11.25	-5.25	-1.25	4.75	5	1	2.25	2	2	3.5	0.75	-4.5	-3.5	-1.75	-1.5	1.5
1.75	-1.5	2.75	4.5	5.25	1.25	-3.5	-7	-3.75	1.5	0	-17.25	-18.25	-9	4.75	12.5	13	15.25	9.25	0.25	-1.5	-1.25	-3.5	-5	0.25	1.75	-3	-5.75	-7	-7	-1	6.25	6.5	-3	-8.25	4.5	7	2.75	-0.75	0	1	-1.75	1	1.25	-1	1.25	0	1
6.25	1.75	6	-0.25	-4.25	6.75	7.5	0.75	3.5	1.25	-9.75	-12.5	-6.75	-8	2.75	10.75	6	-1.25	2.25	4.5	4.75	4.25	-2.25	2.25	1.5	0.5	0	-8.75	-11	-3.5	2	-1.5	-1.75	7.5	10.5	4.25	-0.25	1.25	-1.5	-9.25	-5.25	-0.75	-0.25	4.25	1	3.25	-1.25	-3.25
-2	1	-2	1.75	3.5	7.75	9.5	0.75	6.75	0	-8.75	-24.5	-20	-2.75	14.25	20.5	19.25	16.25	9	-5.5	-2.75	0.5	-0.75	-1.75	0	-6.5	-8.5	-2.25	-6.25	-1.75	-4.75	-8	3	2.5	1.5	-0.5	-5.5	-3.5	-3.25	0.5	-1.75	0	8.75	7.25	1.75	3.75	7.5	0.25
2.25	6	1.25	-0.75	1.5	-0.5	3.25	-2.75	0.5	1	-6.75	-15	-4.25	-0.75	2.25	10.75	2	-2.25	-11.5	-8.25	2	6	1	0	-0.5	3.75	5.25	-1.75	-4.25	12.25	12	9	2	2.75	-4.25	-4.5	-5.5	-0.5	0	-2.25	-5	-4	2.75	2.25	-7	-11.75	0.75	4.5
6	-0.5	-3.25	2.5	-2.5	-4	-5	1	-0.25	-3.5	-11.25	-13.5	-5.25	-2.25	5.5	11	6	-0.5	0.5	-4	0.25	-3.75	-2.25	3.75	5.25	4	-1.75	0.5	-0.5	-0.5	-5.75	-3.75	-0.25	3.5	8.5	2	-2	-0.75	5.5	-2	1.75	7.5	4	3.25	-1.75	-4.75	-5.75	-6
-2	3.25	3.75	-5	2.75	-5.75	-11.25	-3.75	-1.25	5	1.25	-13.25	-13.75	-3.25	7.75	13.5	13.75	0.75	-2	3.75	6	1	-6.75	-2	2.75	3.25	3	4.75	5	-4.75	0.25	-6	-7.75	-2	-1	1.25	2.25	0.75	-6	-2.75	-0.75	4.25	1	-3	1.25	0.25	-5.75	2.25
-3	-4.5	-12	-11.5	0.5	2.75	12.25	8.75	-4.5	-10	-8.5	-14	-3.75	8.75	9.5	10.25	11.75	9	11.5	3.5	3.5	6.75	3.25	-3.5	-4.75	-9	-8.75	-11	-11.25	-6.5	-3.5	0.5	-6	-3	3.25	9.5	5.25	4	7	5	1.25	-0.25	-6.5	-5.25	0.25	0.75	4	0.25
0.25	-4.25	-3.5	-1.5	-3.25	2.75	3.75	1.75	-4.5	-5.5	-7.75	-24	-21	-2.75	15.5	21.75	19.25	15.25	6.25	1.75	-0.5	-2.25	-10.75	-3.25	-0.25	4.5	-0.5	-5.25	-3.25	2.5	-0.5	5.5	4.5	-2.5	-3	-3.5	-0.75	-3.5	1.25	3.25	-4	-4.25	-3.75	0.75	-2.25	5.75	7	1.25
2.5	5.5	0.25	-9.5	-6.5	-1.25	-1.75	-0.25	10.5	2.25	-10	-24.75	-25.5	-14.25	5.75	19.25	17.75	11.75	1.75	-1.5	3.5	2.75	9	3.5	-2.25	-3.75	-6.75	-3.75	-0.5	0.25	0.75	-5.25	-5.25	1.75	2.5	0	5.25	2.25	-1	4.75	-3.25	-5.75	3.5	3.75	-1.75	-0.5	-0.5	1.5
-0.25	4	3	-2	0.5	6.75	3.25	1.75	2.75	-4	-4.5	-12.25	-4	-0.75	-1.5	10.25	4.75	-5.5	-6.25	-4.25	1.25	8.25	1.25	-2.25	-3.25	2	4.25	3.5	1.75	-3	-6.5	-0.75	4.75	6	2.5	-5.5	-3.25	-0.5	-4.5	-3.25	0	2.5	-0.5	0.5	4.75	6.75	7	4.25
-0.5	2.25	5.25	5.75	-4	-8.75	-0.5	3	-0.75	2.75	-2.5	-12.75	-4	3	9.25	10	-0.25	0.75	0.75	-2.25	-6.75	-4.75	-0.5	1.5	0.5	1	0	-1.25	0	-5	0.5	0.25	-4.25	2.25	6.25	10.75	-1.25	-3.5	-7	0.5	2.25	1	-1.5	5	-5.25	-4.75	-1.25	1.5
-2.75	-9	2	3.75	3.25	1.5	-3	-6.5	-5	-1	-8	-12.5	-4.25	0.75	13	13	10.25	2.5	8.75	1.75	-3	1	3.75	0.5	-4	-1.5	-1.5	-0.5	3.75	1.75	0.5	-8.5	-4	-3	-3.5	-6.75	-5	2.75	-1.25	-0.25	6.25	5.5	4.5	2.75	-5.25	-4.5	6.5	6.25
0.25	-3	-5	0.25	5.5	2.75	-2.25	0.5	4.25	5.25	0.5	-27	-30.5	-11.25	7.25	13	13.75	14.5	9.5	2.5	0.5	-2.25	0.5	1.75	-6.5	-4	-2.75	-0.5	-5.5	-6	-5.25	-0.5	6.25	2.75	2.25	1	-1	4.5	2	1.25	-0.25	-2.5	1	8	2.75	-3	0.75	4
0.25	3.75	4	6	6.25	-1.25	-1.5	-1.25	2.5	7.5	2.75	-19.5	-17.75	-3	12.75	21.25	23	15	1.25	-5	0.5	-0.25	-9	-11.25	-11.75	-5	-8.75	-5	-3	-4.5	-4.25	-3	3.5	-0.25	-5.5	-3.75	4	3.25	8.75	11.25	0.5	-1	-1.25	-0.75	2.25	2.75	0.5	-1.75
3	2.5	-3.75	-1.75	6.5	5.75	-3.75	3	-1	0.75	0	-22.25	-27.5	-17.75	6.75	16.5	12.75	10.75	10.5	5	2.25	3.5	8.5	1.75	-4.5	3.5	-2.75	-4.5	-3.25	-6.5	0.25	5.75	9	-0.75	-12.75	-3	1.75	-3.5	-2.25	-3.75	-1.25	-0.25	-5	-3	1.25	6.25	4.75	-1
3.75	6.25	2.75	1.5	-0.75	0.75	1	4	5.75	-2	-10.75	-29.75	-25	-2	10	18.25	22.75	10.75	5.25	4.5	-0.25	-3	2	4	-0.25	-5.25	-6.25	-2.25	0	2.5	-2	-0.25	-2.75	-5.25	-9.75	-5.25	1.25	3.25	-3.75	-1	-0.75	4.75	4.75	-4	-4.25	2.75	-1.25	-2.75
3.25	8.25	7.75	1.5	2.5	3.75	2	-1	4.5	-0.75	-9.75	-20.75	-27.75	-12.75	6.5	18	24.5	11.75	2.5	2	-1.25	3	1.5	3.5	5.75	-2.5	-8.75	-11.5	-4.5	-4.5	-2.5	1.75	0.5	-2	-4.25	4.5	0.5	-0.75	4.75	5.75	2	-2.25	-2.25	-0.25	3.5	2	-3	-1.75
-1.5	2.75	3.25	-1	-0.75	-5	-8.25	-3	-7.75	-0.25	0.25	-21.25	-23.75	-4.75	8.25	16.25	15.25	6.75	6.75	10	1	-1	2.5	4.25	3.5	0	-3.25	-2.25	0	5.25	7.75	-2.25	-4	1.25	-2	-5.75	-4.75	-4	-6.75	-3.75	-1.75	-5.75	-6	-1	-2.25	0.5	1.75	0.75
9.75	2	-6.75	-4.75	-2	-6.5	1.75	10	1.25	-5.75	-4.5	-15.75	-8.5	-0.25	8.25	12.25	9.25	4.25	4	-0.75	0.75	1.75	-5	-7.75	-8.75	-3.75	-2	-4.75	-4	2.75	7.25	3.75	-0.5	3.25	8.25	-1.25	-3	5.5	2.25	-2	5	3.75	-5.25	-0.75	-4.25	0	-1	-6.5
-6	-3	1.5	0.25	-2.75	-11.5	2.25	5.25	-0.25	-4	-9.75	-12.75	-1	10	11	11.75	5.5	-1	-2.75	-1.25	2.5	4.25	2.25	-2.75	-4.75	1	0.75	-2.5	-5	-0.5	1.75	-1	-2.75	-5	-4.25	-1.25	2.75	5.5	7.5	2.75	2.25	2.75	-4.5	-4.75	0.75	-5.75	-0.25	6.25
-6	-9	2	2.75	-2.5	-1	7.75	1.5	-7.5	5	1.75	-12.25	0.25	3.25	3.75	12	6.25	-0.75	1.75	1.25	-6.25	-1.25	9.75	0	-1.25	-0.25	-3	-4.75	3.25	2.25	-6	-7.25	1.75	4.25	-4.5	0	1	1.75	-2.75	1	-1.5	-2.5	-4.25	-0.25	3	-1	-6.25	1.5
2.25	4.5	5.75	-0.5	1.75	6.5	5.25	-1.5	-2.5	0.5	-4.5	-22.5	-25.75	-9	10.5	19	17.75	12.75	3.25	4	4	-1.75	-1	4	-0.25	-6	-7	4.25	2.5	-5.75	-2.75	0.5	-1.5	-2.5	-0.75	-6	-13.5	-2.25	3	6	2	-0.25	4	9.75	1.5	1	3.5	3.25
-7	-1	3.25	2.75	3.5	3.25	4.25	0.75	3.5	6.5	-0.25	-22.75	-24	-8.5	9	14.25	11.25	9.5	3.25	-0.75	-2.25	-1.75	-2.5	-2.5	3	2	1.75	-2.75	-0.75	-2.25	-3.5	-6	-5.25	2.5	7.25	0.75	1.5	3.25	-2	-4	-4.25	1	2.5	0.75	2.5	-5.75	-3.75	1.5
2	-4.5	-4.5	-10	1.75	5.75	1.5	2	-2.25	1.5	-3.5	-20.5	-21.25	-3.75	10.5	18.25	19.75	12.25	3.5	-3.25	-8	-3	5.25	2.75	-2	0.25	1.75	1.75	0.5	1.75	-3.25	-7.25	-7.75	2.25	5.25	0.75	-1.5	-1.75	-3.5	-3.5	-9.5	-6.75	2.25	6.5	6.25	2	0.25	-0.5
3	2.5	-2.5	-3.75	1.5	2.25	-1.5	2.25	3	-2	-9.5	-28.5	-21.5	1.25	13.25	18.25	20	16	4	2.75	0.5	-7.25	-6.5	4	3.5	1.25	-0.5	-4	-7.75	-5	-4.75	-2	0.5	-8.25	-7	-2.5	4.25	8	-2.25	-1.25	0.5	-3.25	0	2	-2.75	0	9	1.75
-1	-4	-4.75	-2.25	4.5	3	4.25	11.25	8.75	1.5	-1.25	-21.5	-24.5	-7	3.5	14	17	7	5	5.25	1	-2	-1	-6.5	-9.75	-10.75	1.75	3.75	2.25	1.5	-2	0	-2.5	-3	3	3.5	-2	-2.75	-4	-5	5.5	1.75	-3	2.25	4	2.75	-0.5	3
-2.5	2	4.5	3.75	2.5	0.25	-1.5	-6.25	-4	4.75	0.5	-14.75	-7.25	1	1.25	11.75	7	-3.25	0.25	5.5	2.75	5.5	1.5	-2.5	2.75	-2.5	-2.75	-0.75	0.5	-6.75	-6.5	-2	4	-3	-5.5	1	6.25	5	-1	-3	1.75	7	-2.75	3.25	5.75	4.25	-4.25	-11.5
3	7.25	8.25	7.25	5.75	1.75	0	1.75	-2.5	-4	-9	-19.5	-9.25	3.5	11.25	10	5.25	3.75	14.5	7.75	-4.25	-0.25	0.5	0.75	-9	-14	-3.25	-3	0.5	-2.25	-4	1.75	6.75	2.5	1.75	-2	-3.5	-4.5	-3.5	7.75	0.5	-4.25	4.5	5.5	1.75	2.5	3	6.25
-5	-1.5	1.75	7	2.5	-6.75	-7.25	2.25	2.5	-6.75	-8.5	-16.5	-9.25	-4	2.25	14.5	11	4	8.25	7	5.25	8.25	1	-4.75	-7	-1	-4.5	-2.5	0	-5	-3.5	-0.25	-2.5	0	-0.75	-5.25	-7.5	-1.25	3	3.5	0.25	3.25	5.5	7.75	0	1.5	-0.5	-5.5
-5.5	-4.5	-3.75	-1	-2	2.75	8.75	5.25	3.75	-3.5	-10.75	-12.75	-1.5	0.5	6.5	13	7.75	10.25	9.25	5.5	-6.75	-7.5	-6	-9.5	-17.75	2.75	8	3	6.25	-3.25	-4.75	4.75	2.75	-4.25	-3.5	3.25	3.75	-3.5	-4.75	-3	2	-2.25	-0.25	5.25	1	-4.75	-1.25	5.5
4.25	-1	0.75	3.75	3.25	1.25	5.5	0.75	-1.75	2	-3	-18.25	-21.5	-7	6.25	15.5	19	7	-5.5	-2.25	-1.5	0.75	-4.75	-3.75	0.75	-4.25	-3.25	-1.5	1	4	1.5	2	-6.25	-11.25	0.5	-2.25	-0.5	1.5	-0.25	3	11.25	-3.5	-5.5	6	2.75	5	4.25	5
-4.75	0	3.75	6.25	1	1.25	5	4.75	-3.5	-4.5	-9	-21	-16.25	1.25	14	18.75	16.25	11	6.5	4.75	0.5	0	-9.75	-4	-4.5	-4.25	2.5	4.75	-4.25	1	1.5	-2.25	-3.25	-3.75	-4	-7	2.5	-3.25	-0.5	7.25	4	6	4	3.5	-4	-5.5	-0.75	0.75
0.75	0.75	5	3.25	-0.5	1.75	1.75	0.25	-2.5	2.75	-1.25	-13.75	-25	-16	0.5	15	17.25	8.5	4	1.5	7.25	4.5	-3	-5.75	-6.25	0.25	-2	-3.25	-6.5	-8.75	-1.5	0.75	-7	-3.25	4.25	13.75	9.5	-2.75	-3.75	4.25	6	11.75	3	-2.5	-9.25	-4.5	1.5	-2.5
1	-1	-3.75	-1.5	-3.5	-1.5	2.25	4.75	4.75	-2.75	-8.75	-16.5	-15.5	-5.5	2	11.75	9	2.75	4	-0.5	2.5	6.75	4.5	-1.5	1	-1.25	-1	0.5	2.5	1.5	-1.25	-0.25	1.5	2.5	-5.5	-0.25	4.75	-3.75	-3	-4.5	0	0.25	-3.75	-4	3.25	2	2	0.25
-2.5	-1.5	-3.5	3.5	1.5	-0.5	1.5	4.75	0.25	0	-0.75	-19	-26.5	-9.5	10	13.5	7.75	9.5	8	13.5	5.75	1	0	0.5	0.5	0.5	-4	1.75	7.5	-1.5	-7.25	-9	-7	-9	-7.75	-5.25	0	-4.25	2	2.25	2.25	-1.25	8	3.5	-0.75	2	1.25	0.5
4.75	-4.25	-4	3.5	-1.25	3.5	1.25	0.25	-2	4	4.25	-14.5	-28.25	-16.25	-0.25	10.75	8.75	13.5	14.25	7.75	-0.25	-4.75	-6.5	-10	-1	8.25	1	1.5	4	9.75	4.25	-4.5	-13.5	-7	-2.5	-6.5	3	4	-1.25	-0.25	2.75	-1.25	0.75	4	2.5	2.75	4.25	-0.75
4	0.75	-2	2.75	3.75	-4.75	-3	3.25	5.5	4.75	-1.5	-19.5	-27	-12.5	15.5	26.5	17.5	4.75	1.5	-0.75	-5.5	-4.5	-1.75	-2.75	-4.75	-4	-0.5	-0.5	5.25	5	1.75	1	-1.25	-1.75	-4.5	-3	-1	5.75	-2.75	-5	2.5	-4.5	2.75	0.5	1	2.75	0	-2.25
-2.75	2.5	1.25	-4.25	0.5	1.75	1	-2	2	9	-4	-12.75	-6.75	-8.75	-4.75	10.75	9.25	4	-8.5	-8.75	1	1	3	-0.5	2	5	-3.25	-7.75	-0.75	3.25	8.5	1.75	-0.75	0.5	4.75	0.75	1.75	6.75	-4.25	-3.75	-3.5	-1.25	-2	-0.25	-9.75	-11.75	-2.75	0.25
1	0.25	3.25	-5.75	-4	-7	0	0.75	7	17.25	8.75	-20.25	-23.5	-5.75	11	13.5	21	20.5	6.75	-3	-6.75	-4.75	-3	-6.5	-4.25	0.5	-2.25	-5.5	-7	-1.25	-9	-8.5	0.5	-1.25	-4.75	3	2	-3.75	-3.75	5.75	6.25	-1.25	-3	0	10	9.5	5.75	2.5
-1.25	-1.75	3.25	6.5	7	3	-3	3.25	2.25	8.5	7.5	-22	-34.75	-7.75	13	14.5	17.75	13.5	0.25	2	-2.5	-7.5	-5	-8	-4.75	0.5	2.75	1	2.5	6	0	-3.75	6	-1	-8.75	3.25	-0.5	-1.5	-2.5	-0.75	3.25	4.75	-0.5	-5.5	-1.5	0.75	5.5	4
-2	-1.25	1.5	9.25	-3.25	-4.25	1.75	2.5	2	7.5	3.25	-18	-25.5	-10	4.25	10.75	16	14	12.5	2.75	2	4.75	-2.75	-8	2	-0.5	-1.25	-3.5	-4.25	-5.25	-3.25	1.75	-1.25	-5.25	-5.75	0.25	0.5	-1	1.75	6.75	3.25	-0.75	-1	6.75	6.5	-8.25	-6.25	-2.75
4.75	2.25	1.5	9.5	1.25	0	-5.5	-5.25	-3.25	-3.5	-1.5	-18.25	-27	-10.75	9.25	16	18.75	14.5	-5.5	-1	5.75	0.25	-0.25	2	1.5	5	3	1.25	-5	-3	1	-1	-7.75	-6.5	-2	9	3	0.75	-1.75	-3.25	0.25	-0.5	1	-3	-0.25	3.25	-3.75	-3.75
-2.5	1.25	1.5	3.5	8.25	3.25	-2.75	-1.5	-2.5	0.25	-3.25	-14	-21.5	-13.25	2.25	13	11.25	14.25	13.75	4	2	4.25	-5	-8	-7	-6.75	-2.75	2.75	-1	-7	4.75	4.5	-4	-1.25	-3.25	0.75	1.5	-0.5	1.25	0.75	1.25	1.5	4.5	2.5	0.5	-3.5	-1	9.5
0	0.75	-6.25	-7.5	-7.25	5	7.5	-0.25	9.5	12.25	-7	-19	-15.25	-0.75	9.75	17.25	13.5	5.5	2.25	0	-4.75	-1.75	-4.5	-7.25	0.5	-3.25	-2.5	-3.25	-1.75	4.75	-1.5	-6	-5.75	-0.25	3	-3.75	-3	2	-2.75	3.75	2.5	5.25	3	0.25	4	1.25	1.25	-1.5
0.75	0.25	-0.25	-3.25	1	1.5	-0.25	3.75	7.75	8.25	-6.25	-24.5	-24	-1.5	10	15.75	14.5	6.75	4.5	2.75	-8.75	-4.5	4	5	0.75	-2	-6.5	-4.25	-1.5	-2.25	-5.25	-0.75	2	1.75	-2.25	1	4.25	9	3	0.75	6	0.25	-6	-1.5	2.5	-3	-0.75	-2
-2.75	-2	4.25	2.75	1.5	2.75	-0.5	-4.75	-4.25	7.25	0.75	-23.75	-29.75	-10	7	15.75	18.75	20.5	5.5	-2.5	0.75	2.75	1.75	6.25	3.5	-3.25	-7	-6.25	-6.25	0.25	3.25	1.25	-2.25	-3.25	-6.25	-3	4.75	-3.25	-3.5	1.25	-1.75	-5.25	1.5	4.75	3	5.5	1.5	0
3.25	-0.25	4.75	-0.25	-6.5	-2.5	5.25	4.25	1	-0.25	-8.25	-17.5	-28.5	-14.75	14.5	22.25	18.25	17	7.5	-2.25	-0.5	0.5	-7.5	-4.5	-3.25	-0.5	1.5	5.75	1.75	-2.25	-3.75	-2.75	-1.75	0.5	1.5	-6.25	-4.25	4.5	-0.75	-3.75	-1.25	-6.25	0.5	0.5	5	11	3	2.25
-5	-5.5	3.75	6.25	10	9.5	0.5	-1.25	-6.25	0.75	5	-15	-27	-12.75	4.75	11	20.75	17	11.5	-1.25	2.75	5.75	0.25	-7.25	-2.25	-6.75	-8.75	-6	-6.5	-2	0.75	-0.5	-4	-2.25	1.25	4.25	-1	-3.25	-1.75	-1	3.25	7.5	4.5	5	-1	-7.75	5.5	6.5
-3	-2	0	1	4.25	-4.25	-0.75	3.25	4	0.75	-8.75	-24.5	-24	0.75	15.5	24	22	12.25	2.25	2.25	-0.25	-1.75	-3.25	-0.5	-2.75	-4	-4.25	-5.5	-3.75	-2.25	-1	-12	-2.75	1.25	1	5.75	4.75	-1.25	0	-7.75	1	7.5	-0.25	-2.25	0.75	-2	-1	6.25
-7.75	3.75	9.75	8.25	-1	3.75	4.75	-6	-0.5	9.75	-1.75	-23.25	-31.5	-21	-0.25	13.5	22.75	14.25	4.5	1	4	9.75	-0.5	-2.25	-0.25	-4	2.25	5.25	0.75	-6.25	-8.25	2	11	0.75	4.5	2	-2.5	-6.5	-5.75	-7.75	-13	-10.25	2	10	8.25	4.25	2.75	0
-3	2	7.5	3.75	-4.25	0.25	3.5	-2.25	-0.25	6.5	-0.5	-20.5	-24.75	-5	12.25	18.5	12	2.25	3.25	9	3.75	5.5	6.5	-1.75	-2.25	5	4	-7.5	-9.25	-6	-6.25	-5.75	-3.5	1.25	0	3.25	-2.75	-10.75	-5.5	5.25	-3.5	2	7	-2.75	0.25	3.5	4.5	0.5
-2.25	-2.75	-3	0.25	7.75	3	-1	-2.25	3.75	9	5.5	-15.25	-25.75	-11.5	2.5	13.25	10.5	11	8.25	10	-0.5	-4	-7	-1.5	-4.5	-1.25	3.75	-2.5	-8.25	-1.25	-0.25	-5	1	6.25	0.25	-5.5	1.75	3	1.5	3	1	5	3.5	-1.25	-6.25	-5	-4.25	-5.25
7	-4.25	-9.75	-3.25	1	0	5.75	3.25	3	1.25	-11.25	-23.75	-20.75	-4.5	3.25	16.5	22.75	6.75	0.75	9.75	6.25	0.25	-3.5	0	0.5	4.25	0.75	-6.25	-7.5	-5.25	-5.5	-1.25	0.75	4	2.25	1	-3.75	0.75	15.25	3.75	-0.5	-0.75	-8.5	-4	-1.25	-1.75	-1.5	-4.25
4.25	4.25	0.5	-1.5	-3.25	2.5	1	-2.25	-6.75	3.75	-0.25	-21.5	-20.25	1.75	13.5	13.25	14	16.25	6.75	1.25	2.5	-5.25	0.5	-3.75	-4.25	-6.5	-8	-4.5	1	0.75	4	-0.25	-3.25	-6.5	-2.25	4.75	-0.75	-2.5	-4.5	-4	3.25	1.75	4.5	1.75	-3.75	-4.25	-0.25	3
3.25	0.75	2.25	-1.25	7.25	6.5	-5.25	-0.5	2	1	-3.5	-17.25	-24.5	-12	2.25	14.25	15	7.75	8.25	-3.5	2	5	0.25	-8	0	5.5	-6.5	-7.25	-2.5	-5.5	-4.25	6.5	10.75	4.25	-3	-5.25	-7	-6	3.5	7.75	7	2.75	0.5	0.5	4.75	3.75	-1	-6.25
0.5	3	-5.25	-8	-1.75	4	3	4	3.25	2.75	-0.75	-15.25	-22.25	-3	13.75	11.75	8.75	9	2	-2.75	4.25	9.5	1.75	0.5	-4.25	-6	-14.25	-13.75	2	2.75	-2	3.75	0.75	-7.25	-1.75	-5.5	0.25	4.75	2.5	-3	-2.5	5	10.75	4.75	3	-1.75	-1.25	2.75
-5.5	4.5	2.75	-4.25	-0.5	6.25	-4.75	-6	6	1.75	-9.75	-27	-15.25	11	16	13.25	9.5	8.75	6	7.5	-2	-7.25	-0.5	1.75	-4.25	-5.5	0.75	0.5	-1.25	-0.75	-4.25	-4	-2.75	5.75	0.75	-3.5	-3.5	-2.25	-0.75	0.25	-0.75	0	1	8.25	3.75	1.5	-5.25	-0.75
9.25	4.75	6.5	6.75	-0.75	-3.25	-2.5	-3	-5.25	1.25	-0.5	-16	-10.25	5	11.75	15.5	6.5	3	2	-1.75	1.75	-4.75	-10	-5.25	-0.75	-0.5	-4.25	-0.25	-0.75	1.25	4.25	-2.75	-5.75	3.25	7	1.75	-2.25	5.25	7.25	4.75	-3.25	-1.5	-4.5	-6	-5	-2.25	-0.25	-0.75
7	7	4.25	5	1.25	3	3.5	5	-5.25	-4.5	-1.75	-13.25	-27.5	-17.5	-2	14	19.75	17.75	6.25	-8	-1.5	-0.75	-2	-4.75	-4	0.25	-0.25	-1	-2	1.75	2.5	-0.75	0	2.5	-2.25	3.75	3.25	4.5	4.25	1.75	0.5	2.5	1.5	3.75	-3.5	-7.25	-2.25	1.75
0.75	4.25	9.5	8.25	1.75	1.25	1.25	-3	-1.5	3.25	-8	-34.5	-29.5	0.5	16.5	15.75	10.75	9.25	1.25	-2.75	1.5	5	7	1.75	-0.5	-6.5	-14	-3	5.5	-2.75	-6	-8.5	-5	-0.75	-3	8.75	9.5	-0.5	6	0.75	1	-0.25	0.5	3.5	4.75	4	-0.5	7.5
-1	-0.5	8.25	5.5	2.75	2	-6.5	-8.75	-0.5	-4.25	-12	-19	-22	-11	16.5	23.75	27.25	18.5	7.5	1.25	-5.75	-1	0.75	-7	-6.5	-3.25	0.25	-0.75	-2	-0.5	2	1.5	-1.25	-5	-2.25	0.75	-1.75	1.25	1.75	-3	-2.75	-0.25	-6.25	-3.5	-0.75	1	-2.25	-1.5
-3.5	3.25	4	6.5	-0.75	-0.25	0.25	1	0.75	1.75	-9	-21.75	-21.25	9.5	16	10.25	12.5	9	6	3.25	0.25	3.75	-2.5	-3.25	-6	-6	-7	0	0.5	4	0.25	-4	-5.5	-5.5	-3.25	2.25	-1.5	-2.75	-3	-1.5	8.75	9.25	2	3	0.75	-1.25	3.75	6.5
10	9.5	4.75	2.5	5.5	8.25	7.5	3.75	0.75	-0.5	-9.25	-22.25	-25.75	-13.5	1.25	10.75	16.5	16.5	11.75	6.25	3.25	-5.25	-5.25	-3.5	7	4	-7.5	-8.75	-7.25	-5.25	-2.25	2.25	-5	-5	-2	1.25	2.25	4.5	-1.25	2	0.25	2.75	4.75	4	-2	-1.5	-5.75	-1.5
-6.25	-8	3	3.25	2	-1	-7.5	-3.75	6.75	6.5	-3	-19.5	-23.75	-8.25	14	29	20	12.5	5	-1	3.25	-4.5	-8.75	0.75	7.75	1.5	-4.5	-4	-4	-5.5	-7.5	-4.5	1.25	2	0	2.5	-1.5	-1.75	2	0.5	-5	-3	6.25	-1.25	-5.5	1	3.75	8.25
-3.25	-5.25	-7.25	-4.25	-1.25	3	-0.75	0.25	10	4.5	-11.75	-18	-5.5	11.5	16	15.25	13.5	3.5	1.25	0.25	0.25	1	-6.5	-7.75	-11.75	-9.25	-1.75	2.75	-3.25	-4.25	-2.75	-4.5	1.5	5	8.25	12	4	-5.25	-9.75	-0.75	3.25	-3.5	2	6.25	-3.25	-1	4.25	5.75
-1.25	0.5	1	0	-3	-3.5	-0.75	1	-0.5	-2.5	-1.75	-12.25	-17.25	-6.25	8.75	14	10.5	8	4.75	1.75	5.75	-1.5	0	0	-2	-0.25	-5.5	-9.5	-6.25	-1.5	2	3.5	2.5	-3.25	-4.25	0.25	3.25	6	0.75	4.5	-3	0.5	2.75	-2.75	-3	-4.5	4.5	1
-2.75	2.25	-0.75	0.25	1.75	4.25	-0.5	-3.25	0.25	3	-4	-18.25	-12.25	-1	9.5	24.75	16.25	10.75	8.5	3.5	-1	-5.25	-0.25	-6.75	-5.5	-5.75	4.5	-2.25	-10.25	-2	-3.75	-3.5	-3.75	2.75	4	-3.25	-5.75	1.5	-2.5	2	1	-3.75	-4	-1.75	5.75	0.75	2	9.75
-7.25	-7.75	-4	5.5	9.5	3	-2.5	-2.5	4	2.5	4	-14	-22.75	-9.5	-1.25	13	21	17.5	9.5	2.75	-2	-6.25	-0.75	6	-5	-8.75	-5.75	-2	-6.5	2.25	-3.5	-11.5	-6.5	2	6.75	4.5	1.5	-2.75	-2	-0.5	3	10.25	4.5	2.75	2.75	-1.5	-1.5	4
-3.75	4.75	11.75	11.5	10.5	3.5	-1.75	-7.25	-7	9.25	-1.75	-22.5	-29.5	-15.75	7.25	11.5	16.25	17	9	2	-1.75	-2.75	-1	2	0.75	-2.5	2.5	3.25	4	-4.25	-6	-8.75	-5.5	3.25	-0.25	-8.5	-2	6	3	5.75	5	-4.75	-5.5	1.25	0	-6	-2.75	-0.75
8.75	-3.5	-6.25	1.75	4.25	-4.75	-3.25	-6.25	-4	-2.75	-10.5	-14.25	-10.25	9.5	15.5	11.25	10.5	3.5	6.75	1.75	-7.5	-3	-1.25	-3.75	8	-2.25	-3.5	-0.75	1	-9.25	-2.75	6	-2.5	-1.5	1.25	-4.75	-3.5	4.25	-7.25	1	5	7	0.5	-5.25	11.75	6	-5	-2
-2	-4.25	-4.5	-1.5	1.5	-2	-0.25	-0.75	9.75	2.25	-10	-16	-15.75	-0.5	13.5	16.5	17.5	12	13	5.75	-5.25	-11.5	-4.25	2	-1.75	-2.75	-1	-6.25	3.5	0.75	-4.5	-7.5	-4.75	1.75	7.25	-3.75	-12.75	-9	-1.25	7.25	2.75	0.25	5.75	4	3.25	8.25	-4.5	-7.75
-3.25	1	3	0.5	1.75	7	2.5	2	-4	-5.25	-7.75	-21.5	-22.5	-7.5	7.75	14.75	16	13.25	16.5	6.75	-4	-0.5	9	-1.5	-11	-12.25	-7.25	2.5	6	-2	0.25	1.5	-7.5	-2.5	-2.75	1.75	0.75	0.25	2.75	5.5	0	-4.25	-10.75	-9.5	7.25	4.75	0.5	-1
0.25	4.5	-0.75	-2	4.25	1	-3	-1	2	3	-9.75	-21.25	-19.75	-1	16.5	20.5	15.25	2.5	-2.75	-2.75	0.75	1	2.5	1.25	1.25	-1	-3.25	-4.25	-1	-1.75	-2.5	-9.75	2	3.5	-5.25	-6	5	5.75	5.5	-2.75	-7	2	8.75	-1.75	-3.75	-1.25	3	6.25
6	-1.25	-6	-1.5	-0.25	8.75	7.5	-1.25	-6.75	5	5.25	-15.75	-28.75	-20.25	-5.25	13	21.25	10.5	13.75	3.75	-1.25	5.75	3.25	0.5	-0.25	-5.25	-8.75	-4	-3.5	-5.25	-3.25	0.5	-0.5	-2	2.25	4.25	3.75	5.75	6	3	-1.5	-7	-8.5	0.5	0.25	3.5	5.25	5.75
2	2.5	3.25	0.25	1.5	3	4.75	2.5	-2.75	0.75	-2.5	-12.5	-3.75	7	7.25	10.25	2.25	-5.25	-7.75	-3.5	-0.5	2.75	4.25	-3	-4.25	1	4.5	5.5	2	-1.25	-4.75	0	0.25	-4	0	1.25	-0.75	-6	-6.5	-4.25	0.75	4	7.5	2	-4	2	3.75	3.5
4	-3.5	-1	3.5	-4.5	3.5	3.25	-1.25	-2	7.75	-0.5	-19.5	-16.5	2	10.75	17	9.75	3.5	-2	-8.25	-5.5	-3	-1.25	2.5	2.75	0.75	-2	-3.25	0	2.5	5.75	-3.5	1	4.75	-1.75	-3.5	-6.25	-3	-2.25	1.25	0.75	2	-1.75	5.25	1.75	2.5	5	0.5
-3.25	0.5	0.75	7.5	4	0	-0.75	-8	0.25	8	6	-14.25	-30.75	-16.5	-2	14	13	10	11.75	14.25	8.25	-0.5	-2.25	1.25	1.25	-3	-4.75	-2.5	-6.75	-3.75	-2.25	-0.25	-1.25	-1.75	5	1.25	-5.25	-3.75	-1.75	-2.25	-2	0.5	6.25	-4	-5.5	10.25	10.25	5.25
-3.75	-1	4	4.5	0.5	-5.75	-4.75	6.5	8.25	9.5	-1.25	-14.25	-22.5	-18.5	7	24.75	16.75	9.25	-1.25	-7.25	-0.5	-2.75	-3.75	-2.25	1.75	0.75	0	4.75	-0.25	-4.75	0.5	1.5	-4.75	-6.25	-6.25	-0.25	1.5	2.5	-3	-3.5	-3.75	3	6	-1.5	5.25	6.5	7.75	-0.25
-2.5	2	1.25	0.25	5.75	8.25	4.75	-11	-11.5	-4.75	-11.5	-22.5	-22.5	-6	15.25	22.75	18	13.5	5.25	-9	-8.5	-1.25	4.25	5.75	4	0.5	-2.75	-7.5	-2.25	3.25	5.75	2.5	-3.25	-8.25	-3.25	2.75	0.25	2.75	-1	-2.25	-0.25	-1.75	-3.25	1.5	1.25	3.25	-1.5	0.5
3.75	4.75	4	-2.25	-9.25	-6.5	0.75	5	6.75	3.25	-5	-12.75	-9.25	-9	-0.5	10.25	-0.25	-2.25	7.5	2	4.25	2.75	0.75	1.25	2.75	1.25	-8.25	2.25	7	-3.5	-5.75	3.25	6	4.25	1.25	-2.75	-2.25	-6.25	-4	0.5	3	-3.75	4.5	-0.25	-4.5	-2.25	-3	-1.75
-2.25	-1.25	1.75	-1	-3	-2	-3.25	4.75	6.25	2.25	-9.25	-27.75	-16.25	-0.75	7	16.5	20.5	9.75	-0.75	-3	-2	0.5	2.25	1.25	-3	4.5	-0.75	-7.25	-3.75	1.5	-4	0	1.25	-2	-4.25	-6.75	-3.75	0	-4.25	1.75	7.25	3.5	2.25	3	4	2.75	-3.75	-0.25
1.5	0.25	-0.5	1.5	0	3.75	-2.25	-8.75	-1.25	0.75	2	-12.75	-26.5	-21	-2.5	14.25	27	11	4	8	0.25	-0.5	6	4.5	-10	-6	0	0.25	-2.75	1.25	3	-8.25	-6.25	-3.25	0.5	-1.25	-3.5	-3	-0.25	-5.25	-2.5	2	2.5	2.5	10	7.5	4.75	-0.5
7	-0.25	-3.75	3.25	5.5	-2.5	3.25	9	6.25	3.75	-7.25	-28	-22	5	12.5	11.25	10.5	4.75	-1.25	0.75	-1.75	2	5.25	5	-2.25	-1.75	-0.5	-1.75	-7.75	-9.5	-12.25	-12.5	-2.5	4.25	1.5	1.5	2.75	1.25	3.25	0	-3.75	9	10.75	4.5	2.5	3.5	1	1.25
-1.25	2.25	5	4	-0.75	0.25	3.5	5.25	-1	3.75	2.25	-15.25	-26.75	-10.25	9.25	16.75	11	15.75	10.5	-1	4.5	0.75	-4	0.75	-1.75	-4	-2.75	-6.75	-0.75	-1.25	-2.75	-8.75	-2	-4	-4.25	-2	0.5	-1.25	-0.5	4.75	8.5	6.25	3.5	-0.5	-3.5	4.75	8.5	3.75
-4.25	-4	-2.25	4	-4.5	-3.25	0	0.5	9.25	13	-1.5	-22	-16.25	6.5	17.75	21.25	18.75	12.75	1.5	-6.5	4	0.75	1.5	0.25	-7	-10.25	-9.75	-7.75	-4	2.5	-4	-8.75	-7	-0.5	-1	-2.75	-2	2	1.25	1.75	-2.75	-5.75	4.5	13.5	5	-0.25	1	0.75
8.25	-0.75	-0.75	2.5	-0.5	-1.25	-5.25	-4.25	5.25	8	-1.75	-29.25	-27.75	0.75	16.75	21	13.25	2.25	1.25	-1	5	6.75	-5.5	-6.5	0.25	1.5	2.5	2.25	-3.75	-6	-5.5	-1.25	1	-1.5	0.5	-0.5	-5.5	-2.25	0.75	-4	-1.75	4.5	2.5	0	2	4.5	-4.25	-7.25
-1.25	-10.75	-1	-0.75	3	-1.75	-6.25	-0.25	6.5	4.25	-9	-31	-19.75	5.5	16.75	18.25	15.25	15.5	7.5	3.25	0.75	1.5	2.5	2	-3.5	-8	-4.25	-9.25	-3.75	-2.5	-2.75	1.75	-3.25	-2.25	-2.25	-0.5	-2.5	-4	2.25	2.5	-0.75	3.25	-0.25	-2.5	3.75	0	0.25	2.25
-9	-3.25	1.75	6.75	8.75	7.25	-0.5	-4	4.25	1.25	-10.5	-25.5	-20.75	-1	9	14.5	23	11.75	-0.5	3	4.75	3.75	-1	-3.25	-2.5	-6.25	-9.5	-5.25	-1.25	4.75	1.75	-5.25	-7.75	-0.75	-6	-2	-2.5	4.25	8.25	14.5	-0.25	-7	-2.25	8	4.75	7.75	2.5	-2.25
4.75	4	0.75	3	4.75	1	-3.25	-11.25	-2	5.25	-5.25	-22.75	-30.75	-14.75	7.25	20.25	15.75	12	4	-0.75	6.25	1.5	4.5	2	2.25	1	-7	-2.5	-3	-1.5	7.75	5.5	2.5	-2.5	-4	-2	-2.25	-2.25	-6.5	-4.25	-2.75	-2.25	1.5	-2.25	-2	0.25	10.5	8.75
2.5	2.75	1.25	3	-2.75	-5.75	-5	-6.75	1.25	8	2	-22.25	-24.5	-8.5	6.25	23.5	25	14.5	5.75	3.5	-9.5	-8.75	1	6.75	-0.25	-6.75	-1.25	-0.25	-9.25	-2.5	1.5	2.5	-1.25	1.25	2.5	0	-5.5	-6.75	-3.25	-1.75	1.5	-2.5	-3.25	3	9.75	5.75	0	0.25
-0.75	-0.5	-0.75	2.25	0.75	-5.5	-9	-4.5	1.75	4.25	-0.25	-19	-15.5	2.75	15.25	14.25	9.75	8.75	3.25	6.25	1.75	-4.25	-2	2.5	-2.75	-2.75	-4.25	-5	-1.5	-1.75	-5.75	-0.75	1.5	1.75	-0.25	-2	-4.25	-0.5	2.25	1	-5.75	-7.25	-2.5	5.25	0.25	5	4.25	0.25
1.5	2	4	2	-2.75	-6.25	3.75	-1	5.5	5	-5.25	-19.25	-15.25	-2	10.5	16	12.5	8	7.25	2	4	-2.5	-0.25	0.25	-4.5	1.75	-3	-5.75	-5.25	-2.25	-2.75	-7.5	0.5	2	-1.5	-0.5	2.25	-3	-4.75	-0.5	2.5	1.75	4	-1.75	0.25	0.75	3.75	7.25
0	3.5	-2.25	-2.25	9	6	-1	3.25	6.25	0.5	-4.25	-23.75	-22.5	-6.75	7.5	15.75	17.75	11	5.25	5.5	-1.75	-4.25	-3.25	2.25	-1.25	-9.25	-1.75	-2.75	-3	2.75	-6.25	-3.5	6.25	1.5	-0.5	2.25	4	-0.25	0.25	-7.5	-4.25	3.5	2	2.75	0	-4.75	3	6.25
-1.5	1	1.5	4.5	4.25	4.5	-0.5	3.25	0.25	5.5	-7.5	-23.25	-16	-6.25	9.5	23.25	17.25	0.75	5	8.25	-0.75	-3.25	0	4	-4.75	-4	-3.25	-5.5	-2.75	-1.25	1.5	-7.25	-5	-3	-4.25	-2.25	0.25	1.75	0.75	-4.75	-5	6.75	2.25	-1.75	2.75	4.5	9	2.5
0.25	-1.25	-4.5	-0.5	1.75	4.5	4.5	-4	2	12.5	-8.75	-33.75	-28.5	-2.25	17	21	18.25	7.25	6.5	4.25	13.25	1.25	-8.25	-8.75	-2.75	0.25	-1.75	-3	-4.75	-1.5	4.25	-2	-4	4	0.5	-5	6	2.25	-2.5	0.25	-7.25	-1	3	1.75	-8.5	-4.75	8	4.5
11.25	10.25	10.5	15.25	3.75	-2.5	-2.75	1.25	3.25	1	-7	-21	-17.25	-5.75	0	12.25	18.5	4	6.5	4.75	-5.5	-3.25	-2.25	-5	-0.25	3	-3	3.75	0.5	-8	-13.5	-6.75	5.5	4.25	1	3	-4.75	-5.5	7.5	8	-2	2	3.25	5.5	-2.25	-7	0	0.5
0.75	0.25	7.25	3.25	7.25	0.75	2	4	5.75	4.25	-5	-18.75	-14.5	-11	5.75	16.75	16.75	5.75	0	-1	-1.75	-2	2.75	2	-3.75	-8.25	-2.25	2.5	3	-3.75	-5.75	-7	-6.75	-3.25	-0.25	0.5	-0.5	0.75	0.5	2.25	7	0.75	2	-0.5	-2	4	-1.5	3.25
-4.25	1.75	8	2.75	2	5	2.75	2.75	0	1.75	-5	-18.25	-19	-0.25	17.5	20.75	10.25	3.5	3.5	0	-0.25	0	0	0.25	1	-1.25	0	1.25	-10	-4.5	0.5	-2.75	-6.25	-6.25	-1.75	-2.75	-6.75	-3	0.5	7.75	6	3.5	4	0.75	4	4.25	3.75	5.25
1.5	5	8.75	8	4.5	6.25	-2.25	-5	-3	-1	1.75	-13.5	-21.75	-14.75	0.75	12.25	7.25	9.75	7	4	-0.75	-1.25	5.25	7	-3.75	-9.5	1.25	-0.25	-4	-5	0.25	0.25	-6.75	2	7.75	-0.5	0.75	-0.75	-8.75	-4.5	-3	3.25	7.5	1.75	-3.25	-1.25	2.75	4.75
-2.5	2	9	4.25	-0.5	-2.75	5.75	-1.25	-2.5	7	-0.25	-13.25	-16.25	-6.5	11	12.5	0.75	0.5	2	0.75	-0.25	0.75	-2.75	0.25	3	1.25	-6	5.5	2.25	-8.75	-1	2.5	-3.25	-2.5	0.25	8	4.25	-6.25	-6	-8	-4.5	0	3.25	5.75	6.75	2.75	-0.5	-1.5
5	4.75	1.25	4.75	4.5	7.25	1.25	-1.5	0.25	3.5	-1.75	-17.25	-27	-14.25	3.5	23	22.75	10.25	-8.25	-8.5	-4.5	-5.75	0	4.25	0.5	8.75	5.25	-4	3	4.5	-3.75	-4.75	-10	-9	-0.25	3.25	1.75	1.5	-2.25	-5.75	-3.25	6.75	3	0.5	0.75	2	6	2.75
[truncated: 6,446 more rows]

## Sheet: Place2Face.all.flashflneutralh1
-6.66667	-6.66667	-6.66667	-6.66667	-6.66667	-6.66667	-6.66667	-6.66667	-6.66667	-6.66667	-6.66667	-6.66667	-6.66667	-6.66667	-6.66667	-6.66667	-6.66667	93.3333	-6.66667	-6.66667	-6.66667	-6.66667	-6.66667	-6.66667	-6.66667	-6.66667	93.3333	-6.66667	-6.66667	-6.66667	-6.66667	-6.66667	-6.66667	-6.66667	-6.66667	-6.66667	-6.66667	-6.66667	-6.66667	-6.66667	93.3333	93.3333	-6.66667	-6.66667	-6.66667	-6.66667	-6.66667	-6.66667	-6.66667	-6.66667
[truncated: 29 more rows]
[truncated: 120 more columns]

[truncated: 25 more sheets: Place2Face.all.flashflneutralh5, Place2Face.all.flashimneutralh1, Place2Face.all.flashimneutralh5, Place2Face.all.realflneutralh00, Place2Face.all.realimgimgneutra, Place2Face.all.realimimneutralh, Place2Face.all.realimneutralh00, Place2Face.avg, Place2Face.se, Place2Face.avg_fit, Place2Face.se_fit, Place2Face.raster, Face2Place.all.flashflneutralh1, Face2Place.all.flashflneutralh5, Face2Place.all.flashimneutralh1, Face2Place.all.flashimneutralh5, Face2Place.all.realflneutralh00, Face2Place.all.realimgimgneutra, Face2Place.all.realimimneutralh, Face2Place.all.realimneutralh00 …]
