# Supplementary material for: Single-neuron correlates of visual consciousness in human lateral occipital complex
Source: Nat Commun. 2025 Dec 15;16:11008. doi: 10.1038/s41467-025-67077-w (PMC12705761; doi:10.1038/s41467-025-67077-w)
Supplement: Supplementary file 4 — Source Data [file 41467_2025_67077_MOESM4_ESM.zip › SourceData/Figure4B.xlsx]

## Sheet: face.avg
-0.673364
-0.671747
-0.690261
-0.695192
-0.708868
-0.702114
-0.687556
-0.674179
-0.665604
-0.670306
-0.658292
-0.65868
-0.651267
-0.665723
-0.666042
-0.672139
-0.663872
-0.669407
-0.660075
-0.671936
-0.665776
-0.664886
-0.646726
-0.646558
-0.642795
-0.636809
-0.618796
-0.614583
-0.610244
-0.627022
-0.636846
-0.657085
-0.66033
-0.685271
-0.673509
-0.654428
-0.634449
-0.629174
-0.581274
-0.485221
-0.35589
-0.240458
-0.135714
-0.0127477
0.110101
0.270009
0.348066
0.456877
0.520068
0.594554
0.598443
0.565092
0.504092
0.381773
0.295614
0.184621
0.129288
0.05334
0.0219293
-0.0108562
-0.033202
-0.0588131
-0.0495492
-0.0559815
-0.0536122
-0.0847628
-0.0624741
-0.0618262
-0.0469729
-0.0581377
-0.033874
-0.0435987
-0.0500436
-0.0777135
-0.0682801
-0.0986542
-0.110954
-0.139178
-0.117136
-0.121012
-0.121988
-0.156909
-0.180385
-0.184517
-0.179319
-0.18494
-0.209934
-0.229928
-0.217199
-0.186657
-0.162621
-0.153953
-0.198828
-0.236375
-0.272666
-0.242281
-0.248687
-0.277563
-0.319299
-0.313933
-0.285285
-0.29214
-0.314367
-0.347538
-0.34556
-0.344776
-0.327819
-0.340533
-0.344982
-0.350696
-0.359055
-0.370341
-0.367043
-0.341144
-0.334546
-0.343621
-0.358769
-0.379091
-0.390342
-0.402927
-0.371478
-0.353009
-0.371348
-0.408377
-0.408226
-0.393756
-0.351174
-0.331769
-0.291431
-0.295798

## Sheet: face.se
0.0257409
0.0247314
0.0261154
0.0236598
0.0238928
0.0240792
0.0243746
0.0252947
0.0254057
0.0263754
0.0252025
0.0264088
0.0254503
0.0259927
0.0247504
0.0256035
0.0240368
0.0248955
0.0257311
0.0259188
0.0245614
0.0259483
0.0251598
0.0257357
0.0255917
0.0255599
0.026558
0.0274914
0.026419
0.0276819
0.026805
0.0269198
0.0262668
0.0272347
0.0236211
0.0268097
0.0283966
0.0268856
0.0278573
0.0308906
0.0325842
0.0348906
0.0376756
0.0387813
0.0434668
0.0441373
0.0471461
0.0458423
0.0481648
0.0475198
0.048043
0.0484332
0.0470152
0.0455265
0.0430924
0.0438748
0.0407953
0.040584
0.0400653
0.0394315
0.0407676
0.0383696
0.0395109
0.0404737
0.0386881
0.0388208
0.0378237
0.0406674
0.0388782
0.0393513
0.0396253
0.040293
0.0385131
0.0405495
0.0399049
0.0390575
0.0379005
0.0387087
0.0376358
0.0400331
0.0382065
0.0377213
0.0374827
0.0359214
0.0377618
0.0372371
0.0360397
0.0367095
0.0364637
0.0373153
0.0378481
0.0374678
0.0382465
0.0360504
0.0348653
0.0363785
0.0378757
0.034921
0.0330647
0.0347008
0.0359637
0.0366232
0.0345891
0.034909
0.0338835
0.0351344
0.0347004
0.0344571
0.0345746
0.0334786
0.0344175
0.0339274
0.0329902
0.0353847
0.0361576
0.0334595
0.0348667
0.0340914
0.0324228
0.0328935
0.0335427
0.0357426
0.0355748
0.0324796
0.031637
0.0347013
0.0328354
0.0357678
0.0369677
0.034707

## Sheet: face.all
-0.823121	-0.823121	-0.823121	-0.823121	-0.823121	-0.823121	-0.823121	-0.823121	-0.823121	-0.823121	-0.823121	-0.823121	-0.823121	-0.823121	-0.823121	-0.823121	-0.823121	-0.823121	-0.823121	-0.823121	-0.823121	-0.823121	-0.823121	-0.823121	-0.823121	-0.823121	-0.823121	-0.823121	10.0757	-0.823121	-0.823121	-0.823121	-0.823121	-0.823121	-0.823121	-0.823121	-0.823121	-0.823121	-0.823121	-0.823121	-0.823121	-0.823121	-0.823121	-0.823121	-0.823121	-0.823121	-0.823121	-0.823121	-0.823121	-0.823121
-0.459826	-0.459826	-0.459826	-0.459826	-0.459826	-0.459826	-0.459826	-0.459826	-0.459826	-0.459826	-0.459826	-0.459826	-0.459826	-0.459826	-0.459826	-0.459826	-0.459826	-0.459826	-0.459826	-0.459826	-0.459826	-0.459826	-0.459826	-0.459826	-0.459826	-0.459826	-0.459826	-0.459826	-0.459826	-0.459826	-0.459826	-0.459826	-0.459826	-0.459826	-0.459826	-0.459826	-0.459826	-0.459826	-0.459826	-0.459826	-0.459826	-0.459826	-0.459826	-0.459826	-0.459826	-0.459826	-0.459826	-0.459826	-0.459826	-0.459826
-0.823121	-0.823121	-0.823121	-0.823121	-0.823121	-0.823121	-0.823121	-0.823121	-0.823121	10.0757	-0.823121	-0.823121	-0.823121	-0.823121	-0.823121	-0.823121	-0.823121	-0.823121	-0.823121	-0.823121	-0.823121	-0.823121	-0.823121	-0.823121	-0.823121	-0.823121	-0.823121	-0.823121	-0.823121	-0.823121	-0.823121	-0.823121	-0.823121	-0.823121	-0.823121	-0.823121	-0.823121	-0.823121	-0.823121	-0.823121	-0.823121	-0.823121	-0.823121	-0.823121	-0.823121	-0.823121	-0.823121	-0.823121	-0.823121	-0.823121
-0.459826	-0.459826	-0.459826	-0.459826	-0.459826	-0.459826	-0.459826	-0.459826	-0.459826	-0.459826	-0.459826	-0.459826	-0.459826	-0.459826	-0.459826	-0.459826	-0.459826	-0.459826	-0.459826	-0.459826	-0.459826	-0.459826	-0.459826	-0.459826	-0.459826	-0.459826	-0.459826	-0.459826	-0.459826	-0.459826	10.439	-0.459826	10.439	-0.459826	-0.459826	-0.459826	-0.459826	-0.459826	-0.459826	-0.459826	-0.459826	-0.459826	-0.459826	-0.459826	-0.459826	-0.459826	-0.459826	-0.459826	-0.459826	-0.459826
-1.18641	-1.18641	-1.18641	9.71241	-1.18641	-1.18641	-1.18641	-1.18641	-1.18641	-1.18641	-1.18641	-1.18641	9.71241	-1.18641	-1.18641	-1.18641	-1.18641	-1.18641	-1.18641	-1.18641	-1.18641	-1.18641	-1.18641	-1.18641	-1.18641	-1.18641	-1.18641	-1.18641	-1.18641	-1.18641	-1.18641	-1.18641	-1.18641	-1.18641	-1.18641	-1.18641	-1.18641	-1.18641	-1.18641	-1.18641	-1.18641	-1.18641	-1.18641	-1.18641	-1.18641	-1.18641	-1.18641	-1.18641	-1.18641	-1.18641
-0.459826	-0.459826	-0.459826	-0.459826	-0.459826	-0.459826	-0.459826	-0.459826	-0.459826	-0.459826	-0.459826	-0.459826	-0.459826	-0.459826	-0.459826	-0.459826	-0.459826	-0.459826	-0.459826	-0.459826	-0.459826	-0.459826	-0.459826	-0.459826	-0.459826	-0.459826	-0.459826	-0.459826	-0.459826	-0.459826	-0.459826	-0.459826	-0.459826	-0.459826	-0.459826	-0.459826	-0.459826	-0.459826	-0.459826	10.439	-0.459826	-0.459826	-0.459826	-0.459826	-0.459826	-0.459826	-0.459826	-0.459826	-0.459826	-0.459826
-0.823121	-0.823121	-0.823121	-0.823121	-0.823121	-0.823121	-0.823121	-0.823121	-0.823121	-0.823121	-0.823121	-0.823121	-0.823121	-0.823121	-0.823121	-0.823121	-0.823121	-0.823121	-0.823121	-0.823121	-0.823121	-0.823121	10.0757	-0.823121	-0.823121	-0.823121	-0.823121	-0.823121	-0.823121	-0.823121	-0.823121	-0.823121	-0.823121	-0.823121	-0.823121	-0.823121	-0.823121	-0.823121	-0.823121	-0.823121	-0.823121	-0.823121	-0.823121	-0.823121	-0.823121	-0.823121	-0.823121	10.0757	-0.823121	10.0757
-1.18641	-1.18641	9.71241	-1.18641	-1.18641	-1.18641	-1.18641	-1.18641	-1.18641	-1.18641	-1.18641	-1.18641	-1.18641	9.71241	-1.18641	-1.18641	-1.18641	-1.18641	-1.18641	-1.18641	-1.18641	-1.18641	-1.18641	-1.18641	-1.18641	-1.18641	-1.18641	-1.18641	-1.18641	-1.18641	-1.18641	-1.18641	-1.18641	-1.18641	-1.18641	-1.18641	-1.18641	-1.18641	-1.18641	-1.18641	-1.18641	-1.18641	-1.18641	-1.18641	-1.18641	-1.18641	-1.18641	-1.18641	-1.18641	-1.18641
9.34911	-1.54971	-1.54971	-1.54971	-1.54971	-1.54971	9.34911	-1.54971	-1.54971	-1.54971	-1.54971	9.34911	-1.54971	-1.54971	-1.54971	-1.54971	-1.54971	-1.54971	-1.54971	-1.54971	-1.54971	-1.54971	-1.54971	-1.54971	-1.54971	-1.54971	-1.54971	-1.54971	-1.54971	-1.54971	-1.54971	-1.54971	-1.54971	-1.54971	-1.54971	-1.54971	-1.54971	-1.54971	-1.54971	-1.54971	-1.54971	-1.54971	-1.54971	-1.54971	-1.54971	-1.54971	-1.54971	-1.54971	-1.54971	-1.54971
-1.18641	-1.18641	-1.18641	-1.18641	-1.18641	-1.18641	-1.18641	-1.18641	-1.18641	-1.18641	-1.18641	-1.18641	9.71241	-1.18641	-1.18641	-1.18641	-1.18641	-1.18641	-1.18641	-1.18641	-1.18641	-1.18641	9.71241	-1.18641	-1.18641	-1.18641	-1.18641	-1.18641	-1.18641	-1.18641	-1.18641	-1.18641	-1.18641	-1.18641	-1.18641	-1.18641	-1.18641	-1.18641	-1.18641	-1.18641	-1.18641	-1.18641	-1.18641	-1.18641	-1.18641	-1.18641	-1.18641	-1.18641	9.71241	-1.18641
-0.459826	-0.459826	-0.459826	-0.459826	-0.459826	-0.459826	-0.459826	-0.459826	-0.459826	-0.459826	-0.459826	-0.459826	-0.459826	-0.459826	-0.459826	-0.459826	-0.459826	-0.459826	-0.459826	-0.459826	-0.459826	-0.459826	-0.459826	-0.459826	-0.459826	-0.459826	-0.459826	-0.459826	-0.459826	-0.459826	-0.459826	-0.459826	-0.459826	-0.459826	-0.459826	-0.459826	-0.459826	-0.459826	-0.459826	-0.459826	-0.459826	-0.459826	-0.459826	-0.459826	-0.459826	-0.459826	-0.459826	-0.459826	-0.459826	-0.459826
-0.823121	-0.823121	-0.823121	-0.823121	-0.823121	-0.823121	-0.823121	-0.823121	-0.823121	-0.823121	-0.823121	-0.823121	-0.823121	-0.823121	10.0757	-0.823121	-0.823121	-0.823121	-0.823121	-0.823121	-0.823121	-0.823121	-0.823121	-0.823121	-0.823121	-0.823121	-0.823121	-0.823121	-0.823121	-0.823121	-0.823121	-0.823121	-0.823121	-0.823121	-0.823121	-0.823121	-0.823121	-0.823121	-0.823121	-0.823121	-0.823121	-0.823121	-0.823121	-0.823121	-0.823121	-0.823121	-0.823121	-0.823121	-0.823121	-0.823121
-0.459826	-0.459826	-0.459826	-0.459826	-0.459826	-0.459826	-0.459826	-0.459826	-0.459826	-0.459826	-0.459826	-0.459826	-0.459826	-0.459826	-0.459826	-0.459826	-0.459826	-0.459826	-0.459826	-0.459826	-0.459826	-0.459826	-0.459826	-0.459826	-0.459826	-0.459826	-0.459826	-0.459826	-0.459826	-0.459826	-0.459826	-0.459826	-0.459826	10.439	-0.459826	-0.459826	-0.459826	-0.459826	-0.459826	-0.459826	-0.459826	-0.459826	-0.459826	-0.459826	-0.459826	-0.459826	-0.459826	-0.459826	-0.459826	-0.459826
-1.18641	-1.18641	-1.18641	-1.18641	-1.18641	-1.18641	-1.18641	-1.18641	-1.18641	-1.18641	-1.18641	-1.18641	-1.18641	-1.18641	-1.18641	-1.18641	-1.18641	-1.18641	-1.18641	-1.18641	20.6112	-1.18641	-1.18641	-1.18641	-1.18641	-1.18641	-1.18641	-1.18641	-1.18641	-1.18641	-1.18641	-1.18641	-1.18641	-1.18641	-1.18641	9.71241	-1.18641	-1.18641	-1.18641	-1.18641	-1.18641	-1.18641	-1.18641	-1.18641	-1.18641	9.71241	-1.18641	-1.18641	-1.18641	-1.18641
-0.823121	-0.823121	-0.823121	-0.823121	-0.823121	-0.823121	-0.823121	-0.823121	-0.823121	-0.823121	-0.823121	-0.823121	-0.823121	-0.823121	-0.823121	-0.823121	-0.823121	-0.823121	-0.823121	-0.823121	-0.823121	-0.823121	-0.823121	-0.823121	-0.823121	-0.823121	-0.823121	10.0757	-0.823121	-0.823121	-0.823121	-0.823121	-0.823121	-0.823121	-0.823121	-0.823121	-0.823121	-0.823121	-0.823121	-0.823121	-0.823121	-0.823121	-0.823121	-0.823121	-0.823121	-0.823121	-0.823121	-0.823121	-0.823121	10.0757
-0.459826	-0.459826	-0.459826	-0.459826	-0.459826	-0.459826	-0.459826	-0.459826	-0.459826	-0.459826	-0.459826	-0.459826	-0.459826	-0.459826	-0.459826	-0.459826	-0.459826	-0.459826	-0.459826	-0.459826	-0.459826	-0.459826	-0.459826	-0.459826	-0.459826	-0.459826	-0.459826	-0.459826	-0.459826	-0.459826	-0.459826	-0.459826	-0.459826	-0.459826	-0.459826	-0.459826	-0.459826	-0.459826	-0.459826	-0.459826	-0.459826	-0.459826	-0.459826	-0.459826	-0.459826	-0.459826	-0.459826	-0.459826	-0.459826	-0.459826
-0.459826	-0.459826	-0.459826	-0.459826	-0.459826	-0.459826	-0.459826	-0.459826	-0.459826	-0.459826	-0.459826	-0.459826	-0.459826	-0.459826	-0.459826	-0.459826	-0.459826	-0.459826	-0.459826	-0.459826	-0.459826	-0.459826	-0.459826	-0.459826	-0.459826	-0.459826	-0.459826	-0.459826	-0.459826	-0.459826	10.439	-0.459826	-0.459826	-0.459826	-0.459826	-0.459826	-0.459826	-0.459826	-0.459826	-0.459826	-0.459826	-0.459826	-0.459826	-0.459826	-0.459826	-0.459826	-0.459826	-0.459826	-0.459826	-0.459826
-1.18641	-1.18641	-1.18641	-1.18641	-1.18641	-1.18641	-1.18641	-1.18641	-1.18641	9.71241	-1.18641	9.71241	-1.18641	-1.18641	-1.18641	-1.18641	-1.18641	-1.18641	-1.18641	-1.18641	-1.18641	-1.18641	-1.18641	-1.18641	-1.18641	-1.18641	-1.18641	-1.18641	-1.18641	-1.18641	-1.18641	-1.18641	-1.18641	-1.18641	-1.18641	-1.18641	9.71241	-1.18641	-1.18641	-1.18641	-1.18641	-1.18641	-1.18641	-1.18641	-1.18641	-1.18641	-1.18641	-1.18641	-1.18641	9.71241
-0.459826	-0.459826	-0.459826	-0.459826	-0.459826	-0.459826	-0.459826	-0.459826	-0.459826	-0.459826	-0.459826	-0.459826	-0.459826	-0.459826	-0.459826	-0.459826	-0.459826	-0.459826	-0.459826	-0.459826	-0.459826	-0.459826	-0.459826	-0.459826	-0.459826	-0.459826	-0.459826	-0.459826	-0.459826	-0.459826	-0.459826	-0.459826	-0.459826	-0.459826	-0.459826	-0.459826	-0.459826	-0.459826	-0.459826	-0.459826	-0.459826	-0.459826	10.439	-0.459826	-0.459826	-0.459826	-0.459826	-0.459826	-0.459826	-0.459826
-0.823121	-0.823121	-0.823121	-0.823121	-0.823121	10.0757	-0.823121	-0.823121	-0.823121	-0.823121	-0.823121	-0.823121	-0.823121	-0.823121	-0.823121	-0.823121	-0.823121	-0.823121	-0.823121	-0.823121	-0.823121	-0.823121	-0.823121	-0.823121	-0.823121	-0.823121	-0.823121	-0.823121	-0.823121	-0.823121	-0.823121	-0.823121	-0.823121	-0.823121	-0.823121	-0.823121	-0.823121	-0.823121	-0.823121	-0.823121	-0.823121	-0.823121	-0.823121	-0.823121	-0.823121	-0.823121	-0.823121	-0.823121	-0.823121	-0.823121
-0.823121	-0.823121	-0.823121	-0.823121	-0.823121	-0.823121	-0.823121	-0.823121	-0.823121	-0.823121	-0.823121	-0.823121	-0.823121	-0.823121	-0.823121	-0.823121	-0.823121	-0.823121	-0.823121	-0.823121	-0.823121	10.0757	-0.823121	-0.823121	-0.823121	-0.823121	-0.823121	-0.823121	-0.823121	-0.823121	-0.823121	-0.823121	-0.823121	-0.823121	-0.823121	-0.823121	-0.823121	-0.823121	-0.823121	-0.823121	-0.823121	-0.823121	-0.823121	-0.823121	-0.823121	-0.823121	-0.823121	-0.823121	-0.823121	10.0757
-0.459826	-0.459826	-0.459826	-0.459826	-0.459826	-0.459826	-0.459826	-0.459826	-0.459826	-0.459826	-0.459826	-0.459826	-0.459826	-0.459826	-0.459826	-0.459826	-0.459826	-0.459826	-0.459826	-0.459826	-0.459826	-0.459826	-0.459826	-0.459826	-0.459826	-0.459826	-0.459826	-0.459826	-0.459826	-0.459826	-0.459826	-0.459826	-0.459826	-0.459826	-0.459826	-0.459826	-0.459826	-0.459826	-0.459826	-0.459826	-0.459826	-0.459826	-0.459826	-0.459826	-0.459826	-0.459826	-0.459826	-0.459826	-0.459826	-0.459826
-0.459826	-0.459826	-0.459826	-0.459826	-0.459826	-0.459826	-0.459826	-0.459826	-0.459826	-0.459826	-0.459826	-0.459826	-0.459826	-0.459826	-0.459826	-0.459826	-0.459826	-0.459826	-0.459826	-0.459826	-0.459826	-0.459826	-0.459826	-0.459826	-0.459826	-0.459826	-0.459826	-0.459826	-0.459826	-0.459826	-0.459826	-0.459826	10.439	-0.459826	-0.459826	-0.459826	-0.459826	-0.459826	-0.459826	-0.459826	-0.459826	-0.459826	-0.459826	-0.459826	-0.459826	-0.459826	-0.459826	-0.459826	-0.459826	21.3378
-0.459826	-0.459826	-0.459826	-0.459826	-0.459826	-0.459826	-0.459826	-0.459826	-0.459826	-0.459826	-0.459826	-0.459826	-0.459826	-0.459826	-0.459826	-0.459826	-0.459826	-0.459826	-0.459826	-0.459826	-0.459826	-0.459826	-0.459826	-0.459826	-0.459826	-0.459826	-0.459826	-0.459826	-0.459826	-0.459826	-0.459826	-0.459826	-0.459826	-0.459826	-0.459826	-0.459826	-0.459826	-0.459826	-0.459826	-0.459826	-0.459826	-0.459826	-0.459826	-0.459826	-0.459826	-0.459826	-0.459826	-0.459826	-0.459826	-0.459826
-0.823121	-0.823121	-0.823121	-0.823121	-0.823121	-0.823121	-0.823121	-0.823121	-0.823121	-0.823121	-0.823121	-0.823121	-0.823121	-0.823121	-0.823121	-0.823121	-0.823121	-0.823121	-0.823121	-0.823121	-0.823121	-0.823121	10.0757	-0.823121	-0.823121	-0.823121	-0.823121	-0.823121	-0.823121	-0.823121	-0.823121	-0.823121	-0.823121	-0.823121	-0.823121	-0.823121	-0.823121	-0.823121	-0.823121	-0.823121	-0.823121	-0.823121	-0.823121	-0.823121	-0.823121	-0.823121	-0.823121	-0.823121	-0.823121	-0.823121
-0.823121	-0.823121	-0.823121	-0.823121	-0.823121	-0.823121	10.0757	-0.823121	-0.823121	-0.823121	-0.823121	-0.823121	-0.823121	-0.823121	-0.823121	-0.823121	-0.823121	-0.823121	-0.823121	-0.823121	-0.823121	-0.823121	-0.823121	-0.823121	-0.823121	-0.823121	-0.823121	-0.823121	-0.823121	-0.823121	-0.823121	-0.823121	-0.823121	-0.823121	-0.823121	-0.823121	-0.823121	-0.823121	-0.823121	-0.823121	-0.823121	-0.823121	-0.823121	-0.823121	-0.823121	-0.823121	-0.823121	-0.823121	10.0757	-0.823121
-0.459826	-0.459826	-0.459826	-0.459826	-0.459826	-0.459826	-0.459826	-0.459826	-0.459826	-0.459826	-0.459826	-0.459826	-0.459826	-0.459826	-0.459826	-0.459826	-0.459826	-0.459826	-0.459826	-0.459826	-0.459826	-0.459826	-0.459826	-0.459826	-0.459826	-0.459826	-0.459826	-0.459826	-0.459826	-0.459826	-0.459826	-0.459826	-0.459826	-0.459826	-0.459826	-0.459826	-0.459826	-0.459826	-0.459826	-0.459826	-0.459826	10.439	-0.459826	-0.459826	-0.459826	-0.459826	-0.459826	-0.459826	-0.459826	-0.459826
-0.459826	-0.459826	-0.459826	-0.459826	-0.459826	-0.459826	-0.459826	-0.459826	-0.459826	-0.459826	-0.459826	-0.459826	-0.459826	-0.459826	-0.459826	-0.459826	-0.459826	-0.459826	-0.459826	-0.459826	-0.459826	-0.459826	-0.459826	-0.459826	-0.459826	-0.459826	-0.459826	-0.459826	-0.459826	-0.459826	-0.459826	-0.459826	-0.459826	-0.459826	-0.459826	-0.459826	-0.459826	-0.459826	-0.459826	-0.459826	-0.459826	-0.459826	-0.459826	-0.459826	-0.459826	-0.459826	-0.459826	-0.459826	-0.459826	-0.459826
-0.823121	-0.823121	-0.823121	-0.823121	-0.823121	-0.823121	-0.823121	-0.823121	-0.823121	-0.823121	-0.823121	-0.823121	-0.823121	-0.823121	-0.823121	-0.823121	-0.823121	-0.823121	-0.823121	-0.823121	10.0757	-0.823121	-0.823121	-0.823121	-0.823121	-0.823121	-0.823121	-0.823121	-0.823121	-0.823121	-0.823121	-0.823121	-0.823121	-0.823121	-0.823121	-0.823121	-0.823121	-0.823121	-0.823121	-0.823121	-0.823121	-0.823121	-0.823121	-0.823121	-0.823121	-0.823121	-0.823121	-0.823121	-0.823121	-0.823121
-1.54971	-1.54971	-1.54971	-1.54971	-1.54971	-1.54971	-1.54971	-1.54971	-1.54971	-1.54971	9.34911	-1.54971	-1.54971	-1.54971	-1.54971	-1.54971	-1.54971	-1.54971	-1.54971	-1.54971	-1.54971	9.34911	-1.54971	-1.54971	-1.54971	-1.54971	-1.54971	-1.54971	-1.54971	9.34911	-1.54971	-1.54971	-1.54971	-1.54971	-1.54971	-1.54971	-1.54971	-1.54971	-1.54971	-1.54971	-1.54971	-1.54971	-1.54971	-1.54971	-1.54971	-1.54971	-1.54971	-1.54971	-1.54971	-1.54971
-1.18641	-1.18641	-1.18641	-1.18641	-1.18641	-1.18641	-1.18641	-1.18641	-1.18641	20.6112	-1.18641	-1.18641	-1.18641	-1.18641	-1.18641	-1.18641	-1.18641	-1.18641	-1.18641	-1.18641	-1.18641	-1.18641	-1.18641	-1.18641	-1.18641	-1.18641	-1.18641	-1.18641	-1.18641	-1.18641	-1.18641	-1.18641	-1.18641	-1.18641	-1.18641	-1.18641	-1.18641	-1.18641	-1.18641	-1.18641	-1.18641	-1.18641	-1.18641	-1.18641	-1.18641	-1.18641	-1.18641	-1.18641	-1.18641	9.71241
-0.823121	-0.823121	-0.823121	-0.823121	-0.823121	-0.823121	-0.823121	-0.823121	-0.823121	-0.823121	-0.823121	-0.823121	-0.823121	-0.823121	10.0757	-0.823121	-0.823121	-0.823121	-0.823121	-0.823121	-0.823121	-0.823121	-0.823121	-0.823121	-0.823121	-0.823121	-0.823121	-0.823121	-0.823121	-0.823121	-0.823121	-0.823121	-0.823121	-0.823121	-0.823121	-0.823121	-0.823121	-0.823121	-0.823121	-0.823121	-0.823121	-0.823121	-0.823121	-0.823121	-0.823121	-0.823121	-0.823121	-0.823121	-0.823121	-0.823121
-0.823121	-0.823121	-0.823121	-0.823121	-0.823121	-0.823121	-0.823121	-0.823121	-0.823121	-0.823121	-0.823121	-0.823121	-0.823121	-0.823121	-0.823121	-0.823121	-0.823121	-0.823121	-0.823121	-0.823121	-0.823121	-0.823121	-0.823121	-0.823121	-0.823121	-0.823121	-0.823121	-0.823121	-0.823121	10.0757	-0.823121	-0.823121	-0.823121	-0.823121	-0.823121	-0.823121	-0.823121	-0.823121	-0.823121	-0.823121	-0.823121	-0.823121	10.0757	-0.823121	-0.823121	-0.823121	-0.823121	-0.823121	-0.823121	-0.823121
-0.459826	-0.459826	-0.459826	-0.459826	-0.459826	-0.459826	-0.459826	-0.459826	-0.459826	-0.459826	-0.459826	-0.459826	-0.459826	-0.459826	-0.459826	-0.459826	-0.459826	-0.459826	-0.459826	-0.459826	-0.459826	-0.459826	-0.459826	-0.459826	-0.459826	-0.459826	-0.459826	-0.459826	-0.459826	-0.459826	-0.459826	-0.459826	-0.459826	-0.459826	-0.459826	-0.459826	-0.459826	-0.459826	-0.459826	-0.459826	-0.459826	-0.459826	-0.459826	-0.459826	-0.459826	-0.459826	-0.459826	-0.459826	-0.459826	-0.459826
-0.459826	-0.459826	-0.459826	-0.459826	-0.459826	-0.459826	-0.459826	-0.459826	-0.459826	-0.459826	-0.459826	-0.459826	-0.459826	-0.459826	-0.459826	-0.459826	-0.459826	-0.459826	-0.459826	-0.459826	-0.459826	-0.459826	-0.459826	-0.459826	-0.459826	-0.459826	-0.459826	-0.459826	-0.459826	-0.459826	-0.459826	-0.459826	-0.459826	-0.459826	-0.459826	-0.459826	-0.459826	-0.459826	-0.459826	-0.459826	-0.459826	-0.459826	-0.459826	-0.459826	-0.459826	-0.459826	-0.459826	-0.459826	-0.459826	-0.459826
-0.823121	-0.823121	-0.823121	-0.823121	-0.823121	-0.823121	10.0757	-0.823121	-0.823121	-0.823121	-0.823121	-0.823121	-0.823121	-0.823121	-0.823121	-0.823121	-0.823121	-0.823121	-0.823121	-0.823121	-0.823121	-0.823121	-0.823121	-0.823121	-0.823121	-0.823121	-0.823121	-0.823121	-0.823121	-0.823121	-0.823121	-0.823121	-0.823121	-0.823121	-0.823121	-0.823121	-0.823121	-0.823121	-0.823121	-0.823121	-0.823121	-0.823121	-0.823121	-0.823121	-0.823121	-0.823121	-0.823121	-0.823121	10.0757	-0.823121
-0.459826	-0.459826	-0.459826	-0.459826	-0.459826	-0.459826	-0.459826	-0.459826	-0.459826	-0.459826	-0.459826	-0.459826	-0.459826	-0.459826	-0.459826	-0.459826	-0.459826	-0.459826	-0.459826	-0.459826	-0.459826	-0.459826	-0.459826	-0.459826	-0.459826	-0.459826	-0.459826	-0.459826	-0.459826	-0.459826	-0.459826	-0.459826	-0.459826	-0.459826	-0.459826	-0.459826	-0.459826	-0.459826	-0.459826	-0.459826	-0.459826	-0.459826	-0.459826	-0.459826	-0.459826	-0.459826	-0.459826	-0.459826	-0.459826	-0.459826
-0.459826	-0.459826	-0.459826	-0.459826	-0.459826	-0.459826	-0.459826	-0.459826	-0.459826	-0.459826	-0.459826	-0.459826	-0.459826	-0.459826	-0.459826	-0.459826	-0.459826	-0.459826	-0.459826	-0.459826	-0.459826	-0.459826	-0.459826	-0.459826	-0.459826	-0.459826	-0.459826	-0.459826	-0.459826	-0.459826	-0.459826	-0.459826	-0.459826	-0.459826	-0.459826	-0.459826	-0.459826	-0.459826	-0.459826	-0.459826	10.439	-0.459826	-0.459826	-0.459826	-0.459826	-0.459826	-0.459826	-0.459826	-0.459826	10.439
-0.459826	-0.459826	-0.459826	-0.459826	-0.459826	-0.459826	-0.459826	-0.459826	-0.459826	-0.459826	-0.459826	-0.459826	-0.459826	-0.459826	-0.459826	-0.459826	-0.459826	-0.459826	-0.459826	-0.459826	-0.459826	-0.459826	-0.459826	-0.459826	-0.459826	-0.459826	-0.459826	-0.459826	-0.459826	-0.459826	-0.459826	-0.459826	-0.459826	-0.459826	-0.459826	-0.459826	-0.459826	-0.459826	-0.459826	-0.459826	-0.459826	-0.459826	-0.459826	-0.459826	-0.459826	-0.459826	-0.459826	-0.459826	-0.459826	-0.459826
-0.823121	10.0757	-0.823121	-0.823121	-0.823121	-0.823121	-0.823121	-0.823121	-0.823121	-0.823121	-0.823121	-0.823121	-0.823121	-0.823121	-0.823121	-0.823121	-0.823121	-0.823121	-0.823121	-0.823121	-0.823121	-0.823121	-0.823121	-0.823121	-0.823121	-0.823121	-0.823121	-0.823121	-0.823121	-0.823121	-0.823121	-0.823121	-0.823121	-0.823121	-0.823121	-0.823121	-0.823121	-0.823121	-0.823121	-0.823121	-0.823121	-0.823121	-0.823121	-0.823121	-0.823121	-0.823121	-0.823121	-0.823121	-0.823121	-0.823121
-0.459826	-0.459826	-0.459826	-0.459826	-0.459826	-0.459826	-0.459826	-0.459826	-0.459826	-0.459826	-0.459826	-0.459826	-0.459826	-0.459826	-0.459826	-0.459826	-0.459826	-0.459826	-0.459826	-0.459826	-0.459826	-0.459826	-0.459826	-0.459826	-0.459826	-0.459826	-0.459826	-0.459826	-0.459826	-0.459826	-0.459826	-0.459826	-0.459826	-0.459826	-0.459826	-0.459826	-0.459826	-0.459826	-0.459826	-0.459826	-0.459826	-0.459826	-0.459826	-0.459826	-0.459826	-0.459826	-0.459826	-0.459826	-0.459826	-0.459826
-0.459826	-0.459826	-0.459826	-0.459826	-0.459826	-0.459826	-0.459826	-0.459826	-0.459826	-0.459826	-0.459826	-0.459826	-0.459826	-0.459826	-0.459826	-0.459826	-0.459826	-0.459826	-0.459826	-0.459826	-0.459826	-0.459826	-0.459826	-0.459826	-0.459826	-0.459826	-0.459826	-0.459826	-0.459826	-0.459826	-0.459826	-0.459826	-0.459826	-0.459826	-0.459826	-0.459826	-0.459826	-0.459826	-0.459826	-0.459826	-0.459826	-0.459826	-0.459826	-0.459826	-0.459826	-0.459826	-0.459826	-0.459826	-0.459826	-0.459826
-0.910179	-0.910179	-0.910179	-0.910179	-0.910179	-0.910179	-0.910179	-0.910179	-0.910179	-0.910179	-0.910179	-0.910179	-0.910179	-0.910179	-0.910179	-0.910179	-0.910179	-0.910179	-0.910179	-0.910179	-0.910179	-0.910179	-0.910179	-0.910179	-0.910179	-0.910179	5.61329	-0.910179	-0.910179	-0.910179	-0.910179	-0.910179	-0.910179	-0.910179	-0.910179	-0.910179	-0.910179	-0.910179	5.61329	-0.910179	-0.910179	-0.910179	-0.910179	-0.910179	5.61329	-0.910179	-0.910179	-0.910179	-0.910179	5.61329
-0.910179	-0.910179	-0.910179	-0.910179	-0.910179	-0.910179	5.61329	-0.910179	-0.910179	-0.910179	-0.910179	-0.910179	-0.910179	-0.910179	-0.910179	-0.910179	-0.910179	-0.910179	-0.910179	-0.910179	-0.910179	-0.910179	-0.910179	-0.910179	-0.910179	-0.910179	-0.910179	-0.910179	-0.910179	-0.910179	-0.910179	-0.910179	-0.910179	-0.910179	-0.910179	-0.910179	-0.910179	-0.910179	-0.910179	-0.910179	-0.910179	-0.910179	-0.910179	-0.910179	-0.910179	-0.910179	-0.910179	-0.910179	-0.910179	5.61329
-1.12763	-1.12763	-1.12763	-1.12763	5.39584	-1.12763	-1.12763	-1.12763	-1.12763	-1.12763	-1.12763	-1.12763	-1.12763	-1.12763	-1.12763	-1.12763	-1.12763	-1.12763	-1.12763	-1.12763	-1.12763	-1.12763	-1.12763	-1.12763	-1.12763	-1.12763	-1.12763	-1.12763	-1.12763	5.39584	-1.12763	-1.12763	5.39584	-1.12763	-1.12763	5.39584	-1.12763	5.39584	-1.12763	-1.12763	-1.12763	-1.12763	-1.12763	-1.12763	-1.12763	-1.12763	-1.12763	-1.12763	-1.12763	-1.12763
-1.56253	-1.56253	-1.56253	-1.56253	-1.56253	4.96094	-1.56253	-1.56253	-1.56253	-1.56253	-1.56253	-1.56253	4.96094	-1.56253	-1.56253	-1.56253	-1.56253	-1.56253	-1.56253	-1.56253	-1.56253	-1.56253	-1.56253	-1.56253	4.96094	4.96094	-1.56253	-1.56253	-1.56253	-1.56253	-1.56253	-1.56253	-1.56253	-1.56253	-1.56253	-1.56253	-1.56253	-1.56253	-1.56253	4.96094	-1.56253	-1.56253	-1.56253	-1.56253	-1.56253	11.4844	-1.56253	-1.56253	-1.56253	4.96094
-1.34508	-1.34508	-1.34508	-1.34508	-1.34508	-1.34508	-1.34508	-1.34508	5.17839	-1.34508	-1.34508	-1.34508	-1.34508	-1.34508	5.17839	-1.34508	-1.34508	-1.34508	-1.34508	-1.34508	-1.34508	-1.34508	-1.34508	5.17839	-1.34508	-1.34508	-1.34508	-1.34508	-1.34508	-1.34508	-1.34508	-1.34508	-1.34508	-1.34508	5.17839	-1.34508	-1.34508	-1.34508	-1.34508	-1.34508	5.17839	-1.34508	-1.34508	-1.34508	-1.34508	-1.34508	-1.34508	-1.34508	-1.34508	5.17839
-0.69273	-0.69273	-0.69273	-0.69273	-0.69273	-0.69273	-0.69273	-0.69273	-0.69273	-0.69273	-0.69273	-0.69273	-0.69273	-0.69273	-0.69273	-0.69273	-0.69273	-0.69273	-0.69273	-0.69273	-0.69273	-0.69273	-0.69273	-0.69273	-0.69273	-0.69273	-0.69273	-0.69273	-0.69273	-0.69273	-0.69273	-0.69273	-0.69273	-0.69273	-0.69273	-0.69273	-0.69273	-0.69273	-0.69273	-0.69273	-0.69273	-0.69273	-0.69273	5.83074	5.83074	5.83074	-0.69273	-0.69273	12.3542	-0.69273
-1.12763	-1.12763	-1.12763	-1.12763	-1.12763	-1.12763	-1.12763	-1.12763	-1.12763	-1.12763	-1.12763	-1.12763	-1.12763	5.39584	-1.12763	-1.12763	-1.12763	-1.12763	-1.12763	-1.12763	-1.12763	-1.12763	-1.12763	-1.12763	-1.12763	-1.12763	5.39584	-1.12763	-1.12763	-1.12763	-1.12763	5.39584	-1.12763	-1.12763	5.39584	-1.12763	-1.12763	-1.12763	-1.12763	-1.12763	-1.12763	-1.12763	-1.12763	-1.12763	-1.12763	-1.12763	5.39584	-1.12763	-1.12763	-1.12763
-1.12763	-1.12763	-1.12763	-1.12763	-1.12763	-1.12763	-1.12763	-1.12763	-1.12763	-1.12763	-1.12763	-1.12763	-1.12763	-1.12763	-1.12763	-1.12763	5.39584	-1.12763	-1.12763	-1.12763	-1.12763	-1.12763	-1.12763	-1.12763	-1.12763	-1.12763	-1.12763	-1.12763	-1.12763	5.39584	-1.12763	-1.12763	-1.12763	-1.12763	-1.12763	-1.12763	-1.12763	-1.12763	-1.12763	-1.12763	-1.12763	5.39584	-1.12763	-1.12763	-1.12763	-1.12763	-1.12763	-1.12763	-1.12763	-1.12763
-1.34508	-1.34508	-1.34508	5.17839	-1.34508	-1.34508	-1.34508	-1.34508	-1.34508	5.17839	-1.34508	-1.34508	-1.34508	-1.34508	-1.34508	-1.34508	-1.34508	-1.34508	-1.34508	-1.34508	-1.34508	-1.34508	-1.34508	-1.34508	5.17839	-1.34508	-1.34508	-1.34508	-1.34508	-1.34508	-1.34508	-1.34508	-1.34508	-1.34508	-1.34508	-1.34508	-1.34508	-1.34508	-1.34508	-1.34508	-1.34508	-1.34508	-1.34508	-1.34508	-1.34508	-1.34508	-1.34508	-1.34508	5.17839	-1.34508
-0.910179	-0.910179	-0.910179	-0.910179	-0.910179	-0.910179	-0.910179	-0.910179	-0.910179	-0.910179	-0.910179	-0.910179	-0.910179	-0.910179	-0.910179	-0.910179	-0.910179	-0.910179	-0.910179	-0.910179	-0.910179	-0.910179	-0.910179	-0.910179	-0.910179	-0.910179	-0.910179	-0.910179	5.61329	-0.910179	-0.910179	-0.910179	-0.910179	-0.910179	-0.910179	-0.910179	-0.910179	-0.910179	-0.910179	-0.910179	-0.910179	-0.910179	-0.910179	-0.910179	-0.910179	-0.910179	5.61329	-0.910179	-0.910179	-0.910179
-0.69273	-0.69273	-0.69273	-0.69273	-0.69273	-0.69273	-0.69273	-0.69273	-0.69273	-0.69273	-0.69273	-0.69273	-0.69273	-0.69273	-0.69273	-0.69273	-0.69273	-0.69273	-0.69273	-0.69273	-0.69273	-0.69273	-0.69273	-0.69273	-0.69273	-0.69273	-0.69273	-0.69273	-0.69273	-0.69273	-0.69273	-0.69273	-0.69273	5.83074	-0.69273	-0.69273	-0.69273	5.83074	-0.69273	-0.69273	-0.69273	-0.69273	-0.69273	-0.69273	-0.69273	5.83074	-0.69273	-0.69273	-0.69273	-0.69273
-1.34508	-1.34508	-1.34508	-1.34508	-1.34508	-1.34508	5.17839	-1.34508	-1.34508	-1.34508	-1.34508	-1.34508	-1.34508	-1.34508	-1.34508	-1.34508	-1.34508	-1.34508	-1.34508	-1.34508	5.17839	-1.34508	5.17839	-1.34508	-1.34508	-1.34508	-1.34508	-1.34508	-1.34508	-1.34508	-1.34508	-1.34508	-1.34508	-1.34508	-1.34508	-1.34508	-1.34508	-1.34508	-1.34508	-1.34508	-1.34508	-1.34508	-1.34508	-1.34508	-1.34508	-1.34508	-1.34508	-1.34508	-1.34508	5.17839
-1.12763	-1.12763	-1.12763	-1.12763	-1.12763	-1.12763	-1.12763	-1.12763	-1.12763	-1.12763	-1.12763	-1.12763	-1.12763	-1.12763	-1.12763	5.39584	-1.12763	-1.12763	-1.12763	-1.12763	-1.12763	-1.12763	-1.12763	-1.12763	-1.12763	-1.12763	-1.12763	-1.12763	-1.12763	5.39584	-1.12763	-1.12763	-1.12763	-1.12763	-1.12763	-1.12763	-1.12763	5.39584	-1.12763	-1.12763	-1.12763	-1.12763	-1.12763	-1.12763	-1.12763	-1.12763	-1.12763	-1.12763	-1.12763	-1.12763
-1.99742	-1.99742	-1.99742	-1.99742	-1.99742	-1.99742	-1.99742	-1.99742	-1.99742	-1.99742	-1.99742	-1.99742	4.52604	-1.99742	-1.99742	-1.99742	-1.99742	4.52604	-1.99742	-1.99742	-1.99742	4.52604	-1.99742	4.52604	-1.99742	-1.99742	-1.99742	-1.99742	-1.99742	11.0495	4.52604	-1.99742	-1.99742	-1.99742	-1.99742	4.52604	-1.99742	-1.99742	-1.99742	-1.99742	-1.99742	-1.99742	-1.99742	4.52604	4.52604	-1.99742	4.52604	-1.99742	-1.99742	4.52604
-1.12763	-1.12763	-1.12763	-1.12763	-1.12763	-1.12763	-1.12763	-1.12763	-1.12763	-1.12763	-1.12763	-1.12763	-1.12763	-1.12763	-1.12763	-1.12763	5.39584	-1.12763	-1.12763	-1.12763	-1.12763	-1.12763	-1.12763	-1.12763	5.39584	-1.12763	-1.12763	-1.12763	-1.12763	-1.12763	-1.12763	-1.12763	-1.12763	-1.12763	-1.12763	-1.12763	-1.12763	-1.12763	-1.12763	5.39584	-1.12763	-1.12763	-1.12763	-1.12763	-1.12763	-1.12763	5.39584	5.39584	-1.12763	5.39584
-1.12763	-1.12763	-1.12763	-1.12763	-1.12763	5.39584	-1.12763	-1.12763	-1.12763	-1.12763	-1.12763	-1.12763	-1.12763	-1.12763	-1.12763	-1.12763	-1.12763	-1.12763	-1.12763	-1.12763	-1.12763	-1.12763	-1.12763	-1.12763	-1.12763	-1.12763	-1.12763	-1.12763	-1.12763	5.39584	-1.12763	5.39584	-1.12763	-1.12763	-1.12763	-1.12763	-1.12763	-1.12763	5.39584	-1.12763	-1.12763	-1.12763	-1.12763	-1.12763	-1.12763	-1.12763	-1.12763	-1.12763	-1.12763	-1.12763
5.17839	-1.34508	-1.34508	-1.34508	-1.34508	5.17839	-1.34508	5.17839	-1.34508	-1.34508	-1.34508	-1.34508	-1.34508	-1.34508	-1.34508	-1.34508	-1.34508	-1.34508	-1.34508	-1.34508	-1.34508	-1.34508	-1.34508	-1.34508	-1.34508	-1.34508	-1.34508	-1.34508	-1.34508	-1.34508	-1.34508	-1.34508	-1.34508	-1.34508	-1.34508	-1.34508	-1.34508	-1.34508	-1.34508	-1.34508	-1.34508	-1.34508	-1.34508	-1.34508	-1.34508	-1.34508	5.17839	5.17839	-1.34508	-1.34508
-0.910179	-0.910179	-0.910179	-0.910179	-0.910179	-0.910179	-0.910179	-0.910179	-0.910179	5.61329	-0.910179	-0.910179	-0.910179	-0.910179	-0.910179	-0.910179	-0.910179	-0.910179	-0.910179	-0.910179	-0.910179	-0.910179	-0.910179	-0.910179	-0.910179	-0.910179	-0.910179	-0.910179	-0.910179	-0.910179	-0.910179	5.61329	-0.910179	-0.910179	-0.910179	-0.910179	-0.910179	-0.910179	-0.910179	-0.910179	-0.910179	-0.910179	-0.910179	-0.910179	5.61329	-0.910179	-0.910179	-0.910179	-0.910179	-0.910179
-1.12763	-1.12763	-1.12763	-1.12763	-1.12763	-1.12763	-1.12763	-1.12763	-1.12763	-1.12763	-1.12763	5.39584	-1.12763	-1.12763	-1.12763	-1.12763	-1.12763	-1.12763	-1.12763	-1.12763	-1.12763	-1.12763	-1.12763	-1.12763	-1.12763	-1.12763	-1.12763	5.39584	-1.12763	-1.12763	-1.12763	-1.12763	-1.12763	-1.12763	-1.12763	-1.12763	-1.12763	5.39584	-1.12763	-1.12763	-1.12763	-1.12763	-1.12763	-1.12763	-1.12763	-1.12763	-1.12763	5.39584	5.39584	5.39584
-0.910179	-0.910179	-0.910179	-0.910179	-0.910179	-0.910179	-0.910179	-0.910179	-0.910179	-0.910179	-0.910179	-0.910179	-0.910179	-0.910179	-0.910179	-0.910179	-0.910179	-0.910179	5.61329	-0.910179	-0.910179	-0.910179	-0.910179	-0.910179	-0.910179	-0.910179	-0.910179	-0.910179	-0.910179	-0.910179	-0.910179	-0.910179	-0.910179	-0.910179	-0.910179	-0.910179	-0.910179	-0.910179	-0.910179	-0.910179	-0.910179	-0.910179	-0.910179	-0.910179	-0.910179	-0.910179	-0.910179	-0.910179	-0.910179	-0.910179
-0.910179	-0.910179	-0.910179	-0.910179	-0.910179	-0.910179	-0.910179	-0.910179	-0.910179	-0.910179	-0.910179	-0.910179	-0.910179	-0.910179	-0.910179	-0.910179	-0.910179	-0.910179	-0.910179	-0.910179	-0.910179	-0.910179	-0.910179	-0.910179	-0.910179	-0.910179	5.61329	-0.910179	-0.910179	-0.910179	-0.910179	-0.910179	-0.910179	-0.910179	-0.910179	-0.910179	-0.910179	-0.910179	-0.910179	-0.910179	-0.910179	-0.910179	-0.910179	-0.910179	-0.910179	-0.910179	-0.910179	-0.910179	-0.910179	-0.910179
-1.56253	-1.56253	-1.56253	-1.56253	-1.56253	-1.56253	-1.56253	4.96094	-1.56253	-1.56253	-1.56253	-1.56253	-1.56253	-1.56253	-1.56253	4.96094	4.96094	-1.56253	-1.56253	-1.56253	-1.56253	-1.56253	-1.56253	-1.56253	-1.56253	-1.56253	-1.56253	-1.56253	-1.56253	4.96094	-1.56253	-1.56253	-1.56253	-1.56253	-1.56253	-1.56253	-1.56253	-1.56253	-1.56253	-1.56253	-1.56253	-1.56253	-1.56253	-1.56253	-1.56253	-1.56253	-1.56253	-1.56253	-1.56253	-1.56253
-1.12763	-1.12763	-1.12763	-1.12763	-1.12763	-1.12763	-1.12763	-1.12763	-1.12763	-1.12763	-1.12763	-1.12763	-1.12763	-1.12763	5.39584	-1.12763	-1.12763	-1.12763	-1.12763	-1.12763	-1.12763	-1.12763	5.39584	-1.12763	-1.12763	-1.12763	-1.12763	-1.12763	-1.12763	-1.12763	-1.12763	-1.12763	-1.12763	-1.12763	-1.12763	5.39584	-1.12763	-1.12763	-1.12763	-1.12763	-1.12763	-1.12763	-1.12763	-1.12763	5.39584	-1.12763	-1.12763	-1.12763	-1.12763	-1.12763
-1.12763	-1.12763	-1.12763	-1.12763	-1.12763	-1.12763	-1.12763	5.39584	-1.12763	-1.12763	-1.12763	-1.12763	-1.12763	-1.12763	-1.12763	-1.12763	-1.12763	-1.12763	-1.12763	-1.12763	-1.12763	-1.12763	5.39584	-1.12763	-1.12763	-1.12763	-1.12763	-1.12763	-1.12763	-1.12763	-1.12763	-1.12763	-1.12763	-1.12763	5.39584	-1.12763	5.39584	-1.12763	-1.12763	-1.12763	-1.12763	-1.12763	-1.12763	-1.12763	-1.12763	-1.12763	-1.12763	-1.12763	-1.12763	-1.12763
-1.34508	-1.34508	-1.34508	-1.34508	-1.34508	-1.34508	-1.34508	-1.34508	-1.34508	5.17839	-1.34508	-1.34508	-1.34508	-1.34508	-1.34508	-1.34508	-1.34508	-1.34508	-1.34508	5.17839	-1.34508	-1.34508	-1.34508	5.17839	-1.34508	-1.34508	-1.34508	-1.34508	-1.34508	-1.34508	-1.34508	-1.34508	-1.34508	-1.34508	-1.34508	-1.34508	-1.34508	-1.34508	-1.34508	-1.34508	-1.34508	5.17839	-1.34508	-1.34508	-1.34508	5.17839	-1.34508	-1.34508	-1.34508	5.17839
5.39584	-1.12763	-1.12763	-1.12763	-1.12763	-1.12763	-1.12763	-1.12763	-1.12763	-1.12763	-1.12763	-1.12763	-1.12763	-1.12763	-1.12763	-1.12763	5.39584	-1.12763	-1.12763	-1.12763	-1.12763	-1.12763	-1.12763	-1.12763	-1.12763	-1.12763	-1.12763	-1.12763	-1.12763	-1.12763	-1.12763	-1.12763	-1.12763	-1.12763	-1.12763	-1.12763	-1.12763	-1.12763	-1.12763	-1.12763	-1.12763	-1.12763	-1.12763	-1.12763	-1.12763	-1.12763	-1.12763	-1.12763	5.39584	-1.12763
-1.12763	5.39584	-1.12763	-1.12763	-1.12763	-1.12763	-1.12763	-1.12763	-1.12763	-1.12763	-1.12763	-1.12763	-1.12763	-1.12763	-1.12763	-1.12763	-1.12763	-1.12763	-1.12763	-1.12763	-1.12763	-1.12763	-1.12763	-1.12763	-1.12763	-1.12763	-1.12763	-1.12763	-1.12763	5.39584	-1.12763	-1.12763	-1.12763	-1.12763	-1.12763	-1.12763	-1.12763	-1.12763	5.39584	-1.12763	5.39584	-1.12763	-1.12763	-1.12763	-1.12763	-1.12763	-1.12763	-1.12763	-1.12763	-1.12763
-0.69273	-0.69273	-0.69273	-0.69273	-0.69273	-0.69273	-0.69273	-0.69273	-0.69273	-0.69273	-0.69273	-0.69273	-0.69273	-0.69273	-0.69273	-0.69273	-0.69273	-0.69273	-0.69273	-0.69273	-0.69273	-0.69273	-0.69273	-0.69273	-0.69273	-0.69273	-0.69273	-0.69273	-0.69273	-0.69273	-0.69273	-0.69273	-0.69273	-0.69273	-0.69273	-0.69273	-0.69273	-0.69273	-0.69273	5.83074	-0.69273	-0.69273	-0.69273	-0.69273	-0.69273	-0.69273	-0.69273	12.3542	-0.69273	-0.69273
-1.12763	-1.12763	-1.12763	-1.12763	-1.12763	-1.12763	5.39584	-1.12763	-1.12763	5.39584	-1.12763	-1.12763	-1.12763	-1.12763	-1.12763	-1.12763	-1.12763	-1.12763	-1.12763	-1.12763	-1.12763	-1.12763	-1.12763	-1.12763	-1.12763	-1.12763	-1.12763	-1.12763	-1.12763	-1.12763	-1.12763	-1.12763	-1.12763	-1.12763	-1.12763	-1.12763	-1.12763	-1.12763	-1.12763	-1.12763	-1.12763	-1.12763	-1.12763	5.39584	-1.12763	-1.12763	5.39584	-1.12763	5.39584	-1.12763
-0.69273	-0.69273	-0.69273	-0.69273	-0.69273	-0.69273	-0.69273	-0.69273	-0.69273	-0.69273	-0.69273	-0.69273	-0.69273	-0.69273	-0.69273	-0.69273	-0.69273	-0.69273	-0.69273	-0.69273	-0.69273	-0.69273	-0.69273	-0.69273	-0.69273	-0.69273	-0.69273	-0.69273	-0.69273	-0.69273	-0.69273	-0.69273	-0.69273	-0.69273	-0.69273	-0.69273	-0.69273	5.83074	-0.69273	-0.69273	-0.69273	-0.69273	-0.69273	-0.69273	-0.69273	-0.69273	-0.69273	5.83074	-0.69273	-0.69273
-0.910179	5.61329	-0.910179	-0.910179	-0.910179	-0.910179	-0.910179	-0.910179	-0.910179	-0.910179	-0.910179	-0.910179	-0.910179	-0.910179	-0.910179	-0.910179	-0.910179	-0.910179	-0.910179	-0.910179	-0.910179	-0.910179	-0.910179	-0.910179	-0.910179	-0.910179	-0.910179	-0.910179	-0.910179	-0.910179	-0.910179	-0.910179	-0.910179	-0.910179	-0.910179	-0.910179	-0.910179	-0.910179	-0.910179	-0.910179	-0.910179	-0.910179	-0.910179	-0.910179	-0.910179	-0.910179	-0.910179	-0.910179	-0.910179	-0.910179
-1.56253	-1.56253	-1.56253	-1.56253	-1.56253	-1.56253	-1.56253	-1.56253	-1.56253	-1.56253	-1.56253	-1.56253	11.4844	-1.56253	-1.56253	-1.56253	-1.56253	-1.56253	-1.56253	4.96094	-1.56253	-1.56253	4.96094	-1.56253	-1.56253	-1.56253	-1.56253	-1.56253	-1.56253	-1.56253	-1.56253	-1.56253	-1.56253	-1.56253	-1.56253	-1.56253	-1.56253	-1.56253	-1.56253	-1.56253	-1.56253	-1.56253	-1.56253	-1.56253	-1.56253	-1.56253	-1.56253	-1.56253	-1.56253	-1.56253
-1.56253	-1.56253	-1.56253	4.96094	-1.56253	-1.56253	-1.56253	-1.56253	-1.56253	-1.56253	-1.56253	4.96094	-1.56253	4.96094	-1.56253	4.96094	-1.56253	-1.56253	-1.56253	-1.56253	-1.56253	-1.56253	-1.56253	-1.56253	-1.56253	-1.56253	-1.56253	-1.56253	-1.56253	-1.56253	-1.56253	-1.56253	4.96094	-1.56253	-1.56253	-1.56253	-1.56253	-1.56253	4.96094	-1.56253	-1.56253	-1.56253	-1.56253	-1.56253	-1.56253	-1.56253	-1.56253	-1.56253	4.96094	-1.56253
-0.910179	-0.910179	-0.910179	-0.910179	-0.910179	-0.910179	-0.910179	-0.910179	-0.910179	-0.910179	-0.910179	-0.910179	-0.910179	-0.910179	-0.910179	-0.910179	-0.910179	-0.910179	-0.910179	-0.910179	-0.910179	-0.910179	-0.910179	-0.910179	-0.910179	-0.910179	-0.910179	-0.910179	-0.910179	5.61329	-0.910179	-0.910179	-0.910179	-0.910179	-0.910179	-0.910179	-0.910179	-0.910179	-0.910179	-0.910179	-0.910179	-0.910179	-0.910179	-0.910179	-0.910179	-0.910179	-0.910179	-0.910179	-0.910179	-0.910179
-1.34508	-1.34508	-1.34508	-1.34508	-1.34508	5.17839	-1.34508	-1.34508	-1.34508	-1.34508	-1.34508	-1.34508	-1.34508	-1.34508	-1.34508	-1.34508	-1.34508	-1.34508	-1.34508	-1.34508	-1.34508	-1.34508	-1.34508	-1.34508	-1.34508	5.17839	-1.34508	5.17839	-1.34508	-1.34508	-1.34508	-1.34508	-1.34508	-1.34508	-1.34508	-1.34508	-1.34508	-1.34508	5.17839	-1.34508	-1.34508	-1.34508	5.17839	-1.34508	-1.34508	5.17839	-1.34508	-1.34508	5.17839	-1.34508
-1.56253	4.96094	-1.56253	-1.56253	-1.56253	-1.56253	-1.56253	-1.56253	-1.56253	4.96094	-1.56253	-1.56253	-1.56253	-1.56253	-1.56253	-1.56253	-1.56253	-1.56253	-1.56253	-1.56253	-1.56253	-1.56253	-1.56253	-1.56253	-1.56253	-1.56253	4.96094	-1.56253	-1.56253	4.96094	-1.56253	-1.56253	-1.56253	-1.56253	-1.56253	-1.56253	-1.56253	-1.56253	-1.56253	-1.56253	-1.56253	-1.56253	-1.56253	-1.56253	-1.56253	-1.56253	-1.56253	-1.56253	-1.56253	4.96094
-1.12763	-1.12763	-1.12763	-1.12763	-1.12763	-1.12763	-1.12763	-1.12763	-1.12763	-1.12763	-1.12763	-1.12763	-1.12763	-1.12763	-1.12763	-1.12763	-1.12763	-1.12763	5.39584	-1.12763	-1.12763	-1.12763	-1.12763	-1.12763	-1.12763	-1.12763	-1.12763	-1.12763	5.39584	-1.12763	-1.12763	-1.12763	-1.12763	-1.12763	-1.12763	-1.12763	-1.12763	-1.12763	-1.12763	-1.12763	-1.12763	-1.12763	-1.12763	-1.12763	-1.12763	-1.12763	-1.12763	-1.12763	5.39584	-1.12763
-1.34508	-1.34508	-1.34508	-1.34508	-1.34508	5.17839	-1.34508	-1.34508	-1.34508	-1.34508	-1.34508	-1.34508	-1.34508	-1.34508	-1.34508	-1.34508	-1.34508	-1.34508	-1.34508	-1.34508	-1.34508	-1.34508	-1.34508	-1.34508	5.17839	-1.34508	-1.34508	5.17839	-1.34508	-1.34508	-1.34508	-1.34508	-1.34508	-1.34508	-1.34508	-1.34508	-1.34508	-1.34508	-1.34508	-1.34508	5.17839	-1.34508	-1.34508	-1.34508	-1.34508	-1.34508	-1.34508	5.17839	-1.34508	-1.34508
-0.910179	-0.910179	-0.910179	-0.910179	-0.910179	-0.910179	-0.910179	-0.910179	-0.910179	-0.910179	-0.910179	-0.910179	-0.910179	-0.910179	-0.910179	-0.910179	-0.910179	-0.910179	-0.910179	-0.910179	-0.910179	-0.910179	-0.910179	5.61329	-0.910179	-0.910179	-0.910179	-0.910179	-0.910179	-0.910179	-0.910179	-0.910179	-0.910179	-0.910179	-0.910179	-0.910179	-0.910179	-0.910179	-0.910179	5.61329	-0.910179	-0.910179	-0.910179	-0.910179	-0.910179	-0.910179	-0.910179	-0.910179	-0.910179	-0.910179
-0.910179	-0.910179	-0.910179	-0.910179	-0.910179	-0.910179	-0.910179	-0.910179	-0.910179	-0.910179	-0.910179	-0.910179	-0.910179	-0.910179	-0.910179	5.61329	-0.910179	-0.910179	-0.910179	-0.910179	-0.910179	-0.910179	-0.910179	-0.910179	-0.910179	-0.910179	-0.910179	-0.910179	-0.910179	-0.910179	-0.910179	-0.910179	-0.910179	-0.910179	-0.910179	-0.910179	-0.910179	-0.910179	-0.910179	-0.910179	-0.910179	-0.910179	-0.910179	-0.910179	-0.910179	-0.910179	-0.910179	-0.910179	-0.910179	-0.910179
-1.56253	4.96094	-1.56253	-1.56253	-1.56253	4.96094	-1.56253	-1.56253	-1.56253	-1.56253	-1.56253	4.96094	-1.56253	-1.56253	-1.56253	-1.56253	-1.56253	-1.56253	-1.56253	-1.56253	-1.56253	4.96094	-1.56253	-1.56253	-1.56253	-1.56253	-1.56253	-1.56253	-1.56253	-1.56253	-1.56253	-1.56253	-1.56253	-1.56253	-1.56253	-1.56253	-1.56253	-1.56253	-1.56253	-1.56253	-1.56253	-1.56253	-1.56253	4.96094	-1.56253	-1.56253	-1.56253	4.96094	-1.56253	-1.56253
-0.69273	-0.69273	-0.69273	-0.69273	-0.69273	-0.69273	-0.69273	-0.69273	-0.69273	-0.69273	-0.69273	-0.69273	-0.69273	-0.69273	-0.69273	-0.69273	-0.69273	-0.69273	-0.69273	-0.69273	-0.69273	-0.69273	-0.69273	-0.69273	-0.69273	-0.69273	-0.69273	-0.69273	-0.69273	-0.69273	-0.69273	-0.69273	-0.69273	-0.69273	-0.69273	-0.69273	-0.69273	-0.69273	-0.69273	-0.69273	-0.69273	-0.69273	5.83074	-0.69273	-0.69273	-0.69273	-0.69273	-0.69273	-0.69273	-0.69273
-1.4141	-1.4141	-1.4141	-1.4141	-1.4141	-1.4141	-1.4141	-1.4141	-1.4141	-1.4141	-1.4141	-1.4141	-1.4141	-1.4141	4.17838	-1.4141	-1.4141	-1.4141	-1.4141	-1.4141	-1.4141	-1.4141	4.17838	-1.4141	4.17838	-1.4141	4.17838	-1.4141	-1.4141	-1.4141	-1.4141	-1.4141	-1.4141	-1.4141	-1.4141	-1.4141	-1.4141	-1.4141	-1.4141	-1.4141	-1.4141	9.77085	-1.4141	-1.4141	-1.4141	-1.4141	4.17838	-1.4141	4.17838	-1.4141
-0.668434	-0.668434	-0.668434	-0.668434	-0.668434	-0.668434	-0.668434	-0.668434	-0.668434	-0.668434	-0.668434	-0.668434	-0.668434	-0.668434	-0.668434	-0.668434	-0.668434	-0.668434	-0.668434	-0.668434	-0.668434	-0.668434	-0.668434	-0.668434	-0.668434	-0.668434	-0.668434	-0.668434	-0.668434	-0.668434	-0.668434	-0.668434	-0.668434	-0.668434	-0.668434	-0.668434	-0.668434	-0.668434	-0.668434	-0.668434	-0.668434	-0.668434	-0.668434	-0.668434	-0.668434	-0.668434	-0.668434	-0.668434	-0.668434	4.92404
-1.22768	-1.22768	-1.22768	4.36479	4.36479	-1.22768	4.36479	-1.22768	-1.22768	-1.22768	-1.22768	-1.22768	-1.22768	-1.22768	-1.22768	-1.22768	-1.22768	-1.22768	-1.22768	-1.22768	-1.22768	-1.22768	-1.22768	-1.22768	-1.22768	-1.22768	-1.22768	-1.22768	-1.22768	-1.22768	-1.22768	-1.22768	-1.22768	-1.22768	-1.22768	-1.22768	-1.22768	-1.22768	-1.22768	-1.22768	-1.22768	4.36479	-1.22768	-1.22768	4.36479	-1.22768	-1.22768	-1.22768	-1.22768	4.36479
-1.4141	-1.4141	-1.4141	-1.4141	-1.4141	-1.4141	-1.4141	-1.4141	-1.4141	-1.4141	-1.4141	-1.4141	-1.4141	4.17838	4.17838	-1.4141	-1.4141	-1.4141	-1.4141	-1.4141	-1.4141	-1.4141	4.17838	-1.4141	4.17838	-1.4141	-1.4141	-1.4141	-1.4141	-1.4141	-1.4141	-1.4141	-1.4141	-1.4141	-1.4141	-1.4141	-1.4141	-1.4141	-1.4141	-1.4141	-1.4141	-1.4141	-1.4141	-1.4141	-1.4141	-1.4141	-1.4141	-1.4141	-1.4141	-1.4141
-1.60051	-1.60051	-1.60051	-1.60051	-1.60051	3.99196	3.99196	-1.60051	-1.60051	-1.60051	-1.60051	-1.60051	-1.60051	-1.60051	-1.60051	3.99196	-1.60051	3.99196	3.99196	-1.60051	-1.60051	-1.60051	-1.60051	-1.60051	-1.60051	-1.60051	-1.60051	-1.60051	-1.60051	-1.60051	-1.60051	-1.60051	-1.60051	-1.60051	-1.60051	-1.60051	9.58443	-1.60051	-1.60051	-1.60051	-1.60051	3.99196	3.99196	-1.60051	-1.60051	3.99196	3.99196	-1.60051	-1.60051	-1.60051
-1.60051	-1.60051	-1.60051	-1.60051	-1.60051	-1.60051	-1.60051	9.58443	-1.60051	-1.60051	-1.60051	-1.60051	-1.60051	-1.60051	-1.60051	-1.60051	-1.60051	-1.60051	-1.60051	-1.60051	-1.60051	3.99196	-1.60051	-1.60051	3.99196	-1.60051	3.99196	-1.60051	-1.60051	-1.60051	-1.60051	-1.60051	3.99196	-1.60051	-1.60051	-1.60051	3.99196	-1.60051	3.99196	3.99196	-1.60051	-1.60051	3.99196	-1.60051	-1.60051	-1.60051	-1.60051	-1.60051	-1.60051	-1.60051
-0.854849	-0.854849	-0.854849	-0.854849	-0.854849	-0.854849	4.73762	-0.854849	-0.854849	-0.854849	-0.854849	-0.854849	-0.854849	-0.854849	-0.854849	-0.854849	-0.854849	-0.854849	-0.854849	-0.854849	-0.854849	-0.854849	-0.854849	-0.854849	-0.854849	-0.854849	-0.854849	-0.854849	-0.854849	-0.854849	-0.854849	-0.854849	-0.854849	-0.854849	-0.854849	4.73762	4.73762	-0.854849	-0.854849	-0.854849	-0.854849	-0.854849	-0.854849	-0.854849	-0.854849	-0.854849	4.73762	-0.854849	-0.854849	4.73762
-0.854849	-0.854849	-0.854849	-0.854849	-0.854849	-0.854849	-0.854849	-0.854849	-0.854849	-0.854849	-0.854849	-0.854849	-0.854849	-0.854849	-0.854849	-0.854849	-0.854849	-0.854849	-0.854849	-0.854849	-0.854849	-0.854849	-0.854849	-0.854849	-0.854849	-0.854849	-0.854849	-0.854849	4.73762	-0.854849	-0.854849	-0.854849	-0.854849	-0.854849	-0.854849	-0.854849	4.73762	-0.854849	-0.854849	-0.854849	-0.854849	-0.854849	-0.854849	4.73762	-0.854849	-0.854849	-0.854849	4.73762	-0.854849	-0.854849
-1.97334	-1.97334	3.61913	-1.97334	-1.97334	-1.97334	-1.97334	-1.97334	-1.97334	-1.97334	3.61913	-1.97334	-1.97334	-1.97334	3.61913	9.2116	-1.97334	-1.97334	-1.97334	-1.97334	-1.97334	-1.97334	-1.97334	-1.97334	9.2116	-1.97334	-1.97334	-1.97334	-1.97334	-1.97334	-1.97334	-1.97334	3.61913	-1.97334	3.61913	-1.97334	-1.97334	3.61913	-1.97334	-1.97334	-1.97334	-1.97334	-1.97334	9.2116	3.61913	-1.97334	9.2116	-1.97334	3.61913	-1.97334
3.80554	-1.78693	3.80554	3.80554	-1.78693	14.9905	-1.78693	-1.78693	-1.78693	-1.78693	-1.78693	-1.78693	-1.78693	-1.78693	-1.78693	-1.78693	-1.78693	-1.78693	-1.78693	-1.78693	-1.78693	-1.78693	-1.78693	-1.78693	-1.78693	-1.78693	-1.78693	-1.78693	-1.78693	-1.78693	-1.78693	-1.78693	-1.78693	-1.78693	-1.78693	-1.78693	-1.78693	-1.78693	-1.78693	-1.78693	-1.78693	-1.78693	-1.78693	-1.78693	3.80554	9.39802	-1.78693	3.80554	-1.78693	-1.78693
-0.854849	-0.854849	-0.854849	-0.854849	-0.854849	-0.854849	-0.854849	-0.854849	-0.854849	-0.854849	-0.854849	-0.854849	-0.854849	-0.854849	-0.854849	-0.854849	-0.854849	-0.854849	-0.854849	-0.854849	-0.854849	-0.854849	-0.854849	4.73762	-0.854849	-0.854849	-0.854849	-0.854849	-0.854849	-0.854849	-0.854849	-0.854849	4.73762	-0.854849	10.3301	-0.854849	-0.854849	-0.854849	-0.854849	-0.854849	-0.854849	-0.854849	-0.854849	-0.854849	-0.854849	-0.854849	-0.854849	-0.854849	-0.854849	-0.854849
-1.78693	-1.78693	3.80554	-1.78693	-1.78693	-1.78693	-1.78693	-1.78693	-1.78693	-1.78693	-1.78693	3.80554	3.80554	3.80554	-1.78693	-1.78693	-1.78693	-1.78693	-1.78693	-1.78693	-1.78693	-1.78693	-1.78693	-1.78693	3.80554	3.80554	-1.78693	-1.78693	-1.78693	-1.78693	-1.78693	-1.78693	-1.78693	3.80554	-1.78693	-1.78693	-1.78693	-1.78693	-1.78693	-1.78693	-1.78693	-1.78693	9.39802	3.80554	3.80554	9.39802	-1.78693	-1.78693	-1.78693	3.80554
-1.04126	-1.04126	4.55121	-1.04126	-1.04126	-1.04126	-1.04126	-1.04126	-1.04126	-1.04126	-1.04126	-1.04126	-1.04126	-1.04126	-1.04126	-1.04126	-1.04126	-1.04126	-1.04126	-1.04126	-1.04126	4.55121	-1.04126	-1.04126	-1.04126	-1.04126	-1.04126	-1.04126	-1.04126	-1.04126	-1.04126	-1.04126	-1.04126	-1.04126	-1.04126	-1.04126	-1.04126	-1.04126	-1.04126	-1.04126	4.55121	-1.04126	4.55121	-1.04126	4.55121	4.55121	-1.04126	-1.04126	-1.04126	-1.04126
-1.22768	-1.22768	-1.22768	4.36479	-1.22768	-1.22768	-1.22768	-1.22768	-1.22768	-1.22768	-1.22768	-1.22768	-1.22768	4.36479	-1.22768	4.36479	-1.22768	-1.22768	-1.22768	-1.22768	-1.22768	-1.22768	-1.22768	-1.22768	-1.22768	-1.22768	-1.22768	-1.22768	-1.22768	-1.22768	-1.22768	-1.22768	-1.22768	-1.22768	-1.22768	-1.22768	-1.22768	-1.22768	4.36479	-1.22768	-1.22768	-1.22768	4.36479	-1.22768	-1.22768	-1.22768	-1.22768	-1.22768	4.36479	-1.22768
-2.53259	-2.53259	-2.53259	-2.53259	-2.53259	-2.53259	8.65235	-2.53259	3.05988	-2.53259	-2.53259	3.05988	-2.53259	3.05988	-2.53259	-2.53259	-2.53259	-2.53259	-2.53259	-2.53259	-2.53259	-2.53259	-2.53259	-2.53259	-2.53259	-2.53259	-2.53259	8.65235	3.05988	8.65235	-2.53259	-2.53259	-2.53259	-2.53259	-2.53259	-2.53259	-2.53259	-2.53259	-2.53259	-2.53259	-2.53259	-2.53259	8.65235	-2.53259	3.05988	3.05988	3.05988	-2.53259	-2.53259	-2.53259
14.0584	-2.71901	-2.71901	-2.71901	-2.71901	-2.71901	2.87347	2.87347	-2.71901	-2.71901	-2.71901	-2.71901	-2.71901	-2.71901	-2.71901	-2.71901	2.87347	-2.71901	-2.71901	-2.71901	2.87347	-2.71901	2.87347	-2.71901	8.46594	-2.71901	2.87347	-2.71901	-2.71901	-2.71901	-2.71901	-2.71901	-2.71901	2.87347	-2.71901	-2.71901	-2.71901	-2.71901	-2.71901	-2.71901	-2.71901	-2.71901	-2.71901	-2.71901	-2.71901	-2.71901	-2.71901	-2.71901	2.87347	-2.71901
-1.78693	-1.78693	-1.78693	-1.78693	-1.78693	-1.78693	-1.78693	3.80554	-1.78693	-1.78693	-1.78693	-1.78693	-1.78693	-1.78693	-1.78693	3.80554	-1.78693	-1.78693	-1.78693	3.80554	-1.78693	-1.78693	-1.78693	-1.78693	3.80554	3.80554	3.80554	-1.78693	-1.78693	-1.78693	-1.78693	-1.78693	-1.78693	-1.78693	-1.78693	-1.78693	-1.78693	-1.78693	-1.78693	-1.78693	3.80554	3.80554	-1.78693	-1.78693	-1.78693	3.80554	-1.78693	-1.78693	-1.78693	-1.78693
-1.04126	-1.04126	-1.04126	-1.04126	-1.04126	-1.04126	-1.04126	-1.04126	-1.04126	-1.04126	-1.04126	-1.04126	-1.04126	-1.04126	-1.04126	-1.04126	-1.04126	-1.04126	-1.04126	-1.04126	4.55121	-1.04126	-1.04126	-1.04126	-1.04126	-1.04126	-1.04126	4.55121	-1.04126	-1.04126	-1.04126	-1.04126	4.55121	-1.04126	-1.04126	-1.04126	-1.04126	-1.04126	4.55121	-1.04126	4.55121	4.55121	-1.04126	-1.04126	-1.04126	10.1437	-1.04126	4.55121	-1.04126	4.55121
-1.60051	-1.60051	-1.60051	-1.60051	-1.60051	3.99196	3.99196	3.99196	-1.60051	-1.60051	-1.60051	3.99196	-1.60051	-1.60051	-1.60051	-1.60051	-1.60051	-1.60051	-1.60051	-1.60051	-1.60051	-1.60051	-1.60051	-1.60051	-1.60051	-1.60051	-1.60051	-1.60051	3.99196	-1.60051	-1.60051	-1.60051	-1.60051	-1.60051	-1.60051	-1.60051	-1.60051	-1.60051	-1.60051	-1.60051	-1.60051	-1.60051	-1.60051	3.99196	-1.60051	-1.60051	3.99196	3.99196	-1.60051	-1.60051
3.2463	-2.34617	-2.34617	-2.34617	-2.34617	-2.34617	-2.34617	-2.34617	-2.34617	-2.34617	-2.34617	-2.34617	-2.34617	-2.34617	3.2463	-2.34617	-2.34617	-2.34617	8.83877	-2.34617	-2.34617	-2.34617	-2.34617	8.83877	3.2463	-2.34617	3.2463	3.2463	-2.34617	-2.34617	-2.34617	-2.34617	-2.34617	-2.34617	-2.34617	-2.34617	-2.34617	-2.34617	-2.34617	-2.34617	3.2463	-2.34617	3.2463	8.83877	-2.34617	-2.34617	-2.34617	-2.34617	-2.34617	8.83877
4.36479	-1.22768	4.36479	-1.22768	-1.22768	-1.22768	-1.22768	-1.22768	-1.22768	-1.22768	-1.22768	-1.22768	-1.22768	-1.22768	-1.22768	4.36479	-1.22768	-1.22768	-1.22768	-1.22768	-1.22768	-1.22768	-1.22768	-1.22768	-1.22768	-1.22768	-1.22768	-1.22768	-1.22768	-1.22768	-1.22768	-1.22768	-1.22768	-1.22768	-1.22768	-1.22768	4.36479	-1.22768	4.36479	-1.22768	-1.22768	-1.22768	-1.22768	-1.22768	-1.22768	-1.22768	-1.22768	-1.22768	-1.22768	-1.22768
-0.668434	-0.668434	-0.668434	-0.668434	-0.668434	-0.668434	-0.668434	-0.668434	-0.668434	-0.668434	-0.668434	-0.668434	-0.668434	-0.668434	-0.668434	-0.668434	-0.668434	-0.668434	-0.668434	-0.668434	-0.668434	-0.668434	-0.668434	-0.668434	-0.668434	-0.668434	-0.668434	-0.668434	-0.668434	-0.668434	10.5165	-0.668434	-0.668434	-0.668434	-0.668434	-0.668434	-0.668434	-0.668434	-0.668434	-0.668434	-0.668434	-0.668434	-0.668434	-0.668434	-0.668434	-0.668434	-0.668434	4.92404	-0.668434	-0.668434
-0.668434	-0.668434	-0.668434	-0.668434	-0.668434	-0.668434	-0.668434	-0.668434	-0.668434	-0.668434	-0.668434	-0.668434	-0.668434	-0.668434	-0.668434	-0.668434	-0.668434	-0.668434	-0.668434	-0.668434	-0.668434	-0.668434	-0.668434	-0.668434	-0.668434	-0.668434	-0.668434	-0.668434	-0.668434	-0.668434	-0.668434	-0.668434	-0.668434	-0.668434	-0.668434	-0.668434	-0.668434	-0.668434	-0.668434	-0.668434	-0.668434	-0.668434	-0.668434	-0.668434	-0.668434	-0.668434	-0.668434	-0.668434	-0.668434	4.92404
-1.04126	-1.04126	-1.04126	-1.04126	-1.04126	-1.04126	-1.04126	-1.04126	-1.04126	-1.04126	-1.04126	-1.04126	-1.04126	-1.04126	-1.04126	4.55121	4.55121	-1.04126	-1.04126	-1.04126	-1.04126	-1.04126	-1.04126	-1.04126	-1.04126	-1.04126	-1.04126	-1.04126	-1.04126	-1.04126	-1.04126	-1.04126	-1.04126	4.55121	-1.04126	-1.04126	-1.04126	-1.04126	-1.04126	4.55121	-1.04126	-1.04126	-1.04126	-1.04126	4.55121	4.55121	4.55121	4.55121	-1.04126	-1.04126
-0.854849	-0.854849	-0.854849	-0.854849	-0.854849	-0.854849	-0.854849	-0.854849	-0.854849	-0.854849	-0.854849	-0.854849	-0.854849	-0.854849	-0.854849	-0.854849	-0.854849	-0.854849	-0.854849	-0.854849	-0.854849	4.73762	-0.854849	-0.854849	-0.854849	-0.854849	-0.854849	-0.854849	-0.854849	-0.854849	-0.854849	-0.854849	4.73762	-0.854849	4.73762	-0.854849	-0.854849	-0.854849	-0.854849	-0.854849	-0.854849	-0.854849	-0.854849	-0.854849	4.73762	-0.854849	4.73762	-0.854849	-0.854849	-0.854849
-1.22768	-1.22768	-1.22768	-1.22768	-1.22768	-1.22768	-1.22768	-1.22768	-1.22768	-1.22768	-1.22768	-1.22768	-1.22768	-1.22768	-1.22768	-1.22768	4.36479	-1.22768	-1.22768	-1.22768	-1.22768	-1.22768	-1.22768	-1.22768	-1.22768	4.36479	4.36479	-1.22768	-1.22768	-1.22768	-1.22768	-1.22768	-1.22768	-1.22768	-1.22768	-1.22768	-1.22768	4.36479	-1.22768	-1.22768	-1.22768	-1.22768	-1.22768	-1.22768	-1.22768	-1.22768	-1.22768	-1.22768	-1.22768	-1.22768
-1.04126	-1.04126	-1.04126	-1.04126	-1.04126	-1.04126	4.55121	-1.04126	4.55121	-1.04126	-1.04126	-1.04126	-1.04126	-1.04126	-1.04126	-1.04126	-1.04126	-1.04126	-1.04126	-1.04126	-1.04126	-1.04126	-1.04126	-1.04126	-1.04126	-1.04126	-1.04126	-1.04126	-1.04126	-1.04126	-1.04126	-1.04126	-1.04126	-1.04126	-1.04126	-1.04126	-1.04126	-1.04126	-1.04126	-1.04126	-1.04126	-1.04126	-1.04126	-1.04126	4.55121	-1.04126	-1.04126	4.55121	4.55121	-1.04126
-0.854849	-0.854849	-0.854849	-0.854849	-0.854849	-0.854849	-0.854849	-0.854849	-0.854849	-0.854849	-0.854849	-0.854849	-0.854849	4.73762	-0.854849	-0.854849	-0.854849	-0.854849	-0.854849	-0.854849	-0.854849	-0.854849	-0.854849	-0.854849	-0.854849	-0.854849	-0.854849	-0.854849	-0.854849	-0.854849	-0.854849	-0.854849	-0.854849	-0.854849	-0.854849	10.3301	-0.854849	-0.854849	-0.854849	-0.854849	4.73762	4.73762	-0.854849	-0.854849	4.73762	-0.854849	-0.854849	-0.854849	-0.854849	-0.854849
-0.854849	-0.854849	-0.854849	-0.854849	-0.854849	-0.854849	-0.854849	-0.854849	-0.854849	-0.854849	-0.854849	-0.854849	-0.854849	-0.854849	-0.854849	-0.854849	-0.854849	-0.854849	-0.854849	-0.854849	-0.854849	-0.854849	4.73762	-0.854849	-0.854849	-0.854849	-0.854849	-0.854849	-0.854849	-0.854849	-0.854849	-0.854849	-0.854849	-0.854849	-0.854849	-0.854849	-0.854849	-0.854849	-0.854849	-0.854849	-0.854849	-0.854849	-0.854849	-0.854849	10.3301	-0.854849	-0.854849	-0.854849	-0.854849	4.73762
-1.04126	-1.04126	-1.04126	-1.04126	-1.04126	-1.04126	-1.04126	-1.04126	-1.04126	-1.04126	4.55121	-1.04126	-1.04126	-1.04126	-1.04126	-1.04126	-1.04126	-1.04126	-1.04126	-1.04126	-1.04126	-1.04126	-1.04126	-1.04126	-1.04126	4.55121	-1.04126	-1.04126	-1.04126	-1.04126	-1.04126	-1.04126	-1.04126	-1.04126	-1.04126	4.55121	-1.04126	-1.04126	-1.04126	-1.04126	10.1437	4.55121	-1.04126	-1.04126	10.1437	-1.04126	-1.04126	-1.04126	-1.04126	4.55121
-1.78693	9.39802	-1.78693	-1.78693	3.80554	-1.78693	-1.78693	3.80554	3.80554	-1.78693	-1.78693	-1.78693	-1.78693	-1.78693	-1.78693	-1.78693	-1.78693	3.80554	-1.78693	-1.78693	-1.78693	-1.78693	-1.78693	-1.78693	-1.78693	-1.78693	-1.78693	-1.78693	-1.78693	-1.78693	-1.78693	-1.78693	-1.78693	-1.78693	-1.78693	-1.78693	-1.78693	-1.78693	-1.78693	-1.78693	3.80554	-1.78693	-1.78693	-1.78693	-1.78693	-1.78693	-1.78693	-1.78693	-1.78693	-1.78693
-2.15976	-2.15976	3.43271	-2.15976	-2.15976	-2.15976	9.02518	-2.15976	3.43271	-2.15976	-2.15976	-2.15976	-2.15976	-2.15976	3.43271	-2.15976	3.43271	-2.15976	3.43271	-2.15976	-2.15976	-2.15976	-2.15976	-2.15976	-2.15976	-2.15976	-2.15976	-2.15976	3.43271	-2.15976	-2.15976	-2.15976	-2.15976	-2.15976	-2.15976	-2.15976	3.43271	-2.15976	3.43271	-2.15976	-2.15976	-2.15976	-2.15976	-2.15976	3.43271	-2.15976	3.43271	-2.15976	3.43271	-2.15976
-1.22768	-1.22768	-1.22768	-1.22768	-1.22768	-1.22768	-1.22768	-1.22768	-1.22768	-1.22768	-1.22768	-1.22768	-1.22768	-1.22768	-1.22768	4.36479	-1.22768	-1.22768	-1.22768	-1.22768	-1.22768	-1.22768	-1.22768	-1.22768	4.36479	-1.22768	-1.22768	-1.22768	-1.22768	4.36479	9.95726	-1.22768	-1.22768	-1.22768	-1.22768	-1.22768	-1.22768	4.36479	-1.22768	-1.22768	-1.22768	-1.22768	-1.22768	4.36479	9.95726	-1.22768	-1.22768	-1.22768	-1.22768	-1.22768
-1.22768	-1.22768	-1.22768	-1.22768	-1.22768	-1.22768	-1.22768	-1.22768	4.36479	-1.22768	-1.22768	-1.22768	-1.22768	-1.22768	-1.22768	-1.22768	-1.22768	-1.22768	-1.22768	-1.22768	-1.22768	-1.22768	-1.22768	-1.22768	-1.22768	-1.22768	-1.22768	9.95726	-1.22768	-1.22768	-1.22768	-1.22768	-1.22768	-1.22768	-1.22768	-1.22768	-1.22768	-1.22768	-1.22768	-1.22768	4.36479	-1.22768	-1.22768	-1.22768	-1.22768	4.36479	-1.22768	-1.22768	-1.22768	-1.22768
-0.854849	-0.854849	-0.854849	-0.854849	-0.854849	-0.854849	-0.854849	-0.854849	-0.854849	-0.854849	4.73762	-0.854849	-0.854849	-0.854849	-0.854849	-0.854849	-0.854849	-0.854849	-0.854849	-0.854849	-0.854849	-0.854849	-0.854849	-0.854849	-0.854849	-0.854849	-0.854849	-0.854849	-0.854849	-0.854849	-0.854849	-0.854849	-0.854849	-0.854849	-0.854849	-0.854849	-0.854849	-0.854849	-0.854849	-0.854849	-0.854849	-0.854849	-0.854849	-0.854849	-0.854849	-0.854849	-0.854849	-0.854849	4.73762	-0.854849
-1.60051	-1.60051	-1.60051	-1.60051	3.99196	-1.60051	3.99196	3.99196	-1.60051	-1.60051	-1.60051	3.99196	-1.60051	-1.60051	-1.60051	3.99196	-1.60051	-1.60051	-1.60051	-1.60051	-1.60051	-1.60051	-1.60051	-1.60051	-1.60051	-1.60051	-1.60051	-1.60051	-1.60051	-1.60051	-1.60051	-1.60051	-1.60051	-1.60051	-1.60051	-1.60051	-1.60051	-1.60051	3.99196	-1.60051	-1.60051	3.99196	9.58443	-1.60051	-1.60051	-1.60051	-1.60051	-1.60051	-1.60051	-1.60051
-1.22768	-1.22768	-1.22768	-1.22768	-1.22768	-1.22768	-1.22768	-1.22768	-1.22768	-1.22768	-1.22768	-1.22768	-1.22768	-1.22768	-1.22768	-1.22768	-1.22768	-1.22768	9.95726	-1.22768	-1.22768	-1.22768	-1.22768	-1.22768	-1.22768	-1.22768	-1.22768	-1.22768	4.36479	-1.22768	-1.22768	-1.22768	-1.22768	-1.22768	-1.22768	-1.22768	-1.22768	-1.22768	-1.22768	-1.22768	-1.22768	-1.22768	4.36479	-1.22768	-1.22768	-1.22768	4.36479	-1.22768	4.36479	9.95726
-1.04126	-1.04126	-1.04126	-1.04126	-1.04126	-1.04126	-1.04126	-1.04126	-1.04126	-1.04126	-1.04126	-1.04126	-1.04126	-1.04126	-1.04126	-1.04126	-1.04126	-1.04126	-1.04126	-1.04126	-1.04126	-1.04126	4.55121	-1.04126	-1.04126	-1.04126	-1.04126	4.55121	-1.04126	-1.04126	-1.04126	-1.04126	-1.04126	-1.04126	-1.04126	-1.04126	-1.04126	-1.04126	-1.04126	-1.04126	-1.04126	4.55121	-1.04126	-1.04126	-1.04126	4.55121	-1.04126	-1.04126	4.55121	-1.04126
-0.668434	-0.668434	-0.668434	-0.668434	-0.668434	-0.668434	-0.668434	-0.668434	-0.668434	-0.668434	-0.668434	-0.668434	-0.668434	-0.668434	-0.668434	-0.668434	-0.668434	-0.668434	-0.668434	-0.668434	-0.668434	-0.668434	-0.668434	-0.668434	-0.668434	-0.668434	-0.668434	-0.668434	-0.668434	-0.668434	-0.668434	-0.668434	-0.668434	-0.668434	-0.668434	4.92404	-0.668434	-0.668434	-0.668434	-0.668434	-0.668434	-0.668434	-0.668434	10.5165	-0.668434	4.92404	-0.668434	10.5165	-0.668434	-0.668434
-1.22768	-1.22768	-1.22768	-1.22768	-1.22768	4.36479	4.36479	-1.22768	-1.22768	-1.22768	-1.22768	-1.22768	-1.22768	-1.22768	-1.22768	-1.22768	-1.22768	4.36479	-1.22768	-1.22768	-1.22768	-1.22768	-1.22768	-1.22768	-1.22768	-1.22768	-1.22768	-1.22768	-1.22768	-1.22768	-1.22768	-1.22768	-1.22768	4.36479	-1.22768	-1.22768	-1.22768	-1.22768	-1.22768	-1.22768	-1.22768	4.36479	-1.22768	-1.22768	-1.22768	-1.22768	-1.22768	4.36479	-1.22768	-1.22768
-1.78693	-1.78693	3.80554	-1.78693	-1.78693	-1.78693	3.80554	3.80554	-1.78693	3.80554	-1.78693	-1.78693	-1.78693	-1.78693	-1.78693	-1.78693	-1.78693	3.80554	-1.78693	-1.78693	-1.78693	-1.78693	3.80554	-1.78693	-1.78693	-1.78693	-1.78693	-1.78693	-1.78693	-1.78693	-1.78693	-1.78693	-1.78693	-1.78693	-1.78693	-1.78693	-1.78693	-1.78693	-1.78693	-1.78693	-1.78693	-1.78693	-1.78693	-1.78693	3.80554	3.80554	3.80554	-1.78693	3.80554	-1.78693
-1.04126	-1.04126	-1.04126	-1.04126	-1.04126	-1.04126	-1.04126	-1.04126	-1.04126	-1.04126	4.55121	-1.04126	-1.04126	-1.04126	-1.04126	-1.04126	-1.04126	-1.04126	-1.04126	-1.04126	4.55121	-1.04126	-1.04126	-1.04126	-1.04126	-1.04126	-1.04126	-1.04126	-1.04126	-1.04126	-1.04126	-1.04126	-1.04126	-1.04126	-1.04126	-1.04126	-1.04126	-1.04126	-1.04126	4.55121	4.55121	4.55121	-1.04126	4.55121	4.55121	-1.04126	-1.04126	-1.04126	-1.04126	-1.04126
-0.49489	-0.49489	-0.49489	-0.49489	-0.49489	-0.49489	-0.49489	-0.49489	-0.49489	-0.49489	-0.49489	-0.49489	-0.49489	-0.49489	-0.49489	-0.49489	-0.49489	-0.49489	-0.49489	-0.49489	-0.49489	-0.49489	-0.49489	-0.49489	-0.49489	-0.49489	-0.49489	-0.49489	-0.49489	-0.49489	-0.49489	-0.49489	12.2412	-0.49489	-0.49489	-0.49489	-0.49489	-0.49489	-0.49489	-0.49489	-0.49489	-0.49489	-0.49489	12.2412	-0.49489	-0.49489	12.2412	-0.49489	-0.49489	-0.49489
-0.49489	-0.49489	-0.49489	-0.49489	-0.49489	-0.49489	-0.49489	-0.49489	-0.49489	-0.49489	-0.49489	-0.49489	-0.49489	-0.49489	-0.49489	-0.49489	-0.49489	-0.49489	-0.49489	-0.49489	-0.49489	-0.49489	-0.49489	-0.49489	-0.49489	-0.49489	-0.49489	-0.49489	-0.49489	-0.49489	-0.49489	-0.49489	-0.49489	-0.49489	-0.49489	-0.49489	-0.49489	-0.49489	-0.49489	-0.49489	-0.49489	-0.49489	-0.49489	-0.49489	-0.49489	12.2412	-0.49489	-0.49489	-0.49489	-0.49489
-2.61758	-2.61758	-2.61758	-2.61758	-2.61758	-2.61758	10.1186	-2.61758	-2.61758	-2.61758	10.1186	-2.61758	-2.61758	-2.61758	-2.61758	10.1186	-2.61758	-2.61758	-2.61758	-2.61758	-2.61758	-2.61758	-2.61758	-2.61758	-2.61758	10.1186	-2.61758	-2.61758	-2.61758	10.1186	-2.61758	-2.61758	-2.61758	-2.61758	-2.61758	10.1186	10.1186	10.1186	-2.61758	10.1186	-2.61758	-2.61758	-2.61758	-2.61758	10.1186	-2.61758	10.1186	-2.61758	-2.61758	-2.61758
-0.49489	-0.49489	-0.49489	-0.49489	-0.49489	-0.49489	-0.49489	-0.49489	-0.49489	-0.49489	-0.49489	-0.49489	-0.49489	-0.49489	-0.49489	-0.49489	-0.49489	-0.49489	-0.49489	-0.49489	-0.49489	-0.49489	-0.49489	-0.49489	-0.49489	-0.49489	-0.49489	-0.49489	-0.49489	-0.49489	-0.49489	-0.49489	12.2412	-0.49489	-0.49489	-0.49489	-0.49489	-0.49489	-0.49489	-0.49489	-0.49489	-0.49489	-0.49489	-0.49489	-0.49489	-0.49489	-0.49489	-0.49489	12.2412	-0.49489
-0.919428	-0.919428	-0.919428	-0.919428	-0.919428	-0.919428	-0.919428	-0.919428	-0.919428	-0.919428	-0.919428	-0.919428	-0.919428	-0.919428	-0.919428	-0.919428	-0.919428	-0.919428	-0.919428	-0.919428	-0.919428	-0.919428	-0.919428	-0.919428	-0.919428	-0.919428	11.8167	-0.919428	-0.919428	-0.919428	-0.919428	-0.919428	-0.919428	-0.919428	-0.919428	-0.919428	-0.919428	-0.919428	-0.919428	-0.919428	-0.919428	11.8167	-0.919428	-0.919428	-0.919428	-0.919428	-0.919428	-0.919428	-0.919428	-0.919428
11.3922	-1.34397	-1.34397	-1.34397	-1.34397	-1.34397	-1.34397	-1.34397	-1.34397	-1.34397	-1.34397	-1.34397	-1.34397	-1.34397	-1.34397	-1.34397	-1.34397	-1.34397	-1.34397	-1.34397	-1.34397	-1.34397	-1.34397	11.3922	-1.34397	-1.34397	-1.34397	-1.34397	-1.34397	-1.34397	-1.34397	-1.34397	-1.34397	-1.34397	-1.34397	-1.34397	-1.34397	-1.34397	-1.34397	-1.34397	-1.34397	-1.34397	-1.34397	-1.34397	-1.34397	-1.34397	11.3922	11.3922	-1.34397	24.1283
-0.919428	-0.919428	-0.919428	-0.919428	-0.919428	-0.919428	-0.919428	-0.919428	-0.919428	-0.919428	-0.919428	-0.919428	-0.919428	-0.919428	-0.919428	-0.919428	-0.919428	-0.919428	-0.919428	-0.919428	-0.919428	-0.919428	-0.919428	-0.919428	11.8167	-0.919428	-0.919428	-0.919428	-0.919428	-0.919428	-0.919428	-0.919428	-0.919428	-0.919428	-0.919428	-0.919428	11.8167	-0.919428	-0.919428	11.8167	-0.919428	-0.919428	-0.919428	-0.919428	-0.919428	-0.919428	-0.919428	11.8167	11.8167	-0.919428
-0.919428	-0.919428	-0.919428	-0.919428	-0.919428	-0.919428	-0.919428	-0.919428	-0.919428	-0.919428	-0.919428	-0.919428	-0.919428	-0.919428	-0.919428	-0.919428	-0.919428	-0.919428	-0.919428	-0.919428	-0.919428	-0.919428	-0.919428	-0.919428	-0.919428	-0.919428	-0.919428	-0.919428	11.8167	-0.919428	-0.919428	-0.919428	-0.919428	-0.919428	-0.919428	-0.919428	-0.919428	-0.919428	-0.919428	-0.919428	-0.919428	-0.919428	-0.919428	-0.919428	-0.919428	-0.919428	-0.919428	-0.919428	-0.919428	-0.919428
-0.919428	-0.919428	-0.919428	-0.919428	-0.919428	-0.919428	-0.919428	-0.919428	-0.919428	-0.919428	-0.919428	-0.919428	-0.919428	-0.919428	-0.919428	-0.919428	-0.919428	-0.919428	-0.919428	11.8167	-0.919428	-0.919428	-0.919428	-0.919428	-0.919428	-0.919428	-0.919428	-0.919428	-0.919428	-0.919428	-0.919428	-0.919428	-0.919428	-0.919428	-0.919428	-0.919428	-0.919428	-0.919428	-0.919428	-0.919428	-0.919428	-0.919428	-0.919428	-0.919428	-0.919428	-0.919428	-0.919428	-0.919428	-0.919428	-0.919428
-0.919428	-0.919428	-0.919428	-0.919428	-0.919428	-0.919428	-0.919428	-0.919428	-0.919428	-0.919428	-0.919428	-0.919428	-0.919428	-0.919428	-0.919428	-0.919428	-0.919428	-0.919428	-0.919428	11.8167	-0.919428	-0.919428	-0.919428	-0.919428	-0.919428	-0.919428	-0.919428	-0.919428	-0.919428	-0.919428	-0.919428	-0.919428	-0.919428	-0.919428	-0.919428	-0.919428	-0.919428	-0.919428	-0.919428	-0.919428	-0.919428	-0.919428	-0.919428	-0.919428	11.8167	-0.919428	-0.919428	-0.919428	-0.919428	-0.919428
-0.49489	-0.49489	-0.49489	-0.49489	-0.49489	-0.49489	-0.49489	-0.49489	-0.49489	-0.49489	-0.49489	-0.49489	-0.49489	-0.49489	-0.49489	-0.49489	-0.49489	-0.49489	-0.49489	-0.49489	-0.49489	-0.49489	-0.49489	-0.49489	-0.49489	-0.49489	-0.49489	-0.49489	-0.49489	-0.49489	-0.49489	-0.49489	-0.49489	-0.49489	-0.49489	-0.49489	-0.49489	-0.49489	-0.49489	12.2412	-0.49489	-0.49489	-0.49489	-0.49489	-0.49489	-0.49489	-0.49489	-0.49489	-0.49489	-0.49489
-1.34397	-1.34397	-1.34397	-1.34397	-1.34397	-1.34397	-1.34397	-1.34397	-1.34397	-1.34397	-1.34397	-1.34397	-1.34397	-1.34397	-1.34397	-1.34397	-1.34397	-1.34397	-1.34397	-1.34397	-1.34397	-1.34397	-1.34397	11.3922	11.3922	-1.34397	-1.34397	-1.34397	-1.34397	-1.34397	-1.34397	-1.34397	-1.34397	-1.34397	-1.34397	-1.34397	-1.34397	-1.34397	-1.34397	-1.34397	-1.34397	-1.34397	-1.34397	-1.34397	-1.34397	-1.34397	-1.34397	-1.34397	-1.34397	-1.34397
11.3922	-1.34397	-1.34397	-1.34397	-1.34397	-1.34397	-1.34397	-1.34397	-1.34397	-1.34397	-1.34397	-1.34397	-1.34397	-1.34397	-1.34397	-1.34397	-1.34397	-1.34397	-1.34397	-1.34397	11.3922	-1.34397	-1.34397	-1.34397	-1.34397	-1.34397	-1.34397	-1.34397	-1.34397	-1.34397	-1.34397	-1.34397	-1.34397	-1.34397	-1.34397	-1.34397	-1.34397	-1.34397	-1.34397	-1.34397	-1.34397	-1.34397	11.3922	-1.34397	-1.34397	-1.34397	-1.34397	-1.34397	-1.34397	-1.34397
-0.919428	-0.919428	-0.919428	-0.919428	-0.919428	-0.919428	-0.919428	-0.919428	-0.919428	-0.919428	-0.919428	-0.919428	11.8167	-0.919428	-0.919428	-0.919428	-0.919428	-0.919428	-0.919428	-0.919428	-0.919428	-0.919428	-0.919428	-0.919428	-0.919428	-0.919428	-0.919428	-0.919428	-0.919428	-0.919428	-0.919428	-0.919428	-0.919428	-0.919428	-0.919428	-0.919428	-0.919428	-0.919428	-0.919428	-0.919428	-0.919428	11.8167	-0.919428	-0.919428	-0.919428	-0.919428	11.8167	-0.919428	11.8167	-0.919428
-0.49489	-0.49489	-0.49489	-0.49489	-0.49489	-0.49489	-0.49489	-0.49489	-0.49489	-0.49489	-0.49489	-0.49489	-0.49489	-0.49489	-0.49489	-0.49489	-0.49489	-0.49489	-0.49489	-0.49489	-0.49489	-0.49489	-0.49489	-0.49489	-0.49489	-0.49489	-0.49489	-0.49489	-0.49489	-0.49489	-0.49489	-0.49489	-0.49489	-0.49489	-0.49489	-0.49489	-0.49489	12.2412	-0.49489	-0.49489	-0.49489	-0.49489	-0.49489	-0.49489	-0.49489	-0.49489	-0.49489	-0.49489	-0.49489	-0.49489
11.8167	-0.919428	-0.919428	-0.919428	-0.919428	-0.919428	-0.919428	-0.919428	-0.919428	-0.919428	-0.919428	-0.919428	-0.919428	-0.919428	-0.919428	-0.919428	-0.919428	-0.919428	-0.919428	-0.919428	-0.919428	-0.919428	-0.919428	-0.919428	-0.919428	-0.919428	-0.919428	-0.919428	-0.919428	-0.919428	-0.919428	-0.919428	-0.919428	-0.919428	-0.919428	-0.919428	-0.919428	-0.919428	-0.919428	-0.919428	-0.919428	-0.919428	-0.919428	-0.919428	-0.919428	-0.919428	-0.919428	-0.919428	-0.919428	-0.919428
-1.34397	-1.34397	-1.34397	-1.34397	-1.34397	-1.34397	-1.34397	-1.34397	11.3922	11.3922	-1.34397	-1.34397	-1.34397	-1.34397	-1.34397	-1.34397	-1.34397	-1.34397	-1.34397	-1.34397	-1.34397	-1.34397	-1.34397	-1.34397	-1.34397	-1.34397	-1.34397	-1.34397	-1.34397	-1.34397	-1.34397	-1.34397	-1.34397	-1.34397	-1.34397	-1.34397	-1.34397	-1.34397	-1.34397	-1.34397	-1.34397	-1.34397	-1.34397	-1.34397	-1.34397	-1.34397	-1.34397	-1.34397	-1.34397	-1.34397
-1.34397	-1.34397	-1.34397	-1.34397	-1.34397	-1.34397	-1.34397	-1.34397	-1.34397	11.3922	-1.34397	-1.34397	-1.34397	-1.34397	-1.34397	-1.34397	-1.34397	-1.34397	-1.34397	11.3922	-1.34397	-1.34397	-1.34397	-1.34397	-1.34397	-1.34397	-1.34397	-1.34397	-1.34397	-1.34397	-1.34397	-1.34397	-1.34397	-1.34397	-1.34397	-1.34397	-1.34397	11.3922	-1.34397	-1.34397	-1.34397	-1.34397	-1.34397	-1.34397	-1.34397	-1.34397	24.1283	-1.34397	-1.34397	-1.34397
-0.49489	-0.49489	-0.49489	-0.49489	-0.49489	-0.49489	-0.49489	-0.49489	-0.49489	-0.49489	-0.49489	-0.49489	-0.49489	-0.49489	-0.49489	-0.49489	-0.49489	-0.49489	-0.49489	-0.49489	-0.49489	-0.49489	-0.49489	-0.49489	-0.49489	-0.49489	-0.49489	-0.49489	-0.49489	-0.49489	-0.49489	-0.49489	-0.49489	-0.49489	-0.49489	-0.49489	-0.49489	-0.49489	-0.49489	-0.49489	-0.49489	-0.49489	-0.49489	-0.49489	12.2412	-0.49489	-0.49489	-0.49489	-0.49489	-0.49489
-0.49489	-0.49489	-0.49489	-0.49489	-0.49489	-0.49489	-0.49489	-0.49489	-0.49489	-0.49489	-0.49489	-0.49489	-0.49489	-0.49489	-0.49489	-0.49489	-0.49489	-0.49489	-0.49489	-0.49489	-0.49489	-0.49489	-0.49489	-0.49489	-0.49489	-0.49489	-0.49489	-0.49489	-0.49489	-0.49489	-0.49489	-0.49489	12.2412	-0.49489	-0.49489	-0.49489	-0.49489	12.2412	-0.49489	-0.49489	-0.49489	-0.49489	-0.49489	-0.49489	-0.49489	24.9774	-0.49489	-0.49489	-0.49489	-0.49489
-0.49489	-0.49489	-0.49489	-0.49489	-0.49489	-0.49489	-0.49489	-0.49489	-0.49489	-0.49489	-0.49489	-0.49489	-0.49489	-0.49489	-0.49489	-0.49489	-0.49489	-0.49489	-0.49489	-0.49489	-0.49489	-0.49489	-0.49489	-0.49489	-0.49489	-0.49489	-0.49489	-0.49489	-0.49489	-0.49489	-0.49489	-0.49489	-0.49489	-0.49489	-0.49489	-0.49489	-0.49489	-0.49489	-0.49489	-0.49489	-0.49489	-0.49489	-0.49489	-0.49489	-0.49489	-0.49489	-0.49489	-0.49489	-0.49489	-0.49489
-0.49489	-0.49489	-0.49489	-0.49489	-0.49489	-0.49489	-0.49489	-0.49489	-0.49489	-0.49489	-0.49489	-0.49489	-0.49489	-0.49489	-0.49489	-0.49489	-0.49489	-0.49489	-0.49489	-0.49489	-0.49489	-0.49489	-0.49489	-0.49489	-0.49489	-0.49489	-0.49489	-0.49489	-0.49489	-0.49489	-0.49489	-0.49489	-0.49489	-0.49489	-0.49489	-0.49489	-0.49489	-0.49489	-0.49489	-0.49489	-0.49489	-0.49489	-0.49489	-0.49489	-0.49489	-0.49489	-0.49489	-0.49489	-0.49489	-0.49489
-1.34397	-1.34397	-1.34397	-1.34397	11.3922	-1.34397	-1.34397	-1.34397	-1.34397	-1.34397	-1.34397	-1.34397	-1.34397	-1.34397	-1.34397	-1.34397	-1.34397	-1.34397	-1.34397	-1.34397	-1.34397	-1.34397	-1.34397	-1.34397	11.3922	-1.34397	-1.34397	-1.34397	-1.34397	-1.34397	-1.34397	-1.34397	-1.34397	-1.34397	-1.34397	-1.34397	-1.34397	-1.34397	-1.34397	-1.34397	-1.34397	-1.34397	-1.34397	-1.34397	-1.34397	-1.34397	11.3922	-1.34397	-1.34397	-1.34397
-0.49489	-0.49489	-0.49489	-0.49489	-0.49489	-0.49489	-0.49489	-0.49489	-0.49489	-0.49489	-0.49489	-0.49489	-0.49489	-0.49489	-0.49489	-0.49489	-0.49489	-0.49489	-0.49489	-0.49489	-0.49489	-0.49489	-0.49489	-0.49489	-0.49489	-0.49489	-0.49489	-0.49489	-0.49489	-0.49489	-0.49489	-0.49489	-0.49489	-0.49489	-0.49489	-0.49489	-0.49489	-0.49489	-0.49489	-0.49489	-0.49489	-0.49489	-0.49489	-0.49489	-0.49489	-0.49489	-0.49489	-0.49489	-0.49489	-0.49489
-0.49489	-0.49489	-0.49489	-0.49489	-0.49489	-0.49489	-0.49489	-0.49489	-0.49489	-0.49489	-0.49489	-0.49489	-0.49489	-0.49489	-0.49489	-0.49489	-0.49489	-0.49489	-0.49489	-0.49489	-0.49489	-0.49489	-0.49489	-0.49489	-0.49489	-0.49489	-0.49489	-0.49489	-0.49489	-0.49489	-0.49489	-0.49489	-0.49489	-0.49489	-0.49489	-0.49489	-0.49489	-0.49489	-0.49489	-0.49489	-0.49489	-0.49489	-0.49489	-0.49489	-0.49489	12.2412	-0.49489	-0.49489	-0.49489	-0.49489
-0.919428	-0.919428	-0.919428	-0.919428	-0.919428	-0.919428	-0.919428	-0.919428	-0.919428	-0.919428	-0.919428	-0.919428	-0.919428	-0.919428	-0.919428	-0.919428	-0.919428	-0.919428	-0.919428	-0.919428	-0.919428	-0.919428	-0.919428	-0.919428	11.8167	-0.919428	-0.919428	-0.919428	-0.919428	-0.919428	-0.919428	-0.919428	-0.919428	-0.919428	-0.919428	-0.919428	-0.919428	-0.919428	-0.919428	-0.919428	-0.919428	-0.919428	-0.919428	-0.919428	-0.919428	-0.919428	-0.919428	-0.919428	11.8167	-0.919428
-0.919428	-0.919428	-0.919428	-0.919428	-0.919428	-0.919428	-0.919428	-0.919428	-0.919428	-0.919428	-0.919428	-0.919428	-0.919428	-0.919428	-0.919428	-0.919428	-0.919428	11.8167	-0.919428	-0.919428	-0.919428	-0.919428	-0.919428	-0.919428	-0.919428	-0.919428	-0.919428	-0.919428	-0.919428	-0.919428	-0.919428	-0.919428	-0.919428	-0.919428	-0.919428	-0.919428	-0.919428	-0.919428	-0.919428	-0.919428	11.8167	-0.919428	-0.919428	11.8167	11.8167	-0.919428	-0.919428	-0.919428	-0.919428	-0.919428
-0.49489	-0.49489	-0.49489	-0.49489	-0.49489	-0.49489	-0.49489	-0.49489	-0.49489	-0.49489	-0.49489	-0.49489	-0.49489	-0.49489	-0.49489	-0.49489	-0.49489	-0.49489	-0.49489	-0.49489	-0.49489	-0.49489	-0.49489	-0.49489	-0.49489	-0.49489	-0.49489	-0.49489	-0.49489	-0.49489	-0.49489	-0.49489	-0.49489	-0.49489	-0.49489	-0.49489	-0.49489	-0.49489	-0.49489	-0.49489	-0.49489	-0.49489	-0.49489	-0.49489	-0.49489	-0.49489	-0.49489	-0.49489	-0.49489	-0.49489
-0.49489	-0.49489	-0.49489	-0.49489	-0.49489	-0.49489	-0.49489	-0.49489	-0.49489	-0.49489	-0.49489	-0.49489	-0.49489	-0.49489	-0.49489	-0.49489	-0.49489	-0.49489	-0.49489	-0.49489	-0.49489	-0.49489	-0.49489	-0.49489	-0.49489	-0.49489	-0.49489	-0.49489	-0.49489	-0.49489	-0.49489	-0.49489	-0.49489	-0.49489	-0.49489	-0.49489	-0.49489	-0.49489	-0.49489	-0.49489	-0.49489	-0.49489	-0.49489	-0.49489	-0.49489	-0.49489	-0.49489	-0.49489	-0.49489	-0.49489
-0.919428	-0.919428	-0.919428	-0.919428	-0.919428	-0.919428	-0.919428	-0.919428	-0.919428	-0.919428	-0.919428	-0.919428	-0.919428	-0.919428	-0.919428	-0.919428	-0.919428	-0.919428	-0.919428	-0.919428	-0.919428	-0.919428	-0.919428	-0.919428	11.8167	-0.919428	-0.919428	-0.919428	-0.919428	-0.919428	-0.919428	-0.919428	11.8167	-0.919428	-0.919428	-0.919428	-0.919428	-0.919428	-0.919428	-0.919428	-0.919428	-0.919428	-0.919428	-0.919428	-0.919428	11.8167	-0.919428	-0.919428	-0.919428	-0.919428
-0.49489	-0.49489	-0.49489	-0.49489	-0.49489	-0.49489	-0.49489	-0.49489	-0.49489	-0.49489	-0.49489	-0.49489	-0.49489	-0.49489	-0.49489	-0.49489	-0.49489	-0.49489	-0.49489	-0.49489	-0.49489	-0.49489	-0.49489	-0.49489	-0.49489	-0.49489	-0.49489	-0.49489	-0.49489	-0.49489	-0.49489	-0.49489	-0.49489	-0.49489	-0.49489	-0.49489	-0.49489	-0.49489	-0.49489	-0.49489	-0.49489	-0.49489	-0.49489	-0.49489	-0.49489	-0.49489	-0.49489	-0.49489	-0.49489	-0.49489
-0.919428	-0.919428	-0.919428	-0.919428	-0.919428	-0.919428	-0.919428	-0.919428	-0.919428	-0.919428	-0.919428	-0.919428	-0.919428	-0.919428	-0.919428	-0.919428	-0.919428	-0.919428	-0.919428	-0.919428	-0.919428	-0.919428	11.8167	-0.919428	-0.919428	-0.919428	-0.919428	-0.919428	-0.919428	-0.919428	-0.919428	-0.919428	-0.919428	-0.919428	-0.919428	-0.919428	-0.919428	-0.919428	-0.919428	-0.919428	-0.919428	-0.919428	-0.919428	-0.919428	-0.919428	-0.919428	-0.919428	-0.919428	-0.919428	11.8167
-0.49489	-0.49489	-0.49489	-0.49489	-0.49489	-0.49489	-0.49489	-0.49489	-0.49489	-0.49489	-0.49489	-0.49489	-0.49489	-0.49489	-0.49489	-0.49489	-0.49489	-0.49489	-0.49489	-0.49489	-0.49489	-0.49489	-0.49489	-0.49489	-0.49489	-0.49489	-0.49489	-0.49489	-0.49489	-0.49489	-0.49489	-0.49489	-0.49489	-0.49489	-0.49489	-0.49489	-0.49489	12.2412	-0.49489	-0.49489	-0.49489	12.2412	-0.49489	-0.49489	-0.49489	-0.49489	-0.49489	-0.49489	-0.49489	-0.49489
-0.919428	-0.919428	-0.919428	-0.919428	-0.919428	-0.919428	-0.919428	-0.919428	-0.919428	-0.919428	-0.919428	-0.919428	-0.919428	-0.919428	-0.919428	-0.919428	-0.919428	11.8167	-0.919428	-0.919428	-0.919428	-0.919428	-0.919428	-0.919428	-0.919428	-0.919428	-0.919428	-0.919428	-0.919428	-0.919428	-0.919428	-0.919428	-0.919428	-0.919428	-0.919428	-0.919428	-0.919428	-0.919428	-0.919428	-0.919428	-0.919428	-0.919428	-0.919428	-0.919428	-0.919428	-0.919428	-0.919428	-0.919428	-0.919428	-0.919428
-0.49489	-0.49489	-0.49489	-0.49489	-0.49489	-0.49489	-0.49489	-0.49489	-0.49489	-0.49489	-0.49489	-0.49489	-0.49489	-0.49489	-0.49489	-0.49489	-0.49489	-0.49489	-0.49489	-0.49489	-0.49489	-0.49489	-0.49489	-0.49489	-0.49489	-0.49489	-0.49489	-0.49489	-0.49489	-0.49489	-0.49489	-0.49489	-0.49489	-0.49489	-0.49489	-0.49489	-0.49489	-0.49489	-0.49489	-0.49489	-0.49489	-0.49489	12.2412	-0.49489	12.2412	-0.49489	-0.49489	12.2412	-0.49489	-0.49489
-0.49489	-0.49489	-0.49489	-0.49489	-0.49489	-0.49489	-0.49489	-0.49489	-0.49489	-0.49489	-0.49489	-0.49489	-0.49489	-0.49489	-0.49489	-0.49489	-0.49489	-0.49489	-0.49489	-0.49489	-0.49489	-0.49489	-0.49489	-0.49489	-0.49489	-0.49489	-0.49489	-0.49489	-0.49489	-0.49489	-0.49489	-0.49489	-0.49489	-0.49489	-0.49489	-0.49489	-0.49489	-0.49489	-0.49489	-0.49489	-0.49489	-0.49489	-0.49489	-0.49489	12.2412	-0.49489	-0.49489	-0.49489	-0.49489	-0.49489
-0.919428	-0.919428	-0.919428	-0.919428	-0.919428	-0.919428	-0.919428	-0.919428	-0.919428	-0.919428	-0.919428	-0.919428	-0.919428	-0.919428	-0.919428	-0.919428	-0.919428	-0.919428	-0.919428	-0.919428	-0.919428	11.8167	-0.919428	-0.919428	-0.919428	-0.919428	-0.919428	-0.919428	-0.919428	-0.919428	-0.919428	-0.919428	-0.919428	-0.919428	-0.919428	-0.919428	-0.919428	-0.919428	-0.919428	-0.919428	-0.919428	-0.919428	-0.919428	-0.919428	-0.919428	-0.919428	-0.919428	-0.919428	-0.919428	-0.919428
-0.49489	-0.49489	-0.49489	-0.49489	-0.49489	-0.49489	-0.49489	-0.49489	-0.49489	-0.49489	-0.49489	-0.49489	-0.49489	-0.49489	-0.49489	-0.49489	-0.49489	-0.49489	-0.49489	-0.49489	-0.49489	-0.49489	-0.49489	-0.49489	-0.49489	-0.49489	-0.49489	-0.49489	-0.49489	-0.49489	-0.49489	-0.49489	-0.49489	-0.49489	-0.49489	-0.49489	-0.49489	-0.49489	-0.49489	-0.49489	-0.49489	-0.49489	-0.49489	-0.49489	-0.49489	-0.49489	-0.49489	12.2412	-0.49489	12.2412
-0.919428	-0.919428	11.8167	-0.919428	-0.919428	-0.919428	-0.919428	-0.919428	-0.919428	-0.919428	-0.919428	-0.919428	-0.919428	-0.919428	-0.919428	-0.919428	-0.919428	-0.919428	-0.919428	-0.919428	-0.919428	-0.919428	-0.919428	-0.919428	-0.919428	-0.919428	-0.919428	-0.919428	-0.919428	-0.919428	-0.919428	-0.919428	-0.919428	-0.919428	-0.919428	-0.919428	-0.919428	-0.919428	-0.919428	-0.919428	-0.919428	-0.919428	-0.919428	-0.919428	-0.919428	-0.919428	-0.919428	-0.919428	11.8167	11.8167
-1.34397	11.3922	-1.34397	-1.34397	-1.34397	-1.34397	-1.34397	-1.34397	-1.34397	-1.34397	-1.34397	-1.34397	-1.34397	-1.34397	-1.34397	-1.34397	-1.34397	-1.34397	11.3922	-1.34397	-1.34397	-1.34397	-1.34397	-1.34397	-1.34397	-1.34397	-1.34397	-1.34397	-1.34397	-1.34397	-1.34397	-1.34397	-1.34397	-1.34397	-1.34397	-1.34397	-1.34397	11.3922	-1.34397	-1.34397	-1.34397	-1.34397	-1.34397	-1.34397	-1.34397	-1.34397	-1.34397	-1.34397	-1.34397	-1.34397
-0.919428	-0.919428	-0.919428	-0.919428	-0.919428	-0.919428	-0.919428	-0.919428	-0.919428	-0.919428	-0.919428	11.8167	-0.919428	-0.919428	-0.919428	-0.919428	-0.919428	-0.919428	-0.919428	-0.919428	-0.919428	-0.919428	-0.919428	-0.919428	-0.919428	-0.919428	-0.919428	-0.919428	-0.919428	-0.919428	-0.919428	-0.919428	-0.919428	-0.919428	-0.919428	-0.919428	-0.919428	11.8167	-0.919428	-0.919428	11.8167	-0.919428	-0.919428	-0.919428	11.8167	-0.919428	-0.919428	-0.919428	-0.919428	-0.919428
-0.919428	-0.919428	-0.919428	-0.919428	-0.919428	-0.919428	-0.919428	-0.919428	-0.919428	-0.919428	-0.919428	-0.919428	-0.919428	-0.919428	-0.919428	-0.919428	-0.919428	-0.919428	-0.919428	-0.919428	-0.919428	-0.919428	-0.919428	11.8167	-0.919428	-0.919428	-0.919428	-0.919428	-0.919428	-0.919428	-0.919428	-0.919428	-0.919428	-0.919428	-0.919428	-0.919428	-0.919428	-0.919428	-0.919428	-0.919428	-0.919428	-0.919428	11.8167	-0.919428	-0.919428	-0.919428	-0.919428	-0.919428	-0.919428	-0.919428
-0.441361	-0.441361	-0.441361	-0.441361	-0.441361	-0.441361	-0.441361	-0.441361	-0.441361	-0.441361	-0.441361	-0.441361	-0.441361	-0.441361	-0.441361	-0.441361	-0.441361	-0.441361	-0.441361	-0.441361	-0.441361	-0.441361	-0.441361	-0.441361	-0.441361	-0.441361	-0.441361	-0.441361	-0.441361	-0.441361	-0.441361	-0.441361	-0.441361	-0.441361	-0.441361	7.3343	-0.441361	-0.441361	-0.441361	-0.441361	-0.441361	-0.441361	-0.441361	-0.441361	-0.441361	-0.441361	-0.441361	7.3343	-0.441361	7.3343
-1.47812	6.29754	-1.47812	6.29754	-1.47812	-1.47812	-1.47812	-1.47812	-1.47812	-1.47812	-1.47812	-1.47812	-1.47812	-1.47812	-1.47812	-1.47812	-1.47812	-1.47812	-1.47812	-1.47812	-1.47812	-1.47812	6.29754	-1.47812	-1.47812	-1.47812	6.29754	-1.47812	-1.47812	-1.47812	-1.47812	-1.47812	-1.47812	-1.47812	-1.47812	-1.47812	-1.47812	-1.47812	-1.47812	-1.47812	-1.47812	-1.47812	-1.47812	-1.47812	-1.47812	-1.47812	-1.47812	-1.47812	6.29754	-1.47812
-1.47812	-1.47812	-1.47812	6.29754	-1.47812	-1.47812	-1.47812	-1.47812	-1.47812	-1.47812	-1.47812	-1.47812	6.29754	-1.47812	-1.47812	-1.47812	-1.47812	-1.47812	-1.47812	-1.47812	-1.47812	-1.47812	-1.47812	6.29754	-1.47812	6.29754	-1.47812	-1.47812	-1.47812	-1.47812	-1.47812	-1.47812	-1.47812	-1.47812	-1.47812	-1.47812	-1.47812	-1.47812	-1.47812	-1.47812	-1.47812	-1.47812	6.29754	-1.47812	-1.47812	-1.47812	-1.47812	-1.47812	-1.47812	6.29754
-0.959738	-0.959738	-0.959738	-0.959738	-0.959738	-0.959738	-0.959738	-0.959738	-0.959738	-0.959738	-0.959738	6.81592	-0.959738	-0.959738	-0.959738	6.81592	-0.959738	-0.959738	-0.959738	-0.959738	-0.959738	-0.959738	-0.959738	-0.959738	-0.959738	-0.959738	-0.959738	-0.959738	-0.959738	-0.959738	-0.959738	-0.959738	-0.959738	-0.959738	-0.959738	-0.959738	-0.959738	-0.959738	-0.959738	-0.959738	-0.959738	-0.959738	-0.959738	-0.959738	-0.959738	-0.959738	-0.959738	-0.959738	-0.959738	-0.959738
-1.21893	-1.21893	-1.21893	6.55673	6.55673	-1.21893	-1.21893	-1.21893	-1.21893	-1.21893	-1.21893	-1.21893	-1.21893	-1.21893	-1.21893	-1.21893	-1.21893	-1.21893	-1.21893	-1.21893	-1.21893	-1.21893	-1.21893	-1.21893	-1.21893	6.55673	-1.21893	-1.21893	-1.21893	-1.21893	-1.21893	-1.21893	-1.21893	-1.21893	-1.21893	-1.21893	-1.21893	-1.21893	-1.21893	-1.21893	-1.21893	-1.21893	-1.21893	-1.21893	-1.21893	-1.21893	6.55673	-1.21893	6.55673	-1.21893
-0.70055	-0.70055	-0.70055	-0.70055	-0.70055	7.07511	-0.70055	-0.70055	-0.70055	-0.70055	-0.70055	-0.70055	-0.70055	-0.70055	-0.70055	-0.70055	-0.70055	-0.70055	-0.70055	-0.70055	-0.70055	-0.70055	-0.70055	-0.70055	-0.70055	-0.70055	-0.70055	-0.70055	-0.70055	-0.70055	-0.70055	7.07511	-0.70055	-0.70055	7.07511	-0.70055	-0.70055	-0.70055	-0.70055	-0.70055	-0.70055	-0.70055	-0.70055	-0.70055	-0.70055	-0.70055	7.07511	7.07511	7.07511	7.07511
-0.441361	-0.441361	-0.441361	-0.441361	-0.441361	-0.441361	-0.441361	-0.441361	-0.441361	-0.441361	-0.441361	-0.441361	-0.441361	-0.441361	-0.441361	-0.441361	-0.441361	-0.441361	-0.441361	-0.441361	-0.441361	-0.441361	-0.441361	-0.441361	-0.441361	-0.441361	-0.441361	-0.441361	-0.441361	-0.441361	-0.441361	-0.441361	-0.441361	-0.441361	-0.441361	-0.441361	-0.441361	-0.441361	-0.441361	-0.441361	7.3343	7.3343	7.3343	7.3343	-0.441361	-0.441361	7.3343	7.3343	-0.441361	-0.441361
-0.441361	-0.441361	-0.441361	-0.441361	-0.441361	-0.441361	-0.441361	-0.441361	-0.441361	-0.441361	-0.441361	-0.441361	-0.441361	-0.441361	-0.441361	-0.441361	-0.441361	-0.441361	-0.441361	-0.441361	-0.441361	-0.441361	-0.441361	-0.441361	-0.441361	-0.441361	-0.441361	-0.441361	-0.441361	-0.441361	-0.441361	-0.441361	-0.441361	-0.441361	-0.441361	-0.441361	-0.441361	-0.441361	-0.441361	-0.441361	-0.441361	-0.441361	-0.441361	-0.441361	-0.441361	-0.441361	7.3343	7.3343	-0.441361	-0.441361
-1.7373	-1.7373	-1.7373	-1.7373	6.03835	6.03835	-1.7373	-1.7373	6.03835	-1.7373	-1.7373	6.03835	-1.7373	6.03835	-1.7373	-1.7373	-1.7373	-1.7373	-1.7373	-1.7373	-1.7373	-1.7373	-1.7373	-1.7373	-1.7373	-1.7373	-1.7373	-1.7373	-1.7373	-1.7373	-1.7373	-1.7373	-1.7373	6.03835	-1.7373	6.03835	-1.7373	6.03835	-1.7373	-1.7373	6.03835	-1.7373	-1.7373	-1.7373	-1.7373	-1.7373	-1.7373	-1.7373	-1.7373	6.03835
-1.21893	6.55673	-1.21893	-1.21893	-1.21893	-1.21893	-1.21893	-1.21893	-1.21893	-1.21893	-1.21893	-1.21893	-1.21893	-1.21893	-1.21893	-1.21893	-1.21893	-1.21893	-1.21893	6.55673	-1.21893	-1.21893	-1.21893	-1.21893	-1.21893	-1.21893	-1.21893	6.55673	-1.21893	-1.21893	-1.21893	-1.21893	-1.21893	-1.21893	-1.21893	-1.21893	-1.21893	-1.21893	-1.21893	-1.21893	6.55673	6.55673	-1.21893	-1.21893	-1.21893	-1.21893	-1.21893	-1.21893	-1.21893	-1.21893
-0.441361	-0.441361	-0.441361	-0.441361	-0.441361	-0.441361	-0.441361	-0.441361	-0.441361	-0.441361	-0.441361	-0.441361	-0.441361	-0.441361	-0.441361	-0.441361	-0.441361	-0.441361	-0.441361	-0.441361	-0.441361	-0.441361	-0.441361	-0.441361	-0.441361	-0.441361	-0.441361	-0.441361	-0.441361	-0.441361	-0.441361	-0.441361	-0.441361	-0.441361	-0.441361	-0.441361	-0.441361	-0.441361	-0.441361	7.3343	7.3343	-0.441361	-0.441361	-0.441361	-0.441361	7.3343	7.3343	-0.441361	-0.441361	-0.441361
-1.47812	-1.47812	6.29754	-1.47812	6.29754	-1.47812	-1.47812	-1.47812	-1.47812	-1.47812	-1.47812	6.29754	-1.47812	-1.47812	-1.47812	-1.47812	-1.47812	-1.47812	-1.47812	-1.47812	-1.47812	-1.47812	-1.47812	-1.47812	-1.47812	-1.47812	-1.47812	6.29754	-1.47812	-1.47812	-1.47812	-1.47812	6.29754	6.29754	6.29754	-1.47812	-1.47812	-1.47812	-1.47812	-1.47812	-1.47812	-1.47812	-1.47812	-1.47812	-1.47812	-1.47812	-1.47812	-1.47812	-1.47812	-1.47812
5.51998	-2.25568	5.51998	5.51998	-2.25568	-2.25568	-2.25568	-2.25568	-2.25568	-2.25568	-2.25568	-2.25568	-2.25568	5.51998	-2.25568	5.51998	-2.25568	-2.25568	-2.25568	-2.25568	-2.25568	-2.25568	-2.25568	-2.25568	-2.25568	-2.25568	-2.25568	13.2956	-2.25568	-2.25568	-2.25568	-2.25568	-2.25568	-2.25568	-2.25568	-2.25568	-2.25568	-2.25568	-2.25568	-2.25568	-2.25568	-2.25568	-2.25568	-2.25568	5.51998	-2.25568	5.51998	5.51998	-2.25568	-2.25568
-0.70055	-0.70055	-0.70055	-0.70055	-0.70055	-0.70055	-0.70055	-0.70055	-0.70055	-0.70055	-0.70055	-0.70055	-0.70055	-0.70055	-0.70055	-0.70055	-0.70055	7.07511	-0.70055	-0.70055	-0.70055	-0.70055	-0.70055	-0.70055	-0.70055	-0.70055	-0.70055	-0.70055	-0.70055	-0.70055	-0.70055	7.07511	7.07511	-0.70055	-0.70055	-0.70055	-0.70055	-0.70055	-0.70055	-0.70055	7.07511	7.07511	-0.70055	-0.70055	-0.70055	-0.70055	-0.70055	-0.70055	7.07511	7.07511
-2.51487	-2.51487	-2.51487	-2.51487	-2.51487	5.26079	-2.51487	-2.51487	-2.51487	-2.51487	-2.51487	-2.51487	13.0364	-2.51487	-2.51487	-2.51487	-2.51487	-2.51487	-2.51487	-2.51487	-2.51487	-2.51487	-2.51487	-2.51487	-2.51487	13.0364	13.0364	-2.51487	-2.51487	5.26079	-2.51487	-2.51487	-2.51487	-2.51487	-2.51487	-2.51487	-2.51487	-2.51487	5.26079	-2.51487	-2.51487	-2.51487	-2.51487	-2.51487	-2.51487	-2.51487	5.26079	5.26079	-2.51487	-2.51487
-1.21893	-1.21893	6.55673	-1.21893	-1.21893	-1.21893	-1.21893	-1.21893	-1.21893	-1.21893	-1.21893	-1.21893	-1.21893	6.55673	-1.21893	-1.21893	-1.21893	-1.21893	-1.21893	-1.21893	-1.21893	-1.21893	-1.21893	-1.21893	-1.21893	-1.21893	6.55673	-1.21893	-1.21893	-1.21893	-1.21893	-1.21893	-1.21893	-1.21893	-1.21893	-1.21893	-1.21893	-1.21893	-1.21893	6.55673	6.55673	-1.21893	-1.21893	-1.21893	-1.21893	-1.21893	-1.21893	-1.21893	-1.21893	-1.21893
-0.70055	-0.70055	-0.70055	-0.70055	-0.70055	-0.70055	-0.70055	7.07511	-0.70055	-0.70055	-0.70055	-0.70055	-0.70055	-0.70055	-0.70055	-0.70055	-0.70055	-0.70055	-0.70055	-0.70055	-0.70055	-0.70055	-0.70055	-0.70055	-0.70055	-0.70055	-0.70055	-0.70055	-0.70055	-0.70055	-0.70055	-0.70055	-0.70055	-0.70055	-0.70055	7.07511	-0.70055	-0.70055	-0.70055	-0.70055	-0.70055	-0.70055	7.07511	-0.70055	-0.70055	-0.70055	-0.70055	-0.70055	-0.70055	-0.70055
-1.21893	-1.21893	6.55673	-1.21893	-1.21893	-1.21893	-1.21893	-1.21893	-1.21893	-1.21893	-1.21893	-1.21893	-1.21893	-1.21893	-1.21893	-1.21893	-1.21893	-1.21893	-1.21893	-1.21893	-1.21893	-1.21893	-1.21893	-1.21893	-1.21893	-1.21893	6.55673	-1.21893	6.55673	-1.21893	-1.21893	-1.21893	-1.21893	-1.21893	-1.21893	6.55673	-1.21893	6.55673	6.55673	-1.21893	6.55673	-1.21893	6.55673	-1.21893	-1.21893	-1.21893	6.55673	-1.21893	-1.21893	-1.21893
-0.70055	-0.70055	-0.70055	-0.70055	-0.70055	-0.70055	-0.70055	-0.70055	7.07511	-0.70055	-0.70055	-0.70055	-0.70055	-0.70055	-0.70055	-0.70055	-0.70055	-0.70055	-0.70055	-0.70055	-0.70055	-0.70055	-0.70055	-0.70055	-0.70055	-0.70055	-0.70055	-0.70055	-0.70055	-0.70055	-0.70055	-0.70055	-0.70055	-0.70055	-0.70055	-0.70055	-0.70055	7.07511	-0.70055	-0.70055	-0.70055	-0.70055	-0.70055	-0.70055	-0.70055	-0.70055	-0.70055	-0.70055	-0.70055	-0.70055
-1.7373	-1.7373	-1.7373	-1.7373	-1.7373	-1.7373	-1.7373	-1.7373	-1.7373	-1.7373	-1.7373	-1.7373	-1.7373	-1.7373	-1.7373	-1.7373	6.03835	-1.7373	-1.7373	6.03835	6.03835	-1.7373	-1.7373	-1.7373	-1.7373	-1.7373	-1.7373	-1.7373	-1.7373	13.814	-1.7373	-1.7373	-1.7373	-1.7373	-1.7373	-1.7373	-1.7373	-1.7373	-1.7373	-1.7373	-1.7373	-1.7373	-1.7373	-1.7373	-1.7373	-1.7373	-1.7373	-1.7373	6.03835	6.03835
-0.441361	-0.441361	-0.441361	-0.441361	-0.441361	-0.441361	-0.441361	-0.441361	-0.441361	-0.441361	-0.441361	-0.441361	-0.441361	-0.441361	-0.441361	-0.441361	-0.441361	-0.441361	-0.441361	-0.441361	-0.441361	-0.441361	-0.441361	-0.441361	-0.441361	-0.441361	-0.441361	-0.441361	-0.441361	-0.441361	-0.441361	-0.441361	-0.441361	-0.441361	-0.441361	-0.441361	-0.441361	-0.441361	-0.441361	-0.441361	-0.441361	-0.441361	7.3343	-0.441361	-0.441361	7.3343	-0.441361	-0.441361	-0.441361	-0.441361
-0.959738	-0.959738	-0.959738	-0.959738	-0.959738	-0.959738	-0.959738	-0.959738	-0.959738	-0.959738	-0.959738	-0.959738	-0.959738	-0.959738	6.81592	-0.959738	-0.959738	6.81592	-0.959738	-0.959738	-0.959738	-0.959738	-0.959738	-0.959738	-0.959738	-0.959738	-0.959738	-0.959738	-0.959738	-0.959738	-0.959738	-0.959738	-0.959738	-0.959738	-0.959738	-0.959738	-0.959738	-0.959738	-0.959738	-0.959738	-0.959738	-0.959738	-0.959738	-0.959738	-0.959738	6.81592	-0.959738	-0.959738	6.81592	-0.959738
-0.959738	-0.959738	-0.959738	-0.959738	-0.959738	-0.959738	-0.959738	-0.959738	-0.959738	-0.959738	-0.959738	-0.959738	-0.959738	-0.959738	-0.959738	-0.959738	-0.959738	-0.959738	-0.959738	-0.959738	6.81592	-0.959738	-0.959738	-0.959738	6.81592	-0.959738	-0.959738	-0.959738	-0.959738	-0.959738	-0.959738	-0.959738	-0.959738	-0.959738	-0.959738	-0.959738	-0.959738	-0.959738	-0.959738	-0.959738	-0.959738	-0.959738	-0.959738	-0.959738	6.81592	-0.959738	-0.959738	6.81592	-0.959738	-0.959738
-1.21893	-1.21893	-1.21893	-1.21893	-1.21893	6.55673	-1.21893	-1.21893	-1.21893	-1.21893	-1.21893	-1.21893	-1.21893	-1.21893	-1.21893	-1.21893	-1.21893	6.55673	-1.21893	-1.21893	-1.21893	-1.21893	-1.21893	-1.21893	-1.21893	6.55673	-1.21893	-1.21893	-1.21893	-1.21893	-1.21893	-1.21893	-1.21893	-1.21893	-1.21893	-1.21893	-1.21893	-1.21893	-1.21893	6.55673	-1.21893	-1.21893	-1.21893	-1.21893	-1.21893	-1.21893	-1.21893	-1.21893	-1.21893	-1.21893
-0.959738	-0.959738	-0.959738	6.81592	-0.959738	-0.959738	-0.959738	-0.959738	-0.959738	-0.959738	-0.959738	-0.959738	-0.959738	-0.959738	-0.959738	-0.959738	-0.959738	-0.959738	-0.959738	-0.959738	6.81592	-0.959738	-0.959738	-0.959738	-0.959738	-0.959738	-0.959738	-0.959738	-0.959738	-0.959738	-0.959738	-0.959738	-0.959738	-0.959738	-0.959738	-0.959738	-0.959738	-0.959738	-0.959738	-0.959738	-0.959738	-0.959738	-0.959738	-0.959738	-0.959738	-0.959738	-0.959738	-0.959738	-0.959738	6.81592
-1.99649	-1.99649	-1.99649	5.77916	-1.99649	-1.99649	-1.99649	-1.99649	-1.99649	5.77916	-1.99649	5.77916	-1.99649	-1.99649	-1.99649	-1.99649	5.77916	-1.99649	-1.99649	-1.99649	-1.99649	-1.99649	-1.99649	13.5548	-1.99649	-1.99649	-1.99649	-1.99649	-1.99649	-1.99649	-1.99649	-1.99649	5.77916	-1.99649	-1.99649	-1.99649	-1.99649	-1.99649	-1.99649	-1.99649	-1.99649	-1.99649	-1.99649	-1.99649	-1.99649	-1.99649	-1.99649	-1.99649	-1.99649	-1.99649
-0.441361	-0.441361	-0.441361	-0.441361	-0.441361	-0.441361	-0.441361	-0.441361	-0.441361	-0.441361	-0.441361	-0.441361	-0.441361	-0.441361	-0.441361	-0.441361	-0.441361	-0.441361	-0.441361	-0.441361	-0.441361	-0.441361	-0.441361	-0.441361	-0.441361	-0.441361	-0.441361	-0.441361	-0.441361	-0.441361	-0.441361	-0.441361	-0.441361	-0.441361	-0.441361	-0.441361	-0.441361	-0.441361	-0.441361	-0.441361	-0.441361	-0.441361	-0.441361	-0.441361	-0.441361	-0.441361	-0.441361	-0.441361	-0.441361	-0.441361
-0.441361	-0.441361	-0.441361	-0.441361	-0.441361	-0.441361	-0.441361	-0.441361	-0.441361	-0.441361	-0.441361	-0.441361	-0.441361	-0.441361	-0.441361	-0.441361	-0.441361	-0.441361	-0.441361	-0.441361	-0.441361	-0.441361	-0.441361	-0.441361	-0.441361	-0.441361	-0.441361	-0.441361	-0.441361	-0.441361	-0.441361	-0.441361	-0.441361	-0.441361	-0.441361	-0.441361	-0.441361	-0.441361	-0.441361	-0.441361	-0.441361	-0.441361	-0.441361	-0.441361	-0.441361	-0.441361	-0.441361	-0.441361	7.3343	-0.441361
-0.959738	-0.959738	-0.959738	-0.959738	-0.959738	-0.959738	-0.959738	-0.959738	-0.959738	-0.959738	-0.959738	-0.959738	-0.959738	-0.959738	-0.959738	-0.959738	6.81592	-0.959738	-0.959738	6.81592	-0.959738	-0.959738	-0.959738	-0.959738	-0.959738	-0.959738	-0.959738	-0.959738	-0.959738	-0.959738	-0.959738	-0.959738	-0.959738	-0.959738	-0.959738	-0.959738	-0.959738	-0.959738	-0.959738	-0.959738	-0.959738	-0.959738	6.81592	-0.959738	-0.959738	-0.959738	-0.959738	-0.959738	-0.959738	-0.959738
-0.959738	-0.959738	-0.959738	6.81592	-0.959738	-0.959738	-0.959738	-0.959738	-0.959738	-0.959738	-0.959738	6.81592	-0.959738	-0.959738	-0.959738	-0.959738	-0.959738	-0.959738	-0.959738	-0.959738	-0.959738	-0.959738	-0.959738	-0.959738	-0.959738	-0.959738	-0.959738	-0.959738	-0.959738	-0.959738	-0.959738	-0.959738	-0.959738	-0.959738	14.5916	6.81592	-0.959738	-0.959738	-0.959738	-0.959738	-0.959738	6.81592	-0.959738	-0.959738	-0.959738	-0.959738	-0.959738	6.81592	-0.959738	-0.959738
-2.51487	-2.51487	-2.51487	-2.51487	-2.51487	-2.51487	-2.51487	-2.51487	-2.51487	13.0364	-2.51487	-2.51487	-2.51487	-2.51487	-2.51487	-2.51487	-2.51487	-2.51487	5.26079	-2.51487	-2.51487	-2.51487	-2.51487	5.26079	20.8121	-2.51487	-2.51487	-2.51487	-2.51487	5.26079	-2.51487	-2.51487	-2.51487	-2.51487	-2.51487	-2.51487	-2.51487	-2.51487	-2.51487	-2.51487	5.26079	5.26079	5.26079	-2.51487	-2.51487	-2.51487	-2.51487	5.26079	-2.51487	-2.51487
-0.959738	-0.959738	-0.959738	-0.959738	-0.959738	-0.959738	-0.959738	-0.959738	-0.959738	-0.959738	-0.959738	-0.959738	-0.959738	-0.959738	6.81592	-0.959738	-0.959738	-0.959738	-0.959738	-0.959738	-0.959738	-0.959738	6.81592	-0.959738	-0.959738	-0.959738	-0.959738	-0.959738	-0.959738	-0.959738	-0.959738	6.81592	-0.959738	-0.959738	-0.959738	-0.959738	14.5916	-0.959738	-0.959738	-0.959738	-0.959738	-0.959738	-0.959738	-0.959738	-0.959738	6.81592	-0.959738	-0.959738	-0.959738	-0.959738
-0.70055	-0.70055	-0.70055	-0.70055	7.07511	-0.70055	-0.70055	-0.70055	-0.70055	-0.70055	-0.70055	-0.70055	-0.70055	-0.70055	-0.70055	-0.70055	-0.70055	-0.70055	-0.70055	-0.70055	-0.70055	-0.70055	-0.70055	-0.70055	-0.70055	-0.70055	-0.70055	-0.70055	-0.70055	-0.70055	-0.70055	-0.70055	-0.70055	-0.70055	-0.70055	-0.70055	-0.70055	7.07511	-0.70055	-0.70055	-0.70055	-0.70055	-0.70055	7.07511	7.07511	7.07511	-0.70055	7.07511	-0.70055	-0.70055
-1.21893	-1.21893	-1.21893	-1.21893	-1.21893	-1.21893	-1.21893	-1.21893	-1.21893	-1.21893	-1.21893	-1.21893	-1.21893	6.55673	-1.21893	-1.21893	14.3324	-1.21893	-1.21893	-1.21893	-1.21893	-1.21893	-1.21893	-1.21893	-1.21893	-1.21893	-1.21893	-1.21893	-1.21893	-1.21893	-1.21893	-1.21893	-1.21893	-1.21893	-1.21893	-1.21893	-1.21893	-1.21893	-1.21893	-1.21893	-1.21893	-1.21893	-1.21893	-1.21893	-1.21893	-1.21893	-1.21893	-1.21893	-1.21893	-1.21893
-0.70055	-0.70055	-0.70055	-0.70055	-0.70055	-0.70055	-0.70055	-0.70055	-0.70055	-0.70055	-0.70055	-0.70055	-0.70055	-0.70055	-0.70055	-0.70055	-0.70055	-0.70055	-0.70055	-0.70055	-0.70055	-0.70055	-0.70055	-0.70055	-0.70055	-0.70055	7.07511	-0.70055	-0.70055	-0.70055	-0.70055	-0.70055	-0.70055	-0.70055	-0.70055	-0.70055	-0.70055	-0.70055	7.07511	-0.70055	-0.70055	-0.70055	-0.70055	14.8508	-0.70055	-0.70055	-0.70055	7.07511	-0.70055	-0.70055
-0.441361	-0.441361	-0.441361	-0.441361	-0.441361	-0.441361	-0.441361	-0.441361	-0.441361	-0.441361	-0.441361	-0.441361	-0.441361	-0.441361	-0.441361	-0.441361	-0.441361	-0.441361	-0.441361	-0.441361	-0.441361	-0.441361	-0.441361	-0.441361	-0.441361	-0.441361	-0.441361	-0.441361	-0.441361	-0.441361	-0.441361	-0.441361	-0.441361	-0.441361	-0.441361	-0.441361	-0.441361	-0.441361	-0.441361	-0.441361	-0.441361	-0.441361	-0.441361	-0.441361	7.3343	7.3343	-0.441361	-0.441361	-0.441361	-0.441361
-2.25568	-2.25568	-2.25568	-2.25568	-2.25568	-2.25568	-2.25568	-2.25568	-2.25568	-2.25568	-2.25568	-2.25568	-2.25568	-2.25568	-2.25568	-2.25568	-2.25568	5.51998	5.51998	5.51998	-2.25568	-2.25568	-2.25568	5.51998	5.51998	-2.25568	-2.25568	-2.25568	5.51998	5.51998	-2.25568	-2.25568	-2.25568	-2.25568	-2.25568	-2.25568	-2.25568	-2.25568	5.51998	-2.25568	-2.25568	-2.25568	-2.25568	5.51998	5.51998	-2.25568	-2.25568	-2.25568	5.51998	-2.25568
-1.21893	-1.21893	-1.21893	-1.21893	-1.21893	-1.21893	-1.21893	-1.21893	6.55673	-1.21893	-1.21893	-1.21893	-1.21893	-1.21893	6.55673	-1.21893	-1.21893	-1.21893	-1.21893	-1.21893	6.55673	-1.21893	-1.21893	-1.21893	-1.21893	-1.21893	-1.21893	-1.21893	-1.21893	-1.21893	-1.21893	-1.21893	-1.21893	-1.21893	-1.21893	-1.21893	-1.21893	-1.21893	-1.21893	-1.21893	-1.21893	-1.21893	-1.21893	-1.21893	-1.21893	-1.21893	-1.21893	-1.21893	6.55673	6.55673
-0.959738	-0.959738	-0.959738	-0.959738	14.5916	-0.959738	-0.959738	-0.959738	-0.959738	-0.959738	-0.959738	-0.959738	-0.959738	-0.959738	-0.959738	-0.959738	-0.959738	-0.959738	-0.959738	-0.959738	-0.959738	-0.959738	-0.959738	-0.959738	-0.959738	-0.959738	-0.959738	-0.959738	-0.959738	-0.959738	6.81592	-0.959738	-0.959738	-0.959738	-0.959738	-0.959738	-0.959738	-0.959738	-0.959738	-0.959738	-0.959738	-0.959738	-0.959738	6.81592	-0.959738	-0.959738	-0.959738	-0.959738	-0.959738	-0.959738
-1.99649	5.77916	-1.99649	-1.99649	5.77916	5.77916	5.77916	5.77916	-1.99649	-1.99649	-1.99649	-1.99649	-1.99649	-1.99649	-1.99649	-1.99649	-1.99649	-1.99649	-1.99649	-1.99649	-1.99649	-1.99649	-1.99649	-1.99649	-1.99649	5.77916	-1.99649	-1.99649	-1.99649	-1.99649	-1.99649	-1.99649	-1.99649	-1.99649	-1.99649	5.77916	-1.99649	-1.99649	-1.99649	5.77916	-1.99649	-1.99649	-1.99649	5.77916	-1.99649	-1.99649	-1.99649	5.77916	-1.99649	-1.99649
-1.21893	-1.21893	-1.21893	-1.21893	-1.21893	-1.21893	6.55673	6.55673	-1.21893	-1.21893	-1.21893	-1.21893	-1.21893	-1.21893	-1.21893	-1.21893	-1.21893	-1.21893	-1.21893	6.55673	-1.21893	-1.21893	-1.21893	-1.21893	-1.21893	-1.21893	-1.21893	-1.21893	-1.21893	-1.21893	-1.21893	-1.21893	-1.21893	6.55673	-1.21893	-1.21893	-1.21893	-1.21893	-1.21893	-1.21893	-1.21893	-1.21893	-1.21893	-1.21893	-1.21893	-1.21893	-1.21893	-1.21893	-1.21893	-1.21893
-1.21893	-1.21893	-1.21893	-1.21893	-1.21893	-1.21893	-1.21893	-1.21893	-1.21893	-1.21893	-1.21893	-1.21893	6.55673	-1.21893	-1.21893	-1.21893	-1.21893	-1.21893	-1.21893	6.55673	6.55673	-1.21893	-1.21893	-1.21893	-1.21893	-1.21893	-1.21893	-1.21893	-1.21893	-1.21893	-1.21893	-1.21893	-1.21893	-1.21893	-1.21893	-1.21893	-1.21893	-1.21893	-1.21893	-1.21893	6.55673	6.55673	-1.21893	-1.21893	-1.21893	-1.21893	-1.21893	-1.21893	6.55673	-1.21893
-0.413614	-0.413614	-0.413614	-0.413614	-0.413614	-0.413614	-0.413614	-0.413614	-0.413614	-0.413614	-0.413614	-0.413614	-0.413614	-0.413614	-0.413614	-0.413614	-0.413614	-0.413614	-0.413614	-0.413614	-0.413614	-0.413614	-0.413614	-0.413614	-0.413614	-0.413614	-0.413614	-0.413614	-0.413614	-0.413614	-0.413614	-0.413614	-0.413614	-0.413614	-0.413614	10.0766	-0.413614	-0.413614	-0.413614	-0.413614	-0.413614	10.0766	-0.413614	-0.413614	-0.413614	-0.413614	-0.413614	-0.413614	-0.413614	-0.413614
-1.11296	-1.11296	-1.11296	9.37725	9.37725	-1.11296	-1.11296	-1.11296	-1.11296	-1.11296	-1.11296	-1.11296	-1.11296	-1.11296	-1.11296	-1.11296	-1.11296	-1.11296	-1.11296	-1.11296	-1.11296	-1.11296	-1.11296	-1.11296	-1.11296	-1.11296	-1.11296	-1.11296	-1.11296	-1.11296	-1.11296	-1.11296	-1.11296	-1.11296	-1.11296	-1.11296	-1.11296	-1.11296	-1.11296	-1.11296	-1.11296	-1.11296	-1.11296	-1.11296	-1.11296	-1.11296	-1.11296	-1.11296	-1.11296	-1.11296
-1.46264	-1.46264	-1.46264	-1.46264	-1.46264	-1.46264	-1.46264	-1.46264	-1.46264	-1.46264	-1.46264	-1.46264	-1.46264	9.02758	-1.46264	-1.46264	-1.46264	-1.46264	-1.46264	9.02758	9.02758	-1.46264	-1.46264	-1.46264	-1.46264	-1.46264	-1.46264	-1.46264	-1.46264	-1.46264	-1.46264	9.02758	-1.46264	-1.46264	-1.46264	-1.46264	-1.46264	-1.46264	-1.46264	19.5178	-1.46264	-1.46264	9.02758	-1.46264	-1.46264	-1.46264	-1.46264	-1.46264	-1.46264	-1.46264
-1.46264	-1.46264	-1.46264	-1.46264	-1.46264	-1.46264	-1.46264	-1.46264	-1.46264	-1.46264	-1.46264	-1.46264	-1.46264	-1.46264	-1.46264	9.02758	9.02758	-1.46264	-1.46264	-1.46264	-1.46264	-1.46264	-1.46264	-1.46264	-1.46264	-1.46264	-1.46264	-1.46264	9.02758	-1.46264	-1.46264	-1.46264	9.02758	-1.46264	-1.46264	-1.46264	-1.46264	-1.46264	-1.46264	-1.46264	-1.46264	-1.46264	-1.46264	-1.46264	-1.46264	-1.46264	-1.46264	-1.46264	-1.46264	-1.46264
-0.413614	-0.413614	-0.413614	-0.413614	-0.413614	-0.413614	-0.413614	-0.413614	-0.413614	-0.413614	-0.413614	-0.413614	-0.413614	-0.413614	-0.413614	-0.413614	-0.413614	-0.413614	-0.413614	-0.413614	-0.413614	-0.413614	-0.413614	-0.413614	-0.413614	-0.413614	-0.413614	-0.413614	-0.413614	-0.413614	-0.413614	-0.413614	10.0766	-0.413614	-0.413614	-0.413614	-0.413614	-0.413614	-0.413614	-0.413614	-0.413614	-0.413614	-0.413614	-0.413614	-0.413614	-0.413614	-0.413614	10.0766	-0.413614	-0.413614
-0.763288	-0.763288	-0.763288	-0.763288	-0.763288	-0.763288	-0.763288	-0.763288	-0.763288	9.72693	-0.763288	-0.763288	-0.763288	-0.763288	-0.763288	-0.763288	-0.763288	-0.763288	-0.763288	-0.763288	-0.763288	-0.763288	-0.763288	-0.763288	-0.763288	-0.763288	-0.763288	-0.763288	-0.763288	-0.763288	-0.763288	-0.763288	-0.763288	-0.763288	-0.763288	-0.763288	-0.763288	-0.763288	-0.763288	-0.763288	-0.763288	9.72693	-0.763288	-0.763288	-0.763288	-0.763288	-0.763288	-0.763288	-0.763288	-0.763288
-0.413614	-0.413614	-0.413614	-0.413614	-0.413614	-0.413614	-0.413614	-0.413614	-0.413614	-0.413614	-0.413614	-0.413614	-0.413614	-0.413614	-0.413614	-0.413614	-0.413614	-0.413614	-0.413614	-0.413614	-0.413614	-0.413614	-0.413614	-0.413614	-0.413614	-0.413614	-0.413614	-0.413614	-0.413614	-0.413614	-0.413614	-0.413614	-0.413614	-0.413614	10.0766	-0.413614	-0.413614	-0.413614	-0.413614	-0.413614	-0.413614	-0.413614	-0.413614	-0.413614	-0.413614	-0.413614	-0.413614	-0.413614	-0.413614	10.0766
-2.16198	-2.16198	-2.16198	-2.16198	-2.16198	-2.16198	-2.16198	8.32823	-2.16198	8.32823	-2.16198	-2.16198	-2.16198	8.32823	-2.16198	-2.16198	-2.16198	-2.16198	-2.16198	-2.16198	-2.16198	-2.16198	-2.16198	-2.16198	-2.16198	-2.16198	8.32823	8.32823	-2.16198	-2.16198	-2.16198	-2.16198	-2.16198	-2.16198	-2.16198	-2.16198	-2.16198	-2.16198	-2.16198	-2.16198	-2.16198	-2.16198	-2.16198	8.32823	-2.16198	-2.16198	-2.16198	-2.16198	-2.16198	-2.16198
-1.11296	-1.11296	-1.11296	-1.11296	-1.11296	-1.11296	-1.11296	-1.11296	-1.11296	-1.11296	-1.11296	-1.11296	-1.11296	-1.11296	9.37725	-1.11296	9.37725	-1.11296	-1.11296	-1.11296	-1.11296	-1.11296	-1.11296	-1.11296	-1.11296	-1.11296	-1.11296	-1.11296	-1.11296	-1.11296	-1.11296	-1.11296	-1.11296	-1.11296	-1.11296	-1.11296	-1.11296	-1.11296	9.37725	-1.11296	-1.11296	-1.11296	-1.11296	-1.11296	-1.11296	-1.11296	-1.11296	-1.11296	-1.11296	-1.11296
-1.11296	-1.11296	-1.11296	-1.11296	-1.11296	-1.11296	-1.11296	-1.11296	9.37725	-1.11296	-1.11296	-1.11296	-1.11296	-1.11296	-1.11296	-1.11296	-1.11296	-1.11296	9.37725	-1.11296	-1.11296	-1.11296	-1.11296	-1.11296	-1.11296	-1.11296	-1.11296	-1.11296	-1.11296	-1.11296	-1.11296	-1.11296	-1.11296	-1.11296	-1.11296	-1.11296	-1.11296	-1.11296	-1.11296	-1.11296	-1.11296	-1.11296	9.37725	-1.11296	-1.11296	-1.11296	-1.11296	-1.11296	-1.11296	-1.11296
-0.763288	-0.763288	-0.763288	-0.763288	-0.763288	-0.763288	-0.763288	-0.763288	-0.763288	-0.763288	-0.763288	-0.763288	-0.763288	-0.763288	-0.763288	-0.763288	-0.763288	-0.763288	-0.763288	-0.763288	-0.763288	-0.763288	-0.763288	-0.763288	-0.763288	-0.763288	-0.763288	-0.763288	9.72693	-0.763288	-0.763288	-0.763288	-0.763288	-0.763288	-0.763288	9.72693	-0.763288	-0.763288	-0.763288	-0.763288	-0.763288	-0.763288	-0.763288	-0.763288	-0.763288	9.72693	-0.763288	-0.763288	-0.763288	-0.763288
-0.763288	-0.763288	-0.763288	-0.763288	-0.763288	-0.763288	-0.763288	-0.763288	-0.763288	-0.763288	-0.763288	9.72693	-0.763288	-0.763288	-0.763288	-0.763288	-0.763288	-0.763288	-0.763288	-0.763288	-0.763288	-0.763288	-0.763288	-0.763288	-0.763288	-0.763288	-0.763288	-0.763288	-0.763288	-0.763288	-0.763288	-0.763288	-0.763288	-0.763288	-0.763288	-0.763288	-0.763288	-0.763288	-0.763288	-0.763288	-0.763288	-0.763288	-0.763288	9.72693	-0.763288	-0.763288	9.72693	-0.763288	-0.763288	-0.763288
-1.11296	-1.11296	-1.11296	-1.11296	-1.11296	-1.11296	-1.11296	-1.11296	-1.11296	-1.11296	-1.11296	9.37725	-1.11296	-1.11296	-1.11296	-1.11296	-1.11296	-1.11296	-1.11296	-1.11296	-1.11296	-1.11296	-1.11296	-1.11296	-1.11296	9.37725	-1.11296	-1.11296	-1.11296	-1.11296	-1.11296	9.37725	-1.11296	-1.11296	-1.11296	-1.11296	-1.11296	-1.11296	-1.11296	-1.11296	-1.11296	-1.11296	-1.11296	-1.11296	-1.11296	-1.11296	-1.11296	-1.11296	9.37725	9.37725
-0.763288	-0.763288	-0.763288	-0.763288	-0.763288	-0.763288	-0.763288	-0.763288	-0.763288	-0.763288	-0.763288	-0.763288	-0.763288	-0.763288	-0.763288	9.72693	-0.763288	-0.763288	-0.763288	-0.763288	-0.763288	-0.763288	-0.763288	-0.763288	-0.763288	-0.763288	-0.763288	-0.763288	-0.763288	-0.763288	-0.763288	-0.763288	-0.763288	-0.763288	-0.763288	-0.763288	-0.763288	-0.763288	-0.763288	-0.763288	-0.763288	-0.763288	-0.763288	-0.763288	-0.763288	-0.763288	-0.763288	-0.763288	-0.763288	-0.763288
-1.11296	9.37725	-1.11296	9.37725	-1.11296	-1.11296	-1.11296	-1.11296	-1.11296	-1.11296	-1.11296	-1.11296	-1.11296	-1.11296	-1.11296	-1.11296	-1.11296	-1.11296	-1.11296	-1.11296	-1.11296	-1.11296	-1.11296	-1.11296	-1.11296	-1.11296	-1.11296	-1.11296	-1.11296	-1.11296	-1.11296	-1.11296	-1.11296	-1.11296	9.37725	-1.11296	-1.11296	-1.11296	-1.11296	-1.11296	-1.11296	9.37725	-1.11296	-1.11296	-1.11296	9.37725	-1.11296	-1.11296	9.37725	-1.11296
-1.46264	-1.46264	-1.46264	-1.46264	9.02758	-1.46264	-1.46264	-1.46264	9.02758	-1.46264	-1.46264	-1.46264	-1.46264	-1.46264	-1.46264	-1.46264	-1.46264	-1.46264	-1.46264	9.02758	-1.46264	-1.46264	-1.46264	-1.46264	-1.46264	-1.46264	-1.46264	-1.46264	-1.46264	-1.46264	9.02758	-1.46264	-1.46264	-1.46264	-1.46264	-1.46264	-1.46264	-1.46264	-1.46264	-1.46264	-1.46264	-1.46264	19.5178	-1.46264	-1.46264	-1.46264	-1.46264	-1.46264	-1.46264	-1.46264
9.02758	-1.46264	-1.46264	9.02758	-1.46264	-1.46264	-1.46264	-1.46264	-1.46264	-1.46264	-1.46264	-1.46264	-1.46264	-1.46264	-1.46264	-1.46264	-1.46264	-1.46264	-1.46264	9.02758	-1.46264	-1.46264	-1.46264	-1.46264	-1.46264	-1.46264	-1.46264	-1.46264	-1.46264	-1.46264	-1.46264	-1.46264	-1.46264	-1.46264	-1.46264	-1.46264	-1.46264	-1.46264	-1.46264	9.02758	-1.46264	-1.46264	-1.46264	-1.46264	-1.46264	-1.46264	-1.46264	-1.46264	9.02758	-1.46264
-1.11296	-1.11296	-1.11296	-1.11296	-1.11296	-1.11296	-1.11296	-1.11296	-1.11296	-1.11296	-1.11296	-1.11296	-1.11296	-1.11296	-1.11296	-1.11296	-1.11296	-1.11296	-1.11296	-1.11296	-1.11296	-1.11296	-1.11296	9.37725	-1.11296	-1.11296	-1.11296	9.37725	-1.11296	-1.11296	-1.11296	-1.11296	-1.11296	-1.11296	-1.11296	-1.11296	-1.11296	-1.11296	-1.11296	-1.11296	-1.11296	-1.11296	-1.11296	-1.11296	-1.11296	-1.11296	9.37725	-1.11296	9.37725	-1.11296
9.72693	-0.763288	-0.763288	-0.763288	-0.763288	-0.763288	-0.763288	-0.763288	-0.763288	-0.763288	-0.763288	-0.763288	-0.763288	-0.763288	-0.763288	-0.763288	-0.763288	-0.763288	-0.763288	-0.763288	-0.763288	-0.763288	-0.763288	-0.763288	-0.763288	-0.763288	-0.763288	-0.763288	-0.763288	-0.763288	-0.763288	-0.763288	-0.763288	9.72693	-0.763288	-0.763288	-0.763288	-0.763288	-0.763288	-0.763288	9.72693	-0.763288	-0.763288	-0.763288	-0.763288	-0.763288	-0.763288	-0.763288	9.72693	-0.763288
-0.413614	-0.413614	-0.413614	-0.413614	-0.413614	-0.413614	-0.413614	-0.413614	-0.413614	-0.413614	-0.413614	-0.413614	-0.413614	-0.413614	-0.413614	-0.413614	-0.413614	-0.413614	-0.413614	-0.413614	-0.413614	-0.413614	-0.413614	-0.413614	-0.413614	-0.413614	-0.413614	-0.413614	-0.413614	-0.413614	-0.413614	-0.413614	-0.413614	-0.413614	-0.413614	-0.413614	-0.413614	-0.413614	-0.413614	-0.413614	10.0766	-0.413614	-0.413614	-0.413614	-0.413614	-0.413614	-0.413614	-0.413614	-0.413614	-0.413614
-0.763288	-0.763288	-0.763288	-0.763288	-0.763288	-0.763288	-0.763288	-0.763288	9.72693	-0.763288	-0.763288	-0.763288	-0.763288	-0.763288	-0.763288	-0.763288	-0.763288	-0.763288	-0.763288	-0.763288	-0.763288	-0.763288	-0.763288	-0.763288	-0.763288	-0.763288	-0.763288	-0.763288	-0.763288	-0.763288	-0.763288	-0.763288	-0.763288	-0.763288	-0.763288	-0.763288	-0.763288	-0.763288	-0.763288	-0.763288	-0.763288	-0.763288	-0.763288	-0.763288	-0.763288	-0.763288	-0.763288	-0.763288	-0.763288	-0.763288
-1.81231	-1.81231	-1.81231	-1.81231	-1.81231	-1.81231	-1.81231	-1.81231	-1.81231	-1.81231	-1.81231	-1.81231	8.67791	-1.81231	8.67791	-1.81231	-1.81231	-1.81231	-1.81231	-1.81231	-1.81231	-1.81231	8.67791	-1.81231	-1.81231	-1.81231	8.67791	-1.81231	-1.81231	-1.81231	-1.81231	-1.81231	-1.81231	-1.81231	-1.81231	-1.81231	-1.81231	-1.81231	-1.81231	-1.81231	-1.81231	-1.81231	-1.81231	-1.81231	-1.81231	-1.81231	-1.81231	-1.81231	8.67791	-1.81231
-0.763288	-0.763288	-0.763288	-0.763288	-0.763288	-0.763288	-0.763288	-0.763288	9.72693	-0.763288	-0.763288	-0.763288	-0.763288	-0.763288	-0.763288	-0.763288	-0.763288	-0.763288	-0.763288	-0.763288	-0.763288	-0.763288	-0.763288	-0.763288	-0.763288	-0.763288	-0.763288	-0.763288	-0.763288	-0.763288	-0.763288	-0.763288	-0.763288	-0.763288	-0.763288	-0.763288	-0.763288	-0.763288	-0.763288	-0.763288	-0.763288	-0.763288	-0.763288	-0.763288	9.72693	9.72693	-0.763288	-0.763288	-0.763288	-0.763288
-0.763288	-0.763288	-0.763288	-0.763288	-0.763288	-0.763288	-0.763288	-0.763288	-0.763288	-0.763288	-0.763288	-0.763288	-0.763288	-0.763288	-0.763288	-0.763288	-0.763288	-0.763288	-0.763288	9.72693	-0.763288	-0.763288	-0.763288	-0.763288	-0.763288	-0.763288	-0.763288	-0.763288	-0.763288	-0.763288	-0.763288	-0.763288	9.72693	-0.763288	-0.763288	-0.763288	-0.763288	-0.763288	-0.763288	-0.763288	-0.763288	-0.763288	-0.763288	-0.763288	9.72693	-0.763288	-0.763288	-0.763288	-0.763288	-0.763288
-0.763288	-0.763288	-0.763288	-0.763288	-0.763288	-0.763288	-0.763288	-0.763288	-0.763288	-0.763288	-0.763288	-0.763288	-0.763288	-0.763288	-0.763288	-0.763288	-0.763288	-0.763288	-0.763288	-0.763288	-0.763288	-0.763288	-0.763288	-0.763288	-0.763288	-0.763288	-0.763288	-0.763288	-0.763288	9.72693	-0.763288	-0.763288	-0.763288	-0.763288	-0.763288	-0.763288	-0.763288	-0.763288	-0.763288	-0.763288	-0.763288	-0.763288	-0.763288	-0.763288	-0.763288	-0.763288	-0.763288	9.72693	-0.763288	-0.763288
-1.81231	-1.81231	-1.81231	-1.81231	-1.81231	8.67791	-1.81231	8.67791	-1.81231	-1.81231	-1.81231	-1.81231	-1.81231	-1.81231	-1.81231	-1.81231	-1.81231	-1.81231	-1.81231	-1.81231	8.67791	-1.81231	-1.81231	8.67791	-1.81231	-1.81231	-1.81231	-1.81231	-1.81231	-1.81231	-1.81231	-1.81231	-1.81231	-1.81231	-1.81231	-1.81231	-1.81231	-1.81231	-1.81231	-1.81231	8.67791	-1.81231	-1.81231	-1.81231	8.67791	-1.81231	-1.81231	-1.81231	-1.81231	-1.81231
-0.763288	-0.763288	9.72693	-0.763288	-0.763288	-0.763288	-0.763288	-0.763288	-0.763288	-0.763288	-0.763288	-0.763288	-0.763288	-0.763288	-0.763288	-0.763288	-0.763288	-0.763288	-0.763288	-0.763288	-0.763288	-0.763288	-0.763288	-0.763288	-0.763288	-0.763288	-0.763288	-0.763288	-0.763288	-0.763288	-0.763288	-0.763288	-0.763288	-0.763288	9.72693	-0.763288	-0.763288	-0.763288	-0.763288	-0.763288	-0.763288	-0.763288	-0.763288	-0.763288	-0.763288	-0.763288	-0.763288	-0.763288	-0.763288	-0.763288
-0.763288	-0.763288	-0.763288	-0.763288	-0.763288	9.72693	-0.763288	-0.763288	-0.763288	-0.763288	-0.763288	-0.763288	-0.763288	-0.763288	-0.763288	-0.763288	-0.763288	-0.763288	-0.763288	-0.763288	-0.763288	-0.763288	-0.763288	-0.763288	-0.763288	-0.763288	-0.763288	-0.763288	-0.763288	-0.763288	-0.763288	-0.763288	-0.763288	9.72693	-0.763288	-0.763288	-0.763288	-0.763288	-0.763288	-0.763288	-0.763288	-0.763288	-0.763288	-0.763288	9.72693	-0.763288	-0.763288	-0.763288	-0.763288	-0.763288
-0.763288	-0.763288	-0.763288	-0.763288	9.72693	-0.763288	-0.763288	-0.763288	-0.763288	-0.763288	-0.763288	-0.763288	-0.763288	-0.763288	-0.763288	-0.763288	-0.763288	-0.763288	-0.763288	-0.763288	-0.763288	-0.763288	-0.763288	-0.763288	-0.763288	-0.763288	-0.763288	-0.763288	-0.763288	-0.763288	-0.763288	-0.763288	-0.763288	9.72693	-0.763288	-0.763288	-0.763288	-0.763288	-0.763288	-0.763288	-0.763288	-0.763288	-0.763288	-0.763288	9.72693	-0.763288	9.72693	-0.763288	-0.763288	9.72693
-0.763288	-0.763288	-0.763288	-0.763288	-0.763288	-0.763288	-0.763288	-0.763288	-0.763288	-0.763288	-0.763288	9.72693	-0.763288	-0.763288	-0.763288	-0.763288	-0.763288	-0.763288	-0.763288	-0.763288	-0.763288	-0.763288	-0.763288	-0.763288	-0.763288	-0.763288	-0.763288	-0.763288	-0.763288	-0.763288	9.72693	-0.763288	-0.763288	-0.763288	-0.763288	-0.763288	-0.763288	-0.763288	-0.763288	-0.763288	-0.763288	-0.763288	-0.763288	9.72693	-0.763288	-0.763288	-0.763288	-0.763288	-0.763288	-0.763288
-0.413614	-0.413614	-0.413614	-0.413614	-0.413614	-0.413614	-0.413614	-0.413614	-0.413614	-0.413614	-0.413614	-0.413614	-0.413614	-0.413614	-0.413614	-0.413614	-0.413614	-0.413614	-0.413614	-0.413614	-0.413614	-0.413614	-0.413614	-0.413614	-0.413614	-0.413614	-0.413614	-0.413614	-0.413614	-0.413614	-0.413614	-0.413614	-0.413614	-0.413614	10.0766	-0.413614	-0.413614	-0.413614	-0.413614	10.0766	-0.413614	10.0766	-0.413614	-0.413614	-0.413614	-0.413614	-0.413614	10.0766	-0.413614	-0.413614
-1.81231	-1.81231	-1.81231	-1.81231	-1.81231	-1.81231	-1.81231	-1.81231	8.67791	-1.81231	-1.81231	-1.81231	-1.81231	-1.81231	-1.81231	-1.81231	8.67791	-1.81231	-1.81231	-1.81231	-1.81231	8.67791	-1.81231	-1.81231	-1.81231	8.67791	-1.81231	-1.81231	-1.81231	-1.81231	-1.81231	-1.81231	-1.81231	-1.81231	-1.81231	-1.81231	-1.81231	-1.81231	-1.81231	-1.81231	-1.81231	-1.81231	-1.81231	-1.81231	8.67791	-1.81231	-1.81231	8.67791	-1.81231	-1.81231
-0.763288	-0.763288	-0.763288	-0.763288	-0.763288	-0.763288	-0.763288	-0.763288	-0.763288	-0.763288	-0.763288	-0.763288	-0.763288	-0.763288	-0.763288	-0.763288	-0.763288	9.72693	-0.763288	-0.763288	-0.763288	-0.763288	-0.763288	-0.763288	-0.763288	-0.763288	-0.763288	-0.763288	-0.763288	-0.763288	-0.763288	-0.763288	-0.763288	9.72693	-0.763288	-0.763288	-0.763288	9.72693	-0.763288	-0.763288	-0.763288	-0.763288	-0.763288	9.72693	-0.763288	-0.763288	-0.763288	-0.763288	-0.763288	-0.763288
-0.413614	-0.413614	-0.413614	-0.413614	-0.413614	-0.413614	-0.413614	-0.413614	-0.413614	-0.413614	-0.413614	-0.413614	-0.413614	-0.413614	-0.413614	-0.413614	-0.413614	-0.413614	-0.413614	-0.413614	-0.413614	-0.413614	-0.413614	-0.413614	-0.413614	-0.413614	-0.413614	-0.413614	-0.413614	-0.413614	10.0766	-0.413614	-0.413614	-0.413614	-0.413614	-0.413614	-0.413614	-0.413614	-0.413614	10.0766	10.0766	-0.413614	10.0766	-0.413614	-0.413614	-0.413614	-0.413614	-0.413614	10.0766	-0.413614
-1.11296	-1.11296	-1.11296	-1.11296	-1.11296	9.37725	-1.11296	-1.11296	-1.11296	-1.11296	-1.11296	-1.11296	-1.11296	-1.11296	-1.11296	-1.11296	-1.11296	-1.11296	-1.11296	-1.11296	9.37725	-1.11296	-1.11296	-1.11296	-1.11296	-1.11296	-1.11296	-1.11296	-1.11296	-1.11296	-1.11296	-1.11296	-1.11296	-1.11296	-1.11296	-1.11296	-1.11296	-1.11296	-1.11296	-1.11296	-1.11296	-1.11296	-1.11296	-1.11296	-1.11296	-1.11296	-1.11296	-1.11296	-1.11296	-1.11296
-2.16198	-2.16198	-2.16198	-2.16198	-2.16198	-2.16198	-2.16198	-2.16198	8.32823	8.32823	-2.16198	-2.16198	-2.16198	-2.16198	-2.16198	-2.16198	-2.16198	-2.16198	8.32823	-2.16198	-2.16198	-2.16198	-2.16198	-2.16198	8.32823	-2.16198	-2.16198	8.32823	-2.16198	-2.16198	-2.16198	-2.16198	-2.16198	-2.16198	-2.16198	-2.16198	-2.16198	-2.16198	-2.16198	-2.16198	-2.16198	-2.16198	-2.16198	-2.16198	-2.16198	-2.16198	-2.16198	-2.16198	8.32823	-2.16198
-1.46264	-1.46264	-1.46264	-1.46264	-1.46264	-1.46264	-1.46264	-1.46264	9.02758	-1.46264	-1.46264	-1.46264	-1.46264	-1.46264	-1.46264	-1.46264	-1.46264	-1.46264	-1.46264	-1.46264	-1.46264	-1.46264	9.02758	-1.46264	-1.46264	9.02758	-1.46264	-1.46264	-1.46264	-1.46264	-1.46264	-1.46264	-1.46264	-1.46264	-1.46264	-1.46264	-1.46264	-1.46264	9.02758	-1.46264	-1.46264	-1.46264	-1.46264	-1.46264	-1.46264	-1.46264	-1.46264	-1.46264	-1.46264	-1.46264
-2.16198	8.32823	-2.16198	8.32823	8.32823	-2.16198	-2.16198	-2.16198	-2.16198	-2.16198	-2.16198	-2.16198	-2.16198	-2.16198	-2.16198	-2.16198	8.32823	-2.16198	-2.16198	-2.16198	-2.16198	-2.16198	-2.16198	-2.16198	8.32823	-2.16198	-2.16198	-2.16198	-2.16198	-2.16198	-2.16198	-2.16198	-2.16198	-2.16198	-2.16198	-2.16198	-2.16198	-2.16198	-2.16198	-2.16198	-2.16198	-2.16198	-2.16198	-2.16198	-2.16198	-2.16198	-2.16198	-2.16198	-2.16198	-2.16198
-0.763288	-0.763288	-0.763288	-0.763288	-0.763288	-0.763288	-0.763288	-0.763288	-0.763288	-0.763288	-0.763288	-0.763288	-0.763288	-0.763288	-0.763288	9.72693	-0.763288	-0.763288	-0.763288	-0.763288	-0.763288	-0.763288	-0.763288	-0.763288	-0.763288	-0.763288	-0.763288	-0.763288	-0.763288	-0.763288	-0.763288	-0.763288	-0.763288	-0.763288	-0.763288	-0.763288	-0.763288	-0.763288	-0.763288	-0.763288	-0.763288	-0.763288	-0.763288	-0.763288	-0.763288	-0.763288	-0.763288	-0.763288	-0.763288	-0.763288
-1.46264	-1.46264	-1.46264	-1.46264	-1.46264	-1.46264	-1.46264	-1.46264	-1.46264	-1.46264	-1.46264	9.02758	-1.46264	-1.46264	-1.46264	-1.46264	-1.46264	-1.46264	-1.46264	-1.46264	-1.46264	-1.46264	-1.46264	-1.46264	-1.46264	9.02758	-1.46264	9.02758	-1.46264	-1.46264	-1.46264	-1.46264	-1.46264	9.02758	-1.46264	-1.46264	-1.46264	9.02758	-1.46264	-1.46264	-1.46264	-1.46264	-1.46264	-1.46264	-1.46264	-1.46264	-1.46264	-1.46264	-1.46264	-1.46264
-0.413614	-0.413614	-0.413614	-0.413614	-0.413614	-0.413614	-0.413614	-0.413614	-0.413614	-0.413614	-0.413614	-0.413614	-0.413614	-0.413614	-0.413614	-0.413614	-0.413614	-0.413614	-0.413614	-0.413614	-0.413614	-0.413614	-0.413614	-0.413614	-0.413614	-0.413614	-0.413614	-0.413614	-0.413614	-0.413614	-0.413614	-0.413614	-0.413614	-0.413614	-0.413614	10.0766	-0.413614	-0.413614	-0.413614	-0.413614	-0.413614	-0.413614	-0.413614	-0.413614	-0.413614	-0.413614	-0.413614	-0.413614	-0.413614	-0.413614
-0.413614	-0.413614	-0.413614	-0.413614	-0.413614	-0.413614	-0.413614	-0.413614	-0.413614	-0.413614	-0.413614	-0.413614	-0.413614	-0.413614	-0.413614	-0.413614	-0.413614	-0.413614	-0.413614	-0.413614	-0.413614	-0.413614	-0.413614	-0.413614	-0.413614	-0.413614	-0.413614	-0.413614	-0.413614	-0.413614	-0.413614	-0.413614	-0.413614	-0.413614	-0.413614	10.0766	-0.413614	-0.413614	-0.413614	-0.413614	-0.413614	-0.413614	-0.413614	-0.413614	-0.413614	-0.413614	-0.413614	-0.413614	-0.413614	-0.413614
-0.816636	-0.816636	-0.816636	-0.816636	-0.816636	-0.816636	-0.816636	-0.816636	-0.816636	-0.816636	-0.816636	-0.816636	-0.816636	-0.816636	-0.816636	-0.816636	-0.816636	-0.816636	-0.816636	-0.816636	-0.816636	-0.816636	-0.816636	-0.816636	-0.816636	-0.816636	-0.816636	-0.816636	-0.816636	-0.816636	-0.816636	-0.816636	-0.816636	-0.816636	-0.816636	-0.816636	-0.816636	-0.816636	-0.816636	-0.816636	-0.816636	-0.816636	-0.816636	7.87098	7.87098	-0.816636	-0.816636	-0.816636	-0.816636	7.87098
-1.10622	-1.10622	-1.10622	-1.10622	-1.10622	-1.10622	7.58139	-1.10622	-1.10622	-1.10622	-1.10622	-1.10622	-1.10622	-1.10622	-1.10622	-1.10622	-1.10622	-1.10622	-1.10622	-1.10622	-1.10622	-1.10622	-1.10622	-1.10622	-1.10622	-1.10622	-1.10622	-1.10622	-1.10622	-1.10622	-1.10622	-1.10622	-1.10622	-1.10622	-1.10622	-1.10622	-1.10622	-1.10622	-1.10622	-1.10622	-1.10622	-1.10622	-1.10622	-1.10622	7.58139	7.58139	-1.10622	-1.10622	7.58139	-1.10622
-1.10622	-1.10622	-1.10622	-1.10622	-1.10622	-1.10622	-1.10622	-1.10622	-1.10622	-1.10622	-1.10622	-1.10622	-1.10622	-1.10622	-1.10622	-1.10622	-1.10622	-1.10622	-1.10622	7.58139	-1.10622	-1.10622	-1.10622	-1.10622	-1.10622	-1.10622	-1.10622	-1.10622	-1.10622	-1.10622	-1.10622	-1.10622	-1.10622	-1.10622	-1.10622	-1.10622	-1.10622	-1.10622	-1.10622	-1.10622	-1.10622	-1.10622	-1.10622	-1.10622	-1.10622	-1.10622	7.58139	-1.10622	-1.10622	-1.10622
-1.10622	-1.10622	7.58139	-1.10622	-1.10622	-1.10622	-1.10622	-1.10622	-1.10622	-1.10622	-1.10622	-1.10622	-1.10622	-1.10622	-1.10622	-1.10622	-1.10622	-1.10622	-1.10622	-1.10622	-1.10622	-1.10622	-1.10622	-1.10622	-1.10622	-1.10622	-1.10622	-1.10622	-1.10622	-1.10622	-1.10622	-1.10622	-1.10622	-1.10622	-1.10622	-1.10622	-1.10622	-1.10622	-1.10622	-1.10622	-1.10622	-1.10622	-1.10622	-1.10622	-1.10622	-1.10622	-1.10622	-1.10622	-1.10622	-1.10622
-1.10622	-1.10622	-1.10622	-1.10622	-1.10622	-1.10622	-1.10622	-1.10622	-1.10622	-1.10622	-1.10622	-1.10622	7.58139	-1.10622	-1.10622	-1.10622	-1.10622	-1.10622	-1.10622	-1.10622	-1.10622	-1.10622	-1.10622	-1.10622	-1.10622	-1.10622	-1.10622	-1.10622	-1.10622	-1.10622	-1.10622	-1.10622	-1.10622	-1.10622	-1.10622	-1.10622	-1.10622	-1.10622	-1.10622	-1.10622	-1.10622	-1.10622	-1.10622	7.58139	-1.10622	-1.10622	-1.10622	7.58139	-1.10622	-1.10622
-0.816636	-0.816636	-0.816636	-0.816636	-0.816636	-0.816636	-0.816636	-0.816636	-0.816636	-0.816636	-0.816636	-0.816636	-0.816636	-0.816636	-0.816636	-0.816636	-0.816636	-0.816636	-0.816636	-0.816636	-0.816636	-0.816636	-0.816636	-0.816636	-0.816636	-0.816636	-0.816636	-0.816636	-0.816636	-0.816636	-0.816636	-0.816636	-0.816636	-0.816636	-0.816636	-0.816636	-0.816636	-0.816636	-0.816636	-0.816636	-0.816636	7.87098	-0.816636	-0.816636	-0.816636	-0.816636	7.87098	-0.816636	-0.816636	-0.816636
-1.10622	-1.10622	-1.10622	-1.10622	-1.10622	-1.10622	-1.10622	-1.10622	-1.10622	-1.10622	-1.10622	-1.10622	-1.10622	-1.10622	-1.10622	-1.10622	-1.10622	7.58139	-1.10622	-1.10622	-1.10622	-1.10622	-1.10622	-1.10622	-1.10622	-1.10622	-1.10622	-1.10622	-1.10622	-1.10622	-1.10622	-1.10622	-1.10622	-1.10622	-1.10622	-1.10622	-1.10622	-1.10622	-1.10622	-1.10622	7.58139	-1.10622	-1.10622	-1.10622	-1.10622	-1.10622	7.58139	-1.10622	16.269	7.58139
-1.10622	-1.10622	-1.10622	-1.10622	-1.10622	-1.10622	-1.10622	-1.10622	-1.10622	-1.10622	-1.10622	-1.10622	-1.10622	-1.10622	-1.10622	7.58139	-1.10622	-1.10622	-1.10622	-1.10622	-1.10622	-1.10622	-1.10622	-1.10622	-1.10622	-1.10622	-1.10622	-1.10622	-1.10622	-1.10622	-1.10622	-1.10622	-1.10622	-1.10622	-1.10622	-1.10622	-1.10622	-1.10622	-1.10622	-1.10622	-1.10622	-1.10622	-1.10622	-1.10622	-1.10622	7.58139	-1.10622	-1.10622	-1.10622	-1.10622
-1.10622	-1.10622	-1.10622	-1.10622	-1.10622	7.58139	-1.10622	-1.10622	-1.10622	-1.10622	-1.10622	-1.10622	-1.10622	-1.10622	-1.10622	-1.10622	-1.10622	-1.10622	-1.10622	-1.10622	-1.10622	-1.10622	-1.10622	-1.10622	-1.10622	-1.10622	-1.10622	-1.10622	-1.10622	-1.10622	-1.10622	-1.10622	-1.10622	-1.10622	-1.10622	-1.10622	-1.10622	-1.10622	-1.10622	-1.10622	-1.10622	-1.10622	-1.10622	-1.10622	-1.10622	-1.10622	-1.10622	-1.10622	-1.10622	-1.10622
-0.816636	-0.816636	-0.816636	-0.816636	-0.816636	-0.816636	-0.816636	-0.816636	-0.816636	-0.816636	-0.816636	-0.816636	-0.816636	-0.816636	-0.816636	-0.816636	-0.816636	-0.816636	-0.816636	-0.816636	-0.816636	-0.816636	-0.816636	-0.816636	-0.816636	-0.816636	-0.816636	-0.816636	-0.816636	-0.816636	-0.816636	-0.816636	-0.816636	-0.816636	-0.816636	-0.816636	-0.816636	-0.816636	-0.816636	-0.816636	-0.816636	-0.816636	-0.816636	-0.816636	-0.816636	7.87098	-0.816636	7.87098	7.87098	-0.816636
-1.10622	7.58139	-1.10622	-1.10622	-1.10622	-1.10622	-1.10622	-1.10622	-1.10622	-1.10622	-1.10622	-1.10622	-1.10622	-1.10622	-1.10622	-1.10622	-1.10622	-1.10622	-1.10622	-1.10622	-1.10622	-1.10622	-1.10622	-1.10622	-1.10622	-1.10622	-1.10622	-1.10622	-1.10622	-1.10622	-1.10622	-1.10622	-1.10622	-1.10622	-1.10622	-1.10622	7.58139	-1.10622	-1.10622	-1.10622	-1.10622	-1.10622	-1.10622	-1.10622	-1.10622	-1.10622	-1.10622	-1.10622	-1.10622	-1.10622
-1.39581	-1.39581	-1.39581	-1.39581	-1.39581	7.29181	-1.39581	-1.39581	-1.39581	-1.39581	-1.39581	-1.39581	-1.39581	-1.39581	-1.39581	-1.39581	-1.39581	-1.39581	-1.39581	-1.39581	-1.39581	7.29181	-1.39581	-1.39581	-1.39581	-1.39581	-1.39581	-1.39581	-1.39581	-1.39581	-1.39581	-1.39581	-1.39581	-1.39581	-1.39581	-1.39581	-1.39581	-1.39581	-1.39581	-1.39581	-1.39581	-1.39581	-1.39581	-1.39581	-1.39581	-1.39581	-1.39581	-1.39581	-1.39581	-1.39581
7.58139	-1.10622	-1.10622	-1.10622	-1.10622	-1.10622	-1.10622	-1.10622	-1.10622	-1.10622	-1.10622	-1.10622	-1.10622	-1.10622	-1.10622	-1.10622	-1.10622	-1.10622	-1.10622	-1.10622	-1.10622	-1.10622	-1.10622	-1.10622	-1.10622	-1.10622	-1.10622	-1.10622	-1.10622	-1.10622	-1.10622	-1.10622	-1.10622	-1.10622	-1.10622	-1.10622	-1.10622	-1.10622	-1.10622	7.58139	-1.10622	-1.10622	-1.10622	-1.10622	-1.10622	-1.10622	-1.10622	-1.10622	-1.10622	-1.10622
-0.816636	-0.816636	-0.816636	-0.816636	-0.816636	-0.816636	-0.816636	-0.816636	-0.816636	-0.816636	-0.816636	-0.816636	-0.816636	-0.816636	-0.816636	-0.816636	-0.816636	-0.816636	-0.816636	-0.816636	-0.816636	-0.816636	-0.816636	-0.816636	-0.816636	-0.816636	-0.816636	-0.816636	-0.816636	-0.816636	-0.816636	-0.816636	-0.816636	-0.816636	-0.816636	-0.816636	-0.816636	-0.816636	-0.816636	-0.816636	-0.816636	-0.816636	7.87098	-0.816636	-0.816636	-0.816636	-0.816636	-0.816636	-0.816636	-0.816636
-1.10622	-1.10622	-1.10622	-1.10622	-1.10622	-1.10622	-1.10622	-1.10622	-1.10622	-1.10622	-1.10622	7.58139	-1.10622	-1.10622	-1.10622	-1.10622	-1.10622	-1.10622	-1.10622	-1.10622	-1.10622	-1.10622	-1.10622	-1.10622	-1.10622	-1.10622	-1.10622	-1.10622	-1.10622	-1.10622	-1.10622	-1.10622	-1.10622	-1.10622	-1.10622	-1.10622	-1.10622	-1.10622	-1.10622	-1.10622	-1.10622	-1.10622	7.58139	-1.10622	7.58139	-1.10622	-1.10622	-1.10622	-1.10622	7.58139
-1.39581	-1.39581	-1.39581	-1.39581	-1.39581	-1.39581	-1.39581	-1.39581	-1.39581	-1.39581	-1.39581	-1.39581	7.29181	-1.39581	-1.39581	-1.39581	-1.39581	-1.39581	-1.39581	-1.39581	-1.39581	-1.39581	-1.39581	-1.39581	7.29181	-1.39581	-1.39581	-1.39581	-1.39581	-1.39581	-1.39581	-1.39581	-1.39581	-1.39581	-1.39581	-1.39581	-1.39581	-1.39581	-1.39581	-1.39581	-1.39581	-1.39581	-1.39581	-1.39581	-1.39581	-1.39581	-1.39581	-1.39581	7.29181	-1.39581
-1.39581	-1.39581	-1.39581	-1.39581	-1.39581	-1.39581	-1.39581	-1.39581	-1.39581	7.29181	-1.39581	-1.39581	-1.39581	-1.39581	-1.39581	-1.39581	-1.39581	-1.39581	-1.39581	-1.39581	-1.39581	-1.39581	-1.39581	-1.39581	-1.39581	-1.39581	-1.39581	7.29181	-1.39581	-1.39581	-1.39581	-1.39581	-1.39581	-1.39581	-1.39581	-1.39581	7.29181	-1.39581	-1.39581	-1.39581	-1.39581	-1.39581	-1.39581	-1.39581	-1.39581	-1.39581	-1.39581	-1.39581	-1.39581	-1.39581
-0.816636	-0.816636	-0.816636	-0.816636	-0.816636	-0.816636	-0.816636	-0.816636	-0.816636	-0.816636	-0.816636	-0.816636	-0.816636	-0.816636	-0.816636	-0.816636	-0.816636	-0.816636	-0.816636	-0.816636	-0.816636	-0.816636	-0.816636	-0.816636	-0.816636	-0.816636	-0.816636	-0.816636	-0.816636	-0.816636	-0.816636	-0.816636	-0.816636	-0.816636	-0.816636	-0.816636	-0.816636	-0.816636	-0.816636	-0.816636	-0.816636	-0.816636	-0.816636	-0.816636	-0.816636	-0.816636	-0.816636	-0.816636	-0.816636	-0.816636
-0.816636	-0.816636	-0.816636	-0.816636	-0.816636	-0.816636	-0.816636	-0.816636	-0.816636	-0.816636	-0.816636	-0.816636	-0.816636	-0.816636	-0.816636	-0.816636	-0.816636	-0.816636	-0.816636	-0.816636	-0.816636	-0.816636	-0.816636	-0.816636	-0.816636	-0.816636	-0.816636	-0.816636	-0.816636	-0.816636	-0.816636	-0.816636	-0.816636	-0.816636	-0.816636	-0.816636	-0.816636	-0.816636	-0.816636	-0.816636	-0.816636	-0.816636	-0.816636	-0.816636	-0.816636	-0.816636	7.87098	-0.816636	7.87098	-0.816636
-0.816636	-0.816636	-0.816636	-0.816636	-0.816636	-0.816636	-0.816636	-0.816636	-0.816636	-0.816636	-0.816636	-0.816636	-0.816636	-0.816636	-0.816636	-0.816636	-0.816636	-0.816636	-0.816636	-0.816636	-0.816636	-0.816636	-0.816636	-0.816636	-0.816636	-0.816636	-0.816636	-0.816636	-0.816636	-0.816636	-0.816636	-0.816636	-0.816636	-0.816636	-0.816636	-0.816636	-0.816636	-0.816636	-0.816636	-0.816636	-0.816636	-0.816636	-0.816636	-0.816636	-0.816636	-0.816636	7.87098	-0.816636	-0.816636	-0.816636
-1.10622	-1.10622	-1.10622	-1.10622	-1.10622	-1.10622	-1.10622	-1.10622	-1.10622	-1.10622	-1.10622	-1.10622	-1.10622	-1.10622	-1.10622	7.58139	-1.10622	-1.10622	-1.10622	-1.10622	-1.10622	-1.10622	-1.10622	-1.10622	-1.10622	-1.10622	-1.10622	-1.10622	-1.10622	-1.10622	-1.10622	-1.10622	-1.10622	-1.10622	-1.10622	-1.10622	-1.10622	-1.10622	-1.10622	-1.10622	-1.10622	7.58139	-1.10622	-1.10622	-1.10622	7.58139	7.58139	7.58139	24.9566	7.58139
-1.10622	-1.10622	-1.10622	-1.10622	-1.10622	-1.10622	-1.10622	-1.10622	7.58139	-1.10622	-1.10622	-1.10622	-1.10622	-1.10622	-1.10622	-1.10622	-1.10622	-1.10622	-1.10622	-1.10622	-1.10622	-1.10622	-1.10622	-1.10622	-1.10622	-1.10622	-1.10622	-1.10622	-1.10622	-1.10622	-1.10622	-1.10622	-1.10622	-1.10622	-1.10622	-1.10622	-1.10622	-1.10622	-1.10622	-1.10622	-1.10622	-1.10622	-1.10622	-1.10622	-1.10622	-1.10622	-1.10622	-1.10622	-1.10622	-1.10622
-1.39581	-1.39581	-1.39581	-1.39581	-1.39581	-1.39581	-1.39581	-1.39581	-1.39581	-1.39581	-1.39581	-1.39581	-1.39581	-1.39581	7.29181	-1.39581	7.29181	-1.39581	-1.39581	-1.39581	-1.39581	-1.39581	-1.39581	-1.39581	-1.39581	-1.39581	-1.39581	-1.39581	-1.39581	-1.39581	-1.39581	-1.39581	-1.39581	-1.39581	-1.39581	-1.39581	-1.39581	-1.39581	-1.39581	-1.39581	-1.39581	-1.39581	-1.39581	-1.39581	-1.39581	-1.39581	-1.39581	-1.39581	-1.39581	-1.39581
-1.10622	-1.10622	-1.10622	-1.10622	-1.10622	-1.10622	-1.10622	-1.10622	-1.10622	-1.10622	-1.10622	-1.10622	-1.10622	-1.10622	-1.10622	-1.10622	7.58139	-1.10622	-1.10622	-1.10622	-1.10622	-1.10622	-1.10622	-1.10622	-1.10622	-1.10622	-1.10622	-1.10622	-1.10622	-1.10622	-1.10622	-1.10622	-1.10622	-1.10622	-1.10622	-1.10622	-1.10622	-1.10622	-1.10622	-1.10622	-1.10622	7.58139	-1.10622	-1.10622	-1.10622	-1.10622	-1.10622	-1.10622	-1.10622	-1.10622
-1.10622	-1.10622	-1.10622	-1.10622	-1.10622	-1.10622	-1.10622	-1.10622	-1.10622	-1.10622	-1.10622	-1.10622	-1.10622	-1.10622	-1.10622	-1.10622	-1.10622	-1.10622	-1.10622	-1.10622	-1.10622	7.58139	-1.10622	-1.10622	-1.10622	-1.10622	-1.10622	-1.10622	-1.10622	-1.10622	-1.10622	-1.10622	-1.10622	-1.10622	-1.10622	-1.10622	-1.10622	-1.10622	-1.10622	-1.10622	-1.10622	-1.10622	-1.10622	-1.10622	-1.10622	7.58139	-1.10622	24.9566	16.269	-1.10622
-1.6854	-1.6854	-1.6854	-1.6854	-1.6854	-1.6854	-1.6854	-1.6854	-1.6854	-1.6854	-1.6854	-1.6854	-1.6854	-1.6854	-1.6854	-1.6854	-1.6854	-1.6854	-1.6854	-1.6854	-1.6854	-1.6854	-1.6854	-1.6854	24.3775	-1.6854	-1.6854	-1.6854	-1.6854	-1.6854	-1.6854	-1.6854	-1.6854	-1.6854	-1.6854	-1.6854	-1.6854	-1.6854	-1.6854	-1.6854	-1.6854	-1.6854	-1.6854	-1.6854	-1.6854	-1.6854	7.00222	-1.6854	7.00222	7.00222
-0.816636	-0.816636	-0.816636	-0.816636	-0.816636	-0.816636	-0.816636	-0.816636	-0.816636	-0.816636	-0.816636	-0.816636	-0.816636	-0.816636	-0.816636	-0.816636	-0.816636	-0.816636	-0.816636	-0.816636	-0.816636	-0.816636	-0.816636	-0.816636	-0.816636	-0.816636	-0.816636	-0.816636	-0.816636	-0.816636	-0.816636	-0.816636	-0.816636	-0.816636	-0.816636	-0.816636	-0.816636	-0.816636	-0.816636	-0.816636	-0.816636	-0.816636	-0.816636	7.87098	7.87098	-0.816636	-0.816636	-0.816636	-0.816636	16.5586
-1.10622	-1.10622	-1.10622	-1.10622	-1.10622	-1.10622	-1.10622	-1.10622	-1.10622	-1.10622	-1.10622	-1.10622	-1.10622	-1.10622	-1.10622	-1.10622	-1.10622	-1.10622	-1.10622	-1.10622	-1.10622	7.58139	-1.10622	-1.10622	-1.10622	-1.10622	-1.10622	-1.10622	-1.10622	-1.10622	-1.10622	-1.10622	-1.10622	-1.10622	-1.10622	-1.10622	-1.10622	-1.10622	-1.10622	-1.10622	-1.10622	-1.10622	-1.10622	7.58139	-1.10622	-1.10622	-1.10622	7.58139	16.269	-1.10622
-0.816636	-0.816636	-0.816636	-0.816636	-0.816636	-0.816636	-0.816636	-0.816636	-0.816636	-0.816636	-0.816636	-0.816636	-0.816636	-0.816636	-0.816636	-0.816636	-0.816636	-0.816636	-0.816636	-0.816636	-0.816636	-0.816636	-0.816636	-0.816636	-0.816636	-0.816636	-0.816636	-0.816636	-0.816636	-0.816636	-0.816636	-0.816636	-0.816636	-0.816636	7.87098	-0.816636	-0.816636	-0.816636	-0.816636	-0.816636	7.87098	-0.816636	7.87098	-0.816636	7.87098	7.87098	-0.816636	-0.816636	-0.816636	-0.816636
-1.10622	-1.10622	-1.10622	-1.10622	-1.10622	-1.10622	-1.10622	-1.10622	-1.10622	-1.10622	-1.10622	-1.10622	-1.10622	7.58139	-1.10622	-1.10622	-1.10622	-1.10622	-1.10622	-1.10622	-1.10622	-1.10622	-1.10622	-1.10622	-1.10622	-1.10622	-1.10622	-1.10622	-1.10622	-1.10622	-1.10622	-1.10622	-1.10622	-1.10622	-1.10622	-1.10622	-1.10622	-1.10622	-1.10622	-1.10622	-1.10622	-1.10622	7.58139	-1.10622	-1.10622	-1.10622	-1.10622	-1.10622	-1.10622	-1.10622
-1.39581	-1.39581	-1.39581	-1.39581	-1.39581	-1.39581	-1.39581	-1.39581	-1.39581	-1.39581	-1.39581	-1.39581	-1.39581	-1.39581	-1.39581	-1.39581	-1.39581	-1.39581	-1.39581	-1.39581	-1.39581	-1.39581	7.29181	-1.39581	-1.39581	7.29181	-1.39581	-1.39581	-1.39581	-1.39581	-1.39581	-1.39581	-1.39581	-1.39581	-1.39581	-1.39581	-1.39581	-1.39581	-1.39581	-1.39581	-1.39581	-1.39581	7.29181	7.29181	7.29181	-1.39581	-1.39581	7.29181	-1.39581	15.9794
-0.816636	-0.816636	-0.816636	-0.816636	-0.816636	-0.816636	-0.816636	-0.816636	-0.816636	-0.816636	-0.816636	-0.816636	-0.816636	-0.816636	-0.816636	-0.816636	-0.816636	-0.816636	-0.816636	-0.816636	-0.816636	-0.816636	-0.816636	-0.816636	-0.816636	-0.816636	-0.816636	-0.816636	-0.816636	-0.816636	-0.816636	-0.816636	-0.816636	-0.816636	-0.816636	-0.816636	-0.816636	-0.816636	-0.816636	-0.816636	-0.816636	-0.816636	-0.816636	-0.816636	-0.816636	-0.816636	-0.816636	-0.816636	-0.816636	-0.816636
-0.816636	-0.816636	-0.816636	-0.816636	-0.816636	-0.816636	-0.816636	-0.816636	-0.816636	-0.816636	-0.816636	-0.816636	-0.816636	-0.816636	-0.816636	-0.816636	-0.816636	-0.816636	-0.816636	-0.816636	-0.816636	-0.816636	-0.816636	-0.816636	-0.816636	-0.816636	-0.816636	-0.816636	-0.816636	-0.816636	-0.816636	-0.816636	-0.816636	-0.816636	-0.816636	-0.816636	-0.816636	-0.816636	-0.816636	-0.816636	-0.816636	-0.816636	-0.816636	-0.816636	7.87098	-0.816636	7.87098	-0.816636	-0.816636	-0.816636
-0.816636	-0.816636	-0.816636	-0.816636	-0.816636	-0.816636	-0.816636	-0.816636	-0.816636	-0.816636	-0.816636	-0.816636	-0.816636	-0.816636	-0.816636	-0.816636	-0.816636	-0.816636	-0.816636	-0.816636	-0.816636	-0.816636	-0.816636	-0.816636	-0.816636	-0.816636	-0.816636	-0.816636	-0.816636	-0.816636	-0.816636	-0.816636	-0.816636	-0.816636	-0.816636	-0.816636	-0.816636	-0.816636	-0.816636	-0.816636	-0.816636	7.87098	7.87098	-0.816636	-0.816636	-0.816636	-0.816636	7.87098	-0.816636	-0.816636
-0.816636	-0.816636	-0.816636	-0.816636	-0.816636	-0.816636	-0.816636	-0.816636	-0.816636	-0.816636	-0.816636	-0.816636	-0.816636	-0.816636	-0.816636	-0.816636	-0.816636	-0.816636	-0.816636	-0.816636	-0.816636	-0.816636	-0.816636	-0.816636	-0.816636	-0.816636	-0.816636	-0.816636	-0.816636	-0.816636	-0.816636	-0.816636	-0.816636	-0.816636	-0.816636	-0.816636	-0.816636	-0.816636	-0.816636	7.87098	-0.816636	7.87098	-0.816636	-0.816636	-0.816636	16.5586	-0.816636	-0.816636	-0.816636	-0.816636
-0.816636	-0.816636	-0.816636	-0.816636	-0.816636	-0.816636	-0.816636	-0.816636	-0.816636	-0.816636	-0.816636	-0.816636	-0.816636	-0.816636	-0.816636	-0.816636	-0.816636	-0.816636	-0.816636	-0.816636	-0.816636	-0.816636	-0.816636	-0.816636	-0.816636	-0.816636	-0.816636	-0.816636	-0.816636	-0.816636	-0.816636	-0.816636	-0.816636	-0.816636	-0.816636	-0.816636	-0.816636	-0.816636	-0.816636	-0.816636	-0.816636	-0.816636	-0.816636	-0.816636	-0.816636	-0.816636	-0.816636	-0.816636	-0.816636	-0.816636
-1.6854	-1.6854	-1.6854	-1.6854	-1.6854	-1.6854	-1.6854	-1.6854	-1.6854	-1.6854	-1.6854	-1.6854	-1.6854	-1.6854	-1.6854	-1.6854	-1.6854	-1.6854	-1.6854	-1.6854	7.00222	-1.6854	-1.6854	-1.6854	7.00222	-1.6854	-1.6854	-1.6854	7.00222	-1.6854	-1.6854	-1.6854	-1.6854	-1.6854	-1.6854	-1.6854	-1.6854	-1.6854	-1.6854	-1.6854	-1.6854	-1.6854	7.00222	7.00222	7.00222	-1.6854	-1.6854	-1.6854	-1.6854	-1.6854
-0.816636	-0.816636	-0.816636	-0.816636	-0.816636	-0.816636	-0.816636	-0.816636	-0.816636	-0.816636	-0.816636	-0.816636	-0.816636	-0.816636	-0.816636	-0.816636	-0.816636	-0.816636	-0.816636	-0.816636	-0.816636	-0.816636	-0.816636	-0.816636	-0.816636	-0.816636	-0.816636	-0.816636	-0.816636	-0.816636	-0.816636	-0.816636	-0.816636	-0.816636	-0.816636	-0.816636	-0.816636	-0.816636	-0.816636	-0.816636	-0.816636	7.87098	-0.816636	-0.816636	-0.816636	-0.816636	-0.816636	-0.816636	-0.816636	7.87098
-0.816636	-0.816636	-0.816636	-0.816636	-0.816636	-0.816636	-0.816636	-0.816636	-0.816636	-0.816636	-0.816636	-0.816636	-0.816636	-0.816636	-0.816636	-0.816636	-0.816636	-0.816636	-0.816636	-0.816636	-0.816636	-0.816636	-0.816636	-0.816636	-0.816636	-0.816636	-0.816636	-0.816636	-0.816636	-0.816636	-0.816636	-0.816636	-0.816636	-0.816636	-0.816636	-0.816636	-0.816636	-0.816636	-0.816636	-0.816636	-0.816636	-0.816636	-0.816636	7.87098	-0.816636	-0.816636	-0.816636	-0.816636	-0.816636	16.5586
-0.816636	-0.816636	-0.816636	-0.816636	-0.816636	-0.816636	-0.816636	-0.816636	-0.816636	-0.816636	-0.816636	-0.816636	-0.816636	-0.816636	-0.816636	-0.816636	-0.816636	-0.816636	-0.816636	-0.816636	-0.816636	-0.816636	-0.816636	-0.816636	-0.816636	-0.816636	-0.816636	-0.816636	-0.816636	-0.816636	-0.816636	-0.816636	-0.816636	-0.816636	-0.816636	-0.816636	-0.816636	-0.816636	-0.816636	-0.816636	-0.816636	-0.816636	-0.816636	-0.816636	-0.816636	7.87098	7.87098	-0.816636	7.87098	-0.816636
-0.816636	-0.816636	-0.816636	-0.816636	-0.816636	-0.816636	-0.816636	-0.816636	-0.816636	-0.816636	-0.816636	-0.816636	-0.816636	-0.816636	-0.816636	-0.816636	-0.816636	-0.816636	-0.816636	-0.816636	-0.816636	-0.816636	-0.816636	-0.816636	-0.816636	-0.816636	-0.816636	-0.816636	-0.816636	-0.816636	-0.816636	-0.816636	-0.816636	-0.816636	-0.816636	-0.816636	-0.816636	-0.816636	-0.816636	-0.816636	-0.816636	-0.816636	-0.816636	-0.816636	7.87098	-0.816636	-0.816636	-0.816636	7.87098	-0.816636
-0.816636	-0.816636	-0.816636	-0.816636	-0.816636	-0.816636	-0.816636	-0.816636	-0.816636	-0.816636	-0.816636	-0.816636	-0.816636	-0.816636	-0.816636	-0.816636	-0.816636	-0.816636	-0.816636	-0.816636	-0.816636	-0.816636	-0.816636	-0.816636	-0.816636	-0.816636	-0.816636	-0.816636	-0.816636	-0.816636	-0.816636	-0.816636	-0.816636	-0.816636	-0.816636	-0.816636	-0.816636	-0.816636	-0.816636	7.87098	-0.816636	-0.816636	7.87098	-0.816636	-0.816636	-0.816636	-0.816636	-0.816636	16.5586	25.2462
-0.789183	-0.789183	-0.789183	-0.789183	-0.789183	-0.789183	-0.789183	-0.789183	-0.789183	-0.789183	-0.789183	-0.789183	-0.789183	-0.789183	-0.789183	-0.789183	-0.789183	-0.789183	-0.789183	-0.789183	-0.789183	-0.789183	-0.789183	-0.789183	-0.789183	-0.789183	-0.789183	4.61971	-0.789183	-0.789183	-0.789183	-0.789183	-0.789183	-0.789183	-0.789183	-0.789183	-0.789183	-0.789183	-0.789183	-0.789183	-0.789183	-0.789183	-0.789183	4.61971	-0.789183	-0.789183	-0.789183	-0.789183	-0.789183	4.61971
-0.608887	-0.608887	-0.608887	-0.608887	-0.608887	-0.608887	-0.608887	-0.608887	-0.608887	-0.608887	-0.608887	-0.608887	-0.608887	-0.608887	-0.608887	-0.608887	-0.608887	-0.608887	-0.608887	-0.608887	-0.608887	-0.608887	-0.608887	-0.608887	-0.608887	-0.608887	-0.608887	-0.608887	-0.608887	-0.608887	-0.608887	-0.608887	-0.608887	-0.608887	-0.608887	-0.608887	-0.608887	-0.608887	-0.608887	-0.608887	-0.608887	4.80001	-0.608887	-0.608887	-0.608887	-0.608887	4.80001	-0.608887	4.80001	-0.608887
-0.96948	-0.96948	-0.96948	-0.96948	-0.96948	-0.96948	-0.96948	-0.96948	-0.96948	-0.96948	4.43941	-0.96948	-0.96948	-0.96948	-0.96948	-0.96948	-0.96948	4.43941	-0.96948	-0.96948	-0.96948	-0.96948	-0.96948	-0.96948	-0.96948	-0.96948	-0.96948	-0.96948	-0.96948	-0.96948	-0.96948	-0.96948	-0.96948	-0.96948	-0.96948	-0.96948	-0.96948	-0.96948	-0.96948	-0.96948	-0.96948	-0.96948	4.43941	-0.96948	4.43941	-0.96948	-0.96948	4.43941	-0.96948	-0.96948
-0.96948	-0.96948	-0.96948	-0.96948	-0.96948	-0.96948	-0.96948	-0.96948	-0.96948	-0.96948	-0.96948	-0.96948	4.43941	-0.96948	-0.96948	-0.96948	-0.96948	-0.96948	-0.96948	-0.96948	-0.96948	-0.96948	-0.96948	-0.96948	4.43941	-0.96948	-0.96948	-0.96948	-0.96948	-0.96948	-0.96948	-0.96948	-0.96948	-0.96948	-0.96948	-0.96948	4.43941	-0.96948	4.43941	4.43941	-0.96948	-0.96948	-0.96948	-0.96948	4.43941	9.8483	-0.96948	-0.96948	-0.96948	4.43941
-0.608887	-0.608887	-0.608887	-0.608887	-0.608887	-0.608887	-0.608887	-0.608887	-0.608887	-0.608887	-0.608887	-0.608887	-0.608887	-0.608887	-0.608887	-0.608887	-0.608887	-0.608887	-0.608887	-0.608887	-0.608887	-0.608887	-0.608887	-0.608887	-0.608887	-0.608887	-0.608887	-0.608887	-0.608887	-0.608887	-0.608887	-0.608887	-0.608887	-0.608887	-0.608887	-0.608887	-0.608887	-0.608887	-0.608887	4.80001	4.80001	4.80001	4.80001	-0.608887	4.80001	4.80001	-0.608887	4.80001	-0.608887	-0.608887
-0.96948	-0.96948	-0.96948	-0.96948	-0.96948	-0.96948	-0.96948	-0.96948	-0.96948	-0.96948	-0.96948	-0.96948	-0.96948	-0.96948	-0.96948	-0.96948	-0.96948	-0.96948	-0.96948	-0.96948	-0.96948	-0.96948	-0.96948	-0.96948	-0.96948	-0.96948	4.43941	4.43941	-0.96948	-0.96948	-0.96948	-0.96948	4.43941	-0.96948	-0.96948	-0.96948	-0.96948	4.43941	-0.96948	-0.96948	-0.96948	-0.96948	-0.96948	-0.96948	4.43941	-0.96948	-0.96948	-0.96948	-0.96948	-0.96948
-0.608887	-0.608887	-0.608887	-0.608887	-0.608887	-0.608887	-0.608887	-0.608887	-0.608887	-0.608887	-0.608887	-0.608887	-0.608887	-0.608887	-0.608887	-0.608887	-0.608887	-0.608887	-0.608887	-0.608887	-0.608887	-0.608887	-0.608887	-0.608887	-0.608887	-0.608887	-0.608887	-0.608887	-0.608887	-0.608887	-0.608887	-0.608887	-0.608887	-0.608887	-0.608887	-0.608887	-0.608887	-0.608887	-0.608887	-0.608887	-0.608887	-0.608887	-0.608887	-0.608887	-0.608887	-0.608887	-0.608887	-0.608887	-0.608887	-0.608887
-0.96948	-0.96948	-0.96948	-0.96948	-0.96948	-0.96948	-0.96948	-0.96948	-0.96948	-0.96948	-0.96948	-0.96948	-0.96948	4.43941	-0.96948	-0.96948	-0.96948	-0.96948	-0.96948	-0.96948	-0.96948	-0.96948	-0.96948	-0.96948	-0.96948	-0.96948	-0.96948	4.43941	-0.96948	-0.96948	-0.96948	-0.96948	-0.96948	-0.96948	-0.96948	4.43941	-0.96948	-0.96948	-0.96948	-0.96948	-0.96948	-0.96948	-0.96948	-0.96948	-0.96948	-0.96948	-0.96948	-0.96948	-0.96948	-0.96948
-1.33007	-1.33007	-1.33007	-1.33007	-1.33007	-1.33007	-1.33007	4.07882	-1.33007	-1.33007	-1.33007	-1.33007	-1.33007	-1.33007	-1.33007	-1.33007	-1.33007	-1.33007	-1.33007	-1.33007	-1.33007	-1.33007	-1.33007	4.07882	-1.33007	-1.33007	-1.33007	-1.33007	-1.33007	9.48771	-1.33007	-1.33007	-1.33007	-1.33007	-1.33007	-1.33007	-1.33007	-1.33007	4.07882	-1.33007	-1.33007	-1.33007	-1.33007	4.07882	-1.33007	-1.33007	-1.33007	-1.33007	-1.33007	-1.33007
-0.789183	-0.789183	-0.789183	-0.789183	-0.789183	-0.789183	-0.789183	-0.789183	-0.789183	-0.789183	4.61971	-0.789183	-0.789183	-0.789183	-0.789183	-0.789183	-0.789183	-0.789183	-0.789183	-0.789183	-0.789183	-0.789183	-0.789183	-0.789183	-0.789183	-0.789183	-0.789183	-0.789183	-0.789183	-0.789183	-0.789183	-0.789183	-0.789183	-0.789183	-0.789183	-0.789183	-0.789183	-0.789183	-0.789183	-0.789183	-0.789183	-0.789183	4.61971	-0.789183	-0.789183	4.61971	-0.789183	-0.789183	-0.789183	-0.789183
-0.789183	-0.789183	-0.789183	-0.789183	-0.789183	-0.789183	-0.789183	-0.789183	-0.789183	-0.789183	-0.789183	-0.789183	-0.789183	-0.789183	-0.789183	-0.789183	-0.789183	-0.789183	-0.789183	-0.789183	-0.789183	-0.789183	-0.789183	-0.789183	-0.789183	4.61971	-0.789183	-0.789183	-0.789183	-0.789183	-0.789183	-0.789183	-0.789183	-0.789183	-0.789183	4.61971	-0.789183	-0.789183	-0.789183	4.61971	-0.789183	-0.789183	-0.789183	-0.789183	-0.789183	-0.789183	-0.789183	-0.789183	4.61971	-0.789183
-1.33007	-1.33007	-1.33007	-1.33007	-1.33007	-1.33007	-1.33007	-1.33007	-1.33007	-1.33007	4.07882	-1.33007	-1.33007	-1.33007	-1.33007	-1.33007	-1.33007	-1.33007	-1.33007	-1.33007	4.07882	-1.33007	-1.33007	-1.33007	4.07882	-1.33007	4.07882	-1.33007	-1.33007	-1.33007	-1.33007	-1.33007	-1.33007	-1.33007	-1.33007	-1.33007	-1.33007	-1.33007	-1.33007	-1.33007	-1.33007	-1.33007	4.07882	-1.33007	4.07882	-1.33007	4.07882	4.07882	-1.33007	-1.33007
-0.789183	-0.789183	-0.789183	-0.789183	-0.789183	-0.789183	-0.789183	-0.789183	-0.789183	-0.789183	-0.789183	-0.789183	-0.789183	-0.789183	-0.789183	-0.789183	-0.789183	-0.789183	-0.789183	-0.789183	-0.789183	-0.789183	-0.789183	-0.789183	-0.789183	4.61971	-0.789183	-0.789183	-0.789183	-0.789183	-0.789183	-0.789183	4.61971	-0.789183	-0.789183	-0.789183	4.61971	-0.789183	4.61971	4.61971	-0.789183	-0.789183	-0.789183	10.0286	4.61971	-0.789183	-0.789183	-0.789183	-0.789183	-0.789183
-1.87096	-1.87096	3.53793	-1.87096	-1.87096	3.53793	-1.87096	3.53793	3.53793	3.53793	-1.87096	-1.87096	3.53793	-1.87096	-1.87096	-1.87096	-1.87096	-1.87096	-1.87096	-1.87096	-1.87096	-1.87096	-1.87096	-1.87096	-1.87096	-1.87096	-1.87096	-1.87096	-1.87096	3.53793	-1.87096	-1.87096	-1.87096	3.53793	-1.87096	3.53793	-1.87096	-1.87096	-1.87096	-1.87096	3.53793	-1.87096	-1.87096	-1.87096	3.53793	-1.87096	3.53793	-1.87096	-1.87096	-1.87096
-0.96948	-0.96948	-0.96948	-0.96948	-0.96948	-0.96948	-0.96948	-0.96948	-0.96948	-0.96948	-0.96948	-0.96948	-0.96948	-0.96948	-0.96948	-0.96948	-0.96948	-0.96948	-0.96948	-0.96948	-0.96948	-0.96948	-0.96948	4.43941	4.43941	-0.96948	-0.96948	-0.96948	-0.96948	-0.96948	-0.96948	-0.96948	-0.96948	-0.96948	-0.96948	-0.96948	-0.96948	-0.96948	-0.96948	-0.96948	-0.96948	-0.96948	-0.96948	-0.96948	-0.96948	-0.96948	4.43941	4.43941	-0.96948	-0.96948
-0.789183	-0.789183	-0.789183	-0.789183	-0.789183	-0.789183	-0.789183	-0.789183	-0.789183	-0.789183	-0.789183	-0.789183	-0.789183	-0.789183	-0.789183	-0.789183	-0.789183	-0.789183	-0.789183	-0.789183	-0.789183	-0.789183	-0.789183	-0.789183	-0.789183	-0.789183	-0.789183	-0.789183	-0.789183	4.61971	-0.789183	-0.789183	-0.789183	-0.789183	-0.789183	-0.789183	-0.789183	-0.789183	-0.789183	-0.789183	-0.789183	-0.789183	-0.789183	-0.789183	-0.789183	-0.789183	-0.789183	-0.789183	-0.789183	-0.789183
-0.789183	-0.789183	-0.789183	-0.789183	-0.789183	-0.789183	-0.789183	-0.789183	-0.789183	-0.789183	-0.789183	-0.789183	-0.789183	-0.789183	-0.789183	-0.789183	-0.789183	-0.789183	-0.789183	-0.789183	-0.789183	-0.789183	-0.789183	-0.789183	-0.789183	-0.789183	-0.789183	-0.789183	4.61971	-0.789183	-0.789183	-0.789183	-0.789183	-0.789183	-0.789183	-0.789183	-0.789183	-0.789183	-0.789183	-0.789183	-0.789183	-0.789183	-0.789183	-0.789183	-0.789183	-0.789183	-0.789183	-0.789183	-0.789183	-0.789183
3.89852	-1.51037	3.89852	-1.51037	-1.51037	-1.51037	-1.51037	-1.51037	-1.51037	-1.51037	-1.51037	-1.51037	3.89852	-1.51037	-1.51037	-1.51037	-1.51037	-1.51037	3.89852	-1.51037	3.89852	-1.51037	-1.51037	-1.51037	-1.51037	-1.51037	-1.51037	-1.51037	-1.51037	-1.51037	-1.51037	-1.51037	-1.51037	-1.51037	-1.51037	-1.51037	-1.51037	-1.51037	-1.51037	-1.51037	-1.51037	-1.51037	-1.51037	3.89852	-1.51037	-1.51037	3.89852	-1.51037	3.89852	-1.51037
-0.608887	-0.608887	-0.608887	-0.608887	-0.608887	-0.608887	-0.608887	-0.608887	-0.608887	-0.608887	-0.608887	-0.608887	-0.608887	-0.608887	-0.608887	-0.608887	-0.608887	-0.608887	-0.608887	-0.608887	-0.608887	-0.608887	-0.608887	-0.608887	-0.608887	-0.608887	-0.608887	-0.608887	-0.608887	-0.608887	-0.608887	-0.608887	-0.608887	-0.608887	-0.608887	-0.608887	-0.608887	-0.608887	-0.608887	4.80001	-0.608887	-0.608887	-0.608887	-0.608887	4.80001	4.80001	10.2089	-0.608887	-0.608887	-0.608887
-0.608887	-0.608887	-0.608887	-0.608887	-0.608887	-0.608887	-0.608887	-0.608887	-0.608887	-0.608887	-0.608887	-0.608887	-0.608887	-0.608887	-0.608887	-0.608887	-0.608887	-0.608887	-0.608887	-0.608887	-0.608887	-0.608887	-0.608887	-0.608887	-0.608887	-0.608887	-0.608887	-0.608887	-0.608887	-0.608887	-0.608887	-0.608887	-0.608887	-0.608887	-0.608887	-0.608887	-0.608887	-0.608887	-0.608887	-0.608887	-0.608887	-0.608887	-0.608887	-0.608887	-0.608887	-0.608887	-0.608887	-0.608887	-0.608887	-0.608887
-0.789183	-0.789183	4.61971	-0.789183	-0.789183	-0.789183	-0.789183	-0.789183	-0.789183	-0.789183	-0.789183	-0.789183	-0.789183	-0.789183	-0.789183	-0.789183	-0.789183	-0.789183	-0.789183	-0.789183	-0.789183	-0.789183	-0.789183	-0.789183	-0.789183	-0.789183	-0.789183	-0.789183	-0.789183	-0.789183	-0.789183	-0.789183	-0.789183	-0.789183	-0.789183	-0.789183	-0.789183	-0.789183	-0.789183	-0.789183	-0.789183	-0.789183	-0.789183	-0.789183	-0.789183	-0.789183	-0.789183	-0.789183	-0.789183	-0.789183
-0.608887	-0.608887	-0.608887	-0.608887	-0.608887	-0.608887	-0.608887	-0.608887	-0.608887	-0.608887	-0.608887	-0.608887	-0.608887	-0.608887	-0.608887	-0.608887	-0.608887	-0.608887	-0.608887	-0.608887	-0.608887	-0.608887	-0.608887	-0.608887	-0.608887	-0.608887	-0.608887	-0.608887	-0.608887	-0.608887	-0.608887	-0.608887	-0.608887	-0.608887	-0.608887	-0.608887	-0.608887	-0.608887	-0.608887	-0.608887	-0.608887	-0.608887	4.80001	-0.608887	-0.608887	-0.608887	-0.608887	-0.608887	-0.608887	-0.608887
-0.789183	-0.789183	-0.789183	-0.789183	-0.789183	-0.789183	-0.789183	-0.789183	-0.789183	-0.789183	-0.789183	-0.789183	-0.789183	-0.789183	-0.789183	-0.789183	-0.789183	-0.789183	-0.789183	-0.789183	-0.789183	-0.789183	-0.789183	-0.789183	-0.789183	-0.789183	4.61971	-0.789183	-0.789183	-0.789183	-0.789183	-0.789183	-0.789183	-0.789183	-0.789183	-0.789183	-0.789183	-0.789183	-0.789183	-0.789183	-0.789183	-0.789183	-0.789183	-0.789183	-0.789183	4.61971	-0.789183	-0.789183	-0.789183	-0.789183
-0.789183	-0.789183	-0.789183	-0.789183	4.61971	-0.789183	-0.789183	-0.789183	-0.789183	-0.789183	-0.789183	-0.789183	-0.789183	-0.789183	-0.789183	-0.789183	-0.789183	-0.789183	-0.789183	-0.789183	-0.789183	-0.789183	-0.789183	-0.789183	-0.789183	-0.789183	-0.789183	-0.789183	-0.789183	-0.789183	-0.789183	-0.789183	-0.789183	-0.789183	-0.789183	-0.789183	-0.789183	-0.789183	4.61971	-0.789183	-0.789183	-0.789183	4.61971	10.0286	10.0286	4.61971	4.61971	4.61971	-0.789183	-0.789183
-0.608887	-0.608887	-0.608887	-0.608887	-0.608887	-0.608887	-0.608887	-0.608887	-0.608887	-0.608887	-0.608887	-0.608887	-0.608887	-0.608887	-0.608887	-0.608887	-0.608887	-0.608887	-0.608887	-0.608887	-0.608887	-0.608887	-0.608887	-0.608887	-0.608887	-0.608887	-0.608887	-0.608887	-0.608887	-0.608887	-0.608887	-0.608887	-0.608887	-0.608887	-0.608887	-0.608887	-0.608887	-0.608887	-0.608887	-0.608887	-0.608887	-0.608887	-0.608887	4.80001	-0.608887	4.80001	4.80001	4.80001	4.80001	-0.608887
-0.608887	-0.608887	-0.608887	-0.608887	-0.608887	-0.608887	-0.608887	-0.608887	-0.608887	-0.608887	-0.608887	-0.608887	-0.608887	-0.608887	-0.608887	-0.608887	-0.608887	-0.608887	-0.608887	-0.608887	-0.608887	-0.608887	-0.608887	-0.608887	-0.608887	-0.608887	-0.608887	-0.608887	-0.608887	-0.608887	-0.608887	-0.608887	-0.608887	-0.608887	-0.608887	-0.608887	-0.608887	-0.608887	-0.608887	-0.608887	-0.608887	-0.608887	4.80001	-0.608887	-0.608887	-0.608887	-0.608887	-0.608887	-0.608887	-0.608887
-0.608887	-0.608887	-0.608887	-0.608887	-0.608887	-0.608887	-0.608887	-0.608887	-0.608887	-0.608887	-0.608887	-0.608887	-0.608887	-0.608887	-0.608887	-0.608887	-0.608887	-0.608887	-0.608887	-0.608887	-0.608887	-0.608887	-0.608887	-0.608887	-0.608887	-0.608887	-0.608887	-0.608887	-0.608887	-0.608887	-0.608887	-0.608887	-0.608887	-0.608887	-0.608887	-0.608887	-0.608887	-0.608887	-0.608887	-0.608887	-0.608887	-0.608887	-0.608887	-0.608887	-0.608887	-0.608887	-0.608887	-0.608887	-0.608887	-0.608887
-0.608887	-0.608887	-0.608887	-0.608887	-0.608887	-0.608887	-0.608887	-0.608887	-0.608887	-0.608887	-0.608887	-0.608887	-0.608887	-0.608887	-0.608887	-0.608887	-0.608887	-0.608887	-0.608887	-0.608887	-0.608887	-0.608887	-0.608887	-0.608887	-0.608887	-0.608887	-0.608887	-0.608887	-0.608887	-0.608887	-0.608887	-0.608887	-0.608887	-0.608887	-0.608887	-0.608887	-0.608887	-0.608887	-0.608887	-0.608887	-0.608887	-0.608887	-0.608887	-0.608887	15.6178	-0.608887	4.80001	4.80001	-0.608887	-0.608887
-0.789183	-0.789183	-0.789183	-0.789183	-0.789183	-0.789183	-0.789183	-0.789183	-0.789183	-0.789183	-0.789183	-0.789183	-0.789183	-0.789183	-0.789183	-0.789183	-0.789183	-0.789183	-0.789183	-0.789183	4.61971	-0.789183	-0.789183	-0.789183	-0.789183	-0.789183	-0.789183	-0.789183	-0.789183	-0.789183	-0.789183	-0.789183	-0.789183	-0.789183	-0.789183	-0.789183	-0.789183	-0.789183	-0.789183	-0.789183	-0.789183	-0.789183	4.61971	-0.789183	4.61971	-0.789183	-0.789183	-0.789183	-0.789183	-0.789183
-0.96948	-0.96948	-0.96948	-0.96948	-0.96948	-0.96948	-0.96948	-0.96948	-0.96948	-0.96948	-0.96948	4.43941	-0.96948	-0.96948	-0.96948	-0.96948	-0.96948	-0.96948	-0.96948	-0.96948	-0.96948	-0.96948	-0.96948	-0.96948	-0.96948	4.43941	-0.96948	-0.96948	-0.96948	-0.96948	-0.96948	-0.96948	-0.96948	-0.96948	-0.96948	-0.96948	-0.96948	-0.96948	-0.96948	-0.96948	-0.96948	-0.96948	-0.96948	4.43941	-0.96948	4.43941	4.43941	-0.96948	4.43941	-0.96948
-0.608887	-0.608887	-0.608887	-0.608887	-0.608887	-0.608887	-0.608887	-0.608887	-0.608887	-0.608887	-0.608887	-0.608887	-0.608887	-0.608887	-0.608887	-0.608887	-0.608887	-0.608887	-0.608887	-0.608887	-0.608887	-0.608887	-0.608887	-0.608887	-0.608887	-0.608887	-0.608887	-0.608887	-0.608887	-0.608887	-0.608887	-0.608887	-0.608887	-0.608887	4.80001	-0.608887	-0.608887	-0.608887	-0.608887	-0.608887	-0.608887	-0.608887	-0.608887	-0.608887	-0.608887	-0.608887	-0.608887	-0.608887	-0.608887	-0.608887
-0.96948	-0.96948	-0.96948	-0.96948	-0.96948	-0.96948	-0.96948	-0.96948	-0.96948	-0.96948	-0.96948	-0.96948	-0.96948	4.43941	-0.96948	-0.96948	-0.96948	-0.96948	-0.96948	-0.96948	-0.96948	-0.96948	4.43941	-0.96948	-0.96948	-0.96948	-0.96948	-0.96948	-0.96948	-0.96948	-0.96948	-0.96948	-0.96948	-0.96948	-0.96948	-0.96948	-0.96948	-0.96948	9.8483	4.43941	-0.96948	-0.96948	4.43941	-0.96948	-0.96948	-0.96948	-0.96948	-0.96948	-0.96948	-0.96948
-0.96948	-0.96948	-0.96948	-0.96948	-0.96948	-0.96948	-0.96948	-0.96948	-0.96948	-0.96948	-0.96948	-0.96948	-0.96948	-0.96948	-0.96948	-0.96948	-0.96948	-0.96948	-0.96948	-0.96948	-0.96948	-0.96948	-0.96948	4.43941	4.43941	-0.96948	-0.96948	-0.96948	-0.96948	-0.96948	-0.96948	-0.96948	-0.96948	-0.96948	-0.96948	4.43941	-0.96948	4.43941	-0.96948	-0.96948	-0.96948	-0.96948	-0.96948	-0.96948	-0.96948	4.43941	-0.96948	-0.96948	-0.96948	-0.96948
-0.789183	-0.789183	-0.789183	-0.789183	-0.789183	-0.789183	-0.789183	-0.789183	-0.789183	-0.789183	-0.789183	-0.789183	-0.789183	-0.789183	-0.789183	4.61971	-0.789183	-0.789183	-0.789183	-0.789183	-0.789183	-0.789183	-0.789183	-0.789183	-0.789183	-0.789183	-0.789183	-0.789183	-0.789183	-0.789183	-0.789183	-0.789183	-0.789183	-0.789183	-0.789183	-0.789183	-0.789183	-0.789183	-0.789183	-0.789183	-0.789183	-0.789183	-0.789183	-0.789183	-0.789183	-0.789183	-0.789183	4.61971	-0.789183	-0.789183
-0.608887	-0.608887	-0.608887	-0.608887	-0.608887	-0.608887	-0.608887	-0.608887	-0.608887	-0.608887	-0.608887	-0.608887	-0.608887	-0.608887	-0.608887	-0.608887	-0.608887	-0.608887	-0.608887	-0.608887	-0.608887	-0.608887	-0.608887	-0.608887	-0.608887	-0.608887	-0.608887	-0.608887	-0.608887	-0.608887	-0.608887	-0.608887	-0.608887	-0.608887	-0.608887	-0.608887	-0.608887	-0.608887	-0.608887	-0.608887	-0.608887	-0.608887	-0.608887	4.80001	-0.608887	4.80001	4.80001	-0.608887	-0.608887	-0.608887
-2.05126	-2.05126	8.76653	-2.05126	3.35763	-2.05126	3.35763	-2.05126	-2.05126	-2.05126	-2.05126	3.35763	-2.05126	-2.05126	-2.05126	-2.05126	-2.05126	-2.05126	-2.05126	-2.05126	3.35763	-2.05126	-2.05126	3.35763	-2.05126	-2.05126	-2.05126	3.35763	-2.05126	-2.05126	-2.05126	-2.05126	-2.05126	-2.05126	-2.05126	-2.05126	3.35763	-2.05126	-2.05126	-2.05126	-2.05126	3.35763	-2.05126	-2.05126	3.35763	-2.05126	3.35763	-2.05126	-2.05126	3.35763
-0.608887	-0.608887	-0.608887	-0.608887	-0.608887	-0.608887	-0.608887	-0.608887	-0.608887	-0.608887	-0.608887	-0.608887	-0.608887	-0.608887	-0.608887	-0.608887	-0.608887	-0.608887	-0.608887	-0.608887	-0.608887	-0.608887	-0.608887	-0.608887	-0.608887	-0.608887	-0.608887	-0.608887	-0.608887	-0.608887	-0.608887	-0.608887	-0.608887	-0.608887	-0.608887	-0.608887	-0.608887	-0.608887	-0.608887	-0.608887	-0.608887	-0.608887	-0.608887	-0.608887	4.80001	-0.608887	-0.608887	-0.608887	-0.608887	-0.608887
-0.789183	-0.789183	-0.789183	-0.789183	-0.789183	-0.789183	-0.789183	-0.789183	-0.789183	-0.789183	-0.789183	-0.789183	4.61971	-0.789183	-0.789183	-0.789183	-0.789183	-0.789183	-0.789183	-0.789183	-0.789183	-0.789183	-0.789183	-0.789183	-0.789183	-0.789183	-0.789183	-0.789183	-0.789183	-0.789183	-0.789183	4.61971	-0.789183	-0.789183	-0.789183	4.61971	-0.789183	-0.789183	10.0286	-0.789183	10.0286	-0.789183	-0.789183	10.0286	10.0286	10.0286	4.61971	4.61971	4.61971	4.61971
-0.789183	-0.789183	-0.789183	4.61971	-0.789183	-0.789183	-0.789183	-0.789183	-0.789183	-0.789183	-0.789183	-0.789183	-0.789183	-0.789183	-0.789183	-0.789183	-0.789183	-0.789183	-0.789183	-0.789183	-0.789183	-0.789183	-0.789183	-0.789183	-0.789183	-0.789183	-0.789183	-0.789183	-0.789183	-0.789183	-0.789183	-0.789183	-0.789183	-0.789183	-0.789183	-0.789183	-0.789183	-0.789183	-0.789183	-0.789183	-0.789183	-0.789183	-0.789183	-0.789183	-0.789183	-0.789183	4.61971	-0.789183	-0.789183	4.61971
-1.14978	-1.14978	-1.14978	-1.14978	-1.14978	-1.14978	4.25912	-1.14978	-1.14978	-1.14978	-1.14978	-1.14978	-1.14978	-1.14978	-1.14978	-1.14978	-1.14978	-1.14978	4.25912	-1.14978	-1.14978	-1.14978	4.25912	-1.14978	-1.14978	-1.14978	-1.14978	-1.14978	-1.14978	-1.14978	-1.14978	-1.14978	-1.14978	-1.14978	-1.14978	-1.14978	4.25912	-1.14978	4.25912	-1.14978	-1.14978	-1.14978	-1.14978	-1.14978	-1.14978	-1.14978	4.25912	-1.14978	-1.14978	-1.14978
-1.33007	4.07882	-1.33007	-1.33007	-1.33007	-1.33007	-1.33007	-1.33007	-1.33007	4.07882	-1.33007	-1.33007	-1.33007	-1.33007	-1.33007	-1.33007	-1.33007	-1.33007	-1.33007	-1.33007	-1.33007	-1.33007	-1.33007	-1.33007	-1.33007	-1.33007	4.07882	4.07882	-1.33007	-1.33007	4.07882	-1.33007	4.07882	-1.33007	-1.33007	4.07882	-1.33007	-1.33007	-1.33007	-1.33007	-1.33007	-1.33007	-1.33007	4.07882	-1.33007	4.07882	4.07882	-1.33007	-1.33007	-1.33007
-0.608887	-0.608887	-0.608887	-0.608887	-0.608887	-0.608887	-0.608887	-0.608887	-0.608887	-0.608887	-0.608887	-0.608887	-0.608887	-0.608887	-0.608887	-0.608887	-0.608887	-0.608887	-0.608887	-0.608887	-0.608887	-0.608887	-0.608887	-0.608887	-0.608887	-0.608887	-0.608887	-0.608887	-0.608887	-0.608887	-0.608887	-0.608887	-0.608887	-0.608887	-0.608887	-0.608887	-0.608887	-0.608887	-0.608887	-0.608887	-0.608887	-0.608887	4.80001	-0.608887	-0.608887	-0.608887	4.80001	-0.608887	-0.608887	10.2089
-0.689473	-0.689473	-0.689473	-0.689473	-0.689473	-0.689473	-0.689473	-0.689473	-0.689473	-0.689473	-0.689473	-0.689473	-0.689473	-0.689473	-0.689473	-0.689473	-0.689473	-0.689473	-0.689473	8.11766	-0.689473	-0.689473	-0.689473	-0.689473	-0.689473	-0.689473	-0.689473	-0.689473	-0.689473	-0.689473	-0.689473	-0.689473	-0.689473	-0.689473	-0.689473	-0.689473	-0.689473	-0.689473	-0.689473	-0.689473	-0.689473	-0.689473	-0.689473	-0.689473	-0.689473	-0.689473	-0.689473	-0.689473	-0.689473	8.11766
-0.395902	-0.395902	-0.395902	-0.395902	-0.395902	-0.395902	-0.395902	-0.395902	-0.395902	-0.395902	-0.395902	-0.395902	-0.395902	-0.395902	-0.395902	-0.395902	-0.395902	-0.395902	-0.395902	-0.395902	-0.395902	-0.395902	-0.395902	-0.395902	-0.395902	-0.395902	-0.395902	-0.395902	-0.395902	-0.395902	-0.395902	-0.395902	-0.395902	-0.395902	-0.395902	-0.395902	-0.395902	-0.395902	-0.395902	8.41123	-0.395902	-0.395902	-0.395902	-0.395902	-0.395902	-0.395902	-0.395902	-0.395902	-0.395902	8.41123
-0.983044	-0.983044	-0.983044	-0.983044	-0.983044	-0.983044	-0.983044	-0.983044	-0.983044	-0.983044	7.82409	-0.983044	-0.983044	-0.983044	-0.983044	-0.983044	-0.983044	-0.983044	-0.983044	-0.983044	-0.983044	-0.983044	-0.983044	7.82409	-0.983044	-0.983044	-0.983044	-0.983044	-0.983044	-0.983044	-0.983044	-0.983044	-0.983044	-0.983044	-0.983044	-0.983044	-0.983044	-0.983044	-0.983044	-0.983044	-0.983044	-0.983044	-0.983044	-0.983044	-0.983044	-0.983044	-0.983044	-0.983044	-0.983044	-0.983044
-1.27662	-1.27662	-1.27662	-1.27662	-1.27662	-1.27662	-1.27662	-1.27662	-1.27662	-1.27662	-1.27662	-1.27662	-1.27662	-1.27662	-1.27662	7.53052	-1.27662	-1.27662	-1.27662	-1.27662	-1.27662	-1.27662	-1.27662	7.53052	-1.27662	7.53052	-1.27662	-1.27662	-1.27662	-1.27662	-1.27662	-1.27662	7.53052	-1.27662	-1.27662	7.53052	-1.27662	-1.27662	-1.27662	-1.27662	-1.27662	-1.27662	7.53052	-1.27662	-1.27662	7.53052	-1.27662	7.53052	16.3377	-1.27662
-1.57019	-1.57019	-1.57019	16.0441	7.23695	-1.57019	-1.57019	-1.57019	-1.57019	-1.57019	-1.57019	-1.57019	-1.57019	-1.57019	-1.57019	-1.57019	-1.57019	-1.57019	7.23695	-1.57019	-1.57019	-1.57019	-1.57019	-1.57019	-1.57019	-1.57019	-1.57019	-1.57019	-1.57019	-1.57019	-1.57019	-1.57019	-1.57019	-1.57019	-1.57019	-1.57019	-1.57019	-1.57019	-1.57019	7.23695	-1.57019	-1.57019	-1.57019	-1.57019	-1.57019	-1.57019	-1.57019	-1.57019	-1.57019	-1.57019
-1.86376	-1.86376	-1.86376	-1.86376	-1.86376	-1.86376	-1.86376	-1.86376	-1.86376	-1.86376	-1.86376	-1.86376	-1.86376	-1.86376	-1.86376	6.94338	-1.86376	-1.86376	6.94338	-1.86376	-1.86376	-1.86376	15.7505	-1.86376	-1.86376	-1.86376	-1.86376	-1.86376	6.94338	-1.86376	-1.86376	-1.86376	-1.86376	-1.86376	-1.86376	-1.86376	-1.86376	-1.86376	6.94338	-1.86376	-1.86376	-1.86376	-1.86376	-1.86376	-1.86376	6.94338	-1.86376	6.94338	-1.86376	-1.86376
-0.983044	-0.983044	-0.983044	-0.983044	-0.983044	-0.983044	-0.983044	-0.983044	-0.983044	-0.983044	-0.983044	-0.983044	-0.983044	-0.983044	-0.983044	-0.983044	-0.983044	-0.983044	-0.983044	-0.983044	-0.983044	-0.983044	-0.983044	7.82409	7.82409	-0.983044	-0.983044	-0.983044	-0.983044	-0.983044	-0.983044	-0.983044	-0.983044	-0.983044	7.82409	7.82409	-0.983044	-0.983044	-0.983044	7.82409	-0.983044	-0.983044	-0.983044	-0.983044	-0.983044	-0.983044	-0.983044	-0.983044	-0.983044	7.82409
-0.689473	-0.689473	-0.689473	-0.689473	-0.689473	-0.689473	-0.689473	-0.689473	-0.689473	-0.689473	-0.689473	-0.689473	-0.689473	-0.689473	-0.689473	-0.689473	-0.689473	-0.689473	-0.689473	-0.689473	-0.689473	-0.689473	-0.689473	-0.689473	-0.689473	-0.689473	-0.689473	8.11766	-0.689473	-0.689473	-0.689473	-0.689473	-0.689473	-0.689473	-0.689473	-0.689473	-0.689473	-0.689473	-0.689473	-0.689473	-0.689473	-0.689473	-0.689473	-0.689473	-0.689473	-0.689473	8.11766	-0.689473	-0.689473	-0.689473
7.23695	7.23695	-1.57019	-1.57019	-1.57019	-1.57019	7.23695	-1.57019	-1.57019	-1.57019	-1.57019	-1.57019	-1.57019	-1.57019	-1.57019	-1.57019	-1.57019	-1.57019	-1.57019	-1.57019	-1.57019	-1.57019	-1.57019	7.23695	-1.57019	-1.57019	-1.57019	-1.57019	-1.57019	-1.57019	-1.57019	-1.57019	-1.57019	-1.57019	-1.57019	-1.57019	-1.57019	-1.57019	-1.57019	-1.57019	-1.57019	-1.57019	-1.57019	-1.57019	-1.57019	-1.57019	-1.57019	-1.57019	-1.57019	-1.57019
-1.86376	6.94338	-1.86376	-1.86376	-1.86376	-1.86376	-1.86376	6.94338	-1.86376	-1.86376	-1.86376	-1.86376	-1.86376	-1.86376	-1.86376	-1.86376	-1.86376	6.94338	6.94338	-1.86376	-1.86376	-1.86376	-1.86376	-1.86376	-1.86376	-1.86376	-1.86376	-1.86376	6.94338	-1.86376	-1.86376	-1.86376	-1.86376	-1.86376	-1.86376	-1.86376	-1.86376	-1.86376	-1.86376	-1.86376	6.94338	6.94338	-1.86376	15.7505	-1.86376	-1.86376	-1.86376	-1.86376	-1.86376	-1.86376
-0.689473	-0.689473	-0.689473	-0.689473	-0.689473	-0.689473	-0.689473	-0.689473	-0.689473	-0.689473	-0.689473	-0.689473	-0.689473	-0.689473	-0.689473	-0.689473	-0.689473	-0.689473	8.11766	-0.689473	-0.689473	-0.689473	-0.689473	-0.689473	-0.689473	-0.689473	-0.689473	-0.689473	-0.689473	-0.689473	-0.689473	-0.689473	-0.689473	-0.689473	-0.689473	-0.689473	-0.689473	-0.689473	-0.689473	-0.689473	-0.689473	-0.689473	-0.689473	-0.689473	-0.689473	-0.689473	-0.689473	-0.689473	8.11766	-0.689473
-0.983044	-0.983044	-0.983044	-0.983044	-0.983044	-0.983044	-0.983044	-0.983044	-0.983044	-0.983044	-0.983044	-0.983044	-0.983044	-0.983044	-0.983044	-0.983044	7.82409	-0.983044	-0.983044	-0.983044	-0.983044	-0.983044	-0.983044	-0.983044	-0.983044	7.82409	-0.983044	-0.983044	-0.983044	-0.983044	-0.983044	-0.983044	-0.983044	-0.983044	-0.983044	-0.983044	-0.983044	-0.983044	-0.983044	-0.983044	-0.983044	-0.983044	-0.983044	-0.983044	-0.983044	-0.983044	-0.983044	-0.983044	-0.983044	7.82409
-0.395902	-0.395902	-0.395902	-0.395902	-0.395902	-0.395902	-0.395902	-0.395902	-0.395902	-0.395902	-0.395902	-0.395902	-0.395902	-0.395902	-0.395902	-0.395902	-0.395902	-0.395902	-0.395902	-0.395902	-0.395902	-0.395902	-0.395902	-0.395902	-0.395902	-0.395902	-0.395902	-0.395902	-0.395902	-0.395902	-0.395902	-0.395902	-0.395902	-0.395902	-0.395902	-0.395902	-0.395902	-0.395902	-0.395902	-0.395902	-0.395902	-0.395902	-0.395902	-0.395902	-0.395902	-0.395902	-0.395902	-0.395902	-0.395902	8.41123
-1.57019	-1.57019	-1.57019	-1.57019	-1.57019	-1.57019	-1.57019	-1.57019	-1.57019	-1.57019	-1.57019	-1.57019	-1.57019	-1.57019	-1.57019	-1.57019	-1.57019	-1.57019	-1.57019	-1.57019	7.23695	-1.57019	-1.57019	-1.57019	-1.57019	-1.57019	-1.57019	7.23695	7.23695	7.23695	-1.57019	-1.57019	-1.57019	7.23695	-1.57019	-1.57019	-1.57019	-1.57019	-1.57019	-1.57019	7.23695	-1.57019	-1.57019	-1.57019	-1.57019	7.23695	-1.57019	-1.57019	-1.57019	7.23695
-0.689473	-0.689473	-0.689473	-0.689473	-0.689473	-0.689473	-0.689473	-0.689473	-0.689473	-0.689473	-0.689473	-0.689473	-0.689473	-0.689473	-0.689473	-0.689473	-0.689473	-0.689473	-0.689473	-0.689473	-0.689473	-0.689473	-0.689473	-0.689473	8.11766	-0.689473	-0.689473	-0.689473	-0.689473	-0.689473	-0.689473	-0.689473	-0.689473	-0.689473	-0.689473	-0.689473	-0.689473	-0.689473	-0.689473	-0.689473	-0.689473	-0.689473	-0.689473	-0.689473	-0.689473	-0.689473	-0.689473	-0.689473	-0.689473	16.9248
-2.74447	-2.74447	-2.74447	-2.74447	-2.74447	-2.74447	-2.74447	-2.74447	6.06266	-2.74447	-2.74447	-2.74447	-2.74447	6.06266	-2.74447	14.8698	6.06266	-2.74447	-2.74447	-2.74447	-2.74447	-2.74447	-2.74447	-2.74447	-2.74447	6.06266	6.06266	-2.74447	6.06266	-2.74447	-2.74447	-2.74447	-2.74447	-2.74447	-2.74447	-2.74447	6.06266	-2.74447	-2.74447	-2.74447	-2.74447	6.06266	-2.74447	-2.74447	6.06266	-2.74447	-2.74447	-2.74447	-2.74447	-2.74447
-1.57019	-1.57019	-1.57019	-1.57019	-1.57019	-1.57019	16.0441	-1.57019	7.23695	-1.57019	-1.57019	-1.57019	-1.57019	-1.57019	-1.57019	-1.57019	-1.57019	-1.57019	-1.57019	-1.57019	-1.57019	-1.57019	-1.57019	-1.57019	-1.57019	-1.57019	-1.57019	-1.57019	7.23695	-1.57019	-1.57019	-1.57019	-1.57019	-1.57019	-1.57019	-1.57019	-1.57019	-1.57019	7.23695	-1.57019	-1.57019	7.23695	-1.57019	-1.57019	7.23695	-1.57019	-1.57019	-1.57019	-1.57019	-1.57019
-1.27662	-1.27662	-1.27662	-1.27662	-1.27662	-1.27662	-1.27662	-1.27662	-1.27662	-1.27662	-1.27662	-1.27662	-1.27662	-1.27662	-1.27662	-1.27662	-1.27662	7.53052	-1.27662	-1.27662	-1.27662	-1.27662	-1.27662	-1.27662	7.53052	7.53052	-1.27662	-1.27662	-1.27662	-1.27662	-1.27662	-1.27662	-1.27662	-1.27662	-1.27662	-1.27662	-1.27662	-1.27662	-1.27662	7.53052	-1.27662	-1.27662	-1.27662	-1.27662	-1.27662	-1.27662	-1.27662	-1.27662	-1.27662	-1.27662
-0.689473	-0.689473	-0.689473	-0.689473	-0.689473	-0.689473	-0.689473	-0.689473	-0.689473	-0.689473	-0.689473	-0.689473	-0.689473	-0.689473	-0.689473	-0.689473	-0.689473	-0.689473	-0.689473	-0.689473	-0.689473	-0.689473	-0.689473	-0.689473	-0.689473	-0.689473	-0.689473	-0.689473	8.11766	-0.689473	-0.689473	-0.689473	-0.689473	-0.689473	-0.689473	-0.689473	-0.689473	-0.689473	-0.689473	-0.689473	-0.689473	-0.689473	-0.689473	-0.689473	-0.689473	-0.689473	-0.689473	-0.689473	-0.689473	-0.689473
6.94338	-1.86376	-1.86376	-1.86376	-1.86376	-1.86376	-1.86376	-1.86376	-1.86376	-1.86376	-1.86376	-1.86376	-1.86376	-1.86376	-1.86376	-1.86376	6.94338	-1.86376	-1.86376	-1.86376	6.94338	6.94338	-1.86376	-1.86376	-1.86376	-1.86376	6.94338	-1.86376	-1.86376	-1.86376	-1.86376	-1.86376	-1.86376	-1.86376	6.94338	-1.86376	-1.86376	-1.86376	-1.86376	-1.86376	-1.86376	6.94338	-1.86376	-1.86376	-1.86376	-1.86376	-1.86376	-1.86376	-1.86376	-1.86376
-1.57019	-1.57019	-1.57019	-1.57019	16.0441	-1.57019	-1.57019	-1.57019	-1.57019	-1.57019	-1.57019	-1.57019	-1.57019	-1.57019	-1.57019	7.23695	-1.57019	-1.57019	-1.57019	-1.57019	-1.57019	-1.57019	-1.57019	-1.57019	-1.57019	-1.57019	-1.57019	-1.57019	7.23695	-1.57019	-1.57019	-1.57019	-1.57019	-1.57019	-1.57019	-1.57019	-1.57019	-1.57019	-1.57019	-1.57019	-1.57019	-1.57019	-1.57019	-1.57019	-1.57019	-1.57019	-1.57019	-1.57019	-1.57019	-1.57019
7.23695	-1.57019	-1.57019	7.23695	-1.57019	-1.57019	7.23695	-1.57019	-1.57019	-1.57019	-1.57019	-1.57019	-1.57019	-1.57019	-1.57019	-1.57019	-1.57019	-1.57019	-1.57019	-1.57019	-1.57019	-1.57019	-1.57019	-1.57019	-1.57019	-1.57019	-1.57019	-1.57019	-1.57019	7.23695	-1.57019	-1.57019	-1.57019	-1.57019	-1.57019	-1.57019	-1.57019	-1.57019	-1.57019	-1.57019	-1.57019	7.23695	-1.57019	-1.57019	-1.57019	-1.57019	-1.57019	-1.57019	-1.57019	-1.57019
-0.395902	-0.395902	-0.395902	-0.395902	-0.395902	-0.395902	-0.395902	-0.395902	-0.395902	-0.395902	-0.395902	-0.395902	-0.395902	-0.395902	-0.395902	-0.395902	-0.395902	-0.395902	-0.395902	-0.395902	-0.395902	-0.395902	-0.395902	-0.395902	-0.395902	-0.395902	-0.395902	-0.395902	-0.395902	-0.395902	-0.395902	-0.395902	-0.395902	-0.395902	-0.395902	-0.395902	-0.395902	-0.395902	-0.395902	-0.395902	-0.395902	-0.395902	-0.395902	-0.395902	-0.395902	-0.395902	-0.395902	8.41123	-0.395902	-0.395902
-2.4509	-2.4509	-2.4509	-2.4509	6.35624	-2.4509	6.35624	-2.4509	-2.4509	-2.4509	-2.4509	-2.4509	-2.4509	-2.4509	-2.4509	-2.4509	6.35624	6.35624	-2.4509	6.35624	-2.4509	6.35624	-2.4509	-2.4509	6.35624	-2.4509	-2.4509	-2.4509	-2.4509	-2.4509	-2.4509	-2.4509	-2.4509	-2.4509	-2.4509	-2.4509	-2.4509	-2.4509	6.35624	-2.4509	-2.4509	-2.4509	-2.4509	-2.4509	-2.4509	-2.4509	-2.4509	-2.4509	-2.4509	-2.4509
-1.27662	-1.27662	-1.27662	7.53052	7.53052	-1.27662	7.53052	-1.27662	-1.27662	-1.27662	-1.27662	-1.27662	-1.27662	-1.27662	-1.27662	-1.27662	-1.27662	-1.27662	-1.27662	-1.27662	-1.27662	-1.27662	-1.27662	-1.27662	-1.27662	-1.27662	-1.27662	-1.27662	-1.27662	-1.27662	-1.27662	-1.27662	-1.27662	-1.27662	-1.27662	-1.27662	-1.27662	7.53052	-1.27662	-1.27662	-1.27662	-1.27662	-1.27662	-1.27662	-1.27662	7.53052	-1.27662	7.53052	-1.27662	-1.27662
-0.983044	-0.983044	-0.983044	-0.983044	-0.983044	-0.983044	-0.983044	-0.983044	-0.983044	-0.983044	-0.983044	-0.983044	-0.983044	-0.983044	7.82409	-0.983044	-0.983044	-0.983044	-0.983044	-0.983044	-0.983044	-0.983044	-0.983044	7.82409	-0.983044	-0.983044	-0.983044	-0.983044	-0.983044	-0.983044	-0.983044	-0.983044	-0.983044	-0.983044	-0.983044	-0.983044	7.82409	-0.983044	-0.983044	-0.983044	7.82409	-0.983044	-0.983044	-0.983044	-0.983044	-0.983044	-0.983044	-0.983044	-0.983044	7.82409
-1.57019	-1.57019	7.23695	-1.57019	-1.57019	-1.57019	-1.57019	-1.57019	7.23695	-1.57019	-1.57019	-1.57019	-1.57019	-1.57019	-1.57019	-1.57019	-1.57019	-1.57019	-1.57019	-1.57019	-1.57019	-1.57019	-1.57019	7.23695	-1.57019	-1.57019	7.23695	-1.57019	-1.57019	-1.57019	-1.57019	-1.57019	-1.57019	-1.57019	-1.57019	-1.57019	-1.57019	-1.57019	7.23695	-1.57019	-1.57019	-1.57019	-1.57019	-1.57019	-1.57019	-1.57019	-1.57019	-1.57019	-1.57019	-1.57019
-0.395902	-0.395902	-0.395902	-0.395902	-0.395902	-0.395902	-0.395902	-0.395902	-0.395902	-0.395902	-0.395902	-0.395902	-0.395902	-0.395902	-0.395902	-0.395902	-0.395902	-0.395902	-0.395902	-0.395902	-0.395902	-0.395902	-0.395902	-0.395902	-0.395902	-0.395902	-0.395902	-0.395902	-0.395902	-0.395902	-0.395902	-0.395902	-0.395902	-0.395902	-0.395902	-0.395902	-0.395902	-0.395902	-0.395902	-0.395902	-0.395902	-0.395902	-0.395902	-0.395902	-0.395902	-0.395902	-0.395902	8.41123	-0.395902	-0.395902
-0.983044	-0.983044	-0.983044	-0.983044	-0.983044	-0.983044	7.82409	-0.983044	-0.983044	-0.983044	-0.983044	-0.983044	-0.983044	-0.983044	-0.983044	-0.983044	-0.983044	-0.983044	-0.983044	7.82409	-0.983044	-0.983044	-0.983044	-0.983044	-0.983044	-0.983044	-0.983044	-0.983044	-0.983044	-0.983044	-0.983044	-0.983044	-0.983044	7.82409	7.82409	7.82409	-0.983044	-0.983044	-0.983044	-0.983044	-0.983044	7.82409	-0.983044	7.82409	7.82409	-0.983044	-0.983044	-0.983044	7.82409	7.82409
-0.689473	-0.689473	8.11766	-0.689473	-0.689473	-0.689473	-0.689473	-0.689473	-0.689473	-0.689473	-0.689473	-0.689473	-0.689473	-0.689473	-0.689473	-0.689473	-0.689473	-0.689473	-0.689473	-0.689473	-0.689473	-0.689473	-0.689473	-0.689473	-0.689473	-0.689473	-0.689473	-0.689473	-0.689473	-0.689473	8.11766	-0.689473	-0.689473	-0.689473	-0.689473	-0.689473	-0.689473	-0.689473	8.11766	-0.689473	-0.689473	8.11766	-0.689473	8.11766	-0.689473	-0.689473	-0.689473	-0.689473	8.11766	-0.689473
-0.689473	-0.689473	-0.689473	-0.689473	-0.689473	-0.689473	-0.689473	-0.689473	-0.689473	-0.689473	-0.689473	-0.689473	-0.689473	-0.689473	-0.689473	-0.689473	-0.689473	-0.689473	-0.689473	-0.689473	-0.689473	-0.689473	-0.689473	-0.689473	-0.689473	-0.689473	8.11766	-0.689473	-0.689473	-0.689473	-0.689473	-0.689473	-0.689473	-0.689473	-0.689473	-0.689473	-0.689473	-0.689473	-0.689473	-0.689473	-0.689473	-0.689473	-0.689473	-0.689473	-0.689473	-0.689473	-0.689473	8.11766	-0.689473	-0.689473
-1.57019	-1.57019	-1.57019	-1.57019	-1.57019	-1.57019	-1.57019	-1.57019	-1.57019	-1.57019	16.0441	-1.57019	-1.57019	-1.57019	-1.57019	-1.57019	-1.57019	-1.57019	-1.57019	-1.57019	7.23695	-1.57019	-1.57019	-1.57019	-1.57019	-1.57019	-1.57019	-1.57019	7.23695	-1.57019	-1.57019	-1.57019	-1.57019	-1.57019	7.23695	-1.57019	-1.57019	7.23695	-1.57019	-1.57019	-1.57019	-1.57019	-1.57019	-1.57019	-1.57019	7.23695	-1.57019	-1.57019	-1.57019	-1.57019
-1.57019	-1.57019	16.0441	7.23695	-1.57019	-1.57019	-1.57019	-1.57019	-1.57019	-1.57019	7.23695	-1.57019	-1.57019	-1.57019	-1.57019	-1.57019	-1.57019	-1.57019	-1.57019	-1.57019	-1.57019	-1.57019	-1.57019	-1.57019	-1.57019	-1.57019	-1.57019	-1.57019	-1.57019	-1.57019	-1.57019	-1.57019	-1.57019	-1.57019	-1.57019	-1.57019	-1.57019	-1.57019	-1.57019	-1.57019	-1.57019	-1.57019	-1.57019	-1.57019	-1.57019	-1.57019	7.23695	-1.57019	-1.57019	-1.57019
-0.689473	-0.689473	-0.689473	-0.689473	-0.689473	-0.689473	-0.689473	-0.689473	-0.689473	-0.689473	-0.689473	-0.689473	-0.689473	-0.689473	8.11766	-0.689473	-0.689473	-0.689473	-0.689473	-0.689473	-0.689473	-0.689473	-0.689473	-0.689473	-0.689473	-0.689473	-0.689473	-0.689473	-0.689473	-0.689473	-0.689473	-0.689473	-0.689473	-0.689473	-0.689473	-0.689473	-0.689473	-0.689473	-0.689473	-0.689473	-0.689473	-0.689473	-0.689473	8.11766	-0.689473	-0.689473	-0.689473	-0.689473	-0.689473	-0.689473
-1.27662	-1.27662	-1.27662	-1.27662	-1.27662	-1.27662	-1.27662	-1.27662	-1.27662	-1.27662	-1.27662	-1.27662	-1.27662	-1.27662	-1.27662	-1.27662	-1.27662	-1.27662	-1.27662	-1.27662	-1.27662	-1.27662	-1.27662	-1.27662	-1.27662	7.53052	-1.27662	16.3377	-1.27662	-1.27662	-1.27662	-1.27662	-1.27662	-1.27662	-1.27662	-1.27662	-1.27662	-1.27662	-1.27662	7.53052	-1.27662	-1.27662	7.53052	-1.27662	-1.27662	-1.27662	-1.27662	-1.27662	-1.27662	-1.27662
-0.395902	-0.395902	-0.395902	-0.395902	-0.395902	-0.395902	-0.395902	-0.395902	-0.395902	-0.395902	-0.395902	-0.395902	-0.395902	-0.395902	-0.395902	-0.395902	-0.395902	-0.395902	-0.395902	-0.395902	-0.395902	-0.395902	-0.395902	-0.395902	-0.395902	-0.395902	-0.395902	-0.395902	-0.395902	-0.395902	-0.395902	-0.395902	-0.395902	-0.395902	-0.395902	-0.395902	8.41123	-0.395902	-0.395902	-0.395902	-0.395902	-0.395902	-0.395902	-0.395902	-0.395902	-0.395902	-0.395902	-0.395902	-0.395902	8.41123
-0.689473	-0.689473	-0.689473	-0.689473	-0.689473	-0.689473	-0.689473	-0.689473	-0.689473	-0.689473	-0.689473	8.11766	-0.689473	-0.689473	-0.689473	-0.689473	-0.689473	-0.689473	-0.689473	-0.689473	-0.689473	-0.689473	-0.689473	-0.689473	-0.689473	-0.689473	-0.689473	-0.689473	-0.689473	-0.689473	-0.689473	-0.689473	-0.689473	-0.689473	-0.689473	-0.689473	-0.689473	-0.689473	-0.689473	-0.689473	-0.689473	-0.689473	-0.689473	-0.689473	-0.689473	-0.689473	-0.689473	-0.689473	-0.689473	-0.689473
-0.395902	-0.395902	-0.395902	-0.395902	-0.395902	-0.395902	-0.395902	-0.395902	-0.395902	-0.395902	-0.395902	-0.395902	-0.395902	-0.395902	-0.395902	-0.395902	-0.395902	-0.395902	-0.395902	-0.395902	-0.395902	-0.395902	-0.395902	-0.395902	-0.395902	-0.395902	-0.395902	-0.395902	-0.395902	-0.395902	-0.395902	-0.395902	-0.395902	-0.395902	-0.395902	-0.395902	-0.395902	-0.395902	-0.395902	-0.395902	-0.395902	-0.395902	-0.395902	-0.395902	-0.395902	-0.395902	8.41123	-0.395902	-0.395902	-0.395902
-2.15733	-2.15733	6.64981	-2.15733	6.64981	-2.15733	-2.15733	-2.15733	-2.15733	-2.15733	-2.15733	-2.15733	-2.15733	6.64981	-2.15733	-2.15733	6.64981	-2.15733	-2.15733	6.64981	-2.15733	6.64981	-2.15733	-2.15733	-2.15733	-2.15733	-2.15733	-2.15733	-2.15733	-2.15733	-2.15733	-2.15733	-2.15733	6.64981	6.64981	6.64981	-2.15733	-2.15733	-2.15733	-2.15733	-2.15733	-2.15733	-2.15733	-2.15733	-2.15733	-2.15733	-2.15733	-2.15733	-2.15733	-2.15733
-2.15733	-2.15733	-2.15733	-2.15733	-2.15733	-2.15733	15.4569	-2.15733	-2.15733	-2.15733	-2.15733	-2.15733	-2.15733	-2.15733	-2.15733	-2.15733	-2.15733	-2.15733	6.64981	-2.15733	-2.15733	-2.15733	-2.15733	-2.15733	6.64981	-2.15733	-2.15733	6.64981	-2.15733	6.64981	6.64981	-2.15733	-2.15733	-2.15733	-2.15733	6.64981	-2.15733	-2.15733	-2.15733	-2.15733	-2.15733	-2.15733	6.64981	-2.15733	-2.15733	-2.15733	-2.15733	-2.15733	-2.15733	6.64981
-1.57019	-1.57019	-1.57019	-1.57019	-1.57019	-1.57019	-1.57019	-1.57019	-1.57019	7.23695	-1.57019	-1.57019	-1.57019	-1.57019	7.23695	-1.57019	7.23695	-1.57019	-1.57019	-1.57019	7.23695	-1.57019	-1.57019	-1.57019	-1.57019	-1.57019	-1.57019	-1.57019	-1.57019	-1.57019	-1.57019	-1.57019	-1.57019	-1.57019	-1.57019	-1.57019	-1.57019	-1.57019	-1.57019	-1.57019	-1.57019	-1.57019	-1.57019	-1.57019	-1.57019	-1.57019	-1.57019	-1.57019	-1.57019	-1.57019
-0.983044	-0.983044	-0.983044	-0.983044	-0.983044	-0.983044	7.82409	-0.983044	-0.983044	-0.983044	-0.983044	-0.983044	-0.983044	-0.983044	-0.983044	-0.983044	-0.983044	-0.983044	-0.983044	-0.983044	-0.983044	-0.983044	-0.983044	7.82409	-0.983044	-0.983044	-0.983044	-0.983044	-0.983044	-0.983044	-0.983044	-0.983044	-0.983044	-0.983044	-0.983044	-0.983044	-0.983044	-0.983044	-0.983044	-0.983044	-0.983044	-0.983044	-0.983044	-0.983044	-0.983044	-0.983044	-0.983044	-0.983044	-0.983044	-0.983044
-0.706125	-0.706125	-0.706125	-0.706125	-0.706125	-0.706125	-0.706125	-0.706125	-0.706125	-0.706125	-0.706125	-0.706125	-0.706125	-0.706125	-0.706125	-0.706125	-0.706125	-0.706125	-0.706125	-0.706125	-0.706125	-0.706125	-0.706125	-0.706125	-0.706125	-0.706125	-0.706125	-0.706125	-0.706125	7.86534	-0.706125	-0.706125	-0.706125	-0.706125	-0.706125	-0.706125	-0.706125	-0.706125	-0.706125	-0.706125	-0.706125	-0.706125	-0.706125	-0.706125	-0.706125	-0.706125	-0.706125	-0.706125	-0.706125	-0.706125
-1.84899	6.72248	-1.84899	-1.84899	-1.84899	-1.84899	-1.84899	-1.84899	-1.84899	-1.84899	-1.84899	6.72248	-1.84899	-1.84899	-1.84899	-1.84899	-1.84899	6.72248	-1.84899	-1.84899	6.72248	6.72248	-1.84899	-1.84899	-1.84899	-1.84899	-1.84899	-1.84899	-1.84899	-1.84899	-1.84899	-1.84899	-1.84899	-1.84899	-1.84899	-1.84899	-1.84899	-1.84899	-1.84899	-1.84899	-1.84899	-1.84899	-1.84899	-1.84899	6.72248	-1.84899	-1.84899	-1.84899	-1.84899	-1.84899
-0.706125	-0.706125	-0.706125	-0.706125	-0.706125	-0.706125	-0.706125	-0.706125	-0.706125	-0.706125	-0.706125	-0.706125	-0.706125	-0.706125	-0.706125	-0.706125	-0.706125	-0.706125	-0.706125	-0.706125	-0.706125	-0.706125	-0.706125	7.86534	-0.706125	-0.706125	-0.706125	-0.706125	-0.706125	-0.706125	-0.706125	-0.706125	-0.706125	-0.706125	-0.706125	-0.706125	-0.706125	-0.706125	-0.706125	-0.706125	7.86534	-0.706125	-0.706125	-0.706125	7.86534	-0.706125	-0.706125	-0.706125	-0.706125	-0.706125
-1.27756	-1.27756	-1.27756	-1.27756	-1.27756	-1.27756	-1.27756	-1.27756	-1.27756	7.29391	-1.27756	7.29391	-1.27756	-1.27756	-1.27756	-1.27756	-1.27756	-1.27756	-1.27756	-1.27756	-1.27756	-1.27756	-1.27756	-1.27756	-1.27756	-1.27756	7.29391	-1.27756	-1.27756	-1.27756	-1.27756	-1.27756	-1.27756	-1.27756	-1.27756	-1.27756	-1.27756	-1.27756	-1.27756	-1.27756	-1.27756	-1.27756	-1.27756	-1.27756	-1.27756	-1.27756	-1.27756	-1.27756	-1.27756	-1.27756
-0.991841	-0.991841	-0.991841	-0.991841	-0.991841	-0.991841	-0.991841	-0.991841	-0.991841	7.57962	-0.991841	-0.991841	-0.991841	-0.991841	7.57962	-0.991841	-0.991841	-0.991841	-0.991841	-0.991841	-0.991841	-0.991841	-0.991841	-0.991841	-0.991841	-0.991841	-0.991841	-0.991841	-0.991841	-0.991841	-0.991841	-0.991841	-0.991841	-0.991841	-0.991841	-0.991841	-0.991841	-0.991841	-0.991841	-0.991841	-0.991841	-0.991841	-0.991841	-0.991841	-0.991841	-0.991841	-0.991841	-0.991841	-0.991841	-0.991841
-0.42041	-0.42041	-0.42041	-0.42041	-0.42041	-0.42041	-0.42041	-0.42041	-0.42041	-0.42041	-0.42041	-0.42041	-0.42041	-0.42041	-0.42041	-0.42041	-0.42041	-0.42041	-0.42041	-0.42041	-0.42041	-0.42041	-0.42041	-0.42041	-0.42041	-0.42041	-0.42041	-0.42041	-0.42041	-0.42041	-0.42041	-0.42041	-0.42041	8.15105	-0.42041	-0.42041	8.15105	-0.42041	-0.42041	-0.42041	-0.42041	-0.42041	-0.42041	-0.42041	-0.42041	-0.42041	-0.42041	-0.42041	-0.42041	-0.42041
-0.42041	-0.42041	-0.42041	-0.42041	-0.42041	-0.42041	-0.42041	-0.42041	-0.42041	-0.42041	-0.42041	-0.42041	-0.42041	-0.42041	-0.42041	-0.42041	-0.42041	-0.42041	-0.42041	-0.42041	-0.42041	-0.42041	-0.42041	-0.42041	-0.42041	-0.42041	-0.42041	-0.42041	-0.42041	-0.42041	-0.42041	8.15105	8.15105	-0.42041	-0.42041	-0.42041	-0.42041	-0.42041	-0.42041	-0.42041	-0.42041	-0.42041	-0.42041	-0.42041	-0.42041	-0.42041	-0.42041	8.15105	8.15105	8.15105
-0.42041	-0.42041	-0.42041	-0.42041	-0.42041	-0.42041	-0.42041	-0.42041	-0.42041	-0.42041	-0.42041	-0.42041	-0.42041	-0.42041	-0.42041	-0.42041	-0.42041	-0.42041	-0.42041	-0.42041	-0.42041	-0.42041	-0.42041	-0.42041	-0.42041	-0.42041	-0.42041	-0.42041	-0.42041	-0.42041	-0.42041	-0.42041	-0.42041	-0.42041	-0.42041	-0.42041	-0.42041	-0.42041	-0.42041	-0.42041	-0.42041	-0.42041	-0.42041	-0.42041	-0.42041	-0.42041	-0.42041	-0.42041	-0.42041	16.7225
-1.56327	-1.56327	-1.56327	-1.56327	-1.56327	-1.56327	-1.56327	-1.56327	7.00819	7.00819	-1.56327	-1.56327	-1.56327	-1.56327	-1.56327	-1.56327	-1.56327	7.00819	-1.56327	-1.56327	-1.56327	-1.56327	-1.56327	7.00819	-1.56327	-1.56327	-1.56327	-1.56327	-1.56327	-1.56327	7.00819	-1.56327	-1.56327	7.00819	-1.56327	-1.56327	-1.56327	7.00819	-1.56327	-1.56327	-1.56327	-1.56327	-1.56327	-1.56327	-1.56327	-1.56327	-1.56327	-1.56327	-1.56327	7.00819
-0.991841	-0.991841	-0.991841	-0.991841	-0.991841	-0.991841	-0.991841	-0.991841	-0.991841	-0.991841	-0.991841	-0.991841	-0.991841	-0.991841	-0.991841	-0.991841	7.57962	-0.991841	-0.991841	-0.991841	-0.991841	-0.991841	-0.991841	-0.991841	-0.991841	-0.991841	-0.991841	-0.991841	7.57962	-0.991841	-0.991841	-0.991841	-0.991841	-0.991841	-0.991841	-0.991841	-0.991841	-0.991841	-0.991841	16.1511	-0.991841	-0.991841	-0.991841	-0.991841	7.57962	-0.991841	-0.991841	-0.991841	-0.991841	-0.991841
-0.42041	-0.42041	-0.42041	-0.42041	-0.42041	-0.42041	-0.42041	-0.42041	-0.42041	-0.42041	-0.42041	-0.42041	-0.42041	-0.42041	-0.42041	-0.42041	-0.42041	-0.42041	-0.42041	-0.42041	-0.42041	-0.42041	-0.42041	-0.42041	-0.42041	-0.42041	-0.42041	-0.42041	-0.42041	-0.42041	-0.42041	-0.42041	-0.42041	-0.42041	-0.42041	-0.42041	-0.42041	-0.42041	-0.42041	-0.42041	-0.42041	-0.42041	-0.42041	-0.42041	-0.42041	-0.42041	-0.42041	-0.42041	-0.42041	-0.42041
-1.27756	-1.27756	-1.27756	-1.27756	7.29391	-1.27756	-1.27756	-1.27756	-1.27756	-1.27756	-1.27756	-1.27756	-1.27756	-1.27756	-1.27756	-1.27756	-1.27756	-1.27756	-1.27756	-1.27756	-1.27756	7.29391	-1.27756	-1.27756	7.29391	-1.27756	-1.27756	-1.27756	-1.27756	-1.27756	-1.27756	-1.27756	7.29391	-1.27756	-1.27756	-1.27756	-1.27756	-1.27756	-1.27756	-1.27756	-1.27756	-1.27756	-1.27756	-1.27756	-1.27756	-1.27756	-1.27756	-1.27756	-1.27756	-1.27756
-1.56327	-1.56327	7.00819	-1.56327	-1.56327	-1.56327	-1.56327	-1.56327	-1.56327	-1.56327	-1.56327	-1.56327	7.00819	7.00819	-1.56327	-1.56327	-1.56327	-1.56327	-1.56327	-1.56327	-1.56327	-1.56327	-1.56327	-1.56327	-1.56327	7.00819	-1.56327	-1.56327	-1.56327	-1.56327	-1.56327	-1.56327	-1.56327	-1.56327	-1.56327	-1.56327	-1.56327	-1.56327	-1.56327	-1.56327	-1.56327	-1.56327	-1.56327	7.00819	-1.56327	-1.56327	-1.56327	-1.56327	-1.56327	-1.56327
-0.991841	-0.991841	-0.991841	-0.991841	-0.991841	-0.991841	-0.991841	-0.991841	-0.991841	-0.991841	7.57962	-0.991841	-0.991841	-0.991841	-0.991841	-0.991841	-0.991841	-0.991841	-0.991841	-0.991841	-0.991841	-0.991841	-0.991841	-0.991841	-0.991841	-0.991841	-0.991841	7.57962	-0.991841	-0.991841	-0.991841	-0.991841	-0.991841	-0.991841	-0.991841	-0.991841	-0.991841	-0.991841	-0.991841	-0.991841	-0.991841	-0.991841	-0.991841	-0.991841	-0.991841	-0.991841	-0.991841	-0.991841	-0.991841	-0.991841
-1.27756	-1.27756	-1.27756	-1.27756	-1.27756	-1.27756	-1.27756	-1.27756	-1.27756	7.29391	7.29391	-1.27756	-1.27756	-1.27756	-1.27756	-1.27756	-1.27756	-1.27756	-1.27756	-1.27756	-1.27756	7.29391	-1.27756	-1.27756	-1.27756	-1.27756	-1.27756	-1.27756	-1.27756	-1.27756	-1.27756	-1.27756	-1.27756	-1.27756	-1.27756	-1.27756	-1.27756	-1.27756	-1.27756	-1.27756	-1.27756	-1.27756	-1.27756	-1.27756	-1.27756	-1.27756	-1.27756	-1.27756	-1.27756	-1.27756
-1.27756	-1.27756	-1.27756	-1.27756	-1.27756	-1.27756	-1.27756	-1.27756	-1.27756	-1.27756	-1.27756	7.29391	-1.27756	7.29391	7.29391	-1.27756	-1.27756	-1.27756	-1.27756	-1.27756	-1.27756	-1.27756	-1.27756	-1.27756	-1.27756	-1.27756	-1.27756	-1.27756	-1.27756	-1.27756	-1.27756	-1.27756	-1.27756	-1.27756	-1.27756	-1.27756	-1.27756	-1.27756	-1.27756	-1.27756	-1.27756	-1.27756	-1.27756	-1.27756	-1.27756	-1.27756	7.29391	-1.27756	-1.27756	-1.27756
-0.706125	-0.706125	-0.706125	-0.706125	-0.706125	-0.706125	-0.706125	-0.706125	-0.706125	-0.706125	7.86534	-0.706125	-0.706125	-0.706125	-0.706125	-0.706125	-0.706125	-0.706125	-0.706125	-0.706125	-0.706125	-0.706125	-0.706125	-0.706125	-0.706125	-0.706125	-0.706125	-0.706125	-0.706125	-0.706125	-0.706125	-0.706125	-0.706125	-0.706125	-0.706125	-0.706125	-0.706125	-0.706125	-0.706125	-0.706125	-0.706125	-0.706125	-0.706125	-0.706125	-0.706125	-0.706125	-0.706125	-0.706125	-0.706125	-0.706125
-0.706125	-0.706125	-0.706125	-0.706125	-0.706125	-0.706125	-0.706125	-0.706125	-0.706125	-0.706125	-0.706125	-0.706125	-0.706125	7.86534	-0.706125	-0.706125	-0.706125	-0.706125	-0.706125	-0.706125	-0.706125	-0.706125	-0.706125	-0.706125	-0.706125	-0.706125	-0.706125	-0.706125	-0.706125	-0.706125	-0.706125	-0.706125	-0.706125	-0.706125	-0.706125	-0.706125	7.86534	-0.706125	-0.706125	-0.706125	-0.706125	-0.706125	-0.706125	7.86534	-0.706125	-0.706125	-0.706125	-0.706125	-0.706125	-0.706125
-1.27756	-1.27756	-1.27756	7.29391	-1.27756	-1.27756	-1.27756	-1.27756	-1.27756	7.29391	-1.27756	-1.27756	-1.27756	-1.27756	-1.27756	-1.27756	-1.27756	-1.27756	-1.27756	-1.27756	-1.27756	-1.27756	-1.27756	-1.27756	-1.27756	-1.27756	-1.27756	7.29391	-1.27756	-1.27756	-1.27756	-1.27756	-1.27756	-1.27756	-1.27756	-1.27756	-1.27756	-1.27756	-1.27756	7.29391	-1.27756	-1.27756	-1.27756	-1.27756	7.29391	-1.27756	-1.27756	-1.27756	-1.27756	-1.27756
-0.42041	-0.42041	-0.42041	-0.42041	-0.42041	-0.42041	-0.42041	-0.42041	-0.42041	-0.42041	-0.42041	-0.42041	-0.42041	-0.42041	-0.42041	-0.42041	-0.42041	-0.42041	-0.42041	-0.42041	-0.42041	-0.42041	-0.42041	-0.42041	-0.42041	-0.42041	-0.42041	-0.42041	-0.42041	-0.42041	-0.42041	-0.42041	-0.42041	-0.42041	-0.42041	-0.42041	8.15105	-0.42041	-0.42041	-0.42041	-0.42041	-0.42041	-0.42041	-0.42041	-0.42041	-0.42041	-0.42041	-0.42041	8.15105	-0.42041
-0.991841	-0.991841	-0.991841	-0.991841	-0.991841	-0.991841	-0.991841	-0.991841	-0.991841	-0.991841	-0.991841	-0.991841	-0.991841	-0.991841	-0.991841	-0.991841	-0.991841	-0.991841	-0.991841	-0.991841	7.57962	-0.991841	7.57962	-0.991841	-0.991841	-0.991841	-0.991841	-0.991841	-0.991841	-0.991841	-0.991841	-0.991841	-0.991841	-0.991841	-0.991841	-0.991841	-0.991841	-0.991841	-0.991841	-0.991841	-0.991841	-0.991841	-0.991841	-0.991841	-0.991841	7.57962	-0.991841	-0.991841	-0.991841	-0.991841
7.57962	-0.991841	-0.991841	-0.991841	-0.991841	-0.991841	-0.991841	-0.991841	-0.991841	-0.991841	-0.991841	-0.991841	-0.991841	-0.991841	-0.991841	7.57962	-0.991841	-0.991841	-0.991841	-0.991841	-0.991841	-0.991841	-0.991841	-0.991841	-0.991841	-0.991841	-0.991841	-0.991841	-0.991841	-0.991841	-0.991841	-0.991841	-0.991841	-0.991841	-0.991841	-0.991841	-0.991841	-0.991841	-0.991841	-0.991841	-0.991841	-0.991841	-0.991841	-0.991841	-0.991841	-0.991841	-0.991841	7.57962	-0.991841	-0.991841
-0.706125	-0.706125	-0.706125	-0.706125	-0.706125	7.86534	-0.706125	-0.706125	-0.706125	-0.706125	-0.706125	-0.706125	-0.706125	-0.706125	-0.706125	-0.706125	-0.706125	-0.706125	-0.706125	-0.706125	-0.706125	-0.706125	-0.706125	-0.706125	-0.706125	-0.706125	-0.706125	-0.706125	-0.706125	-0.706125	7.86534	7.86534	-0.706125	-0.706125	-0.706125	-0.706125	-0.706125	-0.706125	-0.706125	-0.706125	-0.706125	-0.706125	-0.706125	-0.706125	-0.706125	-0.706125	-0.706125	-0.706125	-0.706125	-0.706125
-0.706125	-0.706125	-0.706125	-0.706125	-0.706125	7.86534	-0.706125	-0.706125	-0.706125	-0.706125	-0.706125	-0.706125	-0.706125	-0.706125	-0.706125	-0.706125	-0.706125	-0.706125	-0.706125	-0.706125	-0.706125	-0.706125	-0.706125	-0.706125	-0.706125	-0.706125	-0.706125	-0.706125	-0.706125	-0.706125	-0.706125	-0.706125	-0.706125	-0.706125	-0.706125	-0.706125	-0.706125	-0.706125	-0.706125	-0.706125	-0.706125	-0.706125	-0.706125	-0.706125	-0.706125	-0.706125	7.86534	-0.706125	-0.706125	-0.706125
-0.991841	-0.991841	-0.991841	-0.991841	-0.991841	7.57962	-0.991841	-0.991841	7.57962	-0.991841	-0.991841	-0.991841	-0.991841	-0.991841	-0.991841	-0.991841	-0.991841	-0.991841	-0.991841	-0.991841	-0.991841	-0.991841	-0.991841	-0.991841	-0.991841	-0.991841	-0.991841	-0.991841	-0.991841	-0.991841	-0.991841	-0.991841	-0.991841	-0.991841	-0.991841	-0.991841	-0.991841	-0.991841	-0.991841	-0.991841	-0.991841	-0.991841	-0.991841	-0.991841	-0.991841	-0.991841	-0.991841	-0.991841	-0.991841	-0.991841
-0.42041	-0.42041	-0.42041	-0.42041	-0.42041	-0.42041	-0.42041	-0.42041	-0.42041	-0.42041	-0.42041	-0.42041	-0.42041	-0.42041	-0.42041	-0.42041	-0.42041	-0.42041	-0.42041	-0.42041	-0.42041	-0.42041	-0.42041	-0.42041	-0.42041	-0.42041	-0.42041	-0.42041	-0.42041	-0.42041	-0.42041	-0.42041	-0.42041	-0.42041	-0.42041	-0.42041	-0.42041	-0.42041	-0.42041	-0.42041	-0.42041	-0.42041	16.7225	-0.42041	8.15105	-0.42041	-0.42041	16.7225	8.15105	8.15105
-1.27756	-1.27756	-1.27756	-1.27756	-1.27756	-1.27756	-1.27756	-1.27756	-1.27756	-1.27756	-1.27756	-1.27756	7.29391	-1.27756	-1.27756	-1.27756	-1.27756	-1.27756	-1.27756	15.8654	-1.27756	-1.27756	-1.27756	-1.27756	-1.27756	-1.27756	-1.27756	-1.27756	-1.27756	-1.27756	-1.27756	-1.27756	-1.27756	-1.27756	-1.27756	-1.27756	-1.27756	-1.27756	-1.27756	-1.27756	-1.27756	-1.27756	-1.27756	-1.27756	-1.27756	-1.27756	-1.27756	-1.27756	-1.27756	-1.27756
-0.42041	-0.42041	-0.42041	-0.42041	-0.42041	-0.42041	-0.42041	-0.42041	-0.42041	-0.42041	-0.42041	-0.42041	-0.42041	-0.42041	-0.42041	-0.42041	-0.42041	-0.42041	-0.42041	-0.42041	-0.42041	-0.42041	-0.42041	-0.42041	-0.42041	-0.42041	-0.42041	-0.42041	-0.42041	-0.42041	-0.42041	-0.42041	-0.42041	-0.42041	-0.42041	-0.42041	-0.42041	-0.42041	-0.42041	-0.42041	-0.42041	-0.42041	-0.42041	-0.42041	-0.42041	-0.42041	-0.42041	-0.42041	-0.42041	-0.42041
-0.991841	-0.991841	-0.991841	7.57962	-0.991841	-0.991841	-0.991841	-0.991841	-0.991841	-0.991841	-0.991841	-0.991841	-0.991841	-0.991841	-0.991841	7.57962	-0.991841	-0.991841	-0.991841	-0.991841	-0.991841	-0.991841	-0.991841	-0.991841	-0.991841	-0.991841	-0.991841	-0.991841	-0.991841	-0.991841	-0.991841	-0.991841	-0.991841	-0.991841	-0.991841	-0.991841	-0.991841	-0.991841	-0.991841	7.57962	-0.991841	-0.991841	-0.991841	-0.991841	-0.991841	-0.991841	-0.991841	-0.991841	-0.991841	-0.991841
-2.42042	-2.42042	14.7225	-2.42042	-2.42042	6.15105	-2.42042	-2.42042	-2.42042	6.15105	-2.42042	-2.42042	-2.42042	6.15105	-2.42042	-2.42042	-2.42042	-2.42042	-2.42042	-2.42042	-2.42042	-2.42042	-2.42042	6.15105	-2.42042	-2.42042	6.15105	-2.42042	-2.42042	-2.42042	-2.42042	6.15105	-2.42042	-2.42042	-2.42042	-2.42042	-2.42042	-2.42042	-2.42042	6.15105	-2.42042	-2.42042	6.15105	-2.42042	-2.42042	-2.42042	-2.42042	-2.42042	-2.42042	-2.42042
-0.42041	-0.42041	-0.42041	-0.42041	-0.42041	-0.42041	-0.42041	-0.42041	-0.42041	-0.42041	-0.42041	-0.42041	-0.42041	-0.42041	-0.42041	-0.42041	-0.42041	-0.42041	-0.42041	-0.42041	-0.42041	-0.42041	-0.42041	-0.42041	-0.42041	-0.42041	-0.42041	-0.42041	-0.42041	-0.42041	-0.42041	-0.42041	-0.42041	-0.42041	-0.42041	-0.42041	-0.42041	-0.42041	-0.42041	-0.42041	-0.42041	-0.42041	-0.42041	-0.42041	-0.42041	-0.42041	-0.42041	-0.42041	-0.42041	-0.42041
7.57962	-0.991841	-0.991841	-0.991841	-0.991841	-0.991841	-0.991841	-0.991841	-0.991841	-0.991841	-0.991841	-0.991841	-0.991841	-0.991841	-0.991841	-0.991841	-0.991841	-0.991841	7.57962	-0.991841	-0.991841	-0.991841	-0.991841	-0.991841	-0.991841	-0.991841	-0.991841	-0.991841	-0.991841	-0.991841	-0.991841	-0.991841	-0.991841	-0.991841	-0.991841	-0.991841	-0.991841	-0.991841	-0.991841	-0.991841	-0.991841	-0.991841	-0.991841	-0.991841	-0.991841	-0.991841	-0.991841	-0.991841	-0.991841	-0.991841
-0.706125	-0.706125	-0.706125	-0.706125	-0.706125	-0.706125	-0.706125	-0.706125	-0.706125	-0.706125	-0.706125	-0.706125	-0.706125	-0.706125	-0.706125	-0.706125	-0.706125	7.86534	-0.706125	-0.706125	-0.706125	-0.706125	-0.706125	-0.706125	-0.706125	-0.706125	-0.706125	-0.706125	-0.706125	-0.706125	-0.706125	-0.706125	-0.706125	-0.706125	-0.706125	-0.706125	7.86534	-0.706125	-0.706125	-0.706125	-0.706125	-0.706125	-0.706125	-0.706125	-0.706125	-0.706125	-0.706125	-0.706125	-0.706125	-0.706125
-0.706125	-0.706125	-0.706125	-0.706125	-0.706125	-0.706125	-0.706125	-0.706125	-0.706125	-0.706125	-0.706125	-0.706125	-0.706125	-0.706125	-0.706125	7.86534	-0.706125	-0.706125	-0.706125	-0.706125	-0.706125	-0.706125	-0.706125	-0.706125	-0.706125	-0.706125	-0.706125	-0.706125	-0.706125	-0.706125	-0.706125	-0.706125	-0.706125	-0.706125	-0.706125	-0.706125	-0.706125	-0.706125	-0.706125	-0.706125	-0.706125	-0.706125	-0.706125	-0.706125	-0.706125	-0.706125	-0.706125	-0.706125	-0.706125	-0.706125
-0.991841	-0.991841	-0.991841	-0.991841	-0.991841	-0.991841	-0.991841	-0.991841	-0.991841	-0.991841	-0.991841	-0.991841	-0.991841	-0.991841	-0.991841	-0.991841	-0.991841	-0.991841	-0.991841	7.57962	-0.991841	-0.991841	-0.991841	7.57962	-0.991841	-0.991841	-0.991841	-0.991841	-0.991841	-0.991841	-0.991841	-0.991841	-0.991841	-0.991841	-0.991841	7.57962	-0.991841	-0.991841	-0.991841	-0.991841	-0.991841	-0.991841	-0.991841	-0.991841	-0.991841	7.57962	-0.991841	-0.991841	7.57962	-0.991841
-1.27756	-1.27756	-1.27756	7.29391	-1.27756	7.29391	-1.27756	-1.27756	-1.27756	7.29391	-1.27756	-1.27756	-1.27756	-1.27756	-1.27756	-1.27756	-1.27756	-1.27756	-1.27756	-1.27756	-1.27756	-1.27756	-1.27756	-1.27756	-1.27756	-1.27756	-1.27756	-1.27756	-1.27756	-1.27756	-1.27756	-1.27756	-1.27756	-1.27756	-1.27756	-1.27756	-1.27756	-1.27756	-1.27756	-1.27756	-1.27756	-1.27756	-1.27756	-1.27756	-1.27756	-1.27756	-1.27756	-1.27756	-1.27756	-1.27756
-0.42041	-0.42041	-0.42041	-0.42041	-0.42041	-0.42041	-0.42041	-0.42041	-0.42041	-0.42041	-0.42041	-0.42041	-0.42041	-0.42041	-0.42041	-0.42041	-0.42041	-0.42041	-0.42041	-0.42041	-0.42041	-0.42041	-0.42041	-0.42041	-0.42041	-0.42041	-0.42041	-0.42041	-0.42041	-0.42041	-0.42041	-0.42041	-0.42041	-0.42041	-0.42041	-0.42041	-0.42041	-0.42041	-0.42041	-0.42041	8.15105	-0.42041	-0.42041	-0.42041	-0.42041	-0.42041	-0.42041	-0.42041	-0.42041	-0.42041
-0.42041	-0.42041	-0.42041	-0.42041	-0.42041	-0.42041	-0.42041	-0.42041	-0.42041	-0.42041	-0.42041	-0.42041	-0.42041	-0.42041	-0.42041	-0.42041	-0.42041	-0.42041	-0.42041	-0.42041	-0.42041	-0.42041	-0.42041	-0.42041	-0.42041	-0.42041	-0.42041	-0.42041	-0.42041	-0.42041	-0.42041	8.15105	-0.42041	-0.42041	-0.42041	-0.42041	-0.42041	-0.42041	-0.42041	-0.42041	-0.42041	-0.42041	-0.42041	-0.42041	-0.42041	-0.42041	8.15105	8.15105	-0.42041	-0.42041
-1.27756	-1.27756	-1.27756	-1.27756	-1.27756	-1.27756	-1.27756	-1.27756	-1.27756	-1.27756	-1.27756	-1.27756	7.29391	7.29391	-1.27756	-1.27756	-1.27756	-1.27756	-1.27756	-1.27756	-1.27756	-1.27756	-1.27756	-1.27756	-1.27756	-1.27756	-1.27756	-1.27756	7.29391	-1.27756	-1.27756	-1.27756	-1.27756	-1.27756	-1.27756	-1.27756	-1.27756	-1.27756	-1.27756	7.29391	-1.27756	-1.27756	-1.27756	-1.27756	-1.27756	-1.27756	-1.27756	-1.27756	-1.27756	-1.27756
-0.991841	-0.991841	-0.991841	-0.991841	-0.991841	-0.991841	-0.991841	-0.991841	-0.991841	-0.991841	-0.991841	7.57962	-0.991841	-0.991841	7.57962	-0.991841	-0.991841	-0.991841	-0.991841	-0.991841	-0.991841	-0.991841	-0.991841	-0.991841	-0.991841	-0.991841	-0.991841	-0.991841	-0.991841	-0.991841	-0.991841	-0.991841	-0.991841	-0.991841	-0.991841	-0.991841	-0.991841	-0.991841	-0.991841	-0.991841	-0.991841	-0.991841	7.57962	-0.991841	-0.991841	7.57962	-0.991841	-0.991841	-0.991841	-0.991841
-1.84899	-1.84899	-1.84899	-1.84899	-1.84899	-1.84899	-1.84899	-1.84899	-1.84899	-1.84899	-1.84899	-1.84899	-1.84899	-1.84899	-1.84899	-1.84899	6.72248	-1.84899	6.72248	-1.84899	6.72248	-1.84899	-1.84899	-1.84899	-1.84899	6.72248	6.72248	-1.84899	-1.84899	-1.84899	-1.84899	-1.84899	-1.84899	-1.84899	-1.84899	-1.84899	-1.84899	-1.84899	-1.84899	-1.84899	-1.84899	-1.84899	-1.84899	-1.84899	-1.84899	-1.84899	-1.84899	-1.84899	-1.84899	-1.84899
-0.991841	-0.991841	-0.991841	-0.991841	-0.991841	-0.991841	-0.991841	-0.991841	-0.991841	-0.991841	-0.991841	-0.991841	-0.991841	-0.991841	-0.991841	-0.991841	-0.991841	-0.991841	-0.991841	7.57962	-0.991841	7.57962	-0.991841	-0.991841	-0.991841	-0.991841	-0.991841	-0.991841	-0.991841	-0.991841	-0.991841	-0.991841	-0.991841	-0.991841	-0.991841	-0.991841	-0.991841	-0.991841	-0.991841	-0.991841	-0.991841	-0.991841	-0.991841	-0.991841	-0.991841	-0.991841	-0.991841	-0.991841	-0.991841	-0.991841
-0.736203	-0.736203	-0.736203	-0.736203	-0.736203	-0.736203	-0.736203	-0.736203	-0.736203	-0.736203	-0.736203	-0.736203	-0.736203	-0.736203	-0.736203	-0.736203	-0.736203	-0.736203	-0.736203	-0.736203	-0.736203	-0.736203	-0.736203	-0.736203	-0.736203	-0.736203	-0.736203	-0.736203	-0.736203	-0.736203	-0.736203	-0.736203	-0.736203	-0.736203	-0.736203	7.01719	7.01719	-0.736203	-0.736203	-0.736203	-0.736203	-0.736203	-0.736203	-0.736203	-0.736203	-0.736203	7.01719	-0.736203	-0.736203	-0.736203
-0.736203	-0.736203	-0.736203	-0.736203	-0.736203	-0.736203	-0.736203	-0.736203	-0.736203	-0.736203	-0.736203	-0.736203	-0.736203	-0.736203	-0.736203	-0.736203	-0.736203	-0.736203	-0.736203	-0.736203	-0.736203	-0.736203	-0.736203	-0.736203	-0.736203	-0.736203	-0.736203	-0.736203	-0.736203	-0.736203	-0.736203	-0.736203	-0.736203	-0.736203	-0.736203	-0.736203	-0.736203	-0.736203	-0.736203	-0.736203	7.01719	-0.736203	7.01719	-0.736203	-0.736203	-0.736203	-0.736203	-0.736203	-0.736203	-0.736203
-0.736203	-0.736203	-0.736203	-0.736203	-0.736203	-0.736203	-0.736203	-0.736203	-0.736203	-0.736203	-0.736203	-0.736203	-0.736203	-0.736203	-0.736203	-0.736203	-0.736203	-0.736203	-0.736203	-0.736203	-0.736203	-0.736203	-0.736203	-0.736203	-0.736203	-0.736203	-0.736203	-0.736203	-0.736203	-0.736203	-0.736203	-0.736203	-0.736203	-0.736203	-0.736203	-0.736203	-0.736203	-0.736203	-0.736203	-0.736203	-0.736203	-0.736203	-0.736203	-0.736203	-0.736203	-0.736203	-0.736203	-0.736203	-0.736203	-0.736203
-0.736203	-0.736203	-0.736203	-0.736203	-0.736203	-0.736203	-0.736203	-0.736203	-0.736203	-0.736203	-0.736203	-0.736203	-0.736203	-0.736203	-0.736203	-0.736203	-0.736203	-0.736203	-0.736203	-0.736203	-0.736203	-0.736203	-0.736203	-0.736203	-0.736203	-0.736203	-0.736203	-0.736203	-0.736203	-0.736203	-0.736203	-0.736203	-0.736203	-0.736203	-0.736203	-0.736203	-0.736203	-0.736203	-0.736203	-0.736203	-0.736203	-0.736203	-0.736203	-0.736203	-0.736203	7.01719	-0.736203	-0.736203	7.01719	-0.736203
-0.736203	-0.736203	-0.736203	-0.736203	-0.736203	-0.736203	-0.736203	-0.736203	-0.736203	-0.736203	-0.736203	-0.736203	-0.736203	-0.736203	-0.736203	-0.736203	-0.736203	-0.736203	-0.736203	-0.736203	-0.736203	-0.736203	-0.736203	-0.736203	-0.736203	-0.736203	-0.736203	-0.736203	-0.736203	-0.736203	-0.736203	-0.736203	-0.736203	-0.736203	-0.736203	-0.736203	-0.736203	-0.736203	-0.736203	7.01719	-0.736203	-0.736203	-0.736203	-0.736203	-0.736203	-0.736203	-0.736203	-0.736203	-0.736203	-0.736203
-1.76999	-1.76999	-1.76999	5.98341	5.98341	-1.76999	5.98341	5.98341	-1.76999	-1.76999	-1.76999	-1.76999	-1.76999	-1.76999	-1.76999	-1.76999	-1.76999	-1.76999	-1.76999	-1.76999	-1.76999	-1.76999	-1.76999	-1.76999	-1.76999	-1.76999	-1.76999	-1.76999	-1.76999	-1.76999	-1.76999	-1.76999	-1.76999	5.98341	-1.76999	-1.76999	-1.76999	-1.76999	-1.76999	-1.76999	-1.76999	-1.76999	-1.76999	-1.76999	-1.76999	-1.76999	-1.76999	-1.76999	-1.76999	5.98341
-0.99465	-0.99465	-0.99465	-0.99465	-0.99465	-0.99465	-0.99465	-0.99465	-0.99465	-0.99465	-0.99465	-0.99465	-0.99465	-0.99465	-0.99465	-0.99465	-0.99465	-0.99465	-0.99465	-0.99465	-0.99465	-0.99465	-0.99465	-0.99465	-0.99465	6.75874	-0.99465	-0.99465	-0.99465	-0.99465	-0.99465	-0.99465	-0.99465	-0.99465	-0.99465	6.75874	-0.99465	-0.99465	-0.99465	-0.99465	-0.99465	-0.99465	-0.99465	-0.99465	6.75874	-0.99465	-0.99465	-0.99465	-0.99465	-0.99465
-0.736203	-0.736203	-0.736203	-0.736203	-0.736203	-0.736203	-0.736203	-0.736203	-0.736203	-0.736203	-0.736203	-0.736203	-0.736203	-0.736203	-0.736203	-0.736203	-0.736203	-0.736203	-0.736203	-0.736203	-0.736203	-0.736203	-0.736203	-0.736203	-0.736203	-0.736203	-0.736203	-0.736203	-0.736203	-0.736203	-0.736203	-0.736203	-0.736203	-0.736203	-0.736203	-0.736203	-0.736203	-0.736203	-0.736203	-0.736203	-0.736203	-0.736203	-0.736203	-0.736203	-0.736203	-0.736203	-0.736203	-0.736203	-0.736203	-0.736203
-0.736203	-0.736203	-0.736203	-0.736203	-0.736203	-0.736203	-0.736203	-0.736203	-0.736203	-0.736203	-0.736203	-0.736203	-0.736203	-0.736203	-0.736203	-0.736203	-0.736203	-0.736203	-0.736203	-0.736203	-0.736203	-0.736203	-0.736203	-0.736203	-0.736203	-0.736203	-0.736203	-0.736203	-0.736203	-0.736203	-0.736203	-0.736203	-0.736203	-0.736203	-0.736203	-0.736203	-0.736203	-0.736203	-0.736203	-0.736203	-0.736203	-0.736203	-0.736203	-0.736203	-0.736203	-0.736203	-0.736203	-0.736203	-0.736203	-0.736203
-0.736203	-0.736203	-0.736203	-0.736203	-0.736203	-0.736203	-0.736203	-0.736203	-0.736203	-0.736203	-0.736203	-0.736203	-0.736203	-0.736203	-0.736203	-0.736203	-0.736203	-0.736203	-0.736203	-0.736203	-0.736203	-0.736203	-0.736203	-0.736203	-0.736203	-0.736203	-0.736203	-0.736203	-0.736203	-0.736203	-0.736203	-0.736203	-0.736203	-0.736203	-0.736203	-0.736203	-0.736203	7.01719	-0.736203	-0.736203	-0.736203	-0.736203	-0.736203	-0.736203	-0.736203	-0.736203	-0.736203	-0.736203	-0.736203	-0.736203
-0.736203	-0.736203	-0.736203	-0.736203	-0.736203	-0.736203	-0.736203	-0.736203	-0.736203	-0.736203	-0.736203	-0.736203	-0.736203	-0.736203	-0.736203	-0.736203	-0.736203	-0.736203	-0.736203	-0.736203	-0.736203	-0.736203	-0.736203	-0.736203	-0.736203	-0.736203	-0.736203	-0.736203	-0.736203	-0.736203	-0.736203	-0.736203	-0.736203	-0.736203	-0.736203	-0.736203	-0.736203	-0.736203	-0.736203	-0.736203	-0.736203	-0.736203	-0.736203	7.01719	-0.736203	-0.736203	-0.736203	-0.736203	-0.736203	-0.736203
-1.2531	6.5003	-1.2531	-1.2531	-1.2531	-1.2531	-1.2531	-1.2531	-1.2531	-1.2531	-1.2531	-1.2531	-1.2531	-1.2531	-1.2531	-1.2531	-1.2531	-1.2531	-1.2531	-1.2531	-1.2531	-1.2531	-1.2531	-1.2531	-1.2531	-1.2531	6.5003	-1.2531	-1.2531	-1.2531	-1.2531	-1.2531	-1.2531	-1.2531	-1.2531	-1.2531	-1.2531	-1.2531	-1.2531	-1.2531	-1.2531	-1.2531	-1.2531	-1.2531	-1.2531	-1.2531	-1.2531	-1.2531	6.5003	6.5003
-1.51154	-1.51154	-1.51154	-1.51154	-1.51154	-1.51154	-1.51154	-1.51154	-1.51154	-1.51154	6.24185	-1.51154	6.24185	-1.51154	-1.51154	6.24185	-1.51154	-1.51154	-1.51154	-1.51154	-1.51154	-1.51154	-1.51154	-1.51154	-1.51154	-1.51154	-1.51154	-1.51154	-1.51154	-1.51154	-1.51154	-1.51154	-1.51154	-1.51154	-1.51154	-1.51154	-1.51154	-1.51154	-1.51154	-1.51154	-1.51154	-1.51154	-1.51154	6.24185	-1.51154	-1.51154	-1.51154	-1.51154	6.24185	-1.51154
-0.99465	-0.99465	-0.99465	-0.99465	-0.99465	6.75874	-0.99465	-0.99465	-0.99465	-0.99465	-0.99465	-0.99465	-0.99465	-0.99465	-0.99465	-0.99465	-0.99465	-0.99465	-0.99465	-0.99465	-0.99465	-0.99465	-0.99465	-0.99465	-0.99465	-0.99465	-0.99465	-0.99465	-0.99465	-0.99465	-0.99465	-0.99465	-0.99465	-0.99465	-0.99465	-0.99465	-0.99465	-0.99465	-0.99465	-0.99465	-0.99465	-0.99465	-0.99465	-0.99465	-0.99465	-0.99465	-0.99465	-0.99465	14.5121	14.5121
-0.736203	-0.736203	-0.736203	-0.736203	-0.736203	-0.736203	-0.736203	-0.736203	-0.736203	-0.736203	-0.736203	-0.736203	-0.736203	-0.736203	-0.736203	-0.736203	-0.736203	-0.736203	-0.736203	-0.736203	-0.736203	-0.736203	-0.736203	-0.736203	-0.736203	-0.736203	-0.736203	-0.736203	-0.736203	-0.736203	-0.736203	-0.736203	-0.736203	-0.736203	-0.736203	-0.736203	-0.736203	-0.736203	-0.736203	-0.736203	-0.736203	-0.736203	-0.736203	-0.736203	-0.736203	-0.736203	-0.736203	-0.736203	-0.736203	-0.736203
-0.99465	-0.99465	-0.99465	-0.99465	-0.99465	-0.99465	-0.99465	-0.99465	-0.99465	-0.99465	-0.99465	-0.99465	-0.99465	-0.99465	-0.99465	-0.99465	-0.99465	-0.99465	-0.99465	-0.99465	-0.99465	-0.99465	-0.99465	-0.99465	-0.99465	6.75874	-0.99465	-0.99465	-0.99465	-0.99465	-0.99465	-0.99465	-0.99465	-0.99465	-0.99465	-0.99465	-0.99465	-0.99465	-0.99465	-0.99465	-0.99465	-0.99465	-0.99465	-0.99465	-0.99465	-0.99465	-0.99465	-0.99465	-0.99465	-0.99465
-2.02844	-2.02844	-2.02844	-2.02844	-2.02844	-2.02844	5.72496	5.72496	-2.02844	-2.02844	-2.02844	13.4784	-2.02844	-2.02844	-2.02844	-2.02844	-2.02844	-2.02844	-2.02844	-2.02844	-2.02844	-2.02844	-2.02844	-2.02844	-2.02844	-2.02844	5.72496	-2.02844	-2.02844	-2.02844	-2.02844	-2.02844	-2.02844	-2.02844	-2.02844	-2.02844	-2.02844	-2.02844	-2.02844	-2.02844	-2.02844	-2.02844	-2.02844	-2.02844	-2.02844	-2.02844	-2.02844	-2.02844	-2.02844	-2.02844
-0.99465	-0.99465	-0.99465	-0.99465	-0.99465	-0.99465	-0.99465	-0.99465	-0.99465	-0.99465	-0.99465	-0.99465	-0.99465	-0.99465	-0.99465	-0.99465	-0.99465	-0.99465	-0.99465	-0.99465	-0.99465	-0.99465	-0.99465	-0.99465	-0.99465	-0.99465	-0.99465	6.75874	-0.99465	-0.99465	6.75874	-0.99465	-0.99465	-0.99465	-0.99465	-0.99465	-0.99465	-0.99465	-0.99465	-0.99465	-0.99465	-0.99465	-0.99465	-0.99465	-0.99465	-0.99465	-0.99465	-0.99465	-0.99465	-0.99465
-1.2531	-1.2531	-1.2531	-1.2531	-1.2531	-1.2531	-1.2531	-1.2531	-1.2531	-1.2531	-1.2531	-1.2531	-1.2531	-1.2531	-1.2531	-1.2531	-1.2531	-1.2531	-1.2531	-1.2531	-1.2531	-1.2531	-1.2531	-1.2531	-1.2531	-1.2531	-1.2531	6.5003	-1.2531	6.5003	-1.2531	-1.2531	-1.2531	-1.2531	-1.2531	-1.2531	-1.2531	-1.2531	-1.2531	-1.2531	-1.2531	-1.2531	-1.2531	-1.2531	-1.2531	-1.2531	6.5003	-1.2531	-1.2531	-1.2531
-1.2531	-1.2531	-1.2531	-1.2531	-1.2531	-1.2531	-1.2531	-1.2531	-1.2531	-1.2531	-1.2531	-1.2531	-1.2531	-1.2531	-1.2531	-1.2531	-1.2531	-1.2531	-1.2531	6.5003	-1.2531	-1.2531	-1.2531	-1.2531	-1.2531	6.5003	-1.2531	-1.2531	-1.2531	-1.2531	-1.2531	-1.2531	-1.2531	-1.2531	-1.2531	-1.2531	-1.2531	-1.2531	-1.2531	-1.2531	-1.2531	-1.2531	-1.2531	-1.2531	-1.2531	-1.2531	-1.2531	-1.2531	6.5003	-1.2531
-0.736203	-0.736203	-0.736203	-0.736203	-0.736203	-0.736203	-0.736203	-0.736203	-0.736203	-0.736203	-0.736203	-0.736203	-0.736203	-0.736203	-0.736203	-0.736203	-0.736203	-0.736203	-0.736203	-0.736203	-0.736203	-0.736203	-0.736203	-0.736203	-0.736203	-0.736203	-0.736203	-0.736203	-0.736203	-0.736203	-0.736203	-0.736203	-0.736203	-0.736203	-0.736203	-0.736203	-0.736203	-0.736203	-0.736203	-0.736203	-0.736203	-0.736203	7.01719	-0.736203	-0.736203	-0.736203	-0.736203	-0.736203	-0.736203	-0.736203
-0.99465	-0.99465	-0.99465	-0.99465	-0.99465	-0.99465	-0.99465	-0.99465	-0.99465	-0.99465	6.75874	-0.99465	-0.99465	-0.99465	-0.99465	-0.99465	-0.99465	-0.99465	-0.99465	-0.99465	-0.99465	-0.99465	-0.99465	-0.99465	-0.99465	-0.99465	-0.99465	-0.99465	-0.99465	-0.99465	6.75874	-0.99465	-0.99465	-0.99465	-0.99465	-0.99465	-0.99465	-0.99465	-0.99465	-0.99465	-0.99465	6.75874	14.5121	-0.99465	-0.99465	-0.99465	6.75874	-0.99465	-0.99465	6.75874
-0.99465	-0.99465	-0.99465	-0.99465	-0.99465	-0.99465	-0.99465	-0.99465	-0.99465	-0.99465	-0.99465	-0.99465	-0.99465	-0.99465	-0.99465	-0.99465	-0.99465	-0.99465	-0.99465	-0.99465	-0.99465	-0.99465	-0.99465	-0.99465	-0.99465	-0.99465	-0.99465	-0.99465	6.75874	-0.99465	-0.99465	-0.99465	-0.99465	-0.99465	-0.99465	-0.99465	-0.99465	-0.99465	-0.99465	-0.99465	-0.99465	-0.99465	-0.99465	-0.99465	-0.99465	-0.99465	-0.99465	-0.99465	6.75874	-0.99465
-0.99465	-0.99465	-0.99465	-0.99465	-0.99465	-0.99465	-0.99465	-0.99465	-0.99465	-0.99465	-0.99465	-0.99465	-0.99465	-0.99465	-0.99465	-0.99465	-0.99465	-0.99465	-0.99465	-0.99465	-0.99465	-0.99465	6.75874	-0.99465	-0.99465	-0.99465	-0.99465	-0.99465	-0.99465	-0.99465	6.75874	-0.99465	-0.99465	-0.99465	-0.99465	-0.99465	6.75874	-0.99465	-0.99465	-0.99465	-0.99465	6.75874	-0.99465	-0.99465	6.75874	-0.99465	-0.99465	-0.99465	-0.99465	-0.99465
-0.99465	-0.99465	-0.99465	-0.99465	-0.99465	-0.99465	-0.99465	6.75874	-0.99465	-0.99465	-0.99465	-0.99465	-0.99465	-0.99465	-0.99465	-0.99465	-0.99465	-0.99465	-0.99465	-0.99465	-0.99465	-0.99465	-0.99465	-0.99465	-0.99465	-0.99465	-0.99465	-0.99465	-0.99465	-0.99465	-0.99465	-0.99465	-0.99465	-0.99465	-0.99465	-0.99465	-0.99465	-0.99465	-0.99465	-0.99465	-0.99465	-0.99465	-0.99465	-0.99465	-0.99465	-0.99465	6.75874	-0.99465	-0.99465	6.75874
-0.736203	-0.736203	-0.736203	-0.736203	-0.736203	-0.736203	-0.736203	-0.736203	-0.736203	-0.736203	-0.736203	-0.736203	-0.736203	-0.736203	-0.736203	-0.736203	-0.736203	-0.736203	-0.736203	-0.736203	-0.736203	-0.736203	-0.736203	-0.736203	-0.736203	-0.736203	-0.736203	-0.736203	-0.736203	-0.736203	-0.736203	-0.736203	-0.736203	-0.736203	-0.736203	-0.736203	-0.736203	-0.736203	-0.736203	-0.736203	-0.736203	-0.736203	7.01719	-0.736203	7.01719	7.01719	-0.736203	-0.736203	-0.736203	7.01719
-0.736203	-0.736203	-0.736203	-0.736203	-0.736203	-0.736203	-0.736203	-0.736203	-0.736203	-0.736203	-0.736203	-0.736203	-0.736203	-0.736203	-0.736203	-0.736203	-0.736203	-0.736203	-0.736203	-0.736203	-0.736203	-0.736203	-0.736203	-0.736203	-0.736203	-0.736203	-0.736203	-0.736203	-0.736203	-0.736203	-0.736203	-0.736203	-0.736203	-0.736203	-0.736203	-0.736203	-0.736203	-0.736203	-0.736203	-0.736203	-0.736203	-0.736203	-0.736203	-0.736203	-0.736203	-0.736203	7.01719	-0.736203	-0.736203	-0.736203
-0.99465	-0.99465	-0.99465	-0.99465	-0.99465	-0.99465	-0.99465	-0.99465	-0.99465	-0.99465	-0.99465	-0.99465	-0.99465	-0.99465	-0.99465	-0.99465	-0.99465	-0.99465	-0.99465	-0.99465	6.75874	-0.99465	-0.99465	-0.99465	-0.99465	-0.99465	-0.99465	-0.99465	-0.99465	-0.99465	-0.99465	-0.99465	-0.99465	-0.99465	-0.99465	-0.99465	-0.99465	-0.99465	-0.99465	-0.99465	-0.99465	-0.99465	-0.99465	-0.99465	-0.99465	-0.99465	-0.99465	-0.99465	-0.99465	-0.99465
-0.736203	-0.736203	-0.736203	-0.736203	-0.736203	-0.736203	-0.736203	-0.736203	-0.736203	-0.736203	-0.736203	-0.736203	-0.736203	-0.736203	-0.736203	-0.736203	-0.736203	-0.736203	-0.736203	-0.736203	-0.736203	-0.736203	-0.736203	-0.736203	-0.736203	-0.736203	-0.736203	-0.736203	-0.736203	-0.736203	-0.736203	-0.736203	-0.736203	-0.736203	-0.736203	-0.736203	-0.736203	-0.736203	-0.736203	-0.736203	-0.736203	-0.736203	-0.736203	-0.736203	-0.736203	-0.736203	-0.736203	-0.736203	-0.736203	-0.736203
-0.736203	-0.736203	-0.736203	-0.736203	-0.736203	-0.736203	-0.736203	-0.736203	-0.736203	-0.736203	-0.736203	-0.736203	-0.736203	-0.736203	-0.736203	-0.736203	-0.736203	-0.736203	-0.736203	-0.736203	-0.736203	-0.736203	-0.736203	-0.736203	-0.736203	-0.736203	-0.736203	-0.736203	-0.736203	-0.736203	-0.736203	-0.736203	-0.736203	-0.736203	-0.736203	-0.736203	-0.736203	-0.736203	-0.736203	-0.736203	-0.736203	-0.736203	-0.736203	-0.736203	-0.736203	7.01719	-0.736203	-0.736203	7.01719	7.01719
6.24185	-1.51154	-1.51154	-1.51154	-1.51154	-1.51154	-1.51154	-1.51154	-1.51154	-1.51154	-1.51154	6.24185	-1.51154	-1.51154	-1.51154	-1.51154	-1.51154	-1.51154	-1.51154	-1.51154	-1.51154	-1.51154	-1.51154	-1.51154	-1.51154	-1.51154	-1.51154	-1.51154	6.24185	-1.51154	-1.51154	-1.51154	-1.51154	-1.51154	-1.51154	-1.51154	-1.51154	-1.51154	-1.51154	-1.51154	-1.51154	-1.51154	-1.51154	-1.51154	-1.51154	-1.51154	-1.51154	-1.51154	-1.51154	-1.51154
-2.28688	-2.28688	5.46651	-2.28688	-2.28688	5.46651	-2.28688	5.46651	5.46651	-2.28688	-2.28688	-2.28688	-2.28688	-2.28688	-2.28688	-2.28688	-2.28688	-2.28688	-2.28688	-2.28688	-2.28688	5.46651	-2.28688	-2.28688	-2.28688	5.46651	-2.28688	-2.28688	-2.28688	-2.28688	5.46651	-2.28688	-2.28688	-2.28688	-2.28688	-2.28688	-2.28688	-2.28688	-2.28688	-2.28688	-2.28688	-2.28688	-2.28688	-2.28688	-2.28688	-2.28688	-2.28688	-2.28688	-2.28688	-2.28688
-1.51154	-1.51154	-1.51154	-1.51154	-1.51154	-1.51154	-1.51154	-1.51154	-1.51154	-1.51154	-1.51154	-1.51154	6.24185	-1.51154	6.24185	-1.51154	-1.51154	-1.51154	6.24185	-1.51154	-1.51154	-1.51154	-1.51154	-1.51154	-1.51154	-1.51154	-1.51154	-1.51154	-1.51154	-1.51154	-1.51154	-1.51154	-1.51154	-1.51154	-1.51154	-1.51154	-1.51154	-1.51154	-1.51154	-1.51154	-1.51154	-1.51154	-1.51154	-1.51154	-1.51154	-1.51154	6.24185	-1.51154	-1.51154	-1.51154
-0.736203	-0.736203	-0.736203	-0.736203	-0.736203	-0.736203	-0.736203	-0.736203	-0.736203	-0.736203	-0.736203	-0.736203	-0.736203	-0.736203	-0.736203	-0.736203	-0.736203	-0.736203	-0.736203	-0.736203	-0.736203	-0.736203	-0.736203	-0.736203	-0.736203	-0.736203	-0.736203	-0.736203	-0.736203	-0.736203	-0.736203	-0.736203	-0.736203	-0.736203	-0.736203	-0.736203	-0.736203	-0.736203	-0.736203	-0.736203	-0.736203	7.01719	-0.736203	-0.736203	-0.736203	-0.736203	-0.736203	-0.736203	14.7706	-0.736203
-0.99465	-0.99465	-0.99465	-0.99465	-0.99465	-0.99465	-0.99465	-0.99465	6.75874	-0.99465	-0.99465	-0.99465	-0.99465	-0.99465	-0.99465	-0.99465	-0.99465	-0.99465	-0.99465	-0.99465	-0.99465	-0.99465	-0.99465	-0.99465	-0.99465	-0.99465	-0.99465	-0.99465	-0.99465	-0.99465	-0.99465	-0.99465	-0.99465	-0.99465	-0.99465	-0.99465	-0.99465	-0.99465	-0.99465	-0.99465	-0.99465	-0.99465	-0.99465	-0.99465	-0.99465	6.75874	-0.99465	6.75874	-0.99465	6.75874
-0.736203	-0.736203	-0.736203	-0.736203	-0.736203	-0.736203	-0.736203	-0.736203	-0.736203	-0.736203	-0.736203	-0.736203	-0.736203	-0.736203	-0.736203	-0.736203	-0.736203	-0.736203	-0.736203	-0.736203	-0.736203	-0.736203	-0.736203	-0.736203	-0.736203	-0.736203	-0.736203	-0.736203	-0.736203	-0.736203	-0.736203	-0.736203	-0.736203	-0.736203	-0.736203	-0.736203	-0.736203	-0.736203	-0.736203	-0.736203	-0.736203	7.01719	-0.736203	-0.736203	-0.736203	-0.736203	-0.736203	7.01719	-0.736203	-0.736203
-0.736203	-0.736203	-0.736203	-0.736203	-0.736203	-0.736203	-0.736203	-0.736203	-0.736203	-0.736203	-0.736203	-0.736203	-0.736203	-0.736203	-0.736203	-0.736203	-0.736203	-0.736203	-0.736203	-0.736203	-0.736203	-0.736203	-0.736203	-0.736203	-0.736203	-0.736203	-0.736203	-0.736203	-0.736203	-0.736203	-0.736203	-0.736203	-0.736203	-0.736203	-0.736203	-0.736203	-0.736203	-0.736203	-0.736203	-0.736203	-0.736203	-0.736203	-0.736203	-0.736203	-0.736203	-0.736203	-0.736203	-0.736203	-0.736203	-0.736203
-0.99465	-0.99465	-0.99465	-0.99465	-0.99465	-0.99465	-0.99465	-0.99465	6.75874	-0.99465	-0.99465	-0.99465	-0.99465	-0.99465	-0.99465	-0.99465	-0.99465	-0.99465	-0.99465	-0.99465	-0.99465	-0.99465	-0.99465	-0.99465	-0.99465	-0.99465	-0.99465	-0.99465	-0.99465	-0.99465	-0.99465	-0.99465	-0.99465	-0.99465	-0.99465	-0.99465	-0.99465	-0.99465	-0.99465	-0.99465	-0.99465	-0.99465	-0.99465	6.75874	-0.99465	-0.99465	6.75874	-0.99465	-0.99465	6.75874
-0.736203	-0.736203	-0.736203	-0.736203	-0.736203	-0.736203	-0.736203	-0.736203	-0.736203	-0.736203	-0.736203	-0.736203	-0.736203	-0.736203	-0.736203	-0.736203	-0.736203	-0.736203	-0.736203	-0.736203	-0.736203	-0.736203	-0.736203	-0.736203	-0.736203	-0.736203	-0.736203	-0.736203	-0.736203	-0.736203	-0.736203	-0.736203	-0.736203	-0.736203	-0.736203	-0.736203	-0.736203	-0.736203	-0.736203	-0.736203	-0.736203	-0.736203	-0.736203	-0.736203	-0.736203	-0.736203	-0.736203	-0.736203	-0.736203	-0.736203
-0.736203	-0.736203	-0.736203	-0.736203	-0.736203	-0.736203	-0.736203	-0.736203	-0.736203	-0.736203	-0.736203	-0.736203	-0.736203	-0.736203	-0.736203	-0.736203	-0.736203	-0.736203	-0.736203	-0.736203	-0.736203	-0.736203	-0.736203	-0.736203	-0.736203	-0.736203	-0.736203	-0.736203	-0.736203	-0.736203	-0.736203	-0.736203	-0.736203	-0.736203	-0.736203	-0.736203	-0.736203	-0.736203	-0.736203	-0.736203	-0.736203	-0.736203	-0.736203	-0.736203	-0.736203	-0.736203	-0.736203	-0.736203	-0.736203	-0.736203
-1.76999	5.98341	-1.76999	-1.76999	5.98341	-1.76999	-1.76999	-1.76999	-1.76999	-1.76999	-1.76999	5.98341	-1.76999	-1.76999	-1.76999	-1.76999	-1.76999	5.98341	-1.76999	-1.76999	-1.76999	-1.76999	-1.76999	-1.76999	-1.76999	-1.76999	-1.76999	-1.76999	-1.76999	-1.76999	-1.76999	-1.76999	-1.76999	-1.76999	-1.76999	-1.76999	-1.76999	-1.76999	-1.76999	-1.76999	-1.76999	-1.76999	-1.76999	-1.76999	-1.76999	-1.76999	-1.76999	-1.76999	-1.76999	-1.76999
-1.76999	-1.76999	-1.76999	-1.76999	-1.76999	-1.76999	-1.76999	-1.76999	-1.76999	5.98341	-1.76999	-1.76999	-1.76999	5.98341	-1.76999	-1.76999	-1.76999	-1.76999	-1.76999	-1.76999	5.98341	-1.76999	-1.76999	-1.76999	5.98341	-1.76999	-1.76999	-1.76999	-1.76999	-1.76999	-1.76999	-1.76999	-1.76999	-1.76999	-1.76999	-1.76999	-1.76999	-1.76999	-1.76999	-1.76999	5.98341	-1.76999	-1.76999	-1.76999	-1.76999	-1.76999	-1.76999	-1.76999	5.98341	-1.76999
-0.878093	-0.878093	-0.878093	-0.878093	-0.878093	-0.878093	-0.878093	-0.878093	-0.878093	-0.878093	-0.878093	-0.878093	-0.878093	-0.878093	-0.878093	-0.878093	-0.878093	-0.878093	-0.878093	-0.878093	2.679	-0.878093	-0.878093	2.679	-0.878093	-0.878093	-0.878093	-0.878093	-0.878093	-0.878093	-0.878093	2.679	-0.878093	-0.878093	-0.878093	2.679	-0.878093	-0.878093	-0.878093	-0.878093	-0.878093	-0.878093	-0.878093	2.679	2.679	-0.878093	2.679	6.23608	-0.878093	2.679
-0.878093	2.679	2.679	-0.878093	-0.878093	-0.878093	-0.878093	-0.878093	-0.878093	-0.878093	-0.878093	-0.878093	-0.878093	-0.878093	-0.878093	-0.878093	-0.878093	-0.878093	-0.878093	-0.878093	-0.878093	-0.878093	-0.878093	-0.878093	-0.878093	-0.878093	-0.878093	-0.878093	-0.878093	-0.878093	-0.878093	-0.878093	-0.878093	-0.878093	-0.878093	-0.878093	-0.878093	-0.878093	-0.878093	-0.878093	-0.878093	-0.878093	-0.878093	2.679	2.679	2.679	2.679	-0.878093	2.679	-0.878093
-1.47094	-1.47094	-1.47094	-1.47094	-1.47094	-1.47094	2.08615	-1.47094	-1.47094	-1.47094	-1.47094	-1.47094	-1.47094	-1.47094	-1.47094	-1.47094	-1.47094	-1.47094	-1.47094	-1.47094	-1.47094	2.08615	-1.47094	2.08615	2.08615	-1.47094	2.08615	5.64324	-1.47094	-1.47094	5.64324	2.08615	-1.47094	-1.47094	2.08615	2.08615	5.64324	-1.47094	-1.47094	-1.47094	-1.47094	-1.47094	9.20033	-1.47094	-1.47094	-1.47094	5.64324	-1.47094	2.08615	5.64324
-1.58951	-1.58951	-1.58951	-1.58951	1.96758	-1.58951	-1.58951	-1.58951	-1.58951	-1.58951	1.96758	1.96758	-1.58951	1.96758	-1.58951	-1.58951	-1.58951	-1.58951	-1.58951	-1.58951	-1.58951	-1.58951	-1.58951	-1.58951	5.52467	1.96758	-1.58951	-1.58951	1.96758	-1.58951	-1.58951	-1.58951	-1.58951	-1.58951	-1.58951	-1.58951	-1.58951	-1.58951	1.96758	-1.58951	-1.58951	-1.58951	-1.58951	-1.58951	1.96758	1.96758	1.96758	-1.58951	-1.58951	1.96758
-2.06379	1.4933	-2.06379	1.4933	-2.06379	-2.06379	1.4933	1.4933	1.4933	-2.06379	-2.06379	1.4933	1.4933	1.4933	-2.06379	-2.06379	-2.06379	1.4933	-2.06379	-2.06379	-2.06379	-2.06379	-2.06379	-2.06379	1.4933	-2.06379	-2.06379	1.4933	-2.06379	1.4933	1.4933	-2.06379	-2.06379	1.4933	-2.06379	-2.06379	-2.06379	-2.06379	-2.06379	-2.06379	-2.06379	-2.06379	-2.06379	-2.06379	-2.06379	1.4933	1.4933	1.4933	1.4933	-2.06379
-1.35237	-1.35237	-1.35237	-1.35237	-1.35237	-1.35237	-1.35237	-1.35237	-1.35237	-1.35237	-1.35237	-1.35237	-1.35237	-1.35237	-1.35237	2.20472	-1.35237	-1.35237	-1.35237	-1.35237	-1.35237	5.76181	5.76181	2.20472	-1.35237	-1.35237	-1.35237	-1.35237	-1.35237	-1.35237	2.20472	2.20472	-1.35237	2.20472	-1.35237	-1.35237	-1.35237	2.20472	-1.35237	-1.35237	2.20472	-1.35237	-1.35237	-1.35237	2.20472	5.76181	2.20472	-1.35237	5.76181	5.76181
-1.2338	-1.2338	-1.2338	-1.2338	-1.2338	-1.2338	-1.2338	-1.2338	-1.2338	-1.2338	-1.2338	-1.2338	5.88038	2.32329	-1.2338	-1.2338	-1.2338	-1.2338	2.32329	-1.2338	-1.2338	-1.2338	-1.2338	-1.2338	2.32329	-1.2338	-1.2338	-1.2338	-1.2338	-1.2338	2.32329	-1.2338	-1.2338	-1.2338	2.32329	2.32329	2.32329	2.32329	5.88038	-1.2338	-1.2338	-1.2338	-1.2338	-1.2338	-1.2338	5.88038	-1.2338	2.32329	5.88038	-1.2338
-0.996662	-0.996662	-0.996662	-0.996662	-0.996662	-0.996662	-0.996662	-0.996662	-0.996662	-0.996662	-0.996662	-0.996662	-0.996662	-0.996662	-0.996662	-0.996662	-0.996662	-0.996662	-0.996662	-0.996662	-0.996662	-0.996662	-0.996662	-0.996662	-0.996662	-0.996662	2.56043	-0.996662	6.11751	-0.996662	2.56043	2.56043	-0.996662	2.56043	-0.996662	-0.996662	-0.996662	-0.996662	-0.996662	-0.996662	2.56043	-0.996662	-0.996662	2.56043	-0.996662	-0.996662	6.11751	2.56043	-0.996662	2.56043
0.781882	-2.77521	4.33897	4.33897	-2.77521	0.781882	0.781882	-2.77521	-2.77521	-2.77521	-2.77521	0.781882	-2.77521	-2.77521	0.781882	-2.77521	-2.77521	-2.77521	0.781882	0.781882	4.33897	-2.77521	0.781882	0.781882	-2.77521	0.781882	0.781882	0.781882	-2.77521	-2.77521	-2.77521	-2.77521	-2.77521	-2.77521	0.781882	-2.77521	0.781882	-2.77521	-2.77521	-2.77521	-2.77521	-2.77521	0.781882	-2.77521	-2.77521	-2.77521	-2.77521	-2.77521	-2.77521	-2.77521
-1.35237	-1.35237	-1.35237	-1.35237	-1.35237	5.76181	-1.35237	-1.35237	2.20472	-1.35237	-1.35237	-1.35237	-1.35237	-1.35237	2.20472	-1.35237	-1.35237	2.20472	-1.35237	-1.35237	-1.35237	-1.35237	-1.35237	2.20472	-1.35237	-1.35237	-1.35237	-1.35237	-1.35237	-1.35237	-1.35237	-1.35237	-1.35237	-1.35237	-1.35237	-1.35237	-1.35237	-1.35237	-1.35237	-1.35237	-1.35237	-1.35237	-1.35237	-1.35237	-1.35237	2.20472	2.20472	-1.35237	-1.35237	2.20472
-0.759523	-0.759523	-0.759523	-0.759523	-0.759523	-0.759523	-0.759523	-0.759523	-0.759523	-0.759523	-0.759523	-0.759523	-0.759523	-0.759523	-0.759523	-0.759523	-0.759523	-0.759523	-0.759523	-0.759523	-0.759523	-0.759523	2.79757	-0.759523	-0.759523	-0.759523	-0.759523	-0.759523	-0.759523	-0.759523	-0.759523	-0.759523	-0.759523	-0.759523	-0.759523	-0.759523	-0.759523	-0.759523	-0.759523	-0.759523	-0.759523	2.79757	2.79757	-0.759523	-0.759523	-0.759523	2.79757	-0.759523	2.79757	-0.759523
-1.2338	-1.2338	2.32329	2.32329	-1.2338	-1.2338	-1.2338	-1.2338	-1.2338	-1.2338	-1.2338	-1.2338	-1.2338	-1.2338	-1.2338	-1.2338	-1.2338	-1.2338	-1.2338	-1.2338	-1.2338	5.88038	-1.2338	-1.2338	-1.2338	2.32329	-1.2338	-1.2338	-1.2338	-1.2338	-1.2338	-1.2338	-1.2338	2.32329	-1.2338	-1.2338	-1.2338	-1.2338	-1.2338	-1.2338	-1.2338	-1.2338	-1.2338	-1.2338	-1.2338	-1.2338	-1.2338	-1.2338	2.32329	5.88038
1.84901	-1.70808	1.84901	8.96319	1.84901	-1.70808	1.84901	-1.70808	-1.70808	-1.70808	1.84901	-1.70808	-1.70808	-1.70808	-1.70808	1.84901	-1.70808	-1.70808	-1.70808	-1.70808	-1.70808	-1.70808	-1.70808	-1.70808	-1.70808	-1.70808	-1.70808	-1.70808	-1.70808	-1.70808	-1.70808	-1.70808	-1.70808	-1.70808	-1.70808	-1.70808	-1.70808	-1.70808	-1.70808	-1.70808	-1.70808	1.84901	-1.70808	-1.70808	-1.70808	5.4061	1.84901	-1.70808	-1.70808	1.84901
0.781882	-2.77521	-2.77521	0.781882	0.781882	-2.77521	-2.77521	-2.77521	-2.77521	0.781882	0.781882	-2.77521	4.33897	0.781882	0.781882	-2.77521	-2.77521	0.781882	0.781882	0.781882	-2.77521	-2.77521	4.33897	0.781882	0.781882	-2.77521	0.781882	-2.77521	-2.77521	0.781882	-2.77521	-2.77521	0.781882	4.33897	-2.77521	-2.77521	-2.77521	-2.77521	0.781882	-2.77521	0.781882	-2.77521	-2.77521	0.781882	-2.77521	0.781882	0.781882	0.781882	-2.77521	0.781882
-1.94522	-1.94522	-1.94522	5.16896	-1.94522	-1.94522	1.61187	-1.94522	-1.94522	-1.94522	1.61187	5.16896	-1.94522	-1.94522	1.61187	-1.94522	-1.94522	-1.94522	-1.94522	-1.94522	-1.94522	-1.94522	-1.94522	-1.94522	-1.94522	1.61187	1.61187	1.61187	1.61187	-1.94522	-1.94522	-1.94522	1.61187	-1.94522	-1.94522	1.61187	-1.94522	-1.94522	1.61187	-1.94522	-1.94522	1.61187	-1.94522	1.61187	-1.94522	-1.94522	-1.94522	5.16896	5.16896	1.61187
-1.82665	-1.82665	-1.82665	-1.82665	-1.82665	-1.82665	-1.82665	-1.82665	-1.82665	-1.82665	1.73044	5.28753	-1.82665	-1.82665	-1.82665	-1.82665	5.28753	1.73044	-1.82665	-1.82665	-1.82665	-1.82665	-1.82665	-1.82665	-1.82665	-1.82665	-1.82665	-1.82665	1.73044	8.84462	1.73044	-1.82665	-1.82665	-1.82665	-1.82665	-1.82665	-1.82665	-1.82665	-1.82665	-1.82665	-1.82665	-1.82665	-1.82665	-1.82665	-1.82665	-1.82665	-1.82665	-1.82665	-1.82665	-1.82665
-1.94522	-1.94522	-1.94522	-1.94522	-1.94522	-1.94522	1.61187	-1.94522	1.61187	-1.94522	-1.94522	1.61187	-1.94522	-1.94522	-1.94522	-1.94522	1.61187	5.16896	1.61187	-1.94522	-1.94522	-1.94522	-1.94522	-1.94522	-1.94522	-1.94522	1.61187	1.61187	5.16896	-1.94522	1.61187	1.61187	-1.94522	-1.94522	-1.94522	-1.94522	-1.94522	-1.94522	-1.94522	1.61187	-1.94522	-1.94522	-1.94522	-1.94522	1.61187	1.61187	1.61187	1.61187	1.61187	-1.94522
-1.47094	-1.47094	-1.47094	-1.47094	-1.47094	-1.47094	-1.47094	-1.47094	-1.47094	-1.47094	-1.47094	-1.47094	-1.47094	-1.47094	-1.47094	-1.47094	-1.47094	-1.47094	-1.47094	-1.47094	-1.47094	-1.47094	2.08615	5.64324	9.20033	-1.47094	-1.47094	2.08615	-1.47094	-1.47094	-1.47094	-1.47094	2.08615	-1.47094	2.08615	-1.47094	-1.47094	5.64324	2.08615	-1.47094	-1.47094	-1.47094	2.08615	-1.47094	2.08615	2.08615	9.20033	2.08615	5.64324	5.64324
-0.878093	-0.878093	-0.878093	-0.878093	-0.878093	-0.878093	-0.878093	-0.878093	2.679	-0.878093	-0.878093	-0.878093	-0.878093	-0.878093	-0.878093	-0.878093	-0.878093	-0.878093	-0.878093	-0.878093	-0.878093	-0.878093	-0.878093	-0.878093	-0.878093	-0.878093	-0.878093	-0.878093	2.679	-0.878093	-0.878093	-0.878093	-0.878093	2.679	-0.878093	-0.878093	-0.878093	6.23608	2.679	-0.878093	-0.878093	-0.878093	-0.878093	-0.878093	6.23608	-0.878093	2.679	2.679	2.679	2.679
-1.35237	-1.35237	-1.35237	-1.35237	-1.35237	-1.35237	-1.35237	-1.35237	-1.35237	-1.35237	-1.35237	-1.35237	-1.35237	2.20472	-1.35237	2.20472	-1.35237	2.20472	-1.35237	-1.35237	-1.35237	-1.35237	-1.35237	-1.35237	-1.35237	2.20472	2.20472	2.20472	-1.35237	-1.35237	2.20472	-1.35237	-1.35237	-1.35237	2.20472	-1.35237	-1.35237	-1.35237	-1.35237	-1.35237	2.20472	-1.35237	2.20472	-1.35237	-1.35237	-1.35237	5.76181	2.20472	2.20472	2.20472
-1.11523	-1.11523	2.44186	-1.11523	2.44186	-1.11523	-1.11523	-1.11523	-1.11523	-1.11523	-1.11523	-1.11523	-1.11523	-1.11523	-1.11523	2.44186	-1.11523	-1.11523	-1.11523	-1.11523	-1.11523	-1.11523	-1.11523	-1.11523	-1.11523	-1.11523	-1.11523	2.44186	-1.11523	-1.11523	-1.11523	-1.11523	-1.11523	-1.11523	-1.11523	-1.11523	5.99895	9.55603	2.44186	-1.11523	2.44186	-1.11523	-1.11523	2.44186	-1.11523	2.44186	2.44186	-1.11523	-1.11523	-1.11523
-1.11523	2.44186	-1.11523	-1.11523	-1.11523	-1.11523	-1.11523	-1.11523	-1.11523	-1.11523	-1.11523	-1.11523	-1.11523	-1.11523	-1.11523	-1.11523	-1.11523	2.44186	2.44186	-1.11523	-1.11523	-1.11523	-1.11523	-1.11523	-1.11523	-1.11523	-1.11523	-1.11523	-1.11523	2.44186	2.44186	2.44186	-1.11523	-1.11523	-1.11523	-1.11523	-1.11523	-1.11523	-1.11523	-1.11523	2.44186	-1.11523	-1.11523	-1.11523	-1.11523	-1.11523	-1.11523	-1.11523	-1.11523	2.44186
-1.58951	-1.58951	-1.58951	-1.58951	-1.58951	-1.58951	-1.58951	-1.58951	-1.58951	-1.58951	1.96758	-1.58951	9.08176	1.96758	1.96758	-1.58951	-1.58951	-1.58951	-1.58951	-1.58951	-1.58951	1.96758	-1.58951	-1.58951	-1.58951	-1.58951	1.96758	-1.58951	-1.58951	-1.58951	-1.58951	-1.58951	-1.58951	-1.58951	-1.58951	-1.58951	-1.58951	-1.58951	-1.58951	-1.58951	-1.58951	1.96758	-1.58951	-1.58951	1.96758	1.96758	5.52467	5.52467	5.52467	-1.58951
-1.82665	-1.82665	-1.82665	-1.82665	-1.82665	-1.82665	-1.82665	1.73044	-1.82665	-1.82665	1.73044	-1.82665	-1.82665	-1.82665	-1.82665	5.28753	-1.82665	1.73044	-1.82665	-1.82665	1.73044	-1.82665	1.73044	-1.82665	1.73044	-1.82665	-1.82665	1.73044	1.73044	-1.82665	-1.82665	-1.82665	1.73044	-1.82665	-1.82665	-1.82665	-1.82665	-1.82665	-1.82665	1.73044	-1.82665	1.73044	-1.82665	-1.82665	-1.82665	-1.82665	-1.82665	-1.82665	-1.82665	-1.82665
-0.640953	-0.640953	-0.640953	-0.640953	-0.640953	-0.640953	-0.640953	-0.640953	-0.640953	-0.640953	-0.640953	-0.640953	-0.640953	-0.640953	-0.640953	-0.640953	-0.640953	-0.640953	-0.640953	-0.640953	-0.640953	-0.640953	-0.640953	-0.640953	-0.640953	-0.640953	-0.640953	-0.640953	-0.640953	-0.640953	-0.640953	-0.640953	2.91614	-0.640953	-0.640953	2.91614	-0.640953	-0.640953	2.91614	2.91614	-0.640953	-0.640953	-0.640953	-0.640953	2.91614	6.47322	6.47322	-0.640953	-0.640953	6.47322
-1.35237	-1.35237	-1.35237	2.20472	2.20472	-1.35237	-1.35237	-1.35237	-1.35237	-1.35237	-1.35237	-1.35237	2.20472	-1.35237	-1.35237	-1.35237	-1.35237	-1.35237	-1.35237	-1.35237	2.20472	2.20472	-1.35237	-1.35237	2.20472	-1.35237	-1.35237	-1.35237	-1.35237	-1.35237	-1.35237	2.20472	-1.35237	2.20472	-1.35237	-1.35237	-1.35237	-1.35237	-1.35237	-1.35237	-1.35237	-1.35237	-1.35237	2.20472	-1.35237	-1.35237	-1.35237	2.20472	-1.35237	2.20472
2.08615	2.08615	2.08615	2.08615	-1.47094	-1.47094	-1.47094	-1.47094	-1.47094	2.08615	2.08615	-1.47094	-1.47094	-1.47094	-1.47094	-1.47094	-1.47094	-1.47094	-1.47094	-1.47094	-1.47094	-1.47094	-1.47094	-1.47094	-1.47094	2.08615	-1.47094	-1.47094	-1.47094	-1.47094	-1.47094	-1.47094	-1.47094	-1.47094	-1.47094	2.08615	-1.47094	-1.47094	2.08615	-1.47094	2.08615	-1.47094	2.08615	-1.47094	-1.47094	2.08615	2.08615	-1.47094	-1.47094	-1.47094
-0.640953	-0.640953	-0.640953	-0.640953	-0.640953	-0.640953	-0.640953	-0.640953	-0.640953	-0.640953	-0.640953	-0.640953	-0.640953	-0.640953	-0.640953	-0.640953	-0.640953	-0.640953	-0.640953	-0.640953	-0.640953	-0.640953	-0.640953	-0.640953	-0.640953	-0.640953	-0.640953	-0.640953	-0.640953	-0.640953	-0.640953	-0.640953	-0.640953	-0.640953	-0.640953	2.91614	-0.640953	2.91614	-0.640953	2.91614	-0.640953	-0.640953	-0.640953	-0.640953	6.47322	2.91614	-0.640953	2.91614	-0.640953	6.47322
-0.759523	-0.759523	-0.759523	-0.759523	-0.759523	-0.759523	-0.759523	-0.759523	-0.759523	-0.759523	2.79757	-0.759523	-0.759523	-0.759523	-0.759523	-0.759523	-0.759523	-0.759523	-0.759523	-0.759523	-0.759523	-0.759523	-0.759523	-0.759523	-0.759523	-0.759523	-0.759523	-0.759523	-0.759523	-0.759523	-0.759523	-0.759523	-0.759523	-0.759523	-0.759523	-0.759523	-0.759523	-0.759523	-0.759523	-0.759523	2.79757	2.79757	-0.759523	-0.759523	-0.759523	-0.759523	-0.759523	-0.759523	-0.759523	-0.759523
-1.2338	-1.2338	-1.2338	2.32329	2.32329	2.32329	-1.2338	2.32329	-1.2338	2.32329	-1.2338	-1.2338	-1.2338	-1.2338	-1.2338	-1.2338	-1.2338	-1.2338	-1.2338	-1.2338	-1.2338	-1.2338	-1.2338	-1.2338	-1.2338	-1.2338	-1.2338	-1.2338	-1.2338	-1.2338	2.32329	2.32329	2.32329	5.88038	2.32329	-1.2338	2.32329	2.32329	-1.2338	-1.2338	-1.2338	2.32329	-1.2338	2.32329	2.32329	5.88038	5.88038	2.32329	2.32329	2.32329
-1.35237	2.20472	-1.35237	-1.35237	-1.35237	-1.35237	-1.35237	-1.35237	2.20472	-1.35237	-1.35237	2.20472	-1.35237	2.20472	-1.35237	-1.35237	2.20472	-1.35237	-1.35237	-1.35237	-1.35237	-1.35237	-1.35237	-1.35237	2.20472	-1.35237	-1.35237	-1.35237	-1.35237	-1.35237	-1.35237	-1.35237	2.20472	-1.35237	-1.35237	-1.35237	-1.35237	-1.35237	-1.35237	-1.35237	2.20472	2.20472	5.76181	-1.35237	-1.35237	2.20472	-1.35237	2.20472	-1.35237	-1.35237
-2.30093	4.81325	1.25616	4.81325	-2.30093	1.25616	1.25616	-2.30093	-2.30093	1.25616	-2.30093	-2.30093	1.25616	1.25616	-2.30093	-2.30093	-2.30093	-2.30093	1.25616	-2.30093	1.25616	1.25616	-2.30093	-2.30093	-2.30093	-2.30093	-2.30093	1.25616	-2.30093	-2.30093	-2.30093	-2.30093	-2.30093	-2.30093	-2.30093	1.25616	-2.30093	-2.30093	-2.30093	-2.30093	1.25616	-2.30093	-2.30093	-2.30093	-2.30093	-2.30093	-2.30093	-2.30093	-2.30093	1.25616
-1.35237	2.20472	2.20472	-1.35237	-1.35237	-1.35237	-1.35237	-1.35237	-1.35237	-1.35237	2.20472	-1.35237	5.76181	-1.35237	2.20472	-1.35237	-1.35237	-1.35237	-1.35237	-1.35237	-1.35237	-1.35237	-1.35237	-1.35237	-1.35237	-1.35237	-1.35237	-1.35237	-1.35237	-1.35237	-1.35237	-1.35237	-1.35237	-1.35237	-1.35237	-1.35237	-1.35237	-1.35237	-1.35237	-1.35237	-1.35237	-1.35237	-1.35237	2.20472	2.20472	2.20472	5.76181	2.20472	-1.35237	5.76181
-0.996662	-0.996662	-0.996662	-0.996662	-0.996662	-0.996662	-0.996662	-0.996662	-0.996662	-0.996662	-0.996662	-0.996662	-0.996662	-0.996662	2.56043	2.56043	2.56043	-0.996662	-0.996662	-0.996662	-0.996662	-0.996662	-0.996662	-0.996662	-0.996662	-0.996662	-0.996662	-0.996662	-0.996662	-0.996662	-0.996662	-0.996662	-0.996662	-0.996662	-0.996662	-0.996662	-0.996662	-0.996662	-0.996662	-0.996662	-0.996662	-0.996662	-0.996662	-0.996662	-0.996662	-0.996662	-0.996662	-0.996662	2.56043	-0.996662
-1.47094	-1.47094	-1.47094	-1.47094	-1.47094	-1.47094	-1.47094	-1.47094	2.08615	-1.47094	2.08615	-1.47094	2.08615	-1.47094	2.08615	-1.47094	-1.47094	-1.47094	-1.47094	-1.47094	-1.47094	-1.47094	-1.47094	-1.47094	-1.47094	-1.47094	2.08615	2.08615	-1.47094	2.08615	2.08615	-1.47094	-1.47094	-1.47094	-1.47094	-1.47094	2.08615	-1.47094	-1.47094	-1.47094	2.08615	-1.47094	2.08615	5.64324	-1.47094	2.08615	-1.47094	5.64324	-1.47094	2.08615
1.73044	1.73044	-1.82665	1.73044	1.73044	1.73044	-1.82665	1.73044	-1.82665	-1.82665	1.73044	1.73044	5.28753	-1.82665	-1.82665	-1.82665	-1.82665	-1.82665	-1.82665	-1.82665	-1.82665	-1.82665	-1.82665	-1.82665	-1.82665	-1.82665	-1.82665	-1.82665	-1.82665	-1.82665	-1.82665	-1.82665	-1.82665	-1.82665	-1.82665	-1.82665	-1.82665	-1.82665	-1.82665	-1.82665	-1.82665	1.73044	-1.82665	-1.82665	5.28753	1.73044	5.28753	-1.82665	-1.82665	1.73044
-1.94522	-1.94522	-1.94522	-1.94522	-1.94522	-1.94522	-1.94522	-1.94522	-1.94522	-1.94522	1.61187	-1.94522	-1.94522	-1.94522	-1.94522	-1.94522	-1.94522	-1.94522	1.61187	-1.94522	5.16896	5.16896	1.61187	1.61187	1.61187	-1.94522	-1.94522	1.61187	1.61187	-1.94522	-1.94522	-1.94522	-1.94522	-1.94522	-1.94522	-1.94522	-1.94522	-1.94522	-1.94522	-1.94522	-1.94522	1.61187	1.61187	1.61187	5.16896	5.16896	-1.94522	-1.94522	1.61187	1.61187
-1.82665	1.73044	-1.82665	-1.82665	1.73044	-1.82665	1.73044	-1.82665	1.73044	-1.82665	1.73044	-1.82665	1.73044	-1.82665	-1.82665	-1.82665	1.73044	1.73044	1.73044	1.73044	-1.82665	-1.82665	-1.82665	-1.82665	-1.82665	-1.82665	-1.82665	-1.82665	-1.82665	-1.82665	-1.82665	1.73044	-1.82665	-1.82665	-1.82665	-1.82665	-1.82665	-1.82665	-1.82665	-1.82665	1.73044	1.73044	-1.82665	-1.82665	5.28753	1.73044	-1.82665	-1.82665	5.28753	-1.82665
-0.640953	-0.640953	-0.640953	-0.640953	-0.640953	-0.640953	-0.640953	-0.640953	-0.640953	-0.640953	-0.640953	-0.640953	-0.640953	-0.640953	-0.640953	-0.640953	-0.640953	-0.640953	-0.640953	-0.640953	-0.640953	-0.640953	-0.640953	-0.640953	-0.640953	-0.640953	-0.640953	-0.640953	-0.640953	-0.640953	-0.640953	-0.640953	2.91614	-0.640953	-0.640953	-0.640953	-0.640953	-0.640953	-0.640953	-0.640953	2.91614	-0.640953	-0.640953	-0.640953	-0.640953	2.91614	-0.640953	-0.640953	-0.640953	6.47322
-1.11523	-1.11523	-1.11523	-1.11523	-1.11523	-1.11523	-1.11523	-1.11523	2.44186	-1.11523	5.99895	-1.11523	-1.11523	-1.11523	-1.11523	2.44186	-1.11523	-1.11523	-1.11523	-1.11523	-1.11523	-1.11523	-1.11523	-1.11523	-1.11523	-1.11523	-1.11523	-1.11523	-1.11523	-1.11523	-1.11523	-1.11523	-1.11523	-1.11523	-1.11523	-1.11523	-1.11523	-1.11523	-1.11523	2.44186	-1.11523	-1.11523	-1.11523	2.44186	2.44186	2.44186	2.44186	-1.11523	2.44186	2.44186
8.1332	-2.53807	4.57611	1.01902	-2.53807	1.01902	-2.53807	-2.53807	1.01902	-2.53807	-2.53807	1.01902	1.01902	4.57611	-2.53807	1.01902	-2.53807	-2.53807	1.01902	-2.53807	-2.53807	-2.53807	1.01902	1.01902	-2.53807	-2.53807	-2.53807	-2.53807	-2.53807	-2.53807	-2.53807	-2.53807	-2.53807	-2.53807	-2.53807	-2.53807	1.01902	-2.53807	-2.53807	-2.53807	-2.53807	-2.53807	-2.53807	-2.53807	-2.53807	1.01902	1.01902	4.57611	1.01902	-2.53807
-1.11523	-1.11523	-1.11523	-1.11523	-1.11523	-1.11523	-1.11523	-1.11523	-1.11523	-1.11523	2.44186	2.44186	-1.11523	2.44186	-1.11523	-1.11523	-1.11523	-1.11523	-1.11523	-1.11523	2.44186	-1.11523	-1.11523	-1.11523	-1.11523	-1.11523	-1.11523	-1.11523	-1.11523	-1.11523	-1.11523	-1.11523	2.44186	-1.11523	-1.11523	-1.11523	-1.11523	-1.11523	-1.11523	-1.11523	-1.11523	-1.11523	2.44186	-1.11523	-1.11523	-1.11523	-1.11523	-1.11523	5.99895	5.99895
-0.393691	-0.393691	-0.393691	-0.393691	-0.393691	-0.393691	-0.393691	-0.393691	-0.393691	-0.393691	-0.393691	-0.393691	-0.393691	-0.393691	-0.393691	-0.393691	-0.393691	-0.393691	-0.393691	-0.393691	-0.393691	-0.393691	-0.393691	-0.393691	-0.393691	-0.393691	-0.393691	-0.393691	-0.393691	-0.393691	-0.393691	-0.393691	-0.393691	-0.393691	-0.393691	-0.393691	-0.393691	-0.393691	-0.393691	-0.393691	-0.393691	-0.393691	-0.393691	-0.393691	-0.393691	-0.393691	-0.393691	-0.393691	-0.393691	-0.393691
-0.393691	-0.393691	-0.393691	-0.393691	-0.393691	-0.393691	-0.393691	-0.393691	-0.393691	-0.393691	-0.393691	-0.393691	-0.393691	-0.393691	-0.393691	-0.393691	-0.393691	-0.393691	-0.393691	-0.393691	-0.393691	-0.393691	-0.393691	-0.393691	-0.393691	-0.393691	-0.393691	-0.393691	-0.393691	-0.393691	-0.393691	-0.393691	-0.393691	-0.393691	-0.393691	-0.393691	-0.393691	-0.393691	-0.393691	-0.393691	-0.393691	-0.393691	-0.393691	-0.393691	-0.393691	-0.393691	-0.393691	-0.393691	-0.393691	-0.393691
-0.969021	-0.969021	-0.969021	-0.969021	-0.969021	-0.969021	-0.969021	-0.969021	-0.969021	-0.969021	-0.969021	-0.969021	16.2909	-0.969021	-0.969021	-0.969021	-0.969021	-0.969021	-0.969021	-0.969021	-0.969021	-0.969021	-0.969021	-0.969021	-0.969021	-0.969021	-0.969021	-0.969021	-0.969021	-0.969021	-0.969021	-0.969021	-0.969021	-0.969021	-0.969021	-0.969021	-0.969021	-0.969021	-0.969021	-0.969021	-0.969021	-0.969021	-0.969021	-0.969021	-0.969021	-0.969021	-0.969021	-0.969021	-0.969021	-0.969021
-0.393691	-0.393691	-0.393691	-0.393691	-0.393691	-0.393691	-0.393691	-0.393691	-0.393691	-0.393691	-0.393691	-0.393691	-0.393691	-0.393691	-0.393691	-0.393691	-0.393691	-0.393691	-0.393691	-0.393691	-0.393691	-0.393691	-0.393691	-0.393691	-0.393691	-0.393691	-0.393691	-0.393691	-0.393691	-0.393691	-0.393691	-0.393691	-0.393691	-0.393691	8.23627	-0.393691	8.23627	-0.393691	-0.393691	-0.393691	-0.393691	-0.393691	-0.393691	-0.393691	-0.393691	-0.393691	-0.393691	-0.393691	-0.393691	-0.393691
-0.681356	-0.681356	-0.681356	-0.681356	-0.681356	-0.681356	-0.681356	-0.681356	-0.681356	-0.681356	-0.681356	-0.681356	-0.681356	-0.681356	-0.681356	-0.681356	7.9486	-0.681356	-0.681356	-0.681356	-0.681356	-0.681356	-0.681356	-0.681356	-0.681356	-0.681356	-0.681356	-0.681356	-0.681356	-0.681356	-0.681356	-0.681356	-0.681356	-0.681356	-0.681356	-0.681356	-0.681356	-0.681356	-0.681356	-0.681356	-0.681356	-0.681356	-0.681356	-0.681356	-0.681356	-0.681356	-0.681356	-0.681356	7.9486	-0.681356
-0.393691	-0.393691	-0.393691	-0.393691	-0.393691	-0.393691	-0.393691	-0.393691	-0.393691	-0.393691	-0.393691	-0.393691	-0.393691	-0.393691	-0.393691	-0.393691	-0.393691	-0.393691	-0.393691	-0.393691	-0.393691	-0.393691	-0.393691	-0.393691	-0.393691	-0.393691	-0.393691	-0.393691	-0.393691	-0.393691	-0.393691	-0.393691	-0.393691	-0.393691	-0.393691	-0.393691	-0.393691	-0.393691	-0.393691	-0.393691	-0.393691	-0.393691	-0.393691	-0.393691	-0.393691	-0.393691	-0.393691	-0.393691	-0.393691	8.23627
-0.681356	-0.681356	-0.681356	-0.681356	-0.681356	-0.681356	-0.681356	-0.681356	-0.681356	-0.681356	-0.681356	-0.681356	-0.681356	-0.681356	-0.681356	-0.681356	-0.681356	-0.681356	7.9486	-0.681356	-0.681356	-0.681356	-0.681356	-0.681356	-0.681356	-0.681356	-0.681356	-0.681356	-0.681356	-0.681356	-0.681356	-0.681356	-0.681356	-0.681356	-0.681356	-0.681356	-0.681356	-0.681356	-0.681356	-0.681356	-0.681356	-0.681356	-0.681356	-0.681356	-0.681356	-0.681356	-0.681356	-0.681356	-0.681356	-0.681356
-0.393691	-0.393691	-0.393691	-0.393691	-0.393691	-0.393691	-0.393691	-0.393691	-0.393691	-0.393691	-0.393691	-0.393691	-0.393691	-0.393691	-0.393691	-0.393691	-0.393691	-0.393691	-0.393691	-0.393691	-0.393691	-0.393691	-0.393691	-0.393691	-0.393691	-0.393691	-0.393691	-0.393691	-0.393691	-0.393691	-0.393691	-0.393691	-0.393691	-0.393691	-0.393691	-0.393691	-0.393691	-0.393691	-0.393691	-0.393691	-0.393691	-0.393691	-0.393691	-0.393691	-0.393691	-0.393691	-0.393691	-0.393691	-0.393691	-0.393691
-0.393691	-0.393691	-0.393691	-0.393691	-0.393691	-0.393691	-0.393691	-0.393691	-0.393691	-0.393691	-0.393691	-0.393691	-0.393691	-0.393691	-0.393691	-0.393691	-0.393691	-0.393691	-0.393691	-0.393691	-0.393691	-0.393691	-0.393691	-0.393691	-0.393691	-0.393691	-0.393691	-0.393691	-0.393691	-0.393691	-0.393691	-0.393691	-0.393691	-0.393691	-0.393691	-0.393691	-0.393691	-0.393691	-0.393691	-0.393691	-0.393691	-0.393691	-0.393691	-0.393691	-0.393691	-0.393691	-0.393691	-0.393691	-0.393691	-0.393691
-0.681356	-0.681356	-0.681356	-0.681356	-0.681356	-0.681356	-0.681356	-0.681356	-0.681356	-0.681356	-0.681356	-0.681356	-0.681356	-0.681356	7.9486	-0.681356	-0.681356	-0.681356	-0.681356	-0.681356	-0.681356	-0.681356	-0.681356	-0.681356	-0.681356	-0.681356	-0.681356	-0.681356	-0.681356	-0.681356	-0.681356	-0.681356	-0.681356	-0.681356	-0.681356	-0.681356	-0.681356	-0.681356	-0.681356	-0.681356	-0.681356	-0.681356	-0.681356	-0.681356	-0.681356	-0.681356	-0.681356	-0.681356	-0.681356	-0.681356
-0.681356	-0.681356	-0.681356	-0.681356	-0.681356	7.9486	-0.681356	-0.681356	-0.681356	-0.681356	-0.681356	-0.681356	-0.681356	-0.681356	-0.681356	-0.681356	-0.681356	-0.681356	-0.681356	-0.681356	-0.681356	-0.681356	-0.681356	-0.681356	-0.681356	-0.681356	-0.681356	-0.681356	-0.681356	-0.681356	-0.681356	-0.681356	-0.681356	-0.681356	-0.681356	-0.681356	-0.681356	-0.681356	-0.681356	-0.681356	7.9486	-0.681356	-0.681356	-0.681356	-0.681356	-0.681356	-0.681356	-0.681356	-0.681356	-0.681356
-0.393691	-0.393691	-0.393691	-0.393691	-0.393691	-0.393691	-0.393691	-0.393691	-0.393691	-0.393691	-0.393691	-0.393691	-0.393691	-0.393691	-0.393691	-0.393691	-0.393691	-0.393691	-0.393691	-0.393691	-0.393691	-0.393691	-0.393691	-0.393691	-0.393691	-0.393691	-0.393691	-0.393691	-0.393691	-0.393691	-0.393691	-0.393691	-0.393691	-0.393691	-0.393691	-0.393691	-0.393691	-0.393691	-0.393691	-0.393691	-0.393691	-0.393691	-0.393691	-0.393691	-0.393691	-0.393691	-0.393691	-0.393691	-0.393691	8.23627
-0.393691	-0.393691	-0.393691	-0.393691	-0.393691	-0.393691	-0.393691	-0.393691	-0.393691	-0.393691	-0.393691	-0.393691	-0.393691	-0.393691	-0.393691	-0.393691	-0.393691	-0.393691	-0.393691	-0.393691	-0.393691	-0.393691	-0.393691	-0.393691	-0.393691	-0.393691	-0.393691	-0.393691	-0.393691	-0.393691	-0.393691	-0.393691	-0.393691	-0.393691	-0.393691	-0.393691	-0.393691	-0.393691	-0.393691	-0.393691	-0.393691	-0.393691	-0.393691	-0.393691	-0.393691	-0.393691	-0.393691	-0.393691	-0.393691	-0.393691
-0.393691	-0.393691	-0.393691	-0.393691	-0.393691	-0.393691	-0.393691	-0.393691	-0.393691	-0.393691	-0.393691	-0.393691	-0.393691	-0.393691	-0.393691	-0.393691	-0.393691	-0.393691	-0.393691	-0.393691	-0.393691	-0.393691	-0.393691	-0.393691	-0.393691	-0.393691	-0.393691	-0.393691	-0.393691	-0.393691	-0.393691	-0.393691	-0.393691	-0.393691	-0.393691	-0.393691	-0.393691	-0.393691	-0.393691	-0.393691	-0.393691	-0.393691	-0.393691	-0.393691	-0.393691	-0.393691	-0.393691	-0.393691	8.23627	-0.393691
-0.681356	-0.681356	-0.681356	-0.681356	-0.681356	7.9486	-0.681356	-0.681356	-0.681356	-0.681356	-0.681356	-0.681356	-0.681356	-0.681356	-0.681356	-0.681356	-0.681356	-0.681356	-0.681356	-0.681356	-0.681356	-0.681356	-0.681356	-0.681356	-0.681356	-0.681356	-0.681356	-0.681356	-0.681356	-0.681356	-0.681356	-0.681356	-0.681356	-0.681356	-0.681356	-0.681356	-0.681356	-0.681356	-0.681356	-0.681356	-0.681356	-0.681356	-0.681356	-0.681356	-0.681356	-0.681356	-0.681356	-0.681356	-0.681356	7.9486
-0.681356	-0.681356	-0.681356	-0.681356	-0.681356	-0.681356	-0.681356	-0.681356	-0.681356	-0.681356	-0.681356	-0.681356	-0.681356	-0.681356	-0.681356	7.9486	-0.681356	-0.681356	-0.681356	-0.681356	-0.681356	-0.681356	-0.681356	-0.681356	-0.681356	-0.681356	-0.681356	-0.681356	-0.681356	-0.681356	-0.681356	-0.681356	-0.681356	-0.681356	-0.681356	-0.681356	-0.681356	-0.681356	-0.681356	-0.681356	-0.681356	-0.681356	-0.681356	-0.681356	-0.681356	-0.681356	-0.681356	-0.681356	-0.681356	-0.681356
-0.969021	-0.969021	-0.969021	-0.969021	-0.969021	-0.969021	-0.969021	-0.969021	-0.969021	-0.969021	-0.969021	-0.969021	-0.969021	-0.969021	-0.969021	-0.969021	7.66094	7.66094	-0.969021	-0.969021	-0.969021	-0.969021	-0.969021	-0.969021	-0.969021	-0.969021	-0.969021	-0.969021	-0.969021	-0.969021	-0.969021	-0.969021	-0.969021	-0.969021	-0.969021	-0.969021	-0.969021	-0.969021	-0.969021	-0.969021	-0.969021	-0.969021	-0.969021	-0.969021	-0.969021	-0.969021	-0.969021	-0.969021	-0.969021	-0.969021
-0.969021	-0.969021	-0.969021	-0.969021	-0.969021	-0.969021	-0.969021	-0.969021	-0.969021	-0.969021	-0.969021	-0.969021	-0.969021	-0.969021	-0.969021	-0.969021	-0.969021	-0.969021	-0.969021	-0.969021	-0.969021	-0.969021	7.66094	7.66094	-0.969021	-0.969021	-0.969021	-0.969021	-0.969021	-0.969021	-0.969021	-0.969021	7.66094	-0.969021	-0.969021	7.66094	-0.969021	-0.969021	-0.969021	-0.969021	-0.969021	-0.969021	-0.969021	-0.969021	-0.969021	-0.969021	-0.969021	16.2909	7.66094	7.66094
-0.969021	-0.969021	-0.969021	-0.969021	-0.969021	7.66094	7.66094	-0.969021	-0.969021	-0.969021	-0.969021	-0.969021	-0.969021	-0.969021	-0.969021	-0.969021	-0.969021	-0.969021	-0.969021	-0.969021	-0.969021	-0.969021	-0.969021	-0.969021	-0.969021	-0.969021	-0.969021	-0.969021	-0.969021	-0.969021	-0.969021	-0.969021	-0.969021	-0.969021	-0.969021	-0.969021	-0.969021	-0.969021	-0.969021	-0.969021	-0.969021	-0.969021	-0.969021	-0.969021	-0.969021	-0.969021	-0.969021	-0.969021	-0.969021	-0.969021
-0.393691	-0.393691	-0.393691	-0.393691	-0.393691	-0.393691	-0.393691	-0.393691	-0.393691	-0.393691	-0.393691	-0.393691	-0.393691	-0.393691	-0.393691	-0.393691	-0.393691	-0.393691	-0.393691	-0.393691	-0.393691	-0.393691	-0.393691	-0.393691	-0.393691	-0.393691	-0.393691	-0.393691	-0.393691	-0.393691	-0.393691	-0.393691	-0.393691	-0.393691	-0.393691	-0.393691	-0.393691	-0.393691	-0.393691	-0.393691	-0.393691	-0.393691	-0.393691	-0.393691	-0.393691	-0.393691	-0.393691	-0.393691	-0.393691	-0.393691
-0.969021	-0.969021	-0.969021	-0.969021	-0.969021	-0.969021	-0.969021	-0.969021	-0.969021	-0.969021	-0.969021	-0.969021	-0.969021	-0.969021	-0.969021	7.66094	7.66094	-0.969021	-0.969021	-0.969021	-0.969021	-0.969021	-0.969021	-0.969021	-0.969021	-0.969021	-0.969021	-0.969021	-0.969021	-0.969021	-0.969021	-0.969021	-0.969021	-0.969021	-0.969021	-0.969021	-0.969021	-0.969021	-0.969021	-0.969021	-0.969021	-0.969021	-0.969021	-0.969021	-0.969021	-0.969021	-0.969021	-0.969021	-0.969021	-0.969021
-0.393691	-0.393691	-0.393691	-0.393691	-0.393691	-0.393691	-0.393691	-0.393691	-0.393691	-0.393691	-0.393691	-0.393691	-0.393691	-0.393691	-0.393691	-0.393691	-0.393691	-0.393691	-0.393691	-0.393691	-0.393691	-0.393691	-0.393691	-0.393691	-0.393691	-0.393691	-0.393691	-0.393691	-0.393691	-0.393691	-0.393691	-0.393691	-0.393691	-0.393691	-0.393691	-0.393691	-0.393691	-0.393691	-0.393691	-0.393691	-0.393691	-0.393691	-0.393691	-0.393691	-0.393691	-0.393691	-0.393691	-0.393691	-0.393691	-0.393691
-0.681356	-0.681356	-0.681356	-0.681356	-0.681356	-0.681356	-0.681356	-0.681356	-0.681356	-0.681356	-0.681356	-0.681356	-0.681356	-0.681356	7.9486	-0.681356	-0.681356	-0.681356	-0.681356	-0.681356	-0.681356	-0.681356	-0.681356	-0.681356	-0.681356	-0.681356	-0.681356	-0.681356	-0.681356	-0.681356	-0.681356	-0.681356	-0.681356	-0.681356	-0.681356	-0.681356	-0.681356	-0.681356	-0.681356	-0.681356	-0.681356	-0.681356	-0.681356	-0.681356	7.9486	-0.681356	-0.681356	-0.681356	-0.681356	-0.681356
-0.393691	-0.393691	-0.393691	-0.393691	-0.393691	-0.393691	-0.393691	-0.393691	-0.393691	-0.393691	-0.393691	-0.393691	-0.393691	-0.393691	-0.393691	-0.393691	-0.393691	-0.393691	-0.393691	-0.393691	-0.393691	-0.393691	-0.393691	-0.393691	-0.393691	-0.393691	-0.393691	-0.393691	-0.393691	-0.393691	-0.393691	-0.393691	-0.393691	-0.393691	-0.393691	-0.393691	-0.393691	-0.393691	-0.393691	-0.393691	-0.393691	-0.393691	-0.393691	-0.393691	-0.393691	-0.393691	-0.393691	-0.393691	-0.393691	-0.393691
-1.25669	-1.25669	-1.25669	-1.25669	-1.25669	-1.25669	-1.25669	-1.25669	-1.25669	-1.25669	-1.25669	-1.25669	-1.25669	-1.25669	-1.25669	7.37327	-1.25669	-1.25669	-1.25669	-1.25669	-1.25669	-1.25669	7.37327	7.37327	-1.25669	-1.25669	-1.25669	-1.25669	-1.25669	-1.25669	-1.25669	-1.25669	-1.25669	-1.25669	-1.25669	-1.25669	-1.25669	-1.25669	-1.25669	-1.25669	-1.25669	-1.25669	-1.25669	-1.25669	-1.25669	-1.25669	-1.25669	-1.25669	-1.25669	-1.25669
-0.393691	-0.393691	-0.393691	-0.393691	-0.393691	-0.393691	-0.393691	-0.393691	-0.393691	-0.393691	-0.393691	-0.393691	-0.393691	-0.393691	-0.393691	-0.393691	-0.393691	-0.393691	-0.393691	-0.393691	-0.393691	-0.393691	-0.393691	-0.393691	-0.393691	-0.393691	-0.393691	-0.393691	-0.393691	-0.393691	-0.393691	-0.393691	-0.393691	-0.393691	-0.393691	-0.393691	-0.393691	-0.393691	-0.393691	-0.393691	-0.393691	-0.393691	-0.393691	-0.393691	-0.393691	-0.393691	-0.393691	-0.393691	-0.393691	-0.393691
-0.393691	-0.393691	-0.393691	-0.393691	-0.393691	-0.393691	-0.393691	-0.393691	-0.393691	-0.393691	-0.393691	-0.393691	-0.393691	-0.393691	-0.393691	-0.393691	-0.393691	-0.393691	-0.393691	-0.393691	-0.393691	-0.393691	-0.393691	-0.393691	-0.393691	-0.393691	-0.393691	-0.393691	-0.393691	-0.393691	-0.393691	-0.393691	-0.393691	-0.393691	-0.393691	-0.393691	-0.393691	-0.393691	-0.393691	-0.393691	-0.393691	-0.393691	-0.393691	-0.393691	-0.393691	-0.393691	-0.393691	-0.393691	-0.393691	-0.393691
-0.393691	-0.393691	-0.393691	-0.393691	-0.393691	-0.393691	-0.393691	-0.393691	-0.393691	-0.393691	-0.393691	-0.393691	-0.393691	-0.393691	-0.393691	-0.393691	-0.393691	-0.393691	-0.393691	-0.393691	-0.393691	-0.393691	-0.393691	-0.393691	-0.393691	-0.393691	-0.393691	-0.393691	-0.393691	-0.393691	-0.393691	-0.393691	-0.393691	-0.393691	-0.393691	-0.393691	-0.393691	-0.393691	-0.393691	-0.393691	-0.393691	-0.393691	-0.393691	-0.393691	-0.393691	-0.393691	-0.393691	-0.393691	-0.393691	-0.393691
-0.969021	-0.969021	-0.969021	-0.969021	-0.969021	-0.969021	-0.969021	-0.969021	-0.969021	-0.969021	7.66094	-0.969021	-0.969021	-0.969021	-0.969021	-0.969021	-0.969021	-0.969021	-0.969021	7.66094	-0.969021	-0.969021	-0.969021	-0.969021	-0.969021	-0.969021	-0.969021	-0.969021	-0.969021	-0.969021	-0.969021	-0.969021	-0.969021	-0.969021	-0.969021	-0.969021	-0.969021	-0.969021	-0.969021	-0.969021	-0.969021	-0.969021	-0.969021	-0.969021	-0.969021	-0.969021	-0.969021	-0.969021	-0.969021	-0.969021
-0.681356	-0.681356	-0.681356	-0.681356	-0.681356	-0.681356	-0.681356	-0.681356	-0.681356	-0.681356	-0.681356	-0.681356	-0.681356	-0.681356	-0.681356	-0.681356	-0.681356	-0.681356	-0.681356	7.9486	-0.681356	-0.681356	-0.681356	-0.681356	-0.681356	-0.681356	-0.681356	-0.681356	-0.681356	-0.681356	-0.681356	-0.681356	-0.681356	-0.681356	-0.681356	-0.681356	-0.681356	-0.681356	-0.681356	-0.681356	-0.681356	-0.681356	-0.681356	-0.681356	-0.681356	-0.681356	7.9486	-0.681356	-0.681356	-0.681356
-0.393691	-0.393691	-0.393691	-0.393691	-0.393691	-0.393691	-0.393691	-0.393691	-0.393691	-0.393691	-0.393691	-0.393691	-0.393691	-0.393691	-0.393691	-0.393691	-0.393691	-0.393691	-0.393691	-0.393691	-0.393691	-0.393691	-0.393691	-0.393691	-0.393691	-0.393691	-0.393691	-0.393691	-0.393691	-0.393691	-0.393691	-0.393691	-0.393691	-0.393691	-0.393691	-0.393691	-0.393691	-0.393691	-0.393691	-0.393691	-0.393691	-0.393691	-0.393691	-0.393691	-0.393691	-0.393691	-0.393691	-0.393691	-0.393691	-0.393691
7.66094	-0.969021	-0.969021	-0.969021	-0.969021	-0.969021	7.66094	-0.969021	-0.969021	-0.969021	-0.969021	-0.969021	-0.969021	-0.969021	-0.969021	-0.969021	-0.969021	-0.969021	-0.969021	-0.969021	-0.969021	-0.969021	-0.969021	-0.969021	-0.969021	-0.969021	-0.969021	-0.969021	-0.969021	-0.969021	-0.969021	-0.969021	-0.969021	-0.969021	-0.969021	-0.969021	-0.969021	-0.969021	-0.969021	-0.969021	-0.969021	-0.969021	-0.969021	-0.969021	-0.969021	-0.969021	-0.969021	-0.969021	-0.969021	-0.969021
-1.83202	-1.83202	-1.83202	-1.83202	-1.83202	-1.83202	-1.83202	-1.83202	-1.83202	-1.83202	-1.83202	-1.83202	-1.83202	6.79794	6.79794	-1.83202	6.79794	6.79794	6.79794	-1.83202	-1.83202	-1.83202	-1.83202	-1.83202	-1.83202	-1.83202	-1.83202	-1.83202	-1.83202	-1.83202	-1.83202	-1.83202	-1.83202	-1.83202	-1.83202	-1.83202	-1.83202	-1.83202	-1.83202	-1.83202	-1.83202	-1.83202	-1.83202	-1.83202	-1.83202	-1.83202	-1.83202	-1.83202	-1.83202	6.79794
-0.681356	-0.681356	-0.681356	-0.681356	-0.681356	-0.681356	-0.681356	-0.681356	-0.681356	-0.681356	-0.681356	-0.681356	-0.681356	-0.681356	-0.681356	-0.681356	7.9486	-0.681356	-0.681356	-0.681356	-0.681356	-0.681356	-0.681356	-0.681356	-0.681356	-0.681356	-0.681356	-0.681356	-0.681356	-0.681356	-0.681356	-0.681356	-0.681356	-0.681356	-0.681356	-0.681356	-0.681356	-0.681356	-0.681356	-0.681356	-0.681356	-0.681356	-0.681356	-0.681356	-0.681356	-0.681356	-0.681356	-0.681356	-0.681356	-0.681356
-0.681356	-0.681356	-0.681356	-0.681356	-0.681356	-0.681356	-0.681356	-0.681356	-0.681356	-0.681356	-0.681356	-0.681356	-0.681356	-0.681356	-0.681356	-0.681356	-0.681356	-0.681356	-0.681356	-0.681356	-0.681356	-0.681356	-0.681356	7.9486	-0.681356	-0.681356	-0.681356	-0.681356	-0.681356	-0.681356	-0.681356	-0.681356	-0.681356	-0.681356	-0.681356	-0.681356	-0.681356	-0.681356	-0.681356	-0.681356	-0.681356	-0.681356	-0.681356	-0.681356	-0.681356	-0.681356	-0.681356	-0.681356	-0.681356	-0.681356
-0.393691	-0.393691	-0.393691	-0.393691	-0.393691	-0.393691	-0.393691	-0.393691	-0.393691	-0.393691	-0.393691	-0.393691	-0.393691	-0.393691	-0.393691	-0.393691	-0.393691	-0.393691	-0.393691	-0.393691	-0.393691	-0.393691	-0.393691	-0.393691	-0.393691	-0.393691	-0.393691	-0.393691	-0.393691	-0.393691	-0.393691	-0.393691	-0.393691	-0.393691	-0.393691	-0.393691	-0.393691	-0.393691	-0.393691	-0.393691	-0.393691	-0.393691	-0.393691	-0.393691	-0.393691	-0.393691	-0.393691	-0.393691	-0.393691	-0.393691
-0.393691	-0.393691	-0.393691	-0.393691	-0.393691	-0.393691	-0.393691	-0.393691	-0.393691	-0.393691	-0.393691	-0.393691	-0.393691	-0.393691	-0.393691	-0.393691	-0.393691	-0.393691	-0.393691	-0.393691	-0.393691	-0.393691	-0.393691	-0.393691	-0.393691	-0.393691	-0.393691	-0.393691	-0.393691	-0.393691	-0.393691	-0.393691	-0.393691	-0.393691	-0.393691	-0.393691	-0.393691	-0.393691	-0.393691	-0.393691	-0.393691	-0.393691	-0.393691	-0.393691	-0.393691	-0.393691	-0.393691	8.23627	-0.393691	-0.393691
7.37327	-1.25669	-1.25669	-1.25669	-1.25669	-1.25669	-1.25669	-1.25669	-1.25669	-1.25669	-1.25669	-1.25669	-1.25669	-1.25669	-1.25669	-1.25669	7.37327	-1.25669	-1.25669	-1.25669	-1.25669	-1.25669	-1.25669	-1.25669	7.37327	-1.25669	-1.25669	-1.25669	-1.25669	-1.25669	-1.25669	-1.25669	-1.25669	-1.25669	-1.25669	-1.25669	-1.25669	-1.25669	-1.25669	-1.25669	-1.25669	-1.25669	-1.25669	-1.25669	-1.25669	-1.25669	-1.25669	-1.25669	-1.25669	-1.25669
-0.393691	-0.393691	-0.393691	-0.393691	-0.393691	-0.393691	-0.393691	-0.393691	-0.393691	-0.393691	-0.393691	-0.393691	-0.393691	-0.393691	-0.393691	-0.393691	-0.393691	-0.393691	-0.393691	-0.393691	-0.393691	-0.393691	-0.393691	-0.393691	-0.393691	-0.393691	-0.393691	-0.393691	-0.393691	-0.393691	-0.393691	-0.393691	-0.393691	-0.393691	-0.393691	-0.393691	-0.393691	-0.393691	-0.393691	-0.393691	-0.393691	-0.393691	-0.393691	-0.393691	-0.393691	-0.393691	-0.393691	-0.393691	-0.393691	-0.393691
-0.393691	-0.393691	-0.393691	-0.393691	-0.393691	-0.393691	-0.393691	-0.393691	-0.393691	-0.393691	-0.393691	-0.393691	-0.393691	-0.393691	-0.393691	-0.393691	-0.393691	-0.393691	-0.393691	-0.393691	-0.393691	-0.393691	-0.393691	-0.393691	-0.393691	-0.393691	-0.393691	-0.393691	-0.393691	-0.393691	-0.393691	-0.393691	8.23627	-0.393691	-0.393691	-0.393691	-0.393691	-0.393691	-0.393691	8.23627	-0.393691	-0.393691	-0.393691	-0.393691	-0.393691	-0.393691	-0.393691	-0.393691	-0.393691	8.23627
7.9486	-0.681356	-0.681356	-0.681356	-0.681356	-0.681356	-0.681356	-0.681356	-0.681356	-0.681356	-0.681356	-0.681356	-0.681356	-0.681356	-0.681356	-0.681356	-0.681356	-0.681356	-0.681356	-0.681356	-0.681356	-0.681356	-0.681356	-0.681356	-0.681356	-0.681356	-0.681356	-0.681356	-0.681356	-0.681356	-0.681356	-0.681356	-0.681356	-0.681356	-0.681356	-0.681356	-0.681356	-0.681356	-0.681356	-0.681356	-0.681356	-0.681356	-0.681356	-0.681356	-0.681356	-0.681356	-0.681356	-0.681356	-0.681356	-0.681356
-0.681356	-0.681356	-0.681356	-0.681356	-0.681356	-0.681356	-0.681356	-0.681356	-0.681356	-0.681356	-0.681356	-0.681356	-0.681356	-0.681356	-0.681356	-0.681356	-0.681356	-0.681356	-0.681356	-0.681356	-0.681356	-0.681356	7.9486	-0.681356	-0.681356	-0.681356	-0.681356	-0.681356	-0.681356	-0.681356	-0.681356	-0.681356	-0.681356	-0.681356	-0.681356	-0.681356	-0.681356	-0.681356	-0.681356	-0.681356	-0.681356	-0.681356	-0.681356	-0.681356	-0.681356	-0.681356	-0.681356	-0.681356	-0.681356	-0.681356
-0.801094	-0.801094	-0.801094	-0.801094	-0.801094	-0.801094	-0.801094	-0.801094	-0.801094	-0.801094	-0.801094	-0.801094	-0.801094	-0.801094	-0.801094	-0.801094	-0.801094	-0.801094	-0.801094	-0.801094	-0.801094	-0.801094	2.92906	2.92906	-0.801094	2.92906	-0.801094	-0.801094	-0.801094	-0.801094	-0.801094	-0.801094	-0.801094	-0.801094	-0.801094	10.3894	6.65921	-0.801094	-0.801094	2.92906	-0.801094	2.92906	2.92906	-0.801094	2.92906	-0.801094	-0.801094	-0.801094	-0.801094	-0.801094
-1.54712	-1.54712	-1.54712	-1.54712	-1.54712	2.18303	-1.54712	-1.54712	-1.54712	-1.54712	2.18303	5.91318	-1.54712	-1.54712	-1.54712	2.18303	2.18303	5.91318	-1.54712	2.18303	-1.54712	-1.54712	-1.54712	-1.54712	-1.54712	-1.54712	-1.54712	-1.54712	-1.54712	-1.54712	-1.54712	2.18303	2.18303	-1.54712	-1.54712	-1.54712	-1.54712	-1.54712	-1.54712	-1.54712	-1.54712	2.18303	2.18303	2.18303	-1.54712	-1.54712	-1.54712	-1.54712	-1.54712	-1.54712
-1.17411	-1.17411	-1.17411	-1.17411	-1.17411	-1.17411	-1.17411	-1.17411	6.28619	-1.17411	-1.17411	-1.17411	-1.17411	-1.17411	-1.17411	-1.17411	-1.17411	2.55604	-1.17411	-1.17411	2.55604	-1.17411	-1.17411	-1.17411	2.55604	-1.17411	2.55604	-1.17411	-1.17411	-1.17411	-1.17411	-1.17411	-1.17411	-1.17411	-1.17411	2.55604	-1.17411	-1.17411	-1.17411	-1.17411	-1.17411	-1.17411	-1.17411	-1.17411	-1.17411	-1.17411	2.55604	-1.17411	-1.17411	-1.17411
-1.29845	-1.29845	-1.29845	-1.29845	-1.29845	-1.29845	-1.29845	-1.29845	-1.29845	-1.29845	-1.29845	2.4317	2.4317	-1.29845	-1.29845	-1.29845	-1.29845	-1.29845	-1.29845	-1.29845	-1.29845	-1.29845	-1.29845	2.4317	2.4317	2.4317	2.4317	-1.29845	2.4317	-1.29845	2.4317	-1.29845	-1.29845	-1.29845	-1.29845	-1.29845	-1.29845	-1.29845	-1.29845	-1.29845	-1.29845	-1.29845	-1.29845	-1.29845	2.4317	-1.29845	-1.29845	-1.29845	6.16185	-1.29845
-1.92014	1.81001	1.81001	9.27031	-1.92014	-1.92014	1.81001	1.81001	9.27031	-1.92014	-1.92014	-1.92014	-1.92014	-1.92014	1.81001	1.81001	-1.92014	-1.92014	-1.92014	-1.92014	-1.92014	-1.92014	-1.92014	-1.92014	-1.92014	-1.92014	-1.92014	-1.92014	-1.92014	-1.92014	-1.92014	-1.92014	-1.92014	-1.92014	-1.92014	-1.92014	-1.92014	-1.92014	-1.92014	-1.92014	-1.92014	-1.92014	-1.92014	-1.92014	-1.92014	-1.92014	5.54016	-1.92014	5.54016	-1.92014
2.30736	-1.42279	-1.42279	-1.42279	-1.42279	-1.42279	-1.42279	-1.42279	-1.42279	-1.42279	-1.42279	-1.42279	-1.42279	-1.42279	2.30736	-1.42279	-1.42279	-1.42279	-1.42279	-1.42279	-1.42279	9.76766	2.30736	-1.42279	-1.42279	-1.42279	-1.42279	2.30736	2.30736	-1.42279	2.30736	-1.42279	2.30736	-1.42279	-1.42279	-1.42279	-1.42279	-1.42279	-1.42279	-1.42279	-1.42279	-1.42279	-1.42279	-1.42279	-1.42279	2.30736	2.30736	2.30736	2.30736	-1.42279
-1.67146	-1.67146	-1.67146	-1.67146	-1.67146	-1.67146	-1.67146	-1.67146	-1.67146	-1.67146	-1.67146	-1.67146	2.05869	-1.67146	2.05869	-1.67146	2.05869	5.78884	-1.67146	2.05869	-1.67146	2.05869	-1.67146	-1.67146	5.78884	-1.67146	-1.67146	2.05869	-1.67146	-1.67146	-1.67146	-1.67146	-1.67146	-1.67146	-1.67146	2.05869	-1.67146	-1.67146	-1.67146	-1.67146	-1.67146	-1.67146	-1.67146	-1.67146	-1.67146	2.05869	-1.67146	-1.67146	-1.67146	-1.67146
-0.552417	-0.552417	-0.552417	-0.552417	-0.552417	-0.552417	-0.552417	-0.552417	-0.552417	-0.552417	-0.552417	-0.552417	-0.552417	-0.552417	-0.552417	-0.552417	-0.552417	-0.552417	3.17773	-0.552417	-0.552417	-0.552417	-0.552417	-0.552417	-0.552417	-0.552417	-0.552417	-0.552417	-0.552417	-0.552417	-0.552417	-0.552417	-0.552417	-0.552417	3.17773	-0.552417	-0.552417	-0.552417	-0.552417	-0.552417	-0.552417	-0.552417	-0.552417	3.17773	3.17773	-0.552417	-0.552417	3.17773	3.17773	-0.552417
2.18303	-1.54712	2.18303	-1.54712	-1.54712	-1.54712	-1.54712	-1.54712	-1.54712	2.18303	-1.54712	-1.54712	-1.54712	2.18303	-1.54712	-1.54712	-1.54712	-1.54712	-1.54712	2.18303	5.91318	-1.54712	-1.54712	-1.54712	-1.54712	-1.54712	2.18303	-1.54712	2.18303	-1.54712	-1.54712	-1.54712	-1.54712	2.18303	-1.54712	-1.54712	-1.54712	-1.54712	-1.54712	-1.54712	-1.54712	-1.54712	2.18303	-1.54712	-1.54712	-1.54712	-1.54712	-1.54712	-1.54712	-1.54712
-1.17411	-1.17411	2.55604	-1.17411	6.28619	-1.17411	-1.17411	-1.17411	-1.17411	-1.17411	-1.17411	2.55604	2.55604	-1.17411	-1.17411	-1.17411	-1.17411	-1.17411	-1.17411	-1.17411	-1.17411	-1.17411	-1.17411	-1.17411	2.55604	-1.17411	-1.17411	-1.17411	-1.17411	-1.17411	-1.17411	-1.17411	-1.17411	-1.17411	-1.17411	2.55604	-1.17411	-1.17411	-1.17411	-1.17411	-1.17411	-1.17411	-1.17411	-1.17411	2.55604	-1.17411	-1.17411	-1.17411	-1.17411	-1.17411
-1.04977	-1.04977	-1.04977	-1.04977	-1.04977	-1.04977	-1.04977	-1.04977	2.68038	-1.04977	-1.04977	-1.04977	6.41053	-1.04977	-1.04977	-1.04977	2.68038	-1.04977	-1.04977	-1.04977	-1.04977	-1.04977	-1.04977	2.68038	-1.04977	-1.04977	-1.04977	-1.04977	-1.04977	-1.04977	-1.04977	-1.04977	-1.04977	-1.04977	-1.04977	-1.04977	-1.04977	-1.04977	-1.04977	-1.04977	-1.04977	-1.04977	2.68038	-1.04977	-1.04977	2.68038	6.41053	-1.04977	-1.04977	-1.04977
2.80472	-0.925432	-0.925432	-0.925432	2.80472	-0.925432	-0.925432	-0.925432	-0.925432	-0.925432	-0.925432	-0.925432	-0.925432	2.80472	-0.925432	-0.925432	-0.925432	-0.925432	-0.925432	-0.925432	-0.925432	2.80472	-0.925432	-0.925432	-0.925432	-0.925432	-0.925432	-0.925432	-0.925432	-0.925432	-0.925432	-0.925432	-0.925432	-0.925432	-0.925432	-0.925432	-0.925432	-0.925432	-0.925432	-0.925432	-0.925432	-0.925432	-0.925432	-0.925432	-0.925432	-0.925432	-0.925432	-0.925432	2.80472	2.80472
-1.29845	2.4317	2.4317	2.4317	-1.29845	-1.29845	2.4317	-1.29845	-1.29845	6.16185	-1.29845	-1.29845	-1.29845	2.4317	-1.29845	-1.29845	-1.29845	-1.29845	-1.29845	-1.29845	-1.29845	-1.29845	-1.29845	-1.29845	-1.29845	-1.29845	-1.29845	-1.29845	-1.29845	-1.29845	-1.29845	-1.29845	-1.29845	-1.29845	-1.29845	-1.29845	-1.29845	-1.29845	-1.29845	-1.29845	-1.29845	-1.29845	2.4317	-1.29845	-1.29845	-1.29845	2.4317	-1.29845	-1.29845	-1.29845
-1.7958	-1.7958	-1.7958	1.93435	-1.7958	-1.7958	-1.7958	-1.7958	-1.7958	-1.7958	-1.7958	1.93435	1.93435	-1.7958	1.93435	-1.7958	1.93435	5.6645	-1.7958	-1.7958	-1.7958	-1.7958	-1.7958	1.93435	-1.7958	5.6645	1.93435	-1.7958	-1.7958	-1.7958	-1.7958	1.93435	1.93435	-1.7958	-1.7958	-1.7958	-1.7958	-1.7958	-1.7958	-1.7958	-1.7958	-1.7958	9.39465	-1.7958	-1.7958	-1.7958	-1.7958	-1.7958	-1.7958	-1.7958
1.81001	-1.92014	-1.92014	1.81001	5.54016	-1.92014	9.27031	-1.92014	-1.92014	-1.92014	-1.92014	-1.92014	1.81001	1.81001	1.81001	-1.92014	1.81001	-1.92014	-1.92014	-1.92014	-1.92014	-1.92014	-1.92014	-1.92014	-1.92014	-1.92014	-1.92014	-1.92014	1.81001	-1.92014	1.81001	-1.92014	-1.92014	1.81001	-1.92014	-1.92014	-1.92014	-1.92014	-1.92014	-1.92014	1.81001	1.81001	-1.92014	-1.92014	-1.92014	-1.92014	-1.92014	-1.92014	5.54016	1.81001
-0.925432	-0.925432	-0.925432	-0.925432	-0.925432	-0.925432	-0.925432	-0.925432	-0.925432	-0.925432	-0.925432	-0.925432	-0.925432	-0.925432	-0.925432	-0.925432	-0.925432	6.53487	-0.925432	-0.925432	-0.925432	-0.925432	-0.925432	-0.925432	-0.925432	-0.925432	-0.925432	-0.925432	6.53487	-0.925432	-0.925432	-0.925432	-0.925432	-0.925432	-0.925432	-0.925432	-0.925432	-0.925432	-0.925432	-0.925432	-0.925432	-0.925432	-0.925432	-0.925432	-0.925432	-0.925432	-0.925432	-0.925432	-0.925432	-0.925432
1.93435	1.93435	-1.7958	-1.7958	-1.7958	-1.7958	-1.7958	1.93435	1.93435	9.39465	-1.7958	-1.7958	1.93435	-1.7958	-1.7958	-1.7958	5.6645	1.93435	-1.7958	-1.7958	-1.7958	-1.7958	-1.7958	-1.7958	-1.7958	-1.7958	-1.7958	-1.7958	-1.7958	-1.7958	-1.7958	-1.7958	-1.7958	1.93435	-1.7958	-1.7958	-1.7958	-1.7958	-1.7958	1.93435	-1.7958	-1.7958	-1.7958	-1.7958	-1.7958	5.6645	-1.7958	1.93435	1.93435	-1.7958
-1.17411	-1.17411	-1.17411	-1.17411	-1.17411	2.55604	-1.17411	-1.17411	-1.17411	-1.17411	2.55604	-1.17411	-1.17411	-1.17411	-1.17411	-1.17411	2.55604	-1.17411	-1.17411	-1.17411	-1.17411	-1.17411	-1.17411	-1.17411	2.55604	-1.17411	-1.17411	-1.17411	-1.17411	6.28619	-1.17411	2.55604	-1.17411	-1.17411	-1.17411	-1.17411	-1.17411	6.28619	2.55604	-1.17411	-1.17411	-1.17411	6.28619	-1.17411	-1.17411	-1.17411	-1.17411	6.28619	2.55604	2.55604
-0.552417	-0.552417	-0.552417	3.17773	-0.552417	-0.552417	-0.552417	-0.552417	-0.552417	-0.552417	-0.552417	-0.552417	-0.552417	-0.552417	-0.552417	-0.552417	-0.552417	-0.552417	-0.552417	-0.552417	-0.552417	-0.552417	-0.552417	-0.552417	-0.552417	-0.552417	-0.552417	-0.552417	-0.552417	-0.552417	-0.552417	3.17773	3.17773	-0.552417	-0.552417	-0.552417	-0.552417	-0.552417	-0.552417	-0.552417	-0.552417	-0.552417	-0.552417	3.17773	-0.552417	3.17773	3.17773	3.17773	-0.552417	-0.552417
-0.801094	-0.801094	-0.801094	-0.801094	-0.801094	-0.801094	-0.801094	-0.801094	-0.801094	-0.801094	2.92906	-0.801094	-0.801094	-0.801094	-0.801094	-0.801094	-0.801094	2.92906	-0.801094	-0.801094	-0.801094	-0.801094	-0.801094	-0.801094	-0.801094	-0.801094	-0.801094	2.92906	-0.801094	-0.801094	2.92906	2.92906	-0.801094	-0.801094	-0.801094	-0.801094	-0.801094	-0.801094	-0.801094	-0.801094	-0.801094	-0.801094	2.92906	-0.801094	-0.801094	-0.801094	-0.801094	-0.801094	-0.801094	-0.801094
2.80472	-0.925432	-0.925432	-0.925432	-0.925432	-0.925432	-0.925432	-0.925432	-0.925432	-0.925432	-0.925432	-0.925432	-0.925432	-0.925432	-0.925432	-0.925432	2.80472	-0.925432	-0.925432	-0.925432	-0.925432	-0.925432	-0.925432	-0.925432	-0.925432	-0.925432	-0.925432	6.53487	-0.925432	-0.925432	-0.925432	-0.925432	-0.925432	-0.925432	-0.925432	-0.925432	-0.925432	-0.925432	2.80472	-0.925432	-0.925432	-0.925432	-0.925432	-0.925432	-0.925432	2.80472	-0.925432	2.80472	2.80472	-0.925432
6.03751	6.03751	-1.42279	-1.42279	-1.42279	-1.42279	-1.42279	-1.42279	-1.42279	2.30736	-1.42279	-1.42279	-1.42279	-1.42279	-1.42279	2.30736	-1.42279	-1.42279	2.30736	-1.42279	-1.42279	-1.42279	-1.42279	-1.42279	-1.42279	-1.42279	-1.42279	-1.42279	-1.42279	2.30736	-1.42279	-1.42279	-1.42279	-1.42279	-1.42279	-1.42279	-1.42279	-1.42279	-1.42279	-1.42279	-1.42279	-1.42279	-1.42279	-1.42279	-1.42279	-1.42279	-1.42279	2.30736	2.30736	2.30736
-0.925432	-0.925432	2.80472	2.80472	-0.925432	-0.925432	-0.925432	-0.925432	-0.925432	-0.925432	-0.925432	2.80472	-0.925432	-0.925432	-0.925432	-0.925432	-0.925432	-0.925432	-0.925432	-0.925432	-0.925432	-0.925432	-0.925432	-0.925432	-0.925432	-0.925432	-0.925432	-0.925432	2.80472	-0.925432	-0.925432	2.80472	2.80472	-0.925432	-0.925432	-0.925432	-0.925432	-0.925432	-0.925432	-0.925432	-0.925432	-0.925432	-0.925432	-0.925432	6.53487	2.80472	6.53487	-0.925432	2.80472	2.80472
-0.801094	-0.801094	-0.801094	-0.801094	-0.801094	-0.801094	-0.801094	2.92906	2.92906	-0.801094	-0.801094	-0.801094	-0.801094	-0.801094	2.92906	-0.801094	-0.801094	-0.801094	-0.801094	-0.801094	-0.801094	-0.801094	-0.801094	-0.801094	-0.801094	-0.801094	-0.801094	-0.801094	-0.801094	-0.801094	-0.801094	-0.801094	2.92906	-0.801094	-0.801094	-0.801094	-0.801094	2.92906	-0.801094	-0.801094	6.65921	2.92906	-0.801094	-0.801094	-0.801094	-0.801094	-0.801094	-0.801094	-0.801094	-0.801094
-0.676756	-0.676756	-0.676756	-0.676756	-0.676756	-0.676756	3.05339	-0.676756	-0.676756	-0.676756	-0.676756	-0.676756	-0.676756	-0.676756	-0.676756	-0.676756	-0.676756	-0.676756	-0.676756	-0.676756	-0.676756	-0.676756	-0.676756	-0.676756	-0.676756	3.05339	-0.676756	-0.676756	-0.676756	-0.676756	-0.676756	10.5137	-0.676756	-0.676756	-0.676756	-0.676756	3.05339	-0.676756	-0.676756	-0.676756	3.05339	-0.676756	-0.676756	-0.676756	-0.676756	-0.676756	3.05339	-0.676756	-0.676756	3.05339
-0.925432	-0.925432	2.80472	-0.925432	-0.925432	-0.925432	-0.925432	2.80472	-0.925432	-0.925432	-0.925432	-0.925432	-0.925432	-0.925432	-0.925432	-0.925432	-0.925432	-0.925432	2.80472	-0.925432	-0.925432	-0.925432	-0.925432	2.80472	-0.925432	-0.925432	-0.925432	-0.925432	-0.925432	-0.925432	-0.925432	-0.925432	2.80472	-0.925432	-0.925432	-0.925432	-0.925432	-0.925432	-0.925432	-0.925432	-0.925432	-0.925432	-0.925432	-0.925432	-0.925432	-0.925432	-0.925432	-0.925432	-0.925432	-0.925432
-1.42279	-1.42279	-1.42279	-1.42279	-1.42279	-1.42279	-1.42279	-1.42279	2.30736	-1.42279	6.03751	-1.42279	-1.42279	-1.42279	-1.42279	-1.42279	6.03751	-1.42279	-1.42279	-1.42279	-1.42279	-1.42279	-1.42279	6.03751	2.30736	-1.42279	-1.42279	-1.42279	-1.42279	-1.42279	2.30736	-1.42279	-1.42279	-1.42279	-1.42279	6.03751	2.30736	-1.42279	-1.42279	-1.42279	-1.42279	2.30736	2.30736	-1.42279	-1.42279	-1.42279	-1.42279	-1.42279	-1.42279	-1.42279
-0.552417	-0.552417	-0.552417	-0.552417	-0.552417	-0.552417	-0.552417	-0.552417	-0.552417	-0.552417	-0.552417	-0.552417	-0.552417	-0.552417	-0.552417	-0.552417	-0.552417	-0.552417	-0.552417	-0.552417	3.17773	-0.552417	-0.552417	-0.552417	-0.552417	-0.552417	-0.552417	-0.552417	-0.552417	-0.552417	-0.552417	3.17773	-0.552417	-0.552417	-0.552417	3.17773	-0.552417	-0.552417	3.17773	3.17773	-0.552417	-0.552417	-0.552417	3.17773	6.90788	-0.552417	-0.552417	-0.552417	-0.552417	-0.552417
-1.17411	-1.17411	-1.17411	-1.17411	2.55604	-1.17411	-1.17411	-1.17411	-1.17411	-1.17411	10.0163	-1.17411	2.55604	-1.17411	-1.17411	-1.17411	-1.17411	-1.17411	-1.17411	2.55604	-1.17411	-1.17411	-1.17411	-1.17411	-1.17411	-1.17411	-1.17411	-1.17411	-1.17411	-1.17411	-1.17411	-1.17411	-1.17411	-1.17411	-1.17411	-1.17411	-1.17411	-1.17411	-1.17411	2.55604	2.55604	-1.17411	-1.17411	-1.17411	-1.17411	-1.17411	-1.17411	-1.17411	-1.17411	-1.17411
2.30736	-1.42279	2.30736	2.30736	-1.42279	-1.42279	-1.42279	2.30736	-1.42279	6.03751	-1.42279	-1.42279	-1.42279	-1.42279	-1.42279	-1.42279	-1.42279	-1.42279	-1.42279	-1.42279	2.30736	-1.42279	-1.42279	-1.42279	-1.42279	-1.42279	-1.42279	-1.42279	2.30736	-1.42279	2.30736	-1.42279	-1.42279	-1.42279	-1.42279	-1.42279	-1.42279	2.30736	-1.42279	-1.42279	-1.42279	-1.42279	-1.42279	-1.42279	2.30736	-1.42279	2.30736	-1.42279	-1.42279	-1.42279
-0.925432	2.80472	-0.925432	-0.925432	-0.925432	-0.925432	-0.925432	-0.925432	-0.925432	-0.925432	-0.925432	-0.925432	-0.925432	-0.925432	6.53487	2.80472	-0.925432	-0.925432	-0.925432	-0.925432	-0.925432	-0.925432	-0.925432	-0.925432	-0.925432	-0.925432	-0.925432	-0.925432	-0.925432	-0.925432	-0.925432	-0.925432	-0.925432	2.80472	-0.925432	-0.925432	-0.925432	-0.925432	-0.925432	-0.925432	-0.925432	-0.925432	-0.925432	-0.925432	-0.925432	-0.925432	-0.925432	2.80472	-0.925432	-0.925432
-1.04977	-1.04977	2.68038	2.68038	-1.04977	-1.04977	-1.04977	-1.04977	-1.04977	2.68038	2.68038	-1.04977	-1.04977	-1.04977	2.68038	-1.04977	-1.04977	-1.04977	-1.04977	-1.04977	-1.04977	-1.04977	-1.04977	-1.04977	-1.04977	-1.04977	-1.04977	-1.04977	-1.04977	-1.04977	-1.04977	-1.04977	-1.04977	-1.04977	-1.04977	-1.04977	-1.04977	-1.04977	-1.04977	-1.04977	-1.04977	-1.04977	-1.04977	-1.04977	-1.04977	-1.04977	-1.04977	-1.04977	-1.04977	6.41053
-1.29845	-1.29845	2.4317	-1.29845	-1.29845	-1.29845	-1.29845	-1.29845	-1.29845	2.4317	6.16185	2.4317	-1.29845	-1.29845	2.4317	-1.29845	-1.29845	-1.29845	-1.29845	-1.29845	-1.29845	-1.29845	-1.29845	-1.29845	-1.29845	-1.29845	-1.29845	2.4317	-1.29845	-1.29845	-1.29845	-1.29845	-1.29845	-1.29845	-1.29845	-1.29845	-1.29845	-1.29845	-1.29845	-1.29845	-1.29845	-1.29845	2.4317	-1.29845	-1.29845	2.4317	6.16185	-1.29845	2.4317	-1.29845
-1.7958	1.93435	-1.7958	-1.7958	-1.7958	-1.7958	9.39465	1.93435	-1.7958	-1.7958	-1.7958	-1.7958	-1.7958	-1.7958	1.93435	-1.7958	1.93435	1.93435	-1.7958	-1.7958	-1.7958	1.93435	-1.7958	-1.7958	-1.7958	1.93435	-1.7958	1.93435	-1.7958	-1.7958	-1.7958	-1.7958	-1.7958	-1.7958	-1.7958	-1.7958	-1.7958	-1.7958	-1.7958	-1.7958	-1.7958	-1.7958	-1.7958	-1.7958	-1.7958	-1.7958	-1.7958	-1.7958	-1.7958	-1.7958
-0.801094	-0.801094	-0.801094	-0.801094	-0.801094	-0.801094	-0.801094	-0.801094	-0.801094	2.92906	-0.801094	2.92906	-0.801094	2.92906	-0.801094	-0.801094	-0.801094	-0.801094	-0.801094	-0.801094	-0.801094	-0.801094	-0.801094	-0.801094	-0.801094	-0.801094	-0.801094	-0.801094	-0.801094	-0.801094	-0.801094	-0.801094	-0.801094	-0.801094	-0.801094	-0.801094	-0.801094	-0.801094	-0.801094	-0.801094	2.92906	-0.801094	-0.801094	-0.801094	2.92906	2.92906	-0.801094	-0.801094	-0.801094	-0.801094
2.68038	-1.04977	-1.04977	-1.04977	-1.04977	-1.04977	-1.04977	-1.04977	-1.04977	-1.04977	-1.04977	-1.04977	-1.04977	-1.04977	-1.04977	-1.04977	-1.04977	-1.04977	-1.04977	-1.04977	-1.04977	2.68038	-1.04977	-1.04977	-1.04977	-1.04977	-1.04977	6.41053	-1.04977	2.68038	-1.04977	-1.04977	2.68038	-1.04977	-1.04977	-1.04977	-1.04977	-1.04977	-1.04977	-1.04977	-1.04977	-1.04977	2.68038	2.68038	2.68038	-1.04977	2.68038	-1.04977	-1.04977	-1.04977
-0.552417	-0.552417	-0.552417	-0.552417	-0.552417	-0.552417	-0.552417	-0.552417	-0.552417	-0.552417	-0.552417	-0.552417	-0.552417	-0.552417	-0.552417	-0.552417	-0.552417	-0.552417	-0.552417	-0.552417	-0.552417	-0.552417	-0.552417	-0.552417	-0.552417	-0.552417	-0.552417	-0.552417	-0.552417	3.17773	-0.552417	-0.552417	-0.552417	-0.552417	-0.552417	-0.552417	-0.552417	-0.552417	-0.552417	-0.552417	-0.552417	-0.552417	-0.552417	10.638	-0.552417	-0.552417	-0.552417	-0.552417	-0.552417	-0.552417
-0.801094	-0.801094	-0.801094	-0.801094	-0.801094	-0.801094	-0.801094	-0.801094	-0.801094	-0.801094	-0.801094	-0.801094	2.92906	-0.801094	-0.801094	-0.801094	-0.801094	-0.801094	-0.801094	-0.801094	-0.801094	-0.801094	-0.801094	-0.801094	-0.801094	-0.801094	-0.801094	2.92906	2.92906	-0.801094	-0.801094	-0.801094	-0.801094	-0.801094	-0.801094	-0.801094	2.92906	-0.801094	-0.801094	-0.801094	-0.801094	2.92906	-0.801094	-0.801094	2.92906	-0.801094	-0.801094	-0.801094	-0.801094	-0.801094
-1.04977	-1.04977	-1.04977	-1.04977	2.68038	-1.04977	-1.04977	-1.04977	-1.04977	-1.04977	-1.04977	-1.04977	-1.04977	-1.04977	-1.04977	-1.04977	-1.04977	-1.04977	-1.04977	2.68038	2.68038	2.68038	-1.04977	-1.04977	-1.04977	-1.04977	-1.04977	-1.04977	2.68038	-1.04977	2.68038	-1.04977	-1.04977	-1.04977	-1.04977	-1.04977	-1.04977	2.68038	-1.04977	2.68038	-1.04977	-1.04977	-1.04977	-1.04977	-1.04977	-1.04977	-1.04977	-1.04977	2.68038	-1.04977
-1.04977	-1.04977	-1.04977	-1.04977	-1.04977	-1.04977	-1.04977	-1.04977	-1.04977	-1.04977	-1.04977	-1.04977	-1.04977	-1.04977	-1.04977	2.68038	2.68038	-1.04977	-1.04977	2.68038	-1.04977	-1.04977	-1.04977	-1.04977	-1.04977	2.68038	-1.04977	2.68038	-1.04977	-1.04977	-1.04977	-1.04977	-1.04977	-1.04977	-1.04977	-1.04977	-1.04977	-1.04977	-1.04977	-1.04977	-1.04977	-1.04977	-1.04977	-1.04977	-1.04977	-1.04977	-1.04977	2.68038	2.68038	-1.04977
6.16185	2.4317	-1.29845	-1.29845	-1.29845	-1.29845	2.4317	2.4317	-1.29845	-1.29845	-1.29845	-1.29845	-1.29845	-1.29845	-1.29845	-1.29845	-1.29845	-1.29845	-1.29845	-1.29845	-1.29845	-1.29845	-1.29845	-1.29845	-1.29845	-1.29845	-1.29845	6.16185	-1.29845	-1.29845	-1.29845	-1.29845	-1.29845	-1.29845	-1.29845	-1.29845	-1.29845	-1.29845	-1.29845	-1.29845	-1.29845	-1.29845	-1.29845	-1.29845	-1.29845	6.16185	-1.29845	2.4317	-1.29845	2.4317
-2.16882	-2.16882	-2.16882	-2.16882	-2.16882	-2.16882	-2.16882	-2.16882	-2.16882	5.29148	12.7518	1.56133	5.29148	-2.16882	-2.16882	-2.16882	-2.16882	-2.16882	-2.16882	-2.16882	-2.16882	1.56133	1.56133	1.56133	5.29148	-2.16882	-2.16882	-2.16882	-2.16882	-2.16882	-2.16882	-2.16882	-2.16882	-2.16882	-2.16882	-2.16882	-2.16882	-2.16882	-2.16882	-2.16882	-2.16882	-2.16882	-2.16882	-2.16882	-2.16882	-2.16882	-2.16882	-2.16882	1.56133	5.29148
-0.443659	-0.443659	-0.443659	-0.443659	-0.443659	-0.443659	-0.443659	-0.443659	-0.443659	-0.443659	-0.443659	-0.443659	-0.443659	-0.443659	-0.443659	-0.443659	-0.443659	-0.443659	-0.443659	-0.443659	-0.443659	-0.443659	-0.443659	-0.443659	-0.443659	-0.443659	-0.443659	-0.443659	-0.443659	-0.443659	-0.443659	-0.443659	-0.443659	-0.443659	-0.443659	-0.443659	-0.443659	-0.443659	-0.443659	-0.443659	-0.443659	-0.443659	-0.443659	-0.443659	-0.443659	-0.443659	-0.443659	-0.443659	-0.443659	-0.443659
-0.896372	-0.896372	-0.896372	-0.896372	-0.896372	-0.896372	5.89433	-0.896372	-0.896372	-0.896372	-0.896372	-0.896372	-0.896372	-0.896372	-0.896372	-0.896372	5.89433	-0.896372	-0.896372	-0.896372	-0.896372	-0.896372	-0.896372	-0.896372	-0.896372	-0.896372	-0.896372	-0.896372	-0.896372	-0.896372	-0.896372	-0.896372	5.89433	5.89433	-0.896372	-0.896372	-0.896372	-0.896372	-0.896372	-0.896372	-0.896372	-0.896372	-0.896372	-0.896372	-0.896372	-0.896372	-0.896372	-0.896372	-0.896372	-0.896372
-1.34909	-1.34909	-1.34909	5.44161	-1.34909	-1.34909	-1.34909	-1.34909	-1.34909	-1.34909	-1.34909	5.44161	-1.34909	-1.34909	-1.34909	-1.34909	-1.34909	-1.34909	-1.34909	-1.34909	-1.34909	-1.34909	-1.34909	-1.34909	5.44161	5.44161	-1.34909	-1.34909	-1.34909	-1.34909	-1.34909	-1.34909	-1.34909	-1.34909	-1.34909	-1.34909	-1.34909	-1.34909	-1.34909	-1.34909	-1.34909	-1.34909	-1.34909	-1.34909	-1.34909	-1.34909	-1.34909	-1.34909	-1.34909	-1.34909
-0.896372	-0.896372	5.89433	-0.896372	-0.896372	-0.896372	-0.896372	-0.896372	-0.896372	-0.896372	-0.896372	-0.896372	-0.896372	-0.896372	-0.896372	-0.896372	-0.896372	-0.896372	-0.896372	-0.896372	-0.896372	-0.896372	-0.896372	-0.896372	-0.896372	-0.896372	-0.896372	-0.896372	5.89433	-0.896372	-0.896372	5.89433	-0.896372	-0.896372	-0.896372	-0.896372	-0.896372	-0.896372	-0.896372	-0.896372	-0.896372	-0.896372	-0.896372	-0.896372	-0.896372	-0.896372	-0.896372	-0.896372	5.89433	-0.896372
-0.670016	-0.670016	-0.670016	-0.670016	-0.670016	-0.670016	-0.670016	-0.670016	6.12068	-0.670016	-0.670016	-0.670016	-0.670016	-0.670016	-0.670016	-0.670016	-0.670016	-0.670016	-0.670016	-0.670016	-0.670016	-0.670016	-0.670016	-0.670016	-0.670016	-0.670016	-0.670016	-0.670016	-0.670016	-0.670016	-0.670016	-0.670016	-0.670016	-0.670016	-0.670016	6.12068	-0.670016	-0.670016	-0.670016	-0.670016	-0.670016	-0.670016	-0.670016	-0.670016	-0.670016	-0.670016	-0.670016	-0.670016	-0.670016	-0.670016
-1.34909	-1.34909	5.44161	-1.34909	5.44161	-1.34909	5.44161	-1.34909	-1.34909	-1.34909	-1.34909	-1.34909	5.44161	-1.34909	-1.34909	-1.34909	-1.34909	-1.34909	-1.34909	-1.34909	-1.34909	-1.34909	-1.34909	-1.34909	-1.34909	-1.34909	-1.34909	-1.34909	-1.34909	-1.34909	-1.34909	-1.34909	-1.34909	-1.34909	-1.34909	-1.34909	-1.34909	-1.34909	-1.34909	-1.34909	-1.34909	-1.34909	-1.34909	-1.34909	5.44161	-1.34909	-1.34909	-1.34909	-1.34909	-1.34909
-1.12273	-1.12273	-1.12273	-1.12273	-1.12273	-1.12273	-1.12273	-1.12273	-1.12273	-1.12273	-1.12273	-1.12273	-1.12273	-1.12273	5.66797	-1.12273	-1.12273	-1.12273	-1.12273	-1.12273	-1.12273	-1.12273	-1.12273	-1.12273	5.66797	-1.12273	5.66797	-1.12273	-1.12273	-1.12273	-1.12273	-1.12273	-1.12273	-1.12273	-1.12273	-1.12273	-1.12273	-1.12273	-1.12273	-1.12273	-1.12273	-1.12273	-1.12273	-1.12273	5.66797	-1.12273	-1.12273	-1.12273	-1.12273	12.4587
-0.896372	-0.896372	-0.896372	-0.896372	-0.896372	-0.896372	-0.896372	-0.896372	-0.896372	12.685	-0.896372	-0.896372	-0.896372	-0.896372	-0.896372	-0.896372	-0.896372	-0.896372	-0.896372	-0.896372	-0.896372	-0.896372	-0.896372	-0.896372	-0.896372	-0.896372	-0.896372	-0.896372	-0.896372	-0.896372	-0.896372	-0.896372	-0.896372	-0.896372	-0.896372	-0.896372	5.89433	-0.896372	-0.896372	-0.896372	-0.896372	-0.896372	-0.896372	-0.896372	-0.896372	-0.896372	5.89433	5.89433	5.89433	5.89433
-0.443659	-0.443659	-0.443659	-0.443659	-0.443659	-0.443659	-0.443659	-0.443659	-0.443659	-0.443659	-0.443659	-0.443659	-0.443659	-0.443659	-0.443659	-0.443659	-0.443659	-0.443659	-0.443659	-0.443659	-0.443659	-0.443659	-0.443659	-0.443659	-0.443659	-0.443659	-0.443659	-0.443659	-0.443659	-0.443659	-0.443659	-0.443659	-0.443659	-0.443659	-0.443659	-0.443659	-0.443659	-0.443659	-0.443659	-0.443659	-0.443659	-0.443659	-0.443659	-0.443659	-0.443659	-0.443659	-0.443659	-0.443659	-0.443659	-0.443659
-1.34909	-1.34909	-1.34909	-1.34909	12.2323	-1.34909	5.44161	-1.34909	-1.34909	-1.34909	-1.34909	-1.34909	-1.34909	-1.34909	-1.34909	-1.34909	-1.34909	-1.34909	-1.34909	-1.34909	5.44161	-1.34909	-1.34909	-1.34909	-1.34909	-1.34909	-1.34909	-1.34909	-1.34909	-1.34909	-1.34909	-1.34909	-1.34909	-1.34909	-1.34909	-1.34909	-1.34909	-1.34909	-1.34909	-1.34909	5.44161	5.44161	-1.34909	-1.34909	-1.34909	-1.34909	-1.34909	-1.34909	5.44161	-1.34909
-0.670016	-0.670016	-0.670016	-0.670016	-0.670016	6.12068	-0.670016	-0.670016	-0.670016	-0.670016	-0.670016	-0.670016	-0.670016	-0.670016	-0.670016	-0.670016	-0.670016	-0.670016	-0.670016	-0.670016	-0.670016	-0.670016	-0.670016	-0.670016	-0.670016	-0.670016	-0.670016	-0.670016	-0.670016	-0.670016	-0.670016	-0.670016	-0.670016	-0.670016	-0.670016	-0.670016	-0.670016	-0.670016	-0.670016	-0.670016	-0.670016	-0.670016	-0.670016	-0.670016	-0.670016	-0.670016	-0.670016	-0.670016	6.12068	-0.670016
-1.12273	-1.12273	-1.12273	-1.12273	-1.12273	-1.12273	-1.12273	-1.12273	-1.12273	-1.12273	-1.12273	-1.12273	-1.12273	5.66797	5.66797	-1.12273	-1.12273	-1.12273	-1.12273	-1.12273	-1.12273	-1.12273	-1.12273	-1.12273	5.66797	-1.12273	-1.12273	-1.12273	-1.12273	-1.12273	-1.12273	-1.12273	-1.12273	-1.12273	-1.12273	-1.12273	-1.12273	-1.12273	-1.12273	-1.12273	5.66797	-1.12273	-1.12273	-1.12273	-1.12273	-1.12273	-1.12273	-1.12273	-1.12273	-1.12273
-0.443659	-0.443659	-0.443659	-0.443659	-0.443659	-0.443659	-0.443659	-0.443659	-0.443659	-0.443659	-0.443659	-0.443659	-0.443659	-0.443659	-0.443659	-0.443659	-0.443659	-0.443659	-0.443659	-0.443659	-0.443659	-0.443659	-0.443659	-0.443659	-0.443659	-0.443659	-0.443659	-0.443659	-0.443659	-0.443659	-0.443659	-0.443659	-0.443659	-0.443659	-0.443659	-0.443659	-0.443659	-0.443659	-0.443659	-0.443659	6.34704	-0.443659	-0.443659	6.34704	-0.443659	-0.443659	-0.443659	-0.443659	-0.443659	-0.443659
-0.670016	-0.670016	-0.670016	6.12068	-0.670016	-0.670016	-0.670016	-0.670016	-0.670016	-0.670016	-0.670016	-0.670016	-0.670016	-0.670016	-0.670016	-0.670016	-0.670016	-0.670016	-0.670016	-0.670016	-0.670016	-0.670016	-0.670016	-0.670016	-0.670016	-0.670016	-0.670016	-0.670016	-0.670016	-0.670016	-0.670016	-0.670016	-0.670016	-0.670016	-0.670016	-0.670016	-0.670016	-0.670016	-0.670016	-0.670016	-0.670016	-0.670016	-0.670016	-0.670016	-0.670016	-0.670016	-0.670016	-0.670016	-0.670016	-0.670016
-1.12273	5.66797	-1.12273	-1.12273	-1.12273	-1.12273	-1.12273	-1.12273	-1.12273	-1.12273	-1.12273	-1.12273	-1.12273	-1.12273	-1.12273	-1.12273	-1.12273	-1.12273	-1.12273	-1.12273	-1.12273	-1.12273	5.66797	-1.12273	-1.12273	-1.12273	5.66797	-1.12273	-1.12273	-1.12273	-1.12273	-1.12273	-1.12273	-1.12273	-1.12273	-1.12273	-1.12273	-1.12273	-1.12273	-1.12273	-1.12273	-1.12273	-1.12273	-1.12273	-1.12273	-1.12273	-1.12273	-1.12273	-1.12273	-1.12273
-0.670016	-0.670016	-0.670016	-0.670016	-0.670016	-0.670016	-0.670016	-0.670016	-0.670016	-0.670016	-0.670016	-0.670016	-0.670016	-0.670016	-0.670016	-0.670016	-0.670016	-0.670016	-0.670016	-0.670016	-0.670016	-0.670016	-0.670016	-0.670016	-0.670016	-0.670016	-0.670016	-0.670016	6.12068	-0.670016	-0.670016	-0.670016	-0.670016	-0.670016	-0.670016	-0.670016	-0.670016	-0.670016	-0.670016	-0.670016	-0.670016	-0.670016	-0.670016	-0.670016	6.12068	-0.670016	-0.670016	12.9114	-0.670016	-0.670016
-0.443659	-0.443659	-0.443659	-0.443659	-0.443659	-0.443659	-0.443659	-0.443659	-0.443659	-0.443659	-0.443659	-0.443659	-0.443659	-0.443659	-0.443659	-0.443659	-0.443659	-0.443659	-0.443659	-0.443659	-0.443659	-0.443659	-0.443659	-0.443659	-0.443659	-0.443659	-0.443659	-0.443659	-0.443659	-0.443659	-0.443659	6.34704	-0.443659	-0.443659	6.34704	-0.443659	-0.443659	-0.443659	-0.443659	-0.443659	-0.443659	-0.443659	-0.443659	-0.443659	-0.443659	-0.443659	13.1377	-0.443659	6.34704	6.34704
-0.670016	-0.670016	-0.670016	-0.670016	6.12068	-0.670016	-0.670016	-0.670016	-0.670016	-0.670016	-0.670016	-0.670016	-0.670016	-0.670016	-0.670016	-0.670016	-0.670016	-0.670016	-0.670016	-0.670016	-0.670016	-0.670016	-0.670016	-0.670016	-0.670016	-0.670016	-0.670016	-0.670016	-0.670016	-0.670016	-0.670016	-0.670016	-0.670016	-0.670016	-0.670016	-0.670016	-0.670016	-0.670016	-0.670016	-0.670016	-0.670016	-0.670016	-0.670016	-0.670016	-0.670016	-0.670016	-0.670016	-0.670016	-0.670016	6.12068
-1.12273	5.66797	-1.12273	-1.12273	-1.12273	-1.12273	-1.12273	-1.12273	-1.12273	-1.12273	-1.12273	-1.12273	-1.12273	-1.12273	-1.12273	-1.12273	-1.12273	-1.12273	-1.12273	-1.12273	-1.12273	-1.12273	-1.12273	-1.12273	-1.12273	-1.12273	-1.12273	-1.12273	12.4587	-1.12273	-1.12273	-1.12273	-1.12273	-1.12273	-1.12273	-1.12273	-1.12273	-1.12273	-1.12273	5.66797	-1.12273	-1.12273	-1.12273	-1.12273	-1.12273	-1.12273	-1.12273	-1.12273	5.66797	-1.12273
-0.896372	-0.896372	-0.896372	-0.896372	-0.896372	-0.896372	-0.896372	-0.896372	5.89433	-0.896372	-0.896372	-0.896372	-0.896372	-0.896372	-0.896372	-0.896372	-0.896372	-0.896372	-0.896372	5.89433	-0.896372	-0.896372	-0.896372	-0.896372	-0.896372	-0.896372	-0.896372	-0.896372	-0.896372	-0.896372	-0.896372	-0.896372	-0.896372	-0.896372	-0.896372	-0.896372	-0.896372	-0.896372	-0.896372	-0.896372	-0.896372	-0.896372	-0.896372	-0.896372	-0.896372	12.685	-0.896372	5.89433	-0.896372	-0.896372
-0.896372	-0.896372	-0.896372	-0.896372	5.89433	-0.896372	-0.896372	-0.896372	-0.896372	-0.896372	-0.896372	-0.896372	-0.896372	-0.896372	-0.896372	-0.896372	5.89433	-0.896372	-0.896372	-0.896372	-0.896372	-0.896372	-0.896372	-0.896372	-0.896372	-0.896372	-0.896372	-0.896372	-0.896372	-0.896372	-0.896372	-0.896372	-0.896372	-0.896372	-0.896372	-0.896372	-0.896372	-0.896372	5.89433	-0.896372	5.89433	-0.896372	-0.896372	-0.896372	5.89433	5.89433	5.89433	-0.896372	5.89433	5.89433
-1.57544	-1.57544	-1.57544	5.21526	-1.57544	-1.57544	-1.57544	-1.57544	-1.57544	-1.57544	-1.57544	-1.57544	-1.57544	-1.57544	-1.57544	-1.57544	5.21526	-1.57544	12.006	5.21526	-1.57544	-1.57544	-1.57544	-1.57544	-1.57544	-1.57544	-1.57544	-1.57544	-1.57544	-1.57544	-1.57544	-1.57544	-1.57544	-1.57544	-1.57544	-1.57544	-1.57544	-1.57544	-1.57544	-1.57544	-1.57544	-1.57544	5.21526	-1.57544	-1.57544	-1.57544	-1.57544	-1.57544	5.21526	-1.57544
-0.670016	-0.670016	-0.670016	-0.670016	-0.670016	-0.670016	6.12068	-0.670016	-0.670016	-0.670016	-0.670016	-0.670016	-0.670016	-0.670016	-0.670016	-0.670016	-0.670016	-0.670016	-0.670016	-0.670016	-0.670016	-0.670016	-0.670016	-0.670016	-0.670016	-0.670016	-0.670016	-0.670016	-0.670016	-0.670016	-0.670016	-0.670016	-0.670016	6.12068	-0.670016	-0.670016	-0.670016	-0.670016	-0.670016	-0.670016	-0.670016	-0.670016	6.12068	-0.670016	-0.670016	-0.670016	-0.670016	-0.670016	-0.670016	-0.670016
-0.670016	-0.670016	-0.670016	-0.670016	-0.670016	-0.670016	-0.670016	-0.670016	-0.670016	-0.670016	-0.670016	-0.670016	-0.670016	-0.670016	-0.670016	-0.670016	6.12068	-0.670016	-0.670016	-0.670016	-0.670016	-0.670016	-0.670016	-0.670016	-0.670016	-0.670016	-0.670016	-0.670016	-0.670016	-0.670016	-0.670016	-0.670016	-0.670016	-0.670016	-0.670016	-0.670016	-0.670016	-0.670016	-0.670016	-0.670016	-0.670016	-0.670016	-0.670016	-0.670016	-0.670016	-0.670016	-0.670016	-0.670016	-0.670016	-0.670016
-0.443659	-0.443659	-0.443659	-0.443659	-0.443659	-0.443659	-0.443659	-0.443659	-0.443659	-0.443659	-0.443659	-0.443659	-0.443659	-0.443659	-0.443659	-0.443659	-0.443659	-0.443659	-0.443659	-0.443659	-0.443659	-0.443659	-0.443659	-0.443659	-0.443659	-0.443659	-0.443659	-0.443659	-0.443659	-0.443659	-0.443659	-0.443659	-0.443659	-0.443659	-0.443659	-0.443659	-0.443659	-0.443659	-0.443659	-0.443659	-0.443659	-0.443659	-0.443659	-0.443659	-0.443659	-0.443659	-0.443659	-0.443659	-0.443659	-0.443659
-0.443659	-0.443659	-0.443659	-0.443659	-0.443659	-0.443659	-0.443659	-0.443659	-0.443659	-0.443659	-0.443659	-0.443659	-0.443659	-0.443659	-0.443659	-0.443659	-0.443659	-0.443659	-0.443659	-0.443659	-0.443659	-0.443659	-0.443659	-0.443659	-0.443659	-0.443659	-0.443659	-0.443659	-0.443659	-0.443659	-0.443659	-0.443659	-0.443659	-0.443659	-0.443659	6.34704	-0.443659	-0.443659	-0.443659	-0.443659	-0.443659	-0.443659	-0.443659	-0.443659	-0.443659	-0.443659	-0.443659	-0.443659	-0.443659	-0.443659
-0.670016	-0.670016	-0.670016	-0.670016	-0.670016	-0.670016	-0.670016	-0.670016	-0.670016	-0.670016	-0.670016	-0.670016	-0.670016	-0.670016	-0.670016	-0.670016	-0.670016	-0.670016	-0.670016	-0.670016	-0.670016	-0.670016	-0.670016	-0.670016	-0.670016	-0.670016	6.12068	-0.670016	-0.670016	-0.670016	-0.670016	-0.670016	-0.670016	-0.670016	-0.670016	-0.670016	-0.670016	6.12068	6.12068	-0.670016	-0.670016	-0.670016	-0.670016	-0.670016	-0.670016	-0.670016	-0.670016	-0.670016	-0.670016	-0.670016
-0.443659	-0.443659	-0.443659	-0.443659	-0.443659	-0.443659	-0.443659	-0.443659	-0.443659	-0.443659	-0.443659	-0.443659	-0.443659	-0.443659	-0.443659	-0.443659	-0.443659	-0.443659	-0.443659	-0.443659	-0.443659	-0.443659	-0.443659	-0.443659	-0.443659	-0.443659	-0.443659	-0.443659	-0.443659	-0.443659	-0.443659	-0.443659	-0.443659	-0.443659	-0.443659	-0.443659	-0.443659	-0.443659	-0.443659	-0.443659	-0.443659	-0.443659	-0.443659	-0.443659	-0.443659	-0.443659	-0.443659	-0.443659	-0.443659	-0.443659
-1.34909	-1.34909	-1.34909	-1.34909	-1.34909	-1.34909	-1.34909	5.44161	5.44161	-1.34909	-1.34909	-1.34909	-1.34909	-1.34909	-1.34909	-1.34909	-1.34909	-1.34909	-1.34909	5.44161	-1.34909	5.44161	-1.34909	-1.34909	-1.34909	-1.34909	-1.34909	-1.34909	-1.34909	-1.34909	-1.34909	-1.34909	-1.34909	-1.34909	-1.34909	-1.34909	-1.34909	-1.34909	-1.34909	-1.34909	-1.34909	-1.34909	-1.34909	-1.34909	-1.34909	-1.34909	-1.34909	-1.34909	-1.34909	-1.34909
-1.12273	-1.12273	-1.12273	-1.12273	-1.12273	-1.12273	-1.12273	-1.12273	-1.12273	-1.12273	-1.12273	5.66797	-1.12273	-1.12273	-1.12273	-1.12273	-1.12273	-1.12273	-1.12273	-1.12273	-1.12273	-1.12273	-1.12273	5.66797	-1.12273	-1.12273	-1.12273	-1.12273	-1.12273	5.66797	-1.12273	-1.12273	-1.12273	-1.12273	-1.12273	-1.12273	-1.12273	-1.12273	-1.12273	-1.12273	-1.12273	-1.12273	-1.12273	-1.12273	-1.12273	-1.12273	-1.12273	-1.12273	-1.12273	-1.12273
-0.896372	-0.896372	-0.896372	-0.896372	-0.896372	-0.896372	-0.896372	-0.896372	-0.896372	-0.896372	-0.896372	-0.896372	-0.896372	-0.896372	-0.896372	5.89433	-0.896372	-0.896372	-0.896372	-0.896372	-0.896372	-0.896372	-0.896372	-0.896372	-0.896372	-0.896372	5.89433	-0.896372	-0.896372	-0.896372	-0.896372	5.89433	-0.896372	-0.896372	-0.896372	-0.896372	-0.896372	-0.896372	-0.896372	-0.896372	-0.896372	-0.896372	-0.896372	-0.896372	-0.896372	-0.896372	12.685	5.89433	-0.896372	5.89433
-0.670016	-0.670016	-0.670016	-0.670016	-0.670016	-0.670016	-0.670016	-0.670016	-0.670016	-0.670016	-0.670016	-0.670016	-0.670016	-0.670016	-0.670016	-0.670016	-0.670016	-0.670016	-0.670016	-0.670016	-0.670016	-0.670016	6.12068	-0.670016	-0.670016	-0.670016	-0.670016	-0.670016	-0.670016	-0.670016	-0.670016	-0.670016	-0.670016	-0.670016	-0.670016	-0.670016	-0.670016	-0.670016	-0.670016	-0.670016	6.12068	-0.670016	-0.670016	-0.670016	-0.670016	-0.670016	-0.670016	-0.670016	-0.670016	-0.670016
-0.670016	-0.670016	-0.670016	-0.670016	-0.670016	-0.670016	-0.670016	-0.670016	-0.670016	-0.670016	-0.670016	-0.670016	-0.670016	-0.670016	-0.670016	-0.670016	-0.670016	6.12068	-0.670016	-0.670016	-0.670016	-0.670016	-0.670016	-0.670016	-0.670016	-0.670016	-0.670016	-0.670016	-0.670016	-0.670016	-0.670016	-0.670016	-0.670016	-0.670016	-0.670016	-0.670016	-0.670016	-0.670016	-0.670016	-0.670016	-0.670016	-0.670016	-0.670016	-0.670016	-0.670016	-0.670016	-0.670016	-0.670016	6.12068	-0.670016
-0.670016	-0.670016	-0.670016	-0.670016	-0.670016	-0.670016	-0.670016	-0.670016	-0.670016	-0.670016	-0.670016	-0.670016	-0.670016	-0.670016	-0.670016	-0.670016	-0.670016	-0.670016	-0.670016	-0.670016	-0.670016	-0.670016	-0.670016	-0.670016	-0.670016	-0.670016	-0.670016	6.12068	-0.670016	-0.670016	-0.670016	-0.670016	-0.670016	-0.670016	-0.670016	-0.670016	-0.670016	-0.670016	-0.670016	-0.670016	-0.670016	-0.670016	-0.670016	6.12068	-0.670016	-0.670016	-0.670016	-0.670016	-0.670016	-0.670016
-0.443659	-0.443659	-0.443659	-0.443659	-0.443659	-0.443659	-0.443659	-0.443659	-0.443659	-0.443659	-0.443659	-0.443659	-0.443659	-0.443659	-0.443659	-0.443659	-0.443659	-0.443659	-0.443659	-0.443659	-0.443659	-0.443659	-0.443659	-0.443659	-0.443659	-0.443659	-0.443659	-0.443659	-0.443659	-0.443659	-0.443659	-0.443659	-0.443659	-0.443659	-0.443659	-0.443659	-0.443659	-0.443659	-0.443659	-0.443659	-0.443659	-0.443659	-0.443659	-0.443659	-0.443659	-0.443659	-0.443659	-0.443659	-0.443659	6.34704
-1.12273	5.66797	-1.12273	-1.12273	-1.12273	-1.12273	-1.12273	-1.12273	-1.12273	-1.12273	-1.12273	-1.12273	-1.12273	-1.12273	-1.12273	-1.12273	-1.12273	-1.12273	-1.12273	-1.12273	-1.12273	5.66797	5.66797	-1.12273	-1.12273	-1.12273	-1.12273	-1.12273	-1.12273	-1.12273	-1.12273	-1.12273	-1.12273	-1.12273	-1.12273	-1.12273	-1.12273	5.66797	-1.12273	-1.12273	-1.12273	5.66797	-1.12273	5.66797	-1.12273	-1.12273	-1.12273	-1.12273	-1.12273	5.66797
-0.896372	-0.896372	-0.896372	-0.896372	-0.896372	-0.896372	-0.896372	-0.896372	-0.896372	-0.896372	-0.896372	-0.896372	-0.896372	-0.896372	-0.896372	-0.896372	-0.896372	-0.896372	-0.896372	5.89433	-0.896372	-0.896372	-0.896372	5.89433	-0.896372	-0.896372	-0.896372	-0.896372	-0.896372	-0.896372	-0.896372	-0.896372	-0.896372	-0.896372	5.89433	-0.896372	-0.896372	-0.896372	-0.896372	-0.896372	-0.896372	-0.896372	-0.896372	-0.896372	-0.896372	-0.896372	-0.896372	-0.896372	12.685	-0.896372
-1.12273	-1.12273	-1.12273	-1.12273	5.66797	-1.12273	-1.12273	-1.12273	-1.12273	-1.12273	-1.12273	-1.12273	-1.12273	-1.12273	-1.12273	-1.12273	-1.12273	-1.12273	-1.12273	-1.12273	-1.12273	-1.12273	-1.12273	-1.12273	5.66797	-1.12273	-1.12273	5.66797	-1.12273	-1.12273	-1.12273	-1.12273	-1.12273	-1.12273	-1.12273	-1.12273	-1.12273	5.66797	-1.12273	-1.12273	-1.12273	-1.12273	-1.12273	-1.12273	-1.12273	-1.12273	-1.12273	-1.12273	5.66797	-1.12273
-0.443659	-0.443659	-0.443659	-0.443659	-0.443659	-0.443659	-0.443659	-0.443659	-0.443659	-0.443659	-0.443659	-0.443659	-0.443659	-0.443659	-0.443659	-0.443659	-0.443659	-0.443659	-0.443659	-0.443659	-0.443659	-0.443659	-0.443659	-0.443659	-0.443659	-0.443659	-0.443659	-0.443659	-0.443659	-0.443659	-0.443659	-0.443659	-0.443659	-0.443659	-0.443659	-0.443659	-0.443659	-0.443659	-0.443659	-0.443659	-0.443659	-0.443659	-0.443659	-0.443659	-0.443659	-0.443659	-0.443659	-0.443659	-0.443659	6.34704
-0.443659	-0.443659	-0.443659	-0.443659	-0.443659	-0.443659	-0.443659	-0.443659	-0.443659	-0.443659	-0.443659	-0.443659	-0.443659	-0.443659	-0.443659	-0.443659	-0.443659	-0.443659	-0.443659	-0.443659	-0.443659	-0.443659	-0.443659	-0.443659	-0.443659	-0.443659	-0.443659	-0.443659	-0.443659	-0.443659	-0.443659	-0.443659	-0.443659	-0.443659	-0.443659	-0.443659	-0.443659	-0.443659	-0.443659	-0.443659	-0.443659	-0.443659	-0.443659	-0.443659	-0.443659	-0.443659	-0.443659	6.34704	-0.443659	-0.443659
-0.443659	-0.443659	-0.443659	-0.443659	-0.443659	-0.443659	-0.443659	-0.443659	-0.443659	-0.443659	-0.443659	-0.443659	-0.443659	-0.443659	-0.443659	-0.443659	-0.443659	-0.443659	-0.443659	-0.443659	-0.443659	-0.443659	-0.443659	-0.443659	-0.443659	-0.443659	-0.443659	-0.443659	-0.443659	-0.443659	-0.443659	-0.443659	-0.443659	-0.443659	-0.443659	-0.443659	-0.443659	-0.443659	-0.443659	-0.443659	-0.443659	-0.443659	-0.443659	-0.443659	-0.443659	-0.443659	-0.443659	-0.443659	-0.443659	-0.443659
-0.896372	-0.896372	-0.896372	-0.896372	-0.896372	-0.896372	-0.896372	-0.896372	-0.896372	5.89433	-0.896372	5.89433	-0.896372	-0.896372	-0.896372	-0.896372	-0.896372	-0.896372	-0.896372	-0.896372	-0.896372	-0.896372	-0.896372	-0.896372	-0.896372	-0.896372	-0.896372	-0.896372	-0.896372	-0.896372	-0.896372	-0.896372	-0.896372	-0.896372	-0.896372	5.89433	-0.896372	-0.896372	-0.896372	-0.896372	-0.896372	-0.896372	-0.896372	-0.896372	-0.896372	-0.896372	-0.896372	-0.896372	-0.896372	-0.896372
-1.02612	-1.02612	-1.02612	-1.02612	-1.02612	-1.02612	-1.02612	-1.02612	-1.02612	-1.02612	-1.02612	-1.02612	-1.02612	-1.02612	-1.02612	-1.02612	-1.02612	-1.02612	-1.02612	-1.02612	-1.02612	-1.02612	5.81903	-1.02612	-1.02612	-1.02612	-1.02612	-1.02612	-1.02612	-1.02612	-1.02612	-1.02612	-1.02612	-1.02612	-1.02612	-1.02612	-1.02612	-1.02612	-1.02612	-1.02612	-1.02612	-1.02612	-1.02612	-1.02612	-1.02612	-1.02612	-1.02612	5.81903	-1.02612	-1.02612
-0.797949	-0.797949	-0.797949	-0.797949	-0.797949	-0.797949	-0.797949	-0.797949	-0.797949	-0.797949	-0.797949	-0.797949	-0.797949	-0.797949	-0.797949	-0.797949	-0.797949	-0.797949	-0.797949	-0.797949	-0.797949	-0.797949	-0.797949	-0.797949	-0.797949	-0.797949	-0.797949	-0.797949	-0.797949	-0.797949	-0.797949	-0.797949	-0.797949	-0.797949	-0.797949	-0.797949	-0.797949	-0.797949	-0.797949	-0.797949	-0.797949	-0.797949	-0.797949	-0.797949	-0.797949	-0.797949	-0.797949	-0.797949	-0.797949	-0.797949
-1.25429	-1.25429	-1.25429	-1.25429	-1.25429	-1.25429	-1.25429	-1.25429	-1.25429	-1.25429	-1.25429	-1.25429	-1.25429	-1.25429	-1.25429	-1.25429	5.59086	-1.25429	5.59086	-1.25429	-1.25429	-1.25429	-1.25429	-1.25429	-1.25429	-1.25429	-1.25429	-1.25429	-1.25429	-1.25429	-1.25429	-1.25429	-1.25429	-1.25429	-1.25429	-1.25429	-1.25429	-1.25429	-1.25429	-1.25429	-1.25429	-1.25429	-1.25429	-1.25429	-1.25429	-1.25429	-1.25429	-1.25429	-1.25429	5.59086
-1.02612	-1.02612	-1.02612	-1.02612	-1.02612	-1.02612	-1.02612	-1.02612	-1.02612	-1.02612	-1.02612	-1.02612	-1.02612	-1.02612	-1.02612	-1.02612	-1.02612	-1.02612	-1.02612	-1.02612	-1.02612	-1.02612	-1.02612	-1.02612	5.81903	-1.02612	-1.02612	-1.02612	-1.02612	-1.02612	-1.02612	-1.02612	-1.02612	-1.02612	-1.02612	-1.02612	-1.02612	-1.02612	-1.02612	-1.02612	-1.02612	-1.02612	-1.02612	-1.02612	5.81903	-1.02612	-1.02612	-1.02612	-1.02612	5.81903
-0.797949	-0.797949	-0.797949	-0.797949	-0.797949	-0.797949	-0.797949	-0.797949	-0.797949	-0.797949	-0.797949	-0.797949	-0.797949	-0.797949	-0.797949	-0.797949	-0.797949	-0.797949	-0.797949	-0.797949	-0.797949	-0.797949	-0.797949	-0.797949	-0.797949	-0.797949	-0.797949	-0.797949	-0.797949	-0.797949	-0.797949	-0.797949	-0.797949	-0.797949	-0.797949	-0.797949	-0.797949	-0.797949	-0.797949	-0.797949	-0.797949	-0.797949	-0.797949	-0.797949	-0.797949	-0.797949	-0.797949	-0.797949	-0.797949	-0.797949
-1.93881	-1.93881	-1.93881	-1.93881	4.90635	-1.93881	-1.93881	-1.93881	-1.93881	-1.93881	-1.93881	-1.93881	-1.93881	-1.93881	-1.93881	-1.93881	-1.93881	-1.93881	-1.93881	-1.93881	-1.93881	4.90635	4.90635	-1.93881	-1.93881	4.90635	-1.93881	4.90635	-1.93881	-1.93881	-1.93881	-1.93881	-1.93881	-1.93881	-1.93881	-1.93881	-1.93881	-1.93881	-1.93881	-1.93881	-1.93881	-1.93881	-1.93881	-1.93881	-1.93881	-1.93881	-1.93881	-1.93881	4.90635	4.90635
-1.02612	-1.02612	-1.02612	-1.02612	-1.02612	-1.02612	-1.02612	-1.02612	-1.02612	-1.02612	-1.02612	-1.02612	-1.02612	-1.02612	-1.02612	-1.02612	-1.02612	5.81903	-1.02612	-1.02612	-1.02612	-1.02612	-1.02612	-1.02612	-1.02612	-1.02612	-1.02612	-1.02612	-1.02612	-1.02612	-1.02612	-1.02612	-1.02612	-1.02612	-1.02612	-1.02612	-1.02612	-1.02612	-1.02612	-1.02612	-1.02612	-1.02612	-1.02612	-1.02612	-1.02612	-1.02612	-1.02612	-1.02612	5.81903	-1.02612
-1.02612	-1.02612	-1.02612	-1.02612	-1.02612	-1.02612	-1.02612	-1.02612	-1.02612	-1.02612	-1.02612	-1.02612	-1.02612	-1.02612	-1.02612	-1.02612	-1.02612	5.81903	-1.02612	-1.02612	-1.02612	-1.02612	-1.02612	-1.02612	-1.02612	-1.02612	-1.02612	-1.02612	-1.02612	-1.02612	-1.02612	-1.02612	-1.02612	-1.02612	-1.02612	-1.02612	-1.02612	-1.02612	-1.02612	-1.02612	-1.02612	-1.02612	-1.02612	-1.02612	5.81903	5.81903	-1.02612	5.81903	-1.02612	5.81903
-1.25429	-1.25429	-1.25429	-1.25429	-1.25429	-1.25429	-1.25429	-1.25429	-1.25429	-1.25429	-1.25429	-1.25429	-1.25429	-1.25429	-1.25429	-1.25429	-1.25429	-1.25429	-1.25429	-1.25429	5.59086	-1.25429	-1.25429	-1.25429	5.59086	-1.25429	-1.25429	-1.25429	-1.25429	-1.25429	5.59086	-1.25429	-1.25429	-1.25429	-1.25429	-1.25429	-1.25429	-1.25429	-1.25429	-1.25429	-1.25429	-1.25429	-1.25429	-1.25429	-1.25429	-1.25429	-1.25429	5.59086	-1.25429	-1.25429
-1.02612	-1.02612	-1.02612	-1.02612	-1.02612	-1.02612	-1.02612	-1.02612	-1.02612	-1.02612	-1.02612	-1.02612	-1.02612	-1.02612	-1.02612	5.81903	-1.02612	-1.02612	-1.02612	-1.02612	-1.02612	-1.02612	-1.02612	-1.02612	-1.02612	-1.02612	-1.02612	-1.02612	-1.02612	-1.02612	-1.02612	-1.02612	-1.02612	-1.02612	-1.02612	-1.02612	-1.02612	-1.02612	-1.02612	-1.02612	-1.02612	-1.02612	-1.02612	-1.02612	-1.02612	-1.02612	-1.02612	-1.02612	-1.02612	-1.02612
-0.797949	-0.797949	-0.797949	-0.797949	-0.797949	-0.797949	-0.797949	-0.797949	-0.797949	-0.797949	-0.797949	-0.797949	-0.797949	-0.797949	-0.797949	-0.797949	-0.797949	-0.797949	-0.797949	-0.797949	-0.797949	-0.797949	-0.797949	-0.797949	-0.797949	-0.797949	-0.797949	-0.797949	-0.797949	-0.797949	-0.797949	-0.797949	-0.797949	-0.797949	-0.797949	-0.797949	-0.797949	-0.797949	-0.797949	-0.797949	-0.797949	-0.797949	-0.797949	-0.797949	-0.797949	-0.797949	-0.797949	6.04721	-0.797949	-0.797949
-1.02612	-1.02612	-1.02612	-1.02612	-1.02612	-1.02612	-1.02612	-1.02612	-1.02612	-1.02612	-1.02612	-1.02612	-1.02612	5.81903	-1.02612	-1.02612	-1.02612	-1.02612	-1.02612	-1.02612	-1.02612	-1.02612	-1.02612	-1.02612	-1.02612	-1.02612	-1.02612	-1.02612	-1.02612	-1.02612	-1.02612	-1.02612	-1.02612	-1.02612	-1.02612	-1.02612	-1.02612	-1.02612	-1.02612	-1.02612	-1.02612	-1.02612	-1.02612	-1.02612	-1.02612	-1.02612	5.81903	-1.02612	-1.02612	-1.02612
-1.25429	-1.25429	-1.25429	-1.25429	-1.25429	-1.25429	-1.25429	-1.25429	-1.25429	-1.25429	-1.25429	-1.25429	-1.25429	-1.25429	-1.25429	-1.25429	-1.25429	-1.25429	-1.25429	-1.25429	5.59086	-1.25429	-1.25429	-1.25429	-1.25429	5.59086	-1.25429	-1.25429	-1.25429	-1.25429	-1.25429	-1.25429	5.59086	-1.25429	-1.25429	-1.25429	-1.25429	-1.25429	-1.25429	-1.25429	-1.25429	-1.25429	5.59086	5.59086	-1.25429	-1.25429	-1.25429	-1.25429	5.59086	5.59086
-1.71064	-1.71064	-1.71064	-1.71064	5.13452	-1.71064	-1.71064	-1.71064	-1.71064	-1.71064	-1.71064	5.13452	-1.71064	5.13452	-1.71064	-1.71064	-1.71064	-1.71064	-1.71064	-1.71064	-1.71064	-1.71064	-1.71064	5.13452	-1.71064	-1.71064	-1.71064	-1.71064	-1.71064	-1.71064	-1.71064	5.13452	-1.71064	-1.71064	-1.71064	-1.71064	-1.71064	5.13452	-1.71064	-1.71064	-1.71064	-1.71064	5.13452	-1.71064	-1.71064	5.13452	-1.71064	-1.71064	5.13452	-1.71064
-1.48246	-1.48246	-1.48246	-1.48246	-1.48246	-1.48246	5.36269	-1.48246	-1.48246	-1.48246	-1.48246	-1.48246	-1.48246	5.36269	-1.48246	-1.48246	-1.48246	-1.48246	-1.48246	-1.48246	-1.48246	-1.48246	-1.48246	-1.48246	-1.48246	5.36269	-1.48246	-1.48246	-1.48246	-1.48246	-1.48246	-1.48246	-1.48246	-1.48246	-1.48246	-1.48246	-1.48246	-1.48246	-1.48246	-1.48246	-1.48246	-1.48246	-1.48246	-1.48246	-1.48246	-1.48246	-1.48246	5.36269	-1.48246	5.36269
-1.02612	-1.02612	-1.02612	-1.02612	-1.02612	-1.02612	-1.02612	-1.02612	-1.02612	-1.02612	-1.02612	-1.02612	-1.02612	-1.02612	-1.02612	-1.02612	-1.02612	-1.02612	-1.02612	-1.02612	-1.02612	-1.02612	-1.02612	-1.02612	-1.02612	-1.02612	-1.02612	-1.02612	5.81903	-1.02612	-1.02612	-1.02612	-1.02612	-1.02612	-1.02612	-1.02612	-1.02612	-1.02612	-1.02612	-1.02612	-1.02612	-1.02612	-1.02612	-1.02612	-1.02612	-1.02612	-1.02612	-1.02612	-1.02612	5.81903
-1.02612	-1.02612	-1.02612	-1.02612	-1.02612	-1.02612	-1.02612	-1.02612	-1.02612	-1.02612	-1.02612	-1.02612	-1.02612	-1.02612	-1.02612	-1.02612	-1.02612	-1.02612	-1.02612	-1.02612	-1.02612	-1.02612	-1.02612	-1.02612	-1.02612	-1.02612	-1.02612	-1.02612	-1.02612	5.81903	-1.02612	-1.02612	-1.02612	-1.02612	-1.02612	-1.02612	-1.02612	-1.02612	-1.02612	-1.02612	-1.02612	-1.02612	-1.02612	-1.02612	5.81903	-1.02612	-1.02612	-1.02612	5.81903	5.81903
-1.02612	-1.02612	-1.02612	-1.02612	-1.02612	-1.02612	-1.02612	-1.02612	-1.02612	-1.02612	-1.02612	-1.02612	-1.02612	5.81903	-1.02612	-1.02612	-1.02612	-1.02612	-1.02612	-1.02612	-1.02612	-1.02612	-1.02612	-1.02612	-1.02612	-1.02612	-1.02612	-1.02612	-1.02612	-1.02612	-1.02612	-1.02612	-1.02612	-1.02612	-1.02612	-1.02612	-1.02612	-1.02612	-1.02612	-1.02612	-1.02612	-1.02612	-1.02612	-1.02612	-1.02612	-1.02612	5.81903	-1.02612	-1.02612	5.81903
-0.797949	-0.797949	-0.797949	-0.797949	-0.797949	-0.797949	-0.797949	-0.797949	-0.797949	-0.797949	-0.797949	-0.797949	-0.797949	-0.797949	-0.797949	-0.797949	-0.797949	-0.797949	-0.797949	-0.797949	-0.797949	-0.797949	-0.797949	-0.797949	-0.797949	-0.797949	-0.797949	-0.797949	-0.797949	-0.797949	-0.797949	-0.797949	-0.797949	-0.797949	-0.797949	-0.797949	-0.797949	-0.797949	-0.797949	6.04721	-0.797949	-0.797949	-0.797949	-0.797949	-0.797949	-0.797949	-0.797949	-0.797949	6.04721	-0.797949
-1.02612	-1.02612	-1.02612	-1.02612	-1.02612	-1.02612	-1.02612	-1.02612	5.81903	-1.02612	-1.02612	-1.02612	-1.02612	-1.02612	-1.02612	-1.02612	-1.02612	-1.02612	-1.02612	-1.02612	-1.02612	-1.02612	-1.02612	-1.02612	-1.02612	-1.02612	-1.02612	-1.02612	-1.02612	-1.02612	-1.02612	-1.02612	-1.02612	-1.02612	-1.02612	-1.02612	-1.02612	-1.02612	-1.02612	-1.02612	-1.02612	-1.02612	-1.02612	-1.02612	-1.02612	-1.02612	-1.02612	-1.02612	5.81903	-1.02612
-1.25429	-1.25429	-1.25429	-1.25429	-1.25429	-1.25429	-1.25429	-1.25429	-1.25429	-1.25429	-1.25429	-1.25429	-1.25429	-1.25429	5.59086	-1.25429	-1.25429	-1.25429	-1.25429	-1.25429	-1.25429	-1.25429	-1.25429	-1.25429	-1.25429	-1.25429	5.59086	-1.25429	-1.25429	-1.25429	-1.25429	-1.25429	-1.25429	-1.25429	-1.25429	-1.25429	-1.25429	-1.25429	-1.25429	-1.25429	-1.25429	-1.25429	-1.25429	-1.25429	-1.25429	-1.25429	5.59086	-1.25429	5.59086	-1.25429
-0.797949	-0.797949	-0.797949	-0.797949	-0.797949	-0.797949	-0.797949	-0.797949	-0.797949	-0.797949	-0.797949	-0.797949	-0.797949	-0.797949	-0.797949	-0.797949	-0.797949	-0.797949	-0.797949	-0.797949	-0.797949	-0.797949	-0.797949	-0.797949	-0.797949	-0.797949	-0.797949	-0.797949	-0.797949	-0.797949	-0.797949	-0.797949	-0.797949	-0.797949	-0.797949	-0.797949	-0.797949	-0.797949	-0.797949	-0.797949	-0.797949	-0.797949	-0.797949	-0.797949	-0.797949	-0.797949	-0.797949	-0.797949	-0.797949	-0.797949
-0.797949	-0.797949	-0.797949	-0.797949	-0.797949	-0.797949	-0.797949	-0.797949	-0.797949	-0.797949	-0.797949	-0.797949	-0.797949	-0.797949	-0.797949	-0.797949	-0.797949	-0.797949	-0.797949	-0.797949	-0.797949	-0.797949	-0.797949	-0.797949	-0.797949	-0.797949	-0.797949	-0.797949	-0.797949	-0.797949	-0.797949	-0.797949	6.04721	-0.797949	-0.797949	-0.797949	-0.797949	-0.797949	-0.797949	-0.797949	-0.797949	-0.797949	-0.797949	-0.797949	-0.797949	-0.797949	-0.797949	-0.797949	-0.797949	6.04721
-1.02612	-1.02612	-1.02612	-1.02612	-1.02612	-1.02612	-1.02612	-1.02612	-1.02612	-1.02612	-1.02612	-1.02612	-1.02612	-1.02612	-1.02612	-1.02612	-1.02612	5.81903	-1.02612	-1.02612	-1.02612	-1.02612	-1.02612	-1.02612	-1.02612	-1.02612	-1.02612	-1.02612	-1.02612	-1.02612	-1.02612	-1.02612	-1.02612	-1.02612	-1.02612	-1.02612	-1.02612	-1.02612	-1.02612	-1.02612	-1.02612	-1.02612	5.81903	-1.02612	5.81903	-1.02612	-1.02612	-1.02612	-1.02612	-1.02612
-0.797949	-0.797949	-0.797949	-0.797949	-0.797949	-0.797949	-0.797949	-0.797949	-0.797949	-0.797949	-0.797949	-0.797949	-0.797949	-0.797949	-0.797949	-0.797949	-0.797949	-0.797949	-0.797949	-0.797949	-0.797949	-0.797949	-0.797949	-0.797949	-0.797949	-0.797949	-0.797949	-0.797949	-0.797949	-0.797949	-0.797949	-0.797949	-0.797949	-0.797949	-0.797949	-0.797949	-0.797949	-0.797949	-0.797949	-0.797949	-0.797949	-0.797949	-0.797949	-0.797949	-0.797949	6.04721	-0.797949	-0.797949	6.04721	-0.797949
-0.797949	-0.797949	-0.797949	-0.797949	-0.797949	-0.797949	-0.797949	-0.797949	-0.797949	-0.797949	-0.797949	-0.797949	-0.797949	-0.797949	-0.797949	-0.797949	-0.797949	-0.797949	-0.797949	-0.797949	-0.797949	-0.797949	-0.797949	-0.797949	-0.797949	-0.797949	-0.797949	-0.797949	-0.797949	-0.797949	-0.797949	-0.797949	-0.797949	-0.797949	-0.797949	-0.797949	-0.797949	-0.797949	-0.797949	-0.797949	-0.797949	-0.797949	-0.797949	-0.797949	-0.797949	-0.797949	-0.797949	6.04721	6.04721	-0.797949
-0.797949	-0.797949	-0.797949	-0.797949	-0.797949	-0.797949	-0.797949	-0.797949	-0.797949	-0.797949	-0.797949	-0.797949	-0.797949	-0.797949	-0.797949	-0.797949	-0.797949	-0.797949	-0.797949	-0.797949	-0.797949	-0.797949	-0.797949	-0.797949	-0.797949	-0.797949	-0.797949	-0.797949	-0.797949	-0.797949	-0.797949	-0.797949	-0.797949	-0.797949	-0.797949	-0.797949	-0.797949	-0.797949	-0.797949	-0.797949	-0.797949	-0.797949	-0.797949	-0.797949	-0.797949	-0.797949	-0.797949	-0.797949	-0.797949	-0.797949
-1.02612	-1.02612	-1.02612	-1.02612	-1.02612	-1.02612	-1.02612	-1.02612	-1.02612	-1.02612	-1.02612	-1.02612	-1.02612	-1.02612	-1.02612	-1.02612	-1.02612	-1.02612	-1.02612	-1.02612	-1.02612	-1.02612	5.81903	-1.02612	-1.02612	-1.02612	-1.02612	-1.02612	-1.02612	-1.02612	-1.02612	-1.02612	-1.02612	-1.02612	-1.02612	-1.02612	-1.02612	-1.02612	-1.02612	-1.02612	-1.02612	-1.02612	-1.02612	-1.02612	-1.02612	-1.02612	-1.02612	5.81903	-1.02612	-1.02612
-1.02612	-1.02612	-1.02612	-1.02612	-1.02612	-1.02612	-1.02612	-1.02612	-1.02612	-1.02612	-1.02612	-1.02612	-1.02612	-1.02612	-1.02612	-1.02612	-1.02612	-1.02612	-1.02612	-1.02612	5.81903	-1.02612	-1.02612	-1.02612	-1.02612	-1.02612	-1.02612	-1.02612	-1.02612	-1.02612	-1.02612	-1.02612	-1.02612	-1.02612	-1.02612	-1.02612	-1.02612	-1.02612	-1.02612	-1.02612	-1.02612	-1.02612	-1.02612	-1.02612	-1.02612	-1.02612	-1.02612	-1.02612	-1.02612	-1.02612
-1.48246	-1.48246	-1.48246	-1.48246	-1.48246	-1.48246	-1.48246	-1.48246	-1.48246	-1.48246	-1.48246	5.36269	-1.48246	-1.48246	-1.48246	-1.48246	-1.48246	-1.48246	-1.48246	-1.48246	-1.48246	-1.48246	-1.48246	-1.48246	5.36269	-1.48246	-1.48246	-1.48246	-1.48246	5.36269	-1.48246	-1.48246	-1.48246	-1.48246	-1.48246	-1.48246	-1.48246	-1.48246	-1.48246	-1.48246	-1.48246	-1.48246	-1.48246	-1.48246	-1.48246	-1.48246	5.36269	-1.48246	-1.48246	5.36269
-0.797949	-0.797949	-0.797949	-0.797949	-0.797949	-0.797949	-0.797949	-0.797949	-0.797949	-0.797949	-0.797949	-0.797949	-0.797949	-0.797949	-0.797949	-0.797949	-0.797949	-0.797949	-0.797949	-0.797949	-0.797949	-0.797949	-0.797949	-0.797949	-0.797949	-0.797949	-0.797949	-0.797949	-0.797949	-0.797949	6.04721	-0.797949	-0.797949	-0.797949	-0.797949	-0.797949	-0.797949	-0.797949	-0.797949	-0.797949	6.04721	-0.797949	-0.797949	-0.797949	-0.797949	-0.797949	6.04721	-0.797949	-0.797949	-0.797949
-0.797949	-0.797949	-0.797949	-0.797949	-0.797949	-0.797949	-0.797949	-0.797949	-0.797949	-0.797949	-0.797949	-0.797949	-0.797949	-0.797949	-0.797949	-0.797949	-0.797949	-0.797949	-0.797949	-0.797949	-0.797949	-0.797949	-0.797949	-0.797949	-0.797949	-0.797949	-0.797949	-0.797949	-0.797949	-0.797949	6.04721	-0.797949	-0.797949	6.04721	-0.797949	-0.797949	-0.797949	-0.797949	-0.797949	-0.797949	-0.797949	6.04721	-0.797949	-0.797949	-0.797949	-0.797949	-0.797949	-0.797949	-0.797949	-0.797949
-1.25429	-1.25429	-1.25429	-1.25429	-1.25429	-1.25429	-1.25429	-1.25429	-1.25429	-1.25429	-1.25429	-1.25429	-1.25429	-1.25429	-1.25429	-1.25429	-1.25429	5.59086	-1.25429	-1.25429	5.59086	-1.25429	-1.25429	-1.25429	-1.25429	-1.25429	-1.25429	-1.25429	-1.25429	-1.25429	-1.25429	-1.25429	-1.25429	-1.25429	-1.25429	-1.25429	-1.25429	5.59086	-1.25429	-1.25429	-1.25429	-1.25429	-1.25429	-1.25429	-1.25429	5.59086	-1.25429	5.59086	-1.25429	5.59086
-0.797949	-0.797949	-0.797949	-0.797949	-0.797949	-0.797949	-0.797949	-0.797949	-0.797949	-0.797949	-0.797949	-0.797949	-0.797949	-0.797949	-0.797949	-0.797949	-0.797949	-0.797949	-0.797949	-0.797949	-0.797949	-0.797949	-0.797949	-0.797949	-0.797949	-0.797949	-0.797949	-0.797949	-0.797949	-0.797949	-0.797949	-0.797949	-0.797949	-0.797949	-0.797949	-0.797949	-0.797949	-0.797949	-0.797949	-0.797949	-0.797949	-0.797949	-0.797949	-0.797949	-0.797949	6.04721	-0.797949	-0.797949	-0.797949	-0.797949
-1.02612	-1.02612	-1.02612	-1.02612	-1.02612	-1.02612	-1.02612	-1.02612	-1.02612	-1.02612	-1.02612	-1.02612	-1.02612	-1.02612	-1.02612	-1.02612	-1.02612	-1.02612	-1.02612	-1.02612	-1.02612	-1.02612	-1.02612	-1.02612	-1.02612	5.81903	-1.02612	-1.02612	-1.02612	-1.02612	-1.02612	-1.02612	-1.02612	-1.02612	-1.02612	-1.02612	-1.02612	-1.02612	-1.02612	-1.02612	-1.02612	-1.02612	-1.02612	-1.02612	-1.02612	-1.02612	-1.02612	5.81903	-1.02612	5.81903
-1.93881	-1.93881	4.90635	-1.93881	-1.93881	-1.93881	-1.93881	-1.93881	-1.93881	-1.93881	-1.93881	-1.93881	-1.93881	-1.93881	-1.93881	-1.93881	-1.93881	4.90635	-1.93881	4.90635	-1.93881	-1.93881	-1.93881	4.90635	-1.93881	-1.93881	4.90635	-1.93881	-1.93881	-1.93881	-1.93881	-1.93881	4.90635	-1.93881	-1.93881	-1.93881	-1.93881	-1.93881	-1.93881	-1.93881	-1.93881	-1.93881	-1.93881	-1.93881	-1.93881	4.90635	-1.93881	-1.93881	4.90635	4.90635
-0.797949	-0.797949	-0.797949	-0.797949	-0.797949	-0.797949	-0.797949	-0.797949	-0.797949	-0.797949	-0.797949	-0.797949	-0.797949	-0.797949	-0.797949	-0.797949	-0.797949	-0.797949	-0.797949	-0.797949	-0.797949	-0.797949	-0.797949	-0.797949	-0.797949	-0.797949	-0.797949	-0.797949	-0.797949	-0.797949	-0.797949	-0.797949	-0.797949	-0.797949	-0.797949	-0.797949	-0.797949	-0.797949	-0.797949	-0.797949	-0.797949	-0.797949	-0.797949	-0.797949	-0.797949	-0.797949	-0.797949	-0.797949	-0.797949	-0.797949
-1.48246	-1.48246	5.36269	-1.48246	-1.48246	-1.48246	-1.48246	-1.48246	-1.48246	-1.48246	-1.48246	-1.48246	-1.48246	-1.48246	-1.48246	-1.48246	-1.48246	-1.48246	-1.48246	-1.48246	-1.48246	-1.48246	-1.48246	-1.48246	-1.48246	-1.48246	-1.48246	5.36269	-1.48246	5.36269	-1.48246	-1.48246	-1.48246	-1.48246	-1.48246	-1.48246	-1.48246	-1.48246	-1.48246	5.36269	-1.48246	-1.48246	-1.48246	-1.48246	-1.48246	-1.48246	-1.48246	-1.48246	-1.48246	-1.48246
-1.02612	-1.02612	5.81903	-1.02612	-1.02612	-1.02612	-1.02612	-1.02612	-1.02612	-1.02612	-1.02612	-1.02612	-1.02612	-1.02612	-1.02612	-1.02612	-1.02612	-1.02612	-1.02612	-1.02612	-1.02612	-1.02612	-1.02612	-1.02612	-1.02612	-1.02612	-1.02612	-1.02612	-1.02612	-1.02612	-1.02612	-1.02612	-1.02612	-1.02612	-1.02612	-1.02612	5.81903	-1.02612	-1.02612	-1.02612	-1.02612	-1.02612	-1.02612	-1.02612	-1.02612	-1.02612	-1.02612	-1.02612	5.81903	5.81903
-0.797949	-0.797949	-0.797949	-0.797949	-0.797949	-0.797949	-0.797949	-0.797949	-0.797949	-0.797949	-0.797949	-0.797949	-0.797949	-0.797949	-0.797949	-0.797949	-0.797949	-0.797949	-0.797949	-0.797949	-0.797949	-0.797949	-0.797949	-0.797949	-0.797949	-0.797949	-0.797949	-0.797949	-0.797949	-0.797949	-0.797949	-0.797949	-0.797949	-0.797949	-0.797949	-0.797949	-0.797949	-0.797949	-0.797949	-0.797949	-0.797949	-0.797949	-0.797949	-0.797949	-0.797949	-0.797949	-0.797949	-0.797949	6.04721	-0.797949
-1.25429	-1.25429	-1.25429	-1.25429	-1.25429	-1.25429	-1.25429	-1.25429	-1.25429	-1.25429	-1.25429	-1.25429	-1.25429	-1.25429	-1.25429	-1.25429	-1.25429	-1.25429	-1.25429	-1.25429	-1.25429	-1.25429	-1.25429	5.59086	-1.25429	-1.25429	-1.25429	-1.25429	5.59086	-1.25429	-1.25429	-1.25429	-1.25429	-1.25429	-1.25429	-1.25429	-1.25429	-1.25429	-1.25429	-1.25429	-1.25429	-1.25429	-1.25429	-1.25429	-1.25429	-1.25429	-1.25429	-1.25429	-1.25429	-1.25429
-1.02612	-1.02612	-1.02612	-1.02612	-1.02612	-1.02612	-1.02612	-1.02612	-1.02612	-1.02612	5.81903	-1.02612	-1.02612	-1.02612	-1.02612	-1.02612	-1.02612	-1.02612	-1.02612	-1.02612	-1.02612	-1.02612	-1.02612	-1.02612	-1.02612	-1.02612	-1.02612	-1.02612	-1.02612	-1.02612	-1.02612	-1.02612	-1.02612	-1.02612	-1.02612	-1.02612	-1.02612	-1.02612	-1.02612	-1.02612	-1.02612	-1.02612	-1.02612	-1.02612	-1.02612	-1.02612	-1.02612	-1.02612	-1.02612	-1.02612
-0.484302	-0.484302	-0.484302	-0.484302	-0.484302	-0.484302	-0.484302	-0.484302	-0.484302	-0.484302	-0.484302	-0.484302	-0.484302	-0.484302	-0.484302	-0.484302	-0.484302	-0.484302	-0.484302	-0.484302	-0.484302	-0.484302	-0.484302	-0.484302	-0.484302	-0.484302	-0.484302	-0.484302	-0.484302	-0.484302	-0.484302	-0.484302	-0.484302	-0.484302	-0.484302	12.0717	-0.484302	-0.484302	-0.484302	-0.484302	-0.484302	-0.484302	12.0717	-0.484302	-0.484302	-0.484302	-0.484302	-0.484302	-0.484302	-0.484302
-0.484302	-0.484302	-0.484302	-0.484302	-0.484302	-0.484302	-0.484302	-0.484302	-0.484302	-0.484302	-0.484302	-0.484302	-0.484302	-0.484302	-0.484302	-0.484302	-0.484302	-0.484302	-0.484302	-0.484302	-0.484302	-0.484302	-0.484302	-0.484302	-0.484302	-0.484302	-0.484302	-0.484302	-0.484302	-0.484302	-0.484302	-0.484302	-0.484302	-0.484302	-0.484302	-0.484302	-0.484302	-0.484302	-0.484302	-0.484302	-0.484302	-0.484302	-0.484302	-0.484302	-0.484302	-0.484302	-0.484302	-0.484302	-0.484302	-0.484302
-0.902834	-0.902834	-0.902834	-0.902834	-0.902834	-0.902834	-0.902834	-0.902834	-0.902834	-0.902834	-0.902834	-0.902834	-0.902834	-0.902834	-0.902834	-0.902834	-0.902834	-0.902834	-0.902834	-0.902834	-0.902834	-0.902834	-0.902834	-0.902834	-0.902834	-0.902834	-0.902834	11.6531	-0.902834	-0.902834	-0.902834	-0.902834	-0.902834	-0.902834	-0.902834	-0.902834	11.6531	-0.902834	-0.902834	-0.902834	-0.902834	-0.902834	-0.902834	-0.902834	-0.902834	-0.902834	-0.902834	-0.902834	-0.902834	-0.902834
-0.902834	-0.902834	-0.902834	-0.902834	-0.902834	-0.902834	-0.902834	-0.902834	-0.902834	-0.902834	-0.902834	-0.902834	-0.902834	-0.902834	-0.902834	11.6531	-0.902834	-0.902834	-0.902834	-0.902834	-0.902834	-0.902834	-0.902834	-0.902834	-0.902834	-0.902834	-0.902834	-0.902834	-0.902834	-0.902834	-0.902834	-0.902834	-0.902834	-0.902834	-0.902834	-0.902834	-0.902834	-0.902834	-0.902834	-0.902834	-0.902834	-0.902834	-0.902834	-0.902834	11.6531	-0.902834	-0.902834	-0.902834	-0.902834	-0.902834
-0.902834	-0.902834	-0.902834	11.6531	-0.902834	-0.902834	-0.902834	-0.902834	-0.902834	-0.902834	-0.902834	-0.902834	-0.902834	-0.902834	-0.902834	-0.902834	-0.902834	-0.902834	-0.902834	-0.902834	-0.902834	-0.902834	-0.902834	-0.902834	-0.902834	-0.902834	-0.902834	-0.902834	-0.902834	-0.902834	-0.902834	-0.902834	-0.902834	-0.902834	-0.902834	-0.902834	-0.902834	-0.902834	-0.902834	-0.902834	-0.902834	-0.902834	-0.902834	-0.902834	-0.902834	-0.902834	-0.902834	-0.902834	-0.902834	-0.902834
-0.484302	-0.484302	-0.484302	-0.484302	-0.484302	-0.484302	-0.484302	-0.484302	-0.484302	-0.484302	-0.484302	-0.484302	-0.484302	-0.484302	-0.484302	-0.484302	-0.484302	-0.484302	-0.484302	-0.484302	-0.484302	-0.484302	-0.484302	-0.484302	-0.484302	-0.484302	-0.484302	-0.484302	-0.484302	-0.484302	-0.484302	-0.484302	-0.484302	-0.484302	-0.484302	-0.484302	-0.484302	-0.484302	-0.484302	-0.484302	-0.484302	-0.484302	-0.484302	-0.484302	-0.484302	-0.484302	-0.484302	-0.484302	-0.484302	-0.484302
-0.484302	-0.484302	-0.484302	-0.484302	-0.484302	-0.484302	-0.484302	-0.484302	-0.484302	-0.484302	-0.484302	-0.484302	-0.484302	-0.484302	-0.484302	-0.484302	-0.484302	-0.484302	-0.484302	-0.484302	-0.484302	-0.484302	-0.484302	-0.484302	-0.484302	-0.484302	-0.484302	-0.484302	-0.484302	-0.484302	-0.484302	-0.484302	-0.484302	-0.484302	-0.484302	-0.484302	-0.484302	-0.484302	12.0717	-0.484302	-0.484302	12.0717	-0.484302	-0.484302	-0.484302	-0.484302	-0.484302	-0.484302	-0.484302	-0.484302
-0.484302	-0.484302	-0.484302	-0.484302	-0.484302	-0.484302	-0.484302	-0.484302	-0.484302	-0.484302	-0.484302	-0.484302	-0.484302	-0.484302	-0.484302	-0.484302	-0.484302	-0.484302	-0.484302	-0.484302	-0.484302	-0.484302	-0.484302	-0.484302	-0.484302	-0.484302	-0.484302	-0.484302	-0.484302	-0.484302	-0.484302	-0.484302	-0.484302	-0.484302	-0.484302	-0.484302	-0.484302	-0.484302	-0.484302	-0.484302	-0.484302	-0.484302	-0.484302	-0.484302	-0.484302	-0.484302	12.0717	-0.484302	-0.484302	-0.484302
-1.32137	-1.32137	11.2346	-1.32137	-1.32137	-1.32137	-1.32137	11.2346	-1.32137	-1.32137	-1.32137	-1.32137	-1.32137	-1.32137	-1.32137	-1.32137	-1.32137	-1.32137	-1.32137	-1.32137	-1.32137	-1.32137	-1.32137	-1.32137	-1.32137	-1.32137	-1.32137	-1.32137	-1.32137	-1.32137	-1.32137	-1.32137	-1.32137	-1.32137	-1.32137	-1.32137	-1.32137	-1.32137	-1.32137	-1.32137	-1.32137	-1.32137	-1.32137	-1.32137	-1.32137	11.2346	-1.32137	-1.32137	-1.32137	-1.32137
-0.902834	-0.902834	-0.902834	-0.902834	-0.902834	-0.902834	-0.902834	-0.902834	11.6531	-0.902834	-0.902834	-0.902834	-0.902834	-0.902834	-0.902834	-0.902834	-0.902834	-0.902834	-0.902834	-0.902834	-0.902834	-0.902834	-0.902834	-0.902834	-0.902834	-0.902834	-0.902834	-0.902834	-0.902834	-0.902834	-0.902834	-0.902834	-0.902834	-0.902834	-0.902834	-0.902834	-0.902834	-0.902834	-0.902834	-0.902834	11.6531	11.6531	-0.902834	-0.902834	-0.902834	-0.902834	-0.902834	-0.902834	-0.902834	-0.902834
-0.484302	-0.484302	-0.484302	-0.484302	-0.484302	-0.484302	-0.484302	-0.484302	-0.484302	-0.484302	-0.484302	-0.484302	-0.484302	-0.484302	-0.484302	-0.484302	-0.484302	-0.484302	-0.484302	-0.484302	-0.484302	-0.484302	-0.484302	-0.484302	-0.484302	-0.484302	-0.484302	-0.484302	-0.484302	-0.484302	12.0717	-0.484302	-0.484302	-0.484302	-0.484302	-0.484302	-0.484302	-0.484302	-0.484302	-0.484302	-0.484302	-0.484302	-0.484302	-0.484302	-0.484302	-0.484302	-0.484302	24.6276	-0.484302	-0.484302
-0.484302	-0.484302	-0.484302	-0.484302	-0.484302	-0.484302	-0.484302	-0.484302	-0.484302	-0.484302	-0.484302	-0.484302	-0.484302	-0.484302	-0.484302	-0.484302	-0.484302	-0.484302	-0.484302	-0.484302	-0.484302	-0.484302	-0.484302	-0.484302	-0.484302	-0.484302	-0.484302	-0.484302	-0.484302	-0.484302	-0.484302	-0.484302	-0.484302	12.0717	-0.484302	-0.484302	-0.484302	-0.484302	-0.484302	-0.484302	-0.484302	-0.484302	-0.484302	-0.484302	-0.484302	-0.484302	-0.484302	-0.484302	-0.484302	-0.484302
-0.902834	11.6531	-0.902834	-0.902834	-0.902834	-0.902834	-0.902834	-0.902834	-0.902834	-0.902834	-0.902834	-0.902834	-0.902834	-0.902834	-0.902834	-0.902834	-0.902834	-0.902834	-0.902834	-0.902834	-0.902834	-0.902834	-0.902834	-0.902834	-0.902834	-0.902834	-0.902834	-0.902834	-0.902834	-0.902834	-0.902834	-0.902834	-0.902834	-0.902834	-0.902834	-0.902834	-0.902834	-0.902834	-0.902834	-0.902834	-0.902834	-0.902834	-0.902834	-0.902834	-0.902834	-0.902834	-0.902834	-0.902834	-0.902834	-0.902834
-0.484302	-0.484302	-0.484302	-0.484302	-0.484302	-0.484302	-0.484302	-0.484302	-0.484302	-0.484302	-0.484302	-0.484302	-0.484302	-0.484302	-0.484302	-0.484302	-0.484302	-0.484302	-0.484302	-0.484302	-0.484302	-0.484302	-0.484302	-0.484302	-0.484302	-0.484302	-0.484302	-0.484302	-0.484302	-0.484302	-0.484302	-0.484302	-0.484302	-0.484302	-0.484302	-0.484302	-0.484302	-0.484302	-0.484302	-0.484302	-0.484302	-0.484302	-0.484302	-0.484302	-0.484302	-0.484302	-0.484302	-0.484302	-0.484302	-0.484302
-0.484302	-0.484302	-0.484302	-0.484302	-0.484302	-0.484302	-0.484302	-0.484302	-0.484302	-0.484302	-0.484302	-0.484302	-0.484302	-0.484302	-0.484302	-0.484302	-0.484302	-0.484302	-0.484302	-0.484302	-0.484302	-0.484302	-0.484302	-0.484302	-0.484302	-0.484302	-0.484302	-0.484302	-0.484302	-0.484302	-0.484302	-0.484302	-0.484302	-0.484302	-0.484302	-0.484302	-0.484302	-0.484302	-0.484302	-0.484302	-0.484302	-0.484302	-0.484302	-0.484302	-0.484302	-0.484302	-0.484302	-0.484302	-0.484302	-0.484302
-0.484302	-0.484302	-0.484302	-0.484302	-0.484302	-0.484302	-0.484302	-0.484302	-0.484302	-0.484302	-0.484302	-0.484302	-0.484302	-0.484302	-0.484302	-0.484302	-0.484302	-0.484302	-0.484302	-0.484302	-0.484302	-0.484302	-0.484302	-0.484302	-0.484302	-0.484302	-0.484302	-0.484302	-0.484302	-0.484302	-0.484302	-0.484302	-0.484302	-0.484302	-0.484302	-0.484302	-0.484302	-0.484302	-0.484302	-0.484302	-0.484302	-0.484302	-0.484302	-0.484302	-0.484302	-0.484302	-0.484302	-0.484302	-0.484302	-0.484302
-1.7399	-1.7399	-1.7399	-1.7399	-1.7399	-1.7399	10.8161	10.8161	-1.7399	-1.7399	-1.7399	-1.7399	-1.7399	-1.7399	-1.7399	-1.7399	-1.7399	-1.7399	-1.7399	-1.7399	-1.7399	-1.7399	10.8161	-1.7399	-1.7399	-1.7399	-1.7399	-1.7399	-1.7399	-1.7399	-1.7399	-1.7399	-1.7399	-1.7399	-1.7399	-1.7399	-1.7399	-1.7399	-1.7399	-1.7399	-1.7399	-1.7399	-1.7399	-1.7399	-1.7399	-1.7399	-1.7399	-1.7399	-1.7399	-1.7399
-0.484302	-0.484302	-0.484302	-0.484302	-0.484302	-0.484302	-0.484302	-0.484302	-0.484302	-0.484302	-0.484302	-0.484302	-0.484302	-0.484302	-0.484302	-0.484302	-0.484302	-0.484302	-0.484302	-0.484302	-0.484302	-0.484302	-0.484302	-0.484302	-0.484302	-0.484302	-0.484302	-0.484302	-0.484302	-0.484302	-0.484302	-0.484302	-0.484302	-0.484302	-0.484302	-0.484302	-0.484302	-0.484302	-0.484302	-0.484302	-0.484302	-0.484302	-0.484302	-0.484302	-0.484302	-0.484302	-0.484302	-0.484302	12.0717	-0.484302
-1.32137	-1.32137	-1.32137	-1.32137	-1.32137	-1.32137	-1.32137	-1.32137	11.2346	-1.32137	-1.32137	-1.32137	-1.32137	-1.32137	-1.32137	-1.32137	-1.32137	-1.32137	-1.32137	-1.32137	-1.32137	-1.32137	-1.32137	-1.32137	-1.32137	-1.32137	-1.32137	-1.32137	11.2346	-1.32137	-1.32137	-1.32137	-1.32137	-1.32137	-1.32137	-1.32137	-1.32137	-1.32137	-1.32137	-1.32137	-1.32137	-1.32137	-1.32137	-1.32137	-1.32137	-1.32137	-1.32137	-1.32137	11.2346	-1.32137
-0.484302	-0.484302	-0.484302	-0.484302	-0.484302	-0.484302	-0.484302	-0.484302	-0.484302	-0.484302	-0.484302	-0.484302	-0.484302	-0.484302	-0.484302	-0.484302	-0.484302	-0.484302	-0.484302	-0.484302	-0.484302	-0.484302	-0.484302	-0.484302	-0.484302	-0.484302	-0.484302	-0.484302	-0.484302	-0.484302	-0.484302	-0.484302	-0.484302	-0.484302	-0.484302	-0.484302	-0.484302	-0.484302	-0.484302	-0.484302	-0.484302	-0.484302	-0.484302	-0.484302	-0.484302	-0.484302	-0.484302	-0.484302	-0.484302	-0.484302
-0.902834	-0.902834	-0.902834	-0.902834	-0.902834	-0.902834	-0.902834	-0.902834	-0.902834	-0.902834	-0.902834	-0.902834	-0.902834	-0.902834	-0.902834	11.6531	-0.902834	-0.902834	-0.902834	-0.902834	-0.902834	-0.902834	-0.902834	-0.902834	-0.902834	-0.902834	-0.902834	-0.902834	-0.902834	-0.902834	-0.902834	-0.902834	-0.902834	-0.902834	-0.902834	-0.902834	-0.902834	-0.902834	-0.902834	-0.902834	-0.902834	-0.902834	-0.902834	-0.902834	-0.902834	-0.902834	-0.902834	-0.902834	11.6531	11.6531
-0.902834	-0.902834	-0.902834	-0.902834	-0.902834	-0.902834	-0.902834	-0.902834	-0.902834	-0.902834	-0.902834	-0.902834	-0.902834	-0.902834	-0.902834	-0.902834	11.6531	-0.902834	-0.902834	-0.902834	-0.902834	-0.902834	-0.902834	-0.902834	-0.902834	-0.902834	-0.902834	-0.902834	-0.902834	-0.902834	-0.902834	-0.902834	11.6531	-0.902834	-0.902834	-0.902834	-0.902834	-0.902834	-0.902834	-0.902834	-0.902834	-0.902834	-0.902834	-0.902834	-0.902834	-0.902834	-0.902834	-0.902834	-0.902834	-0.902834
-0.484302	-0.484302	-0.484302	-0.484302	-0.484302	-0.484302	-0.484302	-0.484302	-0.484302	-0.484302	-0.484302	-0.484302	-0.484302	-0.484302	-0.484302	-0.484302	-0.484302	-0.484302	-0.484302	-0.484302	-0.484302	-0.484302	-0.484302	-0.484302	-0.484302	-0.484302	-0.484302	-0.484302	-0.484302	-0.484302	-0.484302	-0.484302	-0.484302	-0.484302	-0.484302	-0.484302	-0.484302	-0.484302	-0.484302	-0.484302	-0.484302	-0.484302	-0.484302	-0.484302	-0.484302	-0.484302	-0.484302	-0.484302	-0.484302	-0.484302
-0.484302	-0.484302	-0.484302	-0.484302	-0.484302	-0.484302	-0.484302	-0.484302	-0.484302	-0.484302	-0.484302	-0.484302	-0.484302	-0.484302	-0.484302	-0.484302	-0.484302	-0.484302	-0.484302	-0.484302	-0.484302	-0.484302	-0.484302	-0.484302	-0.484302	-0.484302	-0.484302	-0.484302	-0.484302	-0.484302	-0.484302	-0.484302	-0.484302	-0.484302	-0.484302	-0.484302	-0.484302	-0.484302	-0.484302	-0.484302	-0.484302	-0.484302	-0.484302	12.0717	-0.484302	-0.484302	-0.484302	-0.484302	-0.484302	-0.484302
-0.902834	-0.902834	-0.902834	-0.902834	-0.902834	-0.902834	-0.902834	-0.902834	-0.902834	-0.902834	-0.902834	-0.902834	-0.902834	-0.902834	-0.902834	11.6531	-0.902834	-0.902834	-0.902834	-0.902834	-0.902834	-0.902834	-0.902834	-0.902834	-0.902834	-0.902834	-0.902834	-0.902834	-0.902834	-0.902834	-0.902834	-0.902834	11.6531	-0.902834	-0.902834	-0.902834	-0.902834	-0.902834	11.6531	-0.902834	-0.902834	-0.902834	-0.902834	-0.902834	-0.902834	11.6531	-0.902834	-0.902834	-0.902834	-0.902834
-0.484302	-0.484302	-0.484302	-0.484302	-0.484302	-0.484302	-0.484302	-0.484302	-0.484302	-0.484302	-0.484302	-0.484302	-0.484302	-0.484302	-0.484302	-0.484302	-0.484302	-0.484302	-0.484302	-0.484302	-0.484302	-0.484302	-0.484302	-0.484302	-0.484302	-0.484302	-0.484302	-0.484302	-0.484302	-0.484302	-0.484302	-0.484302	-0.484302	-0.484302	-0.484302	-0.484302	-0.484302	-0.484302	-0.484302	-0.484302	-0.484302	-0.484302	-0.484302	-0.484302	-0.484302	-0.484302	-0.484302	-0.484302	-0.484302	-0.484302
-1.32137	-1.32137	-1.32137	-1.32137	-1.32137	-1.32137	-1.32137	-1.32137	-1.32137	-1.32137	11.2346	-1.32137	-1.32137	-1.32137	-1.32137	-1.32137	-1.32137	-1.32137	-1.32137	11.2346	-1.32137	-1.32137	-1.32137	-1.32137	-1.32137	-1.32137	-1.32137	-1.32137	-1.32137	-1.32137	-1.32137	-1.32137	-1.32137	-1.32137	-1.32137	-1.32137	-1.32137	-1.32137	-1.32137	-1.32137	11.2346	-1.32137	-1.32137	-1.32137	-1.32137	-1.32137	-1.32137	-1.32137	-1.32137	-1.32137
-0.484302	-0.484302	-0.484302	-0.484302	-0.484302	-0.484302	-0.484302	-0.484302	-0.484302	-0.484302	-0.484302	-0.484302	-0.484302	-0.484302	-0.484302	-0.484302	-0.484302	-0.484302	-0.484302	-0.484302	-0.484302	-0.484302	-0.484302	-0.484302	-0.484302	-0.484302	-0.484302	-0.484302	-0.484302	-0.484302	-0.484302	-0.484302	-0.484302	-0.484302	-0.484302	-0.484302	-0.484302	-0.484302	-0.484302	-0.484302	-0.484302	-0.484302	-0.484302	-0.484302	-0.484302	-0.484302	-0.484302	-0.484302	-0.484302	-0.484302
-0.484302	-0.484302	-0.484302	-0.484302	-0.484302	-0.484302	-0.484302	-0.484302	-0.484302	-0.484302	-0.484302	-0.484302	-0.484302	-0.484302	-0.484302	-0.484302	-0.484302	-0.484302	-0.484302	-0.484302	-0.484302	-0.484302	-0.484302	-0.484302	-0.484302	-0.484302	-0.484302	-0.484302	-0.484302	-0.484302	-0.484302	-0.484302	-0.484302	-0.484302	-0.484302	-0.484302	-0.484302	-0.484302	-0.484302	-0.484302	-0.484302	-0.484302	-0.484302	-0.484302	-0.484302	-0.484302	-0.484302	-0.484302	-0.484302	-0.484302
-0.902834	-0.902834	-0.902834	-0.902834	-0.902834	-0.902834	11.6531	-0.902834	-0.902834	-0.902834	-0.902834	-0.902834	-0.902834	-0.902834	-0.902834	-0.902834	-0.902834	-0.902834	-0.902834	-0.902834	-0.902834	-0.902834	-0.902834	-0.902834	-0.902834	-0.902834	-0.902834	-0.902834	-0.902834	-0.902834	-0.902834	-0.902834	-0.902834	-0.902834	-0.902834	-0.902834	-0.902834	-0.902834	-0.902834	-0.902834	-0.902834	-0.902834	-0.902834	-0.902834	-0.902834	-0.902834	11.6531	-0.902834	-0.902834	-0.902834
-0.902834	-0.902834	-0.902834	-0.902834	-0.902834	-0.902834	-0.902834	-0.902834	-0.902834	-0.902834	-0.902834	-0.902834	-0.902834	-0.902834	-0.902834	-0.902834	-0.902834	-0.902834	-0.902834	-0.902834	-0.902834	-0.902834	-0.902834	-0.902834	-0.902834	-0.902834	11.6531	-0.902834	-0.902834	-0.902834	-0.902834	-0.902834	-0.902834	-0.902834	-0.902834	-0.902834	-0.902834	-0.902834	-0.902834	-0.902834	-0.902834	-0.902834	-0.902834	-0.902834	-0.902834	-0.902834	-0.902834	-0.902834	-0.902834	-0.902834
-0.484302	-0.484302	-0.484302	-0.484302	-0.484302	-0.484302	-0.484302	-0.484302	-0.484302	-0.484302	-0.484302	-0.484302	-0.484302	-0.484302	-0.484302	-0.484302	-0.484302	-0.484302	-0.484302	-0.484302	-0.484302	-0.484302	-0.484302	-0.484302	-0.484302	-0.484302	-0.484302	-0.484302	-0.484302	-0.484302	-0.484302	-0.484302	-0.484302	-0.484302	-0.484302	-0.484302	-0.484302	-0.484302	-0.484302	-0.484302	-0.484302	-0.484302	-0.484302	-0.484302	-0.484302	-0.484302	-0.484302	-0.484302	-0.484302	-0.484302
-0.484302	-0.484302	-0.484302	-0.484302	-0.484302	-0.484302	-0.484302	-0.484302	-0.484302	-0.484302	-0.484302	-0.484302	-0.484302	-0.484302	-0.484302	-0.484302	-0.484302	-0.484302	-0.484302	-0.484302	-0.484302	-0.484302	-0.484302	-0.484302	-0.484302	-0.484302	-0.484302	-0.484302	-0.484302	-0.484302	-0.484302	-0.484302	-0.484302	-0.484302	-0.484302	-0.484302	-0.484302	-0.484302	-0.484302	12.0717	-0.484302	-0.484302	-0.484302	-0.484302	-0.484302	-0.484302	-0.484302	-0.484302	-0.484302	-0.484302
-1.7399	-1.7399	-1.7399	-1.7399	-1.7399	-1.7399	-1.7399	-1.7399	-1.7399	-1.7399	-1.7399	-1.7399	-1.7399	-1.7399	-1.7399	10.8161	-1.7399	-1.7399	-1.7399	-1.7399	-1.7399	-1.7399	-1.7399	-1.7399	-1.7399	-1.7399	-1.7399	10.8161	-1.7399	10.8161	10.8161	-1.7399	-1.7399	-1.7399	-1.7399	-1.7399	-1.7399	-1.7399	-1.7399	-1.7399	-1.7399	-1.7399	-1.7399	-1.7399	-1.7399	-1.7399	-1.7399	-1.7399	-1.7399	-1.7399
-0.902834	-0.902834	-0.902834	-0.902834	-0.902834	-0.902834	-0.902834	-0.902834	-0.902834	11.6531	-0.902834	-0.902834	-0.902834	-0.902834	-0.902834	-0.902834	-0.902834	-0.902834	-0.902834	-0.902834	-0.902834	-0.902834	-0.902834	-0.902834	-0.902834	-0.902834	-0.902834	-0.902834	-0.902834	-0.902834	-0.902834	-0.902834	-0.902834	-0.902834	-0.902834	-0.902834	-0.902834	-0.902834	-0.902834	-0.902834	-0.902834	11.6531	-0.902834	-0.902834	-0.902834	-0.902834	-0.902834	-0.902834	-0.902834	-0.902834
-0.902834	-0.902834	-0.902834	-0.902834	-0.902834	-0.902834	-0.902834	-0.902834	-0.902834	-0.902834	-0.902834	-0.902834	-0.902834	-0.902834	-0.902834	-0.902834	-0.902834	-0.902834	-0.902834	-0.902834	-0.902834	-0.902834	-0.902834	-0.902834	-0.902834	-0.902834	11.6531	-0.902834	-0.902834	-0.902834	-0.902834	-0.902834	-0.902834	-0.902834	-0.902834	-0.902834	11.6531	-0.902834	-0.902834	-0.902834	-0.902834	-0.902834	-0.902834	-0.902834	-0.902834	-0.902834	-0.902834	-0.902834	-0.902834	-0.902834
-0.484302	-0.484302	-0.484302	-0.484302	-0.484302	-0.484302	-0.484302	-0.484302	-0.484302	-0.484302	-0.484302	-0.484302	-0.484302	-0.484302	-0.484302	-0.484302	-0.484302	-0.484302	-0.484302	-0.484302	-0.484302	-0.484302	-0.484302	-0.484302	-0.484302	-0.484302	-0.484302	-0.484302	-0.484302	-0.484302	-0.484302	-0.484302	-0.484302	-0.484302	-0.484302	-0.484302	-0.484302	-0.484302	-0.484302	12.0717	-0.484302	-0.484302	-0.484302	-0.484302	-0.484302	-0.484302	-0.484302	-0.484302	-0.484302	-0.484302
-0.902834	-0.902834	-0.902834	-0.902834	-0.902834	-0.902834	-0.902834	-0.902834	11.6531	-0.902834	-0.902834	-0.902834	-0.902834	-0.902834	-0.902834	-0.902834	-0.902834	-0.902834	-0.902834	-0.902834	-0.902834	-0.902834	-0.902834	-0.902834	-0.902834	-0.902834	-0.902834	-0.902834	-0.902834	-0.902834	-0.902834	-0.902834	-0.902834	-0.902834	-0.902834	-0.902834	-0.902834	11.6531	-0.902834	-0.902834	-0.902834	-0.902834	-0.902834	-0.902834	-0.902834	-0.902834	-0.902834	-0.902834	-0.902834	-0.902834
-0.902834	-0.902834	-0.902834	-0.902834	-0.902834	-0.902834	-0.902834	11.6531	-0.902834	-0.902834	-0.902834	-0.902834	-0.902834	-0.902834	-0.902834	-0.902834	-0.902834	-0.902834	-0.902834	-0.902834	-0.902834	-0.902834	-0.902834	-0.902834	-0.902834	-0.902834	-0.902834	-0.902834	-0.902834	-0.902834	-0.902834	-0.902834	-0.902834	-0.902834	-0.902834	-0.902834	-0.902834	-0.902834	-0.902834	-0.902834	-0.902834	-0.902834	-0.902834	-0.902834	-0.902834	-0.902834	-0.902834	-0.902834	-0.902834	-0.902834
-2.15843	-2.15843	-2.15843	10.3975	-2.15843	-2.15843	10.3975	-2.15843	10.3975	-2.15843	-2.15843	-2.15843	-2.15843	-2.15843	-2.15843	-2.15843	-2.15843	-2.15843	-2.15843	-2.15843	-2.15843	-2.15843	-2.15843	-2.15843	-2.15843	-2.15843	-2.15843	-2.15843	10.3975	-2.15843	-2.15843	-2.15843	-2.15843	-2.15843	-2.15843	-2.15843	-2.15843	-2.15843	-2.15843	-2.15843	-2.15843	-2.15843	-2.15843	-2.15843	10.3975	-2.15843	-2.15843	-2.15843	-2.15843	-2.15843
-0.484302	-0.484302	-0.484302	-0.484302	-0.484302	-0.484302	-0.484302	-0.484302	-0.484302	-0.484302	-0.484302	-0.484302	-0.484302	-0.484302	-0.484302	-0.484302	-0.484302	-0.484302	-0.484302	-0.484302	-0.484302	-0.484302	-0.484302	-0.484302	-0.484302	-0.484302	-0.484302	-0.484302	-0.484302	-0.484302	-0.484302	-0.484302	-0.484302	-0.484302	-0.484302	-0.484302	-0.484302	-0.484302	-0.484302	-0.484302	-0.484302	-0.484302	-0.484302	-0.484302	-0.484302	-0.484302	-0.484302	-0.484302	-0.484302	-0.484302
-0.484302	-0.484302	-0.484302	-0.484302	-0.484302	-0.484302	-0.484302	-0.484302	-0.484302	-0.484302	-0.484302	-0.484302	-0.484302	-0.484302	-0.484302	-0.484302	-0.484302	-0.484302	-0.484302	-0.484302	-0.484302	-0.484302	-0.484302	-0.484302	-0.484302	-0.484302	-0.484302	-0.484302	-0.484302	-0.484302	-0.484302	-0.484302	-0.484302	-0.484302	-0.484302	-0.484302	-0.484302	-0.484302	-0.484302	-0.484302	-0.484302	-0.484302	-0.484302	-0.484302	-0.484302	-0.484302	-0.484302	-0.484302	-0.484302	-0.484302
-0.316365	-0.316365	-0.316365	-0.316365	-0.316365	-0.316365	-0.316365	-0.316365	-0.316365	-0.316365	-0.316365	-0.316365	-0.316365	-0.316365	-0.316365	-0.316365	-0.316365	-0.316365	-0.316365	-0.316365	-0.316365	-0.316365	-0.316365	-0.316365	-0.316365	7.55527	-0.316365	-0.316365	-0.316365	-0.316365	-0.316365	7.55527	7.55527	-0.316365	-0.316365	7.55527	-0.316365	-0.316365	-0.316365	-0.316365	-0.316365	-0.316365	-0.316365	7.55527	-0.316365	-0.316365	-0.316365	-0.316365	-0.316365	-0.316365
-0.316365	-0.316365	-0.316365	-0.316365	-0.316365	-0.316365	-0.316365	-0.316365	-0.316365	-0.316365	-0.316365	-0.316365	-0.316365	-0.316365	-0.316365	-0.316365	-0.316365	-0.316365	-0.316365	-0.316365	-0.316365	-0.316365	-0.316365	-0.316365	-0.316365	-0.316365	-0.316365	7.55527	-0.316365	-0.316365	-0.316365	-0.316365	-0.316365	-0.316365	-0.316365	-0.316365	-0.316365	-0.316365	-0.316365	-0.316365	-0.316365	-0.316365	-0.316365	-0.316365	-0.316365	-0.316365	-0.316365	-0.316365	-0.316365	-0.316365
-1.10353	-1.10353	-1.10353	-1.10353	-1.10353	-1.10353	-1.10353	-1.10353	-1.10353	-1.10353	-1.10353	-1.10353	-1.10353	-1.10353	-1.10353	6.7681	6.7681	-1.10353	6.7681	-1.10353	6.7681	-1.10353	-1.10353	-1.10353	-1.10353	-1.10353	-1.10353	-1.10353	-1.10353	-1.10353	-1.10353	-1.10353	6.7681	-1.10353	-1.10353	-1.10353	-1.10353	-1.10353	6.7681	-1.10353	-1.10353	-1.10353	-1.10353	6.7681	-1.10353	-1.10353	-1.10353	6.7681	-1.10353	6.7681
-1.10353	-1.10353	-1.10353	6.7681	-1.10353	-1.10353	-1.10353	6.7681	-1.10353	-1.10353	-1.10353	-1.10353	-1.10353	6.7681	-1.10353	-1.10353	-1.10353	-1.10353	-1.10353	-1.10353	-1.10353	-1.10353	-1.10353	-1.10353	6.7681	-1.10353	-1.10353	-1.10353	-1.10353	-1.10353	-1.10353	-1.10353	-1.10353	-1.10353	-1.10353	6.7681	-1.10353	-1.10353	-1.10353	-1.10353	-1.10353	-1.10353	-1.10353	-1.10353	-1.10353	-1.10353	-1.10353	6.7681	-1.10353	-1.10353
-0.84114	-0.84114	7.03049	-0.84114	-0.84114	-0.84114	-0.84114	-0.84114	-0.84114	-0.84114	7.03049	-0.84114	-0.84114	-0.84114	-0.84114	-0.84114	-0.84114	-0.84114	-0.84114	-0.84114	-0.84114	7.03049	-0.84114	-0.84114	-0.84114	-0.84114	-0.84114	-0.84114	-0.84114	-0.84114	-0.84114	-0.84114	-0.84114	7.03049	-0.84114	-0.84114	-0.84114	-0.84114	-0.84114	-0.84114	-0.84114	-0.84114	-0.84114	-0.84114	-0.84114	-0.84114	-0.84114	-0.84114	-0.84114	7.03049
-0.84114	-0.84114	-0.84114	7.03049	-0.84114	-0.84114	-0.84114	-0.84114	-0.84114	-0.84114	-0.84114	-0.84114	7.03049	-0.84114	-0.84114	-0.84114	7.03049	-0.84114	-0.84114	-0.84114	-0.84114	-0.84114	-0.84114	-0.84114	-0.84114	-0.84114	-0.84114	-0.84114	-0.84114	-0.84114	-0.84114	-0.84114	7.03049	-0.84114	-0.84114	-0.84114	-0.84114	-0.84114	-0.84114	-0.84114	-0.84114	-0.84114	-0.84114	-0.84114	-0.84114	-0.84114	-0.84114	-0.84114	-0.84114	-0.84114
-0.0539769	-0.0539769	-0.0539769	-0.0539769	-0.0539769	-0.0539769	-0.0539769	-0.0539769	-0.0539769	-0.0539769	-0.0539769	-0.0539769	-0.0539769	-0.0539769	-0.0539769	-0.0539769	-0.0539769	-0.0539769	-0.0539769	-0.0539769	-0.0539769	-0.0539769	-0.0539769	-0.0539769	-0.0539769	-0.0539769	-0.0539769	-0.0539769	-0.0539769	-0.0539769	-0.0539769	-0.0539769	-0.0539769	-0.0539769	-0.0539769	-0.0539769	-0.0539769	-0.0539769	-0.0539769	-0.0539769	-0.0539769	-0.0539769	-0.0539769	-0.0539769	-0.0539769	-0.0539769	-0.0539769	-0.0539769	-0.0539769	-0.0539769
-0.578752	-0.578752	-0.578752	-0.578752	-0.578752	-0.578752	-0.578752	-0.578752	-0.578752	-0.578752	-0.578752	-0.578752	-0.578752	-0.578752	-0.578752	-0.578752	7.29288	-0.578752	-0.578752	-0.578752	-0.578752	-0.578752	-0.578752	-0.578752	-0.578752	-0.578752	-0.578752	-0.578752	-0.578752	7.29288	-0.578752	7.29288	-0.578752	-0.578752	-0.578752	7.29288	-0.578752	-0.578752	-0.578752	-0.578752	-0.578752	-0.578752	-0.578752	-0.578752	-0.578752	-0.578752	-0.578752	-0.578752	7.29288	-0.578752
6.24333	-1.6283	6.24333	-1.6283	-1.6283	-1.6283	-1.6283	-1.6283	-1.6283	-1.6283	-1.6283	-1.6283	6.24333	-1.6283	6.24333	-1.6283	-1.6283	-1.6283	6.24333	-1.6283	-1.6283	-1.6283	-1.6283	-1.6283	-1.6283	-1.6283	-1.6283	-1.6283	-1.6283	6.24333	-1.6283	-1.6283	-1.6283	-1.6283	-1.6283	-1.6283	-1.6283	-1.6283	-1.6283	14.115	-1.6283	-1.6283	-1.6283	-1.6283	-1.6283	-1.6283	-1.6283	-1.6283	-1.6283	-1.6283
-0.84114	-0.84114	-0.84114	-0.84114	-0.84114	-0.84114	7.03049	-0.84114	-0.84114	-0.84114	-0.84114	-0.84114	7.03049	-0.84114	-0.84114	7.03049	-0.84114	-0.84114	-0.84114	-0.84114	-0.84114	-0.84114	-0.84114	-0.84114	-0.84114	-0.84114	-0.84114	-0.84114	-0.84114	-0.84114	-0.84114	7.03049	-0.84114	-0.84114	7.03049	-0.84114	-0.84114	-0.84114	-0.84114	-0.84114	-0.84114	-0.84114	-0.84114	-0.84114	-0.84114	-0.84114	-0.84114	-0.84114	-0.84114	-0.84114
-0.0539769	-0.0539769	-0.0539769	-0.0539769	-0.0539769	-0.0539769	-0.0539769	-0.0539769	-0.0539769	-0.0539769	-0.0539769	-0.0539769	-0.0539769	-0.0539769	-0.0539769	-0.0539769	-0.0539769	-0.0539769	-0.0539769	-0.0539769	-0.0539769	-0.0539769	-0.0539769	-0.0539769	-0.0539769	-0.0539769	-0.0539769	-0.0539769	-0.0539769	-0.0539769	-0.0539769	-0.0539769	-0.0539769	-0.0539769	-0.0539769	7.81765	-0.0539769	-0.0539769	-0.0539769	-0.0539769	7.81765	-0.0539769	-0.0539769	-0.0539769	7.81765	-0.0539769	7.81765	7.81765	-0.0539769	-0.0539769
-1.6283	-1.6283	-1.6283	6.24333	-1.6283	-1.6283	-1.6283	-1.6283	-1.6283	-1.6283	-1.6283	-1.6283	-1.6283	6.24333	-1.6283	-1.6283	14.115	-1.6283	-1.6283	-1.6283	6.24333	-1.6283	6.24333	-1.6283	-1.6283	-1.6283	-1.6283	-1.6283	-1.6283	-1.6283	-1.6283	-1.6283	-1.6283	-1.6283	-1.6283	-1.6283	-1.6283	-1.6283	-1.6283	-1.6283	-1.6283	-1.6283	-1.6283	-1.6283	6.24333	-1.6283	-1.6283	-1.6283	-1.6283	-1.6283
-1.10353	-1.10353	-1.10353	-1.10353	-1.10353	-1.10353	-1.10353	-1.10353	-1.10353	6.7681	-1.10353	6.7681	-1.10353	-1.10353	-1.10353	-1.10353	-1.10353	-1.10353	-1.10353	-1.10353	-1.10353	6.7681	-1.10353	-1.10353	-1.10353	6.7681	-1.10353	-1.10353	-1.10353	-1.10353	-1.10353	14.6397	6.7681	-1.10353	6.7681	6.7681	-1.10353	6.7681	-1.10353	-1.10353	-1.10353	6.7681	6.7681	-1.10353	-1.10353	-1.10353	-1.10353	-1.10353	6.7681	-1.10353
-1.89069	-1.89069	-1.89069	-1.89069	-1.89069	-1.89069	-1.89069	13.8526	-1.89069	-1.89069	-1.89069	5.98094	-1.89069	-1.89069	-1.89069	-1.89069	-1.89069	-1.89069	-1.89069	-1.89069	5.98094	-1.89069	-1.89069	5.98094	5.98094	-1.89069	-1.89069	-1.89069	5.98094	-1.89069	-1.89069	-1.89069	5.98094	-1.89069	-1.89069	-1.89069	-1.89069	-1.89069	-1.89069	-1.89069	-1.89069	-1.89069	-1.89069	-1.89069	-1.89069	-1.89069	-1.89069	-1.89069	-1.89069	5.98094
6.24333	-1.6283	-1.6283	-1.6283	-1.6283	-1.6283	-1.6283	-1.6283	-1.6283	-1.6283	-1.6283	-1.6283	-1.6283	-1.6283	6.24333	-1.6283	-1.6283	-1.6283	6.24333	-1.6283	-1.6283	-1.6283	-1.6283	-1.6283	6.24333	-1.6283	-1.6283	6.24333	-1.6283	6.24333	-1.6283	-1.6283	-1.6283	-1.6283	-1.6283	-1.6283	-1.6283	-1.6283	-1.6283	-1.6283	-1.6283	-1.6283	-1.6283	-1.6283	-1.6283	6.24333	-1.6283	6.24333	-1.6283	6.24333
-1.10353	-1.10353	-1.10353	-1.10353	-1.10353	-1.10353	6.7681	-1.10353	-1.10353	-1.10353	-1.10353	-1.10353	-1.10353	6.7681	-1.10353	-1.10353	-1.10353	-1.10353	-1.10353	-1.10353	-1.10353	-1.10353	-1.10353	6.7681	-1.10353	-1.10353	-1.10353	-1.10353	6.7681	-1.10353	-1.10353	-1.10353	-1.10353	-1.10353	-1.10353	-1.10353	-1.10353	-1.10353	-1.10353	-1.10353	-1.10353	-1.10353	-1.10353	-1.10353	-1.10353	-1.10353	-1.10353	-1.10353	-1.10353	-1.10353
-0.578752	-0.578752	-0.578752	-0.578752	-0.578752	-0.578752	-0.578752	-0.578752	-0.578752	-0.578752	-0.578752	-0.578752	-0.578752	-0.578752	-0.578752	-0.578752	-0.578752	-0.578752	-0.578752	-0.578752	7.29288	-0.578752	-0.578752	-0.578752	-0.578752	-0.578752	-0.578752	-0.578752	-0.578752	7.29288	-0.578752	-0.578752	-0.578752	-0.578752	-0.578752	-0.578752	-0.578752	-0.578752	-0.578752	-0.578752	7.29288	-0.578752	-0.578752	-0.578752	-0.578752	-0.578752	-0.578752	7.29288	7.29288	-0.578752
6.7681	-1.10353	-1.10353	6.7681	-1.10353	-1.10353	-1.10353	-1.10353	-1.10353	-1.10353	-1.10353	-1.10353	6.7681	-1.10353	-1.10353	-1.10353	6.7681	-1.10353	-1.10353	-1.10353	-1.10353	-1.10353	-1.10353	-1.10353	-1.10353	-1.10353	-1.10353	-1.10353	-1.10353	-1.10353	-1.10353	-1.10353	-1.10353	-1.10353	-1.10353	-1.10353	-1.10353	-1.10353	-1.10353	-1.10353	-1.10353	-1.10353	-1.10353	-1.10353	-1.10353	-1.10353	-1.10353	6.7681	-1.10353	-1.10353
-0.578752	-0.578752	-0.578752	-0.578752	-0.578752	-0.578752	15.1645	-0.578752	-0.578752	-0.578752	-0.578752	-0.578752	-0.578752	-0.578752	-0.578752	-0.578752	-0.578752	-0.578752	-0.578752	-0.578752	-0.578752	-0.578752	-0.578752	-0.578752	-0.578752	-0.578752	-0.578752	-0.578752	-0.578752	-0.578752	-0.578752	-0.578752	-0.578752	-0.578752	-0.578752	-0.578752	-0.578752	7.29288	-0.578752	7.29288	-0.578752	-0.578752	-0.578752	-0.578752	-0.578752	-0.578752	-0.578752	-0.578752	-0.578752	-0.578752
-0.0539769	-0.0539769	-0.0539769	-0.0539769	-0.0539769	-0.0539769	-0.0539769	-0.0539769	-0.0539769	-0.0539769	-0.0539769	-0.0539769	-0.0539769	-0.0539769	-0.0539769	-0.0539769	-0.0539769	-0.0539769	-0.0539769	-0.0539769	-0.0539769	-0.0539769	-0.0539769	-0.0539769	-0.0539769	-0.0539769	-0.0539769	-0.0539769	-0.0539769	-0.0539769	-0.0539769	-0.0539769	-0.0539769	-0.0539769	-0.0539769	-0.0539769	-0.0539769	-0.0539769	-0.0539769	-0.0539769	-0.0539769	-0.0539769	-0.0539769	-0.0539769	-0.0539769	-0.0539769	-0.0539769	-0.0539769	-0.0539769	15.6893
-0.316365	-0.316365	-0.316365	-0.316365	-0.316365	-0.316365	-0.316365	-0.316365	-0.316365	-0.316365	-0.316365	-0.316365	-0.316365	-0.316365	-0.316365	-0.316365	-0.316365	-0.316365	-0.316365	-0.316365	-0.316365	-0.316365	-0.316365	-0.316365	-0.316365	7.55527	-0.316365	-0.316365	-0.316365	-0.316365	-0.316365	-0.316365	-0.316365	-0.316365	-0.316365	-0.316365	-0.316365	-0.316365	-0.316365	-0.316365	-0.316365	-0.316365	-0.316365	-0.316365	-0.316365	-0.316365	7.55527	-0.316365	-0.316365	-0.316365
-1.36592	-1.36592	-1.36592	-1.36592	-1.36592	6.50572	-1.36592	-1.36592	-1.36592	-1.36592	-1.36592	-1.36592	-1.36592	-1.36592	-1.36592	-1.36592	-1.36592	6.50572	6.50572	-1.36592	-1.36592	-1.36592	-1.36592	-1.36592	-1.36592	-1.36592	6.50572	-1.36592	-1.36592	6.50572	-1.36592	-1.36592	-1.36592	-1.36592	-1.36592	-1.36592	-1.36592	-1.36592	-1.36592	-1.36592	-1.36592	-1.36592	-1.36592	-1.36592	-1.36592	-1.36592	-1.36592	-1.36592	-1.36592	-1.36592
-0.84114	7.03049	-0.84114	-0.84114	-0.84114	-0.84114	-0.84114	-0.84114	-0.84114	-0.84114	-0.84114	-0.84114	-0.84114	-0.84114	-0.84114	-0.84114	-0.84114	-0.84114	-0.84114	-0.84114	-0.84114	7.03049	-0.84114	-0.84114	7.03049	-0.84114	-0.84114	-0.84114	-0.84114	-0.84114	-0.84114	-0.84114	-0.84114	-0.84114	-0.84114	-0.84114	-0.84114	-0.84114	-0.84114	-0.84114	-0.84114	-0.84114	-0.84114	7.03049	-0.84114	-0.84114	-0.84114	-0.84114	-0.84114	7.03049
-0.0539769	-0.0539769	-0.0539769	-0.0539769	-0.0539769	-0.0539769	-0.0539769	-0.0539769	-0.0539769	-0.0539769	-0.0539769	-0.0539769	-0.0539769	-0.0539769	-0.0539769	-0.0539769	-0.0539769	-0.0539769	-0.0539769	-0.0539769	-0.0539769	-0.0539769	-0.0539769	-0.0539769	-0.0539769	-0.0539769	-0.0539769	-0.0539769	-0.0539769	-0.0539769	7.81765	-0.0539769	-0.0539769	-0.0539769	7.81765	-0.0539769	-0.0539769	7.81765	-0.0539769	-0.0539769	7.81765	-0.0539769	7.81765	-0.0539769	-0.0539769	-0.0539769	-0.0539769	-0.0539769	7.81765	-0.0539769
-0.316365	-0.316365	-0.316365	-0.316365	-0.316365	-0.316365	-0.316365	-0.316365	-0.316365	-0.316365	-0.316365	-0.316365	-0.316365	7.55527	-0.316365	-0.316365	-0.316365	-0.316365	-0.316365	-0.316365	-0.316365	-0.316365	-0.316365	-0.316365	-0.316365	-0.316365	-0.316365	-0.316365	-0.316365	-0.316365	-0.316365	-0.316365	7.55527	7.55527	-0.316365	-0.316365	-0.316365	-0.316365	-0.316365	-0.316365	-0.316365	-0.316365	-0.316365	-0.316365	-0.316365	-0.316365	-0.316365	-0.316365	7.55527	7.55527
-0.84114	-0.84114	-0.84114	-0.84114	-0.84114	-0.84114	-0.84114	-0.84114	-0.84114	-0.84114	-0.84114	14.9021	-0.84114	-0.84114	-0.84114	-0.84114	-0.84114	7.03049	-0.84114	-0.84114	-0.84114	-0.84114	-0.84114	-0.84114	-0.84114	-0.84114	-0.84114	-0.84114	-0.84114	-0.84114	-0.84114	-0.84114	-0.84114	7.03049	-0.84114	-0.84114	-0.84114	-0.84114	-0.84114	-0.84114	-0.84114	-0.84114	-0.84114	-0.84114	-0.84114	-0.84114	-0.84114	-0.84114	-0.84114	-0.84114
-0.84114	-0.84114	7.03049	-0.84114	-0.84114	-0.84114	-0.84114	-0.84114	-0.84114	-0.84114	-0.84114	-0.84114	-0.84114	-0.84114	-0.84114	-0.84114	-0.84114	-0.84114	-0.84114	-0.84114	7.03049	-0.84114	-0.84114	-0.84114	-0.84114	-0.84114	7.03049	-0.84114	-0.84114	-0.84114	-0.84114	-0.84114	-0.84114	-0.84114	-0.84114	-0.84114	7.03049	-0.84114	-0.84114	-0.84114	-0.84114	-0.84114	-0.84114	-0.84114	-0.84114	-0.84114	-0.84114	-0.84114	-0.84114	-0.84114
-0.0539769	-0.0539769	-0.0539769	-0.0539769	-0.0539769	-0.0539769	-0.0539769	-0.0539769	-0.0539769	-0.0539769	-0.0539769	-0.0539769	-0.0539769	-0.0539769	-0.0539769	-0.0539769	-0.0539769	-0.0539769	-0.0539769	-0.0539769	-0.0539769	-0.0539769	-0.0539769	-0.0539769	-0.0539769	-0.0539769	-0.0539769	-0.0539769	-0.0539769	-0.0539769	-0.0539769	-0.0539769	-0.0539769	-0.0539769	7.81765	-0.0539769	-0.0539769	-0.0539769	-0.0539769	-0.0539769	7.81765	-0.0539769	-0.0539769	7.81765	-0.0539769	-0.0539769	-0.0539769	-0.0539769	-0.0539769	7.81765
-0.578752	-0.578752	-0.578752	-0.578752	-0.578752	-0.578752	-0.578752	-0.578752	-0.578752	-0.578752	7.29288	-0.578752	-0.578752	-0.578752	-0.578752	-0.578752	-0.578752	-0.578752	-0.578752	-0.578752	-0.578752	-0.578752	7.29288	-0.578752	-0.578752	-0.578752	-0.578752	-0.578752	-0.578752	-0.578752	-0.578752	-0.578752	-0.578752	-0.578752	-0.578752	-0.578752	7.29288	-0.578752	-0.578752	-0.578752	-0.578752	-0.578752	-0.578752	-0.578752	-0.578752	-0.578752	-0.578752	-0.578752	-0.578752	-0.578752
-1.6283	-1.6283	-1.6283	-1.6283	-1.6283	-1.6283	-1.6283	6.24333	-1.6283	6.24333	-1.6283	-1.6283	-1.6283	-1.6283	6.24333	-1.6283	6.24333	6.24333	-1.6283	-1.6283	-1.6283	6.24333	-1.6283	-1.6283	-1.6283	-1.6283	-1.6283	-1.6283	-1.6283	-1.6283	6.24333	-1.6283	-1.6283	-1.6283	-1.6283	-1.6283	-1.6283	-1.6283	-1.6283	-1.6283	-1.6283	-1.6283	-1.6283	-1.6283	-1.6283	-1.6283	-1.6283	-1.6283	-1.6283	6.24333
-1.89069	-1.89069	5.98094	-1.89069	-1.89069	5.98094	-1.89069	5.98094	-1.89069	-1.89069	-1.89069	-1.89069	-1.89069	-1.89069	-1.89069	-1.89069	-1.89069	-1.89069	-1.89069	-1.89069	-1.89069	-1.89069	-1.89069	-1.89069	-1.89069	13.8526	-1.89069	5.98094	-1.89069	5.98094	-1.89069	-1.89069	-1.89069	5.98094	-1.89069	-1.89069	-1.89069	-1.89069	-1.89069	-1.89069	5.98094	-1.89069	-1.89069	-1.89069	-1.89069	5.98094	-1.89069	-1.89069	5.98094	-1.89069
-1.6283	-1.6283	-1.6283	-1.6283	-1.6283	-1.6283	-1.6283	-1.6283	-1.6283	6.24333	-1.6283	-1.6283	6.24333	-1.6283	6.24333	-1.6283	-1.6283	-1.6283	-1.6283	6.24333	6.24333	-1.6283	-1.6283	-1.6283	-1.6283	-1.6283	-1.6283	-1.6283	6.24333	-1.6283	-1.6283	-1.6283	-1.6283	-1.6283	-1.6283	6.24333	6.24333	-1.6283	-1.6283	-1.6283	6.24333	-1.6283	-1.6283	-1.6283	-1.6283	-1.6283	-1.6283	-1.6283	-1.6283	-1.6283
-1.10353	6.7681	-1.10353	-1.10353	-1.10353	-1.10353	-1.10353	-1.10353	-1.10353	-1.10353	-1.10353	-1.10353	-1.10353	-1.10353	-1.10353	-1.10353	-1.10353	-1.10353	-1.10353	-1.10353	-1.10353	6.7681	-1.10353	-1.10353	-1.10353	6.7681	6.7681	-1.10353	-1.10353	-1.10353	6.7681	-1.10353	-1.10353	-1.10353	-1.10353	-1.10353	-1.10353	-1.10353	-1.10353	-1.10353	6.7681	-1.10353	-1.10353	-1.10353	-1.10353	-1.10353	-1.10353	6.7681	-1.10353	-1.10353
-0.84114	-0.84114	-0.84114	-0.84114	-0.84114	-0.84114	-0.84114	7.03049	-0.84114	-0.84114	-0.84114	-0.84114	-0.84114	-0.84114	-0.84114	14.9021	-0.84114	-0.84114	-0.84114	-0.84114	-0.84114	-0.84114	-0.84114	-0.84114	-0.84114	-0.84114	-0.84114	-0.84114	-0.84114	-0.84114	-0.84114	-0.84114	-0.84114	-0.84114	-0.84114	-0.84114	-0.84114	-0.84114	-0.84114	-0.84114	-0.84114	-0.84114	-0.84114	-0.84114	-0.84114	-0.84114	-0.84114	-0.84114	-0.84114	-0.84114
-1.10353	-1.10353	-1.10353	-1.10353	-1.10353	-1.10353	-1.10353	14.6397	-1.10353	-1.10353	-1.10353	-1.10353	-1.10353	-1.10353	-1.10353	-1.10353	-1.10353	-1.10353	-1.10353	-1.10353	-1.10353	6.7681	-1.10353	-1.10353	6.7681	-1.10353	-1.10353	-1.10353	-1.10353	-1.10353	-1.10353	-1.10353	-1.10353	-1.10353	-1.10353	-1.10353	-1.10353	-1.10353	-1.10353	-1.10353	-1.10353	-1.10353	-1.10353	-1.10353	-1.10353	-1.10353	-1.10353	-1.10353	-1.10353	-1.10353
-1.36592	6.50572	-1.36592	-1.36592	6.50572	-1.36592	-1.36592	-1.36592	-1.36592	-1.36592	-1.36592	-1.36592	-1.36592	-1.36592	-1.36592	-1.36592	-1.36592	-1.36592	-1.36592	-1.36592	-1.36592	6.50572	6.50572	6.50572	-1.36592	-1.36592	-1.36592	-1.36592	-1.36592	-1.36592	-1.36592	-1.36592	-1.36592	6.50572	-1.36592	-1.36592	-1.36592	-1.36592	-1.36592	-1.36592	6.50572	-1.36592	-1.36592	-1.36592	-1.36592	-1.36592	-1.36592	6.50572	14.3773	6.50572
-0.0539769	-0.0539769	-0.0539769	-0.0539769	-0.0539769	-0.0539769	-0.0539769	-0.0539769	-0.0539769	-0.0539769	-0.0539769	-0.0539769	-0.0539769	-0.0539769	-0.0539769	-0.0539769	-0.0539769	-0.0539769	-0.0539769	-0.0539769	-0.0539769	-0.0539769	-0.0539769	-0.0539769	-0.0539769	-0.0539769	-0.0539769	-0.0539769	-0.0539769	-0.0539769	-0.0539769	-0.0539769	-0.0539769	-0.0539769	-0.0539769	-0.0539769	-0.0539769	-0.0539769	-0.0539769	-0.0539769	-0.0539769	-0.0539769	-0.0539769	-0.0539769	-0.0539769	-0.0539769	7.81765	-0.0539769	-0.0539769	-0.0539769
-0.578752	-0.578752	-0.578752	-0.578752	-0.578752	-0.578752	7.29288	-0.578752	-0.578752	-0.578752	-0.578752	-0.578752	-0.578752	-0.578752	-0.578752	-0.578752	-0.578752	-0.578752	-0.578752	-0.578752	-0.578752	-0.578752	-0.578752	-0.578752	-0.578752	-0.578752	-0.578752	-0.578752	7.29288	-0.578752	-0.578752	-0.578752	-0.578752	-0.578752	7.29288	-0.578752	7.29288	-0.578752	-0.578752	7.29288	-0.578752	-0.578752	-0.578752	-0.578752	-0.578752	-0.578752	-0.578752	-0.578752	7.29288	-0.578752
-0.316365	-0.316365	-0.316365	-0.316365	-0.316365	-0.316365	-0.316365	-0.316365	-0.316365	-0.316365	-0.316365	-0.316365	-0.316365	-0.316365	-0.316365	-0.316365	-0.316365	-0.316365	-0.316365	-0.316365	-0.316365	-0.316365	7.55527	-0.316365	-0.316365	-0.316365	-0.316365	-0.316365	-0.316365	-0.316365	-0.316365	-0.316365	-0.316365	-0.316365	7.55527	-0.316365	-0.316365	-0.316365	-0.316365	-0.316365	-0.316365	-0.316365	-0.316365	-0.316365	-0.316365	-0.316365	-0.316365	-0.316365	-0.316365	-0.316365
-0.84114	-0.84114	-0.84114	-0.84114	-0.84114	-0.84114	-0.84114	-0.84114	-0.84114	-0.84114	-0.84114	-0.84114	-0.84114	-0.84114	-0.84114	-0.84114	-0.84114	-0.84114	-0.84114	-0.84114	-0.84114	7.03049	7.03049	7.03049	-0.84114	-0.84114	-0.84114	-0.84114	-0.84114	-0.84114	-0.84114	-0.84114	7.03049	-0.84114	-0.84114	-0.84114	-0.84114	-0.84114	-0.84114	-0.84114	-0.84114	-0.84114	-0.84114	-0.84114	-0.84114	-0.84114	-0.84114	-0.84114	-0.84114	7.03049
-1.10353	-1.10353	-1.10353	-1.10353	-1.10353	-1.10353	-1.10353	-1.10353	-1.10353	6.7681	-1.10353	-1.10353	-1.10353	-1.10353	-1.10353	-1.10353	-1.10353	-1.10353	-1.10353	-1.10353	-1.10353	-1.10353	-1.10353	-1.10353	6.7681	-1.10353	-1.10353	6.7681	-1.10353	6.7681	-1.10353	-1.10353	-1.10353	-1.10353	-1.10353	-1.10353	-1.10353	-1.10353	-1.10353	-1.10353	-1.10353	-1.10353	-1.10353	-1.10353	-1.10353	-1.10353	-1.10353	-1.10353	-1.10353	-1.10353
-0.0539769	-0.0539769	-0.0539769	-0.0539769	-0.0539769	-0.0539769	-0.0539769	-0.0539769	-0.0539769	-0.0539769	-0.0539769	-0.0539769	-0.0539769	-0.0539769	-0.0539769	-0.0539769	-0.0539769	-0.0539769	-0.0539769	-0.0539769	-0.0539769	-0.0539769	-0.0539769	-0.0539769	-0.0539769	-0.0539769	-0.0539769	-0.0539769	-0.0539769	-0.0539769	-0.0539769	-0.0539769	-0.0539769	-0.0539769	-0.0539769	-0.0539769	-0.0539769	-0.0539769	-0.0539769	-0.0539769	-0.0539769	-0.0539769	-0.0539769	-0.0539769	-0.0539769	-0.0539769	-0.0539769	-0.0539769	-0.0539769	-0.0539769
-1.06387	-1.06387	-1.06387	-1.06387	-1.06387	-1.06387	-1.06387	-1.06387	-1.06387	-1.06387	-1.06387	-1.06387	-1.06387	-1.06387	-1.06387	-1.06387	-1.06387	-1.06387	-1.06387	-1.06387	-1.06387	-1.06387	-1.06387	-1.06387	4.94507	-1.06387	-1.06387	-1.06387	-1.06387	-1.06387	-1.06387	-1.06387	-1.06387	-1.06387	-1.06387	4.94507	-1.06387	-1.06387	-1.06387	-1.06387	-1.06387	-1.06387	-1.06387	-1.06387	-1.06387	4.94507	-1.06387	-1.06387	-1.06387	4.94507
-0.863571	-0.863571	-0.863571	-0.863571	-0.863571	-0.863571	-0.863571	-0.863571	-0.863571	-0.863571	-0.863571	-0.863571	-0.863571	-0.863571	-0.863571	-0.863571	-0.863571	-0.863571	-0.863571	-0.863571	-0.863571	-0.863571	-0.863571	-0.863571	-0.863571	-0.863571	-0.863571	-0.863571	-0.863571	-0.863571	-0.863571	-0.863571	-0.863571	-0.863571	-0.863571	-0.863571	-0.863571	-0.863571	-0.863571	5.14537	-0.863571	-0.863571	-0.863571	5.14537	5.14537	5.14537	-0.863571	-0.863571	5.14537	-0.863571
-1.86506	-1.86506	-1.86506	-1.86506	4.14388	-1.86506	4.14388	-1.86506	-1.86506	-1.86506	-1.86506	-1.86506	-1.86506	-1.86506	-1.86506	-1.86506	4.14388	-1.86506	-1.86506	-1.86506	4.14388	-1.86506	4.14388	-1.86506	-1.86506	-1.86506	-1.86506	-1.86506	-1.86506	-1.86506	-1.86506	4.14388	-1.86506	-1.86506	-1.86506	-1.86506	-1.86506	-1.86506	-1.86506	-1.86506	-1.86506	-1.86506	-1.86506	-1.86506	-1.86506	-1.86506	4.14388	4.14388	-1.86506	-1.86506
4.34418	-1.66476	-1.66476	-1.66476	-1.66476	-1.66476	-1.66476	-1.66476	-1.66476	-1.66476	-1.66476	-1.66476	4.34418	-1.66476	-1.66476	-1.66476	-1.66476	-1.66476	-1.66476	-1.66476	-1.66476	-1.66476	-1.66476	-1.66476	-1.66476	4.34418	4.34418	-1.66476	-1.66476	-1.66476	4.34418	-1.66476	-1.66476	-1.66476	-1.66476	-1.66476	-1.66476	-1.66476	4.34418	-1.66476	-1.66476	-1.66476	-1.66476	-1.66476	-1.66476	4.34418	4.34418	4.34418	-1.66476	-1.66476
-1.66476	-1.66476	-1.66476	-1.66476	-1.66476	4.34418	-1.66476	-1.66476	-1.66476	-1.66476	-1.66476	-1.66476	-1.66476	4.34418	-1.66476	-1.66476	-1.66476	-1.66476	4.34418	-1.66476	-1.66476	-1.66476	-1.66476	4.34418	-1.66476	-1.66476	-1.66476	-1.66476	-1.66476	-1.66476	-1.66476	-1.66476	-1.66476	-1.66476	-1.66476	-1.66476	-1.66476	-1.66476	-1.66476	-1.66476	-1.66476	-1.66476	-1.66476	-1.66476	-1.66476	-1.66476	4.34418	4.34418	-1.66476	-1.66476
-1.66476	-1.66476	-1.66476	4.34418	-1.66476	-1.66476	-1.66476	-1.66476	-1.66476	-1.66476	-1.66476	-1.66476	-1.66476	-1.66476	-1.66476	4.34418	-1.66476	-1.66476	-1.66476	-1.66476	-1.66476	-1.66476	4.34418	-1.66476	-1.66476	-1.66476	-1.66476	-1.66476	4.34418	-1.66476	-1.66476	-1.66476	4.34418	-1.66476	-1.66476	-1.66476	-1.66476	-1.66476	-1.66476	-1.66476	-1.66476	-1.66476	-1.66476	-1.66476	-1.66476	4.34418	-1.66476	-1.66476	16.3621	10.3531
-1.26417	4.74477	-1.26417	-1.26417	-1.26417	-1.26417	-1.26417	-1.26417	-1.26417	-1.26417	-1.26417	-1.26417	-1.26417	-1.26417	-1.26417	-1.26417	-1.26417	-1.26417	-1.26417	-1.26417	-1.26417	-1.26417	-1.26417	-1.26417	-1.26417	4.74477	-1.26417	-1.26417	-1.26417	-1.26417	-1.26417	-1.26417	-1.26417	-1.26417	-1.26417	-1.26417	-1.26417	-1.26417	-1.26417	-1.26417	-1.26417	4.74477	-1.26417	-1.26417	4.74477	-1.26417	-1.26417	4.74477	16.7627	-1.26417
-2.06536	-2.06536	-2.06536	-2.06536	-2.06536	-2.06536	-2.06536	3.94358	-2.06536	3.94358	-2.06536	-2.06536	-2.06536	3.94358	3.94358	-2.06536	-2.06536	-2.06536	-2.06536	-2.06536	-2.06536	-2.06536	-2.06536	-2.06536	-2.06536	-2.06536	-2.06536	-2.06536	-2.06536	9.95252	-2.06536	-2.06536	-2.06536	3.94358	-2.06536	-2.06536	-2.06536	-2.06536	-2.06536	-2.06536	3.94358	3.94358	3.94358	-2.06536	-2.06536	-2.06536	-2.06536	-2.06536	3.94358	3.94358
-1.06387	-1.06387	-1.06387	-1.06387	-1.06387	-1.06387	-1.06387	-1.06387	-1.06387	-1.06387	-1.06387	-1.06387	-1.06387	-1.06387	-1.06387	-1.06387	-1.06387	-1.06387	-1.06387	-1.06387	-1.06387	-1.06387	-1.06387	-1.06387	-1.06387	-1.06387	-1.06387	4.94507	-1.06387	-1.06387	-1.06387	-1.06387	-1.06387	-1.06387	-1.06387	-1.06387	-1.06387	-1.06387	-1.06387	4.94507	-1.06387	-1.06387	-1.06387	-1.06387	-1.06387	-1.06387	-1.06387	-1.06387	-1.06387	-1.06387
-1.46446	-1.46446	-1.46446	-1.46446	4.54448	-1.46446	-1.46446	-1.46446	-1.46446	-1.46446	-1.46446	-1.46446	4.54448	-1.46446	-1.46446	-1.46446	-1.46446	-1.46446	4.54448	-1.46446	-1.46446	-1.46446	-1.46446	-1.46446	-1.46446	-1.46446	-1.46446	-1.46446	-1.46446	-1.46446	-1.46446	-1.46446	-1.46446	-1.46446	-1.46446	-1.46446	-1.46446	-1.46446	-1.46446	-1.46446	-1.46446	-1.46446	-1.46446	-1.46446	-1.46446	-1.46446	4.54448	-1.46446	4.54448	4.54448
-1.46446	4.54448	4.54448	-1.46446	-1.46446	-1.46446	-1.46446	-1.46446	-1.46446	-1.46446	-1.46446	-1.46446	4.54448	-1.46446	-1.46446	-1.46446	-1.46446	-1.46446	-1.46446	-1.46446	-1.46446	-1.46446	-1.46446	-1.46446	-1.46446	-1.46446	-1.46446	-1.46446	-1.46446	-1.46446	4.54448	-1.46446	-1.46446	-1.46446	-1.46446	-1.46446	4.54448	-1.46446	-1.46446	-1.46446	-1.46446	-1.46446	-1.46446	10.5534	-1.46446	-1.46446	-1.46446	-1.46446	-1.46446	-1.46446
-1.06387	-1.06387	-1.06387	-1.06387	-1.06387	-1.06387	-1.06387	-1.06387	-1.06387	-1.06387	-1.06387	-1.06387	-1.06387	-1.06387	-1.06387	-1.06387	-1.06387	-1.06387	-1.06387	-1.06387	-1.06387	4.94507	-1.06387	-1.06387	-1.06387	-1.06387	-1.06387	-1.06387	-1.06387	-1.06387	-1.06387	-1.06387	-1.06387	-1.06387	-1.06387	-1.06387	-1.06387	4.94507	-1.06387	-1.06387	-1.06387	-1.06387	-1.06387	-1.06387	-1.06387	-1.06387	-1.06387	-1.06387	4.94507	-1.06387
-1.46446	-1.46446	-1.46446	-1.46446	-1.46446	-1.46446	4.54448	-1.46446	-1.46446	-1.46446	-1.46446	-1.46446	-1.46446	4.54448	-1.46446	-1.46446	-1.46446	-1.46446	-1.46446	-1.46446	4.54448	-1.46446	-1.46446	-1.46446	-1.46446	-1.46446	-1.46446	-1.46446	-1.46446	-1.46446	-1.46446	-1.46446	-1.46446	-1.46446	-1.46446	-1.46446	-1.46446	-1.46446	-1.46446	-1.46446	-1.46446	4.54448	-1.46446	-1.46446	-1.46446	-1.46446	-1.46446	10.5534	-1.46446	-1.46446
-2.46595	-2.46595	-2.46595	-2.46595	-2.46595	-2.46595	-2.46595	-2.46595	-2.46595	-2.46595	3.54299	3.54299	-2.46595	-2.46595	-2.46595	-2.46595	-2.46595	9.55193	-2.46595	-2.46595	-2.46595	-2.46595	3.54299	3.54299	3.54299	-2.46595	3.54299	-2.46595	-2.46595	-2.46595	3.54299	-2.46595	-2.46595	-2.46595	-2.46595	3.54299	-2.46595	-2.46595	-2.46595	-2.46595	-2.46595	-2.46595	-2.46595	-2.46595	-2.46595	-2.46595	-2.46595	3.54299	-2.46595	3.54299
-1.06387	-1.06387	-1.06387	-1.06387	-1.06387	-1.06387	-1.06387	-1.06387	-1.06387	-1.06387	-1.06387	4.94507	-1.06387	-1.06387	-1.06387	-1.06387	-1.06387	-1.06387	-1.06387	-1.06387	-1.06387	-1.06387	-1.06387	-1.06387	-1.06387	-1.06387	-1.06387	-1.06387	-1.06387	-1.06387	-1.06387	-1.06387	-1.06387	-1.06387	4.94507	-1.06387	-1.06387	-1.06387	-1.06387	-1.06387	-1.06387	4.94507	-1.06387	-1.06387	-1.06387	-1.06387	-1.06387	-1.06387	4.94507	4.94507
-1.06387	-1.06387	-1.06387	-1.06387	-1.06387	-1.06387	-1.06387	-1.06387	-1.06387	-1.06387	-1.06387	-1.06387	-1.06387	-1.06387	-1.06387	-1.06387	-1.06387	-1.06387	-1.06387	-1.06387	4.94507	-1.06387	-1.06387	-1.06387	-1.06387	-1.06387	-1.06387	-1.06387	-1.06387	-1.06387	-1.06387	-1.06387	-1.06387	-1.06387	-1.06387	-1.06387	-1.06387	-1.06387	-1.06387	4.94507	-1.06387	-1.06387	-1.06387	-1.06387	-1.06387	-1.06387	-1.06387	-1.06387	10.954	-1.06387
-1.26417	-1.26417	-1.26417	-1.26417	-1.26417	4.74477	-1.26417	-1.26417	-1.26417	-1.26417	-1.26417	-1.26417	-1.26417	-1.26417	-1.26417	-1.26417	-1.26417	-1.26417	4.74477	-1.26417	-1.26417	-1.26417	-1.26417	-1.26417	-1.26417	-1.26417	-1.26417	-1.26417	-1.26417	-1.26417	-1.26417	-1.26417	-1.26417	-1.26417	-1.26417	-1.26417	-1.26417	-1.26417	-1.26417	-1.26417	-1.26417	-1.26417	4.74477	-1.26417	-1.26417	-1.26417	-1.26417	-1.26417	4.74477	10.7537
-1.66476	-1.66476	-1.66476	-1.66476	-1.66476	4.34418	-1.66476	-1.66476	-1.66476	-1.66476	-1.66476	-1.66476	-1.66476	-1.66476	-1.66476	-1.66476	4.34418	-1.66476	-1.66476	-1.66476	-1.66476	-1.66476	-1.66476	-1.66476	4.34418	-1.66476	4.34418	-1.66476	-1.66476	-1.66476	-1.66476	-1.66476	-1.66476	-1.66476	-1.66476	-1.66476	-1.66476	-1.66476	-1.66476	-1.66476	-1.66476	-1.66476	-1.66476	-1.66476	-1.66476	-1.66476	4.34418	-1.66476	-1.66476	4.34418
-1.26417	-1.26417	-1.26417	-1.26417	-1.26417	-1.26417	4.74477	-1.26417	-1.26417	-1.26417	-1.26417	-1.26417	-1.26417	-1.26417	-1.26417	-1.26417	-1.26417	-1.26417	-1.26417	-1.26417	-1.26417	-1.26417	-1.26417	-1.26417	-1.26417	-1.26417	4.74477	-1.26417	-1.26417	-1.26417	-1.26417	-1.26417	4.74477	-1.26417	-1.26417	-1.26417	-1.26417	-1.26417	-1.26417	-1.26417	-1.26417	-1.26417	-1.26417	-1.26417	-1.26417	4.74477	-1.26417	-1.26417	4.74477	-1.26417
-0.863571	-0.863571	-0.863571	-0.863571	-0.863571	-0.863571	-0.863571	-0.863571	-0.863571	-0.863571	-0.863571	-0.863571	-0.863571	-0.863571	-0.863571	-0.863571	-0.863571	-0.863571	-0.863571	-0.863571	-0.863571	-0.863571	-0.863571	-0.863571	-0.863571	-0.863571	-0.863571	-0.863571	-0.863571	-0.863571	-0.863571	-0.863571	-0.863571	-0.863571	-0.863571	-0.863571	-0.863571	-0.863571	-0.863571	-0.863571	-0.863571	-0.863571	-0.863571	-0.863571	5.14537	-0.863571	-0.863571	-0.863571	-0.863571	-0.863571
-1.26417	-1.26417	-1.26417	-1.26417	-1.26417	-1.26417	-1.26417	-1.26417	-1.26417	-1.26417	-1.26417	-1.26417	-1.26417	-1.26417	-1.26417	-1.26417	-1.26417	-1.26417	-1.26417	4.74477	-1.26417	-1.26417	-1.26417	4.74477	-1.26417	-1.26417	-1.26417	-1.26417	-1.26417	-1.26417	-1.26417	-1.26417	-1.26417	-1.26417	-1.26417	-1.26417	-1.26417	-1.26417	-1.26417	4.74477	-1.26417	-1.26417	-1.26417	-1.26417	10.7537	4.74477	-1.26417	4.74477	-1.26417	4.74477
-1.26417	-1.26417	-1.26417	-1.26417	-1.26417	-1.26417	-1.26417	-1.26417	-1.26417	-1.26417	-1.26417	-1.26417	-1.26417	-1.26417	-1.26417	-1.26417	-1.26417	4.74477	4.74477	-1.26417	-1.26417	-1.26417	-1.26417	-1.26417	-1.26417	-1.26417	-1.26417	-1.26417	-1.26417	-1.26417	-1.26417	-1.26417	-1.26417	-1.26417	-1.26417	-1.26417	-1.26417	-1.26417	-1.26417	4.74477	-1.26417	-1.26417	-1.26417	10.7537	-1.26417	-1.26417	-1.26417	-1.26417	-1.26417	-1.26417
4.34418	4.34418	-1.66476	-1.66476	-1.66476	-1.66476	-1.66476	-1.66476	-1.66476	-1.66476	-1.66476	-1.66476	-1.66476	-1.66476	-1.66476	-1.66476	4.34418	-1.66476	-1.66476	-1.66476	4.34418	-1.66476	-1.66476	-1.66476	-1.66476	-1.66476	-1.66476	-1.66476	-1.66476	-1.66476	-1.66476	-1.66476	-1.66476	-1.66476	-1.66476	-1.66476	-1.66476	-1.66476	-1.66476	-1.66476	-1.66476	-1.66476	-1.66476	-1.66476	-1.66476	4.34418	-1.66476	-1.66476	4.34418	-1.66476
-1.26417	-1.26417	-1.26417	-1.26417	-1.26417	-1.26417	-1.26417	-1.26417	-1.26417	-1.26417	-1.26417	-1.26417	-1.26417	-1.26417	-1.26417	-1.26417	-1.26417	-1.26417	-1.26417	-1.26417	-1.26417	-1.26417	-1.26417	-1.26417	-1.26417	-1.26417	4.74477	4.74477	-1.26417	-1.26417	-1.26417	-1.26417	-1.26417	-1.26417	-1.26417	-1.26417	4.74477	-1.26417	-1.26417	-1.26417	-1.26417	-1.26417	-1.26417	-1.26417	4.74477	-1.26417	-1.26417	-1.26417	-1.26417	-1.26417
-1.66476	-1.66476	-1.66476	-1.66476	-1.66476	4.34418	-1.66476	-1.66476	-1.66476	-1.66476	-1.66476	-1.66476	-1.66476	4.34418	-1.66476	-1.66476	-1.66476	-1.66476	-1.66476	-1.66476	4.34418	4.34418	-1.66476	-1.66476	-1.66476	-1.66476	-1.66476	-1.66476	-1.66476	-1.66476	-1.66476	-1.66476	-1.66476	-1.66476	-1.66476	-1.66476	-1.66476	-1.66476	-1.66476	-1.66476	-1.66476	-1.66476	-1.66476	-1.66476	-1.66476	4.34418	10.3531	-1.66476	-1.66476	10.3531
4.74477	-1.26417	-1.26417	-1.26417	-1.26417	-1.26417	-1.26417	-1.26417	-1.26417	-1.26417	-1.26417	-1.26417	-1.26417	-1.26417	-1.26417	-1.26417	-1.26417	-1.26417	-1.26417	-1.26417	-1.26417	-1.26417	4.74477	-1.26417	-1.26417	-1.26417	-1.26417	-1.26417	-1.26417	-1.26417	-1.26417	-1.26417	-1.26417	-1.26417	-1.26417	4.74477	-1.26417	-1.26417	-1.26417	-1.26417	-1.26417	-1.26417	-1.26417	-1.26417	4.74477	-1.26417	-1.26417	4.74477	4.74477	-1.26417
4.74477	-1.26417	-1.26417	-1.26417	-1.26417	-1.26417	-1.26417	-1.26417	-1.26417	-1.26417	-1.26417	-1.26417	-1.26417	-1.26417	-1.26417	4.74477	-1.26417	-1.26417	-1.26417	-1.26417	-1.26417	-1.26417	-1.26417	-1.26417	-1.26417	-1.26417	-1.26417	-1.26417	-1.26417	-1.26417	-1.26417	-1.26417	-1.26417	-1.26417	-1.26417	-1.26417	-1.26417	-1.26417	-1.26417	-1.26417	-1.26417	-1.26417	4.74477	-1.26417	-1.26417	10.7537	-1.26417	-1.26417	-1.26417	10.7537
-1.06387	-1.06387	-1.06387	-1.06387	-1.06387	-1.06387	-1.06387	-1.06387	-1.06387	-1.06387	-1.06387	-1.06387	-1.06387	-1.06387	-1.06387	-1.06387	-1.06387	-1.06387	-1.06387	-1.06387	4.94507	-1.06387	-1.06387	-1.06387	-1.06387	-1.06387	-1.06387	-1.06387	-1.06387	-1.06387	-1.06387	-1.06387	-1.06387	4.94507	-1.06387	-1.06387	-1.06387	-1.06387	-1.06387	-1.06387	-1.06387	-1.06387	-1.06387	-1.06387	-1.06387	4.94507	4.94507	4.94507	-1.06387	-1.06387
-1.06387	-1.06387	-1.06387	-1.06387	-1.06387	-1.06387	-1.06387	-1.06387	-1.06387	-1.06387	-1.06387	-1.06387	-1.06387	-1.06387	-1.06387	-1.06387	-1.06387	-1.06387	-1.06387	4.94507	-1.06387	-1.06387	-1.06387	-1.06387	-1.06387	-1.06387	-1.06387	-1.06387	-1.06387	-1.06387	4.94507	-1.06387	4.94507	-1.06387	4.94507	-1.06387	-1.06387	-1.06387	-1.06387	-1.06387	-1.06387	-1.06387	-1.06387	-1.06387	-1.06387	-1.06387	-1.06387	-1.06387	4.94507	-1.06387
-1.46446	-1.46446	-1.46446	-1.46446	-1.46446	-1.46446	-1.46446	4.54448	-1.46446	-1.46446	-1.46446	-1.46446	4.54448	-1.46446	-1.46446	-1.46446	-1.46446	-1.46446	-1.46446	-1.46446	-1.46446	-1.46446	-1.46446	-1.46446	-1.46446	-1.46446	4.54448	-1.46446	-1.46446	-1.46446	-1.46446	-1.46446	-1.46446	4.54448	-1.46446	-1.46446	4.54448	-1.46446	-1.46446	-1.46446	-1.46446	-1.46446	-1.46446	4.54448	-1.46446	-1.46446	10.5534	-1.46446	-1.46446	10.5534
-1.66476	-1.66476	-1.66476	4.34418	-1.66476	-1.66476	-1.66476	-1.66476	-1.66476	-1.66476	-1.66476	-1.66476	-1.66476	-1.66476	-1.66476	-1.66476	-1.66476	-1.66476	-1.66476	-1.66476	-1.66476	-1.66476	-1.66476	4.34418	-1.66476	-1.66476	4.34418	-1.66476	-1.66476	4.34418	-1.66476	-1.66476	-1.66476	-1.66476	-1.66476	-1.66476	-1.66476	-1.66476	-1.66476	4.34418	-1.66476	4.34418	-1.66476	-1.66476	-1.66476	4.34418	-1.66476	4.34418	-1.66476	4.34418
-1.26417	-1.26417	-1.26417	4.74477	-1.26417	-1.26417	-1.26417	-1.26417	-1.26417	-1.26417	-1.26417	-1.26417	-1.26417	-1.26417	-1.26417	-1.26417	-1.26417	-1.26417	-1.26417	-1.26417	4.74477	-1.26417	-1.26417	-1.26417	-1.26417	-1.26417	-1.26417	-1.26417	-1.26417	-1.26417	-1.26417	-1.26417	-1.26417	4.74477	-1.26417	-1.26417	-1.26417	4.74477	-1.26417	-1.26417	-1.26417	4.74477	-1.26417	-1.26417	-1.26417	-1.26417	-1.26417	-1.26417	-1.26417	4.74477
-1.06387	-1.06387	-1.06387	-1.06387	-1.06387	-1.06387	-1.06387	-1.06387	-1.06387	-1.06387	-1.06387	-1.06387	-1.06387	-1.06387	4.94507	-1.06387	-1.06387	-1.06387	-1.06387	-1.06387	-1.06387	-1.06387	-1.06387	-1.06387	-1.06387	-1.06387	-1.06387	-1.06387	-1.06387	-1.06387	-1.06387	-1.06387	-1.06387	-1.06387	-1.06387	-1.06387	-1.06387	-1.06387	-1.06387	-1.06387	-1.06387	-1.06387	-1.06387	4.94507	-1.06387	-1.06387	-1.06387	4.94507	4.94507	4.94507
-1.26417	-1.26417	-1.26417	-1.26417	-1.26417	-1.26417	-1.26417	-1.26417	-1.26417	-1.26417	-1.26417	-1.26417	-1.26417	-1.26417	-1.26417	-1.26417	4.74477	-1.26417	-1.26417	-1.26417	-1.26417	-1.26417	-1.26417	-1.26417	-1.26417	4.74477	-1.26417	-1.26417	-1.26417	-1.26417	-1.26417	-1.26417	-1.26417	-1.26417	-1.26417	-1.26417	-1.26417	-1.26417	-1.26417	-1.26417	-1.26417	-1.26417	4.74477	-1.26417	-1.26417	-1.26417	-1.26417	-1.26417	-1.26417	4.74477
-2.26566	-2.26566	-2.26566	-2.26566	-2.26566	-2.26566	-2.26566	-2.26566	3.74328	-2.26566	3.74328	-2.26566	-2.26566	3.74328	-2.26566	-2.26566	-2.26566	-2.26566	-2.26566	-2.26566	-2.26566	-2.26566	-2.26566	3.74328	3.74328	9.75223	-2.26566	-2.26566	-2.26566	-2.26566	-2.26566	-2.26566	-2.26566	-2.26566	-2.26566	-2.26566	-2.26566	-2.26566	-2.26566	-2.26566	-2.26566	-2.26566	-2.26566	9.75223	9.75223	9.75223	-2.26566	3.74328	-2.26566	-2.26566
-0.863571	-0.863571	-0.863571	-0.863571	-0.863571	-0.863571	-0.863571	-0.863571	-0.863571	-0.863571	-0.863571	-0.863571	-0.863571	-0.863571	-0.863571	-0.863571	-0.863571	-0.863571	-0.863571	-0.863571	-0.863571	-0.863571	-0.863571	-0.863571	-0.863571	-0.863571	-0.863571	-0.863571	-0.863571	-0.863571	-0.863571	-0.863571	-0.863571	5.14537	-0.863571	-0.863571	-0.863571	-0.863571	-0.863571	-0.863571	-0.863571	-0.863571	-0.863571	-0.863571	5.14537	-0.863571	-0.863571	-0.863571	-0.863571	5.14537
-0.863571	-0.863571	-0.863571	-0.863571	-0.863571	-0.863571	-0.863571	-0.863571	-0.863571	-0.863571	-0.863571	-0.863571	-0.863571	-0.863571	-0.863571	-0.863571	-0.863571	-0.863571	-0.863571	-0.863571	-0.863571	-0.863571	-0.863571	-0.863571	-0.863571	-0.863571	-0.863571	-0.863571	-0.863571	-0.863571	-0.863571	-0.863571	-0.863571	5.14537	-0.863571	-0.863571	-0.863571	-0.863571	-0.863571	-0.863571	-0.863571	-0.863571	-0.863571	5.14537	5.14537	-0.863571	5.14537	-0.863571	-0.863571	5.14537
-1.86506	-1.86506	4.14388	-1.86506	-1.86506	-1.86506	-1.86506	4.14388	-1.86506	-1.86506	-1.86506	-1.86506	-1.86506	-1.86506	-1.86506	4.14388	-1.86506	-1.86506	-1.86506	-1.86506	-1.86506	4.14388	-1.86506	-1.86506	-1.86506	-1.86506	-1.86506	4.14388	-1.86506	-1.86506	-1.86506	4.14388	-1.86506	-1.86506	-1.86506	-1.86506	-1.86506	-1.86506	-1.86506	-1.86506	-1.86506	-1.86506	-1.86506	-1.86506	-1.86506	-1.86506	-1.86506	-1.86506	16.1618	-1.86506
-1.46446	-1.46446	-1.46446	4.54448	-1.46446	-1.46446	-1.46446	-1.46446	-1.46446	-1.46446	-1.46446	-1.46446	-1.46446	-1.46446	-1.46446	-1.46446	-1.46446	4.54448	-1.46446	-1.46446	-1.46446	-1.46446	-1.46446	-1.46446	4.54448	-1.46446	-1.46446	-1.46446	-1.46446	-1.46446	-1.46446	-1.46446	-1.46446	4.54448	-1.46446	-1.46446	-1.46446	-1.46446	-1.46446	4.54448	4.54448	-1.46446	-1.46446	-1.46446	-1.46446	-1.46446	-1.46446	-1.46446	-1.46446	-1.46446
-1.26417	-1.26417	-1.26417	4.74477	-1.26417	-1.26417	-1.26417	-1.26417	-1.26417	-1.26417	-1.26417	4.74477	-1.26417	-1.26417	-1.26417	-1.26417	-1.26417	-1.26417	-1.26417	-1.26417	-1.26417	-1.26417	-1.26417	-1.26417	-1.26417	-1.26417	-1.26417	-1.26417	-1.26417	-1.26417	-1.26417	-1.26417	-1.26417	-1.26417	-1.26417	-1.26417	-1.26417	4.74477	-1.26417	-1.26417	-1.26417	-1.26417	-1.26417	-1.26417	-1.26417	4.74477	4.74477	4.74477	4.74477	4.74477
-0.863571	-0.863571	-0.863571	-0.863571	-0.863571	-0.863571	-0.863571	-0.863571	-0.863571	-0.863571	-0.863571	-0.863571	-0.863571	-0.863571	-0.863571	-0.863571	-0.863571	-0.863571	-0.863571	-0.863571	-0.863571	-0.863571	-0.863571	-0.863571	-0.863571	-0.863571	-0.863571	-0.863571	-0.863571	-0.863571	-0.863571	-0.863571	-0.863571	-0.863571	-0.863571	-0.863571	-0.863571	-0.863571	-0.863571	-0.863571	-0.863571	-0.863571	-0.863571	-0.863571	-0.863571	-0.863571	-0.863571	11.1543	-0.863571	-0.863571
-1.26417	-1.26417	-1.26417	-1.26417	-1.26417	-1.26417	-1.26417	-1.26417	-1.26417	-1.26417	4.74477	-1.26417	-1.26417	-1.26417	-1.26417	-1.26417	-1.26417	-1.26417	-1.26417	-1.26417	-1.26417	-1.26417	-1.26417	4.74477	-1.26417	-1.26417	-1.26417	-1.26417	-1.26417	-1.26417	-1.26417	-1.26417	-1.26417	4.74477	-1.26417	-1.26417	-1.26417	-1.26417	-1.26417	-1.26417	-1.26417	4.74477	-1.26417	-1.26417	-1.26417	-1.26417	-1.26417	4.74477	10.7537	4.74477
-1.04881	-1.04881	-1.04881	-1.04881	-1.04881	-1.04881	-1.04881	-1.04881	-1.04881	-1.04881	-1.04881	-1.04881	-1.04881	-1.04881	-1.04881	-1.04881	-1.04881	-1.04881	-1.04881	-1.04881	-1.04881	-1.04881	-1.04881	-1.04881	-1.04881	-1.04881	-1.04881	-1.04881	-1.04881	-1.04881	-1.04881	-1.04881	-1.04881	-1.04881	-1.04881	-1.04881	-1.04881	-1.04881	-1.04881	-1.04881	-1.04881	-1.04881	-1.04881	-1.04881	7.00713	-1.04881	-1.04881	-1.04881	-1.04881	7.00713
-1.04881	-1.04881	-1.04881	-1.04881	-1.04881	-1.04881	-1.04881	-1.04881	-1.04881	-1.04881	-1.04881	-1.04881	-1.04881	-1.04881	-1.04881	-1.04881	-1.04881	-1.04881	-1.04881	-1.04881	-1.04881	-1.04881	-1.04881	-1.04881	-1.04881	-1.04881	-1.04881	-1.04881	-1.04881	-1.04881	-1.04881	-1.04881	-1.04881	-1.04881	-1.04881	-1.04881	-1.04881	-1.04881	-1.04881	-1.04881	-1.04881	-1.04881	-1.04881	-1.04881	-1.04881	-1.04881	7.00713	-1.04881	-1.04881	-1.04881
-1.58587	-1.58587	-1.58587	-1.58587	-1.58587	-1.58587	-1.58587	-1.58587	-1.58587	-1.58587	-1.58587	-1.58587	14.526	-1.58587	-1.58587	-1.58587	-1.58587	-1.58587	-1.58587	-1.58587	-1.58587	-1.58587	-1.58587	-1.58587	-1.58587	-1.58587	-1.58587	-1.58587	-1.58587	-1.58587	-1.58587	-1.58587	-1.58587	-1.58587	-1.58587	-1.58587	-1.58587	-1.58587	-1.58587	-1.58587	-1.58587	-1.58587	-1.58587	-1.58587	-1.58587	-1.58587	-1.58587	-1.58587	-1.58587	-1.58587
-1.04881	-1.04881	-1.04881	-1.04881	-1.04881	-1.04881	-1.04881	-1.04881	-1.04881	-1.04881	-1.04881	-1.04881	-1.04881	-1.04881	-1.04881	-1.04881	-1.04881	-1.04881	-1.04881	-1.04881	-1.04881	-1.04881	-1.04881	-1.04881	-1.04881	-1.04881	-1.04881	-1.04881	-1.04881	-1.04881	-1.04881	-1.04881	-1.04881	-1.04881	-1.04881	-1.04881	-1.04881	-1.04881	7.00713	-1.04881	-1.04881	-1.04881	-1.04881	-1.04881	-1.04881	-1.04881	-1.04881	-1.04881	-1.04881	7.00713
-1.58587	-1.58587	-1.58587	-1.58587	-1.58587	-1.58587	-1.58587	-1.58587	-1.58587	-1.58587	-1.58587	-1.58587	6.47007	-1.58587	-1.58587	-1.58587	6.47007	-1.58587	-1.58587	-1.58587	-1.58587	-1.58587	-1.58587	-1.58587	-1.58587	-1.58587	-1.58587	-1.58587	-1.58587	-1.58587	-1.58587	-1.58587	-1.58587	-1.58587	-1.58587	-1.58587	-1.58587	-1.58587	-1.58587	-1.58587	-1.58587	-1.58587	-1.58587	-1.58587	6.47007	-1.58587	-1.58587	-1.58587	-1.58587	-1.58587
-1.31734	-1.31734	-1.31734	-1.31734	-1.31734	-1.31734	-1.31734	-1.31734	-1.31734	-1.31734	-1.31734	-1.31734	-1.31734	-1.31734	-1.31734	-1.31734	-1.31734	-1.31734	-1.31734	-1.31734	-1.31734	-1.31734	-1.31734	-1.31734	-1.31734	-1.31734	-1.31734	-1.31734	-1.31734	6.7386	-1.31734	-1.31734	-1.31734	-1.31734	-1.31734	-1.31734	-1.31734	-1.31734	-1.31734	-1.31734	-1.31734	-1.31734	-1.31734	-1.31734	6.7386	-1.31734	-1.31734	-1.31734	-1.31734	-1.31734
-1.31734	-1.31734	-1.31734	-1.31734	6.7386	-1.31734	-1.31734	-1.31734	-1.31734	-1.31734	-1.31734	-1.31734	-1.31734	-1.31734	-1.31734	-1.31734	-1.31734	-1.31734	-1.31734	-1.31734	-1.31734	-1.31734	-1.31734	-1.31734	-1.31734	-1.31734	-1.31734	-1.31734	-1.31734	-1.31734	-1.31734	-1.31734	-1.31734	-1.31734	-1.31734	-1.31734	-1.31734	-1.31734	-1.31734	-1.31734	-1.31734	-1.31734	-1.31734	-1.31734	-1.31734	-1.31734	-1.31734	6.7386	-1.31734	-1.31734
-1.04881	-1.04881	-1.04881	-1.04881	-1.04881	-1.04881	-1.04881	-1.04881	-1.04881	-1.04881	-1.04881	-1.04881	-1.04881	-1.04881	-1.04881	-1.04881	-1.04881	-1.04881	-1.04881	-1.04881	-1.04881	-1.04881	-1.04881	-1.04881	-1.04881	-1.04881	-1.04881	-1.04881	-1.04881	-1.04881	-1.04881	-1.04881	-1.04881	-1.04881	-1.04881	-1.04881	-1.04881	-1.04881	-1.04881	-1.04881	-1.04881	-1.04881	-1.04881	-1.04881	-1.04881	-1.04881	-1.04881	-1.04881	-1.04881	-1.04881
-1.8544	-1.8544	-1.8544	-1.8544	-1.8544	-1.8544	-1.8544	-1.8544	-1.8544	-1.8544	-1.8544	-1.8544	-1.8544	-1.8544	-1.8544	-1.8544	-1.8544	6.20154	-1.8544	6.20154	-1.8544	-1.8544	-1.8544	-1.8544	-1.8544	-1.8544	6.20154	-1.8544	-1.8544	-1.8544	-1.8544	-1.8544	-1.8544	-1.8544	-1.8544	-1.8544	-1.8544	-1.8544	-1.8544	-1.8544	-1.8544	6.20154	-1.8544	-1.8544	-1.8544	-1.8544	-1.8544	-1.8544	-1.8544	-1.8544
-1.31734	-1.31734	-1.31734	-1.31734	-1.31734	-1.31734	-1.31734	-1.31734	-1.31734	-1.31734	-1.31734	-1.31734	6.7386	-1.31734	-1.31734	-1.31734	-1.31734	-1.31734	-1.31734	-1.31734	-1.31734	-1.31734	-1.31734	-1.31734	-1.31734	-1.31734	-1.31734	-1.31734	-1.31734	-1.31734	-1.31734	-1.31734	-1.31734	-1.31734	-1.31734	-1.31734	-1.31734	-1.31734	-1.31734	-1.31734	-1.31734	-1.31734	-1.31734	-1.31734	-1.31734	-1.31734	-1.31734	-1.31734	-1.31734	-1.31734
-1.04881	-1.04881	-1.04881	-1.04881	-1.04881	-1.04881	-1.04881	-1.04881	-1.04881	-1.04881	-1.04881	-1.04881	-1.04881	-1.04881	-1.04881	-1.04881	-1.04881	-1.04881	-1.04881	-1.04881	-1.04881	-1.04881	-1.04881	-1.04881	-1.04881	-1.04881	-1.04881	-1.04881	-1.04881	-1.04881	-1.04881	-1.04881	-1.04881	-1.04881	-1.04881	-1.04881	-1.04881	-1.04881	-1.04881	-1.04881	-1.04881	-1.04881	-1.04881	-1.04881	-1.04881	-1.04881	-1.04881	-1.04881	-1.04881	7.00713
-1.31734	-1.31734	-1.31734	-1.31734	-1.31734	-1.31734	-1.31734	-1.31734	-1.31734	-1.31734	-1.31734	-1.31734	-1.31734	-1.31734	-1.31734	-1.31734	-1.31734	-1.31734	-1.31734	-1.31734	-1.31734	-1.31734	-1.31734	-1.31734	6.7386	-1.31734	-1.31734	-1.31734	-1.31734	-1.31734	-1.31734	-1.31734	-1.31734	-1.31734	-1.31734	-1.31734	-1.31734	-1.31734	-1.31734	-1.31734	-1.31734	-1.31734	-1.31734	-1.31734	-1.31734	-1.31734	-1.31734	-1.31734	-1.31734	-1.31734
-1.31734	-1.31734	-1.31734	-1.31734	-1.31734	-1.31734	6.7386	-1.31734	-1.31734	-1.31734	-1.31734	-1.31734	-1.31734	-1.31734	-1.31734	-1.31734	-1.31734	-1.31734	-1.31734	-1.31734	-1.31734	-1.31734	-1.31734	-1.31734	-1.31734	-1.31734	-1.31734	-1.31734	-1.31734	-1.31734	-1.31734	-1.31734	-1.31734	-1.31734	-1.31734	-1.31734	-1.31734	-1.31734	-1.31734	-1.31734	-1.31734	-1.31734	-1.31734	-1.31734	-1.31734	-1.31734	6.7386	-1.31734	6.7386	-1.31734
-2.66	-2.66	-2.66	-2.66	-2.66	-2.66	5.39595	-2.66	-2.66	-2.66	-2.66	5.39595	-2.66	-2.66	-2.66	-2.66	-2.66	-2.66	-2.66	-2.66	-2.66	13.4519	5.39595	-2.66	-2.66	-2.66	5.39595	-2.66	-2.66	-2.66	-2.66	-2.66	-2.66	-2.66	5.39595	-2.66	-2.66	-2.66	-2.66	-2.66	-2.66	-2.66	-2.66	-2.66	-2.66	-2.66	-2.66	5.39595	-2.66	13.4519
-1.58587	-1.58587	-1.58587	-1.58587	-1.58587	-1.58587	6.47007	-1.58587	-1.58587	-1.58587	-1.58587	-1.58587	-1.58587	-1.58587	-1.58587	-1.58587	-1.58587	-1.58587	-1.58587	-1.58587	-1.58587	-1.58587	-1.58587	-1.58587	-1.58587	-1.58587	-1.58587	6.47007	-1.58587	-1.58587	-1.58587	-1.58587	-1.58587	-1.58587	-1.58587	-1.58587	-1.58587	-1.58587	-1.58587	-1.58587	-1.58587	-1.58587	-1.58587	-1.58587	-1.58587	-1.58587	-1.58587	-1.58587	-1.58587	-1.58587
-1.04881	-1.04881	-1.04881	-1.04881	-1.04881	-1.04881	-1.04881	-1.04881	-1.04881	-1.04881	-1.04881	-1.04881	-1.04881	-1.04881	-1.04881	-1.04881	-1.04881	-1.04881	-1.04881	-1.04881	-1.04881	-1.04881	-1.04881	-1.04881	-1.04881	-1.04881	-1.04881	-1.04881	-1.04881	-1.04881	-1.04881	-1.04881	-1.04881	-1.04881	-1.04881	-1.04881	-1.04881	-1.04881	-1.04881	-1.04881	-1.04881	-1.04881	7.00713	-1.04881	-1.04881	7.00713	-1.04881	-1.04881	-1.04881	7.00713
-1.04881	-1.04881	-1.04881	-1.04881	-1.04881	-1.04881	-1.04881	-1.04881	-1.04881	-1.04881	-1.04881	-1.04881	-1.04881	-1.04881	-1.04881	-1.04881	-1.04881	-1.04881	-1.04881	-1.04881	-1.04881	-1.04881	-1.04881	-1.04881	-1.04881	-1.04881	-1.04881	-1.04881	-1.04881	-1.04881	-1.04881	-1.04881	-1.04881	7.00713	-1.04881	-1.04881	-1.04881	-1.04881	-1.04881	-1.04881	-1.04881	-1.04881	-1.04881	-1.04881	-1.04881	-1.04881	-1.04881	-1.04881	-1.04881	-1.04881
-1.04881	-1.04881	-1.04881	-1.04881	-1.04881	-1.04881	-1.04881	-1.04881	-1.04881	-1.04881	-1.04881	-1.04881	-1.04881	-1.04881	-1.04881	-1.04881	-1.04881	-1.04881	-1.04881	-1.04881	-1.04881	-1.04881	-1.04881	-1.04881	-1.04881	-1.04881	-1.04881	-1.04881	-1.04881	-1.04881	-1.04881	-1.04881	-1.04881	-1.04881	-1.04881	-1.04881	-1.04881	-1.04881	-1.04881	-1.04881	-1.04881	-1.04881	-1.04881	-1.04881	-1.04881	-1.04881	-1.04881	-1.04881	7.00713	-1.04881
-1.04881	-1.04881	-1.04881	-1.04881	-1.04881	-1.04881	-1.04881	-1.04881	-1.04881	-1.04881	-1.04881	-1.04881	-1.04881	-1.04881	-1.04881	-1.04881	-1.04881	-1.04881	-1.04881	-1.04881	-1.04881	-1.04881	-1.04881	-1.04881	-1.04881	-1.04881	-1.04881	-1.04881	-1.04881	-1.04881	-1.04881	-1.04881	-1.04881	-1.04881	-1.04881	-1.04881	-1.04881	-1.04881	-1.04881	-1.04881	-1.04881	-1.04881	-1.04881	-1.04881	-1.04881	-1.04881	-1.04881	-1.04881	7.00713	-1.04881
-1.31734	-1.31734	-1.31734	-1.31734	-1.31734	-1.31734	-1.31734	-1.31734	-1.31734	-1.31734	-1.31734	-1.31734	-1.31734	-1.31734	-1.31734	-1.31734	-1.31734	-1.31734	-1.31734	-1.31734	-1.31734	-1.31734	-1.31734	6.7386	-1.31734	-1.31734	-1.31734	-1.31734	-1.31734	-1.31734	-1.31734	-1.31734	-1.31734	-1.31734	-1.31734	6.7386	-1.31734	-1.31734	-1.31734	-1.31734	-1.31734	-1.31734	-1.31734	-1.31734	-1.31734	-1.31734	-1.31734	-1.31734	6.7386	6.7386
-1.31734	-1.31734	-1.31734	-1.31734	-1.31734	-1.31734	-1.31734	-1.31734	-1.31734	-1.31734	-1.31734	-1.31734	-1.31734	-1.31734	-1.31734	-1.31734	-1.31734	-1.31734	-1.31734	-1.31734	-1.31734	-1.31734	-1.31734	-1.31734	-1.31734	-1.31734	-1.31734	-1.31734	-1.31734	6.7386	-1.31734	-1.31734	-1.31734	-1.31734	-1.31734	-1.31734	-1.31734	-1.31734	-1.31734	-1.31734	-1.31734	-1.31734	-1.31734	-1.31734	-1.31734	-1.31734	-1.31734	-1.31734	-1.31734	6.7386
-1.04881	-1.04881	-1.04881	-1.04881	-1.04881	-1.04881	-1.04881	-1.04881	-1.04881	-1.04881	-1.04881	-1.04881	-1.04881	-1.04881	-1.04881	-1.04881	-1.04881	-1.04881	-1.04881	-1.04881	-1.04881	-1.04881	-1.04881	-1.04881	-1.04881	-1.04881	-1.04881	-1.04881	-1.04881	-1.04881	-1.04881	-1.04881	-1.04881	-1.04881	-1.04881	-1.04881	-1.04881	-1.04881	-1.04881	-1.04881	-1.04881	-1.04881	7.00713	-1.04881	-1.04881	-1.04881	-1.04881	-1.04881	-1.04881	-1.04881
-1.04881	-1.04881	-1.04881	-1.04881	-1.04881	-1.04881	-1.04881	-1.04881	-1.04881	-1.04881	-1.04881	-1.04881	-1.04881	-1.04881	-1.04881	-1.04881	-1.04881	-1.04881	-1.04881	-1.04881	-1.04881	-1.04881	-1.04881	-1.04881	-1.04881	-1.04881	-1.04881	-1.04881	-1.04881	-1.04881	-1.04881	-1.04881	-1.04881	-1.04881	-1.04881	-1.04881	-1.04881	-1.04881	-1.04881	-1.04881	-1.04881	-1.04881	-1.04881	-1.04881	-1.04881	-1.04881	-1.04881	15.0631	7.00713	7.00713
-1.58587	-1.58587	-1.58587	-1.58587	-1.58587	-1.58587	-1.58587	-1.58587	-1.58587	-1.58587	-1.58587	-1.58587	-1.58587	-1.58587	-1.58587	-1.58587	-1.58587	-1.58587	-1.58587	-1.58587	-1.58587	6.47007	-1.58587	-1.58587	-1.58587	-1.58587	6.47007	-1.58587	-1.58587	-1.58587	-1.58587	-1.58587	-1.58587	-1.58587	-1.58587	6.47007	-1.58587	-1.58587	-1.58587	-1.58587	-1.58587	-1.58587	-1.58587	-1.58587	-1.58587	6.47007	-1.58587	6.47007	-1.58587	-1.58587
-1.31734	-1.31734	-1.31734	-1.31734	-1.31734	-1.31734	-1.31734	-1.31734	-1.31734	-1.31734	-1.31734	6.7386	-1.31734	-1.31734	-1.31734	-1.31734	-1.31734	-1.31734	-1.31734	-1.31734	-1.31734	-1.31734	-1.31734	-1.31734	-1.31734	-1.31734	-1.31734	-1.31734	-1.31734	-1.31734	-1.31734	-1.31734	-1.31734	-1.31734	-1.31734	-1.31734	-1.31734	-1.31734	-1.31734	-1.31734	-1.31734	-1.31734	-1.31734	-1.31734	-1.31734	-1.31734	-1.31734	6.7386	-1.31734	-1.31734
-1.04881	-1.04881	-1.04881	-1.04881	-1.04881	-1.04881	-1.04881	-1.04881	-1.04881	-1.04881	-1.04881	-1.04881	-1.04881	-1.04881	-1.04881	-1.04881	-1.04881	-1.04881	-1.04881	-1.04881	-1.04881	-1.04881	-1.04881	-1.04881	-1.04881	-1.04881	-1.04881	-1.04881	-1.04881	-1.04881	-1.04881	-1.04881	-1.04881	-1.04881	-1.04881	-1.04881	-1.04881	-1.04881	-1.04881	-1.04881	7.00713	-1.04881	-1.04881	-1.04881	-1.04881	-1.04881	-1.04881	-1.04881	-1.04881	7.00713
-1.31734	-1.31734	-1.31734	-1.31734	-1.31734	-1.31734	-1.31734	-1.31734	-1.31734	-1.31734	-1.31734	-1.31734	-1.31734	-1.31734	-1.31734	-1.31734	-1.31734	-1.31734	-1.31734	-1.31734	-1.31734	-1.31734	6.7386	-1.31734	-1.31734	-1.31734	-1.31734	-1.31734	-1.31734	-1.31734	-1.31734	-1.31734	-1.31734	-1.31734	-1.31734	-1.31734	-1.31734	-1.31734	-1.31734	-1.31734	-1.31734	-1.31734	6.7386	-1.31734	6.7386	-1.31734	-1.31734	-1.31734	-1.31734	-1.31734
-1.04881	-1.04881	-1.04881	-1.04881	-1.04881	-1.04881	-1.04881	-1.04881	-1.04881	-1.04881	-1.04881	-1.04881	-1.04881	-1.04881	-1.04881	-1.04881	-1.04881	-1.04881	-1.04881	-1.04881	-1.04881	-1.04881	-1.04881	-1.04881	-1.04881	-1.04881	-1.04881	-1.04881	-1.04881	-1.04881	-1.04881	-1.04881	-1.04881	-1.04881	-1.04881	-1.04881	-1.04881	-1.04881	-1.04881	-1.04881	-1.04881	-1.04881	-1.04881	-1.04881	-1.04881	-1.04881	-1.04881	-1.04881	7.00713	7.00713
-1.31734	-1.31734	-1.31734	-1.31734	-1.31734	-1.31734	-1.31734	-1.31734	-1.31734	-1.31734	-1.31734	-1.31734	6.7386	-1.31734	-1.31734	-1.31734	-1.31734	-1.31734	-1.31734	-1.31734	-1.31734	-1.31734	-1.31734	-1.31734	-1.31734	-1.31734	-1.31734	-1.31734	-1.31734	-1.31734	-1.31734	-1.31734	-1.31734	-1.31734	-1.31734	-1.31734	-1.31734	-1.31734	-1.31734	-1.31734	-1.31734	-1.31734	-1.31734	-1.31734	-1.31734	-1.31734	-1.31734	-1.31734	6.7386	-1.31734
-1.04881	-1.04881	-1.04881	-1.04881	-1.04881	-1.04881	-1.04881	-1.04881	-1.04881	-1.04881	-1.04881	-1.04881	-1.04881	-1.04881	-1.04881	-1.04881	-1.04881	-1.04881	-1.04881	-1.04881	-1.04881	-1.04881	-1.04881	-1.04881	-1.04881	-1.04881	-1.04881	-1.04881	-1.04881	-1.04881	-1.04881	-1.04881	-1.04881	-1.04881	-1.04881	-1.04881	-1.04881	7.00713	-1.04881	-1.04881	-1.04881	-1.04881	-1.04881	-1.04881	-1.04881	-1.04881	7.00713	-1.04881	7.00713	-1.04881
-1.04881	-1.04881	-1.04881	-1.04881	-1.04881	-1.04881	-1.04881	-1.04881	-1.04881	-1.04881	-1.04881	-1.04881	-1.04881	-1.04881	-1.04881	-1.04881	-1.04881	-1.04881	-1.04881	-1.04881	-1.04881	-1.04881	-1.04881	-1.04881	-1.04881	-1.04881	-1.04881	-1.04881	-1.04881	-1.04881	-1.04881	-1.04881	-1.04881	-1.04881	-1.04881	-1.04881	-1.04881	-1.04881	-1.04881	-1.04881	-1.04881	-1.04881	-1.04881	-1.04881	-1.04881	-1.04881	-1.04881	-1.04881	-1.04881	7.00713
-1.31734	-1.31734	6.7386	-1.31734	-1.31734	-1.31734	-1.31734	-1.31734	-1.31734	-1.31734	-1.31734	-1.31734	-1.31734	-1.31734	-1.31734	-1.31734	-1.31734	-1.31734	-1.31734	-1.31734	-1.31734	-1.31734	-1.31734	-1.31734	-1.31734	-1.31734	-1.31734	-1.31734	-1.31734	-1.31734	-1.31734	-1.31734	-1.31734	-1.31734	-1.31734	-1.31734	-1.31734	-1.31734	-1.31734	-1.31734	-1.31734	-1.31734	-1.31734	-1.31734	-1.31734	-1.31734	-1.31734	-1.31734	-1.31734	-1.31734
-1.31734	-1.31734	-1.31734	-1.31734	-1.31734	-1.31734	-1.31734	-1.31734	-1.31734	-1.31734	-1.31734	-1.31734	-1.31734	-1.31734	-1.31734	-1.31734	6.7386	-1.31734	-1.31734	-1.31734	-1.31734	-1.31734	-1.31734	-1.31734	-1.31734	-1.31734	-1.31734	-1.31734	-1.31734	-1.31734	-1.31734	-1.31734	-1.31734	-1.31734	-1.31734	-1.31734	-1.31734	-1.31734	-1.31734	-1.31734	-1.31734	-1.31734	6.7386	-1.31734	-1.31734	-1.31734	-1.31734	-1.31734	-1.31734	6.7386
-1.04881	-1.04881	-1.04881	-1.04881	-1.04881	-1.04881	-1.04881	-1.04881	-1.04881	-1.04881	-1.04881	-1.04881	-1.04881	-1.04881	-1.04881	-1.04881	-1.04881	-1.04881	-1.04881	-1.04881	-1.04881	-1.04881	-1.04881	-1.04881	-1.04881	-1.04881	-1.04881	-1.04881	-1.04881	-1.04881	-1.04881	-1.04881	-1.04881	-1.04881	-1.04881	-1.04881	7.00713	-1.04881	-1.04881	-1.04881	-1.04881	-1.04881	-1.04881	-1.04881	-1.04881	-1.04881	-1.04881	-1.04881	7.00713	-1.04881
-1.8544	-1.8544	-1.8544	-1.8544	-1.8544	-1.8544	-1.8544	-1.8544	-1.8544	-1.8544	-1.8544	-1.8544	-1.8544	-1.8544	-1.8544	6.20154	-1.8544	6.20154	-1.8544	-1.8544	6.20154	-1.8544	-1.8544	-1.8544	-1.8544	-1.8544	-1.8544	-1.8544	-1.8544	-1.8544	-1.8544	-1.8544	-1.8544	-1.8544	-1.8544	-1.8544	-1.8544	-1.8544	-1.8544	-1.8544	-1.8544	-1.8544	-1.8544	-1.8544	-1.8544	-1.8544	-1.8544	-1.8544	-1.8544	-1.8544
-1.04881	-1.04881	-1.04881	-1.04881	-1.04881	-1.04881	-1.04881	-1.04881	-1.04881	-1.04881	-1.04881	-1.04881	-1.04881	-1.04881	-1.04881	-1.04881	-1.04881	-1.04881	-1.04881	-1.04881	-1.04881	-1.04881	-1.04881	-1.04881	-1.04881	-1.04881	-1.04881	-1.04881	-1.04881	-1.04881	-1.04881	-1.04881	-1.04881	-1.04881	-1.04881	-1.04881	-1.04881	-1.04881	-1.04881	-1.04881	-1.04881	-1.04881	-1.04881	-1.04881	-1.04881	-1.04881	-1.04881	15.0631	-1.04881	7.00713
-1.58587	-1.58587	-1.58587	-1.58587	-1.58587	-1.58587	-1.58587	-1.58587	-1.58587	-1.58587	-1.58587	-1.58587	-1.58587	-1.58587	-1.58587	-1.58587	-1.58587	-1.58587	-1.58587	-1.58587	-1.58587	-1.58587	-1.58587	-1.58587	-1.58587	-1.58587	-1.58587	14.526	-1.58587	-1.58587	-1.58587	-1.58587	-1.58587	-1.58587	-1.58587	-1.58587	-1.58587	-1.58587	-1.58587	-1.58587	-1.58587	-1.58587	-1.58587	-1.58587	-1.58587	-1.58587	-1.58587	-1.58587	-1.58587	-1.58587
-1.8544	-1.8544	6.20154	6.20154	6.20154	-1.8544	-1.8544	-1.8544	-1.8544	-1.8544	-1.8544	-1.8544	-1.8544	-1.8544	-1.8544	-1.8544	-1.8544	-1.8544	-1.8544	-1.8544	-1.8544	-1.8544	-1.8544	-1.8544	-1.8544	-1.8544	-1.8544	-1.8544	-1.8544	-1.8544	-1.8544	-1.8544	-1.8544	-1.8544	-1.8544	-1.8544	-1.8544	-1.8544	-1.8544	-1.8544	-1.8544	-1.8544	-1.8544	-1.8544	-1.8544	-1.8544	-1.8544	-1.8544	14.2575	6.20154
-1.04881	-1.04881	-1.04881	-1.04881	-1.04881	-1.04881	-1.04881	-1.04881	-1.04881	-1.04881	-1.04881	-1.04881	-1.04881	-1.04881	-1.04881	-1.04881	-1.04881	-1.04881	-1.04881	-1.04881	-1.04881	-1.04881	-1.04881	-1.04881	-1.04881	-1.04881	-1.04881	-1.04881	-1.04881	-1.04881	-1.04881	-1.04881	-1.04881	-1.04881	-1.04881	-1.04881	-1.04881	-1.04881	7.00713	-1.04881	-1.04881	-1.04881	-1.04881	-1.04881	-1.04881	-1.04881	-1.04881	-1.04881	-1.04881	-1.04881
-1.31734	-1.31734	-1.31734	-1.31734	-1.31734	-1.31734	-1.31734	-1.31734	-1.31734	-1.31734	-1.31734	-1.31734	-1.31734	-1.31734	-1.31734	-1.31734	-1.31734	-1.31734	-1.31734	-1.31734	-1.31734	-1.31734	6.7386	-1.31734	-1.31734	-1.31734	-1.31734	-1.31734	-1.31734	-1.31734	-1.31734	-1.31734	-1.31734	-1.31734	-1.31734	-1.31734	-1.31734	-1.31734	-1.31734	-1.31734	-1.31734	-1.31734	-1.31734	-1.31734	-1.31734	-1.31734	-1.31734	6.7386	6.7386	6.7386
-1.04881	-1.04881	-1.04881	-1.04881	-1.04881	-1.04881	-1.04881	-1.04881	-1.04881	-1.04881	-1.04881	-1.04881	-1.04881	-1.04881	-1.04881	-1.04881	-1.04881	-1.04881	-1.04881	-1.04881	-1.04881	-1.04881	-1.04881	-1.04881	-1.04881	-1.04881	-1.04881	-1.04881	-1.04881	-1.04881	-1.04881	-1.04881	-1.04881	-1.04881	-1.04881	-1.04881	-1.04881	7.00713	-1.04881	-1.04881	-1.04881	-1.04881	-1.04881	-1.04881	-1.04881	-1.04881	-1.04881	-1.04881	-1.04881	-1.04881
-1.04881	-1.04881	-1.04881	-1.04881	-1.04881	-1.04881	-1.04881	-1.04881	-1.04881	-1.04881	-1.04881	-1.04881	-1.04881	-1.04881	-1.04881	-1.04881	-1.04881	-1.04881	-1.04881	-1.04881	-1.04881	-1.04881	-1.04881	-1.04881	-1.04881	-1.04881	-1.04881	-1.04881	-1.04881	-1.04881	-1.04881	-1.04881	7.00713	-1.04881	-1.04881	-1.04881	-1.04881	-1.04881	-1.04881	-1.04881	-1.04881	-1.04881	-1.04881	-1.04881	-1.04881	-1.04881	-1.04881	-1.04881	-1.04881	-1.04881
-0.618495	-0.618495	-0.618495	-0.618495	-0.618495	-0.618495	-0.618495	-0.618495	-0.618495	-0.618495	-0.618495	-0.618495	-0.618495	-0.618495	-0.618495	-0.618495	-0.618495	-0.618495	-0.618495	-0.618495	-0.618495	-0.618495	-0.618495	-0.618495	-0.618495	-0.618495	-0.618495	-0.618495	-0.618495	-0.618495	-0.618495	-0.618495	-0.618495	-0.618495	-0.618495	-0.618495	-0.618495	-0.618495	-0.618495	-0.618495	-0.618495	-0.618495	-0.618495	-0.618495	-0.618495	-0.618495	19.0014	9.19147	-0.618495	-0.618495
-0.618495	-0.618495	-0.618495	-0.618495	-0.618495	-0.618495	-0.618495	-0.618495	-0.618495	-0.618495	-0.618495	-0.618495	-0.618495	-0.618495	-0.618495	-0.618495	-0.618495	-0.618495	-0.618495	-0.618495	-0.618495	-0.618495	-0.618495	-0.618495	-0.618495	-0.618495	-0.618495	-0.618495	-0.618495	-0.618495	-0.618495	-0.618495	-0.618495	-0.618495	-0.618495	-0.618495	-0.618495	-0.618495	-0.618495	-0.618495	-0.618495	-0.618495	-0.618495	-0.618495	-0.618495	-0.618495	9.19147	9.19147	-0.618495	-0.618495
-0.618495	-0.618495	-0.618495	-0.618495	-0.618495	-0.618495	-0.618495	-0.618495	-0.618495	-0.618495	-0.618495	-0.618495	-0.618495	-0.618495	-0.618495	-0.618495	-0.618495	-0.618495	-0.618495	-0.618495	-0.618495	-0.618495	-0.618495	-0.618495	-0.618495	-0.618495	-0.618495	-0.618495	-0.618495	-0.618495	-0.618495	-0.618495	-0.618495	-0.618495	-0.618495	-0.618495	-0.618495	-0.618495	-0.618495	-0.618495	-0.618495	-0.618495	-0.618495	-0.618495	-0.618495	-0.618495	-0.618495	-0.618495	9.19147	-0.618495
[truncated: 5,411 more rows]
[truncated: 80 more columns]

## Sheet: place.avg
-0.651447
-0.655977
-0.661797
-0.660478
-0.666973
-0.661466
-0.673614
-0.680796
-0.682978
-0.684024
-0.68529
-0.692546
[truncated: 118 more rows]

## Sheet: place.se
0.0259844
[truncated: 129 more rows]

[truncated: 4 more sheets: place.all, pval, pval.value, pval.interval]
