# Supplementary material for: Single-neuron correlates of visual consciousness in human lateral occipital complex
Source: Nat Commun. 2025 Dec 15;16:11008. doi: 10.1038/s41467-025-67077-w (PMC12705761; doi:10.1038/s41467-025-67077-w)
Supplement: Supplementary file 4 — Source Data [file 41467_2025_67077_MOESM4_ESM.zip › SourceData/Figure4C.xlsx]

## Sheet: above.RA.avg
-0.0442786
-0.0232987
-0.0430221
-0.052103
-0.0473088
-0.0158798
-0.0511711
-0.00360066
-0.0028149
-0.00114684
-0.0249341
-0.0266042
-0.0347631
-0.00967038
-0.041207
-0.00442228
0.0432987
0.0813859
0.0534389
0.0717733
0.0678918
0.0270034
-0.0187659
-0.0411355
-0.043772
-0.0344477
-0.0363933
-0.0452919
-0.0528453
-0.0982488
-0.200367
-0.243749
-0.296373
-0.342894
-0.392145
-0.429939
-0.457529
-0.488125
-0.49295
-0.467091
-0.442582
-0.42499
-0.390642
-0.381029
-0.400986
-0.373904
-0.365228
-0.32856
-0.320604
-0.309622

## Sheet: above.RA.se
0.084309
0.0852854
0.0760919
0.0849441
0.0679687
0.0786197
0.0839488
0.0800025
0.0746007
0.0793309
0.0819928
0.081559
0.0732234
0.0807993
0.0743599
0.085345
0.0737653
0.088576
0.0887849
0.0874158
0.0822362
0.0863296
0.0932399
0.076211
0.0828072
0.0747554
0.0880305
0.0908757
0.0793482
0.0815988
0.0754313
0.0703954
0.0674711
0.071304
0.0662025
0.0590962
0.0529921
0.0492753
0.062202
0.0516193
0.0546896
0.0659303
0.0568078
0.0631044
0.0676157
0.0623463
0.0577244
0.0756092
0.0670195
0.0810123

## Sheet: above.RA.all
-0.97852	-0.97852	-0.97852	-0.97852	-0.97852	-0.97852	-0.97852	-0.97852	5.54495	-0.97852	-0.97852	12.0684	-0.97852	-0.97852	-0.97852	-0.97852	-0.97852	-0.97852	-0.97852	-0.97852	-0.97852	-0.97852	5.54495	-0.97852	5.54495	-0.97852	5.54495	-0.97852	-0.97852	-0.97852	5.54495	-0.97852	-0.97852	5.54495	-0.97852	-0.97852	-0.97852	-0.97852	-0.97852	-0.97852	-0.97852	-0.97852	-0.97852	-0.97852	5.54495	-0.97852	5.54495	-0.97852	-0.97852	-0.97852
6.19729	-0.326173	-0.326173	-0.326173	-0.326173	-0.326173	-0.326173	-0.326173	-0.326173	-0.326173	-0.326173	-0.326173	-0.326173	-0.326173	-0.326173	-0.326173	-0.326173	-0.326173	-0.326173	-0.326173	-0.326173	-0.326173	-0.326173	-0.326173	-0.326173	-0.326173	-0.326173	-0.326173	-0.326173	6.19729	-0.326173	-0.326173	6.19729	6.19729	-0.326173	-0.326173	6.19729	-0.326173	6.19729	-0.326173	-0.326173	-0.326173	-0.326173	-0.326173	-0.326173	-0.326173	-0.326173	-0.326173	-0.326173	-0.326173
-0.97852	-0.97852	-0.97852	-0.97852	-0.97852	5.54495	-0.97852	-0.97852	-0.97852	-0.97852	-0.97852	-0.97852	-0.97852	5.54495	-0.97852	-0.97852	-0.97852	5.54495	-0.97852	-0.97852	-0.97852	-0.97852	5.54495	-0.97852	-0.97852	-0.97852	5.54495	-0.97852	-0.97852	-0.97852	-0.97852	-0.97852	-0.97852	-0.97852	-0.97852	-0.97852	-0.97852	5.54495	-0.97852	-0.97852	-0.97852	-0.97852	-0.97852	-0.97852	-0.97852	-0.97852	-0.97852	-0.97852	-0.97852	-0.97852
-0.652347	-0.652347	-0.652347	-0.652347	-0.652347	-0.652347	5.87112	-0.652347	-0.652347	-0.652347	-0.652347	-0.652347	-0.652347	-0.652347	-0.652347	-0.652347	5.87112	-0.652347	-0.652347	-0.652347	-0.652347	-0.652347	-0.652347	5.87112	-0.652347	-0.652347	-0.652347	-0.652347	-0.652347	-0.652347	-0.652347	-0.652347	-0.652347	-0.652347	-0.652347	-0.652347	-0.652347	-0.652347	-0.652347	-0.652347	-0.652347	-0.652347	-0.652347	-0.652347	-0.652347	-0.652347	-0.652347	-0.652347	-0.652347	-0.652347
-0.652347	5.87112	-0.652347	5.87112	-0.652347	-0.652347	-0.652347	-0.652347	-0.652347	-0.652347	-0.652347	-0.652347	-0.652347	-0.652347	-0.652347	-0.652347	-0.652347	-0.652347	-0.652347	-0.652347	-0.652347	-0.652347	-0.652347	-0.652347	-0.652347	-0.652347	-0.652347	-0.652347	-0.652347	-0.652347	-0.652347	-0.652347	-0.652347	-0.652347	-0.652347	-0.652347	-0.652347	-0.652347	-0.652347	-0.652347	-0.652347	-0.652347	-0.652347	-0.652347	-0.652347	-0.652347	-0.652347	-0.652347	-0.652347	-0.652347
-1.30469	-1.30469	-1.30469	-1.30469	5.21877	5.21877	-1.30469	5.21877	-1.30469	-1.30469	-1.30469	-1.30469	-1.30469	-1.30469	5.21877	-1.30469	-1.30469	-1.30469	-1.30469	-1.30469	-1.30469	-1.30469	-1.30469	-1.30469	-1.30469	-1.30469	-1.30469	-1.30469	-1.30469	-1.30469	-1.30469	-1.30469	-1.30469	-1.30469	-1.30469	-1.30469	-1.30469	-1.30469	-1.30469	-1.30469	-1.30469	-1.30469	-1.30469	-1.30469	-1.30469	-1.30469	-1.30469	-1.30469	5.21877	-1.30469
0	0	0	0	0	0	0	0	0	0	0	0	0	0	0	0	0	0	0	0	0	0	0	0	0	0	0	0	0	0	0	0	0	0	0	0	0	6.52347	0	0	0	0	0	0	0	0	0	6.52347	0	0
-1.95704	4.56643	-1.95704	-1.95704	-1.95704	-1.95704	4.56643	4.56643	-1.95704	-1.95704	-1.95704	4.56643	4.56643	-1.95704	4.56643	-1.95704	-1.95704	-1.95704	-1.95704	-1.95704	-1.95704	-1.95704	-1.95704	4.56643	4.56643	-1.95704	-1.95704	-1.95704	-1.95704	-1.95704	-1.95704	-1.95704	-1.95704	4.56643	-1.95704	-1.95704	-1.95704	-1.95704	-1.95704	-1.95704	-1.95704	-1.95704	-1.95704	-1.95704	-1.95704	-1.95704	-1.95704	-1.95704	4.56643	4.56643
-0.97852	5.54495	-0.97852	-0.97852	-0.97852	-0.97852	-0.97852	5.54495	-0.97852	-0.97852	5.54495	-0.97852	-0.97852	-0.97852	-0.97852	-0.97852	-0.97852	-0.97852	-0.97852	-0.97852	-0.97852	-0.97852	5.54495	-0.97852	-0.97852	-0.97852	-0.97852	-0.97852	-0.97852	-0.97852	-0.97852	-0.97852	-0.97852	-0.97852	-0.97852	-0.97852	-0.97852	-0.97852	-0.97852	-0.97852	-0.97852	-0.97852	-0.97852	-0.97852	-0.97852	-0.97852	-0.97852	-0.97852	-0.97852	-0.97852
-0.97852	5.54495	-0.97852	-0.97852	-0.97852	-0.97852	-0.97852	-0.97852	-0.97852	-0.97852	-0.97852	-0.97852	5.54495	-0.97852	5.54495	-0.97852	-0.97852	-0.97852	-0.97852	-0.97852	-0.97852	-0.97852	-0.97852	-0.97852	-0.97852	-0.97852	-0.97852	-0.97852	5.54495	-0.97852	-0.97852	-0.97852	-0.97852	-0.97852	-0.97852	-0.97852	-0.97852	-0.97852	-0.97852	-0.97852	-0.97852	5.54495	-0.97852	-0.97852	-0.97852	5.54495	-0.97852	-0.97852	-0.97852	-0.97852
-0.97852	-0.97852	-0.97852	5.54495	-0.97852	-0.97852	-0.97852	5.54495	-0.97852	-0.97852	-0.97852	-0.97852	-0.97852	-0.97852	-0.97852	-0.97852	-0.97852	-0.97852	-0.97852	5.54495	-0.97852	-0.97852	-0.97852	5.54495	5.54495	5.54495	-0.97852	5.54495	-0.97852	-0.97852	-0.97852	-0.97852	-0.97852	-0.97852	-0.97852	-0.97852	-0.97852	-0.97852	-0.97852	-0.97852	-0.97852	-0.97852	-0.97852	-0.97852	-0.97852	-0.97852	-0.97852	-0.97852	-0.97852	-0.97852
-0.652347	5.87112	-0.652347	-0.652347	-0.652347	-0.652347	5.87112	-0.652347	-0.652347	-0.652347	-0.652347	-0.652347	-0.652347	-0.652347	-0.652347	-0.652347	-0.652347	-0.652347	-0.652347	-0.652347	-0.652347	-0.652347	-0.652347	-0.652347	-0.652347	-0.652347	-0.652347	-0.652347	-0.652347	-0.652347	-0.652347	-0.652347	-0.652347	-0.652347	-0.652347	-0.652347	-0.652347	-0.652347	-0.652347	-0.652347	-0.652347	-0.652347	-0.652347	-0.652347	5.87112	-0.652347	-0.652347	-0.652347	-0.652347	-0.652347
-0.652347	-0.652347	-0.652347	-0.652347	5.87112	-0.652347	-0.652347	-0.652347	-0.652347	-0.652347	-0.652347	-0.652347	5.87112	-0.652347	-0.652347	-0.652347	-0.652347	-0.652347	-0.652347	-0.652347	-0.652347	-0.652347	-0.652347	-0.652347	-0.652347	-0.652347	-0.652347	-0.652347	-0.652347	5.87112	-0.652347	5.87112	-0.652347	-0.652347	-0.652347	-0.652347	-0.652347	-0.652347	-0.652347	-0.652347	-0.652347	-0.652347	5.87112	-0.652347	-0.652347	-0.652347	-0.652347	5.87112	-0.652347	-0.652347
-0.97852	-0.97852	-0.97852	-0.97852	5.54495	-0.97852	-0.97852	-0.97852	-0.97852	5.54495	-0.97852	-0.97852	-0.97852	-0.97852	5.54495	-0.97852	-0.97852	-0.97852	-0.97852	-0.97852	5.54495	-0.97852	-0.97852	-0.97852	-0.97852	5.54495	-0.97852	-0.97852	-0.97852	-0.97852	-0.97852	-0.97852	-0.97852	-0.97852	-0.97852	-0.97852	-0.97852	-0.97852	-0.97852	-0.97852	-0.97852	-0.97852	-0.97852	-0.97852	-0.97852	-0.97852	-0.97852	-0.97852	-0.97852	-0.97852
5.54495	-0.97852	-0.97852	-0.97852	-0.97852	-0.97852	-0.97852	-0.97852	5.54495	-0.97852	-0.97852	-0.97852	-0.97852	-0.97852	-0.97852	-0.97852	-0.97852	5.54495	-0.97852	-0.97852	-0.97852	-0.97852	-0.97852	-0.97852	-0.97852	-0.97852	-0.97852	-0.97852	-0.97852	-0.97852	-0.97852	-0.97852	-0.97852	-0.97852	-0.97852	-0.97852	-0.97852	-0.97852	-0.97852	5.54495	-0.97852	-0.97852	-0.97852	-0.97852	-0.97852	-0.97852	-0.97852	-0.97852	-0.97852	-0.97852
5.54495	-0.97852	-0.97852	-0.97852	5.54495	-0.97852	-0.97852	-0.97852	-0.97852	-0.97852	-0.97852	-0.97852	-0.97852	-0.97852	5.54495	-0.97852	-0.97852	-0.97852	-0.97852	-0.97852	-0.97852	-0.97852	-0.97852	-0.97852	5.54495	-0.97852	-0.97852	-0.97852	-0.97852	-0.97852	-0.97852	-0.97852	-0.97852	-0.97852	-0.97852	-0.97852	-0.97852	-0.97852	-0.97852	-0.97852	-0.97852	-0.97852	-0.97852	-0.97852	-0.97852	-0.97852	-0.97852	-0.97852	-0.97852	-0.97852
-0.97852	-0.97852	-0.97852	-0.97852	-0.97852	-0.97852	-0.97852	-0.97852	-0.97852	12.0684	-0.97852	-0.97852	-0.97852	-0.97852	-0.97852	5.54495	-0.97852	-0.97852	-0.97852	-0.97852	-0.97852	-0.97852	-0.97852	-0.97852	-0.97852	-0.97852	-0.97852	-0.97852	-0.97852	-0.97852	-0.97852	-0.97852	-0.97852	-0.97852	-0.97852	-0.97852	-0.97852	-0.97852	-0.97852	-0.97852	-0.97852	-0.97852	-0.97852	-0.97852	-0.97852	-0.97852	-0.97852	-0.97852	-0.97852	-0.97852
-1.30469	-1.30469	-1.30469	11.7422	-1.30469	-1.30469	-1.30469	-1.30469	-1.30469	-1.30469	-1.30469	-1.30469	-1.30469	-1.30469	-1.30469	-1.30469	-1.30469	5.21877	5.21877	-1.30469	-1.30469	-1.30469	-1.30469	-1.30469	-1.30469	-1.30469	-1.30469	-1.30469	-1.30469	-1.30469	-1.30469	-1.30469	-1.30469	-1.30469	-1.30469	-1.30469	-1.30469	-1.30469	-1.30469	-1.30469	-1.30469	-1.30469	-1.30469	-1.30469	-1.30469	-1.30469	-1.30469	-1.30469	-1.30469	-1.30469
-1.30469	-1.30469	5.21877	-1.30469	11.7422	5.21877	-1.30469	-1.30469	-1.30469	-1.30469	-1.30469	-1.30469	-1.30469	-1.30469	-1.30469	-1.30469	-1.30469	-1.30469	-1.30469	-1.30469	-1.30469	-1.30469	-1.30469	-1.30469	-1.30469	-1.30469	-1.30469	-1.30469	-1.30469	-1.30469	-1.30469	-1.30469	-1.30469	-1.30469	-1.30469	-1.30469	-1.30469	-1.30469	-1.30469	-1.30469	-1.30469	-1.30469	-1.30469	-1.30469	-1.30469	-1.30469	-1.30469	-1.30469	-1.30469	5.21877
-0.97852	-0.97852	5.54495	-0.97852	-0.97852	-0.97852	-0.97852	5.54495	-0.97852	-0.97852	5.54495	-0.97852	-0.97852	-0.97852	-0.97852	-0.97852	-0.97852	-0.97852	-0.97852	-0.97852	-0.97852	-0.97852	-0.97852	-0.97852	-0.97852	-0.97852	-0.97852	-0.97852	-0.97852	-0.97852	-0.97852	-0.97852	-0.97852	-0.97852	-0.97852	-0.97852	-0.97852	-0.97852	-0.97852	-0.97852	-0.97852	-0.97852	-0.97852	-0.97852	-0.97852	-0.97852	-0.97852	-0.97852	-0.97852	-0.97852
-0.652347	-0.652347	-0.652347	-0.652347	-0.652347	-0.652347	-0.652347	-0.652347	-0.652347	5.87112	-0.652347	-0.652347	-0.652347	-0.652347	-0.652347	-0.652347	5.87112	-0.652347	-0.652347	-0.652347	-0.652347	5.87112	-0.652347	-0.652347	-0.652347	-0.652347	-0.652347	-0.652347	-0.652347	-0.652347	-0.652347	-0.652347	-0.652347	-0.652347	5.87112	-0.652347	-0.652347	-0.652347	-0.652347	-0.652347	-0.652347	-0.652347	-0.652347	-0.652347	5.87112	-0.652347	-0.652347	-0.652347	-0.652347	-0.652347
-0.97852	-0.97852	-0.97852	-0.97852	-0.97852	-0.97852	-0.97852	5.54495	-0.97852	-0.97852	-0.97852	-0.97852	-0.97852	5.54495	-0.97852	-0.97852	-0.97852	-0.97852	-0.97852	5.54495	-0.97852	-0.97852	5.54495	5.54495	5.54495	5.54495	-0.97852	-0.97852	5.54495	-0.97852	5.54495	-0.97852	-0.97852	12.0684	-0.97852	-0.97852	-0.97852	-0.97852	-0.97852	-0.97852	-0.97852	-0.97852	-0.97852	-0.97852	-0.97852	-0.97852	-0.97852	-0.97852	-0.97852	-0.97852
3.58791	-2.93556	-2.93556	3.58791	-2.93556	3.58791	-2.93556	-2.93556	3.58791	-2.93556	3.58791	3.58791	-2.93556	-2.93556	3.58791	3.58791	-2.93556	-2.93556	-2.93556	3.58791	-2.93556	-2.93556	-2.93556	-2.93556	-2.93556	3.58791	-2.93556	-2.93556	-2.93556	-2.93556	-2.93556	-2.93556	-2.93556	-2.93556	-2.93556	3.58791	-2.93556	-2.93556	-2.93556	-2.93556	-2.93556	-2.93556	-2.93556	-2.93556	-2.93556	-2.93556	3.58791	-2.93556	-2.93556	-2.93556
-2.28321	4.24025	4.24025	-2.28321	4.24025	-2.28321	-2.28321	-2.28321	-2.28321	10.7637	-2.28321	4.24025	-2.28321	4.24025	-2.28321	-2.28321	-2.28321	-2.28321	-2.28321	-2.28321	4.24025	-2.28321	4.24025	-2.28321	-2.28321	4.24025	-2.28321	-2.28321	-2.28321	-2.28321	-2.28321	-2.28321	-2.28321	-2.28321	-2.28321	-2.28321	-2.28321	-2.28321	-2.28321	-2.28321	-2.28321	-2.28321	-2.28321	-2.28321	-2.28321	-2.28321	-2.28321	-2.28321	-2.28321	-2.28321
-1.30469	-1.30469	5.21877	-1.30469	-1.30469	-1.30469	-1.30469	5.21877	-1.30469	-1.30469	-1.30469	5.21877	-1.30469	-1.30469	5.21877	-1.30469	-1.30469	-1.30469	-1.30469	-1.30469	-1.30469	5.21877	5.21877	-1.30469	-1.30469	-1.30469	-1.30469	5.21877	-1.30469	-1.30469	5.21877	-1.30469	-1.30469	-1.30469	-1.30469	-1.30469	-1.30469	-1.30469	-1.30469	-1.30469	-1.30469	-1.30469	5.21877	-1.30469	-1.30469	-1.30469	-1.30469	-1.30469	-1.30469	-1.30469
-0.652347	-0.652347	-0.652347	-0.652347	-0.652347	-0.652347	5.87112	-0.652347	-0.652347	-0.652347	-0.652347	5.87112	-0.652347	-0.652347	-0.652347	-0.652347	-0.652347	-0.652347	-0.652347	-0.652347	-0.652347	-0.652347	-0.652347	5.87112	5.87112	-0.652347	-0.652347	-0.652347	5.87112	-0.652347	-0.652347	-0.652347	-0.652347	-0.652347	-0.652347	-0.652347	-0.652347	-0.652347	-0.652347	-0.652347	-0.652347	-0.652347	-0.652347	-0.652347	-0.652347	-0.652347	-0.652347	-0.652347	-0.652347	-0.652347
-3.58791	2.93556	-3.58791	2.93556	2.93556	2.93556	2.93556	-3.58791	9.45903	-3.58791	2.93556	-3.58791	-3.58791	2.93556	-3.58791	9.45903	-3.58791	-3.58791	-3.58791	-3.58791	2.93556	-3.58791	2.93556	2.93556	2.93556	-3.58791	2.93556	2.93556	2.93556	9.45903	-3.58791	-3.58791	-3.58791	-3.58791	2.93556	-3.58791	2.93556	-3.58791	-3.58791	-3.58791	-3.58791	-3.58791	-3.58791	-3.58791	-3.58791	-3.58791	-3.58791	2.93556	-3.58791	-3.58791
-0.652347	-0.652347	-0.652347	-0.652347	-0.652347	-0.652347	-0.652347	-0.652347	-0.652347	-0.652347	-0.652347	-0.652347	-0.652347	-0.652347	5.87112	-0.652347	5.87112	-0.652347	-0.652347	-0.652347	-0.652347	5.87112	-0.652347	-0.652347	-0.652347	-0.652347	-0.652347	-0.652347	-0.652347	-0.652347	-0.652347	-0.652347	-0.652347	-0.652347	-0.652347	-0.652347	-0.652347	-0.652347	-0.652347	-0.652347	-0.652347	-0.652347	-0.652347	-0.652347	-0.652347	-0.652347	-0.652347	-0.652347	-0.652347	-0.652347
-0.97852	-0.97852	5.54495	-0.97852	-0.97852	5.54495	-0.97852	-0.97852	-0.97852	-0.97852	-0.97852	5.54495	-0.97852	-0.97852	-0.97852	-0.97852	-0.97852	-0.97852	-0.97852	-0.97852	-0.97852	-0.97852	-0.97852	-0.97852	-0.97852	-0.97852	-0.97852	-0.97852	5.54495	-0.97852	-0.97852	-0.97852	-0.97852	-0.97852	5.54495	-0.97852	-0.97852	-0.97852	-0.97852	-0.97852	-0.97852	-0.97852	-0.97852	-0.97852	-0.97852	-0.97852	-0.97852	-0.97852	-0.97852	-0.97852
-1.95704	-1.95704	-1.95704	4.56643	-1.95704	4.56643	4.56643	-1.95704	-1.95704	-1.95704	-1.95704	-1.95704	-1.95704	4.56643	4.56643	-1.95704	-1.95704	-1.95704	4.56643	-1.95704	-1.95704	4.56643	-1.95704	-1.95704	4.56643	-1.95704	-1.95704	4.56643	-1.95704	-1.95704	4.56643	-1.95704	-1.95704	-1.95704	-1.95704	-1.95704	-1.95704	-1.95704	-1.95704	-1.95704	-1.95704	-1.95704	-1.95704	4.56643	-1.95704	-1.95704	-1.95704	-1.95704	-1.95704	-1.95704
4.56643	-1.95704	-1.95704	-1.95704	-1.95704	-1.95704	4.56643	-1.95704	-1.95704	-1.95704	11.0899	4.56643	4.56643	-1.95704	-1.95704	-1.95704	-1.95704	-1.95704	-1.95704	-1.95704	4.56643	-1.95704	-1.95704	-1.95704	-1.95704	-1.95704	-1.95704	-1.95704	-1.95704	-1.95704	-1.95704	-1.95704	-1.95704	-1.95704	-1.95704	-1.95704	-1.95704	-1.95704	-1.95704	-1.95704	-1.95704	-1.95704	-1.95704	-1.95704	-1.95704	-1.95704	-1.95704	-1.95704	-1.95704	-1.95704
-2.93556	3.58791	-2.93556	-2.93556	10.1114	-2.93556	-2.93556	3.58791	3.58791	-2.93556	3.58791	3.58791	-2.93556	-2.93556	-2.93556	3.58791	-2.93556	3.58791	-2.93556	-2.93556	-2.93556	-2.93556	-2.93556	-2.93556	-2.93556	-2.93556	-2.93556	-2.93556	-2.93556	-2.93556	-2.93556	-2.93556	-2.93556	-2.93556	-2.93556	-2.93556	-2.93556	-2.93556	-2.93556	-2.93556	-2.93556	-2.93556	-2.93556	-2.93556	-2.93556	-2.93556	-2.93556	-2.93556	-2.93556	-2.93556
-0.326173	6.19729	-0.326173	-0.326173	-0.326173	-0.326173	-0.326173	-0.326173	-0.326173	-0.326173	-0.326173	-0.326173	-0.326173	-0.326173	-0.326173	-0.326173	-0.326173	-0.326173	-0.326173	-0.326173	-0.326173	-0.326173	-0.326173	-0.326173	-0.326173	-0.326173	-0.326173	-0.326173	-0.326173	-0.326173	-0.326173	-0.326173	-0.326173	-0.326173	-0.326173	-0.326173	-0.326173	6.19729	-0.326173	-0.326173	-0.326173	-0.326173	-0.326173	-0.326173	-0.326173	6.19729	-0.326173	-0.326173	-0.326173	6.19729
-0.652347	-0.652347	-0.652347	-0.652347	-0.652347	5.87112	-0.652347	-0.652347	-0.652347	-0.652347	-0.652347	-0.652347	-0.652347	-0.652347	-0.652347	-0.652347	5.87112	-0.652347	-0.652347	-0.652347	-0.652347	5.87112	5.87112	-0.652347	-0.652347	-0.652347	-0.652347	-0.652347	-0.652347	-0.652347	-0.652347	-0.652347	-0.652347	-0.652347	-0.652347	-0.652347	-0.652347	-0.652347	5.87112	-0.652347	-0.652347	-0.652347	-0.652347	-0.652347	-0.652347	-0.652347	-0.652347	-0.652347	-0.652347	-0.652347
-0.97852	-0.97852	-0.97852	-0.97852	-0.97852	-0.97852	5.54495	-0.97852	-0.97852	5.54495	-0.97852	-0.97852	-0.97852	-0.97852	-0.97852	-0.97852	-0.97852	5.54495	-0.97852	-0.97852	5.54495	5.54495	-0.97852	-0.97852	-0.97852	-0.97852	-0.97852	-0.97852	5.54495	-0.97852	-0.97852	-0.97852	-0.97852	-0.97852	-0.97852	-0.97852	-0.97852	-0.97852	-0.97852	-0.97852	-0.97852	-0.97852	-0.97852	-0.97852	-0.97852	-0.97852	-0.97852	-0.97852	-0.97852	-0.97852
0	0	0	0	0	0	0	0	0	0	0	0	0	0	0	0	0	0	0	0	0	0	0	6.52347	0	0	0	0	0	0	0	0	0	0	0	0	0	0	0	0	0	0	0	0	0	0	0	0	0	0
-0.326173	-0.326173	-0.326173	-0.326173	-0.326173	6.19729	-0.326173	-0.326173	-0.326173	-0.326173	-0.326173	-0.326173	-0.326173	-0.326173	-0.326173	-0.326173	-0.326173	-0.326173	-0.326173	-0.326173	-0.326173	-0.326173	-0.326173	-0.326173	-0.326173	-0.326173	-0.326173	-0.326173	-0.326173	-0.326173	-0.326173	-0.326173	-0.326173	-0.326173	-0.326173	6.19729	-0.326173	6.19729	-0.326173	-0.326173	-0.326173	-0.326173	-0.326173	-0.326173	-0.326173	-0.326173	-0.326173	-0.326173	-0.326173	-0.326173
-0.652347	-0.652347	5.87112	-0.652347	-0.652347	-0.652347	-0.652347	-0.652347	-0.652347	-0.652347	-0.652347	-0.652347	-0.652347	-0.652347	-0.652347	-0.652347	5.87112	-0.652347	-0.652347	-0.652347	-0.652347	5.87112	5.87112	-0.652347	-0.652347	-0.652347	-0.652347	-0.652347	-0.652347	-0.652347	5.87112	-0.652347	-0.652347	-0.652347	-0.652347	-0.652347	-0.652347	-0.652347	5.87112	-0.652347	-0.652347	-0.652347	-0.652347	5.87112	-0.652347	-0.652347	-0.652347	-0.652347	-0.652347	-0.652347
5.54495	-0.97852	-0.97852	-0.97852	-0.97852	-0.97852	5.54495	-0.97852	-0.97852	-0.97852	-0.97852	-0.97852	-0.97852	-0.97852	-0.97852	-0.97852	5.54495	-0.97852	-0.97852	-0.97852	-0.97852	-0.97852	-0.97852	-0.97852	5.54495	-0.97852	12.0684	-0.97852	-0.97852	-0.97852	-0.97852	-0.97852	-0.97852	-0.97852	-0.97852	-0.97852	-0.97852	-0.97852	-0.97852	-0.97852	-0.97852	-0.97852	-0.97852	-0.97852	-0.97852	-0.97852	-0.97852	-0.97852	-0.97852	-0.97852
-0.97852	5.54495	-0.97852	-0.97852	-0.97852	-0.97852	-0.97852	-0.97852	5.54495	-0.97852	-0.97852	-0.97852	-0.97852	5.54495	-0.97852	-0.97852	-0.97852	-0.97852	-0.97852	-0.97852	5.54495	-0.97852	-0.97852	-0.97852	5.54495	-0.97852	-0.97852	-0.97852	-0.97852	5.54495	-0.97852	5.54495	-0.97852	12.0684	-0.97852	-0.97852	-0.97852	-0.97852	-0.97852	-0.97852	5.54495	-0.97852	5.54495	-0.97852	-0.97852	-0.97852	-0.97852	5.54495	-0.97852	-0.97852
-1.63087	4.8926	-1.63087	-1.63087	-1.63087	-1.63087	-1.63087	-1.63087	4.8926	4.8926	-1.63087	-1.63087	4.8926	4.8926	-1.63087	-1.63087	-1.63087	-1.63087	-1.63087	-1.63087	-1.63087	-1.63087	-1.63087	-1.63087	-1.63087	-1.63087	4.8926	-1.63087	-1.63087	-1.63087	-1.63087	-1.63087	-1.63087	-1.63087	-1.63087	-1.63087	-1.63087	-1.63087	-1.63087	-1.63087	-1.63087	-1.63087	-1.63087	-1.63087	-1.63087	-1.63087	-1.63087	-1.63087	-1.63087	-1.63087
-0.97852	-0.97852	-0.97852	-0.97852	-0.97852	-0.97852	-0.97852	5.54495	-0.97852	-0.97852	-0.97852	-0.97852	-0.97852	-0.97852	-0.97852	-0.97852	5.54495	-0.97852	-0.97852	5.54495	-0.97852	-0.97852	-0.97852	-0.97852	-0.97852	-0.97852	-0.97852	-0.97852	-0.97852	-0.97852	-0.97852	-0.97852	-0.97852	-0.97852	5.54495	-0.97852	-0.97852	-0.97852	-0.97852	-0.97852	-0.97852	-0.97852	-0.97852	-0.97852	-0.97852	-0.97852	-0.97852	-0.97852	-0.97852	-0.97852
-1.63087	-1.63087	4.8926	-1.63087	-1.63087	-1.63087	-1.63087	-1.63087	-1.63087	4.8926	4.8926	-1.63087	-1.63087	-1.63087	-1.63087	-1.63087	-1.63087	4.8926	-1.63087	4.8926	-1.63087	-1.63087	-1.63087	-1.63087	-1.63087	-1.63087	-1.63087	-1.63087	-1.63087	-1.63087	-1.63087	-1.63087	-1.63087	-1.63087	-1.63087	-1.63087	-1.63087	-1.63087	-1.63087	-1.63087	-1.63087	4.8926	-1.63087	-1.63087	-1.63087	-1.63087	-1.63087	-1.63087	-1.63087	-1.63087
-0.326173	-0.326173	-0.326173	-0.326173	-0.326173	-0.326173	-0.326173	-0.326173	-0.326173	-0.326173	-0.326173	6.19729	-0.326173	-0.326173	-0.326173	-0.326173	-0.326173	-0.326173	-0.326173	-0.326173	-0.326173	-0.326173	-0.326173	-0.326173	-0.326173	-0.326173	-0.326173	-0.326173	-0.326173	-0.326173	-0.326173	-0.326173	-0.326173	-0.326173	-0.326173	-0.326173	-0.326173	-0.326173	-0.326173	-0.326173	-0.326173	-0.326173	-0.326173	-0.326173	-0.326173	-0.326173	-0.326173	-0.326173	-0.326173	-0.326173
-0.326173	-0.326173	-0.326173	-0.326173	-0.326173	-0.326173	-0.326173	-0.326173	-0.326173	6.19729	-0.326173	-0.326173	-0.326173	-0.326173	-0.326173	-0.326173	-0.326173	-0.326173	-0.326173	-0.326173	-0.326173	-0.326173	-0.326173	-0.326173	6.19729	-0.326173	-0.326173	-0.326173	-0.326173	-0.326173	-0.326173	-0.326173	-0.326173	-0.326173	-0.326173	-0.326173	-0.326173	-0.326173	-0.326173	-0.326173	-0.326173	-0.326173	-0.326173	-0.326173	-0.326173	-0.326173	-0.326173	-0.326173	-0.326173	-0.326173
-1.30469	5.21877	-1.30469	-1.30469	-1.30469	5.21877	-1.30469	-1.30469	-1.30469	-1.30469	5.21877	-1.30469	-1.30469	-1.30469	5.21877	-1.30469	-1.30469	-1.30469	-1.30469	-1.30469	-1.30469	-1.30469	-1.30469	5.21877	-1.30469	-1.30469	-1.30469	-1.30469	-1.30469	-1.30469	-1.30469	-1.30469	-1.30469	5.21877	-1.30469	-1.30469	-1.30469	-1.30469	-1.30469	-1.30469	-1.30469	-1.30469	-1.30469	-1.30469	-1.30469	-1.30469	-1.30469	-1.30469	-1.30469	-1.30469
-0.326173	-0.326173	-0.326173	-0.326173	-0.326173	-0.326173	-0.326173	-0.326173	-0.326173	6.19729	-0.326173	-0.326173	-0.326173	-0.326173	-0.326173	-0.326173	-0.326173	-0.326173	-0.326173	-0.326173	-0.326173	6.19729	6.19729	-0.326173	-0.326173	6.19729	-0.326173	-0.326173	6.19729	-0.326173	6.19729	-0.326173	-0.326173	6.19729	-0.326173	-0.326173	-0.326173	12.7208	-0.326173	-0.326173	-0.326173	-0.326173	-0.326173	-0.326173	-0.326173	-0.326173	-0.326173	-0.326173	-0.326173	-0.326173
5.87112	-0.652347	-0.652347	-0.652347	-0.652347	-0.652347	-0.652347	-0.652347	-0.652347	-0.652347	-0.652347	-0.652347	-0.652347	-0.652347	-0.652347	-0.652347	-0.652347	5.87112	-0.652347	-0.652347	-0.652347	5.87112	-0.652347	-0.652347	-0.652347	-0.652347	-0.652347	-0.652347	-0.652347	-0.652347	-0.652347	-0.652347	-0.652347	-0.652347	5.87112	-0.652347	-0.652347	-0.652347	-0.652347	-0.652347	-0.652347	-0.652347	-0.652347	-0.652347	-0.652347	-0.652347	-0.652347	5.87112	-0.652347	-0.652347
-1.63087	4.8926	-1.63087	4.8926	-1.63087	4.8926	-1.63087	-1.63087	-1.63087	-1.63087	-1.63087	4.8926	-1.63087	-1.63087	-1.63087	-1.63087	-1.63087	-1.63087	-1.63087	4.8926	-1.63087	-1.63087	-1.63087	-1.63087	-1.63087	-1.63087	-1.63087	-1.63087	-1.63087	-1.63087	-1.63087	-1.63087	-1.63087	-1.63087	-1.63087	-1.63087	-1.63087	-1.63087	-1.63087	-1.63087	-1.63087	-1.63087	-1.63087	-1.63087	-1.63087	-1.63087	4.8926	-1.63087	-1.63087	-1.63087
0	0	0	0	0	0	0	0	0	0	0	0	0	0	0	0	0	0	0	0	0	0	0	0	0	0	0	0	0	0	0	0	0	0	0	0	0	0	0	0	0	0	0	0	0	0	0	0	0	0
-1.95704	4.56643	-1.95704	4.56643	-1.95704	-1.95704	-1.95704	-1.95704	-1.95704	11.0899	4.56643	-1.95704	-1.95704	-1.95704	-1.95704	-1.95704	-1.95704	-1.95704	4.56643	-1.95704	-1.95704	-1.95704	-1.95704	-1.95704	-1.95704	-1.95704	-1.95704	-1.95704	-1.95704	-1.95704	-1.95704	-1.95704	4.56643	-1.95704	-1.95704	-1.95704	-1.95704	-1.95704	-1.95704	-1.95704	4.56643	-1.95704	-1.95704	-1.95704	-1.95704	-1.95704	-1.95704	-1.95704	-1.95704	-1.95704
-2.28321	4.24025	4.24025	-2.28321	-2.28321	-2.28321	-2.28321	-2.28321	-2.28321	-2.28321	4.24025	-2.28321	4.24025	-2.28321	-2.28321	-2.28321	4.24025	-2.28321	4.24025	4.24025	-2.28321	-2.28321	-2.28321	-2.28321	-2.28321	4.24025	-2.28321	-2.28321	-2.28321	-2.28321	-2.28321	4.24025	-2.28321	4.24025	-2.28321	-2.28321	-2.28321	-2.28321	4.24025	-2.28321	-2.28321	-2.28321	-2.28321	4.24025	-2.28321	-2.28321	-2.28321	-2.28321	-2.28321	4.24025
-1.63087	-1.63087	-1.63087	4.8926	-1.63087	-1.63087	4.8926	4.8926	-1.63087	-1.63087	-1.63087	-1.63087	-1.63087	-1.63087	-1.63087	-1.63087	4.8926	-1.63087	4.8926	-1.63087	-1.63087	-1.63087	-1.63087	-1.63087	-1.63087	-1.63087	-1.63087	-1.63087	-1.63087	-1.63087	-1.63087	-1.63087	4.8926	-1.63087	-1.63087	-1.63087	-1.63087	-1.63087	-1.63087	-1.63087	-1.63087	-1.63087	-1.63087	-1.63087	-1.63087	-1.63087	-1.63087	-1.63087	-1.63087	-1.63087
-1.11849	-1.11849	-1.11849	-1.11849	-1.11849	-1.11849	-1.11849	4.47398	-1.11849	-1.11849	4.47398	-1.11849	-1.11849	-1.11849	4.47398	-1.11849	-1.11849	-1.11849	4.47398	-1.11849	-1.11849	4.47398	-1.11849	-1.11849	10.0664	-1.11849	-1.11849	-1.11849	4.47398	4.47398	4.47398	4.47398	-1.11849	4.47398	4.47398	-1.11849	-1.11849	-1.11849	-1.11849	-1.11849	-1.11849	-1.11849	-1.11849	10.0664	4.47398	-1.11849	-1.11849	-1.11849	-1.11849	-1.11849
-0.279624	-0.279624	-0.279624	-0.279624	-0.279624	-0.279624	-0.279624	-0.279624	-0.279624	-0.279624	-0.279624	-0.279624	-0.279624	-0.279624	-0.279624	5.31285	-0.279624	-0.279624	-0.279624	-0.279624	-0.279624	-0.279624	5.31285	5.31285	-0.279624	5.31285	-0.279624	5.31285	10.9053	-0.279624	10.9053	-0.279624	-0.279624	-0.279624	-0.279624	-0.279624	-0.279624	-0.279624	-0.279624	-0.279624	-0.279624	-0.279624	-0.279624	-0.279624	-0.279624	-0.279624	-0.279624	5.31285	-0.279624	-0.279624
3.35548	-2.23699	-2.23699	-2.23699	-2.23699	-2.23699	-2.23699	-2.23699	3.35548	3.35548	-2.23699	3.35548	-2.23699	-2.23699	8.94795	-2.23699	-2.23699	8.94795	-2.23699	-2.23699	-2.23699	-2.23699	-2.23699	-2.23699	-2.23699	-2.23699	-2.23699	-2.23699	-2.23699	-2.23699	-2.23699	3.35548	-2.23699	-2.23699	-2.23699	-2.23699	-2.23699	-2.23699	-2.23699	3.35548	3.35548	-2.23699	-2.23699	-2.23699	-2.23699	-2.23699	3.35548	-2.23699	-2.23699	-2.23699
-0.559247	-0.559247	-0.559247	5.03322	-0.559247	-0.559247	-0.559247	-0.559247	-0.559247	-0.559247	-0.559247	-0.559247	-0.559247	-0.559247	-0.559247	5.03322	-0.559247	-0.559247	-0.559247	-0.559247	-0.559247	-0.559247	-0.559247	-0.559247	-0.559247	-0.559247	-0.559247	-0.559247	-0.559247	-0.559247	-0.559247	-0.559247	-0.559247	-0.559247	-0.559247	-0.559247	-0.559247	-0.559247	-0.559247	-0.559247	-0.559247	-0.559247	-0.559247	-0.559247	-0.559247	-0.559247	-0.559247	-0.559247	-0.559247	-0.559247
-2.22045e-16	-2.22045e-16	-2.22045e-16	-2.22045e-16	-2.22045e-16	-2.22045e-16	-2.22045e-16	-2.22045e-16	-2.22045e-16	-2.22045e-16	-2.22045e-16	-2.22045e-16	-2.22045e-16	-2.22045e-16	-2.22045e-16	-2.22045e-16	-2.22045e-16	-2.22045e-16	-2.22045e-16	-2.22045e-16	-2.22045e-16	-2.22045e-16	-2.22045e-16	-2.22045e-16	-2.22045e-16	-2.22045e-16	-2.22045e-16	-2.22045e-16	-2.22045e-16	-2.22045e-16	-2.22045e-16	-2.22045e-16	-2.22045e-16	-2.22045e-16	-2.22045e-16	-2.22045e-16	-2.22045e-16	5.59247	-2.22045e-16	-2.22045e-16	-2.22045e-16	-2.22045e-16	-2.22045e-16	-2.22045e-16	5.59247	-2.22045e-16	-2.22045e-16	5.59247	-2.22045e-16	5.59247
-0.838871	-0.838871	-0.838871	-0.838871	-0.838871	-0.838871	-0.838871	-0.838871	4.7536	-0.838871	-0.838871	-0.838871	-0.838871	-0.838871	-0.838871	4.7536	-0.838871	-0.838871	-0.838871	4.7536	-0.838871	-0.838871	-0.838871	-0.838871	-0.838871	-0.838871	-0.838871	-0.838871	-0.838871	-0.838871	-0.838871	-0.838871	-0.838871	-0.838871	-0.838871	-0.838871	-0.838871	-0.838871	-0.838871	-0.838871	-0.838871	-0.838871	-0.838871	-0.838871	-0.838871	-0.838871	-0.838871	-0.838871	-0.838871	-0.838871
-0.279624	-0.279624	-0.279624	-0.279624	-0.279624	-0.279624	-0.279624	-0.279624	-0.279624	-0.279624	-0.279624	-0.279624	-0.279624	-0.279624	-0.279624	-0.279624	-0.279624	-0.279624	5.31285	-0.279624	-0.279624	-0.279624	-0.279624	-0.279624	-0.279624	-0.279624	-0.279624	-0.279624	-0.279624	-0.279624	-0.279624	-0.279624	-0.279624	-0.279624	-0.279624	-0.279624	-0.279624	-0.279624	-0.279624	-0.279624	5.31285	5.31285	-0.279624	-0.279624	-0.279624	-0.279624	-0.279624	5.31285	-0.279624	-0.279624
-0.559247	-0.559247	-0.559247	5.03322	5.03322	-0.559247	-0.559247	-0.559247	-0.559247	-0.559247	-0.559247	-0.559247	-0.559247	-0.559247	-0.559247	-0.559247	-0.559247	-0.559247	-0.559247	-0.559247	-0.559247	-0.559247	-0.559247	-0.559247	-0.559247	-0.559247	-0.559247	-0.559247	-0.559247	-0.559247	-0.559247	-0.559247	-0.559247	-0.559247	-0.559247	-0.559247	-0.559247	-0.559247	-0.559247	-0.559247	-0.559247	-0.559247	-0.559247	-0.559247	-0.559247	-0.559247	-0.559247	-0.559247	-0.559247	-0.559247
10.3461	-0.838871	-0.838871	4.7536	-0.838871	-0.838871	-0.838871	-0.838871	-0.838871	-0.838871	-0.838871	-0.838871	-0.838871	-0.838871	-0.838871	-0.838871	-0.838871	-0.838871	-0.838871	-0.838871	-0.838871	4.7536	-0.838871	-0.838871	-0.838871	-0.838871	-0.838871	-0.838871	-0.838871	4.7536	-0.838871	-0.838871	-0.838871	-0.838871	-0.838871	-0.838871	-0.838871	-0.838871	-0.838871	-0.838871	-0.838871	-0.838871	-0.838871	4.7536	-0.838871	-0.838871	-0.838871	4.7536	-0.838871	-0.838871
-0.838871	-0.838871	-0.838871	4.7536	-0.838871	4.7536	-0.838871	-0.838871	-0.838871	-0.838871	-0.838871	-0.838871	-0.838871	4.7536	-0.838871	-0.838871	-0.838871	-0.838871	-0.838871	-0.838871	-0.838871	-0.838871	4.7536	-0.838871	-0.838871	-0.838871	-0.838871	-0.838871	-0.838871	-0.838871	4.7536	-0.838871	-0.838871	-0.838871	-0.838871	-0.838871	-0.838871	-0.838871	-0.838871	-0.838871	-0.838871	-0.838871	-0.838871	-0.838871	-0.838871	4.7536	-0.838871	4.7536	-0.838871	-0.838871
-0.838871	-0.838871	-0.838871	-0.838871	-0.838871	-0.838871	4.7536	-0.838871	4.7536	4.7536	-0.838871	-0.838871	-0.838871	-0.838871	-0.838871	-0.838871	-0.838871	-0.838871	-0.838871	-0.838871	4.7536	-0.838871	4.7536	-0.838871	-0.838871	-0.838871	-0.838871	-0.838871	-0.838871	-0.838871	-0.838871	-0.838871	-0.838871	-0.838871	-0.838871	-0.838871	-0.838871	-0.838871	-0.838871	-0.838871	-0.838871	-0.838871	-0.838871	-0.838871	-0.838871	-0.838871	-0.838871	4.7536	-0.838871	-0.838871
4.19435	-1.39812	-1.39812	-1.39812	-1.39812	4.19435	4.19435	-1.39812	-1.39812	-1.39812	-1.39812	4.19435	4.19435	-1.39812	-1.39812	-1.39812	-1.39812	-1.39812	-1.39812	-1.39812	-1.39812	-1.39812	-1.39812	-1.39812	-1.39812	-1.39812	-1.39812	-1.39812	-1.39812	-1.39812	-1.39812	-1.39812	-1.39812	-1.39812	-1.39812	-1.39812	-1.39812	-1.39812	-1.39812	-1.39812	-1.39812	-1.39812	4.19435	-1.39812	-1.39812	-1.39812	-1.39812	-1.39812	-1.39812	-1.39812
-0.559247	-0.559247	-0.559247	5.03322	5.03322	-0.559247	-0.559247	-0.559247	-0.559247	-0.559247	-0.559247	-0.559247	-0.559247	-0.559247	-0.559247	-0.559247	-0.559247	-0.559247	-0.559247	-0.559247	-0.559247	-0.559247	-0.559247	-0.559247	-0.559247	-0.559247	-0.559247	-0.559247	-0.559247	-0.559247	5.03322	-0.559247	-0.559247	-0.559247	-0.559247	-0.559247	-0.559247	-0.559247	-0.559247	-0.559247	-0.559247	-0.559247	-0.559247	-0.559247	-0.559247	-0.559247	-0.559247	-0.559247	-0.559247	-0.559247
-0.279624	-0.279624	-0.279624	-0.279624	-0.279624	-0.279624	-0.279624	-0.279624	-0.279624	-0.279624	-0.279624	-0.279624	-0.279624	-0.279624	-0.279624	-0.279624	-0.279624	5.31285	-0.279624	-0.279624	-0.279624	-0.279624	-0.279624	-0.279624	-0.279624	-0.279624	-0.279624	-0.279624	-0.279624	-0.279624	-0.279624	-0.279624	-0.279624	-0.279624	-0.279624	-0.279624	-0.279624	-0.279624	-0.279624	-0.279624	-0.279624	-0.279624	-0.279624	-0.279624	-0.279624	-0.279624	-0.279624	-0.279624	-0.279624	-0.279624
-0.279624	-0.279624	-0.279624	-0.279624	-0.279624	-0.279624	-0.279624	-0.279624	-0.279624	-0.279624	-0.279624	-0.279624	-0.279624	-0.279624	-0.279624	-0.279624	-0.279624	-0.279624	-0.279624	5.31285	-0.279624	-0.279624	-0.279624	-0.279624	-0.279624	-0.279624	-0.279624	-0.279624	5.31285	-0.279624	-0.279624	-0.279624	-0.279624	-0.279624	-0.279624	-0.279624	-0.279624	-0.279624	-0.279624	-0.279624	-0.279624	-0.279624	-0.279624	-0.279624	-0.279624	-0.279624	-0.279624	-0.279624	-0.279624	-0.279624
-0.559247	-0.559247	-0.559247	-0.559247	-0.559247	-0.559247	-0.559247	-0.559247	-0.559247	-0.559247	-0.559247	-0.559247	-0.559247	-0.559247	-0.559247	-0.559247	5.03322	5.03322	-0.559247	-0.559247	5.03322	-0.559247	-0.559247	-0.559247	-0.559247	-0.559247	-0.559247	-0.559247	-0.559247	-0.559247	-0.559247	-0.559247	-0.559247	-0.559247	-0.559247	-0.559247	-0.559247	-0.559247	-0.559247	-0.559247	-0.559247	-0.559247	-0.559247	-0.559247	-0.559247	-0.559247	-0.559247	-0.559247	-0.559247	-0.559247
1.95737	-3.63511	-3.63511	1.95737	1.95737	-3.63511	1.95737	1.95737	-3.63511	1.95737	-3.63511	-3.63511	1.95737	7.54984	1.95737	7.54984	1.95737	-3.63511	-3.63511	-3.63511	-3.63511	-3.63511	-3.63511	-3.63511	-3.63511	-3.63511	-3.63511	-3.63511	-3.63511	-3.63511	-3.63511	-3.63511	-3.63511	-3.63511	-3.63511	-3.63511	-3.63511	-3.63511	-3.63511	-3.63511	-3.63511	-3.63511	1.95737	-3.63511	-3.63511	-3.63511	-3.63511	-3.63511	-3.63511	-3.63511
-0.838871	-0.838871	-0.838871	-0.838871	-0.838871	-0.838871	-0.838871	-0.838871	-0.838871	10.3461	-0.838871	4.7536	-0.838871	-0.838871	-0.838871	-0.838871	-0.838871	-0.838871	-0.838871	-0.838871	-0.838871	-0.838871	-0.838871	4.7536	-0.838871	-0.838871	4.7536	4.7536	-0.838871	-0.838871	-0.838871	-0.838871	-0.838871	-0.838871	-0.838871	-0.838871	-0.838871	-0.838871	-0.838871	-0.838871	-0.838871	-0.838871	-0.838871	-0.838871	4.7536	-0.838871	-0.838871	4.7536	-0.838871	-0.838871
4.7536	-0.838871	-0.838871	-0.838871	-0.838871	-0.838871	4.7536	-0.838871	-0.838871	-0.838871	-0.838871	-0.838871	-0.838871	-0.838871	-0.838871	-0.838871	-0.838871	-0.838871	4.7536	-0.838871	4.7536	4.7536	-0.838871	-0.838871	-0.838871	-0.838871	-0.838871	-0.838871	-0.838871	-0.838871	-0.838871	-0.838871	-0.838871	-0.838871	-0.838871	-0.838871	-0.838871	-0.838871	-0.838871	-0.838871	-0.838871	-0.838871	-0.838871	-0.838871	-0.838871	-0.838871	-0.838871	4.7536	-0.838871	-0.838871
4.19435	-1.39812	-1.39812	-1.39812	-1.39812	4.19435	-1.39812	-1.39812	-1.39812	4.19435	-1.39812	-1.39812	4.19435	4.19435	-1.39812	-1.39812	-1.39812	-1.39812	-1.39812	-1.39812	-1.39812	-1.39812	-1.39812	-1.39812	-1.39812	-1.39812	-1.39812	-1.39812	-1.39812	-1.39812	-1.39812	-1.39812	-1.39812	-1.39812	-1.39812	-1.39812	-1.39812	-1.39812	-1.39812	-1.39812	-1.39812	-1.39812	-1.39812	-1.39812	-1.39812	-1.39812	-1.39812	-1.39812	-1.39812	-1.39812
-6.66134e-16	-6.66134e-16	-6.66134e-16	-6.66134e-16	-6.66134e-16	-6.66134e-16	-6.66134e-16	-6.66134e-16	-6.66134e-16	-6.66134e-16	-6.66134e-16	-6.66134e-16	-6.66134e-16	-6.66134e-16	-6.66134e-16	-6.66134e-16	-6.66134e-16	-6.66134e-16	-6.66134e-16	-6.66134e-16	-6.66134e-16	-6.66134e-16	-6.66134e-16	-6.66134e-16	-6.66134e-16	-6.66134e-16	-6.66134e-16	5.59247	-6.66134e-16	-6.66134e-16	-6.66134e-16	-6.66134e-16	-6.66134e-16	-6.66134e-16	-6.66134e-16	-6.66134e-16	-6.66134e-16	-6.66134e-16	-6.66134e-16	-6.66134e-16	-6.66134e-16	-6.66134e-16	-6.66134e-16	-6.66134e-16	-6.66134e-16	-6.66134e-16	-6.66134e-16	5.59247	-6.66134e-16	-6.66134e-16
-1.11022e-16	-1.11022e-16	-1.11022e-16	-1.11022e-16	-1.11022e-16	-1.11022e-16	-1.11022e-16	-1.11022e-16	-1.11022e-16	-1.11022e-16	-1.11022e-16	-1.11022e-16	-1.11022e-16	-1.11022e-16	-1.11022e-16	-1.11022e-16	-1.11022e-16	-1.11022e-16	-1.11022e-16	-1.11022e-16	-1.11022e-16	-1.11022e-16	-1.11022e-16	-1.11022e-16	-1.11022e-16	-1.11022e-16	-1.11022e-16	-1.11022e-16	-1.11022e-16	-1.11022e-16	-1.11022e-16	-1.11022e-16	5.59247	-1.11022e-16	-1.11022e-16	-1.11022e-16	-1.11022e-16	-1.11022e-16	-1.11022e-16	-1.11022e-16	-1.11022e-16	5.59247	-1.11022e-16	-1.11022e-16	5.59247	-1.11022e-16	-1.11022e-16	5.59247	-1.11022e-16	-1.11022e-16
-0.838871	-0.838871	-0.838871	10.3461	-0.838871	-0.838871	-0.838871	4.7536	-0.838871	-0.838871	-0.838871	-0.838871	-0.838871	-0.838871	-0.838871	-0.838871	-0.838871	-0.838871	-0.838871	-0.838871	-0.838871	-0.838871	-0.838871	-0.838871	-0.838871	-0.838871	4.7536	4.7536	-0.838871	4.7536	-0.838871	-0.838871	-0.838871	4.7536	4.7536	-0.838871	-0.838871	-0.838871	-0.838871	-0.838871	-0.838871	-0.838871	-0.838871	-0.838871	-0.838871	-0.838871	4.7536	-0.838871	-0.838871	-0.838871
-0.838871	-0.838871	-0.838871	-0.838871	4.7536	-0.838871	-0.838871	-0.838871	-0.838871	4.7536	-0.838871	4.7536	-0.838871	-0.838871	-0.838871	-0.838871	-0.838871	-0.838871	-0.838871	-0.838871	-0.838871	-0.838871	-0.838871	-0.838871	-0.838871	-0.838871	-0.838871	-0.838871	-0.838871	-0.838871	-0.838871	-0.838871	-0.838871	-0.838871	-0.838871	10.3461	-0.838871	-0.838871	-0.838871	-0.838871	-0.838871	-0.838871	-0.838871	4.7536	-0.838871	-0.838871	-0.838871	-0.838871	-0.838871	4.7536
-1.11849	-1.11849	-1.11849	-1.11849	-1.11849	-1.11849	-1.11849	-1.11849	-1.11849	-1.11849	4.47398	-1.11849	4.47398	-1.11849	4.47398	-1.11849	-1.11849	4.47398	-1.11849	-1.11849	-1.11849	-1.11849	-1.11849	-1.11849	-1.11849	-1.11849	-1.11849	-1.11849	-1.11849	4.47398	-1.11849	-1.11849	-1.11849	4.47398	-1.11849	-1.11849	-1.11849	4.47398	-1.11849	-1.11849	-1.11849	-1.11849	-1.11849	4.47398	-1.11849	-1.11849	-1.11849	-1.11849	-1.11849	-1.11849
-0.559247	-0.559247	-0.559247	-0.559247	-0.559247	-0.559247	-0.559247	-0.559247	-0.559247	5.03322	-0.559247	-0.559247	-0.559247	-0.559247	-0.559247	-0.559247	-0.559247	-0.559247	5.03322	-0.559247	-0.559247	-0.559247	-0.559247	-0.559247	-0.559247	-0.559247	-0.559247	5.03322	-0.559247	5.03322	-0.559247	5.03322	-0.559247	-0.559247	-0.559247	-0.559247	-0.559247	-0.559247	-0.559247	-0.559247	-0.559247	-0.559247	-0.559247	5.03322	-0.559247	5.03322	-0.559247	-0.559247	-0.559247	-0.559247
-1.39812	-1.39812	4.19435	-1.39812	-1.39812	-1.39812	4.19435	4.19435	-1.39812	4.19435	-1.39812	4.19435	-1.39812	-1.39812	-1.39812	-1.39812	-1.39812	-1.39812	-1.39812	-1.39812	-1.39812	-1.39812	-1.39812	-1.39812	-1.39812	-1.39812	-1.39812	-1.39812	4.19435	-1.39812	-1.39812	-1.39812	-1.39812	-1.39812	-1.39812	-1.39812	-1.39812	-1.39812	-1.39812	-1.39812	-1.39812	-1.39812	-1.39812	-1.39812	-1.39812	-1.39812	-1.39812	-1.39812	-1.39812	-1.39812
-1.11849	-1.11849	-1.11849	-1.11849	-1.11849	-1.11849	-1.11849	-1.11849	-1.11849	-1.11849	-1.11849	-1.11849	4.47398	4.47398	4.47398	-1.11849	-1.11849	-1.11849	4.47398	-1.11849	-1.11849	-1.11849	4.47398	4.47398	4.47398	-1.11849	4.47398	4.47398	-1.11849	-1.11849	-1.11849	-1.11849	4.47398	-1.11849	-1.11849	-1.11849	-1.11849	-1.11849	-1.11849	-1.11849	-1.11849	-1.11849	-1.11849	4.47398	-1.11849	-1.11849	4.47398	-1.11849	-1.11849	4.47398
-0.279624	-0.279624	-0.279624	-0.279624	-0.279624	-0.279624	-0.279624	-0.279624	-0.279624	5.31285	-0.279624	-0.279624	-0.279624	-0.279624	-0.279624	-0.279624	-0.279624	-0.279624	-0.279624	-0.279624	-0.279624	-0.279624	-0.279624	-0.279624	-0.279624	-0.279624	-0.279624	-0.279624	-0.279624	-0.279624	-0.279624	-0.279624	-0.279624	-0.279624	-0.279624	-0.279624	-0.279624	-0.279624	-0.279624	-0.279624	-0.279624	-0.279624	-0.279624	-0.279624	-0.279624	-0.279624	-0.279624	-0.279624	-0.279624	-0.279624
-1.67774	-1.67774	-1.67774	-1.67774	-1.67774	-1.67774	-1.67774	-1.67774	-1.67774	-1.67774	-1.67774	-1.67774	3.91473	15.0997	-1.67774	-1.67774	-1.67774	3.91473	-1.67774	3.91473	-1.67774	-1.67774	-1.67774	-1.67774	-1.67774	3.91473	-1.67774	-1.67774	-1.67774	-1.67774	-1.67774	-1.67774	-1.67774	-1.67774	-1.67774	-1.67774	-1.67774	-1.67774	-1.67774	-1.67774	-1.67774	-1.67774	3.91473	-1.67774	-1.67774	-1.67774	-1.67774	-1.67774	-1.67774	-1.67774
-1.11849	-1.11849	-1.11849	-1.11849	-1.11849	-1.11849	-1.11849	-1.11849	-1.11849	-1.11849	-1.11849	-1.11849	-1.11849	-1.11849	4.47398	-1.11849	-1.11849	4.47398	10.0664	-1.11849	4.47398	-1.11849	-1.11849	-1.11849	-1.11849	-1.11849	-1.11849	-1.11849	-1.11849	-1.11849	-1.11849	-1.11849	-1.11849	-1.11849	4.47398	-1.11849	-1.11849	-1.11849	-1.11849	-1.11849	-1.11849	-1.11849	-1.11849	-1.11849	-1.11849	-1.11849	-1.11849	-1.11849	-1.11849	-1.11849
-0.838871	-0.838871	-0.838871	4.7536	-0.838871	-0.838871	-0.838871	-0.838871	-0.838871	-0.838871	-0.838871	-0.838871	-0.838871	4.7536	4.7536	-0.838871	-0.838871	-0.838871	-0.838871	-0.838871	-0.838871	-0.838871	-0.838871	-0.838871	-0.838871	-0.838871	-0.838871	-0.838871	-0.838871	-0.838871	-0.838871	-0.838871	-0.838871	-0.838871	-0.838871	-0.838871	-0.838871	-0.838871	-0.838871	-0.838871	-0.838871	-0.838871	-0.838871	-0.838871	-0.838871	-0.838871	-0.838871	4.7536	-0.838871	-0.838871
-0.279624	-0.279624	-0.279624	-0.279624	-0.279624	-0.279624	5.31285	-0.279624	-0.279624	-0.279624	-0.279624	-0.279624	-0.279624	-0.279624	-0.279624	-0.279624	-0.279624	-0.279624	-0.279624	-0.279624	-0.279624	-0.279624	-0.279624	-0.279624	-0.279624	-0.279624	-0.279624	5.31285	-0.279624	-0.279624	-0.279624	-0.279624	5.31285	-0.279624	-0.279624	-0.279624	-0.279624	-0.279624	-0.279624	-0.279624	-0.279624	-0.279624	-0.279624	-0.279624	-0.279624	5.31285	-0.279624	5.31285	5.31285	-0.279624
-1.67774	-1.67774	3.91473	3.91473	-1.67774	3.91473	-1.67774	-1.67774	-1.67774	3.91473	3.91473	-1.67774	-1.67774	-1.67774	-1.67774	-1.67774	-1.67774	3.91473	-1.67774	-1.67774	-1.67774	-1.67774	-1.67774	-1.67774	-1.67774	3.91473	-1.67774	-1.67774	-1.67774	-1.67774	-1.67774	-1.67774	-1.67774	-1.67774	-1.67774	-1.67774	3.91473	3.91473	-1.67774	-1.67774	-1.67774	3.91473	-1.67774	3.91473	-1.67774	-1.67774	-1.67774	3.91473	-1.67774	-1.67774
-0.559247	-0.559247	-0.559247	5.03322	-0.559247	-0.559247	-0.559247	-0.559247	-0.559247	-0.559247	-0.559247	-0.559247	-0.559247	-0.559247	-0.559247	-0.559247	-0.559247	5.03322	-0.559247	-0.559247	-0.559247	-0.559247	5.03322	5.03322	-0.559247	-0.559247	-0.559247	-0.559247	-0.559247	-0.559247	-0.559247	-0.559247	-0.559247	-0.559247	-0.559247	-0.559247	-0.559247	-0.559247	-0.559247	-0.559247	-0.559247	-0.559247	-0.559247	-0.559247	-0.559247	-0.559247	-0.559247	-0.559247	-0.559247	-0.559247
-0.838871	-0.838871	-0.838871	-0.838871	-0.838871	-0.838871	-0.838871	-0.838871	-0.838871	-0.838871	-0.838871	-0.838871	-0.838871	-0.838871	-0.838871	4.7536	4.7536	-0.838871	4.7536	-0.838871	4.7536	-0.838871	4.7536	-0.838871	4.7536	-0.838871	-0.838871	-0.838871	4.7536	-0.838871	-0.838871	-0.838871	-0.838871	-0.838871	-0.838871	-0.838871	-0.838871	-0.838871	4.7536	-0.838871	-0.838871	4.7536	-0.838871	4.7536	-0.838871	4.7536	-0.838871	-0.838871	-0.838871	-0.838871
-0.559247	-0.559247	-0.559247	-0.559247	-0.559247	-0.559247	-0.559247	-0.559247	-0.559247	-0.559247	-0.559247	-0.559247	5.03322	-0.559247	-0.559247	-0.559247	-0.559247	-0.559247	-0.559247	5.03322	-0.559247	-0.559247	-0.559247	-0.559247	-0.559247	-0.559247	-0.559247	-0.559247	-0.559247	-0.559247	-0.559247	-0.559247	-0.559247	-0.559247	-0.559247	-0.559247	-0.559247	-0.559247	-0.559247	-0.559247	-0.559247	-0.559247	5.03322	-0.559247	-0.559247	-0.559247	-0.559247	-0.559247	-0.559247	-0.559247
-0.279624	-0.279624	-0.279624	-0.279624	-0.279624	-0.279624	-0.279624	5.31285	-0.279624	-0.279624	-0.279624	-0.279624	-0.279624	-0.279624	-0.279624	-0.279624	-0.279624	-0.279624	-0.279624	-0.279624	-0.279624	-0.279624	-0.279624	10.9053	-0.279624	-0.279624	-0.279624	-0.279624	-0.279624	-0.279624	16.4978	-0.279624	-0.279624	-0.279624	5.31285	-0.279624	-0.279624	-0.279624	-0.279624	-0.279624	-0.279624	-0.279624	-0.279624	-0.279624	-0.279624	-0.279624	-0.279624	-0.279624	-0.279624	-0.279624
-0.279624	-0.279624	-0.279624	-0.279624	-0.279624	-0.279624	-0.279624	-0.279624	-0.279624	-0.279624	-0.279624	-0.279624	-0.279624	-0.279624	-0.279624	-0.279624	-0.279624	-0.279624	-0.279624	5.31285	-0.279624	10.9053	-0.279624	-0.279624	-0.279624	-0.279624	-0.279624	-0.279624	-0.279624	-0.279624	-0.279624	-0.279624	-0.279624	-0.279624	-0.279624	5.31285	5.31285	-0.279624	-0.279624	-0.279624	-0.279624	-0.279624	-0.279624	-0.279624	-0.279624	-0.279624	10.9053	-0.279624	5.31285	-0.279624
-0.559247	-0.559247	-0.559247	5.03322	-0.559247	-0.559247	-0.559247	-0.559247	5.03322	-0.559247	-0.559247	-0.559247	-0.559247	-0.559247	-0.559247	-0.559247	-0.559247	-0.559247	-0.559247	-0.559247	-0.559247	-0.559247	-0.559247	-0.559247	-0.559247	-0.559247	-0.559247	-0.559247	-0.559247	-0.559247	-0.559247	-0.559247	-0.559247	-0.559247	-0.559247	-0.559247	-0.559247	-0.559247	-0.559247	-0.559247	-0.559247	-0.559247	-0.559247	5.03322	-0.559247	-0.559247	-0.559247	-0.559247	-0.559247	-0.559247
4.19435	-1.39812	-1.39812	-1.39812	-1.39812	-1.39812	-1.39812	-1.39812	-1.39812	-1.39812	4.19435	-1.39812	-1.39812	-1.39812	4.19435	-1.39812	-1.39812	9.78683	-1.39812	-1.39812	-1.39812	-1.39812	-1.39812	-1.39812	-1.39812	-1.39812	-1.39812	4.19435	-1.39812	-1.39812	-1.39812	4.19435	-1.39812	-1.39812	-1.39812	-1.39812	-1.39812	-1.39812	-1.39812	-1.39812	-1.39812	-1.39812	-1.39812	-1.39812	-1.39812	-1.39812	-1.39812	-1.39812	-1.39812	-1.39812
-0.279624	-0.279624	-0.279624	-0.279624	-0.279624	-0.279624	-0.279624	-0.279624	-0.279624	-0.279624	-0.279624	-0.279624	-0.279624	-0.279624	-0.279624	-0.279624	-0.279624	5.31285	-0.279624	-0.279624	-0.279624	-0.279624	-0.279624	-0.279624	-0.279624	-0.279624	-0.279624	-0.279624	-0.279624	-0.279624	-0.279624	-0.279624	-0.279624	-0.279624	5.31285	-0.279624	-0.279624	-0.279624	-0.279624	-0.279624	-0.279624	-0.279624	-0.279624	-0.279624	-0.279624	5.31285	-0.279624	-0.279624	5.31285	-0.279624
-0.559247	-0.559247	-0.559247	5.03322	-0.559247	-0.559247	-0.559247	-0.559247	-0.559247	-0.559247	-0.559247	5.03322	-0.559247	-0.559247	-0.559247	-0.559247	-0.559247	-0.559247	-0.559247	-0.559247	-0.559247	-0.559247	-0.559247	-0.559247	-0.559247	-0.559247	-0.559247	5.03322	-0.559247	-0.559247	-0.559247	-0.559247	-0.559247	-0.559247	-0.559247	-0.559247	-0.559247	-0.559247	-0.559247	-0.559247	-0.559247	5.03322	5.03322	-0.559247	-0.559247	5.03322	-0.559247	-0.559247	-0.559247	-0.559247
4.7536	-0.838871	-0.838871	-0.838871	-0.838871	-0.838871	-0.838871	-0.838871	-0.838871	-0.838871	-0.838871	10.3461	-0.838871	-0.838871	-0.838871	-0.838871	-0.838871	-0.838871	-0.838871	-0.838871	-0.838871	-0.838871	-0.838871	-0.838871	-0.838871	-0.838871	-0.838871	-0.838871	-0.838871	-0.838871	-0.838871	-0.838871	-0.838871	-0.838871	-0.838871	-0.838871	-0.838871	-0.838871	-0.838871	-0.838871	-0.838871	-0.838871	-0.838871	-0.838871	-0.838871	-0.838871	-0.838871	-0.838871	-0.838871	4.7536
-0.559247	-0.559247	-0.559247	-0.559247	-0.559247	-0.559247	-0.559247	-0.559247	-0.559247	-0.559247	-0.559247	-0.559247	-0.559247	-0.559247	-0.559247	-0.559247	-0.559247	5.03322	5.03322	-0.559247	5.03322	-0.559247	-0.559247	-0.559247	-0.559247	-0.559247	-0.559247	-0.559247	-0.559247	5.03322	-0.559247	-0.559247	-0.559247	5.03322	-0.559247	-0.559247	-0.559247	-0.559247	-0.559247	-0.559247	5.03322	-0.559247	-0.559247	-0.559247	-0.559247	-0.559247	-0.559247	-0.559247	-0.559247	-0.559247
-1.11849	-1.11849	-1.11849	10.0664	-1.11849	-1.11849	-1.11849	4.47398	-1.11849	-1.11849	-1.11849	-1.11849	4.47398	-1.11849	-1.11849	-1.11849	-1.11849	-1.11849	-1.11849	-1.11849	-1.11849	-1.11849	-1.11849	-1.11849	-1.11849	-1.11849	-1.11849	-1.11849	-1.11849	-1.11849	-1.11849	-1.11849	4.47398	4.47398	-1.11849	-1.11849	-1.11849	-1.11849	-1.11849	-1.11849	-1.11849	-1.11849	-1.11849	-1.11849	-1.11849	4.47398	-1.11849	-1.11849	-1.11849	4.47398
-2.22045e-16	-2.22045e-16	-2.22045e-16	-2.22045e-16	-2.22045e-16	-2.22045e-16	-2.22045e-16	-2.22045e-16	-2.22045e-16	-2.22045e-16	-2.22045e-16	-2.22045e-16	-2.22045e-16	-2.22045e-16	-2.22045e-16	-2.22045e-16	-2.22045e-16	-2.22045e-16	-2.22045e-16	-2.22045e-16	5.59247	5.59247	-2.22045e-16	-2.22045e-16	-2.22045e-16	-2.22045e-16	-2.22045e-16	-2.22045e-16	-2.22045e-16	-2.22045e-16	-2.22045e-16	5.59247	-2.22045e-16	-2.22045e-16	-2.22045e-16	-2.22045e-16	-2.22045e-16	-2.22045e-16	-2.22045e-16	5.59247	-2.22045e-16	-2.22045e-16	-2.22045e-16	-2.22045e-16	-2.22045e-16	-2.22045e-16	-2.22045e-16	-2.22045e-16	5.59247	-2.22045e-16
-0.559247	-0.559247	-0.559247	-0.559247	-0.559247	-0.559247	-0.559247	5.03322	-0.559247	-0.559247	-0.559247	-0.559247	-0.559247	-0.559247	-0.559247	-0.559247	-0.559247	-0.559247	5.03322	-0.559247	-0.559247	-0.559247	-0.559247	-0.559247	-0.559247	-0.559247	-0.559247	-0.559247	-0.559247	-0.559247	-0.559247	-0.559247	-0.559247	-0.559247	-0.559247	-0.559247	5.03322	-0.559247	-0.559247	-0.559247	-0.559247	-0.559247	-0.559247	-0.559247	5.03322	-0.559247	-0.559247	-0.559247	-0.559247	-0.559247
-0.559247	-0.559247	-0.559247	5.03322	5.03322	-0.559247	-0.559247	-0.559247	-0.559247	-0.559247	-0.559247	-0.559247	-0.559247	-0.559247	-0.559247	-0.559247	-0.559247	-0.559247	-0.559247	-0.559247	-0.559247	-0.559247	-0.559247	-0.559247	-0.559247	5.03322	5.03322	-0.559247	-0.559247	-0.559247	-0.559247	-0.559247	-0.559247	-0.559247	-0.559247	-0.559247	-0.559247	-0.559247	-0.559247	-0.559247	5.03322	-0.559247	-0.559247	-0.559247	5.03322	-0.559247	-0.559247	-0.559247	-0.559247	-0.559247
4.44089e-16	4.44089e-16	4.44089e-16	4.44089e-16	4.44089e-16	4.44089e-16	4.44089e-16	4.44089e-16	4.44089e-16	4.44089e-16	4.44089e-16	4.44089e-16	4.44089e-16	4.44089e-16	4.44089e-16	4.44089e-16	4.44089e-16	4.44089e-16	4.44089e-16	4.44089e-16	4.44089e-16	4.44089e-16	4.44089e-16	4.44089e-16	4.44089e-16	4.44089e-16	4.44089e-16	4.44089e-16	4.44089e-16	4.44089e-16	4.44089e-16	4.44089e-16	4.44089e-16	4.44089e-16	4.44089e-16	4.44089e-16	4.44089e-16	4.44089e-16	4.44089e-16	4.44089e-16	4.44089e-16	4.44089e-16	5.59247	4.44089e-16	4.44089e-16	4.44089e-16	4.44089e-16	4.44089e-16	4.44089e-16	4.44089e-16
-0.279624	5.31285	-0.279624	-0.279624	-0.279624	-0.279624	-0.279624	-0.279624	-0.279624	-0.279624	-0.279624	-0.279624	-0.279624	-0.279624	-0.279624	-0.279624	-0.279624	-0.279624	-0.279624	-0.279624	-0.279624	-0.279624	-0.279624	-0.279624	-0.279624	-0.279624	-0.279624	5.31285	5.31285	5.31285	-0.279624	-0.279624	-0.279624	-0.279624	-0.279624	-0.279624	-0.279624	-0.279624	-0.279624	-0.279624	-0.279624	-0.279624	-0.279624	-0.279624	-0.279624	-0.279624	5.31285	5.31285	-0.279624	-0.279624
-1.11849	-1.11849	4.47398	-1.11849	-1.11849	-1.11849	-1.11849	-1.11849	-1.11849	-1.11849	-1.11849	4.47398	4.47398	-1.11849	-1.11849	-1.11849	-1.11849	-1.11849	-1.11849	4.47398	-1.11849	-1.11849	-1.11849	-1.11849	-1.11849	-1.11849	-1.11849	-1.11849	-1.11849	-1.11849	-1.11849	-1.11849	-1.11849	-1.11849	-1.11849	-1.11849	-1.11849	-1.11849	-1.11849	-1.11849	-1.11849	4.47398	-1.11849	-1.11849	-1.11849	-1.11849	-1.11849	-1.11849	-1.11849	-1.11849
-0.838871	-0.838871	-0.838871	-0.838871	-0.838871	-0.838871	-0.838871	-0.838871	-0.838871	-0.838871	-0.838871	4.7536	-0.838871	-0.838871	4.7536	4.7536	-0.838871	-0.838871	-0.838871	-0.838871	4.7536	-0.838871	-0.838871	-0.838871	-0.838871	-0.838871	-0.838871	-0.838871	-0.838871	-0.838871	-0.838871	-0.838871	-0.838871	-0.838871	-0.838871	-0.838871	-0.838871	4.7536	-0.838871	4.7536	-0.838871	-0.838871	4.7536	-0.838871	-0.838871	-0.838871	-0.838871	-0.838871	-0.838871	-0.838871
-0.270445	-0.270445	-0.270445	-0.270445	-0.270445	-0.270445	-0.270445	-0.270445	-0.270445	-0.270445	5.13845	-0.270445	-0.270445	-0.270445	-0.270445	-0.270445	-0.270445	-0.270445	-0.270445	-0.270445	-0.270445	-0.270445	-0.270445	-0.270445	-0.270445	-0.270445	-0.270445	-0.270445	-0.270445	-0.270445	-0.270445	-0.270445	-0.270445	-0.270445	-0.270445	-0.270445	-0.270445	-0.270445	-0.270445	-0.270445	-0.270445	-0.270445	-0.270445	-0.270445	-0.270445	-0.270445	-0.270445	-0.270445	-0.270445	-0.270445
-0.270445	-0.270445	-0.270445	-0.270445	-0.270445	-0.270445	5.13845	-0.270445	-0.270445	-0.270445	-0.270445	-0.270445	-0.270445	-0.270445	-0.270445	-0.270445	-0.270445	-0.270445	-0.270445	-0.270445	-0.270445	-0.270445	-0.270445	-0.270445	-0.270445	-0.270445	-0.270445	-0.270445	-0.270445	-0.270445	-0.270445	-0.270445	-0.270445	-0.270445	-0.270445	-0.270445	-0.270445	-0.270445	-0.270445	-0.270445	-0.270445	5.13845	-0.270445	-0.270445	-0.270445	-0.270445	-0.270445	-0.270445	-0.270445	-0.270445
-1.08178	-1.08178	-1.08178	-1.08178	-1.08178	-1.08178	4.32711	-1.08178	-1.08178	4.32711	-1.08178	-1.08178	-1.08178	-1.08178	-1.08178	4.32711	-1.08178	4.32711	-1.08178	-1.08178	4.32711	-1.08178	4.32711	-1.08178	-1.08178	-1.08178	-1.08178	-1.08178	-1.08178	4.32711	-1.08178	-1.08178	-1.08178	-1.08178	-1.08178	-1.08178	-1.08178	-1.08178	-1.08178	-1.08178	-1.08178	-1.08178	-1.08178	-1.08178	-1.08178	-1.08178	-1.08178	-1.08178	-1.08178	-1.08178
2.22045e-16	2.22045e-16	2.22045e-16	2.22045e-16	2.22045e-16	2.22045e-16	2.22045e-16	2.22045e-16	2.22045e-16	2.22045e-16	2.22045e-16	2.22045e-16	2.22045e-16	2.22045e-16	2.22045e-16	2.22045e-16	2.22045e-16	2.22045e-16	2.22045e-16	2.22045e-16	2.22045e-16	2.22045e-16	2.22045e-16	2.22045e-16	2.22045e-16	2.22045e-16	2.22045e-16	2.22045e-16	2.22045e-16	2.22045e-16	2.22045e-16	2.22045e-16	2.22045e-16	2.22045e-16	2.22045e-16	2.22045e-16	2.22045e-16	2.22045e-16	2.22045e-16	2.22045e-16	2.22045e-16	2.22045e-16	2.22045e-16	2.22045e-16	2.22045e-16	2.22045e-16	2.22045e-16	2.22045e-16	2.22045e-16	2.22045e-16
0	0	0	0	0	0	0	0	0	0	0	0	0	0	0	0	0	0	0	0	0	0	0	0	0	0	0	0	0	0	0	0	0	0	0	0	0	0	0	0	0	0	0	0	5.40889	0	0	0	0	0
-0.811334	-0.811334	-0.811334	-0.811334	-0.811334	-0.811334	-0.811334	-0.811334	-0.811334	-0.811334	-0.811334	-0.811334	-0.811334	-0.811334	-0.811334	-0.811334	4.59756	4.59756	-0.811334	4.59756	-0.811334	-0.811334	-0.811334	-0.811334	-0.811334	-0.811334	-0.811334	-0.811334	-0.811334	-0.811334	-0.811334	-0.811334	-0.811334	-0.811334	4.59756	-0.811334	-0.811334	-0.811334	-0.811334	-0.811334	-0.811334	-0.811334	-0.811334	-0.811334	-0.811334	-0.811334	-0.811334	-0.811334	-0.811334	-0.811334
-0.270445	-0.270445	-0.270445	-0.270445	-0.270445	-0.270445	-0.270445	-0.270445	-0.270445	-0.270445	-0.270445	-0.270445	-0.270445	-0.270445	-0.270445	-0.270445	5.13845	-0.270445	-0.270445	-0.270445	-0.270445	-0.270445	-0.270445	-0.270445	-0.270445	-0.270445	-0.270445	-0.270445	-0.270445	-0.270445	-0.270445	-0.270445	-0.270445	-0.270445	-0.270445	-0.270445	-0.270445	-0.270445	-0.270445	-0.270445	5.13845	-0.270445	-0.270445	-0.270445	-0.270445	-0.270445	-0.270445	-0.270445	-0.270445	-0.270445
5.13845	-0.270445	-0.270445	-0.270445	-0.270445	-0.270445	-0.270445	-0.270445	-0.270445	-0.270445	-0.270445	-0.270445	-0.270445	-0.270445	-0.270445	-0.270445	-0.270445	-0.270445	-0.270445	-0.270445	-0.270445	-0.270445	-0.270445	-0.270445	-0.270445	-0.270445	-0.270445	-0.270445	-0.270445	-0.270445	-0.270445	-0.270445	-0.270445	-0.270445	-0.270445	-0.270445	-0.270445	-0.270445	-0.270445	-0.270445	-0.270445	-0.270445	-0.270445	-0.270445	-0.270445	-0.270445	-0.270445	-0.270445	-0.270445	-0.270445
0	0	0	0	0	0	0	0	0	0	0	0	0	0	0	0	0	0	0	0	0	0	0	0	0	0	0	0	0	0	0	0	0	0	0	0	0	0	0	0	0	0	0	0	0	0	0	0	0	0
0	0	0	0	0	0	0	0	0	0	0	0	0	0	0	0	0	0	0	0	0	0	0	0	0	0	0	0	0	0	0	0	0	0	0	0	0	0	0	0	0	0	0	0	0	0	0	0	0	0
-0.270445	-0.270445	-0.270445	-0.270445	-0.270445	-0.270445	-0.270445	-0.270445	-0.270445	-0.270445	-0.270445	-0.270445	-0.270445	-0.270445	-0.270445	5.13845	-0.270445	-0.270445	-0.270445	-0.270445	5.13845	-0.270445	-0.270445	-0.270445	-0.270445	-0.270445	-0.270445	5.13845	-0.270445	-0.270445	-0.270445	-0.270445	-0.270445	-0.270445	-0.270445	-0.270445	-0.270445	-0.270445	-0.270445	-0.270445	-0.270445	-0.270445	5.13845	-0.270445	5.13845	-0.270445	-0.270445	-0.270445	-0.270445	-0.270445
2.22045e-16	2.22045e-16	2.22045e-16	2.22045e-16	2.22045e-16	2.22045e-16	2.22045e-16	2.22045e-16	2.22045e-16	2.22045e-16	2.22045e-16	2.22045e-16	2.22045e-16	2.22045e-16	2.22045e-16	2.22045e-16	2.22045e-16	2.22045e-16	2.22045e-16	2.22045e-16	2.22045e-16	2.22045e-16	2.22045e-16	2.22045e-16	2.22045e-16	2.22045e-16	2.22045e-16	2.22045e-16	2.22045e-16	2.22045e-16	2.22045e-16	2.22045e-16	2.22045e-16	2.22045e-16	2.22045e-16	2.22045e-16	2.22045e-16	2.22045e-16	2.22045e-16	2.22045e-16	2.22045e-16	2.22045e-16	2.22045e-16	2.22045e-16	2.22045e-16	2.22045e-16	2.22045e-16	2.22045e-16	2.22045e-16	2.22045e-16
2.22045e-16	2.22045e-16	2.22045e-16	2.22045e-16	2.22045e-16	2.22045e-16	2.22045e-16	2.22045e-16	2.22045e-16	2.22045e-16	2.22045e-16	2.22045e-16	2.22045e-16	2.22045e-16	2.22045e-16	2.22045e-16	2.22045e-16	2.22045e-16	2.22045e-16	2.22045e-16	2.22045e-16	2.22045e-16	2.22045e-16	2.22045e-16	2.22045e-16	2.22045e-16	2.22045e-16	2.22045e-16	2.22045e-16	2.22045e-16	2.22045e-16	2.22045e-16	2.22045e-16	2.22045e-16	2.22045e-16	2.22045e-16	2.22045e-16	2.22045e-16	2.22045e-16	2.22045e-16	5.40889	2.22045e-16	2.22045e-16	2.22045e-16	2.22045e-16	2.22045e-16	2.22045e-16	2.22045e-16	2.22045e-16	2.22045e-16
2.22045e-16	2.22045e-16	2.22045e-16	2.22045e-16	2.22045e-16	2.22045e-16	2.22045e-16	2.22045e-16	2.22045e-16	2.22045e-16	2.22045e-16	2.22045e-16	2.22045e-16	2.22045e-16	2.22045e-16	2.22045e-16	2.22045e-16	2.22045e-16	2.22045e-16	2.22045e-16	2.22045e-16	2.22045e-16	2.22045e-16	2.22045e-16	2.22045e-16	2.22045e-16	2.22045e-16	2.22045e-16	2.22045e-16	2.22045e-16	2.22045e-16	2.22045e-16	2.22045e-16	2.22045e-16	2.22045e-16	2.22045e-16	2.22045e-16	2.22045e-16	2.22045e-16	2.22045e-16	2.22045e-16	2.22045e-16	2.22045e-16	2.22045e-16	2.22045e-16	2.22045e-16	2.22045e-16	2.22045e-16	2.22045e-16	2.22045e-16
5.13845	-0.270445	-0.270445	-0.270445	-0.270445	-0.270445	-0.270445	-0.270445	-0.270445	-0.270445	-0.270445	-0.270445	-0.270445	-0.270445	-0.270445	-0.270445	-0.270445	-0.270445	-0.270445	-0.270445	-0.270445	-0.270445	-0.270445	-0.270445	-0.270445	-0.270445	-0.270445	-0.270445	-0.270445	-0.270445	-0.270445	-0.270445	-0.270445	-0.270445	-0.270445	-0.270445	-0.270445	-0.270445	-0.270445	-0.270445	-0.270445	-0.270445	-0.270445	-0.270445	-0.270445	-0.270445	-0.270445	-0.270445	-0.270445	-0.270445
-0.270445	-0.270445	-0.270445	-0.270445	-0.270445	-0.270445	-0.270445	-0.270445	-0.270445	-0.270445	-0.270445	-0.270445	5.13845	-0.270445	-0.270445	-0.270445	-0.270445	-0.270445	-0.270445	-0.270445	-0.270445	-0.270445	-0.270445	5.13845	-0.270445	-0.270445	-0.270445	-0.270445	-0.270445	-0.270445	-0.270445	-0.270445	-0.270445	-0.270445	-0.270445	-0.270445	-0.270445	-0.270445	-0.270445	-0.270445	-0.270445	-0.270445	-0.270445	-0.270445	-0.270445	5.13845	-0.270445	-0.270445	-0.270445	-0.270445
-0.811334	-0.811334	-0.811334	-0.811334	-0.811334	-0.811334	-0.811334	-0.811334	-0.811334	-0.811334	-0.811334	-0.811334	-0.811334	4.59756	-0.811334	-0.811334	4.59756	-0.811334	-0.811334	4.59756	-0.811334	4.59756	-0.811334	-0.811334	-0.811334	-0.811334	-0.811334	-0.811334	4.59756	-0.811334	4.59756	4.59756	-0.811334	-0.811334	-0.811334	-0.811334	-0.811334	-0.811334	-0.811334	-0.811334	-0.811334	-0.811334	-0.811334	-0.811334	-0.811334	-0.811334	-0.811334	-0.811334	-0.811334	-0.811334
-0.540889	-0.540889	-0.540889	-0.540889	-0.540889	-0.540889	-0.540889	-0.540889	-0.540889	-0.540889	-0.540889	-0.540889	-0.540889	-0.540889	-0.540889	4.868	-0.540889	-0.540889	4.868	-0.540889	4.868	-0.540889	-0.540889	4.868	-0.540889	-0.540889	-0.540889	-0.540889	-0.540889	-0.540889	-0.540889	-0.540889	-0.540889	-0.540889	-0.540889	-0.540889	-0.540889	-0.540889	-0.540889	-0.540889	-0.540889	-0.540889	-0.540889	-0.540889	-0.540889	-0.540889	-0.540889	-0.540889	-0.540889	-0.540889
-0.270445	-0.270445	-0.270445	-0.270445	-0.270445	-0.270445	-0.270445	-0.270445	-0.270445	-0.270445	-0.270445	-0.270445	-0.270445	5.13845	-0.270445	-0.270445	-0.270445	-0.270445	-0.270445	-0.270445	-0.270445	-0.270445	-0.270445	-0.270445	-0.270445	-0.270445	-0.270445	-0.270445	-0.270445	-0.270445	-0.270445	-0.270445	-0.270445	-0.270445	-0.270445	-0.270445	-0.270445	-0.270445	-0.270445	-0.270445	-0.270445	-0.270445	-0.270445	-0.270445	-0.270445	-0.270445	-0.270445	-0.270445	-0.270445	-0.270445
-0.811334	-0.811334	-0.811334	-0.811334	-0.811334	4.59756	-0.811334	-0.811334	-0.811334	-0.811334	-0.811334	-0.811334	-0.811334	-0.811334	4.59756	-0.811334	4.59756	-0.811334	-0.811334	-0.811334	-0.811334	-0.811334	-0.811334	-0.811334	-0.811334	-0.811334	-0.811334	-0.811334	-0.811334	-0.811334	-0.811334	-0.811334	-0.811334	-0.811334	-0.811334	-0.811334	-0.811334	-0.811334	-0.811334	-0.811334	-0.811334	-0.811334	-0.811334	4.59756	-0.811334	-0.811334	-0.811334	-0.811334	-0.811334	-0.811334
2.22045e-16	2.22045e-16	2.22045e-16	2.22045e-16	2.22045e-16	2.22045e-16	2.22045e-16	2.22045e-16	2.22045e-16	2.22045e-16	2.22045e-16	2.22045e-16	2.22045e-16	2.22045e-16	2.22045e-16	2.22045e-16	2.22045e-16	2.22045e-16	2.22045e-16	2.22045e-16	2.22045e-16	2.22045e-16	2.22045e-16	2.22045e-16	2.22045e-16	2.22045e-16	5.40889	2.22045e-16	2.22045e-16	2.22045e-16	5.40889	2.22045e-16	2.22045e-16	2.22045e-16	2.22045e-16	2.22045e-16	2.22045e-16	2.22045e-16	2.22045e-16	2.22045e-16	2.22045e-16	2.22045e-16	2.22045e-16	2.22045e-16	2.22045e-16	2.22045e-16	2.22045e-16	2.22045e-16	2.22045e-16	2.22045e-16
4.44089e-16	4.44089e-16	4.44089e-16	4.44089e-16	4.44089e-16	4.44089e-16	4.44089e-16	4.44089e-16	4.44089e-16	4.44089e-16	4.44089e-16	4.44089e-16	4.44089e-16	4.44089e-16	4.44089e-16	4.44089e-16	4.44089e-16	4.44089e-16	4.44089e-16	4.44089e-16	4.44089e-16	4.44089e-16	4.44089e-16	4.44089e-16	4.44089e-16	4.44089e-16	4.44089e-16	4.44089e-16	4.44089e-16	4.44089e-16	4.44089e-16	4.44089e-16	4.44089e-16	4.44089e-16	4.44089e-16	4.44089e-16	4.44089e-16	4.44089e-16	4.44089e-16	4.44089e-16	4.44089e-16	4.44089e-16	4.44089e-16	5.40889	5.40889	4.44089e-16	4.44089e-16	4.44089e-16	4.44089e-16	4.44089e-16
5.13845	-0.270445	-0.270445	-0.270445	-0.270445	-0.270445	-0.270445	-0.270445	-0.270445	-0.270445	-0.270445	-0.270445	-0.270445	-0.270445	-0.270445	-0.270445	-0.270445	-0.270445	-0.270445	-0.270445	-0.270445	-0.270445	-0.270445	-0.270445	-0.270445	-0.270445	-0.270445	-0.270445	-0.270445	-0.270445	-0.270445	-0.270445	-0.270445	-0.270445	-0.270445	-0.270445	-0.270445	-0.270445	-0.270445	-0.270445	-0.270445	-0.270445	-0.270445	-0.270445	-0.270445	-0.270445	-0.270445	-0.270445	-0.270445	5.13845
-0.270445	-0.270445	-0.270445	-0.270445	-0.270445	-0.270445	-0.270445	-0.270445	-0.270445	-0.270445	-0.270445	-0.270445	-0.270445	-0.270445	-0.270445	-0.270445	5.13845	-0.270445	-0.270445	-0.270445	-0.270445	-0.270445	-0.270445	-0.270445	-0.270445	-0.270445	-0.270445	-0.270445	-0.270445	-0.270445	-0.270445	-0.270445	-0.270445	-0.270445	-0.270445	-0.270445	-0.270445	-0.270445	-0.270445	-0.270445	-0.270445	-0.270445	-0.270445	-0.270445	-0.270445	-0.270445	-0.270445	-0.270445	-0.270445	-0.270445
-0.270445	5.13845	-0.270445	-0.270445	-0.270445	-0.270445	-0.270445	-0.270445	-0.270445	-0.270445	-0.270445	-0.270445	-0.270445	-0.270445	-0.270445	-0.270445	-0.270445	-0.270445	-0.270445	-0.270445	-0.270445	-0.270445	-0.270445	5.13845	-0.270445	-0.270445	-0.270445	-0.270445	-0.270445	5.13845	-0.270445	-0.270445	-0.270445	-0.270445	-0.270445	-0.270445	-0.270445	-0.270445	-0.270445	5.13845	-0.270445	-0.270445	5.13845	-0.270445	-0.270445	-0.270445	-0.270445	-0.270445	-0.270445	-0.270445
-0.540889	-0.540889	-0.540889	-0.540889	-0.540889	-0.540889	-0.540889	-0.540889	-0.540889	-0.540889	-0.540889	-0.540889	4.868	-0.540889	-0.540889	4.868	-0.540889	-0.540889	-0.540889	-0.540889	-0.540889	4.868	-0.540889	-0.540889	-0.540889	-0.540889	4.868	10.2769	-0.540889	-0.540889	-0.540889	-0.540889	-0.540889	-0.540889	-0.540889	-0.540889	-0.540889	-0.540889	-0.540889	-0.540889	-0.540889	-0.540889	-0.540889	-0.540889	-0.540889	-0.540889	-0.540889	-0.540889	-0.540889	-0.540889
-0.540889	-0.540889	-0.540889	-0.540889	-0.540889	-0.540889	-0.540889	-0.540889	-0.540889	-0.540889	-0.540889	4.868	-0.540889	4.868	-0.540889	-0.540889	-0.540889	-0.540889	-0.540889	-0.540889	-0.540889	-0.540889	-0.540889	-0.540889	-0.540889	-0.540889	-0.540889	4.868	-0.540889	-0.540889	-0.540889	-0.540889	-0.540889	-0.540889	-0.540889	-0.540889	-0.540889	-0.540889	-0.540889	-0.540889	-0.540889	-0.540889	-0.540889	-0.540889	-0.540889	-0.540889	-0.540889	-0.540889	-0.540889	-0.540889
-0.270445	-0.270445	-0.270445	-0.270445	-0.270445	-0.270445	-0.270445	-0.270445	-0.270445	5.13845	-0.270445	-0.270445	-0.270445	-0.270445	-0.270445	-0.270445	-0.270445	-0.270445	-0.270445	-0.270445	-0.270445	-0.270445	-0.270445	-0.270445	-0.270445	-0.270445	-0.270445	-0.270445	-0.270445	-0.270445	-0.270445	-0.270445	-0.270445	-0.270445	-0.270445	-0.270445	-0.270445	-0.270445	-0.270445	-0.270445	-0.270445	-0.270445	-0.270445	-0.270445	-0.270445	-0.270445	-0.270445	-0.270445	-0.270445	-0.270445
-0.270445	5.13845	-0.270445	-0.270445	-0.270445	-0.270445	-0.270445	-0.270445	-0.270445	-0.270445	-0.270445	-0.270445	-0.270445	-0.270445	-0.270445	-0.270445	-0.270445	-0.270445	-0.270445	-0.270445	-0.270445	-0.270445	-0.270445	-0.270445	-0.270445	5.13845	-0.270445	-0.270445	-0.270445	-0.270445	-0.270445	-0.270445	-0.270445	-0.270445	-0.270445	-0.270445	-0.270445	-0.270445	-0.270445	-0.270445	-0.270445	-0.270445	-0.270445	-0.270445	-0.270445	-0.270445	-0.270445	-0.270445	-0.270445	-0.270445
2.22045e-16	2.22045e-16	2.22045e-16	2.22045e-16	2.22045e-16	2.22045e-16	2.22045e-16	2.22045e-16	2.22045e-16	2.22045e-16	2.22045e-16	2.22045e-16	2.22045e-16	2.22045e-16	2.22045e-16	2.22045e-16	2.22045e-16	2.22045e-16	2.22045e-16	2.22045e-16	2.22045e-16	2.22045e-16	2.22045e-16	2.22045e-16	2.22045e-16	2.22045e-16	2.22045e-16	2.22045e-16	2.22045e-16	2.22045e-16	5.40889	2.22045e-16	2.22045e-16	2.22045e-16	2.22045e-16	2.22045e-16	2.22045e-16	2.22045e-16	2.22045e-16	2.22045e-16	2.22045e-16	2.22045e-16	2.22045e-16	2.22045e-16	2.22045e-16	2.22045e-16	2.22045e-16	2.22045e-16	2.22045e-16	2.22045e-16
-0.270445	-0.270445	-0.270445	-0.270445	-0.270445	-0.270445	-0.270445	-0.270445	-0.270445	-0.270445	-0.270445	-0.270445	-0.270445	-0.270445	-0.270445	5.13845	-0.270445	-0.270445	-0.270445	-0.270445	-0.270445	-0.270445	-0.270445	-0.270445	-0.270445	-0.270445	-0.270445	-0.270445	-0.270445	-0.270445	-0.270445	-0.270445	-0.270445	-0.270445	-0.270445	-0.270445	-0.270445	-0.270445	-0.270445	-0.270445	-0.270445	-0.270445	-0.270445	-0.270445	-0.270445	-0.270445	-0.270445	-0.270445	-0.270445	-0.270445
-0.270445	-0.270445	-0.270445	-0.270445	-0.270445	-0.270445	-0.270445	-0.270445	-0.270445	-0.270445	-0.270445	-0.270445	5.13845	-0.270445	-0.270445	-0.270445	-0.270445	-0.270445	-0.270445	-0.270445	-0.270445	-0.270445	-0.270445	-0.270445	-0.270445	-0.270445	-0.270445	-0.270445	-0.270445	-0.270445	-0.270445	-0.270445	-0.270445	-0.270445	-0.270445	-0.270445	-0.270445	-0.270445	-0.270445	-0.270445	-0.270445	-0.270445	-0.270445	-0.270445	-0.270445	-0.270445	-0.270445	-0.270445	-0.270445	-0.270445
-0.270445	-0.270445	-0.270445	-0.270445	-0.270445	-0.270445	-0.270445	-0.270445	-0.270445	-0.270445	-0.270445	-0.270445	-0.270445	-0.270445	-0.270445	-0.270445	-0.270445	-0.270445	5.13845	-0.270445	-0.270445	-0.270445	-0.270445	-0.270445	-0.270445	-0.270445	-0.270445	-0.270445	-0.270445	-0.270445	-0.270445	-0.270445	-0.270445	-0.270445	-0.270445	-0.270445	-0.270445	-0.270445	-0.270445	-0.270445	-0.270445	-0.270445	-0.270445	-0.270445	-0.270445	-0.270445	-0.270445	-0.270445	-0.270445	-0.270445
2.22045e-16	2.22045e-16	2.22045e-16	2.22045e-16	2.22045e-16	2.22045e-16	2.22045e-16	2.22045e-16	2.22045e-16	2.22045e-16	2.22045e-16	2.22045e-16	2.22045e-16	2.22045e-16	2.22045e-16	2.22045e-16	2.22045e-16	2.22045e-16	2.22045e-16	2.22045e-16	5.40889	2.22045e-16	2.22045e-16	2.22045e-16	2.22045e-16	2.22045e-16	5.40889	2.22045e-16	2.22045e-16	2.22045e-16	2.22045e-16	2.22045e-16	2.22045e-16	2.22045e-16	2.22045e-16	2.22045e-16	2.22045e-16	2.22045e-16	2.22045e-16	2.22045e-16	2.22045e-16	2.22045e-16	2.22045e-16	2.22045e-16	2.22045e-16	2.22045e-16	2.22045e-16	2.22045e-16	2.22045e-16	2.22045e-16
-0.540889	-0.540889	-0.540889	-0.540889	-0.540889	-0.540889	-0.540889	-0.540889	-0.540889	-0.540889	-0.540889	-0.540889	4.868	-0.540889	-0.540889	-0.540889	-0.540889	-0.540889	4.868	-0.540889	-0.540889	-0.540889	-0.540889	-0.540889	-0.540889	-0.540889	-0.540889	-0.540889	-0.540889	-0.540889	-0.540889	-0.540889	-0.540889	-0.540889	-0.540889	-0.540889	-0.540889	-0.540889	-0.540889	-0.540889	-0.540889	-0.540889	-0.540889	-0.540889	-0.540889	-0.540889	-0.540889	-0.540889	-0.540889	-0.540889
0	0	0	0	0	0	0	0	0	0	0	0	0	0	0	0	0	0	0	0	0	0	5.40889	0	0	0	0	0	0	0	0	0	0	0	0	0	0	0	0	0	0	0	0	0	0	0	0	0	0	0
-0.270445	-0.270445	-0.270445	-0.270445	-0.270445	-0.270445	-0.270445	-0.270445	-0.270445	-0.270445	-0.270445	-0.270445	-0.270445	-0.270445	-0.270445	-0.270445	-0.270445	-0.270445	-0.270445	5.13845	-0.270445	-0.270445	-0.270445	-0.270445	-0.270445	-0.270445	-0.270445	-0.270445	-0.270445	-0.270445	-0.270445	-0.270445	-0.270445	-0.270445	-0.270445	-0.270445	-0.270445	-0.270445	-0.270445	-0.270445	-0.270445	-0.270445	-0.270445	-0.270445	-0.270445	-0.270445	-0.270445	-0.270445	-0.270445	-0.270445
-0.270445	-0.270445	-0.270445	-0.270445	-0.270445	-0.270445	-0.270445	-0.270445	-0.270445	5.13845	-0.270445	-0.270445	-0.270445	-0.270445	-0.270445	-0.270445	-0.270445	-0.270445	-0.270445	-0.270445	-0.270445	-0.270445	-0.270445	-0.270445	-0.270445	-0.270445	-0.270445	-0.270445	-0.270445	-0.270445	-0.270445	-0.270445	-0.270445	-0.270445	-0.270445	-0.270445	-0.270445	-0.270445	-0.270445	-0.270445	-0.270445	-0.270445	-0.270445	-0.270445	-0.270445	-0.270445	-0.270445	-0.270445	5.13845	-0.270445
-1.08178	-1.08178	-1.08178	-1.08178	-1.08178	-1.08178	4.32711	4.32711	-1.08178	-1.08178	-1.08178	-1.08178	-1.08178	-1.08178	4.32711	-1.08178	-1.08178	-1.08178	-1.08178	4.32711	-1.08178	-1.08178	-1.08178	4.32711	4.32711	-1.08178	4.32711	-1.08178	-1.08178	-1.08178	-1.08178	-1.08178	-1.08178	-1.08178	-1.08178	-1.08178	-1.08178	-1.08178	-1.08178	-1.08178	-1.08178	-1.08178	-1.08178	-1.08178	-1.08178	-1.08178	-1.08178	-1.08178	-1.08178	-1.08178
2.22045e-16	2.22045e-16	2.22045e-16	2.22045e-16	2.22045e-16	2.22045e-16	2.22045e-16	2.22045e-16	2.22045e-16	2.22045e-16	2.22045e-16	2.22045e-16	2.22045e-16	2.22045e-16	2.22045e-16	2.22045e-16	2.22045e-16	2.22045e-16	2.22045e-16	2.22045e-16	2.22045e-16	2.22045e-16	2.22045e-16	2.22045e-16	2.22045e-16	2.22045e-16	2.22045e-16	5.40889	2.22045e-16	2.22045e-16	2.22045e-16	2.22045e-16	2.22045e-16	2.22045e-16	2.22045e-16	2.22045e-16	2.22045e-16	2.22045e-16	2.22045e-16	2.22045e-16	2.22045e-16	2.22045e-16	2.22045e-16	2.22045e-16	2.22045e-16	2.22045e-16	2.22045e-16	2.22045e-16	2.22045e-16	2.22045e-16
-0.540889	-0.540889	4.868	-0.540889	-0.540889	-0.540889	-0.540889	-0.540889	-0.540889	4.868	-0.540889	-0.540889	-0.540889	-0.540889	-0.540889	-0.540889	-0.540889	-0.540889	-0.540889	-0.540889	-0.540889	-0.540889	-0.540889	-0.540889	-0.540889	-0.540889	-0.540889	-0.540889	-0.540889	-0.540889	-0.540889	-0.540889	-0.540889	-0.540889	-0.540889	-0.540889	-0.540889	-0.540889	-0.540889	-0.540889	-0.540889	-0.540889	-0.540889	-0.540889	-0.540889	-0.540889	-0.540889	-0.540889	-0.540889	-0.540889
0	0	0	0	0	0	0	0	0	0	0	0	0	0	0	0	0	0	0	0	0	0	0	0	0	0	0	0	0	0	0	0	0	0	0	0	0	0	0	0	0	0	0	0	0	0	0	0	0	0
2.22045e-16	2.22045e-16	2.22045e-16	2.22045e-16	2.22045e-16	2.22045e-16	2.22045e-16	2.22045e-16	2.22045e-16	2.22045e-16	2.22045e-16	2.22045e-16	2.22045e-16	2.22045e-16	2.22045e-16	2.22045e-16	2.22045e-16	2.22045e-16	2.22045e-16	2.22045e-16	2.22045e-16	2.22045e-16	2.22045e-16	2.22045e-16	2.22045e-16	2.22045e-16	5.40889	2.22045e-16	2.22045e-16	2.22045e-16	2.22045e-16	2.22045e-16	2.22045e-16	2.22045e-16	2.22045e-16	2.22045e-16	2.22045e-16	2.22045e-16	2.22045e-16	2.22045e-16	2.22045e-16	2.22045e-16	2.22045e-16	2.22045e-16	2.22045e-16	2.22045e-16	2.22045e-16	2.22045e-16	2.22045e-16	2.22045e-16
0	0	0	0	0	0	0	0	0	0	0	0	0	0	0	0	0	0	0	0	0	0	0	0	0	0	0	0	0	0	0	0	0	0	0	0	0	0	0	0	0	0	0	0	0	0	0	0	0	0
5.13845	-0.270445	-0.270445	-0.270445	-0.270445	-0.270445	-0.270445	-0.270445	-0.270445	-0.270445	-0.270445	-0.270445	-0.270445	-0.270445	-0.270445	-0.270445	-0.270445	-0.270445	-0.270445	-0.270445	-0.270445	-0.270445	-0.270445	-0.270445	-0.270445	-0.270445	-0.270445	-0.270445	-0.270445	-0.270445	-0.270445	-0.270445	-0.270445	-0.270445	-0.270445	-0.270445	-0.270445	-0.270445	-0.270445	-0.270445	-0.270445	-0.270445	-0.270445	-0.270445	-0.270445	-0.270445	-0.270445	-0.270445	-0.270445	-0.270445
-1.62267	-1.62267	-1.62267	-1.62267	3.78622	-1.62267	-1.62267	-1.62267	-1.62267	-1.62267	3.78622	-1.62267	3.78622	-1.62267	3.78622	-1.62267	3.78622	-1.62267	-1.62267	3.78622	-1.62267	-1.62267	-1.62267	-1.62267	-1.62267	-1.62267	-1.62267	-1.62267	3.78622	-1.62267	-1.62267	3.78622	-1.62267	-1.62267	-1.62267	-1.62267	-1.62267	-1.62267	-1.62267	-1.62267	-1.62267	-1.62267	-1.62267	-1.62267	-1.62267	-1.62267	-1.62267	-1.62267	-1.62267	-1.62267
2.22045e-16	2.22045e-16	2.22045e-16	2.22045e-16	2.22045e-16	2.22045e-16	2.22045e-16	2.22045e-16	2.22045e-16	2.22045e-16	2.22045e-16	2.22045e-16	2.22045e-16	2.22045e-16	2.22045e-16	2.22045e-16	2.22045e-16	2.22045e-16	2.22045e-16	2.22045e-16	2.22045e-16	2.22045e-16	2.22045e-16	2.22045e-16	2.22045e-16	2.22045e-16	2.22045e-16	2.22045e-16	2.22045e-16	2.22045e-16	2.22045e-16	2.22045e-16	2.22045e-16	2.22045e-16	2.22045e-16	2.22045e-16	2.22045e-16	2.22045e-16	2.22045e-16	2.22045e-16	2.22045e-16	2.22045e-16	2.22045e-16	2.22045e-16	2.22045e-16	2.22045e-16	2.22045e-16	2.22045e-16	2.22045e-16	2.22045e-16
4.59756	-0.811334	-0.811334	-0.811334	-0.811334	-0.811334	-0.811334	4.59756	-0.811334	-0.811334	4.59756	-0.811334	-0.811334	-0.811334	-0.811334	-0.811334	-0.811334	-0.811334	-0.811334	-0.811334	-0.811334	-0.811334	4.59756	-0.811334	-0.811334	-0.811334	-0.811334	-0.811334	-0.811334	-0.811334	-0.811334	-0.811334	-0.811334	-0.811334	-0.811334	-0.811334	-0.811334	-0.811334	-0.811334	-0.811334	-0.811334	-0.811334	-0.811334	-0.811334	-0.811334	-0.811334	-0.811334	-0.811334	-0.811334	-0.811334
-0.811334	-0.811334	-0.811334	-0.811334	-0.811334	4.59756	-0.811334	-0.811334	-0.811334	-0.811334	-0.811334	-0.811334	4.59756	-0.811334	-0.811334	4.59756	-0.811334	-0.811334	-0.811334	-0.811334	-0.811334	-0.811334	-0.811334	-0.811334	-0.811334	-0.811334	-0.811334	-0.811334	-0.811334	-0.811334	-0.811334	-0.811334	-0.811334	-0.811334	-0.811334	-0.811334	-0.811334	-0.811334	-0.811334	-0.811334	-0.811334	-0.811334	-0.811334	-0.811334	4.59756	-0.811334	-0.811334	-0.811334	-0.811334	-0.811334
0	0	0	0	0	0	0	0	0	0	0	0	0	0	0	0	0	0	0	0	0	0	0	0	0	0	0	0	0	0	0	0	0	0	0	0	0	5.40889	0	0	0	0	0	0	0	0	0	0	0	0
6.66134e-16	6.66134e-16	6.66134e-16	6.66134e-16	6.66134e-16	6.66134e-16	6.66134e-16	6.66134e-16	6.66134e-16	6.66134e-16	6.66134e-16	6.66134e-16	6.66134e-16	6.66134e-16	6.66134e-16	6.66134e-16	6.66134e-16	6.66134e-16	6.66134e-16	6.66134e-16	6.66134e-16	6.66134e-16	6.66134e-16	6.66134e-16	6.66134e-16	6.66134e-16	6.66134e-16	6.66134e-16	6.66134e-16	6.66134e-16	6.66134e-16	6.66134e-16	6.66134e-16	6.66134e-16	6.66134e-16	6.66134e-16	6.66134e-16	6.66134e-16	6.66134e-16	6.66134e-16	6.66134e-16	6.66134e-16	6.66134e-16	6.66134e-16	6.66134e-16	6.66134e-16	6.66134e-16	6.66134e-16	6.66134e-16	6.66134e-16
2.22045e-16	2.22045e-16	2.22045e-16	2.22045e-16	2.22045e-16	2.22045e-16	2.22045e-16	2.22045e-16	2.22045e-16	2.22045e-16	2.22045e-16	2.22045e-16	2.22045e-16	2.22045e-16	2.22045e-16	2.22045e-16	2.22045e-16	2.22045e-16	2.22045e-16	2.22045e-16	2.22045e-16	2.22045e-16	2.22045e-16	2.22045e-16	2.22045e-16	2.22045e-16	2.22045e-16	2.22045e-16	2.22045e-16	2.22045e-16	2.22045e-16	2.22045e-16	2.22045e-16	2.22045e-16	2.22045e-16	2.22045e-16	2.22045e-16	2.22045e-16	2.22045e-16	2.22045e-16	2.22045e-16	2.22045e-16	2.22045e-16	2.22045e-16	2.22045e-16	2.22045e-16	2.22045e-16	2.22045e-16	2.22045e-16	2.22045e-16
-0.540889	-0.540889	-0.540889	-0.540889	-0.540889	4.868	-0.540889	-0.540889	-0.540889	-0.540889	-0.540889	-0.540889	-0.540889	-0.540889	-0.540889	-0.540889	-0.540889	-0.540889	-0.540889	4.868	-0.540889	-0.540889	-0.540889	-0.540889	-0.540889	4.868	-0.540889	-0.540889	-0.540889	-0.540889	-0.540889	-0.540889	-0.540889	-0.540889	-0.540889	-0.540889	-0.540889	-0.540889	-0.540889	-0.540889	-0.540889	-0.540889	-0.540889	-0.540889	-0.540889	-0.540889	-0.540889	-0.540889	-0.540889	-0.540889
-1.9564	-1.9564	-1.9564	-1.9564	-1.9564	-1.9564	1.60069	1.60069	1.60069	5.15778	1.60069	1.60069	1.60069	-1.9564	-1.9564	1.60069	-1.9564	1.60069	1.60069	-1.9564	-1.9564	-1.9564	1.60069	-1.9564	-1.9564	-1.9564	-1.9564	1.60069	1.60069	-1.9564	-1.9564	-1.9564	-1.9564	-1.9564	-1.9564	-1.9564	-1.9564	-1.9564	-1.9564	-1.9564	-1.9564	-1.9564	-1.9564	-1.9564	1.60069	-1.9564	1.60069	1.60069	-1.9564	1.60069
-0.533563	-0.533563	-0.533563	-0.533563	-0.533563	-0.533563	-0.533563	-0.533563	-0.533563	-0.533563	-0.533563	-0.533563	-0.533563	-0.533563	-0.533563	3.02353	3.02353	3.02353	-0.533563	-0.533563	-0.533563	3.02353	-0.533563	3.02353	-0.533563	-0.533563	3.02353	-0.533563	6.58061	6.58061	-0.533563	3.02353	-0.533563	-0.533563	-0.533563	-0.533563	-0.533563	-0.533563	-0.533563	-0.533563	-0.533563	-0.533563	-0.533563	6.58061	-0.533563	-0.533563	-0.533563	3.02353	-0.533563	-0.533563
-1.60069	-1.60069	1.9564	-1.60069	-1.60069	-1.60069	-1.60069	-1.60069	-1.60069	1.9564	-1.60069	1.9564	-1.60069	-1.60069	-1.60069	5.51349	1.9564	1.9564	-1.60069	5.51349	1.9564	-1.60069	1.9564	1.9564	1.9564	-1.60069	-1.60069	-1.60069	-1.60069	-1.60069	-1.60069	-1.60069	-1.60069	-1.60069	-1.60069	-1.60069	-1.60069	-1.60069	-1.60069	-1.60069	-1.60069	-1.60069	-1.60069	-1.60069	-1.60069	-1.60069	1.9564	1.9564	-1.60069	-1.60069
4.44089e-16	4.44089e-16	4.44089e-16	4.44089e-16	4.44089e-16	4.44089e-16	4.44089e-16	4.44089e-16	4.44089e-16	4.44089e-16	4.44089e-16	4.44089e-16	4.44089e-16	4.44089e-16	4.44089e-16	4.44089e-16	4.44089e-16	4.44089e-16	4.44089e-16	4.44089e-16	4.44089e-16	4.44089e-16	4.44089e-16	4.44089e-16	4.44089e-16	4.44089e-16	4.44089e-16	4.44089e-16	4.44089e-16	4.44089e-16	4.44089e-16	4.44089e-16	4.44089e-16	4.44089e-16	4.44089e-16	4.44089e-16	4.44089e-16	4.44089e-16	4.44089e-16	4.44089e-16	4.44089e-16	4.44089e-16	4.44089e-16	4.44089e-16	4.44089e-16	4.44089e-16	4.44089e-16	4.44089e-16	4.44089e-16	4.44089e-16
2.22045e-16	2.22045e-16	2.22045e-16	2.22045e-16	2.22045e-16	2.22045e-16	2.22045e-16	2.22045e-16	2.22045e-16	2.22045e-16	2.22045e-16	2.22045e-16	2.22045e-16	2.22045e-16	2.22045e-16	2.22045e-16	2.22045e-16	2.22045e-16	2.22045e-16	2.22045e-16	2.22045e-16	2.22045e-16	2.22045e-16	2.22045e-16	2.22045e-16	2.22045e-16	2.22045e-16	2.22045e-16	2.22045e-16	2.22045e-16	2.22045e-16	2.22045e-16	2.22045e-16	2.22045e-16	2.22045e-16	2.22045e-16	2.22045e-16	2.22045e-16	2.22045e-16	2.22045e-16	2.22045e-16	7.11418	3.55709	2.22045e-16	3.55709	2.22045e-16	2.22045e-16	3.55709	3.55709	2.22045e-16
-1.24498	-1.24498	2.31211	-1.24498	-1.24498	2.31211	2.31211	-1.24498	-1.24498	-1.24498	-1.24498	-1.24498	-1.24498	-1.24498	-1.24498	5.8692	2.31211	-1.24498	2.31211	-1.24498	-1.24498	2.31211	-1.24498	-1.24498	-1.24498	-1.24498	-1.24498	-1.24498	-1.24498	-1.24498	-1.24498	-1.24498	-1.24498	-1.24498	-1.24498	-1.24498	-1.24498	-1.24498	-1.24498	-1.24498	-1.24498	-1.24498	-1.24498	-1.24498	-1.24498	-1.24498	-1.24498	-1.24498	2.31211	-1.24498
-0.533563	-0.533563	-0.533563	3.02353	3.02353	-0.533563	-0.533563	-0.533563	-0.533563	-0.533563	-0.533563	-0.533563	-0.533563	-0.533563	-0.533563	-0.533563	-0.533563	-0.533563	-0.533563	3.02353	3.02353	-0.533563	-0.533563	-0.533563	-0.533563	-0.533563	-0.533563	-0.533563	-0.533563	6.58061	3.02353	3.02353	3.02353	-0.533563	-0.533563	-0.533563	-0.533563	-0.533563	-0.533563	3.02353	-0.533563	-0.533563	-0.533563	-0.533563	-0.533563	-0.533563	-0.533563	3.02353	3.02353	-0.533563
-0.533563	3.02353	-0.533563	-0.533563	-0.533563	3.02353	3.02353	-0.533563	-0.533563	-0.533563	-0.533563	-0.533563	-0.533563	-0.533563	-0.533563	-0.533563	-0.533563	-0.533563	-0.533563	-0.533563	-0.533563	-0.533563	-0.533563	-0.533563	-0.533563	-0.533563	-0.533563	-0.533563	-0.533563	-0.533563	-0.533563	-0.533563	-0.533563	-0.533563	-0.533563	-0.533563	3.02353	-0.533563	-0.533563	-0.533563	-0.533563	-0.533563	3.02353	-0.533563	-0.533563	-0.533563	-0.533563	3.02353	-0.533563	-0.533563
3.37923	-0.177854	-0.177854	-0.177854	-0.177854	-0.177854	-0.177854	-0.177854	-0.177854	-0.177854	-0.177854	-0.177854	-0.177854	-0.177854	-0.177854	-0.177854	-0.177854	-0.177854	-0.177854	-0.177854	-0.177854	-0.177854	-0.177854	-0.177854	-0.177854	-0.177854	-0.177854	-0.177854	-0.177854	-0.177854	-0.177854	-0.177854	-0.177854	-0.177854	-0.177854	-0.177854	-0.177854	3.37923	-0.177854	6.93632	-0.177854	-0.177854	-0.177854	3.37923	-0.177854	-0.177854	-0.177854	-0.177854	3.37923	-0.177854
4.44089e-16	4.44089e-16	4.44089e-16	4.44089e-16	4.44089e-16	4.44089e-16	4.44089e-16	4.44089e-16	4.44089e-16	4.44089e-16	4.44089e-16	4.44089e-16	4.44089e-16	4.44089e-16	4.44089e-16	4.44089e-16	4.44089e-16	4.44089e-16	4.44089e-16	4.44089e-16	4.44089e-16	4.44089e-16	4.44089e-16	4.44089e-16	4.44089e-16	4.44089e-16	3.55709	7.11418	4.44089e-16	4.44089e-16	4.44089e-16	4.44089e-16	4.44089e-16	10.6713	4.44089e-16	4.44089e-16	4.44089e-16	4.44089e-16	4.44089e-16	4.44089e-16	4.44089e-16	3.55709	4.44089e-16	3.55709	4.44089e-16	7.11418	4.44089e-16	4.44089e-16	4.44089e-16	4.44089e-16
-0.533563	-0.533563	-0.533563	-0.533563	-0.533563	-0.533563	-0.533563	-0.533563	-0.533563	-0.533563	-0.533563	-0.533563	-0.533563	-0.533563	-0.533563	3.02353	-0.533563	6.58061	-0.533563	-0.533563	3.02353	-0.533563	-0.533563	-0.533563	-0.533563	-0.533563	-0.533563	-0.533563	3.02353	-0.533563	-0.533563	-0.533563	-0.533563	-0.533563	-0.533563	-0.533563	-0.533563	-0.533563	-0.533563	-0.533563	-0.533563	-0.533563	-0.533563	-0.533563	-0.533563	-0.533563	-0.533563	-0.533563	3.02353	-0.533563
-0.889272	-0.889272	2.66782	-0.889272	-0.889272	2.66782	2.66782	-0.889272	2.66782	-0.889272	-0.889272	-0.889272	2.66782	-0.889272	-0.889272	-0.889272	-0.889272	-0.889272	-0.889272	-0.889272	2.66782	-0.889272	-0.889272	-0.889272	-0.889272	-0.889272	-0.889272	-0.889272	-0.889272	-0.889272	-0.889272	-0.889272	-0.889272	-0.889272	-0.889272	-0.889272	-0.889272	-0.889272	-0.889272	-0.889272	-0.889272	-0.889272	2.66782	2.66782	-0.889272	-0.889272	2.66782	2.66782	-0.889272	-0.889272
-0.355709	-0.355709	-0.355709	-0.355709	-0.355709	-0.355709	-0.355709	-0.355709	-0.355709	-0.355709	3.20138	-0.355709	3.20138	-0.355709	-0.355709	-0.355709	-0.355709	-0.355709	-0.355709	-0.355709	-0.355709	-0.355709	-0.355709	-0.355709	-0.355709	-0.355709	-0.355709	-0.355709	-0.355709	-0.355709	-0.355709	3.20138	-0.355709	-0.355709	-0.355709	3.20138	-0.355709	3.20138	-0.355709	-0.355709	-0.355709	-0.355709	-0.355709	-0.355709	3.20138	-0.355709	3.20138	-0.355709	-0.355709	-0.355709
-0.177854	-0.177854	-0.177854	-0.177854	-0.177854	-0.177854	-0.177854	-0.177854	-0.177854	-0.177854	-0.177854	-0.177854	-0.177854	-0.177854	-0.177854	3.37923	-0.177854	-0.177854	-0.177854	-0.177854	-0.177854	-0.177854	-0.177854	-0.177854	-0.177854	-0.177854	3.37923	3.37923	-0.177854	-0.177854	-0.177854	-0.177854	-0.177854	-0.177854	3.37923	-0.177854	-0.177854	3.37923	3.37923	-0.177854	-0.177854	-0.177854	-0.177854	-0.177854	-0.177854	-0.177854	3.37923	-0.177854	-0.177854	-0.177854
8.88178e-16	8.88178e-16	8.88178e-16	8.88178e-16	8.88178e-16	8.88178e-16	8.88178e-16	8.88178e-16	8.88178e-16	8.88178e-16	8.88178e-16	8.88178e-16	8.88178e-16	8.88178e-16	8.88178e-16	8.88178e-16	8.88178e-16	8.88178e-16	8.88178e-16	8.88178e-16	8.88178e-16	8.88178e-16	8.88178e-16	8.88178e-16	8.88178e-16	8.88178e-16	8.88178e-16	8.88178e-16	8.88178e-16	8.88178e-16	8.88178e-16	8.88178e-16	8.88178e-16	8.88178e-16	8.88178e-16	8.88178e-16	8.88178e-16	8.88178e-16	8.88178e-16	8.88178e-16	8.88178e-16	8.88178e-16	8.88178e-16	8.88178e-16	8.88178e-16	3.55709	8.88178e-16	8.88178e-16	8.88178e-16	3.55709
-1.24498	-1.24498	-1.24498	-1.24498	-1.24498	-1.24498	-1.24498	-1.24498	-1.24498	-1.24498	-1.24498	-1.24498	-1.24498	-1.24498	2.31211	-1.24498	2.31211	9.42628	5.8692	-1.24498	-1.24498	-1.24498	-1.24498	-1.24498	2.31211	-1.24498	-1.24498	-1.24498	-1.24498	5.8692	2.31211	2.31211	-1.24498	-1.24498	-1.24498	-1.24498	-1.24498	-1.24498	-1.24498	-1.24498	-1.24498	-1.24498	-1.24498	-1.24498	-1.24498	-1.24498	-1.24498	-1.24498	-1.24498	-1.24498
-0.889272	-0.889272	-0.889272	-0.889272	-0.889272	-0.889272	-0.889272	-0.889272	-0.889272	-0.889272	-0.889272	-0.889272	-0.889272	2.66782	2.66782	-0.889272	2.66782	-0.889272	2.66782	2.66782	-0.889272	2.66782	6.22491	2.66782	-0.889272	-0.889272	-0.889272	-0.889272	-0.889272	-0.889272	-0.889272	-0.889272	-0.889272	-0.889272	-0.889272	-0.889272	-0.889272	-0.889272	-0.889272	-0.889272	-0.889272	-0.889272	2.66782	-0.889272	6.22491	-0.889272	2.66782	2.66782	-0.889272	-0.889272
-0.889272	-0.889272	-0.889272	-0.889272	-0.889272	-0.889272	-0.889272	2.66782	-0.889272	-0.889272	-0.889272	-0.889272	-0.889272	-0.889272	-0.889272	2.66782	-0.889272	6.22491	-0.889272	2.66782	6.22491	-0.889272	2.66782	-0.889272	2.66782	-0.889272	-0.889272	2.66782	-0.889272	-0.889272	-0.889272	-0.889272	-0.889272	2.66782	-0.889272	2.66782	-0.889272	-0.889272	-0.889272	-0.889272	-0.889272	-0.889272	-0.889272	-0.889272	-0.889272	-0.889272	-0.889272	-0.889272	-0.889272	-0.889272
-0.355709	-0.355709	-0.355709	-0.355709	-0.355709	3.20138	3.20138	-0.355709	-0.355709	-0.355709	-0.355709	-0.355709	-0.355709	-0.355709	-0.355709	-0.355709	-0.355709	-0.355709	-0.355709	-0.355709	3.20138	-0.355709	-0.355709	3.20138	-0.355709	-0.355709	-0.355709	-0.355709	-0.355709	-0.355709	-0.355709	-0.355709	-0.355709	-0.355709	-0.355709	-0.355709	-0.355709	-0.355709	-0.355709	-0.355709	-0.355709	-0.355709	-0.355709	-0.355709	-0.355709	-0.355709	-0.355709	-0.355709	-0.355709	-0.355709
-1.24498	-1.24498	2.31211	-1.24498	-1.24498	-1.24498	2.31211	2.31211	-1.24498	2.31211	2.31211	-1.24498	-1.24498	-1.24498	-1.24498	-1.24498	2.31211	-1.24498	-1.24498	2.31211	2.31211	-1.24498	-1.24498	-1.24498	-1.24498	-1.24498	-1.24498	-1.24498	5.8692	5.8692	-1.24498	-1.24498	-1.24498	-1.24498	-1.24498	-1.24498	-1.24498	-1.24498	-1.24498	-1.24498	-1.24498	-1.24498	-1.24498	-1.24498	-1.24498	-1.24498	2.31211	2.31211	-1.24498	-1.24498
-0.533563	-0.533563	-0.533563	-0.533563	-0.533563	-0.533563	-0.533563	-0.533563	6.58061	-0.533563	-0.533563	-0.533563	-0.533563	-0.533563	-0.533563	-0.533563	3.02353	-0.533563	-0.533563	-0.533563	3.02353	-0.533563	3.02353	3.02353	-0.533563	-0.533563	-0.533563	-0.533563	3.02353	-0.533563	-0.533563	-0.533563	-0.533563	-0.533563	-0.533563	-0.533563	-0.533563	-0.533563	-0.533563	-0.533563	-0.533563	-0.533563	-0.533563	-0.533563	-0.533563	-0.533563	-0.533563	-0.533563	-0.533563	-0.533563
-0.177854	-0.177854	-0.177854	-0.177854	-0.177854	-0.177854	-0.177854	-0.177854	-0.177854	-0.177854	-0.177854	-0.177854	-0.177854	-0.177854	-0.177854	-0.177854	-0.177854	-0.177854	-0.177854	3.37923	3.37923	-0.177854	3.37923	3.37923	-0.177854	3.37923	-0.177854	6.93632	3.37923	-0.177854	3.37923	-0.177854	6.93632	-0.177854	-0.177854	-0.177854	-0.177854	-0.177854	-0.177854	-0.177854	-0.177854	-0.177854	-0.177854	-0.177854	-0.177854	-0.177854	-0.177854	-0.177854	-0.177854	-0.177854
3.02353	-0.533563	-0.533563	3.02353	-0.533563	-0.533563	-0.533563	-0.533563	-0.533563	-0.533563	-0.533563	-0.533563	-0.533563	-0.533563	-0.533563	-0.533563	-0.533563	-0.533563	3.02353	-0.533563	3.02353	-0.533563	-0.533563	-0.533563	-0.533563	-0.533563	-0.533563	3.02353	6.58061	3.02353	-0.533563	3.02353	3.02353	-0.533563	-0.533563	3.02353	-0.533563	-0.533563	-0.533563	-0.533563	-0.533563	-0.533563	3.02353	3.02353	-0.533563	3.02353	-0.533563	-0.533563	-0.533563	3.02353
-0.533563	-0.533563	-0.533563	3.02353	-0.533563	-0.533563	-0.533563	-0.533563	3.02353	-0.533563	-0.533563	-0.533563	-0.533563	-0.533563	-0.533563	-0.533563	3.02353	-0.533563	-0.533563	-0.533563	-0.533563	-0.533563	-0.533563	-0.533563	3.02353	-0.533563	-0.533563	-0.533563	-0.533563	-0.533563	3.02353	6.58061	-0.533563	3.02353	-0.533563	-0.533563	-0.533563	-0.533563	-0.533563	-0.533563	-0.533563	-0.533563	-0.533563	-0.533563	-0.533563	3.02353	-0.533563	-0.533563	3.02353	-0.533563
4.44089e-16	4.44089e-16	4.44089e-16	4.44089e-16	4.44089e-16	4.44089e-16	4.44089e-16	4.44089e-16	4.44089e-16	4.44089e-16	4.44089e-16	4.44089e-16	4.44089e-16	4.44089e-16	4.44089e-16	4.44089e-16	4.44089e-16	4.44089e-16	4.44089e-16	4.44089e-16	4.44089e-16	4.44089e-16	4.44089e-16	4.44089e-16	3.55709	3.55709	3.55709	7.11418	3.55709	4.44089e-16	4.44089e-16	4.44089e-16	4.44089e-16	4.44089e-16	4.44089e-16	4.44089e-16	4.44089e-16	4.44089e-16	4.44089e-16	4.44089e-16	4.44089e-16	4.44089e-16	4.44089e-16	4.44089e-16	4.44089e-16	4.44089e-16	4.44089e-16	4.44089e-16	4.44089e-16	4.44089e-16
-0.355709	-0.355709	-0.355709	-0.355709	-0.355709	-0.355709	-0.355709	-0.355709	-0.355709	-0.355709	-0.355709	-0.355709	-0.355709	-0.355709	-0.355709	-0.355709	-0.355709	3.20138	-0.355709	3.20138	-0.355709	3.20138	-0.355709	-0.355709	3.20138	-0.355709	3.20138	-0.355709	-0.355709	-0.355709	3.20138	-0.355709	-0.355709	-0.355709	-0.355709	-0.355709	-0.355709	3.20138	-0.355709	-0.355709	-0.355709	-0.355709	-0.355709	-0.355709	-0.355709	-0.355709	-0.355709	-0.355709	3.20138	3.20138
4.97992	-2.13425	-2.13425	4.97992	-2.13425	4.97992	-2.13425	1.42284	-2.13425	1.42284	1.42284	-2.13425	-2.13425	1.42284	-2.13425	-2.13425	1.42284	-2.13425	-2.13425	1.42284	-2.13425	-2.13425	1.42284	-2.13425	-2.13425	-2.13425	-2.13425	-2.13425	4.97992	1.42284	1.42284	-2.13425	-2.13425	-2.13425	-2.13425	-2.13425	-2.13425	-2.13425	-2.13425	-2.13425	-2.13425	-2.13425	-2.13425	-2.13425	-2.13425	-2.13425	-2.13425	-2.13425	-2.13425	-2.13425
-1.42284	2.13425	-1.42284	-1.42284	-1.42284	-1.42284	-1.42284	-1.42284	2.13425	5.69134	-1.42284	-1.42284	-1.42284	2.13425	2.13425	2.13425	-1.42284	2.13425	-1.42284	-1.42284	-1.42284	-1.42284	2.13425	-1.42284	-1.42284	-1.42284	-1.42284	2.13425	2.13425	-1.42284	2.13425	-1.42284	-1.42284	-1.42284	2.13425	-1.42284	-1.42284	-1.42284	-1.42284	2.13425	-1.42284	-1.42284	-1.42284	-1.42284	-1.42284	-1.42284	-1.42284	-1.42284	-1.42284	-1.42284
-0.177854	3.37923	-0.177854	-0.177854	-0.177854	-0.177854	-0.177854	-0.177854	-0.177854	-0.177854	-0.177854	-0.177854	-0.177854	-0.177854	-0.177854	-0.177854	-0.177854	-0.177854	-0.177854	-0.177854	-0.177854	-0.177854	-0.177854	-0.177854	-0.177854	3.37923	-0.177854	-0.177854	-0.177854	-0.177854	-0.177854	3.37923	-0.177854	-0.177854	3.37923	-0.177854	-0.177854	-0.177854	-0.177854	-0.177854	-0.177854	-0.177854	-0.177854	-0.177854	-0.177854	-0.177854	-0.177854	-0.177854	-0.177854	-0.177854
2.13425	-1.42284	-1.42284	-1.42284	2.13425	5.69134	-1.42284	-1.42284	2.13425	-1.42284	-1.42284	5.69134	-1.42284	-1.42284	2.13425	-1.42284	-1.42284	-1.42284	-1.42284	-1.42284	-1.42284	-1.42284	-1.42284	-1.42284	-1.42284	-1.42284	-1.42284	-1.42284	-1.42284	-1.42284	-1.42284	-1.42284	-1.42284	-1.42284	-1.42284	-1.42284	-1.42284	-1.42284	-1.42284	-1.42284	-1.42284	-1.42284	2.13425	-1.42284	-1.42284	-1.42284	-1.42284	2.13425	9.24843	-1.42284
-0.355709	-0.355709	-0.355709	-0.355709	3.20138	-0.355709	-0.355709	-0.355709	-0.355709	-0.355709	-0.355709	-0.355709	-0.355709	-0.355709	-0.355709	3.20138	-0.355709	-0.355709	-0.355709	-0.355709	-0.355709	-0.355709	-0.355709	-0.355709	-0.355709	-0.355709	-0.355709	-0.355709	-0.355709	-0.355709	-0.355709	-0.355709	-0.355709	-0.355709	-0.355709	-0.355709	-0.355709	-0.355709	-0.355709	-0.355709	-0.355709	-0.355709	-0.355709	-0.355709	3.20138	-0.355709	-0.355709	-0.355709	-0.355709	-0.355709
-1.24498	-1.24498	2.31211	2.31211	-1.24498	-1.24498	-1.24498	-1.24498	5.8692	2.31211	2.31211	-1.24498	-1.24498	-1.24498	-1.24498	-1.24498	2.31211	-1.24498	-1.24498	-1.24498	-1.24498	-1.24498	-1.24498	-1.24498	-1.24498	-1.24498	-1.24498	-1.24498	-1.24498	-1.24498	-1.24498	2.31211	2.31211	2.31211	5.8692	2.31211	-1.24498	2.31211	2.31211	2.31211	-1.24498	-1.24498	-1.24498	-1.24498	-1.24498	-1.24498	-1.24498	-1.24498	-1.24498	-1.24498
-0.177854	-0.177854	-0.177854	-0.177854	-0.177854	-0.177854	-0.177854	-0.177854	-0.177854	-0.177854	3.37923	-0.177854	-0.177854	-0.177854	-0.177854	-0.177854	-0.177854	-0.177854	-0.177854	-0.177854	-0.177854	-0.177854	3.37923	-0.177854	-0.177854	-0.177854	3.37923	-0.177854	-0.177854	-0.177854	-0.177854	-0.177854	-0.177854	-0.177854	-0.177854	-0.177854	-0.177854	-0.177854	-0.177854	-0.177854	-0.177854	-0.177854	-0.177854	-0.177854	-0.177854	-0.177854	-0.177854	-0.177854	-0.177854	-0.177854
3.20138	-0.355709	-0.355709	-0.355709	-0.355709	-0.355709	-0.355709	-0.355709	-0.355709	-0.355709	3.20138	-0.355709	-0.355709	-0.355709	-0.355709	-0.355709	-0.355709	-0.355709	-0.355709	-0.355709	-0.355709	-0.355709	3.20138	-0.355709	-0.355709	-0.355709	-0.355709	6.75847	3.20138	3.20138	-0.355709	-0.355709	-0.355709	-0.355709	-0.355709	-0.355709	-0.355709	-0.355709	-0.355709	-0.355709	-0.355709	-0.355709	-0.355709	-0.355709	-0.355709	-0.355709	-0.355709	-0.355709	3.20138	6.75847
-0.889272	-0.889272	-0.889272	2.66782	2.66782	-0.889272	-0.889272	-0.889272	2.66782	-0.889272	-0.889272	-0.889272	2.66782	-0.889272	-0.889272	-0.889272	-0.889272	-0.889272	2.66782	-0.889272	-0.889272	-0.889272	2.66782	-0.889272	-0.889272	-0.889272	-0.889272	-0.889272	2.66782	-0.889272	-0.889272	-0.889272	-0.889272	-0.889272	-0.889272	-0.889272	-0.889272	-0.889272	-0.889272	-0.889272	-0.889272	-0.889272	-0.889272	-0.889272	-0.889272	-0.889272	-0.889272	-0.889272	-0.889272	-0.889272
-1.24498	-1.24498	-1.24498	2.31211	-1.24498	-1.24498	-1.24498	2.31211	2.31211	2.31211	-1.24498	-1.24498	2.31211	2.31211	-1.24498	-1.24498	-1.24498	-1.24498	-1.24498	2.31211	-1.24498	-1.24498	-1.24498	-1.24498	-1.24498	-1.24498	-1.24498	-1.24498	-1.24498	-1.24498	-1.24498	-1.24498	-1.24498	2.31211	2.31211	-1.24498	-1.24498	-1.24498	-1.24498	2.31211	-1.24498	-1.24498	-1.24498	-1.24498	-1.24498	-1.24498	-1.24498	-1.24498	-1.24498	-1.24498
4.44089e-16	4.44089e-16	4.44089e-16	4.44089e-16	4.44089e-16	4.44089e-16	4.44089e-16	4.44089e-16	4.44089e-16	4.44089e-16	4.44089e-16	4.44089e-16	4.44089e-16	4.44089e-16	4.44089e-16	4.44089e-16	4.44089e-16	4.44089e-16	4.44089e-16	4.44089e-16	4.44089e-16	4.44089e-16	4.44089e-16	4.44089e-16	4.44089e-16	4.44089e-16	4.44089e-16	4.44089e-16	4.44089e-16	3.55709	4.44089e-16	3.55709	4.44089e-16	3.55709	3.55709	3.55709	4.44089e-16	4.44089e-16	4.44089e-16	4.44089e-16	4.44089e-16	4.44089e-16	4.44089e-16	4.44089e-16	4.44089e-16	4.44089e-16	4.44089e-16	4.44089e-16	4.44089e-16	4.44089e-16
-0.533563	-0.533563	-0.533563	-0.533563	-0.533563	-0.533563	-0.533563	-0.533563	3.02353	6.58061	-0.533563	-0.533563	-0.533563	-0.533563	-0.533563	-0.533563	-0.533563	-0.533563	-0.533563	-0.533563	-0.533563	-0.533563	-0.533563	-0.533563	-0.533563	-0.533563	-0.533563	-0.533563	-0.533563	-0.533563	3.02353	-0.533563	3.02353	-0.533563	-0.533563	-0.533563	-0.533563	3.02353	-0.533563	3.02353	3.02353	-0.533563	-0.533563	6.58061	3.02353	-0.533563	-0.533563	-0.533563	3.02353	-0.533563
-0.177854	-0.177854	-0.177854	-0.177854	-0.177854	-0.177854	-0.177854	-0.177854	-0.177854	-0.177854	-0.177854	3.37923	-0.177854	-0.177854	-0.177854	-0.177854	-0.177854	-0.177854	-0.177854	-0.177854	-0.177854	3.37923	3.37923	3.37923	-0.177854	-0.177854	6.93632	3.37923	3.37923	-0.177854	-0.177854	-0.177854	-0.177854	-0.177854	-0.177854	-0.177854	-0.177854	-0.177854	-0.177854	-0.177854	-0.177854	-0.177854	3.37923	-0.177854	-0.177854	3.37923	-0.177854	-0.177854	3.37923	3.37923
2.66782	2.66782	-0.889272	-0.889272	-0.889272	-0.889272	-0.889272	2.66782	-0.889272	-0.889272	-0.889272	-0.889272	-0.889272	-0.889272	-0.889272	2.66782	2.66782	-0.889272	-0.889272	-0.889272	-0.889272	-0.889272	-0.889272	-0.889272	-0.889272	-0.889272	-0.889272	-0.889272	-0.889272	2.66782	2.66782	-0.889272	-0.889272	-0.889272	-0.889272	2.66782	-0.889272	-0.889272	-0.889272	-0.889272	-0.889272	-0.889272	-0.889272	-0.889272	-0.889272	2.66782	-0.889272	-0.889272	6.22491	-0.889272
2.48996	2.48996	-1.06713	-1.06713	-1.06713	-1.06713	-1.06713	2.48996	2.48996	-1.06713	2.48996	2.48996	-1.06713	-1.06713	-1.06713	-1.06713	-1.06713	-1.06713	-1.06713	-1.06713	-1.06713	-1.06713	-1.06713	-1.06713	-1.06713	-1.06713	-1.06713	-1.06713	-1.06713	-1.06713	-1.06713	-1.06713	-1.06713	-1.06713	-1.06713	-1.06713	-1.06713	-1.06713	-1.06713	-1.06713	-1.06713	-1.06713	-1.06713	-1.06713	-1.06713	-1.06713	-1.06713	-1.06713	-1.06713	-1.06713
4.44089e-16	4.44089e-16	4.44089e-16	4.44089e-16	4.44089e-16	4.44089e-16	4.44089e-16	4.44089e-16	4.44089e-16	4.44089e-16	4.44089e-16	4.44089e-16	4.44089e-16	4.44089e-16	4.44089e-16	4.44089e-16	4.44089e-16	4.44089e-16	4.44089e-16	4.44089e-16	4.44089e-16	3.55709	4.44089e-16	4.44089e-16	4.44089e-16	4.44089e-16	4.44089e-16	4.44089e-16	3.55709	4.44089e-16	4.44089e-16	4.44089e-16	4.44089e-16	4.44089e-16	4.44089e-16	4.44089e-16	4.44089e-16	4.44089e-16	4.44089e-16	4.44089e-16	3.55709	3.55709	3.55709	3.55709	4.44089e-16	4.44089e-16	4.44089e-16	4.44089e-16	4.44089e-16	3.55709
-0.533563	-0.533563	-0.533563	3.02353	-0.533563	-0.533563	-0.533563	-0.533563	-0.533563	-0.533563	-0.533563	-0.533563	3.02353	-0.533563	3.02353	-0.533563	-0.533563	-0.533563	-0.533563	-0.533563	-0.533563	-0.533563	-0.533563	-0.533563	-0.533563	-0.533563	-0.533563	-0.533563	3.02353	3.02353	-0.533563	-0.533563	-0.533563	-0.533563	-0.533563	-0.533563	-0.533563	-0.533563	-0.533563	-0.533563	-0.533563	3.02353	-0.533563	-0.533563	3.02353	-0.533563	3.02353	-0.533563	-0.533563	-0.533563
-0.177854	-0.177854	-0.177854	-0.177854	-0.177854	-0.177854	-0.177854	-0.177854	-0.177854	-0.177854	-0.177854	-0.177854	-0.177854	-0.177854	-0.177854	-0.177854	3.37923	-0.177854	-0.177854	-0.177854	-0.177854	-0.177854	-0.177854	-0.177854	-0.177854	-0.177854	-0.177854	-0.177854	-0.177854	-0.177854	-0.177854	-0.177854	-0.177854	-0.177854	-0.177854	-0.177854	-0.177854	-0.177854	-0.177854	-0.177854	-0.177854	3.37923	-0.177854	-0.177854	-0.177854	3.37923	-0.177854	-0.177854	3.37923	-0.177854
3.02353	-0.533563	-0.533563	-0.533563	-0.533563	3.02353	3.02353	-0.533563	-0.533563	-0.533563	-0.533563	-0.533563	-0.533563	-0.533563	-0.533563	-0.533563	-0.533563	-0.533563	-0.533563	-0.533563	-0.533563	-0.533563	-0.533563	3.02353	3.02353	-0.533563	-0.533563	3.02353	-0.533563	-0.533563	-0.533563	-0.533563	3.02353	-0.533563	6.58061	-0.533563	-0.533563	-0.533563	-0.533563	-0.533563	-0.533563	-0.533563	-0.533563	-0.533563	-0.533563	-0.533563	-0.533563	3.02353	-0.533563	-0.533563
-1.06713	-1.06713	-1.06713	-1.06713	2.48996	-1.06713	-1.06713	-1.06713	-1.06713	-1.06713	-1.06713	-1.06713	-1.06713	-1.06713	2.48996	-1.06713	-1.06713	2.48996	6.04705	2.48996	2.48996	-1.06713	2.48996	-1.06713	-1.06713	-1.06713	-1.06713	-1.06713	-1.06713	-1.06713	-1.06713	-1.06713	2.48996	-1.06713	-1.06713	-1.06713	-1.06713	-1.06713	6.04705	-1.06713	2.48996	2.48996	-1.06713	-1.06713	-1.06713	2.48996	-1.06713	-1.06713	-1.06713	-1.06713
-0.889272	-0.889272	-0.889272	-0.889272	-0.889272	-0.889272	-0.889272	2.66782	-0.889272	-0.889272	-0.889272	2.66782	-0.889272	-0.889272	-0.889272	-0.889272	2.66782	-0.889272	2.66782	2.66782	9.78199	2.66782	2.66782	2.66782	2.66782	-0.889272	-0.889272	-0.889272	2.66782	-0.889272	-0.889272	-0.889272	-0.889272	-0.889272	-0.889272	-0.889272	-0.889272	2.66782	-0.889272	-0.889272	-0.889272	-0.889272	2.66782	-0.889272	-0.889272	-0.889272	-0.889272	-0.889272	-0.889272	2.66782
4.44089e-16	4.44089e-16	4.44089e-16	4.44089e-16	4.44089e-16	4.44089e-16	4.44089e-16	4.44089e-16	4.44089e-16	4.44089e-16	4.44089e-16	4.44089e-16	4.44089e-16	4.44089e-16	4.44089e-16	4.44089e-16	4.44089e-16	4.44089e-16	4.44089e-16	4.44089e-16	4.44089e-16	4.44089e-16	4.44089e-16	4.44089e-16	4.44089e-16	4.44089e-16	3.55709	4.44089e-16	4.44089e-16	4.44089e-16	4.44089e-16	4.44089e-16	4.44089e-16	4.44089e-16	4.44089e-16	4.44089e-16	4.44089e-16	4.44089e-16	4.44089e-16	4.44089e-16	4.44089e-16	4.44089e-16	4.44089e-16	4.44089e-16	4.44089e-16	3.55709	4.44089e-16	4.44089e-16	4.44089e-16	4.44089e-16
2.66782	2.66782	-0.889272	-0.889272	-0.889272	-0.889272	-0.889272	-0.889272	-0.889272	-0.889272	2.66782	-0.889272	-0.889272	-0.889272	-0.889272	2.66782	-0.889272	-0.889272	-0.889272	2.66782	-0.889272	2.66782	-0.889272	-0.889272	-0.889272	-0.889272	-0.889272	-0.889272	-0.889272	-0.889272	-0.889272	-0.889272	-0.889272	-0.889272	-0.889272	-0.889272	-0.889272	-0.889272	-0.889272	-0.889272	-0.889272	-0.889272	-0.889272	2.66782	-0.889272	2.66782	-0.889272	2.66782	2.66782	-0.889272
4.44089e-16	4.44089e-16	4.44089e-16	4.44089e-16	4.44089e-16	4.44089e-16	4.44089e-16	4.44089e-16	4.44089e-16	4.44089e-16	4.44089e-16	4.44089e-16	4.44089e-16	4.44089e-16	4.44089e-16	4.44089e-16	4.44089e-16	4.44089e-16	4.44089e-16	4.44089e-16	4.44089e-16	4.44089e-16	4.44089e-16	4.44089e-16	4.44089e-16	4.44089e-16	4.44089e-16	4.44089e-16	4.44089e-16	4.44089e-16	4.44089e-16	4.44089e-16	4.44089e-16	4.44089e-16	4.44089e-16	4.44089e-16	4.44089e-16	4.44089e-16	4.44089e-16	4.44089e-16	4.44089e-16	4.44089e-16	3.55709	4.44089e-16	4.44089e-16	3.55709	4.44089e-16	4.44089e-16	4.44089e-16	4.44089e-16
4.44089e-16	4.44089e-16	4.44089e-16	4.44089e-16	4.44089e-16	4.44089e-16	4.44089e-16	4.44089e-16	4.44089e-16	4.44089e-16	4.44089e-16	4.44089e-16	4.44089e-16	4.44089e-16	4.44089e-16	4.44089e-16	4.44089e-16	4.44089e-16	4.44089e-16	4.44089e-16	3.55709	3.55709	3.55709	4.44089e-16	4.44089e-16	4.44089e-16	4.44089e-16	4.44089e-16	7.11418	3.55709	4.44089e-16	7.11418	4.44089e-16	4.44089e-16	4.44089e-16	4.44089e-16	4.44089e-16	4.44089e-16	4.44089e-16	4.44089e-16	4.44089e-16	4.44089e-16	4.44089e-16	4.44089e-16	4.44089e-16	4.44089e-16	3.55709	4.44089e-16	3.55709	4.44089e-16
-0.355709	-0.355709	-0.355709	3.20138	-0.355709	-0.355709	-0.355709	-0.355709	-0.355709	-0.355709	3.20138	-0.355709	-0.355709	-0.355709	-0.355709	-0.355709	-0.355709	-0.355709	-0.355709	-0.355709	3.20138	-0.355709	-0.355709	-0.355709	-0.355709	-0.355709	-0.355709	-0.355709	-0.355709	-0.355709	-0.355709	-0.355709	-0.355709	-0.355709	-0.355709	-0.355709	-0.355709	-0.355709	-0.355709	-0.355709	-0.355709	3.20138	3.20138	3.20138	3.20138	3.20138	-0.355709	-0.355709	-0.355709	3.20138
-0.889272	-0.889272	6.22491	-0.889272	-0.889272	-0.889272	2.66782	-0.889272	-0.889272	-0.889272	-0.889272	-0.889272	2.66782	-0.889272	-0.889272	-0.889272	-0.889272	2.66782	-0.889272	-0.889272	2.66782	-0.889272	2.66782	2.66782	-0.889272	-0.889272	-0.889272	-0.889272	-0.889272	-0.889272	-0.889272	2.66782	-0.889272	-0.889272	-0.889272	2.66782	-0.889272	2.66782	-0.889272	2.66782	-0.889272	-0.889272	-0.889272	-0.889272	2.66782	-0.889272	-0.889272	-0.889272	2.66782	-0.889272
-2.15749	-2.15749	-2.15749	-2.15749	-2.15749	-2.15749	-2.15749	-2.15749	-2.15749	-2.15749	6.47247	6.47247	-2.15749	6.47247	-2.15749	6.47247	-2.15749	-2.15749	6.47247	-2.15749	-2.15749	-2.15749	-2.15749	-2.15749	-2.15749	-2.15749	-2.15749	-2.15749	6.47247	6.47247	-2.15749	-2.15749	6.47247	6.47247	-2.15749	6.47247	6.47247	-2.15749	-2.15749	-2.15749	-2.15749	-2.15749	-2.15749	-2.15749	-2.15749	-2.15749	-2.15749	-2.15749	-2.15749	-2.15749
-0.862996	-0.862996	7.76696	-0.862996	-0.862996	-0.862996	-0.862996	-0.862996	-0.862996	-0.862996	-0.862996	-0.862996	-0.862996	-0.862996	-0.862996	-0.862996	-0.862996	-0.862996	-0.862996	7.76696	-0.862996	-0.862996	-0.862996	-0.862996	-0.862996	-0.862996	-0.862996	-0.862996	7.76696	-0.862996	-0.862996	-0.862996	-0.862996	-0.862996	-0.862996	-0.862996	-0.862996	-0.862996	-0.862996	-0.862996	-0.862996	-0.862996	-0.862996	-0.862996	-0.862996	-0.862996	-0.862996	-0.862996	-0.862996	-0.862996
-1.11022e-16	-1.11022e-16	-1.11022e-16	-1.11022e-16	-1.11022e-16	-1.11022e-16	-1.11022e-16	-1.11022e-16	-1.11022e-16	-1.11022e-16	-1.11022e-16	-1.11022e-16	-1.11022e-16	-1.11022e-16	-1.11022e-16	-1.11022e-16	-1.11022e-16	-1.11022e-16	-1.11022e-16	-1.11022e-16	-1.11022e-16	8.62996	-1.11022e-16	-1.11022e-16	-1.11022e-16	-1.11022e-16	-1.11022e-16	8.62996	-1.11022e-16	-1.11022e-16	-1.11022e-16	-1.11022e-16	-1.11022e-16	-1.11022e-16	-1.11022e-16	-1.11022e-16	-1.11022e-16	-1.11022e-16	-1.11022e-16	-1.11022e-16	-1.11022e-16	-1.11022e-16	-1.11022e-16	-1.11022e-16	-1.11022e-16	-1.11022e-16	-1.11022e-16	-1.11022e-16	-1.11022e-16	-1.11022e-16
-1.11022e-16	-1.11022e-16	-1.11022e-16	-1.11022e-16	-1.11022e-16	-1.11022e-16	-1.11022e-16	-1.11022e-16	-1.11022e-16	-1.11022e-16	-1.11022e-16	-1.11022e-16	-1.11022e-16	-1.11022e-16	-1.11022e-16	-1.11022e-16	-1.11022e-16	-1.11022e-16	-1.11022e-16	-1.11022e-16	-1.11022e-16	-1.11022e-16	-1.11022e-16	-1.11022e-16	-1.11022e-16	-1.11022e-16	-1.11022e-16	-1.11022e-16	-1.11022e-16	-1.11022e-16	-1.11022e-16	-1.11022e-16	-1.11022e-16	-1.11022e-16	-1.11022e-16	-1.11022e-16	-1.11022e-16	-1.11022e-16	-1.11022e-16	-1.11022e-16	-1.11022e-16	-1.11022e-16	-1.11022e-16	-1.11022e-16	-1.11022e-16	-1.11022e-16	-1.11022e-16	-1.11022e-16	-1.11022e-16	-1.11022e-16
-0.431498	-0.431498	-0.431498	8.19846	-0.431498	-0.431498	-0.431498	-0.431498	-0.431498	-0.431498	-0.431498	-0.431498	-0.431498	-0.431498	-0.431498	-0.431498	-0.431498	-0.431498	-0.431498	-0.431498	-0.431498	-0.431498	-0.431498	-0.431498	-0.431498	-0.431498	-0.431498	-0.431498	-0.431498	-0.431498	-0.431498	-0.431498	-0.431498	-0.431498	-0.431498	-0.431498	-0.431498	-0.431498	-0.431498	-0.431498	8.19846	-0.431498	-0.431498	-0.431498	-0.431498	-0.431498	-0.431498	8.19846	8.19846	-0.431498
7.76696	-0.862996	7.76696	-0.862996	-0.862996	-0.862996	-0.862996	-0.862996	-0.862996	-0.862996	-0.862996	-0.862996	-0.862996	-0.862996	-0.862996	-0.862996	-0.862996	-0.862996	-0.862996	-0.862996	-0.862996	-0.862996	-0.862996	-0.862996	-0.862996	-0.862996	-0.862996	-0.862996	-0.862996	-0.862996	-0.862996	-0.862996	-0.862996	-0.862996	-0.862996	-0.862996	-0.862996	-0.862996	-0.862996	-0.862996	-0.862996	-0.862996	-0.862996	-0.862996	-0.862996	-0.862996	-0.862996	-0.862996	-0.862996	-0.862996
-0.431498	-0.431498	-0.431498	-0.431498	-0.431498	8.19846	-0.431498	-0.431498	-0.431498	-0.431498	-0.431498	-0.431498	-0.431498	-0.431498	-0.431498	-0.431498	-0.431498	-0.431498	-0.431498	-0.431498	-0.431498	-0.431498	-0.431498	-0.431498	-0.431498	-0.431498	-0.431498	-0.431498	-0.431498	-0.431498	-0.431498	-0.431498	-0.431498	-0.431498	-0.431498	-0.431498	-0.431498	-0.431498	-0.431498	-0.431498	-0.431498	-0.431498	-0.431498	-0.431498	-0.431498	-0.431498	-0.431498	-0.431498	-0.431498	-0.431498
-0.862996	-0.862996	-0.862996	-0.862996	-0.862996	-0.862996	7.76696	7.76696	-0.862996	-0.862996	-0.862996	-0.862996	-0.862996	-0.862996	-0.862996	-0.862996	-0.862996	-0.862996	-0.862996	-0.862996	-0.862996	-0.862996	-0.862996	-0.862996	-0.862996	-0.862996	-0.862996	-0.862996	-0.862996	-0.862996	-0.862996	-0.862996	-0.862996	-0.862996	-0.862996	-0.862996	-0.862996	-0.862996	-0.862996	-0.862996	-0.862996	-0.862996	-0.862996	-0.862996	-0.862996	-0.862996	7.76696	-0.862996	-0.862996	-0.862996
2.22045e-16	2.22045e-16	2.22045e-16	2.22045e-16	2.22045e-16	2.22045e-16	2.22045e-16	2.22045e-16	2.22045e-16	2.22045e-16	2.22045e-16	2.22045e-16	2.22045e-16	2.22045e-16	2.22045e-16	2.22045e-16	2.22045e-16	2.22045e-16	2.22045e-16	2.22045e-16	2.22045e-16	2.22045e-16	2.22045e-16	2.22045e-16	2.22045e-16	2.22045e-16	2.22045e-16	2.22045e-16	2.22045e-16	2.22045e-16	2.22045e-16	2.22045e-16	2.22045e-16	2.22045e-16	2.22045e-16	2.22045e-16	2.22045e-16	2.22045e-16	2.22045e-16	2.22045e-16	2.22045e-16	2.22045e-16	2.22045e-16	2.22045e-16	2.22045e-16	2.22045e-16	2.22045e-16	2.22045e-16	2.22045e-16	2.22045e-16
-1.11022e-16	-1.11022e-16	-1.11022e-16	-1.11022e-16	-1.11022e-16	-1.11022e-16	-1.11022e-16	-1.11022e-16	-1.11022e-16	-1.11022e-16	-1.11022e-16	-1.11022e-16	-1.11022e-16	-1.11022e-16	-1.11022e-16	-1.11022e-16	-1.11022e-16	-1.11022e-16	-1.11022e-16	-1.11022e-16	-1.11022e-16	-1.11022e-16	-1.11022e-16	-1.11022e-16	-1.11022e-16	-1.11022e-16	-1.11022e-16	-1.11022e-16	-1.11022e-16	-1.11022e-16	-1.11022e-16	-1.11022e-16	-1.11022e-16	-1.11022e-16	-1.11022e-16	-1.11022e-16	-1.11022e-16	-1.11022e-16	-1.11022e-16	-1.11022e-16	-1.11022e-16	-1.11022e-16	-1.11022e-16	-1.11022e-16	-1.11022e-16	-1.11022e-16	-1.11022e-16	-1.11022e-16	-1.11022e-16	-1.11022e-16
4.44089e-16	4.44089e-16	4.44089e-16	4.44089e-16	4.44089e-16	4.44089e-16	4.44089e-16	4.44089e-16	4.44089e-16	4.44089e-16	4.44089e-16	4.44089e-16	4.44089e-16	4.44089e-16	4.44089e-16	4.44089e-16	4.44089e-16	4.44089e-16	4.44089e-16	4.44089e-16	4.44089e-16	4.44089e-16	4.44089e-16	4.44089e-16	4.44089e-16	4.44089e-16	4.44089e-16	4.44089e-16	4.44089e-16	4.44089e-16	4.44089e-16	4.44089e-16	4.44089e-16	4.44089e-16	4.44089e-16	4.44089e-16	4.44089e-16	4.44089e-16	4.44089e-16	4.44089e-16	4.44089e-16	4.44089e-16	4.44089e-16	4.44089e-16	4.44089e-16	4.44089e-16	4.44089e-16	4.44089e-16	4.44089e-16	4.44089e-16
-0.431498	-0.431498	-0.431498	-0.431498	-0.431498	8.19846	-0.431498	-0.431498	-0.431498	-0.431498	-0.431498	-0.431498	-0.431498	-0.431498	-0.431498	-0.431498	-0.431498	-0.431498	-0.431498	-0.431498	-0.431498	-0.431498	-0.431498	-0.431498	-0.431498	-0.431498	-0.431498	-0.431498	-0.431498	-0.431498	-0.431498	-0.431498	16.8284	-0.431498	-0.431498	-0.431498	-0.431498	-0.431498	-0.431498	-0.431498	-0.431498	-0.431498	-0.431498	-0.431498	-0.431498	-0.431498	-0.431498	-0.431498	-0.431498	-0.431498
-1.11022e-16	-1.11022e-16	-1.11022e-16	-1.11022e-16	-1.11022e-16	-1.11022e-16	-1.11022e-16	-1.11022e-16	-1.11022e-16	-1.11022e-16	-1.11022e-16	-1.11022e-16	-1.11022e-16	-1.11022e-16	-1.11022e-16	-1.11022e-16	-1.11022e-16	-1.11022e-16	-1.11022e-16	-1.11022e-16	-1.11022e-16	-1.11022e-16	-1.11022e-16	-1.11022e-16	-1.11022e-16	-1.11022e-16	-1.11022e-16	-1.11022e-16	-1.11022e-16	-1.11022e-16	-1.11022e-16	-1.11022e-16	-1.11022e-16	-1.11022e-16	-1.11022e-16	-1.11022e-16	-1.11022e-16	-1.11022e-16	-1.11022e-16	-1.11022e-16	-1.11022e-16	-1.11022e-16	-1.11022e-16	-1.11022e-16	-1.11022e-16	-1.11022e-16	-1.11022e-16	-1.11022e-16	-1.11022e-16	-1.11022e-16
-2.22045e-16	-2.22045e-16	-2.22045e-16	-2.22045e-16	-2.22045e-16	-2.22045e-16	-2.22045e-16	-2.22045e-16	-2.22045e-16	-2.22045e-16	-2.22045e-16	-2.22045e-16	-2.22045e-16	-2.22045e-16	-2.22045e-16	-2.22045e-16	-2.22045e-16	-2.22045e-16	-2.22045e-16	-2.22045e-16	-2.22045e-16	-2.22045e-16	-2.22045e-16	-2.22045e-16	-2.22045e-16	-2.22045e-16	-2.22045e-16	-2.22045e-16	-2.22045e-16	-2.22045e-16	-2.22045e-16	-2.22045e-16	-2.22045e-16	-2.22045e-16	-2.22045e-16	-2.22045e-16	-2.22045e-16	-2.22045e-16	-2.22045e-16	-2.22045e-16	-2.22045e-16	-2.22045e-16	-2.22045e-16	-2.22045e-16	-2.22045e-16	-2.22045e-16	-2.22045e-16	-2.22045e-16	-2.22045e-16	-2.22045e-16
-0.862996	-0.862996	-0.862996	-0.862996	-0.862996	-0.862996	7.76696	-0.862996	-0.862996	-0.862996	-0.862996	-0.862996	-0.862996	-0.862996	-0.862996	-0.862996	-0.862996	-0.862996	7.76696	-0.862996	-0.862996	-0.862996	-0.862996	-0.862996	-0.862996	-0.862996	-0.862996	-0.862996	-0.862996	-0.862996	-0.862996	-0.862996	-0.862996	-0.862996	-0.862996	-0.862996	-0.862996	-0.862996	-0.862996	-0.862996	-0.862996	-0.862996	-0.862996	-0.862996	-0.862996	-0.862996	-0.862996	-0.862996	-0.862996	-0.862996
-0.431498	-0.431498	-0.431498	-0.431498	-0.431498	-0.431498	-0.431498	-0.431498	8.19846	-0.431498	-0.431498	-0.431498	-0.431498	-0.431498	-0.431498	-0.431498	-0.431498	-0.431498	-0.431498	-0.431498	-0.431498	-0.431498	-0.431498	-0.431498	-0.431498	-0.431498	-0.431498	-0.431498	-0.431498	-0.431498	-0.431498	-0.431498	-0.431498	-0.431498	-0.431498	-0.431498	-0.431498	-0.431498	-0.431498	-0.431498	-0.431498	-0.431498	-0.431498	-0.431498	-0.431498	-0.431498	-0.431498	-0.431498	-0.431498	-0.431498
-0.431498	-0.431498	-0.431498	-0.431498	-0.431498	-0.431498	-0.431498	-0.431498	-0.431498	-0.431498	-0.431498	-0.431498	-0.431498	-0.431498	-0.431498	-0.431498	-0.431498	-0.431498	8.19846	-0.431498	-0.431498	-0.431498	16.8284	-0.431498	-0.431498	-0.431498	-0.431498	-0.431498	-0.431498	-0.431498	-0.431498	-0.431498	-0.431498	-0.431498	-0.431498	-0.431498	-0.431498	-0.431498	-0.431498	-0.431498	-0.431498	-0.431498	-0.431498	-0.431498	-0.431498	-0.431498	-0.431498	-0.431498	-0.431498	-0.431498
-0.431498	-0.431498	-0.431498	-0.431498	8.19846	-0.431498	-0.431498	-0.431498	-0.431498	-0.431498	-0.431498	-0.431498	-0.431498	-0.431498	-0.431498	-0.431498	-0.431498	-0.431498	-0.431498	-0.431498	-0.431498	8.19846	-0.431498	-0.431498	-0.431498	-0.431498	-0.431498	-0.431498	-0.431498	-0.431498	-0.431498	-0.431498	8.19846	-0.431498	-0.431498	-0.431498	-0.431498	-0.431498	-0.431498	-0.431498	-0.431498	-0.431498	-0.431498	-0.431498	-0.431498	-0.431498	-0.431498	-0.431498	-0.431498	-0.431498
-0.862996	-0.862996	-0.862996	-0.862996	-0.862996	-0.862996	16.3969	-0.862996	-0.862996	-0.862996	-0.862996	-0.862996	-0.862996	-0.862996	-0.862996	-0.862996	-0.862996	-0.862996	-0.862996	-0.862996	-0.862996	-0.862996	-0.862996	-0.862996	-0.862996	-0.862996	-0.862996	-0.862996	-0.862996	-0.862996	-0.862996	-0.862996	-0.862996	-0.862996	-0.862996	-0.862996	-0.862996	-0.862996	-0.862996	-0.862996	-0.862996	-0.862996	7.76696	-0.862996	-0.862996	-0.862996	-0.862996	-0.862996	-0.862996	-0.862996
6.90397	-1.72599	-1.72599	-1.72599	-1.72599	-1.72599	6.90397	6.90397	-1.72599	-1.72599	6.90397	-1.72599	-1.72599	-1.72599	-1.72599	-1.72599	-1.72599	-1.72599	-1.72599	-1.72599	-1.72599	-1.72599	-1.72599	-1.72599	-1.72599	-1.72599	-1.72599	-1.72599	-1.72599	-1.72599	-1.72599	-1.72599	-1.72599	-1.72599	-1.72599	-1.72599	-1.72599	-1.72599	-1.72599	-1.72599	-1.72599	-1.72599	-1.72599	-1.72599	-1.72599	-1.72599	-1.72599	-1.72599	-1.72599	-1.72599
-1.29449	-1.29449	7.33547	-1.29449	-1.29449	-1.29449	-1.29449	7.33547	7.33547	-1.29449	-1.29449	-1.29449	-1.29449	-1.29449	-1.29449	-1.29449	-1.29449	-1.29449	-1.29449	-1.29449	7.33547	-1.29449	-1.29449	-1.29449	-1.29449	-1.29449	-1.29449	-1.29449	-1.29449	-1.29449	-1.29449	-1.29449	-1.29449	-1.29449	-1.29449	-1.29449	-1.29449	-1.29449	-1.29449	-1.29449	-1.29449	-1.29449	-1.29449	-1.29449	-1.29449	-1.29449	-1.29449	-1.29449	-1.29449	-1.29449
-2.22045e-16	-2.22045e-16	-2.22045e-16	-2.22045e-16	-2.22045e-16	-2.22045e-16	-2.22045e-16	-2.22045e-16	-2.22045e-16	-2.22045e-16	-2.22045e-16	-2.22045e-16	-2.22045e-16	-2.22045e-16	-2.22045e-16	-2.22045e-16	-2.22045e-16	-2.22045e-16	-2.22045e-16	-2.22045e-16	-2.22045e-16	-2.22045e-16	-2.22045e-16	-2.22045e-16	-2.22045e-16	-2.22045e-16	-2.22045e-16	8.62996	-2.22045e-16	-2.22045e-16	-2.22045e-16	-2.22045e-16	-2.22045e-16	-2.22045e-16	-2.22045e-16	-2.22045e-16	-2.22045e-16	-2.22045e-16	-2.22045e-16	-2.22045e-16	-2.22045e-16	-2.22045e-16	-2.22045e-16	-2.22045e-16	-2.22045e-16	-2.22045e-16	-2.22045e-16	-2.22045e-16	-2.22045e-16	-2.22045e-16
-1.11022e-16	-1.11022e-16	-1.11022e-16	-1.11022e-16	-1.11022e-16	-1.11022e-16	-1.11022e-16	-1.11022e-16	-1.11022e-16	-1.11022e-16	-1.11022e-16	-1.11022e-16	-1.11022e-16	-1.11022e-16	-1.11022e-16	-1.11022e-16	-1.11022e-16	-1.11022e-16	-1.11022e-16	-1.11022e-16	-1.11022e-16	-1.11022e-16	-1.11022e-16	-1.11022e-16	-1.11022e-16	-1.11022e-16	-1.11022e-16	-1.11022e-16	-1.11022e-16	-1.11022e-16	-1.11022e-16	-1.11022e-16	-1.11022e-16	-1.11022e-16	-1.11022e-16	-1.11022e-16	-1.11022e-16	-1.11022e-16	-1.11022e-16	-1.11022e-16	-1.11022e-16	-1.11022e-16	-1.11022e-16	-1.11022e-16	-1.11022e-16	-1.11022e-16	-1.11022e-16	-1.11022e-16	-1.11022e-16	-1.11022e-16
-1.72599	6.90397	-1.72599	6.90397	-1.72599	-1.72599	-1.72599	-1.72599	-1.72599	-1.72599	-1.72599	-1.72599	-1.72599	-1.72599	-1.72599	-1.72599	6.90397	-1.72599	6.90397	-1.72599	-1.72599	-1.72599	-1.72599	-1.72599	-1.72599	-1.72599	-1.72599	-1.72599	-1.72599	-1.72599	-1.72599	-1.72599	-1.72599	-1.72599	-1.72599	-1.72599	-1.72599	-1.72599	-1.72599	-1.72599	-1.72599	-1.72599	-1.72599	-1.72599	-1.72599	-1.72599	-1.72599	-1.72599	-1.72599	-1.72599
-1.29449	7.33547	-1.29449	-1.29449	-1.29449	7.33547	-1.29449	7.33547	-1.29449	-1.29449	-1.29449	-1.29449	-1.29449	-1.29449	-1.29449	-1.29449	-1.29449	-1.29449	-1.29449	-1.29449	-1.29449	-1.29449	-1.29449	-1.29449	-1.29449	7.33547	-1.29449	-1.29449	-1.29449	-1.29449	-1.29449	-1.29449	-1.29449	-1.29449	-1.29449	-1.29449	-1.29449	-1.29449	-1.29449	-1.29449	-1.29449	-1.29449	-1.29449	-1.29449	-1.29449	-1.29449	-1.29449	-1.29449	-1.29449	-1.29449
2.22045e-16	2.22045e-16	2.22045e-16	2.22045e-16	2.22045e-16	2.22045e-16	2.22045e-16	2.22045e-16	2.22045e-16	2.22045e-16	2.22045e-16	2.22045e-16	2.22045e-16	2.22045e-16	2.22045e-16	2.22045e-16	2.22045e-16	2.22045e-16	2.22045e-16	2.22045e-16	2.22045e-16	2.22045e-16	2.22045e-16	2.22045e-16	2.22045e-16	2.22045e-16	2.22045e-16	8.62996	2.22045e-16	2.22045e-16	2.22045e-16	2.22045e-16	2.22045e-16	2.22045e-16	2.22045e-16	2.22045e-16	2.22045e-16	2.22045e-16	2.22045e-16	2.22045e-16	2.22045e-16	2.22045e-16	2.22045e-16	2.22045e-16	2.22045e-16	2.22045e-16	2.22045e-16	2.22045e-16	2.22045e-16	2.22045e-16
4.74648	-3.88348	-3.88348	4.74648	4.74648	-3.88348	-3.88348	-3.88348	-3.88348	-3.88348	4.74648	-3.88348	4.74648	-3.88348	-3.88348	-3.88348	4.74648	-3.88348	13.3764	4.74648	-3.88348	4.74648	4.74648	-3.88348	-3.88348	4.74648	-3.88348	4.74648	-3.88348	-3.88348	-3.88348	4.74648	4.74648	-3.88348	-3.88348	-3.88348	-3.88348	-3.88348	-3.88348	-3.88348	-3.88348	-3.88348	-3.88348	-3.88348	-3.88348	-3.88348	-3.88348	-3.88348	-3.88348	-3.88348
-2.58899	-2.58899	-2.58899	-2.58899	-2.58899	-2.58899	-2.58899	6.04097	-2.58899	-2.58899	-2.58899	-2.58899	14.6709	6.04097	6.04097	-2.58899	6.04097	-2.58899	-2.58899	-2.58899	-2.58899	-2.58899	14.6709	-2.58899	-2.58899	-2.58899	-2.58899	-2.58899	-2.58899	-2.58899	-2.58899	-2.58899	-2.58899	-2.58899	-2.58899	-2.58899	-2.58899	-2.58899	-2.58899	-2.58899	-2.58899	-2.58899	-2.58899	-2.58899	-2.58899	-2.58899	-2.58899	-2.58899	-2.58899	-2.58899
-0.862996	7.76696	-0.862996	-0.862996	-0.862996	-0.862996	-0.862996	-0.862996	-0.862996	7.76696	-0.862996	-0.862996	-0.862996	-0.862996	-0.862996	-0.862996	-0.862996	-0.862996	-0.862996	-0.862996	-0.862996	-0.862996	-0.862996	-0.862996	-0.862996	-0.862996	-0.862996	-0.862996	-0.862996	-0.862996	-0.862996	-0.862996	-0.862996	-0.862996	-0.862996	-0.862996	-0.862996	-0.862996	-0.862996	-0.862996	-0.862996	-0.862996	-0.862996	-0.862996	-0.862996	-0.862996	-0.862996	-0.862996	-0.862996	-0.862996
-1.72599	-1.72599	-1.72599	-1.72599	6.90397	-1.72599	6.90397	6.90397	-1.72599	-1.72599	-1.72599	6.90397	-1.72599	-1.72599	-1.72599	-1.72599	-1.72599	-1.72599	-1.72599	-1.72599	-1.72599	-1.72599	-1.72599	-1.72599	-1.72599	-1.72599	-1.72599	-1.72599	-1.72599	-1.72599	-1.72599	-1.72599	-1.72599	-1.72599	-1.72599	-1.72599	-1.72599	-1.72599	-1.72599	-1.72599	-1.72599	-1.72599	-1.72599	-1.72599	-1.72599	-1.72599	-1.72599	-1.72599	-1.72599	-1.72599
-1.29449	-1.29449	-1.29449	-1.29449	-1.29449	-1.29449	-1.29449	-1.29449	-1.29449	-1.29449	-1.29449	-1.29449	-1.29449	-1.29449	-1.29449	15.9654	7.33547	-1.29449	-1.29449	-1.29449	-1.29449	-1.29449	-1.29449	-1.29449	-1.29449	-1.29449	-1.29449	-1.29449	-1.29449	-1.29449	-1.29449	-1.29449	-1.29449	-1.29449	-1.29449	-1.29449	-1.29449	-1.29449	-1.29449	-1.29449	-1.29449	-1.29449	-1.29449	7.33547	-1.29449	-1.29449	-1.29449	7.33547	-1.29449	-1.29449
22.8694	-3.02049	-3.02049	5.60947	-3.02049	-3.02049	-3.02049	-3.02049	-3.02049	14.2394	-3.02049	-3.02049	-3.02049	-3.02049	-3.02049	5.60947	-3.02049	-3.02049	-3.02049	-3.02049	-3.02049	-3.02049	-3.02049	-3.02049	-3.02049	-3.02049	-3.02049	-3.02049	-3.02049	-3.02049	-3.02049	-3.02049	-3.02049	-3.02049	-3.02049	-3.02049	-3.02049	-3.02049	-3.02049	-3.02049	-3.02049	-3.02049	-3.02049	-3.02049	-3.02049	-3.02049	-3.02049	-3.02049	-3.02049	-3.02049
-2.22045e-16	-2.22045e-16	-2.22045e-16	-2.22045e-16	-2.22045e-16	-2.22045e-16	-2.22045e-16	-2.22045e-16	-2.22045e-16	-2.22045e-16	-2.22045e-16	-2.22045e-16	-2.22045e-16	-2.22045e-16	-2.22045e-16	-2.22045e-16	-2.22045e-16	-2.22045e-16	-2.22045e-16	-2.22045e-16	-2.22045e-16	-2.22045e-16	-2.22045e-16	-2.22045e-16	-2.22045e-16	8.62996	-2.22045e-16	-2.22045e-16	-2.22045e-16	-2.22045e-16	-2.22045e-16	8.62996	8.62996	-2.22045e-16	-2.22045e-16	-2.22045e-16	-2.22045e-16	-2.22045e-16	-2.22045e-16	-2.22045e-16	-2.22045e-16	-2.22045e-16	-2.22045e-16	-2.22045e-16	-2.22045e-16	-2.22045e-16	-2.22045e-16	-2.22045e-16	-2.22045e-16	-2.22045e-16
6.90397	-1.72599	-1.72599	-1.72599	-1.72599	6.90397	-1.72599	-1.72599	-1.72599	6.90397	-1.72599	-1.72599	-1.72599	6.90397	-1.72599	-1.72599	-1.72599	-1.72599	-1.72599	-1.72599	-1.72599	-1.72599	6.90397	-1.72599	-1.72599	-1.72599	-1.72599	-1.72599	-1.72599	-1.72599	-1.72599	-1.72599	-1.72599	-1.72599	-1.72599	-1.72599	-1.72599	-1.72599	-1.72599	-1.72599	-1.72599	-1.72599	-1.72599	-1.72599	-1.72599	-1.72599	-1.72599	-1.72599	-1.72599	-1.72599
-1.72599	-1.72599	-1.72599	-1.72599	-1.72599	-1.72599	-1.72599	-1.72599	-1.72599	-1.72599	-1.72599	-1.72599	-1.72599	15.5339	6.90397	-1.72599	-1.72599	-1.72599	6.90397	-1.72599	-1.72599	-1.72599	15.5339	-1.72599	-1.72599	-1.72599	-1.72599	6.90397	15.5339	-1.72599	-1.72599	-1.72599	-1.72599	-1.72599	-1.72599	-1.72599	-1.72599	-1.72599	-1.72599	-1.72599	-1.72599	-1.72599	-1.72599	-1.72599	-1.72599	-1.72599	-1.72599	-1.72599	-1.72599	-1.72599
-1.29449	7.33547	-1.29449	7.33547	-1.29449	-1.29449	-1.29449	-1.29449	-1.29449	7.33547	-1.29449	-1.29449	-1.29449	-1.29449	-1.29449	-1.29449	-1.29449	-1.29449	-1.29449	-1.29449	-1.29449	-1.29449	-1.29449	-1.29449	-1.29449	-1.29449	-1.29449	-1.29449	-1.29449	-1.29449	-1.29449	-1.29449	-1.29449	-1.29449	-1.29449	-1.29449	-1.29449	-1.29449	-1.29449	-1.29449	-1.29449	-1.29449	-1.29449	-1.29449	-1.29449	-1.29449	-1.29449	-1.29449	-1.29449	-1.29449
-1.11022e-16	-1.11022e-16	-1.11022e-16	-1.11022e-16	-1.11022e-16	-1.11022e-16	-1.11022e-16	-1.11022e-16	-1.11022e-16	-1.11022e-16	-1.11022e-16	-1.11022e-16	-1.11022e-16	-1.11022e-16	-1.11022e-16	-1.11022e-16	-1.11022e-16	-1.11022e-16	-1.11022e-16	-1.11022e-16	-1.11022e-16	-1.11022e-16	-1.11022e-16	-1.11022e-16	-1.11022e-16	-1.11022e-16	-1.11022e-16	-1.11022e-16	-1.11022e-16	-1.11022e-16	-1.11022e-16	-1.11022e-16	-1.11022e-16	-1.11022e-16	-1.11022e-16	-1.11022e-16	-1.11022e-16	-1.11022e-16	-1.11022e-16	-1.11022e-16	-1.11022e-16	-1.11022e-16	-1.11022e-16	-1.11022e-16	-1.11022e-16	-1.11022e-16	-1.11022e-16	-1.11022e-16	-1.11022e-16	-1.11022e-16
-1.11022e-16	-1.11022e-16	-1.11022e-16	-1.11022e-16	-1.11022e-16	-1.11022e-16	-1.11022e-16	-1.11022e-16	-1.11022e-16	-1.11022e-16	-1.11022e-16	-1.11022e-16	-1.11022e-16	-1.11022e-16	-1.11022e-16	-1.11022e-16	-1.11022e-16	-1.11022e-16	-1.11022e-16	-1.11022e-16	-1.11022e-16	-1.11022e-16	-1.11022e-16	-1.11022e-16	-1.11022e-16	-1.11022e-16	-1.11022e-16	-1.11022e-16	-1.11022e-16	-1.11022e-16	-1.11022e-16	-1.11022e-16	-1.11022e-16	-1.11022e-16	-1.11022e-16	-1.11022e-16	-1.11022e-16	-1.11022e-16	-1.11022e-16	-1.11022e-16	-1.11022e-16	-1.11022e-16	-1.11022e-16	-1.11022e-16	8.62996	-1.11022e-16	-1.11022e-16	-1.11022e-16	-1.11022e-16	-1.11022e-16
-2.15749	-2.15749	-2.15749	6.47247	-2.15749	-2.15749	-2.15749	-2.15749	-2.15749	-2.15749	-2.15749	-2.15749	-2.15749	6.47247	-2.15749	-2.15749	-2.15749	23.7324	-2.15749	-2.15749	-2.15749	-2.15749	-2.15749	-2.15749	-2.15749	-2.15749	6.47247	6.47247	-2.15749	-2.15749	6.47247	-2.15749	-2.15749	-2.15749	-2.15749	-2.15749	-2.15749	-2.15749	-2.15749	-2.15749	-2.15749	-2.15749	-2.15749	-2.15749	-2.15749	-2.15749	-2.15749	-2.15749	-2.15749	-2.15749
6.90397	-1.72599	-1.72599	-1.72599	-1.72599	-1.72599	-1.72599	6.90397	-1.72599	-1.72599	-1.72599	-1.72599	-1.72599	6.90397	-1.72599	6.90397	-1.72599	-1.72599	-1.72599	-1.72599	-1.72599	-1.72599	-1.72599	-1.72599	-1.72599	-1.72599	-1.72599	-1.72599	-1.72599	-1.72599	-1.72599	6.90397	-1.72599	-1.72599	-1.72599	-1.72599	-1.72599	-1.72599	-1.72599	-1.72599	6.90397	-1.72599	-1.72599	-1.72599	-1.72599	-1.72599	-1.72599	-1.72599	-1.72599	-1.72599
5.60947	14.2394	-3.02049	-3.02049	5.60947	14.2394	-3.02049	-3.02049	-3.02049	-3.02049	-3.02049	-3.02049	5.60947	-3.02049	-3.02049	-3.02049	-3.02049	-3.02049	-3.02049	-3.02049	-3.02049	-3.02049	-3.02049	-3.02049	-3.02049	-3.02049	-3.02049	-3.02049	-3.02049	-3.02049	-3.02049	-3.02049	-3.02049	-3.02049	-3.02049	-3.02049	-3.02049	-3.02049	-3.02049	-3.02049	-3.02049	-3.02049	-3.02049	-3.02049	-3.02049	-3.02049	-3.02049	-3.02049	-3.02049	-3.02049
-0.431498	-0.431498	-0.431498	-0.431498	-0.431498	-0.431498	-0.431498	-0.431498	-0.431498	-0.431498	-0.431498	-0.431498	-0.431498	-0.431498	-0.431498	-0.431498	-0.431498	-0.431498	-0.431498	8.19846	8.19846	-0.431498	-0.431498	-0.431498	-0.431498	-0.431498	-0.431498	-0.431498	-0.431498	8.19846	-0.431498	-0.431498	-0.431498	-0.431498	-0.431498	-0.431498	-0.431498	-0.431498	-0.431498	-0.431498	-0.431498	-0.431498	-0.431498	-0.431498	-0.431498	-0.431498	-0.431498	-0.431498	-0.431498	-0.431498
-1.11022e-16	-1.11022e-16	-1.11022e-16	-1.11022e-16	-1.11022e-16	-1.11022e-16	-1.11022e-16	-1.11022e-16	-1.11022e-16	-1.11022e-16	-1.11022e-16	-1.11022e-16	-1.11022e-16	-1.11022e-16	-1.11022e-16	-1.11022e-16	-1.11022e-16	-1.11022e-16	-1.11022e-16	-1.11022e-16	-1.11022e-16	-1.11022e-16	-1.11022e-16	-1.11022e-16	-1.11022e-16	-1.11022e-16	-1.11022e-16	-1.11022e-16	-1.11022e-16	-1.11022e-16	-1.11022e-16	-1.11022e-16	-1.11022e-16	-1.11022e-16	-1.11022e-16	-1.11022e-16	-1.11022e-16	-1.11022e-16	-1.11022e-16	-1.11022e-16	-1.11022e-16	-1.11022e-16	-1.11022e-16	-1.11022e-16	-1.11022e-16	-1.11022e-16	-1.11022e-16	-1.11022e-16	-1.11022e-16	-1.11022e-16
-1.29449	-1.29449	-1.29449	-1.29449	-1.29449	-1.29449	7.33547	-1.29449	-1.29449	-1.29449	-1.29449	7.33547	-1.29449	-1.29449	7.33547	-1.29449	-1.29449	-1.29449	-1.29449	-1.29449	-1.29449	-1.29449	-1.29449	-1.29449	-1.29449	-1.29449	-1.29449	-1.29449	-1.29449	-1.29449	-1.29449	-1.29449	-1.29449	-1.29449	-1.29449	-1.29449	-1.29449	-1.29449	-1.29449	-1.29449	-1.29449	-1.29449	-1.29449	-1.29449	-1.29449	-1.29449	-1.29449	-1.29449	-1.29449	-1.29449
-1.29449	-1.29449	-1.29449	-1.29449	-1.29449	15.9654	7.33547	-1.29449	-1.29449	-1.29449	-1.29449	-1.29449	-1.29449	-1.29449	-1.29449	-1.29449	-1.29449	-1.29449	-1.29449	-1.29449	-1.29449	-1.29449	-1.29449	-1.29449	-1.29449	-1.29449	-1.29449	-1.29449	-1.29449	-1.29449	-1.29449	-1.29449	-1.29449	-1.29449	7.33547	-1.29449	-1.29449	-1.29449	-1.29449	-1.29449	-1.29449	-1.29449	-1.29449	-1.29449	-1.29449	-1.29449	-1.29449	-1.29449	-1.29449	-1.29449
-1.29449	-1.29449	-1.29449	-1.29449	-1.29449	-1.29449	-1.29449	7.33547	-1.29449	-1.29449	-1.29449	-1.29449	-1.29449	-1.29449	-1.29449	-1.29449	7.33547	-1.29449	-1.29449	7.33547	-1.29449	-1.29449	-1.29449	-1.29449	7.33547	-1.29449	-1.29449	-1.29449	-1.29449	-1.29449	-1.29449	-1.29449	-1.29449	-1.29449	-1.29449	-1.29449	-1.29449	-1.29449	-1.29449	-1.29449	-1.29449	-1.29449	-1.29449	-1.29449	-1.29449	-1.29449	-1.29449	-1.29449	-1.29449	-1.29449
-1.29449	-1.29449	-1.29449	-1.29449	-1.29449	-1.29449	7.33547	7.33547	-1.29449	-1.29449	-1.29449	-1.29449	-1.29449	-1.29449	-1.29449	-1.29449	-1.29449	-1.29449	7.33547	-1.29449	-1.29449	-1.29449	-1.29449	7.33547	-1.29449	-1.29449	-1.29449	-1.29449	-1.29449	-1.29449	-1.29449	-1.29449	-1.29449	-1.29449	-1.29449	-1.29449	-1.29449	-1.29449	-1.29449	-1.29449	-1.29449	-1.29449	-1.29449	-1.29449	-1.29449	-1.29449	-1.29449	-1.29449	-1.29449	-1.29449
-0.862996	-0.862996	-0.862996	-0.862996	-0.862996	-0.862996	-0.862996	-0.862996	-0.862996	7.76696	-0.862996	-0.862996	-0.862996	-0.862996	-0.862996	7.76696	-0.862996	-0.862996	-0.862996	-0.862996	-0.862996	-0.862996	-0.862996	-0.862996	-0.862996	7.76696	-0.862996	-0.862996	-0.862996	7.76696	16.3969	-0.862996	-0.862996	-0.862996	-0.862996	-0.862996	-0.862996	-0.862996	-0.862996	-0.862996	-0.862996	-0.862996	-0.862996	-0.862996	-0.862996	-0.862996	-0.862996	-0.862996	-0.862996	-0.862996
-1.29449	-1.29449	-1.29449	-1.29449	-1.29449	-1.29449	-1.29449	-1.29449	-1.29449	-1.29449	-1.29449	7.33547	-1.29449	-1.29449	-1.29449	7.33547	-1.29449	7.33547	-1.29449	-1.29449	-1.29449	-1.29449	-1.29449	-1.29449	-1.29449	-1.29449	-1.29449	-1.29449	-1.29449	-1.29449	-1.29449	-1.29449	-1.29449	-1.29449	-1.29449	-1.29449	-1.29449	-1.29449	-1.29449	-1.29449	-1.29449	-1.29449	-1.29449	-1.29449	-1.29449	-1.29449	-1.29449	-1.29449	-1.29449	-1.29449
-1.11022e-16	-1.11022e-16	-1.11022e-16	-1.11022e-16	-1.11022e-16	-1.11022e-16	-1.11022e-16	-1.11022e-16	-1.11022e-16	-1.11022e-16	-1.11022e-16	-1.11022e-16	-1.11022e-16	-1.11022e-16	-1.11022e-16	-1.11022e-16	-1.11022e-16	-1.11022e-16	-1.11022e-16	-1.11022e-16	-1.11022e-16	-1.11022e-16	-1.11022e-16	-1.11022e-16	-1.11022e-16	-1.11022e-16	-1.11022e-16	-1.11022e-16	-1.11022e-16	-1.11022e-16	-1.11022e-16	-1.11022e-16	-1.11022e-16	-1.11022e-16	-1.11022e-16	-1.11022e-16	-1.11022e-16	-1.11022e-16	-1.11022e-16	-1.11022e-16	-1.11022e-16	-1.11022e-16	-1.11022e-16	-1.11022e-16	-1.11022e-16	-1.11022e-16	-1.11022e-16	-1.11022e-16	-1.11022e-16	-1.11022e-16
8.19846	-0.431498	-0.431498	-0.431498	-0.431498	-0.431498	-0.431498	-0.431498	-0.431498	-0.431498	-0.431498	-0.431498	-0.431498	-0.431498	-0.431498	-0.431498	-0.431498	-0.431498	-0.431498	-0.431498	-0.431498	-0.431498	-0.431498	8.19846	-0.431498	-0.431498	-0.431498	-0.431498	-0.431498	-0.431498	8.19846	-0.431498	-0.431498	-0.431498	-0.431498	-0.431498	-0.431498	-0.431498	-0.431498	-0.431498	-0.431498	-0.431498	-0.431498	-0.431498	-0.431498	-0.431498	-0.431498	-0.431498	-0.431498	-0.431498
6.90397	15.5339	6.90397	-1.72599	-1.72599	-1.72599	-1.72599	-1.72599	-1.72599	-1.72599	-1.72599	-1.72599	-1.72599	-1.72599	-1.72599	-1.72599	-1.72599	-1.72599	-1.72599	-1.72599	-1.72599	6.90397	-1.72599	-1.72599	-1.72599	-1.72599	-1.72599	-1.72599	-1.72599	-1.72599	-1.72599	-1.72599	-1.72599	-1.72599	-1.72599	-1.72599	-1.72599	-1.72599	-1.72599	-1.72599	-1.72599	-1.72599	-1.72599	-1.72599	-1.72599	-1.72599	-1.72599	-1.72599	-1.72599	-1.72599
4.74648	4.74648	13.3764	-3.88348	-3.88348	-3.88348	4.74648	-3.88348	-3.88348	-3.88348	4.74648	4.74648	-3.88348	-3.88348	-3.88348	13.3764	-3.88348	-3.88348	-3.88348	-3.88348	-3.88348	-3.88348	-3.88348	-3.88348	-3.88348	-3.88348	-3.88348	-3.88348	-3.88348	-3.88348	-3.88348	-3.88348	-3.88348	-3.88348	-3.88348	-3.88348	-3.88348	-3.88348	-3.88348	-3.88348	-3.88348	4.74648	-3.88348	-3.88348	-3.88348	-3.88348	-3.88348	-3.88348	-3.88348	-3.88348
-0.67907	-0.67907	-0.67907	-0.67907	-0.67907	-0.67907	-0.67907	6.11163	-0.67907	-0.67907	6.11163	-0.67907	-0.67907	-0.67907	-0.67907	-0.67907	-0.67907	-0.67907	-0.67907	-0.67907	-0.67907	-0.67907	-0.67907	-0.67907	-0.67907	-0.67907	-0.67907	-0.67907	-0.67907	-0.67907	-0.67907	-0.67907	-0.67907	-0.67907	-0.67907	-0.67907	-0.67907	-0.67907	-0.67907	-0.67907	-0.67907	-0.67907	-0.67907	-0.67907	-0.67907	-0.67907	-0.67907	-0.67907	-0.67907	-0.67907
-2.22045e-16	-2.22045e-16	-2.22045e-16	-2.22045e-16	-2.22045e-16	-2.22045e-16	-2.22045e-16	-2.22045e-16	-2.22045e-16	-2.22045e-16	-2.22045e-16	-2.22045e-16	-2.22045e-16	-2.22045e-16	-2.22045e-16	-2.22045e-16	-2.22045e-16	-2.22045e-16	-2.22045e-16	-2.22045e-16	-2.22045e-16	-2.22045e-16	-2.22045e-16	-2.22045e-16	-2.22045e-16	6.7907	-2.22045e-16	-2.22045e-16	-2.22045e-16	-2.22045e-16	-2.22045e-16	-2.22045e-16	-2.22045e-16	-2.22045e-16	-2.22045e-16	-2.22045e-16	-2.22045e-16	-2.22045e-16	-2.22045e-16	-2.22045e-16	-2.22045e-16	-2.22045e-16	-2.22045e-16	-2.22045e-16	-2.22045e-16	-2.22045e-16	-2.22045e-16	-2.22045e-16	-2.22045e-16	-2.22045e-16
-1.66533e-16	-1.66533e-16	-1.66533e-16	-1.66533e-16	-1.66533e-16	-1.66533e-16	-1.66533e-16	-1.66533e-16	-1.66533e-16	-1.66533e-16	-1.66533e-16	-1.66533e-16	-1.66533e-16	-1.66533e-16	-1.66533e-16	-1.66533e-16	-1.66533e-16	-1.66533e-16	-1.66533e-16	-1.66533e-16	-1.66533e-16	-1.66533e-16	6.7907	-1.66533e-16	-1.66533e-16	-1.66533e-16	-1.66533e-16	-1.66533e-16	-1.66533e-16	-1.66533e-16	-1.66533e-16	-1.66533e-16	-1.66533e-16	-1.66533e-16	-1.66533e-16	-1.66533e-16	-1.66533e-16	-1.66533e-16	-1.66533e-16	-1.66533e-16	-1.66533e-16	-1.66533e-16	-1.66533e-16	-1.66533e-16	-1.66533e-16	-1.66533e-16	-1.66533e-16	-1.66533e-16	-1.66533e-16	-1.66533e-16
-2.22045e-16	-2.22045e-16	-2.22045e-16	-2.22045e-16	-2.22045e-16	-2.22045e-16	-2.22045e-16	-2.22045e-16	-2.22045e-16	-2.22045e-16	-2.22045e-16	-2.22045e-16	-2.22045e-16	-2.22045e-16	-2.22045e-16	-2.22045e-16	-2.22045e-16	-2.22045e-16	-2.22045e-16	-2.22045e-16	-2.22045e-16	-2.22045e-16	-2.22045e-16	-2.22045e-16	-2.22045e-16	-2.22045e-16	-2.22045e-16	-2.22045e-16	-2.22045e-16	-2.22045e-16	-2.22045e-16	-2.22045e-16	-2.22045e-16	-2.22045e-16	-2.22045e-16	-2.22045e-16	-2.22045e-16	-2.22045e-16	-2.22045e-16	-2.22045e-16	-2.22045e-16	-2.22045e-16	-2.22045e-16	-2.22045e-16	-2.22045e-16	-2.22045e-16	-2.22045e-16	-2.22045e-16	-2.22045e-16	-2.22045e-16
-0.339535	-0.339535	-0.339535	6.45116	-0.339535	-0.339535	-0.339535	-0.339535	-0.339535	-0.339535	-0.339535	-0.339535	-0.339535	-0.339535	-0.339535	-0.339535	-0.339535	-0.339535	-0.339535	-0.339535	-0.339535	-0.339535	-0.339535	-0.339535	-0.339535	-0.339535	-0.339535	-0.339535	-0.339535	-0.339535	-0.339535	-0.339535	-0.339535	-0.339535	-0.339535	-0.339535	-0.339535	-0.339535	-0.339535	-0.339535	-0.339535	-0.339535	-0.339535	-0.339535	-0.339535	-0.339535	-0.339535	-0.339535	-0.339535	-0.339535
-0.339535	-0.339535	-0.339535	-0.339535	-0.339535	-0.339535	-0.339535	-0.339535	-0.339535	-0.339535	-0.339535	-0.339535	-0.339535	-0.339535	-0.339535	-0.339535	-0.339535	-0.339535	6.45116	-0.339535	-0.339535	-0.339535	-0.339535	-0.339535	-0.339535	-0.339535	-0.339535	-0.339535	-0.339535	-0.339535	-0.339535	-0.339535	-0.339535	6.45116	-0.339535	-0.339535	-0.339535	-0.339535	-0.339535	-0.339535	-0.339535	-0.339535	-0.339535	-0.339535	-0.339535	-0.339535	-0.339535	-0.339535	-0.339535	-0.339535
-0.339535	-0.339535	-0.339535	-0.339535	-0.339535	-0.339535	-0.339535	-0.339535	-0.339535	-0.339535	-0.339535	-0.339535	-0.339535	-0.339535	-0.339535	-0.339535	-0.339535	-0.339535	-0.339535	6.45116	-0.339535	-0.339535	-0.339535	-0.339535	-0.339535	-0.339535	-0.339535	-0.339535	-0.339535	-0.339535	-0.339535	-0.339535	-0.339535	-0.339535	-0.339535	-0.339535	-0.339535	-0.339535	-0.339535	-0.339535	-0.339535	-0.339535	-0.339535	-0.339535	-0.339535	-0.339535	-0.339535	-0.339535	-0.339535	-0.339535
-1.66533e-16	-1.66533e-16	-1.66533e-16	-1.66533e-16	-1.66533e-16	-1.66533e-16	-1.66533e-16	-1.66533e-16	-1.66533e-16	-1.66533e-16	-1.66533e-16	-1.66533e-16	-1.66533e-16	-1.66533e-16	-1.66533e-16	-1.66533e-16	-1.66533e-16	-1.66533e-16	-1.66533e-16	-1.66533e-16	-1.66533e-16	-1.66533e-16	-1.66533e-16	-1.66533e-16	6.7907	-1.66533e-16	-1.66533e-16	-1.66533e-16	-1.66533e-16	-1.66533e-16	-1.66533e-16	-1.66533e-16	-1.66533e-16	-1.66533e-16	-1.66533e-16	-1.66533e-16	-1.66533e-16	-1.66533e-16	-1.66533e-16	-1.66533e-16	-1.66533e-16	-1.66533e-16	-1.66533e-16	-1.66533e-16	-1.66533e-16	-1.66533e-16	-1.66533e-16	-1.66533e-16	-1.66533e-16	-1.66533e-16
-2.22045e-16	-2.22045e-16	-2.22045e-16	-2.22045e-16	-2.22045e-16	-2.22045e-16	-2.22045e-16	-2.22045e-16	-2.22045e-16	-2.22045e-16	-2.22045e-16	-2.22045e-16	-2.22045e-16	-2.22045e-16	-2.22045e-16	-2.22045e-16	-2.22045e-16	-2.22045e-16	-2.22045e-16	-2.22045e-16	-2.22045e-16	-2.22045e-16	-2.22045e-16	6.7907	-2.22045e-16	-2.22045e-16	-2.22045e-16	-2.22045e-16	-2.22045e-16	-2.22045e-16	-2.22045e-16	-2.22045e-16	-2.22045e-16	-2.22045e-16	-2.22045e-16	6.7907	6.7907	-2.22045e-16	-2.22045e-16	-2.22045e-16	-2.22045e-16	-2.22045e-16	-2.22045e-16	-2.22045e-16	-2.22045e-16	-2.22045e-16	-2.22045e-16	-2.22045e-16	-2.22045e-16	6.7907
-0.67907	-0.67907	-0.67907	-0.67907	-0.67907	-0.67907	-0.67907	-0.67907	-0.67907	-0.67907	-0.67907	6.11163	-0.67907	-0.67907	6.11163	-0.67907	-0.67907	-0.67907	-0.67907	-0.67907	-0.67907	-0.67907	-0.67907	-0.67907	-0.67907	6.11163	-0.67907	-0.67907	-0.67907	-0.67907	-0.67907	-0.67907	-0.67907	-0.67907	-0.67907	-0.67907	-0.67907	-0.67907	-0.67907	-0.67907	-0.67907	-0.67907	-0.67907	-0.67907	-0.67907	-0.67907	-0.67907	-0.67907	-0.67907	-0.67907
-2.22045e-16	-2.22045e-16	-2.22045e-16	-2.22045e-16	-2.22045e-16	-2.22045e-16	-2.22045e-16	-2.22045e-16	-2.22045e-16	-2.22045e-16	-2.22045e-16	-2.22045e-16	-2.22045e-16	-2.22045e-16	-2.22045e-16	-2.22045e-16	-2.22045e-16	-2.22045e-16	-2.22045e-16	-2.22045e-16	-2.22045e-16	-2.22045e-16	-2.22045e-16	-2.22045e-16	-2.22045e-16	-2.22045e-16	-2.22045e-16	-2.22045e-16	-2.22045e-16	-2.22045e-16	-2.22045e-16	-2.22045e-16	-2.22045e-16	-2.22045e-16	-2.22045e-16	-2.22045e-16	-2.22045e-16	-2.22045e-16	-2.22045e-16	-2.22045e-16	-2.22045e-16	-2.22045e-16	-2.22045e-16	-2.22045e-16	-2.22045e-16	-2.22045e-16	-2.22045e-16	-2.22045e-16	-2.22045e-16	-2.22045e-16
-0.67907	-0.67907	-0.67907	-0.67907	6.11163	-0.67907	-0.67907	-0.67907	-0.67907	6.11163	-0.67907	-0.67907	-0.67907	-0.67907	-0.67907	-0.67907	-0.67907	-0.67907	-0.67907	-0.67907	-0.67907	-0.67907	-0.67907	6.11163	-0.67907	-0.67907	6.11163	-0.67907	-0.67907	-0.67907	-0.67907	-0.67907	-0.67907	-0.67907	-0.67907	-0.67907	-0.67907	-0.67907	-0.67907	-0.67907	-0.67907	-0.67907	-0.67907	-0.67907	-0.67907	-0.67907	-0.67907	-0.67907	-0.67907	-0.67907
-0.339535	6.45116	-0.339535	-0.339535	-0.339535	-0.339535	-0.339535	-0.339535	-0.339535	-0.339535	-0.339535	-0.339535	-0.339535	-0.339535	-0.339535	-0.339535	-0.339535	-0.339535	-0.339535	-0.339535	-0.339535	-0.339535	-0.339535	-0.339535	-0.339535	-0.339535	-0.339535	-0.339535	-0.339535	-0.339535	-0.339535	-0.339535	-0.339535	-0.339535	-0.339535	-0.339535	-0.339535	-0.339535	-0.339535	-0.339535	-0.339535	-0.339535	-0.339535	-0.339535	-0.339535	-0.339535	-0.339535	-0.339535	-0.339535	-0.339535
-2.22045e-16	-2.22045e-16	-2.22045e-16	-2.22045e-16	-2.22045e-16	-2.22045e-16	-2.22045e-16	-2.22045e-16	-2.22045e-16	-2.22045e-16	-2.22045e-16	-2.22045e-16	-2.22045e-16	-2.22045e-16	-2.22045e-16	-2.22045e-16	-2.22045e-16	-2.22045e-16	-2.22045e-16	-2.22045e-16	-2.22045e-16	-2.22045e-16	-2.22045e-16	-2.22045e-16	-2.22045e-16	-2.22045e-16	6.7907	-2.22045e-16	-2.22045e-16	-2.22045e-16	-2.22045e-16	-2.22045e-16	-2.22045e-16	-2.22045e-16	-2.22045e-16	-2.22045e-16	-2.22045e-16	-2.22045e-16	-2.22045e-16	-2.22045e-16	-2.22045e-16	-2.22045e-16	-2.22045e-16	-2.22045e-16	-2.22045e-16	-2.22045e-16	-2.22045e-16	-2.22045e-16	-2.22045e-16	-2.22045e-16
-2.22045e-16	-2.22045e-16	-2.22045e-16	-2.22045e-16	-2.22045e-16	-2.22045e-16	-2.22045e-16	-2.22045e-16	-2.22045e-16	-2.22045e-16	-2.22045e-16	-2.22045e-16	-2.22045e-16	-2.22045e-16	-2.22045e-16	-2.22045e-16	-2.22045e-16	-2.22045e-16	-2.22045e-16	-2.22045e-16	-2.22045e-16	-2.22045e-16	-2.22045e-16	-2.22045e-16	-2.22045e-16	-2.22045e-16	-2.22045e-16	-2.22045e-16	-2.22045e-16	-2.22045e-16	-2.22045e-16	-2.22045e-16	-2.22045e-16	-2.22045e-16	-2.22045e-16	-2.22045e-16	-2.22045e-16	-2.22045e-16	-2.22045e-16	-2.22045e-16	-2.22045e-16	-2.22045e-16	-2.22045e-16	-2.22045e-16	-2.22045e-16	-2.22045e-16	6.7907	-2.22045e-16	-2.22045e-16	-2.22045e-16
-0.67907	-0.67907	-0.67907	-0.67907	-0.67907	-0.67907	-0.67907	-0.67907	-0.67907	-0.67907	-0.67907	-0.67907	-0.67907	-0.67907	6.11163	-0.67907	-0.67907	-0.67907	6.11163	-0.67907	-0.67907	-0.67907	-0.67907	6.11163	-0.67907	-0.67907	-0.67907	-0.67907	-0.67907	-0.67907	-0.67907	-0.67907	-0.67907	-0.67907	-0.67907	-0.67907	-0.67907	-0.67907	-0.67907	-0.67907	-0.67907	-0.67907	-0.67907	-0.67907	-0.67907	-0.67907	-0.67907	-0.67907	-0.67907	6.11163
-1.66533e-16	-1.66533e-16	-1.66533e-16	-1.66533e-16	-1.66533e-16	-1.66533e-16	-1.66533e-16	-1.66533e-16	-1.66533e-16	-1.66533e-16	-1.66533e-16	-1.66533e-16	-1.66533e-16	-1.66533e-16	-1.66533e-16	-1.66533e-16	-1.66533e-16	-1.66533e-16	-1.66533e-16	-1.66533e-16	-1.66533e-16	-1.66533e-16	-1.66533e-16	-1.66533e-16	-1.66533e-16	-1.66533e-16	-1.66533e-16	-1.66533e-16	-1.66533e-16	-1.66533e-16	-1.66533e-16	-1.66533e-16	-1.66533e-16	-1.66533e-16	-1.66533e-16	-1.66533e-16	-1.66533e-16	-1.66533e-16	-1.66533e-16	-1.66533e-16	-1.66533e-16	-1.66533e-16	-1.66533e-16	-1.66533e-16	-1.66533e-16	-1.66533e-16	-1.66533e-16	6.7907	-1.66533e-16	-1.66533e-16
-1.0186	-1.0186	-1.0186	-1.0186	-1.0186	-1.0186	-1.0186	-1.0186	-1.0186	-1.0186	-1.0186	-1.0186	5.77209	-1.0186	-1.0186	-1.0186	-1.0186	5.77209	-1.0186	5.77209	-1.0186	-1.0186	-1.0186	5.77209	-1.0186	-1.0186	5.77209	-1.0186	-1.0186	-1.0186	-1.0186	-1.0186	-1.0186	-1.0186	-1.0186	-1.0186	-1.0186	-1.0186	-1.0186	-1.0186	-1.0186	-1.0186	-1.0186	5.77209	-1.0186	-1.0186	-1.0186	-1.0186	-1.0186	-1.0186
-1.0186	-1.0186	-1.0186	-1.0186	-1.0186	-1.0186	5.77209	-1.0186	-1.0186	-1.0186	-1.0186	-1.0186	-1.0186	5.77209	-1.0186	-1.0186	-1.0186	-1.0186	-1.0186	5.77209	-1.0186	-1.0186	-1.0186	-1.0186	-1.0186	-1.0186	-1.0186	-1.0186	-1.0186	5.77209	-1.0186	5.77209	-1.0186	12.5628	-1.0186	-1.0186	-1.0186	-1.0186	-1.0186	-1.0186	-1.0186	-1.0186	-1.0186	-1.0186	-1.0186	-1.0186	-1.0186	-1.0186	-1.0186	-1.0186
-1.0186	-1.0186	-1.0186	-1.0186	-1.0186	-1.0186	-1.0186	-1.0186	-1.0186	-1.0186	-1.0186	-1.0186	-1.0186	-1.0186	-1.0186	-1.0186	5.77209	-1.0186	5.77209	5.77209	-1.0186	-1.0186	-1.0186	-1.0186	-1.0186	-1.0186	-1.0186	-1.0186	-1.0186	-1.0186	-1.0186	-1.0186	-1.0186	-1.0186	-1.0186	-1.0186	-1.0186	-1.0186	-1.0186	-1.0186	-1.0186	-1.0186	-1.0186	-1.0186	-1.0186	-1.0186	-1.0186	-1.0186	-1.0186	-1.0186
-0.339535	-0.339535	-0.339535	-0.339535	-0.339535	-0.339535	-0.339535	-0.339535	6.45116	-0.339535	-0.339535	-0.339535	-0.339535	-0.339535	-0.339535	-0.339535	-0.339535	-0.339535	-0.339535	-0.339535	-0.339535	-0.339535	-0.339535	-0.339535	-0.339535	-0.339535	-0.339535	-0.339535	-0.339535	-0.339535	-0.339535	-0.339535	-0.339535	-0.339535	-0.339535	-0.339535	-0.339535	-0.339535	-0.339535	-0.339535	-0.339535	-0.339535	-0.339535	-0.339535	-0.339535	-0.339535	-0.339535	-0.339535	-0.339535	-0.339535
-4.44089e-16	-4.44089e-16	-4.44089e-16	-4.44089e-16	-4.44089e-16	-4.44089e-16	-4.44089e-16	-4.44089e-16	-4.44089e-16	-4.44089e-16	-4.44089e-16	-4.44089e-16	-4.44089e-16	-4.44089e-16	-4.44089e-16	-4.44089e-16	-4.44089e-16	-4.44089e-16	-4.44089e-16	-4.44089e-16	-4.44089e-16	-4.44089e-16	-4.44089e-16	-4.44089e-16	-4.44089e-16	-4.44089e-16	-4.44089e-16	-4.44089e-16	-4.44089e-16	-4.44089e-16	-4.44089e-16	-4.44089e-16	-4.44089e-16	-4.44089e-16	-4.44089e-16	-4.44089e-16	-4.44089e-16	-4.44089e-16	-4.44089e-16	-4.44089e-16	-4.44089e-16	-4.44089e-16	-4.44089e-16	-4.44089e-16	-4.44089e-16	-4.44089e-16	-4.44089e-16	-4.44089e-16	-4.44089e-16	-4.44089e-16
6.11163	-0.67907	-0.67907	-0.67907	-0.67907	-0.67907	-0.67907	-0.67907	-0.67907	-0.67907	-0.67907	-0.67907	-0.67907	-0.67907	6.11163	-0.67907	-0.67907	-0.67907	-0.67907	-0.67907	-0.67907	-0.67907	-0.67907	-0.67907	-0.67907	-0.67907	-0.67907	-0.67907	-0.67907	-0.67907	-0.67907	-0.67907	-0.67907	-0.67907	-0.67907	-0.67907	-0.67907	-0.67907	-0.67907	-0.67907	-0.67907	-0.67907	-0.67907	-0.67907	-0.67907	-0.67907	-0.67907	-0.67907	-0.67907	-0.67907
-1.66533e-16	-1.66533e-16	-1.66533e-16	-1.66533e-16	-1.66533e-16	-1.66533e-16	-1.66533e-16	-1.66533e-16	-1.66533e-16	-1.66533e-16	-1.66533e-16	-1.66533e-16	-1.66533e-16	-1.66533e-16	-1.66533e-16	-1.66533e-16	-1.66533e-16	-1.66533e-16	-1.66533e-16	-1.66533e-16	-1.66533e-16	-1.66533e-16	-1.66533e-16	-1.66533e-16	-1.66533e-16	-1.66533e-16	-1.66533e-16	-1.66533e-16	-1.66533e-16	-1.66533e-16	-1.66533e-16	-1.66533e-16	-1.66533e-16	-1.66533e-16	-1.66533e-16	-1.66533e-16	-1.66533e-16	-1.66533e-16	-1.66533e-16	-1.66533e-16	-1.66533e-16	13.5814	-1.66533e-16	-1.66533e-16	-1.66533e-16	-1.66533e-16	-1.66533e-16	-1.66533e-16	-1.66533e-16	-1.66533e-16
-0.339535	-0.339535	-0.339535	-0.339535	-0.339535	-0.339535	6.45116	-0.339535	-0.339535	-0.339535	-0.339535	-0.339535	-0.339535	-0.339535	-0.339535	-0.339535	-0.339535	-0.339535	-0.339535	-0.339535	-0.339535	-0.339535	-0.339535	-0.339535	-0.339535	-0.339535	-0.339535	-0.339535	-0.339535	-0.339535	-0.339535	-0.339535	-0.339535	-0.339535	-0.339535	-0.339535	-0.339535	-0.339535	-0.339535	-0.339535	-0.339535	-0.339535	-0.339535	-0.339535	-0.339535	-0.339535	-0.339535	-0.339535	-0.339535	-0.339535
-2.22045e-16	-2.22045e-16	-2.22045e-16	-2.22045e-16	-2.22045e-16	-2.22045e-16	-2.22045e-16	-2.22045e-16	-2.22045e-16	-2.22045e-16	-2.22045e-16	-2.22045e-16	-2.22045e-16	-2.22045e-16	-2.22045e-16	-2.22045e-16	-2.22045e-16	-2.22045e-16	-2.22045e-16	-2.22045e-16	-2.22045e-16	-2.22045e-16	-2.22045e-16	-2.22045e-16	-2.22045e-16	-2.22045e-16	-2.22045e-16	-2.22045e-16	-2.22045e-16	-2.22045e-16	-2.22045e-16	-2.22045e-16	-2.22045e-16	-2.22045e-16	-2.22045e-16	-2.22045e-16	-2.22045e-16	-2.22045e-16	-2.22045e-16	-2.22045e-16	-2.22045e-16	-2.22045e-16	-2.22045e-16	-2.22045e-16	-2.22045e-16	-2.22045e-16	-2.22045e-16	-2.22045e-16	-2.22045e-16	-2.22045e-16
-2.22045e-16	-2.22045e-16	-2.22045e-16	-2.22045e-16	-2.22045e-16	-2.22045e-16	-2.22045e-16	-2.22045e-16	-2.22045e-16	-2.22045e-16	-2.22045e-16	-2.22045e-16	-2.22045e-16	-2.22045e-16	-2.22045e-16	-2.22045e-16	-2.22045e-16	-2.22045e-16	-2.22045e-16	-2.22045e-16	-2.22045e-16	-2.22045e-16	6.7907	-2.22045e-16	-2.22045e-16	-2.22045e-16	-2.22045e-16	-2.22045e-16	-2.22045e-16	-2.22045e-16	-2.22045e-16	6.7907	-2.22045e-16	-2.22045e-16	-2.22045e-16	-2.22045e-16	-2.22045e-16	-2.22045e-16	-2.22045e-16	-2.22045e-16	-2.22045e-16	-2.22045e-16	-2.22045e-16	-2.22045e-16	-2.22045e-16	-2.22045e-16	-2.22045e-16	-2.22045e-16	-2.22045e-16	-2.22045e-16
-1.66533e-16	-1.66533e-16	-1.66533e-16	-1.66533e-16	-1.66533e-16	-1.66533e-16	-1.66533e-16	-1.66533e-16	-1.66533e-16	-1.66533e-16	-1.66533e-16	-1.66533e-16	-1.66533e-16	-1.66533e-16	-1.66533e-16	-1.66533e-16	-1.66533e-16	-1.66533e-16	-1.66533e-16	-1.66533e-16	-1.66533e-16	-1.66533e-16	-1.66533e-16	-1.66533e-16	-1.66533e-16	-1.66533e-16	-1.66533e-16	-1.66533e-16	-1.66533e-16	-1.66533e-16	-1.66533e-16	-1.66533e-16	-1.66533e-16	-1.66533e-16	-1.66533e-16	-1.66533e-16	-1.66533e-16	-1.66533e-16	-1.66533e-16	-1.66533e-16	-1.66533e-16	-1.66533e-16	-1.66533e-16	-1.66533e-16	-1.66533e-16	-1.66533e-16	-1.66533e-16	-1.66533e-16	-1.66533e-16	-1.66533e-16
6.11163	-0.67907	-0.67907	-0.67907	-0.67907	-0.67907	-0.67907	-0.67907	-0.67907	6.11163	-0.67907	-0.67907	-0.67907	-0.67907	-0.67907	-0.67907	-0.67907	-0.67907	-0.67907	-0.67907	-0.67907	-0.67907	-0.67907	-0.67907	-0.67907	-0.67907	-0.67907	-0.67907	-0.67907	-0.67907	-0.67907	-0.67907	-0.67907	-0.67907	-0.67907	-0.67907	-0.67907	-0.67907	-0.67907	-0.67907	-0.67907	-0.67907	-0.67907	-0.67907	-0.67907	-0.67907	-0.67907	-0.67907	-0.67907	-0.67907
-1.66533e-16	-1.66533e-16	-1.66533e-16	-1.66533e-16	-1.66533e-16	-1.66533e-16	-1.66533e-16	-1.66533e-16	-1.66533e-16	-1.66533e-16	-1.66533e-16	-1.66533e-16	-1.66533e-16	-1.66533e-16	-1.66533e-16	-1.66533e-16	-1.66533e-16	-1.66533e-16	-1.66533e-16	-1.66533e-16	-1.66533e-16	-1.66533e-16	-1.66533e-16	-1.66533e-16	-1.66533e-16	-1.66533e-16	-1.66533e-16	-1.66533e-16	-1.66533e-16	-1.66533e-16	-1.66533e-16	-1.66533e-16	-1.66533e-16	-1.66533e-16	-1.66533e-16	-1.66533e-16	6.7907	-1.66533e-16	-1.66533e-16	-1.66533e-16	-1.66533e-16	-1.66533e-16	-1.66533e-16	-1.66533e-16	-1.66533e-16	-1.66533e-16	-1.66533e-16	-1.66533e-16	-1.66533e-16	-1.66533e-16
-2.22045e-16	-2.22045e-16	-2.22045e-16	-2.22045e-16	-2.22045e-16	-2.22045e-16	-2.22045e-16	-2.22045e-16	-2.22045e-16	-2.22045e-16	-2.22045e-16	-2.22045e-16	-2.22045e-16	-2.22045e-16	-2.22045e-16	-2.22045e-16	-2.22045e-16	-2.22045e-16	-2.22045e-16	-2.22045e-16	-2.22045e-16	6.7907	6.7907	-2.22045e-16	-2.22045e-16	6.7907	6.7907	-2.22045e-16	-2.22045e-16	-2.22045e-16	6.7907	-2.22045e-16	-2.22045e-16	-2.22045e-16	-2.22045e-16	6.7907	-2.22045e-16	-2.22045e-16	-2.22045e-16	-2.22045e-16	-2.22045e-16	-2.22045e-16	-2.22045e-16	-2.22045e-16	-2.22045e-16	-2.22045e-16	-2.22045e-16	-2.22045e-16	-2.22045e-16	-2.22045e-16
-0.67907	-0.67907	-0.67907	-0.67907	-0.67907	-0.67907	6.11163	-0.67907	-0.67907	-0.67907	-0.67907	-0.67907	-0.67907	-0.67907	-0.67907	-0.67907	-0.67907	6.11163	-0.67907	-0.67907	-0.67907	-0.67907	-0.67907	-0.67907	-0.67907	-0.67907	-0.67907	-0.67907	-0.67907	-0.67907	-0.67907	-0.67907	-0.67907	-0.67907	-0.67907	-0.67907	-0.67907	-0.67907	-0.67907	-0.67907	-0.67907	-0.67907	-0.67907	-0.67907	6.11163	-0.67907	-0.67907	-0.67907	-0.67907	-0.67907
-0.67907	6.11163	-0.67907	-0.67907	-0.67907	-0.67907	-0.67907	-0.67907	-0.67907	-0.67907	-0.67907	-0.67907	-0.67907	-0.67907	-0.67907	-0.67907	-0.67907	-0.67907	-0.67907	6.11163	-0.67907	6.11163	12.9023	-0.67907	-0.67907	6.11163	-0.67907	-0.67907	-0.67907	-0.67907	-0.67907	-0.67907	-0.67907	-0.67907	6.11163	-0.67907	-0.67907	6.11163	-0.67907	-0.67907	-0.67907	-0.67907	-0.67907	-0.67907	-0.67907	-0.67907	-0.67907	-0.67907	-0.67907	-0.67907
-0.67907	-0.67907	-0.67907	-0.67907	-0.67907	-0.67907	-0.67907	-0.67907	-0.67907	6.11163	-0.67907	-0.67907	6.11163	-0.67907	-0.67907	-0.67907	-0.67907	-0.67907	-0.67907	-0.67907	-0.67907	6.11163	-0.67907	-0.67907	-0.67907	-0.67907	-0.67907	-0.67907	-0.67907	-0.67907	-0.67907	-0.67907	-0.67907	-0.67907	-0.67907	-0.67907	-0.67907	-0.67907	-0.67907	-0.67907	-0.67907	-0.67907	-0.67907	-0.67907	-0.67907	-0.67907	-0.67907	-0.67907	-0.67907	-0.67907
-2.22045e-16	-2.22045e-16	-2.22045e-16	-2.22045e-16	-2.22045e-16	-2.22045e-16	-2.22045e-16	-2.22045e-16	-2.22045e-16	-2.22045e-16	-2.22045e-16	-2.22045e-16	-2.22045e-16	-2.22045e-16	-2.22045e-16	-2.22045e-16	-2.22045e-16	-2.22045e-16	-2.22045e-16	-2.22045e-16	-2.22045e-16	-2.22045e-16	-2.22045e-16	-2.22045e-16	-2.22045e-16	-2.22045e-16	-2.22045e-16	-2.22045e-16	-2.22045e-16	-2.22045e-16	-2.22045e-16	-2.22045e-16	-2.22045e-16	-2.22045e-16	-2.22045e-16	-2.22045e-16	-2.22045e-16	-2.22045e-16	-2.22045e-16	-2.22045e-16	-2.22045e-16	-2.22045e-16	6.7907	-2.22045e-16	-2.22045e-16	-2.22045e-16	-2.22045e-16	-2.22045e-16	-2.22045e-16	-2.22045e-16
-1.35814	-1.35814	-1.35814	12.2233	-1.35814	-1.35814	-1.35814	5.43256	-1.35814	-1.35814	-1.35814	-1.35814	-1.35814	-1.35814	-1.35814	-1.35814	-1.35814	-1.35814	-1.35814	5.43256	-1.35814	-1.35814	-1.35814	-1.35814	-1.35814	-1.35814	-1.35814	-1.35814	-1.35814	-1.35814	-1.35814	-1.35814	-1.35814	-1.35814	-1.35814	-1.35814	-1.35814	-1.35814	-1.35814	-1.35814	-1.35814	-1.35814	-1.35814	-1.35814	-1.35814	-1.35814	-1.35814	-1.35814	-1.35814	-1.35814
6.45116	-0.339535	-0.339535	-0.339535	-0.339535	-0.339535	-0.339535	-0.339535	-0.339535	-0.339535	-0.339535	-0.339535	-0.339535	-0.339535	-0.339535	-0.339535	-0.339535	-0.339535	-0.339535	-0.339535	-0.339535	-0.339535	-0.339535	-0.339535	-0.339535	-0.339535	-0.339535	-0.339535	-0.339535	-0.339535	-0.339535	-0.339535	-0.339535	-0.339535	-0.339535	-0.339535	-0.339535	-0.339535	-0.339535	-0.339535	-0.339535	-0.339535	-0.339535	-0.339535	-0.339535	-0.339535	-0.339535	-0.339535	-0.339535	-0.339535
-2.22045e-16	-2.22045e-16	-2.22045e-16	-2.22045e-16	-2.22045e-16	-2.22045e-16	-2.22045e-16	-2.22045e-16	-2.22045e-16	-2.22045e-16	-2.22045e-16	-2.22045e-16	-2.22045e-16	-2.22045e-16	-2.22045e-16	-2.22045e-16	-2.22045e-16	-2.22045e-16	-2.22045e-16	-2.22045e-16	-2.22045e-16	-2.22045e-16	-2.22045e-16	-2.22045e-16	-2.22045e-16	-2.22045e-16	-2.22045e-16	-2.22045e-16	-2.22045e-16	-2.22045e-16	-2.22045e-16	-2.22045e-16	-2.22045e-16	-2.22045e-16	-2.22045e-16	-2.22045e-16	-2.22045e-16	-2.22045e-16	-2.22045e-16	-2.22045e-16	-2.22045e-16	-2.22045e-16	-2.22045e-16	-2.22045e-16	-2.22045e-16	-2.22045e-16	-2.22045e-16	-2.22045e-16	-2.22045e-16	-2.22045e-16
-0.339535	-0.339535	-0.339535	-0.339535	-0.339535	-0.339535	-0.339535	-0.339535	-0.339535	-0.339535	-0.339535	-0.339535	-0.339535	-0.339535	-0.339535	-0.339535	-0.339535	6.45116	-0.339535	-0.339535	-0.339535	-0.339535	-0.339535	-0.339535	-0.339535	-0.339535	6.45116	6.45116	-0.339535	-0.339535	-0.339535	-0.339535	-0.339535	-0.339535	-0.339535	-0.339535	-0.339535	-0.339535	-0.339535	-0.339535	-0.339535	-0.339535	-0.339535	-0.339535	-0.339535	-0.339535	-0.339535	-0.339535	-0.339535	-0.339535
-2.22045e-16	-2.22045e-16	-2.22045e-16	-2.22045e-16	-2.22045e-16	-2.22045e-16	-2.22045e-16	-2.22045e-16	-2.22045e-16	-2.22045e-16	-2.22045e-16	-2.22045e-16	-2.22045e-16	-2.22045e-16	-2.22045e-16	-2.22045e-16	-2.22045e-16	-2.22045e-16	-2.22045e-16	-2.22045e-16	-2.22045e-16	-2.22045e-16	-2.22045e-16	-2.22045e-16	-2.22045e-16	-2.22045e-16	-2.22045e-16	-2.22045e-16	-2.22045e-16	6.7907	-2.22045e-16	-2.22045e-16	-2.22045e-16	-2.22045e-16	-2.22045e-16	-2.22045e-16	-2.22045e-16	-2.22045e-16	-2.22045e-16	-2.22045e-16	-2.22045e-16	-2.22045e-16	-2.22045e-16	-2.22045e-16	-2.22045e-16	-2.22045e-16	-2.22045e-16	-2.22045e-16	-2.22045e-16	-2.22045e-16
-1.35814	-1.35814	-1.35814	5.43256	-1.35814	-1.35814	-1.35814	-1.35814	-1.35814	-1.35814	-1.35814	5.43256	-1.35814	-1.35814	-1.35814	-1.35814	-1.35814	-1.35814	12.2233	-1.35814	5.43256	-1.35814	5.43256	-1.35814	5.43256	-1.35814	-1.35814	5.43256	-1.35814	-1.35814	-1.35814	-1.35814	-1.35814	-1.35814	-1.35814	-1.35814	-1.35814	-1.35814	-1.35814	-1.35814	-1.35814	-1.35814	-1.35814	-1.35814	-1.35814	-1.35814	-1.35814	-1.35814	-1.35814	-1.35814
-0.67907	-0.67907	-0.67907	-0.67907	-0.67907	-0.67907	6.11163	-0.67907	-0.67907	6.11163	-0.67907	-0.67907	-0.67907	-0.67907	-0.67907	-0.67907	-0.67907	-0.67907	-0.67907	-0.67907	-0.67907	-0.67907	-0.67907	-0.67907	-0.67907	-0.67907	-0.67907	-0.67907	6.11163	6.11163	-0.67907	-0.67907	-0.67907	-0.67907	-0.67907	-0.67907	-0.67907	-0.67907	-0.67907	-0.67907	6.11163	-0.67907	-0.67907	-0.67907	-0.67907	-0.67907	-0.67907	-0.67907	-0.67907	-0.67907
-0.339535	-0.339535	-0.339535	6.45116	-0.339535	-0.339535	-0.339535	-0.339535	-0.339535	-0.339535	-0.339535	-0.339535	-0.339535	-0.339535	-0.339535	-0.339535	-0.339535	-0.339535	-0.339535	-0.339535	-0.339535	-0.339535	-0.339535	-0.339535	-0.339535	-0.339535	-0.339535	-0.339535	-0.339535	-0.339535	-0.339535	-0.339535	-0.339535	-0.339535	-0.339535	-0.339535	-0.339535	-0.339535	-0.339535	-0.339535	-0.339535	-0.339535	-0.339535	-0.339535	-0.339535	-0.339535	-0.339535	-0.339535	-0.339535	-0.339535
-1.0186	5.77209	5.77209	-1.0186	-1.0186	-1.0186	-1.0186	-1.0186	-1.0186	-1.0186	-1.0186	-1.0186	-1.0186	-1.0186	-1.0186	-1.0186	-1.0186	5.77209	-1.0186	-1.0186	-1.0186	-1.0186	-1.0186	-1.0186	12.5628	-1.0186	-1.0186	-1.0186	-1.0186	-1.0186	-1.0186	-1.0186	-1.0186	-1.0186	-1.0186	-1.0186	-1.0186	-1.0186	-1.0186	-1.0186	5.77209	-1.0186	-1.0186	-1.0186	-1.0186	-1.0186	-1.0186	-1.0186	-1.0186	-1.0186
-0.67907	-0.67907	-0.67907	-0.67907	-0.67907	-0.67907	-0.67907	-0.67907	-0.67907	-0.67907	-0.67907	-0.67907	-0.67907	-0.67907	-0.67907	-0.67907	-0.67907	-0.67907	6.11163	6.11163	-0.67907	-0.67907	-0.67907	-0.67907	-0.67907	-0.67907	-0.67907	6.11163	-0.67907	-0.67907	-0.67907	-0.67907	12.9023	-0.67907	-0.67907	-0.67907	-0.67907	-0.67907	-0.67907	-0.67907	-0.67907	-0.67907	-0.67907	-0.67907	-0.67907	-0.67907	-0.67907	-0.67907	-0.67907	-0.67907
-0.339535	-0.339535	-0.339535	-0.339535	-0.339535	-0.339535	-0.339535	-0.339535	-0.339535	-0.339535	6.45116	-0.339535	-0.339535	-0.339535	-0.339535	-0.339535	-0.339535	-0.339535	-0.339535	-0.339535	-0.339535	6.45116	-0.339535	-0.339535	-0.339535	-0.339535	-0.339535	-0.339535	-0.339535	-0.339535	-0.339535	-0.339535	-0.339535	-0.339535	-0.339535	-0.339535	-0.339535	-0.339535	-0.339535	-0.339535	6.45116	-0.339535	-0.339535	-0.339535	-0.339535	-0.339535	-0.339535	-0.339535	-0.339535	-0.339535
-0.67907	-0.67907	-0.67907	6.11163	-0.67907	-0.67907	6.11163	-0.67907	-0.67907	-0.67907	-0.67907	-0.67907	-0.67907	-0.67907	-0.67907	-0.67907	-0.67907	-0.67907	-0.67907	-0.67907	-0.67907	-0.67907	-0.67907	-0.67907	-0.67907	-0.67907	-0.67907	-0.67907	-0.67907	-0.67907	-0.67907	-0.67907	-0.67907	-0.67907	-0.67907	-0.67907	-0.67907	-0.67907	-0.67907	-0.67907	-0.67907	-0.67907	-0.67907	-0.67907	-0.67907	-0.67907	-0.67907	-0.67907	-0.67907	-0.67907
6.11163	-0.67907	-0.67907	-0.67907	-0.67907	-0.67907	-0.67907	-0.67907	-0.67907	-0.67907	-0.67907	-0.67907	-0.67907	-0.67907	6.11163	-0.67907	-0.67907	-0.67907	-0.67907	-0.67907	-0.67907	-0.67907	-0.67907	-0.67907	-0.67907	-0.67907	-0.67907	-0.67907	-0.67907	-0.67907	-0.67907	-0.67907	-0.67907	-0.67907	-0.67907	-0.67907	-0.67907	-0.67907	-0.67907	-0.67907	-0.67907	-0.67907	6.11163	-0.67907	-0.67907	-0.67907	-0.67907	-0.67907	-0.67907	-0.67907
-1.0186	-1.0186	5.77209	-1.0186	-1.0186	-1.0186	-1.0186	-1.0186	-1.0186	-1.0186	-1.0186	-1.0186	-1.0186	-1.0186	5.77209	-1.0186	5.77209	-1.0186	-1.0186	-1.0186	-1.0186	-1.0186	-1.0186	-1.0186	-1.0186	-1.0186	-1.0186	-1.0186	-1.0186	-1.0186	-1.0186	-1.0186	-1.0186	-1.0186	-1.0186	-1.0186	-1.0186	-1.0186	-1.0186	-1.0186	-1.0186	-1.0186	-1.0186	-1.0186	-1.0186	-1.0186	-1.0186	-1.0186	-1.0186	-1.0186
-0.67907	-0.67907	-0.67907	-0.67907	-0.67907	-0.67907	-0.67907	-0.67907	-0.67907	-0.67907	6.11163	-0.67907	-0.67907	-0.67907	-0.67907	-0.67907	-0.67907	-0.67907	6.11163	-0.67907	-0.67907	-0.67907	-0.67907	-0.67907	6.11163	-0.67907	-0.67907	-0.67907	-0.67907	-0.67907	-0.67907	-0.67907	-0.67907	-0.67907	-0.67907	-0.67907	-0.67907	-0.67907	-0.67907	-0.67907	-0.67907	6.11163	-0.67907	-0.67907	-0.67907	-0.67907	-0.67907	-0.67907	6.11163	-0.67907
-2.22045e-16	-2.22045e-16	-2.22045e-16	-2.22045e-16	-2.22045e-16	-2.22045e-16	-2.22045e-16	-2.22045e-16	-2.22045e-16	-2.22045e-16	-2.22045e-16	-2.22045e-16	-2.22045e-16	-2.22045e-16	-2.22045e-16	-2.22045e-16	-2.22045e-16	-2.22045e-16	-2.22045e-16	-2.22045e-16	-2.22045e-16	-2.22045e-16	6.7907	-2.22045e-16	-2.22045e-16	-2.22045e-16	-2.22045e-16	-2.22045e-16	-2.22045e-16	-2.22045e-16	-2.22045e-16	-2.22045e-16	-2.22045e-16	-2.22045e-16	-2.22045e-16	-2.22045e-16	-2.22045e-16	-2.22045e-16	-2.22045e-16	-2.22045e-16	-2.22045e-16	-2.22045e-16	-2.22045e-16	-2.22045e-16	-2.22045e-16	-2.22045e-16	-2.22045e-16	-2.22045e-16	-2.22045e-16	6.7907
-2.22045e-16	-2.22045e-16	-2.22045e-16	-2.22045e-16	-2.22045e-16	-2.22045e-16	-2.22045e-16	-2.22045e-16	-2.22045e-16	-2.22045e-16	-2.22045e-16	-2.22045e-16	-2.22045e-16	-2.22045e-16	-2.22045e-16	-2.22045e-16	-2.22045e-16	-2.22045e-16	-2.22045e-16	-2.22045e-16	-2.22045e-16	-2.22045e-16	-2.22045e-16	-2.22045e-16	-2.22045e-16	-2.22045e-16	-2.22045e-16	-2.22045e-16	-2.22045e-16	-2.22045e-16	-2.22045e-16	-2.22045e-16	-2.22045e-16	-2.22045e-16	-2.22045e-16	-2.22045e-16	-2.22045e-16	-2.22045e-16	-2.22045e-16	-2.22045e-16	-2.22045e-16	6.7907	-2.22045e-16	-2.22045e-16	-2.22045e-16	-2.22045e-16	-2.22045e-16	-2.22045e-16	-2.22045e-16	-2.22045e-16
-1.35814	-1.35814	-1.35814	-1.35814	-1.35814	-1.35814	-1.35814	-1.35814	-1.35814	-1.35814	-1.35814	-1.35814	-1.35814	-1.35814	-1.35814	5.43256	-1.35814	5.43256	5.43256	5.43256	5.43256	-1.35814	-1.35814	-1.35814	-1.35814	-1.35814	5.43256	-1.35814	-1.35814	-1.35814	5.43256	-1.35814	-1.35814	-1.35814	-1.35814	-1.35814	-1.35814	-1.35814	-1.35814	-1.35814	-1.35814	-1.35814	-1.35814	-1.35814	-1.35814	-1.35814	-1.35814	-1.35814	-1.35814	-1.35814
-2.73806	-2.73806	-2.73806	-2.73806	-2.73806	-2.73806	4.10709	4.10709	-2.73806	-2.73806	4.10709	4.10709	4.10709	4.10709	-2.73806	4.10709	-2.73806	-2.73806	-2.73806	4.10709	-2.73806	-2.73806	-2.73806	-2.73806	4.10709	-2.73806	-2.73806	-2.73806	-2.73806	-2.73806	-2.73806	-2.73806	-2.73806	-2.73806	-2.73806	-2.73806	-2.73806	-2.73806	-2.73806	-2.73806	-2.73806	-2.73806	-2.73806	-2.73806	-2.73806	-2.73806	-2.73806	-2.73806	-2.73806	-2.73806
5.47612	-1.36903	-1.36903	-1.36903	5.47612	-1.36903	-1.36903	-1.36903	-1.36903	-1.36903	-1.36903	-1.36903	-1.36903	-1.36903	-1.36903	-1.36903	5.47612	5.47612	-1.36903	-1.36903	5.47612	-1.36903	-1.36903	-1.36903	-1.36903	-1.36903	-1.36903	5.47612	-1.36903	-1.36903	-1.36903	-1.36903	-1.36903	-1.36903	-1.36903	-1.36903	-1.36903	-1.36903	-1.36903	-1.36903	-1.36903	-1.36903	-1.36903	-1.36903	-1.36903	-1.36903	-1.36903	-1.36903	-1.36903	-1.36903
-0.342258	-0.342258	-0.342258	-0.342258	-0.342258	-0.342258	-0.342258	-0.342258	-0.342258	-0.342258	-0.342258	-0.342258	-0.342258	-0.342258	-0.342258	-0.342258	-0.342258	-0.342258	-0.342258	6.5029	-0.342258	6.5029	-0.342258	6.5029	-0.342258	-0.342258	-0.342258	-0.342258	6.5029	-0.342258	6.5029	-0.342258	-0.342258	-0.342258	-0.342258	-0.342258	-0.342258	-0.342258	-0.342258	-0.342258	-0.342258	-0.342258	-0.342258	-0.342258	-0.342258	-0.342258	-0.342258	-0.342258	-0.342258	-0.342258
-0.684515	-0.684515	-0.684515	-0.684515	-0.684515	-0.684515	-0.684515	-0.684515	-0.684515	-0.684515	-0.684515	6.16064	-0.684515	-0.684515	-0.684515	-0.684515	-0.684515	6.16064	-0.684515	-0.684515	-0.684515	-0.684515	-0.684515	-0.684515	6.16064	-0.684515	-0.684515	-0.684515	-0.684515	-0.684515	-0.684515	-0.684515	-0.684515	-0.684515	-0.684515	-0.684515	-0.684515	-0.684515	-0.684515	-0.684515	-0.684515	-0.684515	-0.684515	-0.684515	-0.684515	-0.684515	-0.684515	-0.684515	-0.684515	-0.684515
-0.684515	-0.684515	-0.684515	13.0058	-0.684515	-0.684515	-0.684515	-0.684515	-0.684515	-0.684515	-0.684515	-0.684515	-0.684515	-0.684515	-0.684515	-0.684515	-0.684515	-0.684515	-0.684515	-0.684515	-0.684515	-0.684515	-0.684515	-0.684515	-0.684515	-0.684515	-0.684515	-0.684515	-0.684515	-0.684515	-0.684515	-0.684515	-0.684515	-0.684515	-0.684515	-0.684515	6.16064	-0.684515	-0.684515	-0.684515	-0.684515	-0.684515	-0.684515	-0.684515	-0.684515	-0.684515	-0.684515	-0.684515	-0.684515	-0.684515
-1.36903	5.47612	-1.36903	-1.36903	-1.36903	5.47612	-1.36903	-1.36903	-1.36903	-1.36903	5.47612	-1.36903	-1.36903	-1.36903	-1.36903	5.47612	-1.36903	-1.36903	-1.36903	-1.36903	-1.36903	-1.36903	5.47612	-1.36903	-1.36903	-1.36903	-1.36903	-1.36903	5.47612	-1.36903	-1.36903	-1.36903	-1.36903	-1.36903	-1.36903	-1.36903	-1.36903	-1.36903	-1.36903	-1.36903	-1.36903	-1.36903	-1.36903	-1.36903	-1.36903	-1.36903	-1.36903	-1.36903	-1.36903	-1.36903
-2.22045e-16	-2.22045e-16	-2.22045e-16	-2.22045e-16	-2.22045e-16	-2.22045e-16	-2.22045e-16	-2.22045e-16	-2.22045e-16	-2.22045e-16	-2.22045e-16	-2.22045e-16	-2.22045e-16	-2.22045e-16	-2.22045e-16	-2.22045e-16	-2.22045e-16	-2.22045e-16	-2.22045e-16	-2.22045e-16	-2.22045e-16	-2.22045e-16	-2.22045e-16	-2.22045e-16	-2.22045e-16	-2.22045e-16	-2.22045e-16	-2.22045e-16	-2.22045e-16	-2.22045e-16	-2.22045e-16	-2.22045e-16	-2.22045e-16	-2.22045e-16	-2.22045e-16	-2.22045e-16	-2.22045e-16	-2.22045e-16	-2.22045e-16	-2.22045e-16	-2.22045e-16	-2.22045e-16	-2.22045e-16	-2.22045e-16	-2.22045e-16	-2.22045e-16	-2.22045e-16	-2.22045e-16	-2.22045e-16	-2.22045e-16
-0.342258	-0.342258	6.5029	-0.342258	-0.342258	-0.342258	-0.342258	-0.342258	-0.342258	-0.342258	-0.342258	-0.342258	-0.342258	-0.342258	-0.342258	-0.342258	-0.342258	-0.342258	-0.342258	-0.342258	-0.342258	-0.342258	-0.342258	-0.342258	-0.342258	-0.342258	-0.342258	-0.342258	-0.342258	-0.342258	-0.342258	-0.342258	-0.342258	-0.342258	-0.342258	-0.342258	-0.342258	-0.342258	-0.342258	-0.342258	-0.342258	-0.342258	-0.342258	-0.342258	-0.342258	-0.342258	-0.342258	-0.342258	-0.342258	-0.342258
-0.684515	-0.684515	-0.684515	-0.684515	-0.684515	-0.684515	-0.684515	-0.684515	-0.684515	-0.684515	-0.684515	-0.684515	-0.684515	-0.684515	6.16064	-0.684515	-0.684515	6.16064	-0.684515	-0.684515	-0.684515	6.16064	-0.684515	-0.684515	-0.684515	-0.684515	-0.684515	-0.684515	-0.684515	-0.684515	-0.684515	-0.684515	-0.684515	-0.684515	-0.684515	-0.684515	6.16064	-0.684515	-0.684515	-0.684515	-0.684515	-0.684515	-0.684515	-0.684515	-0.684515	-0.684515	-0.684515	-0.684515	-0.684515	-0.684515
-2.22045e-16	-2.22045e-16	-2.22045e-16	-2.22045e-16	-2.22045e-16	-2.22045e-16	-2.22045e-16	-2.22045e-16	-2.22045e-16	-2.22045e-16	-2.22045e-16	-2.22045e-16	-2.22045e-16	-2.22045e-16	-2.22045e-16	-2.22045e-16	-2.22045e-16	-2.22045e-16	-2.22045e-16	-2.22045e-16	-2.22045e-16	-2.22045e-16	-2.22045e-16	-2.22045e-16	-2.22045e-16	-2.22045e-16	-2.22045e-16	-2.22045e-16	-2.22045e-16	-2.22045e-16	-2.22045e-16	-2.22045e-16	-2.22045e-16	-2.22045e-16	-2.22045e-16	-2.22045e-16	-2.22045e-16	-2.22045e-16	-2.22045e-16	-2.22045e-16	-2.22045e-16	6.84515	-2.22045e-16	-2.22045e-16	-2.22045e-16	-2.22045e-16	-2.22045e-16	-2.22045e-16	-2.22045e-16	-2.22045e-16
2.22045e-16	2.22045e-16	2.22045e-16	2.22045e-16	2.22045e-16	2.22045e-16	2.22045e-16	2.22045e-16	2.22045e-16	2.22045e-16	2.22045e-16	2.22045e-16	2.22045e-16	2.22045e-16	2.22045e-16	2.22045e-16	2.22045e-16	2.22045e-16	2.22045e-16	2.22045e-16	2.22045e-16	2.22045e-16	2.22045e-16	2.22045e-16	2.22045e-16	2.22045e-16	2.22045e-16	2.22045e-16	2.22045e-16	2.22045e-16	2.22045e-16	2.22045e-16	2.22045e-16	2.22045e-16	2.22045e-16	2.22045e-16	2.22045e-16	2.22045e-16	2.22045e-16	2.22045e-16	2.22045e-16	2.22045e-16	2.22045e-16	2.22045e-16	2.22045e-16	2.22045e-16	2.22045e-16	2.22045e-16	2.22045e-16	2.22045e-16
-3.08032	-3.08032	3.76483	-3.08032	-3.08032	3.76483	3.76483	3.76483	-3.08032	3.76483	-3.08032	3.76483	-3.08032	-3.08032	3.76483	-3.08032	3.76483	-3.08032	-3.08032	3.76483	-3.08032	-3.08032	-3.08032	-3.08032	3.76483	-3.08032	3.76483	-3.08032	-3.08032	-3.08032	3.76483	-3.08032	-3.08032	-3.08032	-3.08032	-3.08032	-3.08032	-3.08032	-3.08032	-3.08032	-3.08032	-3.08032	-3.08032	-3.08032	-3.08032	-3.08032	-3.08032	-3.08032	-3.08032	-3.08032
-2.22045e-16	-2.22045e-16	-2.22045e-16	-2.22045e-16	-2.22045e-16	-2.22045e-16	-2.22045e-16	-2.22045e-16	-2.22045e-16	-2.22045e-16	-2.22045e-16	-2.22045e-16	-2.22045e-16	-2.22045e-16	-2.22045e-16	-2.22045e-16	-2.22045e-16	-2.22045e-16	-2.22045e-16	-2.22045e-16	-2.22045e-16	-2.22045e-16	-2.22045e-16	-2.22045e-16	-2.22045e-16	-2.22045e-16	-2.22045e-16	-2.22045e-16	-2.22045e-16	-2.22045e-16	-2.22045e-16	-2.22045e-16	6.84515	-2.22045e-16	-2.22045e-16	-2.22045e-16	-2.22045e-16	-2.22045e-16	-2.22045e-16	-2.22045e-16	-2.22045e-16	-2.22045e-16	-2.22045e-16	-2.22045e-16	-2.22045e-16	-2.22045e-16	-2.22045e-16	-2.22045e-16	-2.22045e-16	-2.22045e-16
-1.71129	-1.71129	5.13387	-1.71129	-1.71129	5.13387	-1.71129	5.13387	-1.71129	-1.71129	-1.71129	-1.71129	-1.71129	-1.71129	5.13387	-1.71129	-1.71129	5.13387	-1.71129	-1.71129	-1.71129	-1.71129	-1.71129	-1.71129	-1.71129	-1.71129	-1.71129	-1.71129	-1.71129	-1.71129	-1.71129	-1.71129	-1.71129	-1.71129	-1.71129	-1.71129	-1.71129	-1.71129	-1.71129	-1.71129	-1.71129	-1.71129	-1.71129	-1.71129	-1.71129	-1.71129	-1.71129	-1.71129	-1.71129	-1.71129
-0.342258	-0.342258	-0.342258	-0.342258	-0.342258	-0.342258	-0.342258	-0.342258	-0.342258	6.5029	-0.342258	-0.342258	-0.342258	-0.342258	-0.342258	-0.342258	-0.342258	-0.342258	-0.342258	-0.342258	-0.342258	-0.342258	-0.342258	-0.342258	-0.342258	-0.342258	-0.342258	-0.342258	-0.342258	-0.342258	-0.342258	-0.342258	-0.342258	-0.342258	-0.342258	-0.342258	-0.342258	-0.342258	-0.342258	-0.342258	-0.342258	-0.342258	-0.342258	-0.342258	-0.342258	-0.342258	-0.342258	-0.342258	-0.342258	-0.342258
-2.22045e-16	-2.22045e-16	-2.22045e-16	-2.22045e-16	-2.22045e-16	-2.22045e-16	-2.22045e-16	-2.22045e-16	-2.22045e-16	-2.22045e-16	-2.22045e-16	-2.22045e-16	-2.22045e-16	-2.22045e-16	-2.22045e-16	-2.22045e-16	-2.22045e-16	-2.22045e-16	-2.22045e-16	-2.22045e-16	-2.22045e-16	-2.22045e-16	-2.22045e-16	-2.22045e-16	-2.22045e-16	-2.22045e-16	-2.22045e-16	-2.22045e-16	-2.22045e-16	-2.22045e-16	-2.22045e-16	-2.22045e-16	-2.22045e-16	-2.22045e-16	-2.22045e-16	-2.22045e-16	-2.22045e-16	-2.22045e-16	-2.22045e-16	-2.22045e-16	-2.22045e-16	-2.22045e-16	-2.22045e-16	-2.22045e-16	-2.22045e-16	-2.22045e-16	-2.22045e-16	-2.22045e-16	-2.22045e-16	-2.22045e-16
-1.02677	-1.02677	-1.02677	-1.02677	-1.02677	-1.02677	-1.02677	-1.02677	-1.02677	-1.02677	-1.02677	-1.02677	-1.02677	-1.02677	-1.02677	-1.02677	5.81838	5.81838	-1.02677	5.81838	-1.02677	5.81838	-1.02677	-1.02677	-1.02677	-1.02677	-1.02677	-1.02677	-1.02677	-1.02677	-1.02677	-1.02677	-1.02677	-1.02677	-1.02677	-1.02677	-1.02677	-1.02677	-1.02677	-1.02677	-1.02677	-1.02677	-1.02677	-1.02677	-1.02677	-1.02677	-1.02677	-1.02677	-1.02677	-1.02677
-0.684515	-0.684515	-0.684515	-0.684515	-0.684515	-0.684515	-0.684515	-0.684515	-0.684515	-0.684515	-0.684515	-0.684515	6.16064	-0.684515	-0.684515	-0.684515	-0.684515	-0.684515	6.16064	-0.684515	6.16064	-0.684515	6.16064	-0.684515	6.16064	-0.684515	-0.684515	-0.684515	-0.684515	-0.684515	-0.684515	-0.684515	6.16064	-0.684515	-0.684515	-0.684515	-0.684515	-0.684515	-0.684515	-0.684515	-0.684515	-0.684515	-0.684515	-0.684515	-0.684515	-0.684515	-0.684515	-0.684515	-0.684515	-0.684515
-0.342258	-0.342258	-0.342258	-0.342258	-0.342258	-0.342258	-0.342258	-0.342258	-0.342258	-0.342258	-0.342258	6.5029	-0.342258	-0.342258	-0.342258	-0.342258	-0.342258	-0.342258	-0.342258	-0.342258	6.5029	-0.342258	-0.342258	-0.342258	6.5029	-0.342258	6.5029	-0.342258	6.5029	-0.342258	-0.342258	6.5029	-0.342258	-0.342258	-0.342258	-0.342258	-0.342258	6.5029	-0.342258	-0.342258	-0.342258	-0.342258	-0.342258	-0.342258	-0.342258	-0.342258	-0.342258	-0.342258	-0.342258	-0.342258
-1.02677	5.81838	-1.02677	-1.02677	-1.02677	-1.02677	-1.02677	-1.02677	-1.02677	-1.02677	-1.02677	-1.02677	-1.02677	-1.02677	-1.02677	5.81838	-1.02677	5.81838	-1.02677	-1.02677	-1.02677	-1.02677	-1.02677	5.81838	-1.02677	-1.02677	-1.02677	-1.02677	-1.02677	-1.02677	-1.02677	-1.02677	-1.02677	-1.02677	-1.02677	-1.02677	-1.02677	-1.02677	-1.02677	-1.02677	-1.02677	-1.02677	-1.02677	-1.02677	-1.02677	-1.02677	-1.02677	5.81838	-1.02677	-1.02677
-0.684515	-0.684515	6.16064	-0.684515	-0.684515	-0.684515	-0.684515	-0.684515	-0.684515	6.16064	-0.684515	-0.684515	-0.684515	-0.684515	-0.684515	-0.684515	-0.684515	-0.684515	-0.684515	-0.684515	-0.684515	-0.684515	-0.684515	6.16064	-0.684515	-0.684515	-0.684515	-0.684515	-0.684515	-0.684515	-0.684515	-0.684515	-0.684515	-0.684515	-0.684515	-0.684515	-0.684515	-0.684515	-0.684515	-0.684515	-0.684515	-0.684515	-0.684515	-0.684515	-0.684515	-0.684515	-0.684515	-0.684515	-0.684515	-0.684515
-0.342258	-0.342258	-0.342258	-0.342258	-0.342258	-0.342258	-0.342258	-0.342258	-0.342258	-0.342258	-0.342258	-0.342258	-0.342258	-0.342258	-0.342258	-0.342258	-0.342258	-0.342258	-0.342258	6.5029	-0.342258	-0.342258	6.5029	-0.342258	-0.342258	-0.342258	-0.342258	-0.342258	-0.342258	-0.342258	-0.342258	-0.342258	-0.342258	-0.342258	-0.342258	-0.342258	-0.342258	-0.342258	-0.342258	-0.342258	-0.342258	-0.342258	-0.342258	-0.342258	-0.342258	-0.342258	-0.342258	-0.342258	-0.342258	-0.342258
-2.22045e-16	-2.22045e-16	-2.22045e-16	-2.22045e-16	-2.22045e-16	-2.22045e-16	-2.22045e-16	-2.22045e-16	-2.22045e-16	-2.22045e-16	-2.22045e-16	-2.22045e-16	-2.22045e-16	-2.22045e-16	-2.22045e-16	-2.22045e-16	-2.22045e-16	-2.22045e-16	-2.22045e-16	-2.22045e-16	-2.22045e-16	-2.22045e-16	-2.22045e-16	-2.22045e-16	-2.22045e-16	-2.22045e-16	-2.22045e-16	-2.22045e-16	-2.22045e-16	-2.22045e-16	-2.22045e-16	-2.22045e-16	-2.22045e-16	-2.22045e-16	-2.22045e-16	-2.22045e-16	-2.22045e-16	-2.22045e-16	-2.22045e-16	-2.22045e-16	-2.22045e-16	-2.22045e-16	-2.22045e-16	-2.22045e-16	-2.22045e-16	-2.22045e-16	-2.22045e-16	-2.22045e-16	-2.22045e-16	-2.22045e-16
-2.05355	-2.05355	4.79161	-2.05355	4.79161	-2.05355	-2.05355	-2.05355	4.79161	-2.05355	4.79161	-2.05355	-2.05355	-2.05355	4.79161	-2.05355	-2.05355	-2.05355	-2.05355	4.79161	-2.05355	-2.05355	-2.05355	-2.05355	4.79161	-2.05355	-2.05355	-2.05355	-2.05355	-2.05355	-2.05355	-2.05355	-2.05355	-2.05355	-2.05355	-2.05355	-2.05355	-2.05355	-2.05355	-2.05355	-2.05355	-2.05355	-2.05355	-2.05355	-2.05355	-2.05355	-2.05355	-2.05355	4.79161	-2.05355
6.16064	-0.684515	-0.684515	-0.684515	-0.684515	-0.684515	6.16064	-0.684515	-0.684515	-0.684515	-0.684515	-0.684515	-0.684515	-0.684515	-0.684515	-0.684515	-0.684515	-0.684515	-0.684515	-0.684515	-0.684515	-0.684515	-0.684515	-0.684515	-0.684515	-0.684515	-0.684515	-0.684515	-0.684515	-0.684515	-0.684515	-0.684515	-0.684515	-0.684515	-0.684515	-0.684515	-0.684515	-0.684515	-0.684515	-0.684515	-0.684515	-0.684515	-0.684515	-0.684515	-0.684515	-0.684515	-0.684515	-0.684515	-0.684515	-0.684515
-0.684515	-0.684515	-0.684515	-0.684515	-0.684515	-0.684515	-0.684515	-0.684515	-0.684515	-0.684515	-0.684515	-0.684515	6.16064	6.16064	-0.684515	-0.684515	-0.684515	-0.684515	-0.684515	-0.684515	-0.684515	-0.684515	-0.684515	-0.684515	-0.684515	-0.684515	-0.684515	-0.684515	-0.684515	-0.684515	-0.684515	-0.684515	-0.684515	6.16064	-0.684515	-0.684515	-0.684515	-0.684515	-0.684515	-0.684515	-0.684515	-0.684515	-0.684515	-0.684515	-0.684515	-0.684515	6.16064	-0.684515	-0.684515	-0.684515
5.13387	5.13387	-1.71129	5.13387	5.13387	-1.71129	-1.71129	-1.71129	5.13387	-1.71129	-1.71129	-1.71129	-1.71129	-1.71129	-1.71129	-1.71129	-1.71129	-1.71129	-1.71129	-1.71129	-1.71129	-1.71129	-1.71129	-1.71129	-1.71129	-1.71129	-1.71129	-1.71129	5.13387	-1.71129	-1.71129	-1.71129	-1.71129	-1.71129	-1.71129	-1.71129	-1.71129	-1.71129	-1.71129	-1.71129	-1.71129	-1.71129	-1.71129	-1.71129	-1.71129	-1.71129	-1.71129	-1.71129	-1.71129	-1.71129
-3.08032	-3.08032	-3.08032	3.76483	-3.08032	-3.08032	3.76483	-3.08032	3.76483	-3.08032	-3.08032	-3.08032	3.76483	3.76483	-3.08032	3.76483	-3.08032	3.76483	3.76483	3.76483	-3.08032	-3.08032	3.76483	-3.08032	-3.08032	-3.08032	-3.08032	3.76483	-3.08032	-3.08032	-3.08032	-3.08032	-3.08032	-3.08032	-3.08032	-3.08032	-3.08032	-3.08032	-3.08032	-3.08032	-3.08032	-3.08032	-3.08032	-3.08032	-3.08032	-3.08032	-3.08032	-3.08032	-3.08032	-3.08032
-1.02677	-1.02677	-1.02677	-1.02677	-1.02677	5.81838	-1.02677	-1.02677	-1.02677	5.81838	5.81838	-1.02677	-1.02677	-1.02677	-1.02677	-1.02677	-1.02677	-1.02677	-1.02677	-1.02677	-1.02677	-1.02677	-1.02677	-1.02677	-1.02677	-1.02677	-1.02677	-1.02677	-1.02677	-1.02677	-1.02677	-1.02677	-1.02677	-1.02677	-1.02677	-1.02677	-1.02677	-1.02677	-1.02677	-1.02677	-1.02677	-1.02677	-1.02677	-1.02677	-1.02677	-1.02677	-1.02677	-1.02677	-1.02677	-1.02677
-1.36903	-1.36903	5.47612	-1.36903	5.47612	-1.36903	5.47612	-1.36903	-1.36903	-1.36903	-1.36903	-1.36903	-1.36903	-1.36903	-1.36903	-1.36903	5.47612	-1.36903	-1.36903	-1.36903	-1.36903	-1.36903	-1.36903	-1.36903	-1.36903	-1.36903	-1.36903	-1.36903	-1.36903	-1.36903	-1.36903	-1.36903	-1.36903	-1.36903	-1.36903	-1.36903	-1.36903	-1.36903	-1.36903	-1.36903	-1.36903	-1.36903	-1.36903	-1.36903	-1.36903	-1.36903	-1.36903	-1.36903	5.47612	-1.36903
-2.05355	4.79161	-2.05355	-2.05355	4.79161	-2.05355	-2.05355	-2.05355	-2.05355	-2.05355	4.79161	-2.05355	4.79161	-2.05355	-2.05355	4.79161	-2.05355	-2.05355	4.79161	-2.05355	4.79161	4.79161	-2.05355	4.79161	4.79161	-2.05355	-2.05355	4.79161	-2.05355	4.79161	-2.05355	-2.05355	-2.05355	-2.05355	-2.05355	-2.05355	-2.05355	-2.05355	-2.05355	-2.05355	-2.05355	-2.05355	-2.05355	-2.05355	-2.05355	-2.05355	-2.05355	-2.05355	-2.05355	-2.05355
4.44935	-2.3958	4.44935	-2.3958	4.44935	-2.3958	4.44935	-2.3958	4.44935	-2.3958	-2.3958	4.44935	-2.3958	4.44935	-2.3958	-2.3958	-2.3958	-2.3958	-2.3958	-2.3958	-2.3958	-2.3958	-2.3958	-2.3958	-2.3958	-2.3958	-2.3958	-2.3958	-2.3958	-2.3958	4.44935	-2.3958	-2.3958	-2.3958	-2.3958	-2.3958	-2.3958	-2.3958	-2.3958	-2.3958	-2.3958	-2.3958	-2.3958	-2.3958	-2.3958	-2.3958	-2.3958	-2.3958	-2.3958	-2.3958
-1.02677	-1.02677	-1.02677	-1.02677	-1.02677	5.81838	-1.02677	-1.02677	-1.02677	-1.02677	-1.02677	-1.02677	-1.02677	-1.02677	5.81838	-1.02677	-1.02677	-1.02677	-1.02677	5.81838	-1.02677	-1.02677	5.81838	-1.02677	5.81838	-1.02677	5.81838	-1.02677	5.81838	-1.02677	5.81838	5.81838	-1.02677	-1.02677	-1.02677	-1.02677	-1.02677	-1.02677	-1.02677	-1.02677	-1.02677	-1.02677	-1.02677	-1.02677	-1.02677	-1.02677	-1.02677	-1.02677	-1.02677	-1.02677
-2.73806	-2.73806	4.10709	-2.73806	-2.73806	4.10709	4.10709	-2.73806	4.10709	-2.73806	-2.73806	-2.73806	4.10709	-2.73806	4.10709	4.10709	-2.73806	4.10709	-2.73806	-2.73806	4.10709	4.10709	-2.73806	-2.73806	-2.73806	-2.73806	-2.73806	4.10709	-2.73806	-2.73806	-2.73806	-2.73806	-2.73806	-2.73806	-2.73806	-2.73806	-2.73806	-2.73806	-2.73806	-2.73806	-2.73806	-2.73806	-2.73806	-2.73806	-2.73806	-2.73806	-2.73806	-2.73806	-2.73806	-2.73806
-2.3958	4.44935	-2.3958	4.44935	-2.3958	-2.3958	-2.3958	4.44935	-2.3958	4.44935	-2.3958	4.44935	-2.3958	-2.3958	-2.3958	-2.3958	4.44935	-2.3958	-2.3958	4.44935	-2.3958	-2.3958	4.44935	-2.3958	-2.3958	-2.3958	-2.3958	-2.3958	4.44935	-2.3958	-2.3958	-2.3958	-2.3958	-2.3958	-2.3958	-2.3958	-2.3958	-2.3958	-2.3958	-2.3958	-2.3958	-2.3958	4.44935	-2.3958	-2.3958	-2.3958	-2.3958	-2.3958	-2.3958	-2.3958
-2.05355	-2.05355	-2.05355	4.79161	-2.05355	-2.05355	-2.05355	-2.05355	4.79161	-2.05355	4.79161	-2.05355	4.79161	-2.05355	4.79161	-2.05355	-2.05355	-2.05355	-2.05355	4.79161	-2.05355	-2.05355	-2.05355	-2.05355	-2.05355	-2.05355	4.79161	-2.05355	-2.05355	4.79161	-2.05355	-2.05355	-2.05355	-2.05355	-2.05355	-2.05355	-2.05355	-2.05355	-2.05355	-2.05355	-2.05355	-2.05355	-2.05355	-2.05355	-2.05355	-2.05355	-2.05355	-2.05355	-2.05355	-2.05355
-0.684515	-0.684515	-0.684515	6.16064	-0.684515	-0.684515	-0.684515	-0.684515	-0.684515	6.16064	-0.684515	-0.684515	-0.684515	-0.684515	-0.684515	-0.684515	-0.684515	-0.684515	-0.684515	-0.684515	6.16064	-0.684515	-0.684515	-0.684515	-0.684515	-0.684515	-0.684515	-0.684515	6.16064	-0.684515	-0.684515	6.16064	-0.684515	-0.684515	-0.684515	-0.684515	-0.684515	-0.684515	-0.684515	-0.684515	-0.684515	-0.684515	-0.684515	-0.684515	-0.684515	-0.684515	-0.684515	-0.684515	-0.684515	-0.684515
-0.342258	-0.342258	-0.342258	-0.342258	-0.342258	-0.342258	-0.342258	-0.342258	-0.342258	-0.342258	-0.342258	6.5029	-0.342258	-0.342258	-0.342258	-0.342258	-0.342258	-0.342258	-0.342258	-0.342258	-0.342258	-0.342258	-0.342258	-0.342258	-0.342258	-0.342258	-0.342258	-0.342258	-0.342258	-0.342258	-0.342258	-0.342258	-0.342258	-0.342258	-0.342258	-0.342258	-0.342258	-0.342258	-0.342258	-0.342258	-0.342258	-0.342258	-0.342258	-0.342258	-0.342258	-0.342258	-0.342258	-0.342258	-0.342258	-0.342258
4.44089e-16	4.44089e-16	4.44089e-16	4.44089e-16	4.44089e-16	4.44089e-16	4.44089e-16	4.44089e-16	4.44089e-16	4.44089e-16	4.44089e-16	4.44089e-16	4.44089e-16	4.44089e-16	4.44089e-16	4.44089e-16	4.44089e-16	4.44089e-16	4.44089e-16	4.44089e-16	4.44089e-16	4.44089e-16	4.44089e-16	4.44089e-16	4.44089e-16	4.44089e-16	6.84515	4.44089e-16	4.44089e-16	4.44089e-16	4.44089e-16	4.44089e-16	4.44089e-16	4.44089e-16	4.44089e-16	4.44089e-16	4.44089e-16	4.44089e-16	4.44089e-16	4.44089e-16	4.44089e-16	4.44089e-16	4.44089e-16	4.44089e-16	4.44089e-16	4.44089e-16	4.44089e-16	4.44089e-16	4.44089e-16	4.44089e-16
-1.02677	5.81838	-1.02677	-1.02677	-1.02677	-1.02677	-1.02677	5.81838	-1.02677	-1.02677	-1.02677	-1.02677	-1.02677	-1.02677	-1.02677	-1.02677	-1.02677	-1.02677	-1.02677	5.81838	-1.02677	-1.02677	-1.02677	-1.02677	-1.02677	-1.02677	-1.02677	-1.02677	-1.02677	5.81838	-1.02677	-1.02677	-1.02677	-1.02677	-1.02677	-1.02677	-1.02677	-1.02677	-1.02677	-1.02677	-1.02677	-1.02677	-1.02677	-1.02677	-1.02677	-1.02677	-1.02677	-1.02677	-1.02677	-1.02677
-2.05355	-2.05355	-2.05355	-2.05355	-2.05355	-2.05355	-2.05355	-2.05355	4.79161	-2.05355	-2.05355	4.79161	-2.05355	-2.05355	4.79161	-2.05355	4.79161	-2.05355	4.79161	4.79161	4.79161	-2.05355	-2.05355	4.79161	-2.05355	-2.05355	-2.05355	-2.05355	-2.05355	4.79161	-2.05355	-2.05355	-2.05355	-2.05355	-2.05355	4.79161	-2.05355	-2.05355	-2.05355	-2.05355	-2.05355	-2.05355	-2.05355	-2.05355	-2.05355	-2.05355	-2.05355	-2.05355	-2.05355	-2.05355
-1.71129	-1.71129	5.13387	-1.71129	-1.71129	5.13387	-1.71129	-1.71129	-1.71129	-1.71129	5.13387	-1.71129	-1.71129	5.13387	-1.71129	5.13387	-1.71129	-1.71129	-1.71129	-1.71129	5.13387	-1.71129	-1.71129	-1.71129	-1.71129	-1.71129	5.13387	-1.71129	-1.71129	-1.71129	-1.71129	-1.71129	-1.71129	-1.71129	-1.71129	-1.71129	-1.71129	-1.71129	-1.71129	-1.71129	-1.71129	-1.71129	-1.71129	-1.71129	-1.71129	-1.71129	-1.71129	-1.71129	-1.71129	-1.71129
-1.02677	-1.02677	-1.02677	-1.02677	-1.02677	-1.02677	-1.02677	-1.02677	-1.02677	5.81838	-1.02677	5.81838	-1.02677	-1.02677	-1.02677	-1.02677	-1.02677	-1.02677	-1.02677	5.81838	-1.02677	-1.02677	-1.02677	-1.02677	-1.02677	-1.02677	-1.02677	-1.02677	-1.02677	5.81838	-1.02677	-1.02677	-1.02677	-1.02677	-1.02677	-1.02677	-1.02677	-1.02677	-1.02677	-1.02677	-1.02677	-1.02677	-1.02677	-1.02677	-1.02677	5.81838	-1.02677	-1.02677	-1.02677	-1.02677
5.81838	-1.02677	5.81838	-1.02677	-1.02677	-1.02677	-1.02677	-1.02677	5.81838	-1.02677	-1.02677	-1.02677	-1.02677	-1.02677	-1.02677	-1.02677	-1.02677	-1.02677	-1.02677	-1.02677	-1.02677	-1.02677	-1.02677	-1.02677	-1.02677	-1.02677	-1.02677	-1.02677	-1.02677	-1.02677	-1.02677	-1.02677	-1.02677	-1.02677	-1.02677	-1.02677	-1.02677	-1.02677	-1.02677	-1.02677	-1.02677	-1.02677	-1.02677	-1.02677	-1.02677	-1.02677	-1.02677	-1.02677	-1.02677	-1.02677
-0.342258	-0.342258	-0.342258	-0.342258	-0.342258	-0.342258	-0.342258	-0.342258	-0.342258	-0.342258	-0.342258	-0.342258	-0.342258	-0.342258	-0.342258	-0.342258	-0.342258	-0.342258	6.5029	-0.342258	-0.342258	-0.342258	-0.342258	-0.342258	6.5029	-0.342258	6.5029	-0.342258	6.5029	-0.342258	6.5029	-0.342258	-0.342258	-0.342258	-0.342258	-0.342258	-0.342258	-0.342258	-0.342258	-0.342258	-0.342258	-0.342258	-0.342258	-0.342258	-0.342258	-0.342258	-0.342258	-0.342258	-0.342258	-0.342258
-0.342258	-0.342258	-0.342258	-0.342258	-0.342258	-0.342258	-0.342258	-0.342258	-0.342258	-0.342258	-0.342258	-0.342258	-0.342258	-0.342258	-0.342258	-0.342258	6.5029	-0.342258	-0.342258	-0.342258	6.5029	-0.342258	-0.342258	6.5029	-0.342258	-0.342258	-0.342258	-0.342258	6.5029	-0.342258	-0.342258	-0.342258	-0.342258	-0.342258	-0.342258	-0.342258	-0.342258	-0.342258	-0.342258	-0.342258	-0.342258	-0.342258	-0.342258	-0.342258	-0.342258	-0.342258	-0.342258	-0.342258	-0.342258	-0.342258
-2.3958	4.44935	4.44935	-2.3958	-2.3958	-2.3958	-2.3958	4.44935	-2.3958	4.44935	-2.3958	4.44935	-2.3958	-2.3958	-2.3958	4.44935	-2.3958	4.44935	-2.3958	-2.3958	4.44935	-2.3958	-2.3958	-2.3958	-2.3958	-2.3958	-2.3958	-2.3958	-2.3958	-2.3958	-2.3958	-2.3958	-2.3958	-2.3958	-2.3958	-2.3958	-2.3958	-2.3958	-2.3958	-2.3958	-2.3958	-2.3958	-2.3958	-2.3958	-2.3958	-2.3958	-2.3958	-2.3958	-2.3958	-2.3958
4.44089e-16	4.44089e-16	4.44089e-16	4.44089e-16	4.44089e-16	4.44089e-16	4.44089e-16	4.44089e-16	4.44089e-16	4.44089e-16	4.44089e-16	4.44089e-16	4.44089e-16	4.44089e-16	4.44089e-16	4.44089e-16	4.44089e-16	4.44089e-16	4.44089e-16	4.44089e-16	4.44089e-16	4.44089e-16	4.44089e-16	4.44089e-16	4.44089e-16	4.44089e-16	4.44089e-16	4.44089e-16	4.44089e-16	4.44089e-16	4.44089e-16	4.44089e-16	4.44089e-16	4.44089e-16	4.44089e-16	4.44089e-16	4.44089e-16	4.44089e-16	4.44089e-16	4.44089e-16	4.44089e-16	4.44089e-16	4.44089e-16	4.44089e-16	4.44089e-16	4.44089e-16	4.44089e-16	4.44089e-16	4.44089e-16	4.44089e-16
-1.71129	5.13387	-1.71129	-1.71129	-1.71129	-1.71129	5.13387	-1.71129	5.13387	-1.71129	-1.71129	-1.71129	-1.71129	-1.71129	5.13387	5.13387	-1.71129	-1.71129	-1.71129	-1.71129	-1.71129	5.13387	-1.71129	-1.71129	-1.71129	-1.71129	-1.71129	-1.71129	-1.71129	-1.71129	-1.71129	-1.71129	-1.71129	-1.71129	-1.71129	-1.71129	-1.71129	-1.71129	-1.71129	-1.71129	-1.71129	-1.71129	-1.71129	-1.71129	-1.71129	-1.71129	-1.71129	-1.71129	-1.71129	-1.71129
4.44089e-16	4.44089e-16	4.44089e-16	4.44089e-16	4.44089e-16	4.44089e-16	4.44089e-16	4.44089e-16	4.44089e-16	4.44089e-16	4.44089e-16	4.44089e-16	4.44089e-16	4.44089e-16	4.44089e-16	4.44089e-16	4.44089e-16	4.44089e-16	4.44089e-16	4.44089e-16	4.44089e-16	4.44089e-16	4.44089e-16	4.44089e-16	4.44089e-16	4.44089e-16	4.44089e-16	4.44089e-16	4.44089e-16	4.44089e-16	4.44089e-16	4.44089e-16	4.44089e-16	4.44089e-16	4.44089e-16	4.44089e-16	4.44089e-16	4.44089e-16	4.44089e-16	4.44089e-16	4.44089e-16	6.84515	4.44089e-16	4.44089e-16	4.44089e-16	4.44089e-16	4.44089e-16	4.44089e-16	4.44089e-16	4.44089e-16
2.22045e-16	2.22045e-16	2.22045e-16	2.22045e-16	2.22045e-16	2.22045e-16	2.22045e-16	2.22045e-16	2.22045e-16	2.22045e-16	2.22045e-16	2.22045e-16	2.22045e-16	2.22045e-16	2.22045e-16	2.22045e-16	2.22045e-16	2.22045e-16	2.22045e-16	2.22045e-16	2.22045e-16	2.22045e-16	6.84515	2.22045e-16	2.22045e-16	2.22045e-16	2.22045e-16	2.22045e-16	6.84515	2.22045e-16	6.84515	6.84515	2.22045e-16	2.22045e-16	2.22045e-16	2.22045e-16	2.22045e-16	2.22045e-16	2.22045e-16	2.22045e-16	2.22045e-16	2.22045e-16	2.22045e-16	2.22045e-16	2.22045e-16	2.22045e-16	2.22045e-16	2.22045e-16	2.22045e-16	2.22045e-16
-0.342258	-0.342258	6.5029	-0.342258	-0.342258	-0.342258	-0.342258	-0.342258	-0.342258	-0.342258	-0.342258	-0.342258	-0.342258	-0.342258	-0.342258	-0.342258	-0.342258	-0.342258	-0.342258	-0.342258	-0.342258	-0.342258	-0.342258	-0.342258	-0.342258	-0.342258	-0.342258	-0.342258	-0.342258	-0.342258	-0.342258	-0.342258	-0.342258	-0.342258	-0.342258	-0.342258	-0.342258	-0.342258	-0.342258	-0.342258	-0.342258	-0.342258	-0.342258	-0.342258	-0.342258	-0.342258	-0.342258	-0.342258	-0.342258	-0.342258
-2.05355	-2.05355	-2.05355	-2.05355	-2.05355	-2.05355	4.79161	-2.05355	-2.05355	4.79161	-2.05355	-2.05355	-2.05355	4.79161	-2.05355	-2.05355	4.79161	-2.05355	4.79161	4.79161	-2.05355	4.79161	-2.05355	-2.05355	-2.05355	-2.05355	-2.05355	-2.05355	-2.05355	-2.05355	-2.05355	-2.05355	-2.05355	-2.05355	-2.05355	-2.05355	-2.05355	-2.05355	-2.05355	-2.05355	-2.05355	-2.05355	-2.05355	-2.05355	-2.05355	-2.05355	-2.05355	-2.05355	-2.05355	-2.05355
-1.8834	-1.8834	-1.8834	-1.8834	-1.8834	-1.8834	10.6726	-1.8834	-1.8834	-1.8834	-1.8834	-1.8834	10.6726	-1.8834	10.6726	-1.8834	-1.8834	-1.8834	-1.8834	-1.8834	-1.8834	-1.8834	-1.8834	-1.8834	-1.8834	-1.8834	-1.8834	-1.8834	-1.8834	-1.8834	-1.8834	-1.8834	-1.8834	-1.8834	-1.8834	-1.8834	-1.8834	-1.8834	-1.8834	-1.8834	-1.8834	10.6726	-1.8834	-1.8834	-1.8834	-1.8834	-1.8834	-1.8834	-1.8834	-1.8834
-0.627799	-0.627799	-0.627799	11.9282	-0.627799	-0.627799	-0.627799	-0.627799	-0.627799	-0.627799	-0.627799	-0.627799	-0.627799	-0.627799	-0.627799	-0.627799	-0.627799	-0.627799	-0.627799	-0.627799	-0.627799	-0.627799	-0.627799	-0.627799	-0.627799	-0.627799	-0.627799	-0.627799	-0.627799	-0.627799	-0.627799	-0.627799	-0.627799	-0.627799	-0.627799	-0.627799	-0.627799	-0.627799	-0.627799	-0.627799	-0.627799	-0.627799	-0.627799	-0.627799	-0.627799	-0.627799	-0.627799	-0.627799	-0.627799	-0.627799
2.22045e-16	2.22045e-16	2.22045e-16	2.22045e-16	2.22045e-16	2.22045e-16	2.22045e-16	2.22045e-16	2.22045e-16	2.22045e-16	2.22045e-16	2.22045e-16	2.22045e-16	2.22045e-16	2.22045e-16	2.22045e-16	2.22045e-16	2.22045e-16	2.22045e-16	2.22045e-16	2.22045e-16	2.22045e-16	2.22045e-16	2.22045e-16	2.22045e-16	2.22045e-16	2.22045e-16	2.22045e-16	2.22045e-16	2.22045e-16	2.22045e-16	2.22045e-16	2.22045e-16	2.22045e-16	2.22045e-16	12.556	2.22045e-16	2.22045e-16	12.556	2.22045e-16	2.22045e-16	2.22045e-16	2.22045e-16	2.22045e-16	2.22045e-16	2.22045e-16	2.22045e-16	2.22045e-16	2.22045e-16	2.22045e-16
2.22045e-16	2.22045e-16	2.22045e-16	2.22045e-16	2.22045e-16	2.22045e-16	2.22045e-16	2.22045e-16	2.22045e-16	2.22045e-16	2.22045e-16	2.22045e-16	2.22045e-16	2.22045e-16	2.22045e-16	2.22045e-16	2.22045e-16	2.22045e-16	2.22045e-16	2.22045e-16	2.22045e-16	2.22045e-16	2.22045e-16	2.22045e-16	2.22045e-16	2.22045e-16	2.22045e-16	2.22045e-16	2.22045e-16	2.22045e-16	2.22045e-16	2.22045e-16	2.22045e-16	2.22045e-16	2.22045e-16	2.22045e-16	2.22045e-16	2.22045e-16	2.22045e-16	2.22045e-16	2.22045e-16	2.22045e-16	2.22045e-16	2.22045e-16	2.22045e-16	2.22045e-16	2.22045e-16	2.22045e-16	2.22045e-16	2.22045e-16
2.22045e-16	2.22045e-16	2.22045e-16	2.22045e-16	2.22045e-16	2.22045e-16	2.22045e-16	2.22045e-16	2.22045e-16	2.22045e-16	2.22045e-16	2.22045e-16	2.22045e-16	2.22045e-16	2.22045e-16	2.22045e-16	2.22045e-16	2.22045e-16	2.22045e-16	2.22045e-16	2.22045e-16	2.22045e-16	2.22045e-16	2.22045e-16	2.22045e-16	2.22045e-16	2.22045e-16	2.22045e-16	2.22045e-16	2.22045e-16	2.22045e-16	2.22045e-16	2.22045e-16	2.22045e-16	2.22045e-16	2.22045e-16	2.22045e-16	2.22045e-16	12.556	2.22045e-16	2.22045e-16	2.22045e-16	2.22045e-16	2.22045e-16	2.22045e-16	2.22045e-16	2.22045e-16	2.22045e-16	2.22045e-16	2.22045e-16
11.9282	-0.627799	-0.627799	-0.627799	-0.627799	-0.627799	-0.627799	-0.627799	-0.627799	-0.627799	-0.627799	-0.627799	-0.627799	-0.627799	-0.627799	-0.627799	-0.627799	-0.627799	-0.627799	-0.627799	-0.627799	11.9282	-0.627799	-0.627799	-0.627799	-0.627799	-0.627799	-0.627799	-0.627799	-0.627799	-0.627799	-0.627799	-0.627799	-0.627799	-0.627799	-0.627799	-0.627799	-0.627799	-0.627799	-0.627799	-0.627799	-0.627799	-0.627799	-0.627799	-0.627799	-0.627799	-0.627799	-0.627799	-0.627799	-0.627799
-1.2556	-1.2556	-1.2556	-1.2556	11.3004	-1.2556	-1.2556	-1.2556	-1.2556	-1.2556	-1.2556	-1.2556	-1.2556	-1.2556	-1.2556	-1.2556	-1.2556	-1.2556	-1.2556	11.3004	-1.2556	-1.2556	-1.2556	-1.2556	-1.2556	-1.2556	-1.2556	-1.2556	-1.2556	-1.2556	-1.2556	-1.2556	-1.2556	-1.2556	-1.2556	-1.2556	-1.2556	-1.2556	-1.2556	-1.2556	-1.2556	-1.2556	-1.2556	-1.2556	-1.2556	-1.2556	-1.2556	-1.2556	-1.2556	11.3004
5.55112e-17	5.55112e-17	5.55112e-17	5.55112e-17	5.55112e-17	5.55112e-17	5.55112e-17	5.55112e-17	5.55112e-17	5.55112e-17	5.55112e-17	5.55112e-17	5.55112e-17	5.55112e-17	5.55112e-17	5.55112e-17	5.55112e-17	5.55112e-17	5.55112e-17	5.55112e-17	5.55112e-17	5.55112e-17	5.55112e-17	5.55112e-17	5.55112e-17	5.55112e-17	5.55112e-17	5.55112e-17	5.55112e-17	5.55112e-17	5.55112e-17	5.55112e-17	5.55112e-17	5.55112e-17	5.55112e-17	5.55112e-17	5.55112e-17	5.55112e-17	5.55112e-17	5.55112e-17	5.55112e-17	5.55112e-17	5.55112e-17	5.55112e-17	5.55112e-17	12.556	5.55112e-17	5.55112e-17	5.55112e-17	5.55112e-17
-0.627799	-0.627799	-0.627799	-0.627799	-0.627799	-0.627799	-0.627799	-0.627799	-0.627799	-0.627799	-0.627799	-0.627799	-0.627799	-0.627799	-0.627799	11.9282	-0.627799	-0.627799	-0.627799	-0.627799	-0.627799	-0.627799	-0.627799	-0.627799	-0.627799	-0.627799	-0.627799	-0.627799	-0.627799	-0.627799	-0.627799	-0.627799	-0.627799	-0.627799	-0.627799	-0.627799	-0.627799	-0.627799	-0.627799	-0.627799	-0.627799	-0.627799	-0.627799	-0.627799	-0.627799	-0.627799	-0.627799	-0.627799	-0.627799	11.9282
-0.627799	-0.627799	-0.627799	-0.627799	-0.627799	-0.627799	-0.627799	-0.627799	-0.627799	-0.627799	-0.627799	-0.627799	-0.627799	-0.627799	-0.627799	11.9282	-0.627799	-0.627799	-0.627799	-0.627799	-0.627799	-0.627799	-0.627799	-0.627799	-0.627799	11.9282	-0.627799	-0.627799	-0.627799	-0.627799	-0.627799	-0.627799	-0.627799	-0.627799	-0.627799	-0.627799	-0.627799	-0.627799	-0.627799	-0.627799	-0.627799	-0.627799	-0.627799	-0.627799	11.9282	-0.627799	-0.627799	-0.627799	-0.627799	-0.627799
2.22045e-16	2.22045e-16	2.22045e-16	2.22045e-16	2.22045e-16	2.22045e-16	2.22045e-16	2.22045e-16	2.22045e-16	2.22045e-16	2.22045e-16	2.22045e-16	2.22045e-16	2.22045e-16	2.22045e-16	2.22045e-16	2.22045e-16	2.22045e-16	2.22045e-16	2.22045e-16	2.22045e-16	2.22045e-16	2.22045e-16	2.22045e-16	2.22045e-16	2.22045e-16	2.22045e-16	2.22045e-16	2.22045e-16	2.22045e-16	2.22045e-16	2.22045e-16	2.22045e-16	2.22045e-16	2.22045e-16	2.22045e-16	2.22045e-16	2.22045e-16	2.22045e-16	2.22045e-16	2.22045e-16	2.22045e-16	2.22045e-16	2.22045e-16	2.22045e-16	2.22045e-16	2.22045e-16	2.22045e-16	2.22045e-16	2.22045e-16
5.55112e-17	5.55112e-17	5.55112e-17	5.55112e-17	5.55112e-17	5.55112e-17	5.55112e-17	5.55112e-17	5.55112e-17	5.55112e-17	5.55112e-17	5.55112e-17	5.55112e-17	5.55112e-17	5.55112e-17	5.55112e-17	5.55112e-17	5.55112e-17	5.55112e-17	5.55112e-17	5.55112e-17	12.556	5.55112e-17	5.55112e-17	5.55112e-17	5.55112e-17	5.55112e-17	5.55112e-17	5.55112e-17	5.55112e-17	5.55112e-17	5.55112e-17	5.55112e-17	5.55112e-17	5.55112e-17	5.55112e-17	5.55112e-17	5.55112e-17	5.55112e-17	5.55112e-17	5.55112e-17	5.55112e-17	5.55112e-17	5.55112e-17	5.55112e-17	5.55112e-17	5.55112e-17	5.55112e-17	5.55112e-17	5.55112e-17
-0.627799	-0.627799	-0.627799	-0.627799	-0.627799	-0.627799	-0.627799	-0.627799	-0.627799	-0.627799	-0.627799	-0.627799	-0.627799	-0.627799	11.9282	-0.627799	-0.627799	-0.627799	-0.627799	-0.627799	-0.627799	-0.627799	-0.627799	-0.627799	-0.627799	-0.627799	-0.627799	-0.627799	-0.627799	-0.627799	-0.627799	-0.627799	-0.627799	-0.627799	-0.627799	-0.627799	-0.627799	-0.627799	-0.627799	-0.627799	-0.627799	-0.627799	-0.627799	-0.627799	-0.627799	-0.627799	-0.627799	-0.627799	-0.627799	-0.627799
-0.627799	-0.627799	-0.627799	-0.627799	11.9282	-0.627799	-0.627799	-0.627799	-0.627799	-0.627799	-0.627799	-0.627799	-0.627799	-0.627799	-0.627799	-0.627799	-0.627799	-0.627799	-0.627799	-0.627799	-0.627799	-0.627799	-0.627799	-0.627799	11.9282	-0.627799	-0.627799	-0.627799	-0.627799	-0.627799	-0.627799	-0.627799	-0.627799	-0.627799	-0.627799	-0.627799	-0.627799	-0.627799	-0.627799	-0.627799	-0.627799	-0.627799	-0.627799	-0.627799	-0.627799	-0.627799	-0.627799	-0.627799	-0.627799	11.9282
2.22045e-16	2.22045e-16	2.22045e-16	2.22045e-16	2.22045e-16	2.22045e-16	2.22045e-16	2.22045e-16	2.22045e-16	2.22045e-16	2.22045e-16	2.22045e-16	2.22045e-16	2.22045e-16	2.22045e-16	2.22045e-16	2.22045e-16	2.22045e-16	2.22045e-16	2.22045e-16	2.22045e-16	2.22045e-16	2.22045e-16	2.22045e-16	2.22045e-16	2.22045e-16	2.22045e-16	2.22045e-16	2.22045e-16	2.22045e-16	2.22045e-16	2.22045e-16	2.22045e-16	2.22045e-16	2.22045e-16	2.22045e-16	2.22045e-16	2.22045e-16	2.22045e-16	2.22045e-16	2.22045e-16	2.22045e-16	2.22045e-16	2.22045e-16	2.22045e-16	2.22045e-16	2.22045e-16	2.22045e-16	2.22045e-16	2.22045e-16
5.55112e-17	5.55112e-17	5.55112e-17	5.55112e-17	5.55112e-17	5.55112e-17	5.55112e-17	5.55112e-17	5.55112e-17	5.55112e-17	5.55112e-17	5.55112e-17	5.55112e-17	5.55112e-17	5.55112e-17	5.55112e-17	5.55112e-17	5.55112e-17	5.55112e-17	5.55112e-17	5.55112e-17	5.55112e-17	5.55112e-17	5.55112e-17	5.55112e-17	5.55112e-17	5.55112e-17	5.55112e-17	5.55112e-17	5.55112e-17	5.55112e-17	5.55112e-17	5.55112e-17	5.55112e-17	5.55112e-17	5.55112e-17	5.55112e-17	5.55112e-17	5.55112e-17	5.55112e-17	5.55112e-17	5.55112e-17	5.55112e-17	5.55112e-17	5.55112e-17	5.55112e-17	5.55112e-17	5.55112e-17	5.55112e-17	5.55112e-17
5.55112e-17	5.55112e-17	5.55112e-17	5.55112e-17	5.55112e-17	5.55112e-17	5.55112e-17	5.55112e-17	5.55112e-17	5.55112e-17	5.55112e-17	5.55112e-17	5.55112e-17	5.55112e-17	5.55112e-17	5.55112e-17	5.55112e-17	5.55112e-17	5.55112e-17	5.55112e-17	12.556	5.55112e-17	5.55112e-17	5.55112e-17	5.55112e-17	5.55112e-17	5.55112e-17	5.55112e-17	5.55112e-17	5.55112e-17	5.55112e-17	5.55112e-17	5.55112e-17	5.55112e-17	5.55112e-17	5.55112e-17	5.55112e-17	5.55112e-17	5.55112e-17	5.55112e-17	5.55112e-17	5.55112e-17	5.55112e-17	5.55112e-17	5.55112e-17	5.55112e-17	5.55112e-17	5.55112e-17	5.55112e-17	5.55112e-17
-0.627799	-0.627799	-0.627799	-0.627799	-0.627799	-0.627799	-0.627799	-0.627799	-0.627799	-0.627799	-0.627799	-0.627799	-0.627799	-0.627799	-0.627799	-0.627799	-0.627799	-0.627799	-0.627799	11.9282	-0.627799	11.9282	11.9282	-0.627799	-0.627799	-0.627799	-0.627799	-0.627799	11.9282	-0.627799	-0.627799	-0.627799	11.9282	-0.627799	-0.627799	-0.627799	-0.627799	-0.627799	-0.627799	-0.627799	-0.627799	-0.627799	-0.627799	-0.627799	-0.627799	-0.627799	-0.627799	-0.627799	-0.627799	-0.627799
-0.627799	-0.627799	-0.627799	-0.627799	-0.627799	11.9282	-0.627799	-0.627799	-0.627799	-0.627799	-0.627799	-0.627799	-0.627799	-0.627799	-0.627799	-0.627799	-0.627799	-0.627799	-0.627799	-0.627799	-0.627799	11.9282	-0.627799	-0.627799	-0.627799	-0.627799	-0.627799	-0.627799	-0.627799	-0.627799	-0.627799	-0.627799	-0.627799	-0.627799	-0.627799	-0.627799	-0.627799	-0.627799	-0.627799	-0.627799	-0.627799	-0.627799	-0.627799	-0.627799	-0.627799	-0.627799	-0.627799	-0.627799	-0.627799	11.9282
-0.627799	-0.627799	-0.627799	-0.627799	-0.627799	-0.627799	-0.627799	-0.627799	-0.627799	-0.627799	-0.627799	-0.627799	-0.627799	-0.627799	11.9282	-0.627799	-0.627799	-0.627799	-0.627799	-0.627799	11.9282	-0.627799	-0.627799	-0.627799	-0.627799	-0.627799	-0.627799	-0.627799	-0.627799	-0.627799	-0.627799	-0.627799	-0.627799	-0.627799	-0.627799	-0.627799	-0.627799	-0.627799	-0.627799	-0.627799	-0.627799	-0.627799	-0.627799	-0.627799	-0.627799	-0.627799	-0.627799	-0.627799	-0.627799	-0.627799
-1.2556	11.3004	-1.2556	-1.2556	-1.2556	-1.2556	-1.2556	-1.2556	-1.2556	-1.2556	-1.2556	-1.2556	-1.2556	-1.2556	-1.2556	-1.2556	-1.2556	-1.2556	-1.2556	11.3004	-1.2556	-1.2556	-1.2556	-1.2556	-1.2556	11.3004	-1.2556	-1.2556	-1.2556	-1.2556	-1.2556	-1.2556	-1.2556	-1.2556	-1.2556	-1.2556	-1.2556	-1.2556	-1.2556	-1.2556	-1.2556	-1.2556	-1.2556	-1.2556	-1.2556	-1.2556	-1.2556	-1.2556	-1.2556	-1.2556
-1.2556	-1.2556	-1.2556	-1.2556	-1.2556	-1.2556	-1.2556	-1.2556	-1.2556	-1.2556	-1.2556	-1.2556	-1.2556	-1.2556	-1.2556	-1.2556	-1.2556	-1.2556	11.3004	11.3004	-1.2556	-1.2556	-1.2556	-1.2556	-1.2556	-1.2556	-1.2556	-1.2556	-1.2556	-1.2556	-1.2556	-1.2556	-1.2556	-1.2556	-1.2556	-1.2556	-1.2556	-1.2556	-1.2556	-1.2556	-1.2556	-1.2556	-1.2556	-1.2556	11.3004	-1.2556	-1.2556	-1.2556	-1.2556	-1.2556
5.55112e-17	5.55112e-17	5.55112e-17	5.55112e-17	5.55112e-17	5.55112e-17	5.55112e-17	5.55112e-17	5.55112e-17	5.55112e-17	5.55112e-17	5.55112e-17	5.55112e-17	5.55112e-17	5.55112e-17	5.55112e-17	5.55112e-17	5.55112e-17	5.55112e-17	5.55112e-17	5.55112e-17	5.55112e-17	5.55112e-17	5.55112e-17	5.55112e-17	5.55112e-17	5.55112e-17	5.55112e-17	5.55112e-17	5.55112e-17	5.55112e-17	5.55112e-17	5.55112e-17	5.55112e-17	5.55112e-17	5.55112e-17	5.55112e-17	5.55112e-17	5.55112e-17	5.55112e-17	5.55112e-17	5.55112e-17	5.55112e-17	5.55112e-17	5.55112e-17	5.55112e-17	5.55112e-17	5.55112e-17	5.55112e-17	5.55112e-17
5.55112e-17	5.55112e-17	5.55112e-17	5.55112e-17	5.55112e-17	5.55112e-17	5.55112e-17	5.55112e-17	5.55112e-17	5.55112e-17	5.55112e-17	5.55112e-17	5.55112e-17	5.55112e-17	5.55112e-17	5.55112e-17	5.55112e-17	5.55112e-17	5.55112e-17	5.55112e-17	5.55112e-17	5.55112e-17	5.55112e-17	5.55112e-17	5.55112e-17	12.556	5.55112e-17	12.556	5.55112e-17	5.55112e-17	5.55112e-17	5.55112e-17	5.55112e-17	5.55112e-17	5.55112e-17	5.55112e-17	5.55112e-17	5.55112e-17	5.55112e-17	5.55112e-17	5.55112e-17	5.55112e-17	5.55112e-17	5.55112e-17	5.55112e-17	5.55112e-17	5.55112e-17	5.55112e-17	5.55112e-17	5.55112e-17
-1.2556	-1.2556	-1.2556	-1.2556	-1.2556	11.3004	-1.2556	-1.2556	-1.2556	-1.2556	-1.2556	-1.2556	-1.2556	11.3004	-1.2556	-1.2556	-1.2556	-1.2556	-1.2556	-1.2556	-1.2556	-1.2556	-1.2556	-1.2556	-1.2556	-1.2556	-1.2556	-1.2556	-1.2556	-1.2556	-1.2556	-1.2556	-1.2556	-1.2556	-1.2556	-1.2556	-1.2556	-1.2556	-1.2556	-1.2556	-1.2556	-1.2556	-1.2556	-1.2556	-1.2556	-1.2556	-1.2556	-1.2556	-1.2556	11.3004
5.55112e-17	5.55112e-17	5.55112e-17	5.55112e-17	5.55112e-17	5.55112e-17	5.55112e-17	5.55112e-17	5.55112e-17	5.55112e-17	5.55112e-17	5.55112e-17	5.55112e-17	5.55112e-17	5.55112e-17	5.55112e-17	5.55112e-17	5.55112e-17	5.55112e-17	5.55112e-17	5.55112e-17	5.55112e-17	5.55112e-17	5.55112e-17	5.55112e-17	5.55112e-17	5.55112e-17	5.55112e-17	5.55112e-17	5.55112e-17	5.55112e-17	5.55112e-17	5.55112e-17	5.55112e-17	5.55112e-17	5.55112e-17	5.55112e-17	5.55112e-17	5.55112e-17	5.55112e-17	5.55112e-17	5.55112e-17	5.55112e-17	5.55112e-17	5.55112e-17	5.55112e-17	5.55112e-17	5.55112e-17	5.55112e-17	5.55112e-17
11.9282	-0.627799	-0.627799	-0.627799	-0.627799	-0.627799	-0.627799	-0.627799	-0.627799	-0.627799	-0.627799	-0.627799	-0.627799	-0.627799	-0.627799	-0.627799	-0.627799	-0.627799	-0.627799	-0.627799	-0.627799	-0.627799	-0.627799	-0.627799	-0.627799	-0.627799	-0.627799	-0.627799	-0.627799	-0.627799	-0.627799	-0.627799	-0.627799	-0.627799	-0.627799	-0.627799	-0.627799	-0.627799	-0.627799	-0.627799	-0.627799	-0.627799	-0.627799	-0.627799	-0.627799	-0.627799	-0.627799	-0.627799	-0.627799	-0.627799
5.55112e-17	5.55112e-17	5.55112e-17	5.55112e-17	5.55112e-17	5.55112e-17	5.55112e-17	5.55112e-17	5.55112e-17	5.55112e-17	5.55112e-17	5.55112e-17	5.55112e-17	5.55112e-17	5.55112e-17	5.55112e-17	5.55112e-17	5.55112e-17	5.55112e-17	5.55112e-17	5.55112e-17	5.55112e-17	5.55112e-17	5.55112e-17	5.55112e-17	5.55112e-17	5.55112e-17	5.55112e-17	5.55112e-17	5.55112e-17	5.55112e-17	5.55112e-17	5.55112e-17	5.55112e-17	5.55112e-17	5.55112e-17	5.55112e-17	5.55112e-17	5.55112e-17	5.55112e-17	5.55112e-17	5.55112e-17	5.55112e-17	5.55112e-17	5.55112e-17	5.55112e-17	5.55112e-17	5.55112e-17	5.55112e-17	5.55112e-17
-0.627799	11.9282	-0.627799	-0.627799	-0.627799	-0.627799	-0.627799	-0.627799	-0.627799	-0.627799	-0.627799	-0.627799	-0.627799	-0.627799	-0.627799	-0.627799	-0.627799	-0.627799	-0.627799	-0.627799	-0.627799	-0.627799	-0.627799	-0.627799	-0.627799	11.9282	-0.627799	11.9282	-0.627799	-0.627799	-0.627799	-0.627799	-0.627799	-0.627799	-0.627799	-0.627799	-0.627799	-0.627799	-0.627799	-0.627799	-0.627799	-0.627799	-0.627799	-0.627799	-0.627799	-0.627799	-0.627799	-0.627799	-0.627799	-0.627799
-0.627799	-0.627799	-0.627799	-0.627799	11.9282	-0.627799	-0.627799	-0.627799	-0.627799	-0.627799	-0.627799	-0.627799	-0.627799	-0.627799	-0.627799	-0.627799	-0.627799	-0.627799	-0.627799	-0.627799	-0.627799	-0.627799	-0.627799	-0.627799	-0.627799	-0.627799	-0.627799	-0.627799	-0.627799	-0.627799	-0.627799	-0.627799	-0.627799	-0.627799	-0.627799	-0.627799	-0.627799	-0.627799	-0.627799	-0.627799	-0.627799	-0.627799	-0.627799	-0.627799	-0.627799	-0.627799	-0.627799	-0.627799	-0.627799	-0.627799
2.22045e-16	2.22045e-16	2.22045e-16	2.22045e-16	2.22045e-16	2.22045e-16	2.22045e-16	2.22045e-16	2.22045e-16	2.22045e-16	2.22045e-16	2.22045e-16	2.22045e-16	2.22045e-16	2.22045e-16	2.22045e-16	2.22045e-16	2.22045e-16	2.22045e-16	2.22045e-16	2.22045e-16	2.22045e-16	2.22045e-16	2.22045e-16	2.22045e-16	2.22045e-16	2.22045e-16	2.22045e-16	2.22045e-16	2.22045e-16	2.22045e-16	2.22045e-16	2.22045e-16	2.22045e-16	2.22045e-16	2.22045e-16	2.22045e-16	2.22045e-16	2.22045e-16	2.22045e-16	2.22045e-16	2.22045e-16	2.22045e-16	2.22045e-16	2.22045e-16	2.22045e-16	2.22045e-16	2.22045e-16	2.22045e-16	2.22045e-16
-1.2556	-1.2556	-1.2556	-1.2556	-1.2556	-1.2556	-1.2556	-1.2556	-1.2556	11.3004	11.3004	-1.2556	-1.2556	-1.2556	-1.2556	-1.2556	-1.2556	-1.2556	-1.2556	-1.2556	-1.2556	-1.2556	-1.2556	-1.2556	-1.2556	-1.2556	-1.2556	-1.2556	-1.2556	-1.2556	-1.2556	-1.2556	-1.2556	-1.2556	-1.2556	-1.2556	-1.2556	-1.2556	-1.2556	-1.2556	-1.2556	-1.2556	-1.2556	-1.2556	-1.2556	-1.2556	11.3004	-1.2556	-1.2556	-1.2556
-4.44089e-16	-4.44089e-16	-4.44089e-16	-4.44089e-16	-4.44089e-16	-4.44089e-16	-4.44089e-16	-4.44089e-16	-4.44089e-16	-4.44089e-16	-4.44089e-16	-4.44089e-16	-4.44089e-16	-4.44089e-16	-4.44089e-16	-4.44089e-16	-4.44089e-16	-4.44089e-16	-4.44089e-16	-4.44089e-16	-4.44089e-16	-4.44089e-16	12.556	-4.44089e-16	-4.44089e-16	-4.44089e-16	-4.44089e-16	-4.44089e-16	-4.44089e-16	-4.44089e-16	-4.44089e-16	-4.44089e-16	-4.44089e-16	-4.44089e-16	-4.44089e-16	12.556	-4.44089e-16	-4.44089e-16	-4.44089e-16	-4.44089e-16	-4.44089e-16	-4.44089e-16	-4.44089e-16	-4.44089e-16	-4.44089e-16	-4.44089e-16	-4.44089e-16	-4.44089e-16	12.556	-4.44089e-16
11.9282	-0.627799	-0.627799	-0.627799	-0.627799	-0.627799	-0.627799	-0.627799	-0.627799	-0.627799	-0.627799	-0.627799	-0.627799	-0.627799	-0.627799	-0.627799	-0.627799	-0.627799	-0.627799	-0.627799	-0.627799	-0.627799	11.9282	-0.627799	-0.627799	-0.627799	-0.627799	-0.627799	-0.627799	-0.627799	-0.627799	-0.627799	-0.627799	-0.627799	-0.627799	-0.627799	-0.627799	-0.627799	-0.627799	-0.627799	-0.627799	-0.627799	-0.627799	-0.627799	-0.627799	-0.627799	-0.627799	-0.627799	-0.627799	-0.627799
-0.627799	-0.627799	-0.627799	-0.627799	-0.627799	-0.627799	-0.627799	-0.627799	-0.627799	-0.627799	-0.627799	-0.627799	-0.627799	-0.627799	11.9282	-0.627799	-0.627799	-0.627799	-0.627799	-0.627799	-0.627799	-0.627799	-0.627799	-0.627799	-0.627799	-0.627799	-0.627799	-0.627799	-0.627799	-0.627799	-0.627799	-0.627799	-0.627799	-0.627799	-0.627799	-0.627799	-0.627799	-0.627799	11.9282	-0.627799	-0.627799	-0.627799	-0.627799	-0.627799	-0.627799	-0.627799	-0.627799	-0.627799	-0.627799	-0.627799
-1.2556	-1.2556	-1.2556	-1.2556	-1.2556	-1.2556	-1.2556	-1.2556	11.3004	-1.2556	-1.2556	-1.2556	11.3004	-1.2556	-1.2556	-1.2556	-1.2556	-1.2556	-1.2556	-1.2556	-1.2556	-1.2556	-1.2556	-1.2556	-1.2556	-1.2556	-1.2556	-1.2556	-1.2556	-1.2556	-1.2556	-1.2556	-1.2556	-1.2556	-1.2556	-1.2556	-1.2556	-1.2556	-1.2556	-1.2556	-1.2556	-1.2556	-1.2556	-1.2556	-1.2556	-1.2556	-1.2556	-1.2556	-1.2556	-1.2556
2.22045e-16	2.22045e-16	2.22045e-16	2.22045e-16	2.22045e-16	2.22045e-16	2.22045e-16	2.22045e-16	2.22045e-16	2.22045e-16	2.22045e-16	2.22045e-16	2.22045e-16	2.22045e-16	2.22045e-16	2.22045e-16	2.22045e-16	2.22045e-16	2.22045e-16	2.22045e-16	2.22045e-16	2.22045e-16	2.22045e-16	2.22045e-16	2.22045e-16	2.22045e-16	2.22045e-16	2.22045e-16	2.22045e-16	12.556	2.22045e-16	12.556	2.22045e-16	2.22045e-16	2.22045e-16	2.22045e-16	2.22045e-16	2.22045e-16	2.22045e-16	2.22045e-16	2.22045e-16	2.22045e-16	2.22045e-16	2.22045e-16	2.22045e-16	2.22045e-16	2.22045e-16	2.22045e-16	2.22045e-16	12.556
5.55112e-17	5.55112e-17	5.55112e-17	5.55112e-17	5.55112e-17	5.55112e-17	5.55112e-17	5.55112e-17	5.55112e-17	5.55112e-17	5.55112e-17	5.55112e-17	5.55112e-17	5.55112e-17	5.55112e-17	5.55112e-17	5.55112e-17	5.55112e-17	5.55112e-17	5.55112e-17	5.55112e-17	5.55112e-17	5.55112e-17	5.55112e-17	5.55112e-17	5.55112e-17	5.55112e-17	5.55112e-17	5.55112e-17	12.556	5.55112e-17	5.55112e-17	5.55112e-17	5.55112e-17	5.55112e-17	5.55112e-17	5.55112e-17	5.55112e-17	5.55112e-17	5.55112e-17	5.55112e-17	5.55112e-17	5.55112e-17	5.55112e-17	5.55112e-17	5.55112e-17	5.55112e-17	5.55112e-17	5.55112e-17	5.55112e-17
2.22045e-16	2.22045e-16	2.22045e-16	2.22045e-16	2.22045e-16	2.22045e-16	2.22045e-16	2.22045e-16	2.22045e-16	2.22045e-16	2.22045e-16	2.22045e-16	2.22045e-16	2.22045e-16	2.22045e-16	2.22045e-16	2.22045e-16	2.22045e-16	2.22045e-16	2.22045e-16	2.22045e-16	2.22045e-16	2.22045e-16	2.22045e-16	2.22045e-16	2.22045e-16	2.22045e-16	2.22045e-16	2.22045e-16	2.22045e-16	2.22045e-16	2.22045e-16	2.22045e-16	2.22045e-16	2.22045e-16	2.22045e-16	2.22045e-16	2.22045e-16	2.22045e-16	2.22045e-16	2.22045e-16	2.22045e-16	2.22045e-16	2.22045e-16	2.22045e-16	2.22045e-16	2.22045e-16	2.22045e-16	2.22045e-16	2.22045e-16
-0.627799	-0.627799	-0.627799	-0.627799	-0.627799	-0.627799	-0.627799	-0.627799	-0.627799	-0.627799	-0.627799	-0.627799	-0.627799	-0.627799	-0.627799	-0.627799	11.9282	-0.627799	-0.627799	-0.627799	-0.627799	-0.627799	-0.627799	-0.627799	-0.627799	-0.627799	-0.627799	-0.627799	-0.627799	-0.627799	-0.627799	-0.627799	-0.627799	-0.627799	-0.627799	-0.627799	-0.627799	-0.627799	-0.627799	-0.627799	-0.627799	-0.627799	-0.627799	-0.627799	-0.627799	-0.627799	-0.627799	-0.627799	-0.627799	-0.627799
-0.627799	-0.627799	-0.627799	-0.627799	-0.627799	-0.627799	-0.627799	11.9282	-0.627799	-0.627799	-0.627799	-0.627799	-0.627799	-0.627799	-0.627799	-0.627799	-0.627799	-0.627799	-0.627799	-0.627799	-0.627799	-0.627799	-0.627799	-0.627799	-0.627799	-0.627799	-0.627799	-0.627799	-0.627799	-0.627799	-0.627799	-0.627799	-0.627799	-0.627799	-0.627799	-0.627799	-0.627799	-0.627799	-0.627799	-0.627799	-0.627799	-0.627799	-0.627799	-0.627799	-0.627799	-0.627799	-0.627799	-0.627799	-0.627799	-0.627799
-1.2556	-1.2556	-1.2556	-1.2556	-1.2556	-1.2556	-1.2556	-1.2556	11.3004	-1.2556	-1.2556	-1.2556	-1.2556	-1.2556	-1.2556	-1.2556	-1.2556	-1.2556	-1.2556	11.3004	-1.2556	-1.2556	-1.2556	-1.2556	-1.2556	11.3004	-1.2556	-1.2556	-1.2556	-1.2556	-1.2556	-1.2556	-1.2556	-1.2556	-1.2556	-1.2556	-1.2556	-1.2556	-1.2556	-1.2556	-1.2556	11.3004	-1.2556	-1.2556	-1.2556	-1.2556	-1.2556	-1.2556	-1.2556	-1.2556
2.22045e-16	2.22045e-16	2.22045e-16	2.22045e-16	2.22045e-16	2.22045e-16	2.22045e-16	2.22045e-16	2.22045e-16	2.22045e-16	2.22045e-16	2.22045e-16	2.22045e-16	2.22045e-16	2.22045e-16	2.22045e-16	2.22045e-16	2.22045e-16	2.22045e-16	2.22045e-16	2.22045e-16	2.22045e-16	2.22045e-16	2.22045e-16	2.22045e-16	2.22045e-16	2.22045e-16	2.22045e-16	12.556	2.22045e-16	2.22045e-16	2.22045e-16	2.22045e-16	2.22045e-16	2.22045e-16	2.22045e-16	2.22045e-16	2.22045e-16	2.22045e-16	2.22045e-16	2.22045e-16	2.22045e-16	2.22045e-16	12.556	2.22045e-16	2.22045e-16	2.22045e-16	2.22045e-16	2.22045e-16	2.22045e-16
-0.627799	-0.627799	-0.627799	-0.627799	-0.627799	-0.627799	-0.627799	-0.627799	-0.627799	-0.627799	-0.627799	-0.627799	-0.627799	-0.627799	-0.627799	11.9282	-0.627799	-0.627799	-0.627799	-0.627799	-0.627799	-0.627799	-0.627799	-0.627799	-0.627799	-0.627799	-0.627799	-0.627799	-0.627799	-0.627799	-0.627799	-0.627799	-0.627799	-0.627799	-0.627799	-0.627799	-0.627799	-0.627799	-0.627799	-0.627799	-0.627799	-0.627799	11.9282	-0.627799	-0.627799	-0.627799	-0.627799	-0.627799	-0.627799	-0.627799
23.8563	-1.2556	-1.2556	-1.2556	-1.2556	-1.2556	-1.2556	-1.2556	-1.2556	-1.2556	-1.2556	-1.2556	-1.2556	-1.2556	-1.2556	-1.2556	-1.2556	-1.2556	-1.2556	-1.2556	-1.2556	-1.2556	-1.2556	-1.2556	-1.2556	-1.2556	-1.2556	-1.2556	-1.2556	-1.2556	-1.2556	-1.2556	-1.2556	-1.2556	-1.2556	-1.2556	-1.2556	-1.2556	-1.2556	-1.2556	-1.2556	11.3004	-1.2556	-1.2556	-1.2556	-1.2556	-1.2556	-1.2556	-1.2556	-1.2556
5.55112e-17	5.55112e-17	5.55112e-17	5.55112e-17	5.55112e-17	5.55112e-17	5.55112e-17	5.55112e-17	5.55112e-17	5.55112e-17	5.55112e-17	5.55112e-17	5.55112e-17	5.55112e-17	5.55112e-17	5.55112e-17	5.55112e-17	5.55112e-17	5.55112e-17	5.55112e-17	5.55112e-17	5.55112e-17	5.55112e-17	5.55112e-17	5.55112e-17	5.55112e-17	5.55112e-17	5.55112e-17	5.55112e-17	5.55112e-17	5.55112e-17	5.55112e-17	5.55112e-17	5.55112e-17	5.55112e-17	5.55112e-17	5.55112e-17	5.55112e-17	5.55112e-17	5.55112e-17	5.55112e-17	5.55112e-17	5.55112e-17	5.55112e-17	5.55112e-17	5.55112e-17	5.55112e-17	5.55112e-17	5.55112e-17	5.55112e-17
-1.2556	-1.2556	-1.2556	11.3004	-1.2556	-1.2556	-1.2556	-1.2556	-1.2556	-1.2556	-1.2556	11.3004	-1.2556	-1.2556	-1.2556	-1.2556	-1.2556	-1.2556	-1.2556	-1.2556	-1.2556	-1.2556	-1.2556	-1.2556	-1.2556	-1.2556	-1.2556	-1.2556	-1.2556	-1.2556	-1.2556	-1.2556	-1.2556	-1.2556	-1.2556	-1.2556	-1.2556	-1.2556	-1.2556	-1.2556	-1.2556	-1.2556	-1.2556	-1.2556	-1.2556	-1.2556	-1.2556	-1.2556	-1.2556	-1.2556
5.55112e-17	5.55112e-17	5.55112e-17	5.55112e-17	5.55112e-17	5.55112e-17	5.55112e-17	5.55112e-17	5.55112e-17	5.55112e-17	5.55112e-17	5.55112e-17	5.55112e-17	5.55112e-17	5.55112e-17	5.55112e-17	5.55112e-17	5.55112e-17	5.55112e-17	5.55112e-17	5.55112e-17	5.55112e-17	5.55112e-17	5.55112e-17	5.55112e-17	5.55112e-17	5.55112e-17	5.55112e-17	5.55112e-17	5.55112e-17	5.55112e-17	5.55112e-17	5.55112e-17	5.55112e-17	5.55112e-17	5.55112e-17	5.55112e-17	5.55112e-17	5.55112e-17	5.55112e-17	5.55112e-17	5.55112e-17	5.55112e-17	5.55112e-17	5.55112e-17	5.55112e-17	5.55112e-17	5.55112e-17	5.55112e-17	5.55112e-17
-2.51119	-2.51119	10.0448	-2.51119	-2.51119	-2.51119	-2.51119	-2.51119	-2.51119	-2.51119	-2.51119	10.0448	10.0448	-2.51119	-2.51119	-2.51119	-2.51119	-2.51119	10.0448	-2.51119	-2.51119	-2.51119	-2.51119	-2.51119	-2.51119	-2.51119	-2.51119	-2.51119	-2.51119	10.0448	-2.51119	-2.51119	-2.51119	-2.51119	-2.51119	-2.51119	-2.51119	-2.51119	-2.51119	-2.51119	-2.51119	-2.51119	-2.51119	-2.51119	-2.51119	-2.51119	-2.51119	-2.51119	-2.51119	-2.51119
5.55112e-17	5.55112e-17	5.55112e-17	5.55112e-17	5.55112e-17	5.55112e-17	5.55112e-17	5.55112e-17	5.55112e-17	5.55112e-17	5.55112e-17	5.55112e-17	5.55112e-17	5.55112e-17	5.55112e-17	5.55112e-17	5.55112e-17	5.55112e-17	5.55112e-17	5.55112e-17	5.55112e-17	5.55112e-17	5.55112e-17	5.55112e-17	5.55112e-17	12.556	5.55112e-17	5.55112e-17	5.55112e-17	5.55112e-17	5.55112e-17	5.55112e-17	5.55112e-17	5.55112e-17	5.55112e-17	5.55112e-17	5.55112e-17	5.55112e-17	5.55112e-17	5.55112e-17	5.55112e-17	5.55112e-17	5.55112e-17	5.55112e-17	5.55112e-17	5.55112e-17	5.55112e-17	5.55112e-17	5.55112e-17	5.55112e-17
-0.627799	-0.627799	-0.627799	-0.627799	-0.627799	-0.627799	-0.627799	-0.627799	-0.627799	-0.627799	-0.627799	-0.627799	-0.627799	-0.627799	-0.627799	-0.627799	-0.627799	-0.627799	11.9282	-0.627799	-0.627799	-0.627799	-0.627799	-0.627799	-0.627799	-0.627799	-0.627799	-0.627799	-0.627799	-0.627799	-0.627799	-0.627799	-0.627799	-0.627799	-0.627799	-0.627799	-0.627799	-0.627799	-0.627799	-0.627799	-0.627799	-0.627799	-0.627799	-0.627799	-0.627799	-0.627799	-0.627799	-0.627799	-0.627799	-0.627799
2.22045e-16	2.22045e-16	2.22045e-16	2.22045e-16	2.22045e-16	2.22045e-16	2.22045e-16	2.22045e-16	2.22045e-16	2.22045e-16	2.22045e-16	2.22045e-16	2.22045e-16	2.22045e-16	2.22045e-16	2.22045e-16	2.22045e-16	2.22045e-16	2.22045e-16	2.22045e-16	2.22045e-16	2.22045e-16	2.22045e-16	2.22045e-16	2.22045e-16	2.22045e-16	2.22045e-16	2.22045e-16	2.22045e-16	2.22045e-16	2.22045e-16	2.22045e-16	2.22045e-16	2.22045e-16	2.22045e-16	2.22045e-16	2.22045e-16	2.22045e-16	2.22045e-16	2.22045e-16	2.22045e-16	2.22045e-16	2.22045e-16	2.22045e-16	2.22045e-16	2.22045e-16	2.22045e-16	2.22045e-16	2.22045e-16	2.22045e-16
2.22045e-16	2.22045e-16	2.22045e-16	2.22045e-16	2.22045e-16	2.22045e-16	2.22045e-16	2.22045e-16	2.22045e-16	2.22045e-16	2.22045e-16	2.22045e-16	2.22045e-16	2.22045e-16	2.22045e-16	2.22045e-16	2.22045e-16	2.22045e-16	2.22045e-16	2.22045e-16	2.22045e-16	12.556	2.22045e-16	12.556	2.22045e-16	2.22045e-16	2.22045e-16	2.22045e-16	2.22045e-16	2.22045e-16	2.22045e-16	2.22045e-16	2.22045e-16	2.22045e-16	2.22045e-16	2.22045e-16	2.22045e-16	2.22045e-16	2.22045e-16	2.22045e-16	2.22045e-16	2.22045e-16	2.22045e-16	2.22045e-16	2.22045e-16	2.22045e-16	2.22045e-16	2.22045e-16	2.22045e-16	2.22045e-16
-1.18074	-1.18074	-1.18074	-1.18074	-1.18074	-1.18074	-1.18074	-1.18074	6.69089	6.69089	-1.18074	6.69089	-1.18074	-1.18074	-1.18074	-1.18074	-1.18074	-1.18074	-1.18074	-1.18074	-1.18074	-1.18074	-1.18074	-1.18074	-1.18074	6.69089	-1.18074	-1.18074	-1.18074	-1.18074	-1.18074	-1.18074	-1.18074	-1.18074	-1.18074	-1.18074	-1.18074	-1.18074	-1.18074	-1.18074	-1.18074	-1.18074	-1.18074	-1.18074	-1.18074	-1.18074	-1.18074	-1.18074	-1.18074	-1.18074
-1.57433	-1.57433	6.29731	-1.57433	-1.57433	6.29731	-1.57433	-1.57433	-1.57433	-1.57433	-1.57433	-1.57433	-1.57433	-1.57433	-1.57433	6.29731	-1.57433	-1.57433	6.29731	-1.57433	-1.57433	6.29731	-1.57433	-1.57433	-1.57433	-1.57433	6.29731	-1.57433	-1.57433	-1.57433	-1.57433	-1.57433	-1.57433	-1.57433	-1.57433	-1.57433	-1.57433	-1.57433	-1.57433	-1.57433	-1.57433	-1.57433	-1.57433	-1.57433	-1.57433	-1.57433	-1.57433	-1.57433	-1.57433	-1.57433
-0.393582	-0.393582	-0.393582	-0.393582	-0.393582	-0.393582	-0.393582	-0.393582	-0.393582	-0.393582	-0.393582	-0.393582	-0.393582	-0.393582	-0.393582	7.47805	-0.393582	-0.393582	-0.393582	-0.393582	7.47805	-0.393582	-0.393582	-0.393582	-0.393582	-0.393582	-0.393582	-0.393582	-0.393582	-0.393582	-0.393582	-0.393582	-0.393582	-0.393582	7.47805	-0.393582	-0.393582	-0.393582	-0.393582	-0.393582	-0.393582	-0.393582	-0.393582	-0.393582	-0.393582	-0.393582	-0.393582	-0.393582	-0.393582	-0.393582
0	0	0	0	0	0	0	0	0	0	0	0	0	0	0	0	0	0	0	0	0	7.87163	0	0	0	0	0	0	0	0	0	0	0	0	0	0	0	0	0	0	0	0	0	0	0	0	0	0	0	0
0	0	0	0	0	0	0	0	0	0	0	0	0	0	0	0	0	0	0	0	0	0	0	0	0	0	0	0	0	0	0	0	0	0	0	0	7.87163	0	0	0	0	0	0	0	0	0	0	0	0	0
-1.96791	-1.96791	-1.96791	-1.96791	5.90372	-1.96791	5.90372	5.90372	-1.96791	-1.96791	-1.96791	5.90372	-1.96791	-1.96791	-1.96791	-1.96791	-1.96791	-1.96791	-1.96791	5.90372	-1.96791	-1.96791	-1.96791	-1.96791	-1.96791	-1.96791	-1.96791	-1.96791	-1.96791	-1.96791	-1.96791	5.90372	5.90372	-1.96791	-1.96791	-1.96791	-1.96791	-1.96791	-1.96791	-1.96791	-1.96791	-1.96791	-1.96791	-1.96791	-1.96791	-1.96791	-1.96791	-1.96791	5.90372	-1.96791
-1.18074	-1.18074	-1.18074	6.69089	-1.18074	-1.18074	14.5625	-1.18074	-1.18074	-1.18074	-1.18074	-1.18074	-1.18074	-1.18074	-1.18074	-1.18074	-1.18074	-1.18074	-1.18074	-1.18074	-1.18074	-1.18074	-1.18074	-1.18074	-1.18074	-1.18074	-1.18074	-1.18074	-1.18074	-1.18074	-1.18074	-1.18074	-1.18074	-1.18074	-1.18074	-1.18074	-1.18074	-1.18074	-1.18074	-1.18074	-1.18074	-1.18074	-1.18074	-1.18074	-1.18074	-1.18074	-1.18074	-1.18074	-1.18074	-1.18074
-0.393582	7.47805	-0.393582	-0.393582	-0.393582	-0.393582	-0.393582	-0.393582	-0.393582	-0.393582	-0.393582	-0.393582	-0.393582	-0.393582	-0.393582	-0.393582	-0.393582	-0.393582	-0.393582	-0.393582	-0.393582	-0.393582	-0.393582	-0.393582	7.47805	-0.393582	-0.393582	-0.393582	-0.393582	-0.393582	-0.393582	-0.393582	7.47805	-0.393582	7.47805	-0.393582	-0.393582	-0.393582	-0.393582	-0.393582	-0.393582	-0.393582	-0.393582	-0.393582	-0.393582	-0.393582	-0.393582	7.47805	-0.393582	7.47805
-2.22045e-16	-2.22045e-16	-2.22045e-16	-2.22045e-16	-2.22045e-16	-2.22045e-16	-2.22045e-16	-2.22045e-16	-2.22045e-16	-2.22045e-16	-2.22045e-16	-2.22045e-16	-2.22045e-16	-2.22045e-16	-2.22045e-16	-2.22045e-16	-2.22045e-16	-2.22045e-16	-2.22045e-16	-2.22045e-16	-2.22045e-16	-2.22045e-16	-2.22045e-16	-2.22045e-16	-2.22045e-16	-2.22045e-16	-2.22045e-16	-2.22045e-16	-2.22045e-16	-2.22045e-16	-2.22045e-16	7.87163	-2.22045e-16	-2.22045e-16	-2.22045e-16	-2.22045e-16	-2.22045e-16	-2.22045e-16	-2.22045e-16	-2.22045e-16	-2.22045e-16	-2.22045e-16	-2.22045e-16	-2.22045e-16	-2.22045e-16	-2.22045e-16	-2.22045e-16	-2.22045e-16	-2.22045e-16	7.87163
-0.393582	-0.393582	-0.393582	-0.393582	-0.393582	-0.393582	-0.393582	-0.393582	7.47805	-0.393582	-0.393582	-0.393582	-0.393582	-0.393582	-0.393582	-0.393582	-0.393582	-0.393582	-0.393582	-0.393582	-0.393582	-0.393582	7.47805	-0.393582	-0.393582	-0.393582	-0.393582	-0.393582	-0.393582	-0.393582	-0.393582	-0.393582	-0.393582	7.47805	-0.393582	-0.393582	-0.393582	-0.393582	-0.393582	-0.393582	-0.393582	7.47805	-0.393582	-0.393582	-0.393582	-0.393582	7.47805	-0.393582	-0.393582	-0.393582
-0.393582	-0.393582	-0.393582	-0.393582	-0.393582	-0.393582	-0.393582	-0.393582	-0.393582	-0.393582	-0.393582	-0.393582	-0.393582	-0.393582	-0.393582	7.47805	-0.393582	-0.393582	-0.393582	-0.393582	-0.393582	-0.393582	-0.393582	-0.393582	-0.393582	-0.393582	-0.393582	-0.393582	-0.393582	-0.393582	-0.393582	-0.393582	-0.393582	-0.393582	-0.393582	-0.393582	-0.393582	-0.393582	-0.393582	-0.393582	-0.393582	-0.393582	-0.393582	-0.393582	-0.393582	-0.393582	-0.393582	-0.393582	-0.393582	-0.393582
-1.96791	-1.96791	5.90372	-1.96791	-1.96791	-1.96791	-1.96791	5.90372	-1.96791	-1.96791	-1.96791	13.7754	-1.96791	-1.96791	5.90372	-1.96791	-1.96791	-1.96791	-1.96791	-1.96791	5.90372	-1.96791	-1.96791	5.90372	-1.96791	5.90372	-1.96791	5.90372	-1.96791	-1.96791	5.90372	5.90372	-1.96791	-1.96791	5.90372	-1.96791	-1.96791	-1.96791	-1.96791	5.90372	-1.96791	-1.96791	-1.96791	-1.96791	-1.96791	-1.96791	-1.96791	-1.96791	-1.96791	-1.96791
-1.18074	6.69089	-1.18074	6.69089	-1.18074	-1.18074	-1.18074	-1.18074	-1.18074	-1.18074	-1.18074	-1.18074	6.69089	-1.18074	-1.18074	-1.18074	-1.18074	-1.18074	-1.18074	-1.18074	-1.18074	-1.18074	-1.18074	-1.18074	-1.18074	-1.18074	-1.18074	-1.18074	-1.18074	-1.18074	-1.18074	-1.18074	-1.18074	-1.18074	-1.18074	-1.18074	-1.18074	-1.18074	-1.18074	-1.18074	-1.18074	-1.18074	-1.18074	-1.18074	-1.18074	-1.18074	-1.18074	-1.18074	-1.18074	-1.18074
-0.393582	-0.393582	-0.393582	-0.393582	-0.393582	-0.393582	-0.393582	-0.393582	-0.393582	-0.393582	-0.393582	7.47805	-0.393582	-0.393582	-0.393582	-0.393582	-0.393582	-0.393582	-0.393582	-0.393582	-0.393582	-0.393582	7.47805	-0.393582	-0.393582	7.47805	-0.393582	-0.393582	-0.393582	-0.393582	-0.393582	-0.393582	-0.393582	-0.393582	-0.393582	-0.393582	7.47805	-0.393582	-0.393582	-0.393582	-0.393582	-0.393582	-0.393582	-0.393582	-0.393582	-0.393582	-0.393582	-0.393582	-0.393582	-0.393582
-0.393582	-0.393582	-0.393582	-0.393582	-0.393582	-0.393582	-0.393582	-0.393582	-0.393582	7.47805	-0.393582	-0.393582	-0.393582	-0.393582	-0.393582	-0.393582	-0.393582	-0.393582	-0.393582	-0.393582	-0.393582	-0.393582	-0.393582	-0.393582	-0.393582	-0.393582	-0.393582	-0.393582	-0.393582	-0.393582	-0.393582	-0.393582	-0.393582	-0.393582	-0.393582	-0.393582	-0.393582	-0.393582	-0.393582	-0.393582	-0.393582	-0.393582	-0.393582	-0.393582	-0.393582	-0.393582	7.47805	-0.393582	-0.393582	-0.393582
-0.787163	-0.787163	-0.787163	-0.787163	-0.787163	-0.787163	-0.787163	-0.787163	-0.787163	-0.787163	7.08447	-0.787163	-0.787163	-0.787163	-0.787163	-0.787163	-0.787163	-0.787163	7.08447	-0.787163	-0.787163	-0.787163	-0.787163	-0.787163	-0.787163	7.08447	7.08447	7.08447	-0.787163	-0.787163	-0.787163	-0.787163	-0.787163	-0.787163	-0.787163	-0.787163	-0.787163	-0.787163	-0.787163	-0.787163	-0.787163	-0.787163	-0.787163	-0.787163	-0.787163	-0.787163	-0.787163	-0.787163	-0.787163	-0.787163
-1.18074	-1.18074	-1.18074	-1.18074	-1.18074	-1.18074	-1.18074	-1.18074	-1.18074	-1.18074	-1.18074	6.69089	-1.18074	-1.18074	-1.18074	-1.18074	-1.18074	-1.18074	6.69089	6.69089	-1.18074	-1.18074	-1.18074	-1.18074	-1.18074	-1.18074	-1.18074	-1.18074	-1.18074	-1.18074	-1.18074	-1.18074	-1.18074	-1.18074	-1.18074	6.69089	-1.18074	-1.18074	-1.18074	-1.18074	-1.18074	6.69089	-1.18074	-1.18074	-1.18074	-1.18074	-1.18074	-1.18074	-1.18074	-1.18074
7.08447	7.08447	-0.787163	-0.787163	-0.787163	-0.787163	-0.787163	-0.787163	-0.787163	-0.787163	-0.787163	-0.787163	-0.787163	-0.787163	-0.787163	-0.787163	-0.787163	-0.787163	-0.787163	-0.787163	-0.787163	-0.787163	7.08447	-0.787163	-0.787163	-0.787163	-0.787163	-0.787163	-0.787163	-0.787163	-0.787163	-0.787163	-0.787163	7.08447	-0.787163	-0.787163	-0.787163	-0.787163	-0.787163	-0.787163	-0.787163	-0.787163	-0.787163	-0.787163	-0.787163	-0.787163	-0.787163	-0.787163	-0.787163	-0.787163
-1.57433	-1.57433	-1.57433	-1.57433	-1.57433	-1.57433	-1.57433	-1.57433	-1.57433	-1.57433	-1.57433	-1.57433	6.29731	6.29731	-1.57433	-1.57433	6.29731	6.29731	-1.57433	-1.57433	-1.57433	-1.57433	6.29731	-1.57433	6.29731	-1.57433	-1.57433	6.29731	-1.57433	6.29731	-1.57433	-1.57433	6.29731	-1.57433	-1.57433	-1.57433	-1.57433	-1.57433	-1.57433	6.29731	-1.57433	-1.57433	-1.57433	6.29731	6.29731	-1.57433	-1.57433	-1.57433	-1.57433	-1.57433
-0.787163	-0.787163	-0.787163	-0.787163	-0.787163	-0.787163	7.08447	-0.787163	-0.787163	-0.787163	-0.787163	-0.787163	-0.787163	-0.787163	-0.787163	-0.787163	-0.787163	7.08447	-0.787163	-0.787163	-0.787163	-0.787163	-0.787163	-0.787163	-0.787163	-0.787163	-0.787163	-0.787163	-0.787163	-0.787163	-0.787163	-0.787163	-0.787163	-0.787163	-0.787163	-0.787163	-0.787163	-0.787163	-0.787163	-0.787163	-0.787163	-0.787163	-0.787163	-0.787163	-0.787163	-0.787163	-0.787163	-0.787163	-0.787163	-0.787163
-0.393582	7.47805	-0.393582	-0.393582	-0.393582	-0.393582	-0.393582	-0.393582	-0.393582	-0.393582	-0.393582	-0.393582	-0.393582	-0.393582	-0.393582	-0.393582	-0.393582	-0.393582	-0.393582	-0.393582	-0.393582	-0.393582	7.47805	-0.393582	-0.393582	-0.393582	-0.393582	-0.393582	-0.393582	-0.393582	-0.393582	7.47805	-0.393582	-0.393582	-0.393582	-0.393582	7.47805	-0.393582	-0.393582	-0.393582	-0.393582	-0.393582	-0.393582	-0.393582	-0.393582	-0.393582	-0.393582	-0.393582	-0.393582	-0.393582
-0.787163	-0.787163	-0.787163	-0.787163	-0.787163	7.08447	-0.787163	-0.787163	-0.787163	-0.787163	-0.787163	-0.787163	-0.787163	-0.787163	-0.787163	-0.787163	-0.787163	-0.787163	7.08447	-0.787163	-0.787163	-0.787163	-0.787163	-0.787163	-0.787163	-0.787163	-0.787163	-0.787163	-0.787163	-0.787163	-0.787163	-0.787163	-0.787163	-0.787163	-0.787163	-0.787163	-0.787163	-0.787163	-0.787163	-0.787163	-0.787163	-0.787163	-0.787163	-0.787163	-0.787163	-0.787163	-0.787163	-0.787163	-0.787163	-0.787163
-0.787163	-0.787163	7.08447	-0.787163	-0.787163	-0.787163	-0.787163	-0.787163	-0.787163	-0.787163	-0.787163	-0.787163	-0.787163	-0.787163	-0.787163	-0.787163	-0.787163	-0.787163	7.08447	-0.787163	-0.787163	-0.787163	-0.787163	-0.787163	-0.787163	-0.787163	-0.787163	-0.787163	-0.787163	-0.787163	-0.787163	-0.787163	-0.787163	-0.787163	-0.787163	-0.787163	-0.787163	-0.787163	7.08447	-0.787163	-0.787163	-0.787163	-0.787163	-0.787163	-0.787163	-0.787163	-0.787163	-0.787163	-0.787163	7.08447
-1.18074	6.69089	-1.18074	-1.18074	-1.18074	6.69089	-1.18074	-1.18074	-1.18074	-1.18074	-1.18074	-1.18074	-1.18074	-1.18074	6.69089	-1.18074	-1.18074	-1.18074	-1.18074	-1.18074	-1.18074	-1.18074	-1.18074	-1.18074	6.69089	-1.18074	-1.18074	14.5625	-1.18074	-1.18074	-1.18074	-1.18074	-1.18074	6.69089	6.69089	-1.18074	-1.18074	-1.18074	-1.18074	-1.18074	-1.18074	-1.18074	-1.18074	-1.18074	-1.18074	-1.18074	-1.18074	-1.18074	-1.18074	-1.18074
0	0	0	0	0	0	0	0	0	0	0	0	0	0	0	0	0	0	0	0	7.87163	0	0	7.87163	0	0	0	0	0	0	0	0	0	0	0	0	0	0	0	0	0	0	0	0	0	0	0	0	0	0
-0.393582	-0.393582	-0.393582	-0.393582	-0.393582	-0.393582	-0.393582	-0.393582	-0.393582	-0.393582	-0.393582	-0.393582	7.47805	-0.393582	-0.393582	-0.393582	-0.393582	-0.393582	-0.393582	-0.393582	-0.393582	7.47805	-0.393582	-0.393582	-0.393582	-0.393582	-0.393582	-0.393582	7.47805	-0.393582	-0.393582	-0.393582	-0.393582	-0.393582	-0.393582	-0.393582	-0.393582	7.47805	-0.393582	-0.393582	-0.393582	-0.393582	-0.393582	-0.393582	-0.393582	-0.393582	-0.393582	-0.393582	-0.393582	-0.393582
-2.36149	5.51014	-2.36149	5.51014	-2.36149	-2.36149	-2.36149	-2.36149	5.51014	-2.36149	5.51014	5.51014	-2.36149	-2.36149	-2.36149	-2.36149	-2.36149	5.51014	-2.36149	-2.36149	-2.36149	-2.36149	-2.36149	-2.36149	-2.36149	-2.36149	-2.36149	-2.36149	-2.36149	-2.36149	-2.36149	-2.36149	-2.36149	-2.36149	-2.36149	5.51014	-2.36149	-2.36149	5.51014	-2.36149	-2.36149	-2.36149	-2.36149	5.51014	-2.36149	-2.36149	-2.36149	-2.36149	-2.36149	-2.36149
-0.787163	-0.787163	-0.787163	-0.787163	-0.787163	7.08447	-0.787163	-0.787163	-0.787163	7.08447	-0.787163	-0.787163	-0.787163	-0.787163	-0.787163	-0.787163	-0.787163	-0.787163	-0.787163	-0.787163	-0.787163	-0.787163	-0.787163	-0.787163	-0.787163	-0.787163	-0.787163	-0.787163	-0.787163	-0.787163	-0.787163	7.08447	-0.787163	-0.787163	-0.787163	7.08447	7.08447	-0.787163	-0.787163	-0.787163	-0.787163	-0.787163	-0.787163	-0.787163	-0.787163	-0.787163	-0.787163	-0.787163	-0.787163	7.08447
0	0	0	0	0	0	0	0	0	0	0	0	0	0	0	0	0	0	0	0	0	0	0	0	0	0	0	7.87163	7.87163	0	0	0	0	0	0	0	0	0	0	0	0	0	0	0	0	0	0	0	0	0
-1.18074	-1.18074	-1.18074	14.5625	-1.18074	-1.18074	-1.18074	-1.18074	-1.18074	-1.18074	-1.18074	-1.18074	-1.18074	6.69089	-1.18074	-1.18074	-1.18074	-1.18074	-1.18074	-1.18074	6.69089	-1.18074	-1.18074	-1.18074	-1.18074	-1.18074	6.69089	-1.18074	-1.18074	-1.18074	-1.18074	-1.18074	-1.18074	-1.18074	-1.18074	-1.18074	-1.18074	-1.18074	-1.18074	-1.18074	-1.18074	-1.18074	-1.18074	-1.18074	-1.18074	-1.18074	-1.18074	-1.18074	-1.18074	-1.18074
-0.787163	-0.787163	-0.787163	-0.787163	-0.787163	-0.787163	-0.787163	-0.787163	-0.787163	7.08447	-0.787163	-0.787163	-0.787163	-0.787163	-0.787163	-0.787163	7.08447	-0.787163	-0.787163	-0.787163	-0.787163	-0.787163	-0.787163	-0.787163	7.08447	-0.787163	-0.787163	-0.787163	-0.787163	-0.787163	-0.787163	-0.787163	7.08447	7.08447	-0.787163	-0.787163	-0.787163	-0.787163	-0.787163	-0.787163	7.08447	-0.787163	7.08447	7.08447	-0.787163	-0.787163	-0.787163	-0.787163	-0.787163	7.08447
-1.57433	-1.57433	-1.57433	6.29731	-1.57433	-1.57433	-1.57433	-1.57433	-1.57433	-1.57433	-1.57433	6.29731	6.29731	6.29731	-1.57433	-1.57433	-1.57433	-1.57433	-1.57433	-1.57433	-1.57433	-1.57433	-1.57433	-1.57433	6.29731	-1.57433	-1.57433	-1.57433	-1.57433	-1.57433	-1.57433	-1.57433	-1.57433	-1.57433	-1.57433	-1.57433	-1.57433	-1.57433	-1.57433	-1.57433	-1.57433	-1.57433	-1.57433	-1.57433	-1.57433	-1.57433	-1.57433	-1.57433	-1.57433	-1.57433
-0.787163	-0.787163	-0.787163	-0.787163	-0.787163	-0.787163	-0.787163	-0.787163	-0.787163	-0.787163	-0.787163	-0.787163	7.08447	7.08447	-0.787163	-0.787163	-0.787163	-0.787163	-0.787163	-0.787163	14.9561	7.08447	-0.787163	-0.787163	7.08447	-0.787163	-0.787163	7.08447	7.08447	-0.787163	-0.787163	-0.787163	-0.787163	-0.787163	-0.787163	-0.787163	-0.787163	-0.787163	-0.787163	7.08447	-0.787163	-0.787163	-0.787163	-0.787163	-0.787163	-0.787163	-0.787163	-0.787163	-0.787163	-0.787163
-0.787163	-0.787163	-0.787163	-0.787163	-0.787163	7.08447	-0.787163	-0.787163	-0.787163	-0.787163	-0.787163	7.08447	-0.787163	-0.787163	-0.787163	-0.787163	-0.787163	-0.787163	-0.787163	-0.787163	7.08447	-0.787163	-0.787163	-0.787163	-0.787163	-0.787163	7.08447	-0.787163	-0.787163	-0.787163	-0.787163	-0.787163	7.08447	-0.787163	-0.787163	-0.787163	-0.787163	-0.787163	-0.787163	-0.787163	-0.787163	-0.787163	-0.787163	7.08447	-0.787163	-0.787163	-0.787163	-0.787163	-0.787163	7.08447
-1.18074	-1.18074	-1.18074	-1.18074	-1.18074	6.69089	-1.18074	6.69089	-1.18074	-1.18074	-1.18074	-1.18074	-1.18074	-1.18074	-1.18074	-1.18074	-1.18074	-1.18074	-1.18074	6.69089	-1.18074	-1.18074	-1.18074	-1.18074	-1.18074	6.69089	-1.18074	-1.18074	-1.18074	-1.18074	-1.18074	-1.18074	-1.18074	6.69089	-1.18074	-1.18074	-1.18074	-1.18074	-1.18074	-1.18074	-1.18074	-1.18074	-1.18074	6.69089	-1.18074	-1.18074	-1.18074	-1.18074	-1.18074	-1.18074
-0.787163	-0.787163	-0.787163	-0.787163	-0.787163	-0.787163	-0.787163	-0.787163	-0.787163	-0.787163	7.08447	-0.787163	-0.787163	-0.787163	-0.787163	-0.787163	-0.787163	-0.787163	-0.787163	7.08447	-0.787163	-0.787163	-0.787163	-0.787163	7.08447	-0.787163	7.08447	-0.787163	-0.787163	-0.787163	-0.787163	-0.787163	-0.787163	7.08447	-0.787163	-0.787163	-0.787163	-0.787163	-0.787163	-0.787163	-0.787163	-0.787163	-0.787163	-0.787163	-0.787163	-0.787163	-0.787163	-0.787163	-0.787163	-0.787163
-0.787163	-0.787163	-0.787163	-0.787163	-0.787163	-0.787163	-0.787163	7.08447	-0.787163	-0.787163	-0.787163	-0.787163	-0.787163	-0.787163	-0.787163	-0.787163	-0.787163	-0.787163	-0.787163	7.08447	-0.787163	-0.787163	-0.787163	-0.787163	-0.787163	-0.787163	-0.787163	-0.787163	-0.787163	-0.787163	-0.787163	-0.787163	-0.787163	-0.787163	-0.787163	-0.787163	-0.787163	-0.787163	-0.787163	-0.787163	-0.787163	-0.787163	7.08447	-0.787163	-0.787163	-0.787163	-0.787163	-0.787163	-0.787163	-0.787163
-0.393582	-0.393582	-0.393582	-0.393582	-0.393582	7.47805	-0.393582	-0.393582	-0.393582	-0.393582	-0.393582	-0.393582	-0.393582	-0.393582	-0.393582	-0.393582	-0.393582	-0.393582	-0.393582	-0.393582	7.47805	-0.393582	-0.393582	-0.393582	-0.393582	-0.393582	-0.393582	-0.393582	7.47805	-0.393582	-0.393582	-0.393582	-0.393582	-0.393582	-0.393582	-0.393582	-0.393582	-0.393582	-0.393582	-0.393582	-0.393582	-0.393582	-0.393582	-0.393582	-0.393582	-0.393582	-0.393582	-0.393582	-0.393582	-0.393582
7.08447	-0.787163	-0.787163	-0.787163	-0.787163	-0.787163	-0.787163	-0.787163	-0.787163	-0.787163	-0.787163	-0.787163	-0.787163	-0.787163	7.08447	-0.787163	-0.787163	-0.787163	-0.787163	-0.787163	-0.787163	-0.787163	-0.787163	-0.787163	-0.787163	-0.787163	-0.787163	-0.787163	-0.787163	-0.787163	-0.787163	-0.787163	-0.787163	-0.787163	-0.787163	-0.787163	7.08447	-0.787163	-0.787163	-0.787163	-0.787163	-0.787163	-0.787163	-0.787163	-0.787163	-0.787163	-0.787163	-0.787163	-0.787163	-0.787163
-0.393582	-0.393582	-0.393582	-0.393582	-0.393582	-0.393582	-0.393582	-0.393582	7.47805	-0.393582	-0.393582	-0.393582	-0.393582	-0.393582	-0.393582	-0.393582	-0.393582	-0.393582	-0.393582	-0.393582	-0.393582	-0.393582	-0.393582	-0.393582	-0.393582	-0.393582	-0.393582	-0.393582	-0.393582	-0.393582	-0.393582	-0.393582	-0.393582	-0.393582	7.47805	-0.393582	-0.393582	-0.393582	-0.393582	-0.393582	-0.393582	-0.393582	-0.393582	-0.393582	-0.393582	-0.393582	-0.393582	-0.393582	-0.393582	-0.393582
-0.393582	-0.393582	7.47805	-0.393582	-0.393582	-0.393582	-0.393582	-0.393582	-0.393582	-0.393582	-0.393582	-0.393582	-0.393582	-0.393582	-0.393582	-0.393582	-0.393582	-0.393582	-0.393582	-0.393582	-0.393582	-0.393582	-0.393582	-0.393582	-0.393582	-0.393582	-0.393582	-0.393582	-0.393582	-0.393582	-0.393582	7.47805	7.47805	-0.393582	-0.393582	-0.393582	-0.393582	-0.393582	-0.393582	-0.393582	-0.393582	-0.393582	-0.393582	-0.393582	-0.393582	-0.393582	-0.393582	-0.393582	-0.393582	-0.393582
-1.96791	-1.96791	5.90372	-1.96791	-1.96791	-1.96791	-1.96791	-1.96791	-1.96791	-1.96791	-1.96791	5.90372	5.90372	-1.96791	5.90372	-1.96791	-1.96791	-1.96791	-1.96791	5.90372	-1.96791	5.90372	-1.96791	-1.96791	-1.96791	-1.96791	-1.96791	-1.96791	-1.96791	-1.96791	-1.96791	-1.96791	-1.96791	-1.96791	-1.96791	-1.96791	-1.96791	-1.96791	-1.96791	-1.96791	5.90372	-1.96791	-1.96791	-1.96791	-1.96791	-1.96791	-1.96791	-1.96791	-1.96791	-1.96791
-0.393582	-0.393582	-0.393582	-0.393582	-0.393582	-0.393582	-0.393582	-0.393582	-0.393582	-0.393582	-0.393582	7.47805	-0.393582	-0.393582	-0.393582	-0.393582	-0.393582	-0.393582	-0.393582	-0.393582	-0.393582	-0.393582	-0.393582	-0.393582	-0.393582	-0.393582	-0.393582	-0.393582	-0.393582	-0.393582	-0.393582	-0.393582	-0.393582	-0.393582	-0.393582	-0.393582	-0.393582	-0.393582	-0.393582	-0.393582	-0.393582	-0.393582	-0.393582	-0.393582	-0.393582	-0.393582	-0.393582	-0.393582	-0.393582	-0.393582
-1.18074	6.69089	-1.18074	-1.18074	-1.18074	-1.18074	-1.18074	-1.18074	-1.18074	-1.18074	-1.18074	-1.18074	-1.18074	-1.18074	14.5625	-1.18074	-1.18074	-1.18074	-1.18074	-1.18074	-1.18074	-1.18074	-1.18074	-1.18074	-1.18074	6.69089	-1.18074	-1.18074	-1.18074	-1.18074	-1.18074	-1.18074	-1.18074	-1.18074	-1.18074	-1.18074	-1.18074	-1.18074	-1.18074	-1.18074	-1.18074	-1.18074	-1.18074	-1.18074	-1.18074	-1.18074	-1.18074	-1.18074	-1.18074	-1.18074
-1.18074	6.69089	-1.18074	-1.18074	-1.18074	-1.18074	-1.18074	6.69089	-1.18074	-1.18074	-1.18074	-1.18074	-1.18074	-1.18074	-1.18074	-1.18074	-1.18074	-1.18074	6.69089	-1.18074	-1.18074	-1.18074	-1.18074	-1.18074	-1.18074	-1.18074	6.69089	-1.18074	-1.18074	-1.18074	6.69089	-1.18074	-1.18074	6.69089	-1.18074	-1.18074	6.69089	-1.18074	6.69089	6.69089	6.69089	-1.18074	-1.18074	-1.18074	-1.18074	-1.18074	-1.18074	-1.18074	6.69089	-1.18074
-1.18074	-1.18074	-1.18074	-1.18074	-1.18074	-1.18074	6.69089	-1.18074	-1.18074	-1.18074	-1.18074	-1.18074	-1.18074	-1.18074	-1.18074	6.69089	-1.18074	-1.18074	6.69089	-1.18074	-1.18074	6.69089	-1.18074	-1.18074	-1.18074	-1.18074	6.69089	-1.18074	6.69089	-1.18074	-1.18074	-1.18074	-1.18074	-1.18074	-1.18074	-1.18074	6.69089	-1.18074	-1.18074	-1.18074	-1.18074	-1.18074	6.69089	-1.18074	-1.18074	-1.18074	-1.18074	-1.18074	-1.18074	-1.18074
-1.18074	-1.18074	-1.18074	-1.18074	-1.18074	-1.18074	6.69089	6.69089	-1.18074	6.69089	-1.18074	-1.18074	-1.18074	-1.18074	-1.18074	-1.18074	-1.18074	-1.18074	-1.18074	-1.18074	-1.18074	-1.18074	-1.18074	-1.18074	-1.18074	-1.18074	-1.18074	-1.18074	-1.18074	-1.18074	-1.18074	-1.18074	-1.18074	6.69089	-1.18074	-1.18074	-1.18074	-1.18074	-1.18074	-1.18074	-1.18074	-1.18074	-1.18074	-1.18074	-1.18074	-1.18074	-1.18074	-1.18074	-1.18074	-1.18074
-1.18074	-1.18074	-1.18074	-1.18074	-1.18074	-1.18074	-1.18074	-1.18074	-1.18074	-1.18074	-1.18074	-1.18074	-1.18074	6.69089	-1.18074	6.69089	-1.18074	-1.18074	6.69089	-1.18074	-1.18074	-1.18074	-1.18074	-1.18074	6.69089	-1.18074	-1.18074	-1.18074	-1.18074	6.69089	6.69089	-1.18074	-1.18074	-1.18074	6.69089	-1.18074	-1.18074	-1.18074	-1.18074	-1.18074	-1.18074	6.69089	-1.18074	-1.18074	-1.18074	6.69089	-1.18074	-1.18074	-1.18074	6.69089
-1.18074	-1.18074	-1.18074	-1.18074	-1.18074	-1.18074	-1.18074	-1.18074	-1.18074	-1.18074	-1.18074	-1.18074	6.69089	-1.18074	-1.18074	-1.18074	6.69089	-1.18074	6.69089	-1.18074	-1.18074	-1.18074	-1.18074	-1.18074	6.69089	-1.18074	-1.18074	6.69089	-1.18074	-1.18074	-1.18074	-1.18074	-1.18074	-1.18074	-1.18074	-1.18074	-1.18074	-1.18074	-1.18074	6.69089	6.69089	-1.18074	-1.18074	-1.18074	-1.18074	-1.18074	6.69089	-1.18074	-1.18074	-1.18074
-0.787163	-0.787163	7.08447	-0.787163	-0.787163	-0.787163	-0.787163	-0.787163	-0.787163	-0.787163	-0.787163	-0.787163	-0.787163	-0.787163	-0.787163	-0.787163	-0.787163	-0.787163	7.08447	-0.787163	-0.787163	-0.787163	-0.787163	-0.787163	-0.787163	-0.787163	-0.787163	-0.787163	-0.787163	-0.787163	-0.787163	-0.787163	-0.787163	-0.787163	-0.787163	-0.787163	-0.787163	-0.787163	-0.787163	-0.787163	7.08447	-0.787163	-0.787163	-0.787163	-0.787163	-0.787163	-0.787163	-0.787163	-0.787163	-0.787163
-0.393582	-0.393582	-0.393582	-0.393582	-0.393582	-0.393582	-0.393582	-0.393582	-0.393582	-0.393582	-0.393582	-0.393582	-0.393582	-0.393582	-0.393582	-0.393582	7.47805	-0.393582	-0.393582	-0.393582	-0.393582	-0.393582	-0.393582	-0.393582	-0.393582	7.47805	7.47805	-0.393582	-0.393582	-0.393582	7.47805	-0.393582	-0.393582	-0.393582	-0.393582	-0.393582	-0.393582	-0.393582	-0.393582	-0.393582	-0.393582	-0.393582	-0.393582	-0.393582	-0.393582	-0.393582	-0.393582	-0.393582	-0.393582	7.47805
-1.18074	-1.18074	-1.18074	-1.18074	-1.18074	-1.18074	-1.18074	-1.18074	-1.18074	6.69089	14.5625	-1.18074	-1.18074	-1.18074	-1.18074	-1.18074	-1.18074	-1.18074	-1.18074	-1.18074	-1.18074	-1.18074	-1.18074	-1.18074	-1.18074	-1.18074	-1.18074	-1.18074	-1.18074	-1.18074	-1.18074	-1.18074	6.69089	-1.18074	-1.18074	-1.18074	-1.18074	-1.18074	-1.18074	-1.18074	-1.18074	-1.18074	-1.18074	-1.18074	-1.18074	-1.18074	-1.18074	-1.18074	-1.18074	-1.18074
5.90372	-1.96791	-1.96791	5.90372	-1.96791	-1.96791	-1.96791	-1.96791	-1.96791	-1.96791	-1.96791	-1.96791	-1.96791	-1.96791	-1.96791	-1.96791	-1.96791	-1.96791	5.90372	13.7754	-1.96791	-1.96791	5.90372	-1.96791	-1.96791	-1.96791	-1.96791	-1.96791	-1.96791	-1.96791	-1.96791	5.90372	-1.96791	-1.96791	-1.96791	-1.96791	-1.96791	-1.96791	5.90372	-1.96791	-1.96791	-1.96791	-1.96791	-1.96791	-1.96791	-1.96791	-1.96791	-1.96791	-1.96791	-1.96791
-1.20179	-1.20179	-1.20179	-1.20179	-1.20179	-1.20179	-1.20179	4.80715	4.80715	4.80715	-1.20179	-1.20179	-1.20179	4.80715	-1.20179	-1.20179	-1.20179	-1.20179	-1.20179	-1.20179	-1.20179	-1.20179	-1.20179	-1.20179	-1.20179	-1.20179	-1.20179	-1.20179	-1.20179	-1.20179	-1.20179	-1.20179	-1.20179	-1.20179	-1.20179	-1.20179	-1.20179	-1.20179	-1.20179	-1.20179	-1.20179	-1.20179	-1.20179	-1.20179	-1.20179	-1.20179	-1.20179	-1.20179	-1.20179	-1.20179
-0.901341	-0.901341	-0.901341	-0.901341	-0.901341	-0.901341	-0.901341	-0.901341	-0.901341	-0.901341	-0.901341	-0.901341	-0.901341	-0.901341	-0.901341	5.1076	5.1076	-0.901341	5.1076	-0.901341	5.1076	-0.901341	-0.901341	-0.901341	-0.901341	-0.901341	-0.901341	5.1076	-0.901341	5.1076	5.1076	-0.901341	-0.901341	-0.901341	5.1076	-0.901341	-0.901341	-0.901341	-0.901341	-0.901341	-0.901341	-0.901341	-0.901341	-0.901341	-0.901341	5.1076	-0.901341	-0.901341	-0.901341	-0.901341
-1.20179	-1.20179	-1.20179	-1.20179	-1.20179	-1.20179	-1.20179	-1.20179	-1.20179	-1.20179	-1.20179	-1.20179	-1.20179	-1.20179	4.80715	4.80715	4.80715	-1.20179	-1.20179	4.80715	10.8161	-1.20179	4.80715	-1.20179	-1.20179	-1.20179	-1.20179	-1.20179	-1.20179	-1.20179	-1.20179	-1.20179	-1.20179	-1.20179	-1.20179	-1.20179	-1.20179	10.8161	-1.20179	-1.20179	-1.20179	-1.20179	-1.20179	-1.20179	-1.20179	-1.20179	-1.20179	-1.20179	-1.20179	-1.20179
-0.300447	-0.300447	-0.300447	-0.300447	-0.300447	-0.300447	5.70849	-0.300447	-0.300447	-0.300447	-0.300447	-0.300447	-0.300447	-0.300447	-0.300447	-0.300447	-0.300447	-0.300447	-0.300447	-0.300447	-0.300447	-0.300447	-0.300447	-0.300447	-0.300447	-0.300447	-0.300447	-0.300447	-0.300447	-0.300447	-0.300447	-0.300447	-0.300447	-0.300447	-0.300447	-0.300447	-0.300447	-0.300447	-0.300447	-0.300447	-0.300447	-0.300447	-0.300447	-0.300447	-0.300447	-0.300447	-0.300447	-0.300447	-0.300447	-0.300447
-4.44089e-16	-4.44089e-16	-4.44089e-16	-4.44089e-16	-4.44089e-16	-4.44089e-16	-4.44089e-16	-4.44089e-16	-4.44089e-16	-4.44089e-16	-4.44089e-16	-4.44089e-16	-4.44089e-16	-4.44089e-16	-4.44089e-16	-4.44089e-16	-4.44089e-16	-4.44089e-16	-4.44089e-16	-4.44089e-16	-4.44089e-16	-4.44089e-16	-4.44089e-16	-4.44089e-16	-4.44089e-16	-4.44089e-16	-4.44089e-16	-4.44089e-16	-4.44089e-16	-4.44089e-16	-4.44089e-16	-4.44089e-16	-4.44089e-16	-4.44089e-16	-4.44089e-16	-4.44089e-16	-4.44089e-16	-4.44089e-16	-4.44089e-16	-4.44089e-16	-4.44089e-16	-4.44089e-16	6.00894	-4.44089e-16	-4.44089e-16	-4.44089e-16	-4.44089e-16	-4.44089e-16	-4.44089e-16	-4.44089e-16
-0.300447	-0.300447	-0.300447	-0.300447	-0.300447	-0.300447	-0.300447	-0.300447	-0.300447	-0.300447	-0.300447	-0.300447	-0.300447	-0.300447	-0.300447	-0.300447	5.70849	-0.300447	-0.300447	-0.300447	-0.300447	-0.300447	-0.300447	-0.300447	-0.300447	-0.300447	-0.300447	-0.300447	-0.300447	-0.300447	-0.300447	-0.300447	-0.300447	-0.300447	-0.300447	-0.300447	-0.300447	-0.300447	-0.300447	-0.300447	-0.300447	-0.300447	-0.300447	-0.300447	-0.300447	-0.300447	-0.300447	-0.300447	-0.300447	-0.300447
-4.44089e-16	-4.44089e-16	-4.44089e-16	-4.44089e-16	-4.44089e-16	-4.44089e-16	-4.44089e-16	-4.44089e-16	-4.44089e-16	-4.44089e-16	-4.44089e-16	-4.44089e-16	-4.44089e-16	-4.44089e-16	-4.44089e-16	-4.44089e-16	-4.44089e-16	-4.44089e-16	-4.44089e-16	-4.44089e-16	-4.44089e-16	-4.44089e-16	-4.44089e-16	-4.44089e-16	-4.44089e-16	-4.44089e-16	-4.44089e-16	-4.44089e-16	-4.44089e-16	-4.44089e-16	-4.44089e-16	6.00894	-4.44089e-16	-4.44089e-16	-4.44089e-16	-4.44089e-16	-4.44089e-16	-4.44089e-16	-4.44089e-16	-4.44089e-16	-4.44089e-16	-4.44089e-16	-4.44089e-16	-4.44089e-16	-4.44089e-16	-4.44089e-16	-4.44089e-16	-4.44089e-16	-4.44089e-16	-4.44089e-16
-0.300447	-0.300447	-0.300447	-0.300447	-0.300447	-0.300447	5.70849	-0.300447	-0.300447	-0.300447	-0.300447	-0.300447	-0.300447	-0.300447	-0.300447	-0.300447	-0.300447	-0.300447	-0.300447	-0.300447	-0.300447	-0.300447	-0.300447	-0.300447	-0.300447	-0.300447	-0.300447	-0.300447	-0.300447	-0.300447	-0.300447	-0.300447	-0.300447	-0.300447	-0.300447	-0.300447	-0.300447	-0.300447	-0.300447	-0.300447	-0.300447	-0.300447	-0.300447	-0.300447	-0.300447	-0.300447	-0.300447	-0.300447	-0.300447	-0.300447
-1.80268	-1.80268	-1.80268	-1.80268	-1.80268	-1.80268	4.20626	4.20626	4.20626	-1.80268	-1.80268	-1.80268	-1.80268	-1.80268	4.20626	4.20626	-1.80268	-1.80268	-1.80268	4.20626	-1.80268	4.20626	-1.80268	-1.80268	-1.80268	-1.80268	-1.80268	-1.80268	-1.80268	-1.80268	-1.80268	-1.80268	-1.80268	-1.80268	-1.80268	-1.80268	-1.80268	-1.80268	-1.80268	-1.80268	-1.80268	-1.80268	-1.80268	-1.80268	-1.80268	-1.80268	-1.80268	-1.80268	-1.80268	-1.80268
-0.901341	-0.901341	-0.901341	11.1165	-0.901341	-0.901341	-0.901341	-0.901341	-0.901341	5.1076	-0.901341	-0.901341	-0.901341	-0.901341	-0.901341	-0.901341	-0.901341	-0.901341	-0.901341	-0.901341	-0.901341	-0.901341	-0.901341	-0.901341	-0.901341	-0.901341	-0.901341	-0.901341	-0.901341	-0.901341	-0.901341	-0.901341	-0.901341	-0.901341	-0.901341	-0.901341	-0.901341	-0.901341	-0.901341	-0.901341	-0.901341	-0.901341	-0.901341	-0.901341	-0.901341	-0.901341	-0.901341	-0.901341	-0.901341	-0.901341
-1.80268	-1.80268	-1.80268	-1.80268	4.20626	-1.80268	-1.80268	-1.80268	-1.80268	-1.80268	-1.80268	-1.80268	-1.80268	-1.80268	4.20626	4.20626	4.20626	4.20626	4.20626	-1.80268	-1.80268	-1.80268	4.20626	-1.80268	-1.80268	-1.80268	4.20626	-1.80268	-1.80268	-1.80268	-1.80268	-1.80268	-1.80268	-1.80268	-1.80268	-1.80268	-1.80268	-1.80268	-1.80268	-1.80268	-1.80268	-1.80268	-1.80268	-1.80268	-1.80268	-1.80268	-1.80268	-1.80268	-1.80268	-1.80268
-0.300447	-0.300447	-0.300447	-0.300447	-0.300447	-0.300447	-0.300447	-0.300447	-0.300447	-0.300447	-0.300447	-0.300447	-0.300447	-0.300447	-0.300447	-0.300447	-0.300447	-0.300447	-0.300447	5.70849	-0.300447	-0.300447	-0.300447	-0.300447	-0.300447	-0.300447	-0.300447	-0.300447	-0.300447	-0.300447	-0.300447	-0.300447	-0.300447	-0.300447	-0.300447	-0.300447	-0.300447	-0.300447	-0.300447	-0.300447	-0.300447	-0.300447	-0.300447	-0.300447	-0.300447	-0.300447	-0.300447	-0.300447	-0.300447	5.70849
-0.600894	-0.600894	-0.600894	-0.600894	-0.600894	-0.600894	5.40805	-0.600894	-0.600894	-0.600894	-0.600894	-0.600894	5.40805	-0.600894	-0.600894	-0.600894	-0.600894	-0.600894	-0.600894	-0.600894	-0.600894	-0.600894	-0.600894	-0.600894	-0.600894	-0.600894	-0.600894	-0.600894	-0.600894	-0.600894	-0.600894	-0.600894	-0.600894	-0.600894	-0.600894	-0.600894	-0.600894	-0.600894	5.40805	-0.600894	-0.600894	-0.600894	-0.600894	-0.600894	-0.600894	-0.600894	-0.600894	-0.600894	-0.600894	-0.600894
-0.600894	-0.600894	-0.600894	5.40805	-0.600894	-0.600894	-0.600894	5.40805	-0.600894	-0.600894	-0.600894	-0.600894	-0.600894	-0.600894	-0.600894	-0.600894	-0.600894	-0.600894	-0.600894	-0.600894	-0.600894	-0.600894	-0.600894	-0.600894	-0.600894	5.40805	-0.600894	-0.600894	-0.600894	-0.600894	-0.600894	-0.600894	-0.600894	-0.600894	-0.600894	5.40805	-0.600894	-0.600894	-0.600894	-0.600894	-0.600894	5.40805	-0.600894	-0.600894	-0.600894	-0.600894	-0.600894	-0.600894	5.40805	5.40805
-4.44089e-16	-4.44089e-16	-4.44089e-16	-4.44089e-16	-4.44089e-16	-4.44089e-16	-4.44089e-16	-4.44089e-16	-4.44089e-16	-4.44089e-16	-4.44089e-16	-4.44089e-16	-4.44089e-16	-4.44089e-16	-4.44089e-16	-4.44089e-16	-4.44089e-16	-4.44089e-16	-4.44089e-16	-4.44089e-16	-4.44089e-16	-4.44089e-16	-4.44089e-16	-4.44089e-16	-4.44089e-16	-4.44089e-16	-4.44089e-16	-4.44089e-16	-4.44089e-16	-4.44089e-16	-4.44089e-16	-4.44089e-16	-4.44089e-16	-4.44089e-16	-4.44089e-16	-4.44089e-16	-4.44089e-16	6.00894	-4.44089e-16	-4.44089e-16	-4.44089e-16	-4.44089e-16	-4.44089e-16	-4.44089e-16	-4.44089e-16	-4.44089e-16	-4.44089e-16	-4.44089e-16	-4.44089e-16	-4.44089e-16
-2.10313	-2.10313	-2.10313	9.91475	3.90581	-2.10313	-2.10313	3.90581	3.90581	3.90581	-2.10313	3.90581	-2.10313	-2.10313	-2.10313	-2.10313	-2.10313	-2.10313	-2.10313	-2.10313	-2.10313	-2.10313	15.9237	-2.10313	3.90581	-2.10313	-2.10313	3.90581	-2.10313	-2.10313	-2.10313	-2.10313	-2.10313	-2.10313	-2.10313	-2.10313	-2.10313	-2.10313	-2.10313	-2.10313	-2.10313	-2.10313	-2.10313	-2.10313	-2.10313	-2.10313	-2.10313	-2.10313	-2.10313	-2.10313
-0.901341	-0.901341	-0.901341	-0.901341	-0.901341	-0.901341	-0.901341	-0.901341	-0.901341	-0.901341	-0.901341	-0.901341	-0.901341	-0.901341	5.1076	-0.901341	5.1076	-0.901341	5.1076	-0.901341	-0.901341	5.1076	-0.901341	-0.901341	-0.901341	-0.901341	-0.901341	-0.901341	-0.901341	-0.901341	-0.901341	-0.901341	-0.901341	-0.901341	-0.901341	-0.901341	-0.901341	-0.901341	-0.901341	-0.901341	-0.901341	-0.901341	-0.901341	-0.901341	-0.901341	-0.901341	-0.901341	-0.901341	-0.901341	-0.901341
-1.50224	4.50671	-1.50224	-1.50224	-1.50224	-1.50224	-1.50224	-1.50224	-1.50224	-1.50224	-1.50224	-1.50224	4.50671	-1.50224	-1.50224	-1.50224	-1.50224	-1.50224	-1.50224	16.5246	16.5246	-1.50224	-1.50224	4.50671	-1.50224	-1.50224	-1.50224	4.50671	-1.50224	-1.50224	-1.50224	-1.50224	-1.50224	-1.50224	-1.50224	-1.50224	-1.50224	-1.50224	-1.50224	-1.50224	-1.50224	-1.50224	-1.50224	-1.50224	-1.50224	-1.50224	-1.50224	-1.50224	-1.50224	-1.50224
-0.901341	-0.901341	-0.901341	-0.901341	-0.901341	-0.901341	-0.901341	-0.901341	-0.901341	-0.901341	-0.901341	-0.901341	5.1076	-0.901341	-0.901341	-0.901341	-0.901341	5.1076	5.1076	-0.901341	-0.901341	-0.901341	-0.901341	-0.901341	-0.901341	-0.901341	-0.901341	-0.901341	-0.901341	-0.901341	-0.901341	-0.901341	-0.901341	-0.901341	5.1076	-0.901341	-0.901341	-0.901341	-0.901341	-0.901341	-0.901341	-0.901341	-0.901341	-0.901341	-0.901341	-0.901341	-0.901341	-0.901341	-0.901341	-0.901341
-0.901341	-0.901341	-0.901341	-0.901341	-0.901341	-0.901341	-0.901341	5.1076	-0.901341	-0.901341	-0.901341	-0.901341	-0.901341	-0.901341	5.1076	-0.901341	5.1076	-0.901341	-0.901341	-0.901341	5.1076	5.1076	-0.901341	-0.901341	-0.901341	-0.901341	5.1076	-0.901341	-0.901341	-0.901341	-0.901341	-0.901341	-0.901341	-0.901341	-0.901341	-0.901341	-0.901341	-0.901341	-0.901341	-0.901341	-0.901341	-0.901341	-0.901341	-0.901341	-0.901341	-0.901341	-0.901341	5.1076	-0.901341	-0.901341
-0.600894	-0.600894	11.417	-0.600894	-0.600894	-0.600894	-0.600894	-0.600894	-0.600894	-0.600894	-0.600894	-0.600894	-0.600894	-0.600894	-0.600894	-0.600894	-0.600894	-0.600894	-0.600894	-0.600894	-0.600894	-0.600894	-0.600894	-0.600894	-0.600894	-0.600894	-0.600894	-0.600894	-0.600894	-0.600894	-0.600894	-0.600894	-0.600894	-0.600894	-0.600894	-0.600894	-0.600894	-0.600894	-0.600894	-0.600894	-0.600894	-0.600894	-0.600894	-0.600894	-0.600894	-0.600894	-0.600894	-0.600894	-0.600894	-0.600894
-0.300447	-0.300447	-0.300447	-0.300447	-0.300447	-0.300447	-0.300447	-0.300447	-0.300447	-0.300447	-0.300447	-0.300447	-0.300447	-0.300447	-0.300447	-0.300447	-0.300447	5.70849	-0.300447	-0.300447	-0.300447	-0.300447	-0.300447	-0.300447	-0.300447	-0.300447	-0.300447	-0.300447	-0.300447	-0.300447	-0.300447	5.70849	-0.300447	-0.300447	-0.300447	-0.300447	-0.300447	-0.300447	-0.300447	-0.300447	-0.300447	-0.300447	-0.300447	-0.300447	5.70849	-0.300447	-0.300447	-0.300447	-0.300447	-0.300447
4.44089e-16	4.44089e-16	4.44089e-16	4.44089e-16	4.44089e-16	4.44089e-16	4.44089e-16	4.44089e-16	4.44089e-16	4.44089e-16	4.44089e-16	4.44089e-16	4.44089e-16	4.44089e-16	4.44089e-16	4.44089e-16	4.44089e-16	4.44089e-16	4.44089e-16	4.44089e-16	4.44089e-16	4.44089e-16	4.44089e-16	4.44089e-16	4.44089e-16	4.44089e-16	4.44089e-16	4.44089e-16	4.44089e-16	4.44089e-16	4.44089e-16	4.44089e-16	4.44089e-16	4.44089e-16	4.44089e-16	4.44089e-16	4.44089e-16	4.44089e-16	4.44089e-16	4.44089e-16	4.44089e-16	4.44089e-16	4.44089e-16	4.44089e-16	4.44089e-16	4.44089e-16	4.44089e-16	4.44089e-16	4.44089e-16	4.44089e-16
-0.600894	-0.600894	-0.600894	11.417	-0.600894	-0.600894	-0.600894	-0.600894	-0.600894	-0.600894	-0.600894	-0.600894	-0.600894	-0.600894	-0.600894	-0.600894	-0.600894	-0.600894	-0.600894	-0.600894	-0.600894	5.40805	-0.600894	-0.600894	-0.600894	-0.600894	-0.600894	-0.600894	-0.600894	-0.600894	-0.600894	-0.600894	-0.600894	-0.600894	-0.600894	-0.600894	-0.600894	-0.600894	-0.600894	-0.600894	-0.600894	-0.600894	5.40805	-0.600894	-0.600894	-0.600894	-0.600894	-0.600894	5.40805	5.40805
5.1076	5.1076	-0.901341	-0.901341	-0.901341	-0.901341	-0.901341	-0.901341	-0.901341	-0.901341	-0.901341	-0.901341	5.1076	-0.901341	-0.901341	-0.901341	-0.901341	-0.901341	-0.901341	-0.901341	-0.901341	-0.901341	-0.901341	-0.901341	-0.901341	-0.901341	-0.901341	-0.901341	-0.901341	5.1076	5.1076	-0.901341	-0.901341	-0.901341	-0.901341	-0.901341	-0.901341	-0.901341	-0.901341	-0.901341	-0.901341	-0.901341	-0.901341	-0.901341	-0.901341	-0.901341	-0.901341	-0.901341	-0.901341	-0.901341
-0.600894	-0.600894	-0.600894	-0.600894	-0.600894	-0.600894	-0.600894	-0.600894	-0.600894	-0.600894	-0.600894	-0.600894	-0.600894	-0.600894	-0.600894	5.40805	-0.600894	-0.600894	5.40805	-0.600894	-0.600894	-0.600894	5.40805	-0.600894	-0.600894	-0.600894	5.40805	-0.600894	-0.600894	-0.600894	-0.600894	-0.600894	-0.600894	-0.600894	-0.600894	-0.600894	-0.600894	-0.600894	-0.600894	-0.600894	-0.600894	-0.600894	-0.600894	-0.600894	-0.600894	-0.600894	-0.600894	-0.600894	5.40805	-0.600894
10.5156	-1.50224	-1.50224	-1.50224	-1.50224	-1.50224	-1.50224	-1.50224	-1.50224	4.50671	-1.50224	-1.50224	4.50671	-1.50224	-1.50224	-1.50224	-1.50224	-1.50224	-1.50224	4.50671	-1.50224	-1.50224	-1.50224	-1.50224	-1.50224	-1.50224	-1.50224	-1.50224	4.50671	-1.50224	-1.50224	-1.50224	-1.50224	-1.50224	-1.50224	-1.50224	-1.50224	-1.50224	-1.50224	-1.50224	-1.50224	-1.50224	-1.50224	-1.50224	-1.50224	-1.50224	-1.50224	-1.50224	-1.50224	-1.50224
3.60536	-2.40358	3.60536	-2.40358	3.60536	-2.40358	-2.40358	-2.40358	9.61431	3.60536	-2.40358	-2.40358	3.60536	-2.40358	-2.40358	3.60536	-2.40358	-2.40358	-2.40358	-2.40358	-2.40358	-2.40358	-2.40358	3.60536	-2.40358	-2.40358	-2.40358	-2.40358	-2.40358	-2.40358	-2.40358	-2.40358	-2.40358	-2.40358	-2.40358	-2.40358	-2.40358	-2.40358	-2.40358	-2.40358	-2.40358	-2.40358	-2.40358	-2.40358	-2.40358	-2.40358	-2.40358	-2.40358	-2.40358	-2.40358
-0.300447	5.70849	-0.300447	-0.300447	-0.300447	-0.300447	-0.300447	-0.300447	-0.300447	-0.300447	-0.300447	-0.300447	-0.300447	-0.300447	-0.300447	-0.300447	-0.300447	-0.300447	-0.300447	-0.300447	-0.300447	-0.300447	-0.300447	-0.300447	-0.300447	-0.300447	-0.300447	-0.300447	-0.300447	-0.300447	-0.300447	-0.300447	-0.300447	-0.300447	-0.300447	-0.300447	-0.300447	-0.300447	-0.300447	-0.300447	-0.300447	-0.300447	-0.300447	-0.300447	-0.300447	-0.300447	-0.300447	-0.300447	5.70849	-0.300447
-0.901341	5.1076	5.1076	-0.901341	-0.901341	-0.901341	-0.901341	-0.901341	5.1076	-0.901341	-0.901341	-0.901341	-0.901341	-0.901341	-0.901341	-0.901341	-0.901341	-0.901341	-0.901341	-0.901341	-0.901341	-0.901341	-0.901341	-0.901341	-0.901341	-0.901341	-0.901341	-0.901341	-0.901341	-0.901341	-0.901341	-0.901341	-0.901341	-0.901341	-0.901341	-0.901341	-0.901341	-0.901341	-0.901341	-0.901341	-0.901341	-0.901341	-0.901341	5.1076	-0.901341	-0.901341	-0.901341	-0.901341	-0.901341	-0.901341
-0.600894	-0.600894	-0.600894	-0.600894	-0.600894	-0.600894	-0.600894	-0.600894	-0.600894	-0.600894	-0.600894	-0.600894	-0.600894	-0.600894	-0.600894	5.40805	-0.600894	5.40805	-0.600894	-0.600894	-0.600894	5.40805	-0.600894	-0.600894	-0.600894	-0.600894	5.40805	-0.600894	-0.600894	-0.600894	-0.600894	-0.600894	-0.600894	-0.600894	-0.600894	-0.600894	-0.600894	-0.600894	-0.600894	-0.600894	-0.600894	-0.600894	-0.600894	-0.600894	-0.600894	-0.600894	-0.600894	-0.600894	-0.600894	-0.600894
-0.600894	-0.600894	-0.600894	-0.600894	-0.600894	-0.600894	-0.600894	5.40805	-0.600894	-0.600894	-0.600894	5.40805	-0.600894	-0.600894	-0.600894	-0.600894	-0.600894	-0.600894	-0.600894	-0.600894	-0.600894	-0.600894	-0.600894	-0.600894	-0.600894	-0.600894	-0.600894	-0.600894	-0.600894	-0.600894	-0.600894	-0.600894	5.40805	-0.600894	-0.600894	5.40805	-0.600894	-0.600894	-0.600894	-0.600894	-0.600894	-0.600894	-0.600894	-0.600894	-0.600894	-0.600894	-0.600894	-0.600894	5.40805	-0.600894
-0.901341	-0.901341	-0.901341	-0.901341	-0.901341	-0.901341	-0.901341	-0.901341	-0.901341	-0.901341	-0.901341	-0.901341	-0.901341	-0.901341	-0.901341	-0.901341	-0.901341	5.1076	11.1165	-0.901341	-0.901341	5.1076	-0.901341	-0.901341	-0.901341	-0.901341	-0.901341	-0.901341	-0.901341	11.1165	-0.901341	-0.901341	-0.901341	-0.901341	-0.901341	-0.901341	-0.901341	-0.901341	-0.901341	-0.901341	-0.901341	-0.901341	-0.901341	-0.901341	-0.901341	-0.901341	-0.901341	-0.901341	-0.901341	-0.901341
-0.300447	-0.300447	-0.300447	-0.300447	-0.300447	-0.300447	-0.300447	-0.300447	-0.300447	-0.300447	-0.300447	-0.300447	-0.300447	-0.300447	-0.300447	5.70849	-0.300447	-0.300447	-0.300447	-0.300447	-0.300447	5.70849	-0.300447	-0.300447	-0.300447	-0.300447	-0.300447	-0.300447	-0.300447	-0.300447	-0.300447	5.70849	-0.300447	-0.300447	-0.300447	-0.300447	-0.300447	-0.300447	-0.300447	-0.300447	-0.300447	-0.300447	-0.300447	-0.300447	-0.300447	5.70849	-0.300447	-0.300447	-0.300447	-0.300447
5.70849	-0.300447	-0.300447	-0.300447	-0.300447	-0.300447	-0.300447	-0.300447	-0.300447	-0.300447	-0.300447	-0.300447	-0.300447	-0.300447	-0.300447	-0.300447	-0.300447	-0.300447	-0.300447	-0.300447	-0.300447	-0.300447	5.70849	-0.300447	-0.300447	-0.300447	-0.300447	-0.300447	-0.300447	5.70849	-0.300447	-0.300447	-0.300447	-0.300447	-0.300447	-0.300447	-0.300447	-0.300447	-0.300447	-0.300447	-0.300447	-0.300447	-0.300447	-0.300447	-0.300447	-0.300447	-0.300447	-0.300447	-0.300447	-0.300447
-0.600894	-0.600894	-0.600894	-0.600894	5.40805	-0.600894	-0.600894	5.40805	-0.600894	-0.600894	-0.600894	-0.600894	-0.600894	-0.600894	-0.600894	-0.600894	-0.600894	-0.600894	-0.600894	-0.600894	-0.600894	5.40805	-0.600894	-0.600894	-0.600894	-0.600894	-0.600894	-0.600894	-0.600894	-0.600894	-0.600894	-0.600894	-0.600894	-0.600894	-0.600894	-0.600894	-0.600894	-0.600894	-0.600894	-0.600894	-0.600894	-0.600894	-0.600894	-0.600894	-0.600894	-0.600894	-0.600894	-0.600894	-0.600894	-0.600894
2.22045e-16	2.22045e-16	2.22045e-16	2.22045e-16	2.22045e-16	2.22045e-16	2.22045e-16	2.22045e-16	2.22045e-16	2.22045e-16	2.22045e-16	2.22045e-16	2.22045e-16	2.22045e-16	2.22045e-16	2.22045e-16	2.22045e-16	2.22045e-16	2.22045e-16	2.22045e-16	2.22045e-16	2.22045e-16	2.22045e-16	2.22045e-16	2.22045e-16	6.00894	2.22045e-16	2.22045e-16	2.22045e-16	2.22045e-16	2.22045e-16	2.22045e-16	2.22045e-16	2.22045e-16	2.22045e-16	2.22045e-16	2.22045e-16	2.22045e-16	2.22045e-16	2.22045e-16	2.22045e-16	2.22045e-16	2.22045e-16	2.22045e-16	2.22045e-16	2.22045e-16	2.22045e-16	2.22045e-16	2.22045e-16	2.22045e-16
-0.600894	-0.600894	-0.600894	-0.600894	-0.600894	-0.600894	-0.600894	-0.600894	-0.600894	-0.600894	-0.600894	5.40805	-0.600894	-0.600894	-0.600894	-0.600894	5.40805	-0.600894	-0.600894	-0.600894	-0.600894	-0.600894	-0.600894	-0.600894	-0.600894	-0.600894	-0.600894	-0.600894	-0.600894	-0.600894	-0.600894	-0.600894	-0.600894	-0.600894	-0.600894	-0.600894	-0.600894	-0.600894	-0.600894	5.40805	-0.600894	-0.600894	-0.600894	-0.600894	-0.600894	-0.600894	-0.600894	-0.600894	-0.600894	-0.600894
-0.600894	-0.600894	-0.600894	5.40805	-0.600894	-0.600894	5.40805	-0.600894	-0.600894	-0.600894	-0.600894	-0.600894	-0.600894	-0.600894	-0.600894	-0.600894	-0.600894	-0.600894	-0.600894	-0.600894	-0.600894	-0.600894	-0.600894	-0.600894	5.40805	5.40805	11.417	5.40805	5.40805	-0.600894	-0.600894	-0.600894	-0.600894	-0.600894	-0.600894	-0.600894	-0.600894	-0.600894	-0.600894	-0.600894	-0.600894	-0.600894	-0.600894	-0.600894	-0.600894	-0.600894	-0.600894	-0.600894	-0.600894	-0.600894
10.5156	4.50671	-1.50224	-1.50224	-1.50224	-1.50224	4.50671	-1.50224	-1.50224	-1.50224	-1.50224	-1.50224	-1.50224	-1.50224	4.50671	-1.50224	-1.50224	-1.50224	-1.50224	-1.50224	-1.50224	-1.50224	-1.50224	-1.50224	-1.50224	-1.50224	-1.50224	-1.50224	4.50671	10.5156	-1.50224	-1.50224	-1.50224	-1.50224	-1.50224	-1.50224	-1.50224	-1.50224	-1.50224	-1.50224	-1.50224	-1.50224	-1.50224	-1.50224	-1.50224	-1.50224	-1.50224	-1.50224	-1.50224	-1.50224
5.70849	-0.300447	-0.300447	-0.300447	-0.300447	-0.300447	-0.300447	-0.300447	-0.300447	-0.300447	-0.300447	-0.300447	-0.300447	-0.300447	-0.300447	-0.300447	-0.300447	-0.300447	-0.300447	-0.300447	5.70849	-0.300447	-0.300447	-0.300447	-0.300447	-0.300447	-0.300447	-0.300447	-0.300447	-0.300447	-0.300447	-0.300447	-0.300447	-0.300447	-0.300447	-0.300447	-0.300447	-0.300447	-0.300447	-0.300447	-0.300447	-0.300447	-0.300447	-0.300447	-0.300447	-0.300447	-0.300447	-0.300447	-0.300447	-0.300447
5.40805	-0.600894	-0.600894	-0.600894	-0.600894	-0.600894	-0.600894	-0.600894	-0.600894	-0.600894	5.40805	-0.600894	-0.600894	-0.600894	-0.600894	-0.600894	-0.600894	-0.600894	-0.600894	-0.600894	-0.600894	-0.600894	-0.600894	-0.600894	-0.600894	-0.600894	-0.600894	-0.600894	-0.600894	-0.600894	-0.600894	-0.600894	-0.600894	-0.600894	-0.600894	-0.600894	-0.600894	-0.600894	-0.600894	-0.600894	-0.600894	-0.600894	-0.600894	-0.600894	-0.600894	-0.600894	-0.600894	-0.600894	-0.600894	-0.600894
-0.300447	-0.300447	-0.300447	-0.300447	-0.300447	-0.300447	-0.300447	-0.300447	-0.300447	-0.300447	-0.300447	-0.300447	-0.300447	5.70849	-0.300447	-0.300447	-0.300447	-0.300447	-0.300447	-0.300447	-0.300447	-0.300447	-0.300447	-0.300447	-0.300447	-0.300447	-0.300447	5.70849	-0.300447	-0.300447	-0.300447	-0.300447	-0.300447	-0.300447	-0.300447	-0.300447	-0.300447	-0.300447	-0.300447	-0.300447	-0.300447	-0.300447	-0.300447	-0.300447	-0.300447	-0.300447	-0.300447	-0.300447	-0.300447	-0.300447
-1.80268	4.20626	4.20626	-1.80268	-1.80268	-1.80268	4.20626	-1.80268	-1.80268	4.20626	-1.80268	-1.80268	-1.80268	-1.80268	-1.80268	4.20626	-1.80268	-1.80268	4.20626	-1.80268	-1.80268	-1.80268	4.20626	4.20626	-1.80268	-1.80268	-1.80268	-1.80268	-1.80268	-1.80268	-1.80268	-1.80268	-1.80268	-1.80268	-1.80268	-1.80268	-1.80268	-1.80268	-1.80268	-1.80268	-1.80268	-1.80268	-1.80268	4.20626	-1.80268	-1.80268	-1.80268	-1.80268	-1.80268	-1.80268
-0.901341	-0.901341	-0.901341	-0.901341	-0.901341	-0.901341	-0.901341	-0.901341	-0.901341	5.1076	-0.901341	-0.901341	-0.901341	-0.901341	-0.901341	-0.901341	-0.901341	5.1076	5.1076	-0.901341	-0.901341	-0.901341	-0.901341	-0.901341	5.1076	-0.901341	-0.901341	-0.901341	5.1076	-0.901341	-0.901341	-0.901341	-0.901341	-0.901341	-0.901341	-0.901341	-0.901341	-0.901341	-0.901341	-0.901341	-0.901341	-0.901341	-0.901341	-0.901341	-0.901341	-0.901341	-0.901341	-0.901341	-0.901341	-0.901341
-0.600894	-0.600894	-0.600894	-0.600894	-0.600894	-0.600894	-0.600894	-0.600894	-0.600894	-0.600894	-0.600894	-0.600894	-0.600894	-0.600894	5.40805	-0.600894	-0.600894	-0.600894	-0.600894	5.40805	-0.600894	-0.600894	5.40805	-0.600894	-0.600894	-0.600894	-0.600894	-0.600894	-0.600894	-0.600894	-0.600894	5.40805	-0.600894	-0.600894	-0.600894	-0.600894	-0.600894	-0.600894	-0.600894	-0.600894	-0.600894	-0.600894	-0.600894	-0.600894	-0.600894	-0.600894	-0.600894	-0.600894	-0.600894	-0.600894
-0.300447	-0.300447	-0.300447	-0.300447	-0.300447	-0.300447	-0.300447	-0.300447	-0.300447	-0.300447	-0.300447	-0.300447	5.70849	-0.300447	-0.300447	-0.300447	-0.300447	-0.300447	-0.300447	-0.300447	-0.300447	-0.300447	-0.300447	5.70849	-0.300447	-0.300447	-0.300447	-0.300447	-0.300447	5.70849	-0.300447	-0.300447	-0.300447	-0.300447	-0.300447	-0.300447	-0.300447	-0.300447	-0.300447	-0.300447	-0.300447	-0.300447	-0.300447	-0.300447	-0.300447	-0.300447	-0.300447	-0.300447	-0.300447	5.70849
-1.20179	-1.20179	-1.20179	-1.20179	4.80715	-1.20179	4.80715	-1.20179	4.80715	-1.20179	-1.20179	-1.20179	-1.20179	-1.20179	-1.20179	-1.20179	4.80715	-1.20179	-1.20179	-1.20179	-1.20179	-1.20179	-1.20179	-1.20179	-1.20179	-1.20179	-1.20179	-1.20179	-1.20179	-1.20179	-1.20179	4.80715	-1.20179	-1.20179	-1.20179	-1.20179	-1.20179	-1.20179	-1.20179	-1.20179	-1.20179	-1.20179	-1.20179	-1.20179	-1.20179	-1.20179	-1.20179	-1.20179	-1.20179	-1.20179
-0.901341	-0.901341	-0.901341	11.1165	-0.901341	-0.901341	-0.901341	-0.901341	-0.901341	-0.901341	-0.901341	-0.901341	-0.901341	-0.901341	-0.901341	-0.901341	5.1076	-0.901341	-0.901341	-0.901341	-0.901341	5.1076	-0.901341	-0.901341	-0.901341	-0.901341	-0.901341	-0.901341	-0.901341	-0.901341	-0.901341	-0.901341	-0.901341	-0.901341	-0.901341	-0.901341	-0.901341	-0.901341	-0.901341	-0.901341	-0.901341	-0.901341	-0.901341	-0.901341	-0.901341	-0.901341	5.1076	-0.901341	-0.901341	-0.901341
-0.600894	5.40805	-0.600894	-0.600894	-0.600894	-0.600894	-0.600894	-0.600894	-0.600894	-0.600894	-0.600894	-0.600894	-0.600894	-0.600894	-0.600894	-0.600894	5.40805	-0.600894	-0.600894	-0.600894	-0.600894	-0.600894	-0.600894	-0.600894	-0.600894	-0.600894	5.40805	-0.600894	-0.600894	-0.600894	-0.600894	-0.600894	-0.600894	-0.600894	-0.600894	-0.600894	-0.600894	-0.600894	-0.600894	-0.600894	-0.600894	5.40805	-0.600894	-0.600894	-0.600894	-0.600894	-0.600894	-0.600894	-0.600894	-0.600894
-0.300447	-0.300447	-0.300447	-0.300447	-0.300447	-0.300447	-0.300447	-0.300447	5.70849	-0.300447	-0.300447	-0.300447	-0.300447	-0.300447	-0.300447	-0.300447	-0.300447	-0.300447	-0.300447	-0.300447	-0.300447	-0.300447	-0.300447	5.70849	-0.300447	-0.300447	-0.300447	5.70849	5.70849	-0.300447	-0.300447	5.70849	5.70849	-0.300447	-0.300447	-0.300447	-0.300447	-0.300447	-0.300447	-0.300447	-0.300447	-0.300447	-0.300447	-0.300447	-0.300447	-0.300447	-0.300447	-0.300447	-0.300447	-0.300447
-1.50224	-1.50224	-1.50224	-1.50224	-1.50224	-1.50224	-1.50224	-1.50224	-1.50224	-1.50224	4.50671	4.50671	4.50671	4.50671	4.50671	-1.50224	-1.50224	-1.50224	-1.50224	-1.50224	-1.50224	-1.50224	-1.50224	-1.50224	-1.50224	-1.50224	4.50671	-1.50224	-1.50224	-1.50224	-1.50224	4.50671	-1.50224	4.50671	-1.50224	-1.50224	-1.50224	-1.50224	-1.50224	-1.50224	-1.50224	-1.50224	-1.50224	-1.50224	-1.50224	-1.50224	-1.50224	-1.50224	-1.50224	-1.50224
-1.50224	-1.50224	4.50671	-1.50224	-1.50224	-1.50224	-1.50224	-1.50224	-1.50224	4.50671	-1.50224	-1.50224	-1.50224	-1.50224	-1.50224	4.50671	4.50671	4.50671	-1.50224	-1.50224	-1.50224	4.50671	-1.50224	4.50671	-1.50224	-1.50224	-1.50224	-1.50224	-1.50224	-1.50224	4.50671	-1.50224	-1.50224	-1.50224	-1.50224	-1.50224	-1.50224	-1.50224	-1.50224	-1.50224	-1.50224	-1.50224	-1.50224	-1.50224	-1.50224	-1.50224	-1.50224	-1.50224	-1.50224	-1.50224
-0.402797	-0.402797	-0.402797	-0.402797	-0.402797	-0.402797	-0.402797	-0.402797	-0.402797	7.65314	-0.402797	-0.402797	-0.402797	-0.402797	-0.402797	-0.402797	-0.402797	-0.402797	-0.402797	-0.402797	-0.402797	-0.402797	-0.402797	7.65314	-0.402797	-0.402797	-0.402797	-0.402797	-0.402797	-0.402797	-0.402797	-0.402797	-0.402797	-0.402797	-0.402797	-0.402797	-0.402797	-0.402797	-0.402797	-0.402797	-0.402797	-0.402797	-0.402797	-0.402797	-0.402797	-0.402797	-0.402797	-0.402797	-0.402797	-0.402797
-0.402797	-0.402797	-0.402797	-0.402797	-0.402797	-0.402797	-0.402797	-0.402797	-0.402797	-0.402797	-0.402797	-0.402797	-0.402797	-0.402797	-0.402797	-0.402797	-0.402797	-0.402797	-0.402797	7.65314	-0.402797	-0.402797	-0.402797	-0.402797	15.7091	7.65314	-0.402797	-0.402797	-0.402797	-0.402797	-0.402797	-0.402797	-0.402797	-0.402797	-0.402797	-0.402797	-0.402797	-0.402797	-0.402797	-0.402797	-0.402797	-0.402797	-0.402797	-0.402797	-0.402797	-0.402797	-0.402797	-0.402797	-0.402797	-0.402797
0	0	0	0	0	0	0	0	0	0	0	0	0	0	0	0	0	0	0	0	0	0	0	0	0	0	0	8.05594	0	0	0	0	0	0	0	0	0	0	0	0	0	0	0	0	0	0	0	0	0	0
-0.402797	-0.402797	-0.402797	-0.402797	-0.402797	7.65314	-0.402797	-0.402797	-0.402797	-0.402797	-0.402797	-0.402797	-0.402797	-0.402797	-0.402797	-0.402797	-0.402797	-0.402797	-0.402797	-0.402797	-0.402797	-0.402797	-0.402797	-0.402797	-0.402797	-0.402797	-0.402797	-0.402797	-0.402797	-0.402797	-0.402797	-0.402797	-0.402797	-0.402797	-0.402797	-0.402797	-0.402797	-0.402797	-0.402797	-0.402797	-0.402797	-0.402797	-0.402797	-0.402797	-0.402797	-0.402797	-0.402797	-0.402797	-0.402797	-0.402797
-4.44089e-16	-4.44089e-16	-4.44089e-16	-4.44089e-16	-4.44089e-16	-4.44089e-16	-4.44089e-16	-4.44089e-16	-4.44089e-16	-4.44089e-16	-4.44089e-16	-4.44089e-16	-4.44089e-16	-4.44089e-16	-4.44089e-16	-4.44089e-16	-4.44089e-16	-4.44089e-16	-4.44089e-16	-4.44089e-16	-4.44089e-16	-4.44089e-16	-4.44089e-16	-4.44089e-16	-4.44089e-16	-4.44089e-16	-4.44089e-16	-4.44089e-16	-4.44089e-16	-4.44089e-16	-4.44089e-16	-4.44089e-16	-4.44089e-16	-4.44089e-16	-4.44089e-16	-4.44089e-16	-4.44089e-16	-4.44089e-16	-4.44089e-16	-4.44089e-16	-4.44089e-16	-4.44089e-16	-4.44089e-16	-4.44089e-16	-4.44089e-16	-4.44089e-16	-4.44089e-16	-4.44089e-16	-4.44089e-16	-4.44089e-16
-0.402797	-0.402797	-0.402797	-0.402797	-0.402797	-0.402797	-0.402797	-0.402797	7.65314	-0.402797	-0.402797	-0.402797	-0.402797	-0.402797	-0.402797	-0.402797	-0.402797	-0.402797	-0.402797	-0.402797	-0.402797	-0.402797	-0.402797	-0.402797	-0.402797	-0.402797	-0.402797	7.65314	-0.402797	-0.402797	-0.402797	-0.402797	-0.402797	-0.402797	-0.402797	-0.402797	-0.402797	-0.402797	-0.402797	-0.402797	-0.402797	-0.402797	-0.402797	-0.402797	-0.402797	-0.402797	-0.402797	-0.402797	-0.402797	-0.402797
-4.44089e-16	-4.44089e-16	-4.44089e-16	-4.44089e-16	-4.44089e-16	-4.44089e-16	-4.44089e-16	-4.44089e-16	-4.44089e-16	-4.44089e-16	-4.44089e-16	-4.44089e-16	-4.44089e-16	-4.44089e-16	-4.44089e-16	-4.44089e-16	-4.44089e-16	-4.44089e-16	-4.44089e-16	-4.44089e-16	-4.44089e-16	-4.44089e-16	-4.44089e-16	-4.44089e-16	-4.44089e-16	-4.44089e-16	-4.44089e-16	-4.44089e-16	-4.44089e-16	-4.44089e-16	-4.44089e-16	-4.44089e-16	-4.44089e-16	8.05594	-4.44089e-16	-4.44089e-16	-4.44089e-16	-4.44089e-16	-4.44089e-16	-4.44089e-16	-4.44089e-16	-4.44089e-16	-4.44089e-16	-4.44089e-16	-4.44089e-16	-4.44089e-16	-4.44089e-16	-4.44089e-16	-4.44089e-16	-4.44089e-16
-4.44089e-16	-4.44089e-16	-4.44089e-16	-4.44089e-16	-4.44089e-16	-4.44089e-16	-4.44089e-16	-4.44089e-16	-4.44089e-16	-4.44089e-16	-4.44089e-16	-4.44089e-16	-4.44089e-16	-4.44089e-16	-4.44089e-16	-4.44089e-16	-4.44089e-16	-4.44089e-16	-4.44089e-16	-4.44089e-16	-4.44089e-16	-4.44089e-16	-4.44089e-16	-4.44089e-16	-4.44089e-16	-4.44089e-16	-4.44089e-16	-4.44089e-16	-4.44089e-16	-4.44089e-16	-4.44089e-16	-4.44089e-16	-4.44089e-16	-4.44089e-16	-4.44089e-16	-4.44089e-16	-4.44089e-16	-4.44089e-16	-4.44089e-16	-4.44089e-16	-4.44089e-16	-4.44089e-16	-4.44089e-16	-4.44089e-16	-4.44089e-16	-4.44089e-16	-4.44089e-16	-4.44089e-16	-4.44089e-16	8.05594
-4.44089e-16	-4.44089e-16	-4.44089e-16	-4.44089e-16	-4.44089e-16	-4.44089e-16	-4.44089e-16	-4.44089e-16	-4.44089e-16	-4.44089e-16	-4.44089e-16	-4.44089e-16	-4.44089e-16	-4.44089e-16	-4.44089e-16	-4.44089e-16	-4.44089e-16	-4.44089e-16	-4.44089e-16	-4.44089e-16	-4.44089e-16	-4.44089e-16	-4.44089e-16	-4.44089e-16	-4.44089e-16	-4.44089e-16	-4.44089e-16	-4.44089e-16	-4.44089e-16	-4.44089e-16	-4.44089e-16	-4.44089e-16	-4.44089e-16	-4.44089e-16	-4.44089e-16	-4.44089e-16	-4.44089e-16	-4.44089e-16	-4.44089e-16	-4.44089e-16	-4.44089e-16	-4.44089e-16	-4.44089e-16	-4.44089e-16	8.05594	-4.44089e-16	-4.44089e-16	-4.44089e-16	-4.44089e-16	-4.44089e-16
-0.402797	-0.402797	-0.402797	-0.402797	-0.402797	7.65314	-0.402797	-0.402797	-0.402797	-0.402797	-0.402797	-0.402797	-0.402797	-0.402797	-0.402797	-0.402797	-0.402797	-0.402797	-0.402797	-0.402797	-0.402797	-0.402797	-0.402797	-0.402797	-0.402797	-0.402797	-0.402797	-0.402797	-0.402797	-0.402797	-0.402797	-0.402797	-0.402797	-0.402797	-0.402797	-0.402797	-0.402797	-0.402797	-0.402797	-0.402797	-0.402797	7.65314	-0.402797	-0.402797	-0.402797	-0.402797	-0.402797	-0.402797	-0.402797	-0.402797
0	0	0	0	0	0	0	0	0	0	0	0	0	0	0	0	0	0	0	0	0	0	0	0	0	0	0	0	0	0	0	0	0	0	0	0	0	0	0	0	0	0	0	0	0	0	0	0	0	0
-0.402797	-0.402797	-0.402797	-0.402797	-0.402797	-0.402797	-0.402797	-0.402797	-0.402797	-0.402797	-0.402797	7.65314	-0.402797	-0.402797	-0.402797	-0.402797	-0.402797	-0.402797	-0.402797	-0.402797	-0.402797	-0.402797	-0.402797	-0.402797	-0.402797	-0.402797	-0.402797	-0.402797	-0.402797	-0.402797	-0.402797	-0.402797	-0.402797	-0.402797	-0.402797	-0.402797	-0.402797	-0.402797	-0.402797	-0.402797	-0.402797	-0.402797	-0.402797	-0.402797	-0.402797	-0.402797	-0.402797	-0.402797	-0.402797	-0.402797
0	0	0	0	0	0	0	0	0	0	0	0	0	0	0	0	0	0	0	0	0	0	0	0	0	0	0	0	0	0	0	0	0	0	0	0	0	0	0	0	0	0	8.05594	0	0	0	0	0	0	0
7.25035	-0.805594	7.25035	-0.805594	-0.805594	-0.805594	-0.805594	-0.805594	-0.805594	-0.805594	-0.805594	-0.805594	-0.805594	-0.805594	-0.805594	-0.805594	-0.805594	-0.805594	-0.805594	-0.805594	-0.805594	-0.805594	-0.805594	-0.805594	-0.805594	-0.805594	-0.805594	-0.805594	-0.805594	-0.805594	-0.805594	-0.805594	-0.805594	-0.805594	-0.805594	-0.805594	-0.805594	-0.805594	-0.805594	-0.805594	-0.805594	-0.805594	-0.805594	-0.805594	7.25035	-0.805594	-0.805594	-0.805594	-0.805594	-0.805594
-0.402797	-0.402797	-0.402797	-0.402797	-0.402797	7.65314	-0.402797	-0.402797	-0.402797	-0.402797	-0.402797	-0.402797	-0.402797	-0.402797	-0.402797	-0.402797	-0.402797	-0.402797	-0.402797	-0.402797	-0.402797	-0.402797	-0.402797	-0.402797	-0.402797	-0.402797	-0.402797	-0.402797	-0.402797	-0.402797	-0.402797	-0.402797	-0.402797	-0.402797	-0.402797	-0.402797	-0.402797	-0.402797	-0.402797	-0.402797	-0.402797	-0.402797	-0.402797	-0.402797	-0.402797	-0.402797	7.65314	-0.402797	-0.402797	-0.402797
-0.402797	-0.402797	-0.402797	-0.402797	-0.402797	-0.402797	-0.402797	-0.402797	-0.402797	-0.402797	-0.402797	-0.402797	-0.402797	-0.402797	-0.402797	-0.402797	7.65314	-0.402797	-0.402797	-0.402797	-0.402797	-0.402797	-0.402797	-0.402797	-0.402797	-0.402797	-0.402797	-0.402797	-0.402797	-0.402797	-0.402797	-0.402797	-0.402797	-0.402797	-0.402797	-0.402797	-0.402797	-0.402797	-0.402797	-0.402797	-0.402797	-0.402797	-0.402797	-0.402797	-0.402797	-0.402797	-0.402797	-0.402797	-0.402797	-0.402797
-0.402797	-0.402797	7.65314	-0.402797	-0.402797	-0.402797	-0.402797	-0.402797	-0.402797	-0.402797	-0.402797	-0.402797	-0.402797	-0.402797	-0.402797	-0.402797	-0.402797	-0.402797	-0.402797	-0.402797	-0.402797	-0.402797	-0.402797	7.65314	7.65314	-0.402797	15.7091	-0.402797	-0.402797	-0.402797	-0.402797	-0.402797	-0.402797	-0.402797	-0.402797	-0.402797	-0.402797	-0.402797	-0.402797	-0.402797	-0.402797	-0.402797	-0.402797	-0.402797	-0.402797	-0.402797	-0.402797	-0.402797	-0.402797	-0.402797
-4.44089e-16	-4.44089e-16	-4.44089e-16	-4.44089e-16	-4.44089e-16	-4.44089e-16	-4.44089e-16	-4.44089e-16	-4.44089e-16	-4.44089e-16	-4.44089e-16	-4.44089e-16	-4.44089e-16	-4.44089e-16	-4.44089e-16	-4.44089e-16	-4.44089e-16	-4.44089e-16	-4.44089e-16	-4.44089e-16	-4.44089e-16	-4.44089e-16	-4.44089e-16	-4.44089e-16	-4.44089e-16	8.05594	-4.44089e-16	-4.44089e-16	-4.44089e-16	-4.44089e-16	-4.44089e-16	-4.44089e-16	-4.44089e-16	-4.44089e-16	-4.44089e-16	-4.44089e-16	-4.44089e-16	-4.44089e-16	-4.44089e-16	-4.44089e-16	-4.44089e-16	-4.44089e-16	-4.44089e-16	-4.44089e-16	-4.44089e-16	-4.44089e-16	-4.44089e-16	-4.44089e-16	-4.44089e-16	-4.44089e-16
0	0	0	0	0	0	0	0	0	0	0	0	0	0	0	0	0	0	0	0	0	0	0	0	0	0	0	0	0	0	0	8.05594	0	0	0	0	0	0	0	0	8.05594	0	0	0	0	0	0	0	8.05594	0
-0.402797	-0.402797	-0.402797	-0.402797	-0.402797	-0.402797	-0.402797	-0.402797	-0.402797	-0.402797	-0.402797	-0.402797	7.65314	-0.402797	-0.402797	-0.402797	-0.402797	-0.402797	-0.402797	-0.402797	-0.402797	-0.402797	7.65314	-0.402797	-0.402797	-0.402797	-0.402797	7.65314	-0.402797	7.65314	-0.402797	-0.402797	-0.402797	-0.402797	-0.402797	-0.402797	-0.402797	-0.402797	-0.402797	-0.402797	-0.402797	-0.402797	-0.402797	-0.402797	-0.402797	-0.402797	-0.402797	-0.402797	-0.402797	-0.402797
-4.44089e-16	-4.44089e-16	-4.44089e-16	-4.44089e-16	-4.44089e-16	-4.44089e-16	-4.44089e-16	-4.44089e-16	-4.44089e-16	-4.44089e-16	-4.44089e-16	-4.44089e-16	-4.44089e-16	-4.44089e-16	-4.44089e-16	-4.44089e-16	-4.44089e-16	-4.44089e-16	-4.44089e-16	-4.44089e-16	-4.44089e-16	-4.44089e-16	-4.44089e-16	-4.44089e-16	-4.44089e-16	-4.44089e-16	-4.44089e-16	-4.44089e-16	-4.44089e-16	-4.44089e-16	-4.44089e-16	-4.44089e-16	-4.44089e-16	-4.44089e-16	-4.44089e-16	-4.44089e-16	-4.44089e-16	-4.44089e-16	-4.44089e-16	-4.44089e-16	-4.44089e-16	-4.44089e-16	-4.44089e-16	-4.44089e-16	-4.44089e-16	-4.44089e-16	-4.44089e-16	-4.44089e-16	-4.44089e-16	8.05594
0	0	0	0	0	0	0	0	0	0	0	0	0	0	0	0	0	0	0	0	0	0	0	0	0	0	0	0	0	8.05594	0	0	0	0	0	8.05594	0	0	0	0	0	0	0	0	0	0	0	8.05594	0	0
-4.44089e-16	-4.44089e-16	-4.44089e-16	-4.44089e-16	-4.44089e-16	-4.44089e-16	-4.44089e-16	-4.44089e-16	-4.44089e-16	-4.44089e-16	-4.44089e-16	-4.44089e-16	-4.44089e-16	-4.44089e-16	-4.44089e-16	-4.44089e-16	-4.44089e-16	-4.44089e-16	-4.44089e-16	-4.44089e-16	-4.44089e-16	-4.44089e-16	-4.44089e-16	-4.44089e-16	-4.44089e-16	-4.44089e-16	-4.44089e-16	-4.44089e-16	-4.44089e-16	-4.44089e-16	-4.44089e-16	-4.44089e-16	8.05594	-4.44089e-16	-4.44089e-16	-4.44089e-16	-4.44089e-16	-4.44089e-16	-4.44089e-16	-4.44089e-16	-4.44089e-16	-4.44089e-16	-4.44089e-16	-4.44089e-16	8.05594	-4.44089e-16	-4.44089e-16	-4.44089e-16	-4.44089e-16	-4.44089e-16
0	0	0	0	0	0	0	0	0	0	0	0	0	0	0	0	0	0	0	0	0	0	0	0	0	0	0	0	0	0	0	0	0	0	0	0	0	0	0	0	0	8.05594	0	0	0	0	0	0	0	0
0	0	0	0	0	0	0	0	0	0	0	0	0	0	0	0	0	0	0	0	8.05594	0	0	0	0	0	0	0	0	0	0	0	0	0	0	0	0	0	0	8.05594	8.05594	0	0	0	0	0	0	0	0	0
8.88178e-16	8.88178e-16	8.88178e-16	8.88178e-16	8.88178e-16	8.88178e-16	8.88178e-16	8.88178e-16	8.88178e-16	8.88178e-16	8.88178e-16	8.88178e-16	8.88178e-16	8.88178e-16	8.88178e-16	8.88178e-16	8.88178e-16	8.88178e-16	8.88178e-16	8.88178e-16	8.88178e-16	8.05594	8.88178e-16	8.88178e-16	8.88178e-16	8.88178e-16	8.88178e-16	8.88178e-16	8.88178e-16	8.88178e-16	8.88178e-16	8.88178e-16	8.05594	8.88178e-16	8.05594	8.88178e-16	8.88178e-16	8.88178e-16	8.88178e-16	8.88178e-16	8.88178e-16	8.88178e-16	8.88178e-16	8.88178e-16	8.88178e-16	8.88178e-16	8.88178e-16	16.1119	8.88178e-16	8.88178e-16
-0.402797	-0.402797	-0.402797	-0.402797	-0.402797	-0.402797	-0.402797	-0.402797	-0.402797	-0.402797	-0.402797	-0.402797	-0.402797	7.65314	-0.402797	-0.402797	-0.402797	-0.402797	-0.402797	-0.402797	-0.402797	-0.402797	-0.402797	-0.402797	-0.402797	-0.402797	-0.402797	-0.402797	-0.402797	-0.402797	-0.402797	-0.402797	-0.402797	-0.402797	-0.402797	-0.402797	-0.402797	-0.402797	-0.402797	-0.402797	-0.402797	-0.402797	-0.402797	-0.402797	-0.402797	-0.402797	-0.402797	-0.402797	-0.402797	-0.402797
-0.805594	-0.805594	-0.805594	-0.805594	-0.805594	-0.805594	-0.805594	-0.805594	-0.805594	-0.805594	-0.805594	-0.805594	-0.805594	-0.805594	-0.805594	-0.805594	7.25035	-0.805594	-0.805594	7.25035	-0.805594	-0.805594	-0.805594	-0.805594	-0.805594	-0.805594	-0.805594	-0.805594	-0.805594	-0.805594	-0.805594	7.25035	-0.805594	-0.805594	-0.805594	-0.805594	-0.805594	-0.805594	7.25035	-0.805594	-0.805594	-0.805594	-0.805594	-0.805594	-0.805594	-0.805594	-0.805594	-0.805594	-0.805594	-0.805594
-0.805594	-0.805594	-0.805594	-0.805594	-0.805594	7.25035	-0.805594	-0.805594	-0.805594	-0.805594	7.25035	-0.805594	-0.805594	-0.805594	-0.805594	-0.805594	-0.805594	-0.805594	-0.805594	-0.805594	-0.805594	-0.805594	-0.805594	-0.805594	-0.805594	-0.805594	-0.805594	-0.805594	-0.805594	-0.805594	-0.805594	-0.805594	-0.805594	-0.805594	-0.805594	-0.805594	-0.805594	-0.805594	-0.805594	-0.805594	-0.805594	-0.805594	-0.805594	-0.805594	-0.805594	-0.805594	-0.805594	-0.805594	-0.805594	-0.805594
0	0	0	0	0	0	0	0	0	0	0	0	0	0	0	0	0	0	0	0	0	0	0	0	0	0	0	0	0	0	0	0	0	0	0	0	0	0	0	0	0	0	0	0	0	0	0	0	0	0
0	0	0	0	0	0	0	0	0	0	0	0	0	0	0	0	0	0	0	0	0	0	0	0	0	0	8.05594	0	0	8.05594	0	0	0	0	0	0	0	0	0	0	0	0	0	0	0	0	0	0	0	8.05594
0	0	0	0	0	0	0	0	0	0	0	0	0	0	0	0	0	0	0	0	0	0	0	0	0	0	0	0	0	0	0	0	0	0	0	0	0	0	0	0	0	0	0	0	0	0	0	0	0	0
-4.44089e-16	-4.44089e-16	-4.44089e-16	-4.44089e-16	-4.44089e-16	-4.44089e-16	-4.44089e-16	-4.44089e-16	-4.44089e-16	-4.44089e-16	-4.44089e-16	-4.44089e-16	-4.44089e-16	-4.44089e-16	-4.44089e-16	-4.44089e-16	-4.44089e-16	-4.44089e-16	-4.44089e-16	-4.44089e-16	-4.44089e-16	-4.44089e-16	-4.44089e-16	-4.44089e-16	-4.44089e-16	-4.44089e-16	-4.44089e-16	-4.44089e-16	-4.44089e-16	-4.44089e-16	-4.44089e-16	-4.44089e-16	-4.44089e-16	-4.44089e-16	-4.44089e-16	-4.44089e-16	-4.44089e-16	-4.44089e-16	-4.44089e-16	-4.44089e-16	-4.44089e-16	-4.44089e-16	8.05594	-4.44089e-16	-4.44089e-16	8.05594	-4.44089e-16	-4.44089e-16	-4.44089e-16	-4.44089e-16
-0.805594	-0.805594	-0.805594	-0.805594	-0.805594	-0.805594	-0.805594	-0.805594	-0.805594	-0.805594	-0.805594	-0.805594	-0.805594	-0.805594	-0.805594	7.25035	-0.805594	-0.805594	7.25035	-0.805594	-0.805594	-0.805594	-0.805594	-0.805594	-0.805594	7.25035	-0.805594	7.25035	7.25035	-0.805594	-0.805594	-0.805594	-0.805594	-0.805594	-0.805594	-0.805594	-0.805594	-0.805594	-0.805594	-0.805594	-0.805594	-0.805594	-0.805594	-0.805594	-0.805594	-0.805594	-0.805594	-0.805594	-0.805594	-0.805594
-4.44089e-16	-4.44089e-16	-4.44089e-16	-4.44089e-16	-4.44089e-16	-4.44089e-16	-4.44089e-16	-4.44089e-16	-4.44089e-16	-4.44089e-16	-4.44089e-16	-4.44089e-16	-4.44089e-16	-4.44089e-16	-4.44089e-16	-4.44089e-16	-4.44089e-16	-4.44089e-16	-4.44089e-16	-4.44089e-16	-4.44089e-16	-4.44089e-16	-4.44089e-16	-4.44089e-16	-4.44089e-16	-4.44089e-16	-4.44089e-16	-4.44089e-16	-4.44089e-16	-4.44089e-16	-4.44089e-16	-4.44089e-16	-4.44089e-16	-4.44089e-16	-4.44089e-16	-4.44089e-16	-4.44089e-16	-4.44089e-16	-4.44089e-16	-4.44089e-16	-4.44089e-16	-4.44089e-16	-4.44089e-16	-4.44089e-16	-4.44089e-16	-4.44089e-16	-4.44089e-16	-4.44089e-16	-4.44089e-16	-4.44089e-16
-0.402797	-0.402797	-0.402797	-0.402797	-0.402797	-0.402797	-0.402797	-0.402797	-0.402797	-0.402797	-0.402797	-0.402797	-0.402797	-0.402797	7.65314	-0.402797	-0.402797	-0.402797	-0.402797	-0.402797	-0.402797	-0.402797	-0.402797	-0.402797	-0.402797	-0.402797	-0.402797	-0.402797	-0.402797	-0.402797	7.65314	-0.402797	-0.402797	-0.402797	-0.402797	-0.402797	-0.402797	-0.402797	-0.402797	-0.402797	-0.402797	-0.402797	-0.402797	-0.402797	-0.402797	-0.402797	-0.402797	-0.402797	-0.402797	-0.402797
-0.402797	-0.402797	-0.402797	-0.402797	-0.402797	-0.402797	-0.402797	-0.402797	-0.402797	-0.402797	7.65314	-0.402797	-0.402797	-0.402797	-0.402797	-0.402797	-0.402797	-0.402797	-0.402797	-0.402797	-0.402797	-0.402797	-0.402797	-0.402797	-0.402797	-0.402797	-0.402797	-0.402797	-0.402797	-0.402797	-0.402797	-0.402797	-0.402797	-0.402797	-0.402797	-0.402797	-0.402797	-0.402797	-0.402797	7.65314	-0.402797	-0.402797	-0.402797	-0.402797	-0.402797	-0.402797	-0.402797	-0.402797	-0.402797	-0.402797
-4.44089e-16	-4.44089e-16	-4.44089e-16	-4.44089e-16	-4.44089e-16	-4.44089e-16	-4.44089e-16	-4.44089e-16	-4.44089e-16	-4.44089e-16	-4.44089e-16	-4.44089e-16	-4.44089e-16	-4.44089e-16	-4.44089e-16	-4.44089e-16	-4.44089e-16	-4.44089e-16	-4.44089e-16	-4.44089e-16	-4.44089e-16	-4.44089e-16	-4.44089e-16	-4.44089e-16	-4.44089e-16	-4.44089e-16	-4.44089e-16	-4.44089e-16	-4.44089e-16	-4.44089e-16	-4.44089e-16	-4.44089e-16	-4.44089e-16	-4.44089e-16	-4.44089e-16	-4.44089e-16	-4.44089e-16	-4.44089e-16	-4.44089e-16	-4.44089e-16	-4.44089e-16	-4.44089e-16	-4.44089e-16	-4.44089e-16	-4.44089e-16	-4.44089e-16	-4.44089e-16	-4.44089e-16	-4.44089e-16	-4.44089e-16
-4.44089e-16	-4.44089e-16	-4.44089e-16	-4.44089e-16	-4.44089e-16	-4.44089e-16	-4.44089e-16	-4.44089e-16	-4.44089e-16	-4.44089e-16	-4.44089e-16	-4.44089e-16	-4.44089e-16	-4.44089e-16	-4.44089e-16	-4.44089e-16	-4.44089e-16	-4.44089e-16	-4.44089e-16	-4.44089e-16	-4.44089e-16	-4.44089e-16	-4.44089e-16	-4.44089e-16	-4.44089e-16	-4.44089e-16	-4.44089e-16	-4.44089e-16	-4.44089e-16	-4.44089e-16	-4.44089e-16	-4.44089e-16	-4.44089e-16	-4.44089e-16	-4.44089e-16	-4.44089e-16	-4.44089e-16	-4.44089e-16	-4.44089e-16	-4.44089e-16	-4.44089e-16	-4.44089e-16	-4.44089e-16	-4.44089e-16	-4.44089e-16	-4.44089e-16	-4.44089e-16	-4.44089e-16	-4.44089e-16	-4.44089e-16
-4.44089e-16	-4.44089e-16	-4.44089e-16	-4.44089e-16	-4.44089e-16	-4.44089e-16	-4.44089e-16	-4.44089e-16	-4.44089e-16	-4.44089e-16	-4.44089e-16	-4.44089e-16	-4.44089e-16	-4.44089e-16	-4.44089e-16	-4.44089e-16	-4.44089e-16	-4.44089e-16	-4.44089e-16	-4.44089e-16	-4.44089e-16	-4.44089e-16	-4.44089e-16	-4.44089e-16	-4.44089e-16	-4.44089e-16	-4.44089e-16	-4.44089e-16	-4.44089e-16	-4.44089e-16	-4.44089e-16	-4.44089e-16	-4.44089e-16	-4.44089e-16	-4.44089e-16	-4.44089e-16	-4.44089e-16	-4.44089e-16	-4.44089e-16	-4.44089e-16	-4.44089e-16	-4.44089e-16	-4.44089e-16	-4.44089e-16	-4.44089e-16	-4.44089e-16	-4.44089e-16	-4.44089e-16	-4.44089e-16	-4.44089e-16
2.22045e-16	2.22045e-16	2.22045e-16	2.22045e-16	2.22045e-16	2.22045e-16	2.22045e-16	2.22045e-16	2.22045e-16	2.22045e-16	2.22045e-16	2.22045e-16	2.22045e-16	2.22045e-16	2.22045e-16	2.22045e-16	2.22045e-16	2.22045e-16	2.22045e-16	2.22045e-16	2.22045e-16	2.22045e-16	2.22045e-16	2.22045e-16	2.22045e-16	2.22045e-16	2.22045e-16	2.22045e-16	2.22045e-16	2.22045e-16	2.22045e-16	2.22045e-16	2.22045e-16	2.22045e-16	2.22045e-16	2.22045e-16	2.22045e-16	2.22045e-16	2.22045e-16	2.22045e-16	2.22045e-16	2.22045e-16	2.22045e-16	2.22045e-16	2.22045e-16	2.22045e-16	2.22045e-16	2.22045e-16	2.22045e-16	2.22045e-16
0	0	0	0	0	0	0	0	0	0	0	0	0	0	0	0	0	0	0	0	0	0	0	0	0	0	0	0	0	0	0	0	0	0	0	0	0	0	0	0	0	0	0	0	0	0	0	0	0	0
0	0	0	0	0	0	0	0	0	0	0	0	0	0	0	0	0	0	0	0	0	0	0	0	0	0	0	0	0	0	0	0	0	0	0	0	0	0	0	0	0	0	0	0	0	0	8.05594	8.05594	0	0
-1.20839	-1.20839	-1.20839	6.84755	-1.20839	-1.20839	-1.20839	-1.20839	-1.20839	-1.20839	6.84755	-1.20839	-1.20839	-1.20839	-1.20839	-1.20839	-1.20839	6.84755	-1.20839	-1.20839	-1.20839	-1.20839	-1.20839	-1.20839	-1.20839	-1.20839	-1.20839	-1.20839	-1.20839	-1.20839	-1.20839	-1.20839	-1.20839	-1.20839	-1.20839	-1.20839	-1.20839	-1.20839	-1.20839	-1.20839	-1.20839	-1.20839	-1.20839	-1.20839	-1.20839	-1.20839	-1.20839	-1.20839	-1.20839	-1.20839
-4.44089e-16	-4.44089e-16	-4.44089e-16	-4.44089e-16	-4.44089e-16	-4.44089e-16	-4.44089e-16	-4.44089e-16	-4.44089e-16	-4.44089e-16	-4.44089e-16	-4.44089e-16	-4.44089e-16	-4.44089e-16	-4.44089e-16	-4.44089e-16	-4.44089e-16	-4.44089e-16	-4.44089e-16	-4.44089e-16	-4.44089e-16	-4.44089e-16	-4.44089e-16	-4.44089e-16	-4.44089e-16	-4.44089e-16	-4.44089e-16	-4.44089e-16	-4.44089e-16	-4.44089e-16	-4.44089e-16	-4.44089e-16	-4.44089e-16	-4.44089e-16	-4.44089e-16	-4.44089e-16	8.05594	8.05594	-4.44089e-16	-4.44089e-16	-4.44089e-16	-4.44089e-16	-4.44089e-16	-4.44089e-16	-4.44089e-16	-4.44089e-16	-4.44089e-16	-4.44089e-16	-4.44089e-16	-4.44089e-16
-0.402797	-0.402797	-0.402797	-0.402797	-0.402797	-0.402797	-0.402797	-0.402797	-0.402797	-0.402797	-0.402797	-0.402797	-0.402797	-0.402797	-0.402797	-0.402797	-0.402797	-0.402797	7.65314	-0.402797	-0.402797	-0.402797	-0.402797	-0.402797	-0.402797	-0.402797	-0.402797	-0.402797	-0.402797	-0.402797	-0.402797	-0.402797	-0.402797	-0.402797	-0.402797	-0.402797	-0.402797	-0.402797	-0.402797	-0.402797	-0.402797	-0.402797	-0.402797	-0.402797	-0.402797	-0.402797	-0.402797	-0.402797	-0.402797	-0.402797
-4.44089e-16	-4.44089e-16	-4.44089e-16	-4.44089e-16	-4.44089e-16	-4.44089e-16	-4.44089e-16	-4.44089e-16	-4.44089e-16	-4.44089e-16	-4.44089e-16	-4.44089e-16	-4.44089e-16	-4.44089e-16	-4.44089e-16	-4.44089e-16	-4.44089e-16	-4.44089e-16	-4.44089e-16	-4.44089e-16	-4.44089e-16	-4.44089e-16	-4.44089e-16	-4.44089e-16	-4.44089e-16	8.05594	-4.44089e-16	-4.44089e-16	-4.44089e-16	-4.44089e-16	-4.44089e-16	-4.44089e-16	-4.44089e-16	-4.44089e-16	-4.44089e-16	-4.44089e-16	-4.44089e-16	-4.44089e-16	-4.44089e-16	-4.44089e-16	-4.44089e-16	-4.44089e-16	-4.44089e-16	-4.44089e-16	-4.44089e-16	-4.44089e-16	-4.44089e-16	-4.44089e-16	-4.44089e-16	-4.44089e-16
-0.402797	7.65314	-0.402797	-0.402797	-0.402797	-0.402797	-0.402797	-0.402797	-0.402797	-0.402797	-0.402797	-0.402797	-0.402797	-0.402797	-0.402797	-0.402797	-0.402797	-0.402797	-0.402797	-0.402797	-0.402797	-0.402797	-0.402797	-0.402797	-0.402797	-0.402797	-0.402797	-0.402797	-0.402797	-0.402797	7.65314	-0.402797	-0.402797	-0.402797	-0.402797	-0.402797	-0.402797	-0.402797	-0.402797	-0.402797	-0.402797	-0.402797	-0.402797	-0.402797	-0.402797	-0.402797	-0.402797	-0.402797	-0.402797	-0.402797
-0.402797	-0.402797	-0.402797	-0.402797	-0.402797	-0.402797	-0.402797	-0.402797	-0.402797	-0.402797	-0.402797	-0.402797	-0.402797	-0.402797	-0.402797	7.65314	-0.402797	-0.402797	-0.402797	-0.402797	-0.402797	-0.402797	-0.402797	-0.402797	-0.402797	-0.402797	-0.402797	-0.402797	-0.402797	-0.402797	-0.402797	-0.402797	-0.402797	-0.402797	-0.402797	-0.402797	-0.402797	-0.402797	-0.402797	-0.402797	-0.402797	-0.402797	-0.402797	-0.402797	-0.402797	-0.402797	-0.402797	-0.402797	-0.402797	-0.402797
-0.402797	-0.402797	-0.402797	-0.402797	-0.402797	-0.402797	-0.402797	-0.402797	-0.402797	-0.402797	-0.402797	-0.402797	-0.402797	7.65314	-0.402797	-0.402797	-0.402797	-0.402797	-0.402797	-0.402797	-0.402797	-0.402797	-0.402797	-0.402797	-0.402797	-0.402797	-0.402797	-0.402797	-0.402797	-0.402797	-0.402797	-0.402797	-0.402797	-0.402797	-0.402797	-0.402797	-0.402797	-0.402797	-0.402797	-0.402797	-0.402797	-0.402797	-0.402797	-0.402797	-0.402797	-0.402797	-0.402797	-0.402797	-0.402797	-0.402797
-4.44089e-16	-4.44089e-16	-4.44089e-16	-4.44089e-16	-4.44089e-16	-4.44089e-16	-4.44089e-16	-4.44089e-16	-4.44089e-16	-4.44089e-16	-4.44089e-16	-4.44089e-16	-4.44089e-16	-4.44089e-16	-4.44089e-16	-4.44089e-16	-4.44089e-16	-4.44089e-16	-4.44089e-16	-4.44089e-16	-4.44089e-16	-4.44089e-16	-4.44089e-16	-4.44089e-16	-4.44089e-16	-4.44089e-16	-4.44089e-16	-4.44089e-16	-4.44089e-16	-4.44089e-16	-4.44089e-16	-4.44089e-16	-4.44089e-16	-4.44089e-16	-4.44089e-16	-4.44089e-16	-4.44089e-16	-4.44089e-16	-4.44089e-16	-4.44089e-16	-4.44089e-16	-4.44089e-16	-4.44089e-16	-4.44089e-16	-4.44089e-16	-4.44089e-16	-4.44089e-16	-4.44089e-16	-4.44089e-16	-4.44089e-16
-0.402797	-0.402797	-0.402797	-0.402797	-0.402797	-0.402797	7.65314	-0.402797	-0.402797	-0.402797	-0.402797	-0.402797	-0.402797	-0.402797	-0.402797	-0.402797	-0.402797	-0.402797	-0.402797	-0.402797	-0.402797	-0.402797	-0.402797	-0.402797	-0.402797	-0.402797	-0.402797	-0.402797	-0.402797	-0.402797	-0.402797	-0.402797	-0.402797	-0.402797	-0.402797	-0.402797	-0.402797	-0.402797	-0.402797	-0.402797	-0.402797	-0.402797	-0.402797	-0.402797	-0.402797	-0.402797	-0.402797	-0.402797	-0.402797	7.65314
-0.402797	-0.402797	-0.402797	-0.402797	-0.402797	-0.402797	-0.402797	-0.402797	-0.402797	-0.402797	-0.402797	-0.402797	-0.402797	-0.402797	-0.402797	-0.402797	-0.402797	-0.402797	7.65314	-0.402797	-0.402797	-0.402797	7.65314	-0.402797	-0.402797	-0.402797	-0.402797	-0.402797	7.65314	-0.402797	-0.402797	-0.402797	-0.402797	7.65314	-0.402797	-0.402797	-0.402797	-0.402797	-0.402797	-0.402797	-0.402797	-0.402797	-0.402797	-0.402797	-0.402797	-0.402797	-0.402797	-0.402797	-0.402797	-0.402797
8.62481	-2.87494	-2.87494	-2.87494	-2.87494	-2.87494	-2.87494	-2.87494	8.62481	-2.87494	8.62481	8.62481	-2.87494	-2.87494	8.62481	-2.87494	-2.87494	-2.87494	-2.87494	-2.87494	-2.87494	-2.87494	-2.87494	-2.87494	-2.87494	-2.87494	-2.87494	-2.87494	-2.87494	-2.87494	-2.87494	-2.87494	-2.87494	-2.87494	-2.87494	-2.87494	-2.87494	-2.87494	-2.87494	-2.87494	-2.87494	-2.87494	-2.87494	-2.87494	-2.87494	-2.87494	-2.87494	-2.87494	8.62481	-2.87494
-1.14997	-1.14997	-1.14997	-1.14997	-1.14997	-1.14997	-1.14997	10.3498	-1.14997	-1.14997	-1.14997	-1.14997	-1.14997	-1.14997	-1.14997	-1.14997	-1.14997	10.3498	-1.14997	-1.14997	-1.14997	-1.14997	-1.14997	-1.14997	-1.14997	-1.14997	-1.14997	-1.14997	-1.14997	-1.14997	-1.14997	-1.14997	-1.14997	-1.14997	-1.14997	-1.14997	-1.14997	-1.14997	10.3498	-1.14997	-1.14997	-1.14997	-1.14997	-1.14997	-1.14997	10.3498	-1.14997	-1.14997	-1.14997	-1.14997
-1.72496	9.77478	-1.72496	-1.72496	-1.72496	9.77478	-1.72496	-1.72496	9.77478	-1.72496	-1.72496	-1.72496	-1.72496	-1.72496	-1.72496	-1.72496	-1.72496	-1.72496	-1.72496	-1.72496	-1.72496	-1.72496	-1.72496	-1.72496	-1.72496	9.77478	-1.72496	-1.72496	9.77478	-1.72496	-1.72496	-1.72496	-1.72496	-1.72496	-1.72496	-1.72496	-1.72496	-1.72496	-1.72496	-1.72496	-1.72496	-1.72496	-1.72496	-1.72496	-1.72496	-1.72496	-1.72496	-1.72496	-1.72496	-1.72496
-4.44089e-16	-4.44089e-16	-4.44089e-16	-4.44089e-16	-4.44089e-16	-4.44089e-16	-4.44089e-16	-4.44089e-16	-4.44089e-16	-4.44089e-16	-4.44089e-16	-4.44089e-16	-4.44089e-16	-4.44089e-16	-4.44089e-16	-4.44089e-16	-4.44089e-16	-4.44089e-16	-4.44089e-16	-4.44089e-16	-4.44089e-16	-4.44089e-16	-4.44089e-16	-4.44089e-16	-4.44089e-16	-4.44089e-16	-4.44089e-16	-4.44089e-16	-4.44089e-16	-4.44089e-16	-4.44089e-16	-4.44089e-16	-4.44089e-16	-4.44089e-16	-4.44089e-16	-4.44089e-16	-4.44089e-16	-4.44089e-16	-4.44089e-16	-4.44089e-16	-4.44089e-16	-4.44089e-16	-4.44089e-16	-4.44089e-16	-4.44089e-16	-4.44089e-16	-4.44089e-16	-4.44089e-16	11.4997	-4.44089e-16
-4.44089e-16	-4.44089e-16	-4.44089e-16	-4.44089e-16	-4.44089e-16	-4.44089e-16	-4.44089e-16	-4.44089e-16	-4.44089e-16	-4.44089e-16	-4.44089e-16	-4.44089e-16	-4.44089e-16	-4.44089e-16	-4.44089e-16	-4.44089e-16	-4.44089e-16	-4.44089e-16	-4.44089e-16	-4.44089e-16	-4.44089e-16	-4.44089e-16	-4.44089e-16	11.4997	-4.44089e-16	-4.44089e-16	-4.44089e-16	-4.44089e-16	-4.44089e-16	-4.44089e-16	-4.44089e-16	-4.44089e-16	-4.44089e-16	-4.44089e-16	-4.44089e-16	-4.44089e-16	-4.44089e-16	-4.44089e-16	-4.44089e-16	-4.44089e-16	-4.44089e-16	-4.44089e-16	-4.44089e-16	-4.44089e-16	-4.44089e-16	-4.44089e-16	-4.44089e-16	-4.44089e-16	-4.44089e-16	-4.44089e-16
-1.14997	-1.14997	-1.14997	10.3498	-1.14997	-1.14997	10.3498	-1.14997	-1.14997	-1.14997	-1.14997	-1.14997	-1.14997	-1.14997	-1.14997	-1.14997	-1.14997	-1.14997	-1.14997	-1.14997	-1.14997	-1.14997	-1.14997	-1.14997	-1.14997	-1.14997	-1.14997	-1.14997	-1.14997	-1.14997	-1.14997	-1.14997	-1.14997	-1.14997	-1.14997	-1.14997	-1.14997	-1.14997	-1.14997	-1.14997	-1.14997	-1.14997	-1.14997	-1.14997	21.8495	-1.14997	-1.14997	-1.14997	-1.14997	-1.14997
-0.574987	-0.574987	-0.574987	-0.574987	-0.574987	-0.574987	-0.574987	10.9248	-0.574987	-0.574987	-0.574987	-0.574987	-0.574987	-0.574987	-0.574987	-0.574987	-0.574987	-0.574987	-0.574987	-0.574987	-0.574987	-0.574987	10.9248	-0.574987	-0.574987	-0.574987	-0.574987	10.9248	-0.574987	10.9248	-0.574987	-0.574987	-0.574987	-0.574987	-0.574987	-0.574987	-0.574987	-0.574987	-0.574987	-0.574987	-0.574987	-0.574987	-0.574987	-0.574987	-0.574987	-0.574987	-0.574987	-0.574987	-0.574987	-0.574987
-0.574987	-0.574987	-0.574987	-0.574987	-0.574987	-0.574987	-0.574987	-0.574987	-0.574987	-0.574987	-0.574987	-0.574987	-0.574987	10.9248	-0.574987	-0.574987	-0.574987	-0.574987	-0.574987	-0.574987	-0.574987	-0.574987	-0.574987	-0.574987	10.9248	-0.574987	-0.574987	-0.574987	-0.574987	-0.574987	-0.574987	-0.574987	-0.574987	10.9248	-0.574987	-0.574987	-0.574987	-0.574987	-0.574987	-0.574987	10.9248	-0.574987	-0.574987	-0.574987	-0.574987	10.9248	-0.574987	-0.574987	-0.574987	-0.574987
0	0	0	0	0	0	0	0	0	0	0	0	0	0	0	0	0	0	0	0	0	11.4997	0	0	0	0	0	0	0	0	0	0	0	0	0	0	0	0	0	0	0	0	0	0	0	0	0	0	0	0
-1.14997	-1.14997	-1.14997	-1.14997	-1.14997	-1.14997	-1.14997	-1.14997	-1.14997	10.3498	-1.14997	-1.14997	-1.14997	10.3498	-1.14997	-1.14997	-1.14997	-1.14997	-1.14997	-1.14997	-1.14997	-1.14997	-1.14997	-1.14997	-1.14997	-1.14997	10.3498	-1.14997	-1.14997	-1.14997	-1.14997	-1.14997	-1.14997	-1.14997	-1.14997	-1.14997	-1.14997	-1.14997	-1.14997	-1.14997	-1.14997	10.3498	-1.14997	-1.14997	10.3498	-1.14997	-1.14997	-1.14997	-1.14997	-1.14997
0	0	0	0	0	0	0	0	0	0	0	0	0	0	0	0	0	0	0	0	0	0	11.4997	0	0	0	11.4997	0	0	11.4997	0	0	0	0	0	0	0	0	0	0	0	0	0	0	0	0	0	0	0	0
-1.14997	-1.14997	-1.14997	-1.14997	-1.14997	-1.14997	10.3498	10.3498	-1.14997	-1.14997	-1.14997	-1.14997	-1.14997	-1.14997	-1.14997	-1.14997	-1.14997	-1.14997	-1.14997	-1.14997	-1.14997	-1.14997	-1.14997	-1.14997	-1.14997	-1.14997	-1.14997	10.3498	-1.14997	10.3498	10.3498	-1.14997	-1.14997	-1.14997	-1.14997	-1.14997	-1.14997	-1.14997	-1.14997	-1.14997	-1.14997	-1.14997	-1.14997	10.3498	-1.14997	-1.14997	-1.14997	-1.14997	-1.14997	-1.14997
0	0	0	0	0	0	0	0	0	0	0	0	0	0	0	0	0	0	0	0	0	0	0	0	0	0	0	11.4997	0	0	0	0	0	0	0	0	0	0	0	0	0	0	0	0	0	0	0	0	0	0
-1.72496	-1.72496	-1.72496	-1.72496	-1.72496	9.77478	-1.72496	-1.72496	-1.72496	-1.72496	-1.72496	9.77478	-1.72496	-1.72496	-1.72496	9.77478	-1.72496	-1.72496	-1.72496	-1.72496	-1.72496	-1.72496	-1.72496	-1.72496	9.77478	-1.72496	-1.72496	-1.72496	-1.72496	-1.72496	-1.72496	-1.72496	9.77478	-1.72496	-1.72496	-1.72496	-1.72496	-1.72496	-1.72496	-1.72496	-1.72496	-1.72496	-1.72496	-1.72496	-1.72496	-1.72496	-1.72496	-1.72496	-1.72496	-1.72496
-4.44089e-16	-4.44089e-16	-4.44089e-16	-4.44089e-16	-4.44089e-16	-4.44089e-16	-4.44089e-16	-4.44089e-16	-4.44089e-16	-4.44089e-16	-4.44089e-16	-4.44089e-16	-4.44089e-16	-4.44089e-16	-4.44089e-16	-4.44089e-16	-4.44089e-16	-4.44089e-16	-4.44089e-16	-4.44089e-16	-4.44089e-16	-4.44089e-16	-4.44089e-16	-4.44089e-16	-4.44089e-16	-4.44089e-16	-4.44089e-16	11.4997	-4.44089e-16	-4.44089e-16	-4.44089e-16	-4.44089e-16	-4.44089e-16	11.4997	-4.44089e-16	-4.44089e-16	-4.44089e-16	-4.44089e-16	-4.44089e-16	-4.44089e-16	-4.44089e-16	11.4997	-4.44089e-16	-4.44089e-16	-4.44089e-16	-4.44089e-16	-4.44089e-16	-4.44089e-16	-4.44089e-16	-4.44089e-16
-0.574987	-0.574987	-0.574987	-0.574987	-0.574987	-0.574987	-0.574987	-0.574987	-0.574987	-0.574987	-0.574987	-0.574987	-0.574987	-0.574987	10.9248	-0.574987	-0.574987	-0.574987	-0.574987	-0.574987	-0.574987	-0.574987	-0.574987	-0.574987	-0.574987	-0.574987	10.9248	-0.574987	-0.574987	-0.574987	-0.574987	-0.574987	-0.574987	-0.574987	-0.574987	-0.574987	-0.574987	-0.574987	-0.574987	-0.574987	-0.574987	-0.574987	-0.574987	-0.574987	10.9248	10.9248	-0.574987	-0.574987	-0.574987	-0.574987
-1.14997	-1.14997	-1.14997	-1.14997	-1.14997	-1.14997	-1.14997	-1.14997	-1.14997	-1.14997	-1.14997	-1.14997	-1.14997	10.3498	-1.14997	-1.14997	-1.14997	-1.14997	10.3498	-1.14997	-1.14997	-1.14997	10.3498	-1.14997	-1.14997	-1.14997	-1.14997	-1.14997	10.3498	-1.14997	-1.14997	-1.14997	-1.14997	-1.14997	21.8495	-1.14997	-1.14997	-1.14997	-1.14997	-1.14997	-1.14997	-1.14997	-1.14997	-1.14997	-1.14997	-1.14997	-1.14997	-1.14997	-1.14997	-1.14997
-1.72496	-1.72496	-1.72496	-1.72496	-1.72496	-1.72496	-1.72496	-1.72496	-1.72496	9.77478	-1.72496	-1.72496	9.77478	-1.72496	-1.72496	-1.72496	-1.72496	9.77478	-1.72496	-1.72496	-1.72496	-1.72496	-1.72496	-1.72496	21.2745	-1.72496	-1.72496	-1.72496	9.77478	-1.72496	9.77478	-1.72496	-1.72496	-1.72496	-1.72496	-1.72496	-1.72496	-1.72496	-1.72496	-1.72496	-1.72496	-1.72496	9.77478	-1.72496	-1.72496	-1.72496	-1.72496	-1.72496	-1.72496	-1.72496
-2.87494	-2.87494	-2.87494	-2.87494	-2.87494	-2.87494	-2.87494	-2.87494	-2.87494	8.62481	-2.87494	-2.87494	-2.87494	8.62481	8.62481	-2.87494	-2.87494	-2.87494	-2.87494	20.1245	-2.87494	-2.87494	-2.87494	-2.87494	-2.87494	-2.87494	-2.87494	-2.87494	-2.87494	-2.87494	-2.87494	-2.87494	-2.87494	-2.87494	-2.87494	-2.87494	-2.87494	-2.87494	-2.87494	-2.87494	-2.87494	-2.87494	-2.87494	8.62481	-2.87494	-2.87494	-2.87494	-2.87494	-2.87494	-2.87494
-0.574987	-0.574987	-0.574987	-0.574987	-0.574987	-0.574987	-0.574987	-0.574987	-0.574987	-0.574987	-0.574987	-0.574987	10.9248	-0.574987	-0.574987	-0.574987	-0.574987	-0.574987	-0.574987	-0.574987	-0.574987	-0.574987	10.9248	-0.574987	10.9248	10.9248	-0.574987	-0.574987	-0.574987	-0.574987	-0.574987	-0.574987	-0.574987	-0.574987	-0.574987	-0.574987	-0.574987	-0.574987	-0.574987	-0.574987	-0.574987	-0.574987	-0.574987	-0.574987	-0.574987	-0.574987	-0.574987	-0.574987	-0.574987	-0.574987
0	0	0	0	0	0	0	0	0	0	0	0	0	0	0	0	0	0	0	0	0	0	0	0	0	0	0	0	0	0	0	0	0	0	0	0	0	0	0	0	0	0	0	0	0	11.4997	0	0	0	0
-2.29995	-2.29995	9.19979	-2.29995	-2.29995	-2.29995	-2.29995	-2.29995	-2.29995	-2.29995	-2.29995	-2.29995	-2.29995	-2.29995	9.19979	9.19979	-2.29995	9.19979	-2.29995	-2.29995	-2.29995	-2.29995	-2.29995	9.19979	-2.29995	-2.29995	20.6995	-2.29995	-2.29995	9.19979	-2.29995	-2.29995	-2.29995	-2.29995	-2.29995	9.19979	-2.29995	-2.29995	-2.29995	-2.29995	-2.29995	-2.29995	-2.29995	-2.29995	9.19979	-2.29995	-2.29995	-2.29995	-2.29995	-2.29995
-0.574987	-0.574987	-0.574987	-0.574987	-0.574987	-0.574987	-0.574987	-0.574987	-0.574987	-0.574987	-0.574987	10.9248	-0.574987	-0.574987	-0.574987	-0.574987	-0.574987	-0.574987	-0.574987	-0.574987	-0.574987	-0.574987	-0.574987	-0.574987	-0.574987	-0.574987	-0.574987	-0.574987	-0.574987	-0.574987	-0.574987	-0.574987	-0.574987	-0.574987	-0.574987	-0.574987	10.9248	10.9248	-0.574987	-0.574987	-0.574987	-0.574987	-0.574987	10.9248	-0.574987	-0.574987	-0.574987	-0.574987	-0.574987	-0.574987
-0.574987	-0.574987	-0.574987	-0.574987	-0.574987	-0.574987	-0.574987	-0.574987	-0.574987	-0.574987	-0.574987	-0.574987	-0.574987	-0.574987	-0.574987	10.9248	-0.574987	-0.574987	-0.574987	-0.574987	-0.574987	-0.574987	-0.574987	-0.574987	-0.574987	-0.574987	10.9248	-0.574987	-0.574987	-0.574987	-0.574987	-0.574987	10.9248	10.9248	-0.574987	-0.574987	-0.574987	-0.574987	-0.574987	-0.574987	-0.574987	-0.574987	-0.574987	-0.574987	-0.574987	-0.574987	-0.574987	-0.574987	-0.574987	-0.574987
-2.29995	-2.29995	-2.29995	-2.29995	-2.29995	-2.29995	-2.29995	-2.29995	20.6995	-2.29995	-2.29995	-2.29995	-2.29995	9.19979	-2.29995	-2.29995	-2.29995	9.19979	-2.29995	-2.29995	-2.29995	-2.29995	-2.29995	-2.29995	-2.29995	-2.29995	-2.29995	-2.29995	-2.29995	-2.29995	-2.29995	-2.29995	-2.29995	20.6995	9.19979	-2.29995	-2.29995	-2.29995	-2.29995	-2.29995	9.19979	-2.29995	-2.29995	-2.29995	-2.29995	-2.29995	-2.29995	-2.29995	-2.29995	-2.29995
-0.574987	-0.574987	10.9248	-0.574987	-0.574987	-0.574987	-0.574987	-0.574987	-0.574987	-0.574987	-0.574987	-0.574987	-0.574987	-0.574987	-0.574987	-0.574987	-0.574987	-0.574987	-0.574987	-0.574987	-0.574987	-0.574987	-0.574987	-0.574987	-0.574987	-0.574987	10.9248	-0.574987	-0.574987	-0.574987	-0.574987	-0.574987	-0.574987	-0.574987	10.9248	-0.574987	-0.574987	-0.574987	-0.574987	-0.574987	-0.574987	10.9248	-0.574987	-0.574987	-0.574987	-0.574987	-0.574987	-0.574987	-0.574987	-0.574987
-1.72496	-1.72496	-1.72496	9.77478	-1.72496	9.77478	-1.72496	-1.72496	-1.72496	-1.72496	-1.72496	-1.72496	-1.72496	-1.72496	-1.72496	-1.72496	-1.72496	-1.72496	-1.72496	9.77478	-1.72496	-1.72496	-1.72496	-1.72496	-1.72496	-1.72496	-1.72496	9.77478	-1.72496	-1.72496	-1.72496	-1.72496	-1.72496	-1.72496	-1.72496	-1.72496	-1.72496	-1.72496	-1.72496	-1.72496	-1.72496	-1.72496	-1.72496	-1.72496	9.77478	-1.72496	-1.72496	-1.72496	-1.72496	-1.72496
-1.72496	-1.72496	-1.72496	-1.72496	-1.72496	-1.72496	-1.72496	-1.72496	9.77478	-1.72496	-1.72496	-1.72496	-1.72496	-1.72496	-1.72496	-1.72496	-1.72496	9.77478	-1.72496	9.77478	-1.72496	-1.72496	9.77478	-1.72496	-1.72496	-1.72496	-1.72496	-1.72496	-1.72496	-1.72496	9.77478	-1.72496	9.77478	-1.72496	-1.72496	-1.72496	-1.72496	-1.72496	9.77478	-1.72496	9.77478	-1.72496	-1.72496	-1.72496	-1.72496	9.77478	-1.72496	-1.72496	-1.72496	-1.72496
9.19979	-2.29995	-2.29995	-2.29995	-2.29995	-2.29995	-2.29995	-2.29995	9.19979	-2.29995	-2.29995	-2.29995	9.19979	-2.29995	-2.29995	-2.29995	-2.29995	-2.29995	9.19979	-2.29995	-2.29995	-2.29995	-2.29995	-2.29995	-2.29995	9.19979	-2.29995	-2.29995	-2.29995	-2.29995	-2.29995	-2.29995	-2.29995	-2.29995	-2.29995	9.19979	-2.29995	-2.29995	-2.29995	-2.29995	-2.29995	-2.29995	-2.29995	-2.29995	-2.29995	-2.29995	-2.29995	-2.29995	-2.29995	-2.29995
-1.14997	-1.14997	-1.14997	-1.14997	-1.14997	-1.14997	10.3498	-1.14997	-1.14997	-1.14997	-1.14997	-1.14997	-1.14997	-1.14997	10.3498	-1.14997	-1.14997	-1.14997	-1.14997	-1.14997	-1.14997	-1.14997	-1.14997	-1.14997	-1.14997	-1.14997	-1.14997	-1.14997	-1.14997	-1.14997	-1.14997	-1.14997	-1.14997	-1.14997	-1.14997	-1.14997	-1.14997	-1.14997	-1.14997	-1.14997	-1.14997	-1.14997	-1.14997	10.3498	-1.14997	10.3498	-1.14997	-1.14997	-1.14997	-1.14997
-0.574987	-0.574987	-0.574987	-0.574987	-0.574987	-0.574987	-0.574987	-0.574987	-0.574987	-0.574987	-0.574987	-0.574987	-0.574987	-0.574987	-0.574987	10.9248	-0.574987	-0.574987	-0.574987	-0.574987	-0.574987	-0.574987	-0.574987	-0.574987	-0.574987	-0.574987	-0.574987	-0.574987	-0.574987	-0.574987	-0.574987	-0.574987	-0.574987	-0.574987	-0.574987	-0.574987	-0.574987	-0.574987	10.9248	-0.574987	-0.574987	-0.574987	-0.574987	-0.574987	-0.574987	-0.574987	-0.574987	10.9248	-0.574987	-0.574987
-1.14997	-1.14997	-1.14997	-1.14997	-1.14997	-1.14997	10.3498	-1.14997	-1.14997	-1.14997	-1.14997	-1.14997	-1.14997	-1.14997	-1.14997	-1.14997	-1.14997	-1.14997	-1.14997	10.3498	-1.14997	-1.14997	-1.14997	-1.14997	10.3498	-1.14997	-1.14997	-1.14997	-1.14997	10.3498	-1.14997	-1.14997	-1.14997	-1.14997	-1.14997	-1.14997	-1.14997	-1.14997	-1.14997	-1.14997	-1.14997	-1.14997	-1.14997	-1.14997	-1.14997	-1.14997	-1.14997	-1.14997	-1.14997	10.3498
-0.574987	-0.574987	-0.574987	-0.574987	-0.574987	-0.574987	-0.574987	-0.574987	-0.574987	-0.574987	-0.574987	-0.574987	-0.574987	-0.574987	-0.574987	10.9248	-0.574987	-0.574987	-0.574987	-0.574987	-0.574987	-0.574987	-0.574987	10.9248	-0.574987	-0.574987	10.9248	-0.574987	-0.574987	10.9248	-0.574987	10.9248	-0.574987	-0.574987	-0.574987	-0.574987	-0.574987	-0.574987	-0.574987	-0.574987	-0.574987	-0.574987	-0.574987	-0.574987	-0.574987	-0.574987	-0.574987	-0.574987	10.9248	-0.574987
-0.574987	-0.574987	-0.574987	-0.574987	-0.574987	-0.574987	-0.574987	-0.574987	-0.574987	-0.574987	-0.574987	-0.574987	-0.574987	-0.574987	-0.574987	-0.574987	-0.574987	10.9248	-0.574987	-0.574987	-0.574987	-0.574987	10.9248	-0.574987	-0.574987	-0.574987	-0.574987	-0.574987	-0.574987	-0.574987	-0.574987	-0.574987	-0.574987	-0.574987	-0.574987	-0.574987	-0.574987	-0.574987	-0.574987	-0.574987	10.9248	-0.574987	-0.574987	-0.574987	-0.574987	-0.574987	-0.574987	-0.574987	10.9248	-0.574987
-4.44089e-16	-4.44089e-16	-4.44089e-16	-4.44089e-16	-4.44089e-16	-4.44089e-16	-4.44089e-16	-4.44089e-16	-4.44089e-16	-4.44089e-16	-4.44089e-16	-4.44089e-16	-4.44089e-16	-4.44089e-16	-4.44089e-16	-4.44089e-16	-4.44089e-16	-4.44089e-16	-4.44089e-16	-4.44089e-16	-4.44089e-16	-4.44089e-16	-4.44089e-16	-4.44089e-16	11.4997	-4.44089e-16	-4.44089e-16	-4.44089e-16	-4.44089e-16	-4.44089e-16	-4.44089e-16	-4.44089e-16	-4.44089e-16	-4.44089e-16	-4.44089e-16	11.4997	-4.44089e-16	-4.44089e-16	-4.44089e-16	-4.44089e-16	-4.44089e-16	-4.44089e-16	-4.44089e-16	-4.44089e-16	-4.44089e-16	-4.44089e-16	-4.44089e-16	-4.44089e-16	11.4997	-4.44089e-16
-0.574987	-0.574987	-0.574987	-0.574987	-0.574987	-0.574987	10.9248	-0.574987	-0.574987	-0.574987	-0.574987	-0.574987	-0.574987	-0.574987	-0.574987	-0.574987	-0.574987	-0.574987	-0.574987	-0.574987	-0.574987	-0.574987	-0.574987	-0.574987	-0.574987	-0.574987	-0.574987	-0.574987	-0.574987	-0.574987	22.4245	-0.574987	-0.574987	10.9248	-0.574987	-0.574987	-0.574987	-0.574987	-0.574987	-0.574987	-0.574987	-0.574987	-0.574987	-0.574987	-0.574987	-0.574987	-0.574987	-0.574987	-0.574987	-0.574987
-0.574987	10.9248	-0.574987	-0.574987	-0.574987	-0.574987	-0.574987	-0.574987	-0.574987	-0.574987	-0.574987	-0.574987	-0.574987	-0.574987	-0.574987	-0.574987	-0.574987	-0.574987	-0.574987	-0.574987	-0.574987	-0.574987	-0.574987	-0.574987	-0.574987	-0.574987	-0.574987	10.9248	-0.574987	-0.574987	-0.574987	-0.574987	-0.574987	-0.574987	-0.574987	-0.574987	-0.574987	-0.574987	10.9248	-0.574987	-0.574987	-0.574987	-0.574987	-0.574987	-0.574987	-0.574987	-0.574987	-0.574987	-0.574987	-0.574987
-0.574987	-0.574987	-0.574987	-0.574987	-0.574987	-0.574987	-0.574987	-0.574987	-0.574987	-0.574987	-0.574987	-0.574987	-0.574987	-0.574987	-0.574987	-0.574987	-0.574987	10.9248	-0.574987	-0.574987	-0.574987	-0.574987	-0.574987	-0.574987	-0.574987	-0.574987	10.9248	-0.574987	-0.574987	-0.574987	-0.574987	-0.574987	-0.574987	-0.574987	-0.574987	-0.574987	-0.574987	-0.574987	-0.574987	-0.574987	-0.574987	-0.574987	-0.574987	-0.574987	-0.574987	-0.574987	-0.574987	-0.574987	-0.574987	-0.574987
-1.14997	-1.14997	-1.14997	-1.14997	10.3498	-1.14997	-1.14997	-1.14997	-1.14997	-1.14997	-1.14997	-1.14997	10.3498	-1.14997	-1.14997	-1.14997	-1.14997	-1.14997	-1.14997	-1.14997	-1.14997	-1.14997	-1.14997	-1.14997	-1.14997	-1.14997	10.3498	-1.14997	-1.14997	-1.14997	-1.14997	-1.14997	-1.14997	-1.14997	-1.14997	-1.14997	-1.14997	-1.14997	-1.14997	10.3498	-1.14997	-1.14997	-1.14997	-1.14997	-1.14997	-1.14997	-1.14997	-1.14997	-1.14997	-1.14997
-1.72496	-1.72496	-1.72496	-1.72496	9.77478	-1.72496	-1.72496	-1.72496	-1.72496	-1.72496	9.77478	-1.72496	-1.72496	-1.72496	-1.72496	-1.72496	9.77478	-1.72496	-1.72496	-1.72496	-1.72496	-1.72496	-1.72496	-1.72496	-1.72496	-1.72496	9.77478	-1.72496	-1.72496	-1.72496	-1.72496	-1.72496	-1.72496	-1.72496	-1.72496	-1.72496	-1.72496	-1.72496	-1.72496	-1.72496	9.77478	-1.72496	-1.72496	-1.72496	-1.72496	-1.72496	-1.72496	-1.72496	-1.72496	-1.72496
-0.574987	-0.574987	-0.574987	-0.574987	-0.574987	-0.574987	-0.574987	-0.574987	-0.574987	-0.574987	-0.574987	-0.574987	-0.574987	-0.574987	-0.574987	-0.574987	-0.574987	-0.574987	10.9248	-0.574987	-0.574987	-0.574987	10.9248	-0.574987	-0.574987	-0.574987	10.9248	-0.574987	-0.574987	-0.574987	-0.574987	-0.574987	-0.574987	-0.574987	-0.574987	-0.574987	-0.574987	-0.574987	-0.574987	-0.574987	-0.574987	-0.574987	-0.574987	-0.574987	-0.574987	-0.574987	-0.574987	10.9248	-0.574987	-0.574987
-1.14997	-1.14997	-1.14997	-1.14997	-1.14997	-1.14997	-1.14997	-1.14997	-1.14997	-1.14997	-1.14997	10.3498	-1.14997	-1.14997	-1.14997	-1.14997	-1.14997	10.3498	-1.14997	-1.14997	-1.14997	-1.14997	-1.14997	10.3498	-1.14997	-1.14997	-1.14997	10.3498	-1.14997	10.3498	-1.14997	-1.14997	-1.14997	-1.14997	-1.14997	-1.14997	-1.14997	-1.14997	-1.14997	-1.14997	-1.14997	-1.14997	-1.14997	-1.14997	-1.14997	-1.14997	10.3498	10.3498	-1.14997	10.3498
9.77478	-1.72496	-1.72496	-1.72496	9.77478	-1.72496	-1.72496	-1.72496	-1.72496	-1.72496	-1.72496	-1.72496	-1.72496	-1.72496	-1.72496	-1.72496	-1.72496	-1.72496	9.77478	-1.72496	-1.72496	-1.72496	-1.72496	9.77478	-1.72496	-1.72496	-1.72496	-1.72496	-1.72496	-1.72496	-1.72496	-1.72496	-1.72496	-1.72496	-1.72496	-1.72496	-1.72496	-1.72496	-1.72496	-1.72496	-1.72496	-1.72496	-1.72496	-1.72496	-1.72496	-1.72496	-1.72496	9.77478	-1.72496	9.77478
-0.574987	-0.574987	-0.574987	-0.574987	-0.574987	-0.574987	-0.574987	-0.574987	-0.574987	-0.574987	-0.574987	10.9248	-0.574987	-0.574987	-0.574987	-0.574987	-0.574987	-0.574987	-0.574987	-0.574987	-0.574987	-0.574987	-0.574987	-0.574987	-0.574987	-0.574987	-0.574987	-0.574987	-0.574987	-0.574987	-0.574987	-0.574987	-0.574987	-0.574987	-0.574987	-0.574987	-0.574987	-0.574987	-0.574987	-0.574987	-0.574987	10.9248	-0.574987	-0.574987	-0.574987	-0.574987	-0.574987	10.9248	-0.574987	-0.574987
-1.14997	-1.14997	-1.14997	-1.14997	-1.14997	-1.14997	-1.14997	-1.14997	-1.14997	-1.14997	-1.14997	-1.14997	-1.14997	-1.14997	-1.14997	-1.14997	-1.14997	-1.14997	10.3498	10.3498	-1.14997	10.3498	10.3498	10.3498	-1.14997	-1.14997	-1.14997	-1.14997	-1.14997	-1.14997	-1.14997	-1.14997	-1.14997	-1.14997	-1.14997	-1.14997	-1.14997	-1.14997	-1.14997	-1.14997	-1.14997	10.3498	-1.14997	-1.14997	-1.14997	-1.14997	-1.14997	-1.14997	-1.14997	-1.14997
-1.14997	-1.14997	-1.14997	-1.14997	-1.14997	-1.14997	-1.14997	-1.14997	-1.14997	-1.14997	-1.14997	-1.14997	-1.14997	-1.14997	-1.14997	10.3498	-1.14997	-1.14997	-1.14997	10.3498	-1.14997	-1.14997	-1.14997	-1.14997	21.8495	-1.14997	-1.14997	-1.14997	-1.14997	-1.14997	-1.14997	10.3498	-1.14997	-1.14997	-1.14997	-1.14997	-1.14997	-1.14997	-1.14997	-1.14997	-1.14997	-1.14997	-1.14997	-1.14997	-1.14997	-1.14997	-1.14997	-1.14997	-1.14997	10.3498
0	0	0	0	0	0	0	0	0	0	0	0	0	0	0	0	0	0	0	0	0	0	0	0	0	0	0	0	0	0	0	0	0	0	0	0	0	0	0	0	0	0	0	0	0	0	0	0	0	0
0	0	0	0	0	0	0	0	0	0	0	0	0	0	0	0	0	0	0	0	0	0	0	0	0	0	0	11.4997	0	0	0	0	0	0	0	0	0	0	0	0	0	0	0	0	0	0	0	0	11.4997	0
0	0	0	0	0	0	0	0	0	0	0	0	0	0	0	0	0	0	0	0	0	0	0	0	0	0	0	11.4997	11.4997	0	0	0	0	11.4997	0	0	0	0	0	0	0	0	0	0	0	0	0	0	0	0
9.77478	-1.72496	-1.72496	-1.72496	9.77478	-1.72496	-1.72496	-1.72496	-1.72496	-1.72496	-1.72496	-1.72496	-1.72496	9.77478	-1.72496	-1.72496	-1.72496	-1.72496	-1.72496	-1.72496	-1.72496	-1.72496	-1.72496	9.77478	-1.72496	-1.72496	-1.72496	-1.72496	-1.72496	-1.72496	-1.72496	-1.72496	-1.72496	-1.72496	-1.72496	-1.72496	-1.72496	-1.72496	-1.72496	-1.72496	-1.72496	-1.72496	-1.72496	-1.72496	9.77478	-1.72496	-1.72496	-1.72496	-1.72496	-1.72496
-1.72496	-1.72496	-1.72496	-1.72496	-1.72496	9.77478	-1.72496	-1.72496	-1.72496	-1.72496	-1.72496	-1.72496	-1.72496	9.77478	-1.72496	-1.72496	9.77478	-1.72496	-1.72496	-1.72496	-1.72496	-1.72496	-1.72496	-1.72496	-1.72496	-1.72496	-1.72496	-1.72496	-1.72496	9.77478	-1.72496	-1.72496	-1.72496	-1.72496	-1.72496	-1.72496	-1.72496	-1.72496	-1.72496	-1.72496	-1.72496	-1.72496	-1.72496	-1.72496	-1.72496	-1.72496	-1.72496	-1.72496	-1.72496	-1.72496
0	0	0	0	0	0	0	0	0	0	0	0	0	0	0	0	0	0	0	0	0	0	0	0	0	0	11.4997	0	0	0	0	0	0	0	0	0	0	0	0	11.4997	0	0	0	0	0	0	0	0	0	0
-0.574987	-0.574987	-0.574987	-0.574987	-0.574987	-0.574987	-0.574987	-0.574987	-0.574987	-0.574987	-0.574987	-0.574987	-0.574987	-0.574987	-0.574987	-0.574987	-0.574987	10.9248	-0.574987	-0.574987	10.9248	-0.574987	-0.574987	-0.574987	-0.574987	-0.574987	-0.574987	-0.574987	10.9248	-0.574987	-0.574987	-0.574987	-0.574987	-0.574987	-0.574987	-0.574987	-0.574987	-0.574987	-0.574987	-0.574987	-0.574987	-0.574987	-0.574987	-0.574987	-0.574987	-0.574987	-0.574987	-0.574987	-0.574987	-0.574987
-1.74833	-1.74833	-1.74833	-1.74833	-1.74833	-1.74833	-1.74833	-1.74833	-1.74833	-1.74833	15.735	-1.74833	-1.74833	-1.74833	-1.74833	15.735	-1.74833	-1.74833	-1.74833	-1.74833	-1.74833	-1.74833	-1.74833	-1.74833	-1.74833	-1.74833	-1.74833	15.735	-1.74833	-1.74833	-1.74833	-1.74833	-1.74833	-1.74833	-1.74833	-1.74833	-1.74833	-1.74833	-1.74833	-1.74833	-1.74833	-1.74833	-1.74833	-1.74833	-1.74833	-1.74833	-1.74833	-1.74833	-1.74833	-1.74833
-0.874165	-0.874165	-0.874165	-0.874165	-0.874165	-0.874165	-0.874165	-0.874165	-0.874165	-0.874165	-0.874165	-0.874165	-0.874165	-0.874165	-0.874165	16.6091	-0.874165	-0.874165	-0.874165	-0.874165	-0.874165	-0.874165	-0.874165	-0.874165	-0.874165	-0.874165	-0.874165	-0.874165	-0.874165	-0.874165	-0.874165	-0.874165	-0.874165	-0.874165	16.6091	-0.874165	-0.874165	-0.874165	-0.874165	-0.874165	-0.874165	-0.874165	-0.874165	-0.874165	-0.874165	-0.874165	-0.874165	-0.874165	-0.874165	-0.874165
-2.22045e-16	-2.22045e-16	-2.22045e-16	-2.22045e-16	-2.22045e-16	-2.22045e-16	-2.22045e-16	-2.22045e-16	-2.22045e-16	-2.22045e-16	-2.22045e-16	-2.22045e-16	-2.22045e-16	-2.22045e-16	-2.22045e-16	-2.22045e-16	-2.22045e-16	-2.22045e-16	-2.22045e-16	-2.22045e-16	-2.22045e-16	-2.22045e-16	-2.22045e-16	-2.22045e-16	-2.22045e-16	-2.22045e-16	-2.22045e-16	-2.22045e-16	-2.22045e-16	-2.22045e-16	-2.22045e-16	-2.22045e-16	-2.22045e-16	-2.22045e-16	-2.22045e-16	-2.22045e-16	-2.22045e-16	-2.22045e-16	-2.22045e-16	-2.22045e-16	-2.22045e-16	-2.22045e-16	-2.22045e-16	-2.22045e-16	-2.22045e-16	-2.22045e-16	-2.22045e-16	-2.22045e-16	-2.22045e-16	-2.22045e-16
-0.874165	-0.874165	-0.874165	-0.874165	-0.874165	-0.874165	-0.874165	-0.874165	16.6091	-0.874165	-0.874165	-0.874165	-0.874165	-0.874165	-0.874165	-0.874165	-0.874165	-0.874165	-0.874165	-0.874165	-0.874165	-0.874165	-0.874165	-0.874165	-0.874165	-0.874165	-0.874165	-0.874165	-0.874165	16.6091	-0.874165	-0.874165	-0.874165	-0.874165	-0.874165	-0.874165	-0.874165	-0.874165	-0.874165	-0.874165	-0.874165	-0.874165	-0.874165	-0.874165	-0.874165	-0.874165	-0.874165	-0.874165	-0.874165	-0.874165
-0.874165	-0.874165	-0.874165	-0.874165	-0.874165	-0.874165	-0.874165	-0.874165	-0.874165	-0.874165	-0.874165	16.6091	-0.874165	-0.874165	-0.874165	-0.874165	-0.874165	-0.874165	-0.874165	-0.874165	-0.874165	-0.874165	-0.874165	-0.874165	-0.874165	-0.874165	16.6091	-0.874165	-0.874165	-0.874165	-0.874165	-0.874165	-0.874165	-0.874165	-0.874165	-0.874165	-0.874165	-0.874165	-0.874165	-0.874165	-0.874165	-0.874165	-0.874165	-0.874165	-0.874165	-0.874165	-0.874165	-0.874165	-0.874165	-0.874165
-2.22045e-16	-2.22045e-16	-2.22045e-16	-2.22045e-16	-2.22045e-16	-2.22045e-16	-2.22045e-16	-2.22045e-16	-2.22045e-16	-2.22045e-16	-2.22045e-16	-2.22045e-16	-2.22045e-16	-2.22045e-16	-2.22045e-16	-2.22045e-16	-2.22045e-16	-2.22045e-16	-2.22045e-16	-2.22045e-16	-2.22045e-16	-2.22045e-16	-2.22045e-16	-2.22045e-16	-2.22045e-16	-2.22045e-16	-2.22045e-16	-2.22045e-16	-2.22045e-16	-2.22045e-16	-2.22045e-16	-2.22045e-16	-2.22045e-16	-2.22045e-16	-2.22045e-16	-2.22045e-16	-2.22045e-16	-2.22045e-16	-2.22045e-16	-2.22045e-16	-2.22045e-16	-2.22045e-16	-2.22045e-16	-2.22045e-16	-2.22045e-16	-2.22045e-16	-2.22045e-16	-2.22045e-16	-2.22045e-16	-2.22045e-16
-0.874165	-0.874165	16.6091	-0.874165	-0.874165	-0.874165	-0.874165	-0.874165	-0.874165	-0.874165	-0.874165	-0.874165	-0.874165	-0.874165	-0.874165	-0.874165	-0.874165	-0.874165	-0.874165	-0.874165	-0.874165	-0.874165	-0.874165	-0.874165	-0.874165	-0.874165	-0.874165	-0.874165	-0.874165	-0.874165	-0.874165	-0.874165	-0.874165	-0.874165	-0.874165	-0.874165	-0.874165	-0.874165	-0.874165	-0.874165	-0.874165	-0.874165	-0.874165	-0.874165	-0.874165	-0.874165	-0.874165	-0.874165	-0.874165	-0.874165
-1.74833	15.735	-1.74833	-1.74833	-1.74833	-1.74833	-1.74833	-1.74833	-1.74833	-1.74833	-1.74833	-1.74833	-1.74833	15.735	-1.74833	-1.74833	-1.74833	-1.74833	-1.74833	-1.74833	-1.74833	-1.74833	-1.74833	-1.74833	-1.74833	-1.74833	-1.74833	-1.74833	-1.74833	-1.74833	-1.74833	-1.74833	-1.74833	-1.74833	-1.74833	-1.74833	-1.74833	-1.74833	-1.74833	-1.74833	-1.74833	-1.74833	-1.74833	-1.74833	-1.74833	-1.74833	-1.74833	-1.74833	-1.74833	-1.74833
-0.874165	-0.874165	-0.874165	-0.874165	-0.874165	-0.874165	-0.874165	-0.874165	-0.874165	-0.874165	-0.874165	-0.874165	-0.874165	-0.874165	-0.874165	-0.874165	-0.874165	16.6091	-0.874165	-0.874165	-0.874165	16.6091	-0.874165	16.6091	-0.874165	-0.874165	-0.874165	-0.874165	-0.874165	-0.874165	-0.874165	-0.874165	-0.874165	-0.874165	-0.874165	-0.874165	-0.874165	-0.874165	-0.874165	-0.874165	-0.874165	-0.874165	-0.874165	-0.874165	-0.874165	-0.874165	-0.874165	-0.874165	-0.874165	-0.874165
-2.22045e-16	-2.22045e-16	-2.22045e-16	-2.22045e-16	-2.22045e-16	-2.22045e-16	-2.22045e-16	-2.22045e-16	-2.22045e-16	-2.22045e-16	-2.22045e-16	-2.22045e-16	-2.22045e-16	-2.22045e-16	-2.22045e-16	-2.22045e-16	-2.22045e-16	-2.22045e-16	-2.22045e-16	-2.22045e-16	-2.22045e-16	-2.22045e-16	-2.22045e-16	-2.22045e-16	-2.22045e-16	-2.22045e-16	-2.22045e-16	-2.22045e-16	-2.22045e-16	-2.22045e-16	-2.22045e-16	-2.22045e-16	-2.22045e-16	-2.22045e-16	-2.22045e-16	-2.22045e-16	-2.22045e-16	-2.22045e-16	-2.22045e-16	-2.22045e-16	-2.22045e-16	-2.22045e-16	-2.22045e-16	-2.22045e-16	-2.22045e-16	-2.22045e-16	-2.22045e-16	-2.22045e-16	-2.22045e-16	-2.22045e-16
-2.22045e-16	-2.22045e-16	-2.22045e-16	-2.22045e-16	-2.22045e-16	-2.22045e-16	-2.22045e-16	-2.22045e-16	-2.22045e-16	-2.22045e-16	-2.22045e-16	-2.22045e-16	-2.22045e-16	-2.22045e-16	-2.22045e-16	-2.22045e-16	-2.22045e-16	-2.22045e-16	-2.22045e-16	-2.22045e-16	-2.22045e-16	-2.22045e-16	-2.22045e-16	-2.22045e-16	-2.22045e-16	-2.22045e-16	-2.22045e-16	-2.22045e-16	-2.22045e-16	-2.22045e-16	-2.22045e-16	-2.22045e-16	-2.22045e-16	-2.22045e-16	-2.22045e-16	-2.22045e-16	-2.22045e-16	-2.22045e-16	-2.22045e-16	-2.22045e-16	-2.22045e-16	-2.22045e-16	-2.22045e-16	-2.22045e-16	-2.22045e-16	-2.22045e-16	-2.22045e-16	17.4833	-2.22045e-16	17.4833
-1.74833	-1.74833	-1.74833	-1.74833	-1.74833	-1.74833	-1.74833	-1.74833	-1.74833	-1.74833	15.735	-1.74833	15.735	-1.74833	-1.74833	-1.74833	-1.74833	-1.74833	-1.74833	-1.74833	-1.74833	-1.74833	-1.74833	-1.74833	-1.74833	-1.74833	-1.74833	-1.74833	-1.74833	-1.74833	-1.74833	-1.74833	-1.74833	-1.74833	-1.74833	-1.74833	-1.74833	-1.74833	-1.74833	-1.74833	-1.74833	-1.74833	-1.74833	-1.74833	-1.74833	-1.74833	-1.74833	-1.74833	-1.74833	-1.74833
-2.22045e-16	-2.22045e-16	-2.22045e-16	-2.22045e-16	-2.22045e-16	-2.22045e-16	-2.22045e-16	-2.22045e-16	-2.22045e-16	-2.22045e-16	-2.22045e-16	-2.22045e-16	-2.22045e-16	-2.22045e-16	-2.22045e-16	-2.22045e-16	-2.22045e-16	-2.22045e-16	-2.22045e-16	-2.22045e-16	-2.22045e-16	-2.22045e-16	-2.22045e-16	-2.22045e-16	-2.22045e-16	-2.22045e-16	-2.22045e-16	-2.22045e-16	-2.22045e-16	-2.22045e-16	-2.22045e-16	-2.22045e-16	-2.22045e-16	-2.22045e-16	-2.22045e-16	-2.22045e-16	-2.22045e-16	-2.22045e-16	-2.22045e-16	-2.22045e-16	-2.22045e-16	-2.22045e-16	-2.22045e-16	-2.22045e-16	-2.22045e-16	17.4833	-2.22045e-16	-2.22045e-16	-2.22045e-16	-2.22045e-16
-2.22045e-16	-2.22045e-16	-2.22045e-16	-2.22045e-16	-2.22045e-16	-2.22045e-16	-2.22045e-16	-2.22045e-16	-2.22045e-16	-2.22045e-16	-2.22045e-16	-2.22045e-16	-2.22045e-16	-2.22045e-16	-2.22045e-16	-2.22045e-16	-2.22045e-16	-2.22045e-16	-2.22045e-16	-2.22045e-16	-2.22045e-16	-2.22045e-16	-2.22045e-16	-2.22045e-16	-2.22045e-16	-2.22045e-16	-2.22045e-16	-2.22045e-16	-2.22045e-16	-2.22045e-16	-2.22045e-16	-2.22045e-16	-2.22045e-16	-2.22045e-16	-2.22045e-16	-2.22045e-16	-2.22045e-16	-2.22045e-16	-2.22045e-16	-2.22045e-16	-2.22045e-16	-2.22045e-16	-2.22045e-16	-2.22045e-16	-2.22045e-16	-2.22045e-16	-2.22045e-16	-2.22045e-16	-2.22045e-16	-2.22045e-16
-1.74833	-1.74833	-1.74833	-1.74833	-1.74833	-1.74833	15.735	-1.74833	-1.74833	-1.74833	-1.74833	-1.74833	-1.74833	-1.74833	-1.74833	-1.74833	15.735	-1.74833	-1.74833	-1.74833	-1.74833	15.735	-1.74833	-1.74833	-1.74833	-1.74833	-1.74833	-1.74833	-1.74833	-1.74833	-1.74833	-1.74833	-1.74833	-1.74833	-1.74833	-1.74833	-1.74833	-1.74833	-1.74833	-1.74833	-1.74833	-1.74833	-1.74833	-1.74833	-1.74833	-1.74833	-1.74833	-1.74833	-1.74833	-1.74833
-0.874165	-0.874165	-0.874165	-0.874165	-0.874165	-0.874165	-0.874165	-0.874165	-0.874165	-0.874165	-0.874165	-0.874165	-0.874165	-0.874165	-0.874165	-0.874165	-0.874165	-0.874165	16.6091	-0.874165	-0.874165	-0.874165	-0.874165	-0.874165	-0.874165	-0.874165	-0.874165	-0.874165	-0.874165	-0.874165	-0.874165	-0.874165	-0.874165	-0.874165	-0.874165	-0.874165	-0.874165	-0.874165	-0.874165	-0.874165	-0.874165	-0.874165	-0.874165	-0.874165	-0.874165	-0.874165	-0.874165	-0.874165	-0.874165	-0.874165
-2.22045e-16	-2.22045e-16	-2.22045e-16	-2.22045e-16	-2.22045e-16	-2.22045e-16	-2.22045e-16	-2.22045e-16	-2.22045e-16	-2.22045e-16	-2.22045e-16	-2.22045e-16	-2.22045e-16	-2.22045e-16	-2.22045e-16	-2.22045e-16	-2.22045e-16	-2.22045e-16	-2.22045e-16	-2.22045e-16	-2.22045e-16	-2.22045e-16	-2.22045e-16	-2.22045e-16	-2.22045e-16	-2.22045e-16	-2.22045e-16	-2.22045e-16	-2.22045e-16	-2.22045e-16	-2.22045e-16	-2.22045e-16	-2.22045e-16	-2.22045e-16	-2.22045e-16	-2.22045e-16	-2.22045e-16	-2.22045e-16	-2.22045e-16	-2.22045e-16	-2.22045e-16	-2.22045e-16	-2.22045e-16	-2.22045e-16	-2.22045e-16	-2.22045e-16	-2.22045e-16	-2.22045e-16	-2.22045e-16	-2.22045e-16
-2.22045e-16	-2.22045e-16	-2.22045e-16	-2.22045e-16	-2.22045e-16	-2.22045e-16	-2.22045e-16	-2.22045e-16	-2.22045e-16	-2.22045e-16	-2.22045e-16	-2.22045e-16	-2.22045e-16	-2.22045e-16	-2.22045e-16	-2.22045e-16	-2.22045e-16	-2.22045e-16	-2.22045e-16	-2.22045e-16	-2.22045e-16	-2.22045e-16	-2.22045e-16	-2.22045e-16	-2.22045e-16	-2.22045e-16	-2.22045e-16	-2.22045e-16	-2.22045e-16	-2.22045e-16	-2.22045e-16	-2.22045e-16	-2.22045e-16	-2.22045e-16	-2.22045e-16	-2.22045e-16	-2.22045e-16	-2.22045e-16	-2.22045e-16	-2.22045e-16	-2.22045e-16	-2.22045e-16	-2.22045e-16	-2.22045e-16	-2.22045e-16	-2.22045e-16	-2.22045e-16	-2.22045e-16	-2.22045e-16	-2.22045e-16
-6.66134e-16	-6.66134e-16	-6.66134e-16	-6.66134e-16	-6.66134e-16	-6.66134e-16	-6.66134e-16	-6.66134e-16	-6.66134e-16	-6.66134e-16	-6.66134e-16	-6.66134e-16	-6.66134e-16	-6.66134e-16	-6.66134e-16	-6.66134e-16	-6.66134e-16	-6.66134e-16	-6.66134e-16	-6.66134e-16	-6.66134e-16	-6.66134e-16	-6.66134e-16	-6.66134e-16	-6.66134e-16	-6.66134e-16	-6.66134e-16	-6.66134e-16	-6.66134e-16	-6.66134e-16	-6.66134e-16	-6.66134e-16	-6.66134e-16	-6.66134e-16	-6.66134e-16	-6.66134e-16	-6.66134e-16	-6.66134e-16	-6.66134e-16	-6.66134e-16	-6.66134e-16	-6.66134e-16	-6.66134e-16	-6.66134e-16	-6.66134e-16	-6.66134e-16	-6.66134e-16	-6.66134e-16	-6.66134e-16	-6.66134e-16
-0.874165	-0.874165	-0.874165	-0.874165	-0.874165	-0.874165	-0.874165	-0.874165	-0.874165	-0.874165	-0.874165	-0.874165	-0.874165	-0.874165	-0.874165	-0.874165	-0.874165	16.6091	-0.874165	-0.874165	-0.874165	-0.874165	-0.874165	-0.874165	-0.874165	-0.874165	-0.874165	-0.874165	-0.874165	-0.874165	-0.874165	-0.874165	-0.874165	-0.874165	-0.874165	-0.874165	-0.874165	-0.874165	-0.874165	-0.874165	-0.874165	-0.874165	-0.874165	-0.874165	-0.874165	-0.874165	-0.874165	-0.874165	-0.874165	-0.874165
14.8608	-2.62249	-2.62249	-2.62249	-2.62249	14.8608	-2.62249	-2.62249	-2.62249	-2.62249	-2.62249	-2.62249	-2.62249	-2.62249	-2.62249	-2.62249	14.8608	-2.62249	-2.62249	-2.62249	-2.62249	-2.62249	-2.62249	-2.62249	-2.62249	-2.62249	-2.62249	-2.62249	-2.62249	-2.62249	-2.62249	-2.62249	-2.62249	-2.62249	-2.62249	-2.62249	-2.62249	-2.62249	-2.62249	-2.62249	-2.62249	-2.62249	-2.62249	-2.62249	-2.62249	-2.62249	-2.62249	-2.62249	-2.62249	-2.62249
-6.66134e-16	-6.66134e-16	-6.66134e-16	-6.66134e-16	-6.66134e-16	-6.66134e-16	-6.66134e-16	-6.66134e-16	-6.66134e-16	-6.66134e-16	-6.66134e-16	-6.66134e-16	-6.66134e-16	-6.66134e-16	-6.66134e-16	-6.66134e-16	-6.66134e-16	-6.66134e-16	-6.66134e-16	-6.66134e-16	-6.66134e-16	-6.66134e-16	-6.66134e-16	-6.66134e-16	-6.66134e-16	-6.66134e-16	-6.66134e-16	-6.66134e-16	17.4833	-6.66134e-16	-6.66134e-16	-6.66134e-16	-6.66134e-16	-6.66134e-16	-6.66134e-16	-6.66134e-16	-6.66134e-16	-6.66134e-16	-6.66134e-16	-6.66134e-16	-6.66134e-16	-6.66134e-16	-6.66134e-16	-6.66134e-16	-6.66134e-16	-6.66134e-16	-6.66134e-16	-6.66134e-16	-6.66134e-16	-6.66134e-16
-6.66134e-16	-6.66134e-16	-6.66134e-16	-6.66134e-16	-6.66134e-16	-6.66134e-16	-6.66134e-16	-6.66134e-16	-6.66134e-16	-6.66134e-16	-6.66134e-16	-6.66134e-16	-6.66134e-16	-6.66134e-16	-6.66134e-16	-6.66134e-16	-6.66134e-16	-6.66134e-16	-6.66134e-16	-6.66134e-16	-6.66134e-16	-6.66134e-16	-6.66134e-16	-6.66134e-16	-6.66134e-16	-6.66134e-16	-6.66134e-16	-6.66134e-16	-6.66134e-16	-6.66134e-16	-6.66134e-16	-6.66134e-16	-6.66134e-16	-6.66134e-16	-6.66134e-16	-6.66134e-16	-6.66134e-16	-6.66134e-16	-6.66134e-16	-6.66134e-16	-6.66134e-16	-6.66134e-16	-6.66134e-16	-6.66134e-16	-6.66134e-16	-6.66134e-16	-6.66134e-16	-6.66134e-16	-6.66134e-16	-6.66134e-16
-2.62249	14.8608	-2.62249	-2.62249	14.8608	-2.62249	-2.62249	-2.62249	-2.62249	-2.62249	-2.62249	-2.62249	-2.62249	-2.62249	-2.62249	14.8608	-2.62249	-2.62249	-2.62249	-2.62249	-2.62249	-2.62249	-2.62249	-2.62249	-2.62249	-2.62249	-2.62249	-2.62249	-2.62249	-2.62249	-2.62249	-2.62249	-2.62249	-2.62249	-2.62249	-2.62249	-2.62249	-2.62249	-2.62249	-2.62249	-2.62249	-2.62249	-2.62249	-2.62249	-2.62249	-2.62249	-2.62249	-2.62249	-2.62249	-2.62249
-2.22045e-16	-2.22045e-16	-2.22045e-16	-2.22045e-16	-2.22045e-16	-2.22045e-16	-2.22045e-16	-2.22045e-16	-2.22045e-16	-2.22045e-16	-2.22045e-16	-2.22045e-16	-2.22045e-16	-2.22045e-16	-2.22045e-16	-2.22045e-16	-2.22045e-16	-2.22045e-16	-2.22045e-16	-2.22045e-16	-2.22045e-16	-2.22045e-16	-2.22045e-16	-2.22045e-16	-2.22045e-16	-2.22045e-16	-2.22045e-16	-2.22045e-16	-2.22045e-16	-2.22045e-16	-2.22045e-16	-2.22045e-16	-2.22045e-16	-2.22045e-16	-2.22045e-16	-2.22045e-16	-2.22045e-16	-2.22045e-16	-2.22045e-16	-2.22045e-16	-2.22045e-16	-2.22045e-16	-2.22045e-16	-2.22045e-16	-2.22045e-16	-2.22045e-16	-2.22045e-16	-2.22045e-16	-2.22045e-16	-2.22045e-16
-0.874165	-0.874165	-0.874165	-0.874165	-0.874165	-0.874165	16.6091	-0.874165	-0.874165	-0.874165	-0.874165	-0.874165	-0.874165	-0.874165	-0.874165	-0.874165	-0.874165	-0.874165	-0.874165	-0.874165	-0.874165	-0.874165	-0.874165	-0.874165	-0.874165	-0.874165	-0.874165	-0.874165	-0.874165	-0.874165	-0.874165	-0.874165	-0.874165	-0.874165	-0.874165	-0.874165	-0.874165	-0.874165	-0.874165	-0.874165	-0.874165	-0.874165	-0.874165	-0.874165	-0.874165	-0.874165	-0.874165	-0.874165	-0.874165	-0.874165
-0.874165	-0.874165	-0.874165	-0.874165	-0.874165	-0.874165	-0.874165	-0.874165	-0.874165	-0.874165	-0.874165	16.6091	-0.874165	-0.874165	-0.874165	-0.874165	-0.874165	-0.874165	-0.874165	-0.874165	-0.874165	-0.874165	-0.874165	-0.874165	-0.874165	-0.874165	-0.874165	-0.874165	-0.874165	-0.874165	-0.874165	-0.874165	-0.874165	-0.874165	-0.874165	-0.874165	-0.874165	-0.874165	-0.874165	-0.874165	-0.874165	-0.874165	-0.874165	-0.874165	-0.874165	-0.874165	-0.874165	-0.874165	-0.874165	-0.874165
-2.22045e-16	-2.22045e-16	-2.22045e-16	-2.22045e-16	-2.22045e-16	-2.22045e-16	-2.22045e-16	-2.22045e-16	-2.22045e-16	-2.22045e-16	-2.22045e-16	-2.22045e-16	-2.22045e-16	-2.22045e-16	-2.22045e-16	-2.22045e-16	-2.22045e-16	-2.22045e-16	-2.22045e-16	-2.22045e-16	-2.22045e-16	17.4833	-2.22045e-16	-2.22045e-16	-2.22045e-16	-2.22045e-16	-2.22045e-16	-2.22045e-16	-2.22045e-16	-2.22045e-16	-2.22045e-16	-2.22045e-16	-2.22045e-16	-2.22045e-16	-2.22045e-16	-2.22045e-16	-2.22045e-16	-2.22045e-16	-2.22045e-16	-2.22045e-16	-2.22045e-16	-2.22045e-16	-2.22045e-16	-2.22045e-16	-2.22045e-16	-2.22045e-16	-2.22045e-16	-2.22045e-16	-2.22045e-16	-2.22045e-16
-2.22045e-16	-2.22045e-16	-2.22045e-16	-2.22045e-16	-2.22045e-16	-2.22045e-16	-2.22045e-16	-2.22045e-16	-2.22045e-16	-2.22045e-16	-2.22045e-16	-2.22045e-16	-2.22045e-16	-2.22045e-16	-2.22045e-16	-2.22045e-16	-2.22045e-16	-2.22045e-16	-2.22045e-16	-2.22045e-16	-2.22045e-16	-2.22045e-16	-2.22045e-16	-2.22045e-16	-2.22045e-16	-2.22045e-16	-2.22045e-16	-2.22045e-16	-2.22045e-16	-2.22045e-16	-2.22045e-16	-2.22045e-16	-2.22045e-16	-2.22045e-16	-2.22045e-16	-2.22045e-16	-2.22045e-16	-2.22045e-16	-2.22045e-16	-2.22045e-16	-2.22045e-16	-2.22045e-16	-2.22045e-16	-2.22045e-16	-2.22045e-16	-2.22045e-16	-2.22045e-16	-2.22045e-16	-2.22045e-16	-2.22045e-16
-0.874165	-0.874165	16.6091	-0.874165	-0.874165	-0.874165	-0.874165	-0.874165	-0.874165	-0.874165	-0.874165	-0.874165	-0.874165	-0.874165	-0.874165	-0.874165	-0.874165	-0.874165	-0.874165	-0.874165	-0.874165	-0.874165	-0.874165	-0.874165	-0.874165	-0.874165	-0.874165	-0.874165	-0.874165	-0.874165	-0.874165	-0.874165	-0.874165	-0.874165	-0.874165	-0.874165	-0.874165	-0.874165	-0.874165	-0.874165	-0.874165	-0.874165	-0.874165	-0.874165	-0.874165	-0.874165	-0.874165	-0.874165	-0.874165	-0.874165
-2.22045e-16	-2.22045e-16	-2.22045e-16	-2.22045e-16	-2.22045e-16	-2.22045e-16	-2.22045e-16	-2.22045e-16	-2.22045e-16	-2.22045e-16	-2.22045e-16	-2.22045e-16	-2.22045e-16	-2.22045e-16	-2.22045e-16	-2.22045e-16	-2.22045e-16	-2.22045e-16	-2.22045e-16	-2.22045e-16	-2.22045e-16	-2.22045e-16	-2.22045e-16	-2.22045e-16	-2.22045e-16	-2.22045e-16	-2.22045e-16	-2.22045e-16	-2.22045e-16	-2.22045e-16	-2.22045e-16	-2.22045e-16	-2.22045e-16	-2.22045e-16	-2.22045e-16	-2.22045e-16	-2.22045e-16	-2.22045e-16	-2.22045e-16	-2.22045e-16	-2.22045e-16	-2.22045e-16	-2.22045e-16	-2.22045e-16	-2.22045e-16	-2.22045e-16	-2.22045e-16	-2.22045e-16	-2.22045e-16	-2.22045e-16
-2.22045e-16	-2.22045e-16	-2.22045e-16	-2.22045e-16	-2.22045e-16	-2.22045e-16	-2.22045e-16	-2.22045e-16	-2.22045e-16	-2.22045e-16	-2.22045e-16	-2.22045e-16	-2.22045e-16	-2.22045e-16	-2.22045e-16	-2.22045e-16	-2.22045e-16	-2.22045e-16	-2.22045e-16	-2.22045e-16	-2.22045e-16	-2.22045e-16	-2.22045e-16	-2.22045e-16	-2.22045e-16	-2.22045e-16	-2.22045e-16	-2.22045e-16	-2.22045e-16	-2.22045e-16	-2.22045e-16	-2.22045e-16	-2.22045e-16	-2.22045e-16	-2.22045e-16	-2.22045e-16	-2.22045e-16	-2.22045e-16	-2.22045e-16	-2.22045e-16	-2.22045e-16	-2.22045e-16	-2.22045e-16	-2.22045e-16	-2.22045e-16	-2.22045e-16	17.4833	-2.22045e-16	-2.22045e-16	-2.22045e-16
-2.22045e-16	-2.22045e-16	-2.22045e-16	-2.22045e-16	-2.22045e-16	-2.22045e-16	-2.22045e-16	-2.22045e-16	-2.22045e-16	-2.22045e-16	-2.22045e-16	-2.22045e-16	-2.22045e-16	-2.22045e-16	-2.22045e-16	-2.22045e-16	-2.22045e-16	-2.22045e-16	-2.22045e-16	-2.22045e-16	-2.22045e-16	-2.22045e-16	-2.22045e-16	-2.22045e-16	-2.22045e-16	-2.22045e-16	17.4833	-2.22045e-16	-2.22045e-16	-2.22045e-16	-2.22045e-16	-2.22045e-16	-2.22045e-16	-2.22045e-16	-2.22045e-16	-2.22045e-16	-2.22045e-16	-2.22045e-16	-2.22045e-16	-2.22045e-16	-2.22045e-16	-2.22045e-16	-2.22045e-16	-2.22045e-16	-2.22045e-16	-2.22045e-16	-2.22045e-16	-2.22045e-16	-2.22045e-16	17.4833
-0.874165	-0.874165	-0.874165	-0.874165	-0.874165	-0.874165	-0.874165	-0.874165	-0.874165	-0.874165	-0.874165	-0.874165	-0.874165	-0.874165	-0.874165	-0.874165	-0.874165	-0.874165	16.6091	-0.874165	-0.874165	-0.874165	-0.874165	-0.874165	-0.874165	-0.874165	-0.874165	-0.874165	-0.874165	-0.874165	-0.874165	-0.874165	-0.874165	-0.874165	-0.874165	-0.874165	-0.874165	-0.874165	-0.874165	-0.874165	-0.874165	-0.874165	-0.874165	-0.874165	-0.874165	-0.874165	-0.874165	-0.874165	-0.874165	-0.874165
3.18198	-0.795495	-0.795495	3.18198	-0.795495	7.15946	-0.795495	-0.795495	-0.795495	-0.795495	-0.795495	-0.795495	-0.795495	-0.795495	-0.795495	-0.795495	-0.795495	-0.795495	-0.795495	-0.795495	-0.795495	-0.795495	-0.795495	-0.795495	-0.795495	-0.795495	-0.795495	3.18198	-0.795495	-0.795495	-0.795495	3.18198	-0.795495	-0.795495	-0.795495	-0.795495	-0.795495	-0.795495	-0.795495	-0.795495	-0.795495	-0.795495	-0.795495	-0.795495	-0.795495	-0.795495	-0.795495	-0.795495	3.18198	-0.795495
-0.198874	-0.198874	-0.198874	-0.198874	-0.198874	-0.198874	-0.198874	-0.198874	-0.198874	-0.198874	3.7786	-0.198874	-0.198874	-0.198874	-0.198874	-0.198874	-0.198874	-0.198874	-0.198874	-0.198874	-0.198874	3.7786	-0.198874	3.7786	7.75608	3.7786	-0.198874	3.7786	-0.198874	3.7786	3.7786	-0.198874	3.7786	3.7786	-0.198874	-0.198874	-0.198874	-0.198874	-0.198874	-0.198874	3.7786	-0.198874	3.7786	-0.198874	3.7786	-0.198874	-0.198874	-0.198874	-0.198874	-0.198874
2.98311	-0.994369	-0.994369	-0.994369	2.98311	-0.994369	-0.994369	-0.994369	-0.994369	-0.994369	-0.994369	2.98311	-0.994369	2.98311	-0.994369	2.98311	-0.994369	-0.994369	-0.994369	-0.994369	-0.994369	-0.994369	2.98311	-0.994369	-0.994369	-0.994369	-0.994369	2.98311	-0.994369	-0.994369	-0.994369	-0.994369	-0.994369	-0.994369	-0.994369	-0.994369	-0.994369	-0.994369	-0.994369	-0.994369	-0.994369	2.98311	-0.994369	-0.994369	-0.994369	-0.994369	-0.994369	-0.994369	-0.994369	-0.994369
1.19324	5.17072	-2.78423	-2.78423	1.19324	-2.78423	1.19324	1.19324	-2.78423	1.19324	-2.78423	-2.78423	-2.78423	5.17072	-2.78423	5.17072	-2.78423	5.17072	-2.78423	1.19324	-2.78423	1.19324	1.19324	1.19324	1.19324	5.17072	-2.78423	1.19324	-2.78423	-2.78423	-2.78423	-2.78423	-2.78423	-2.78423	-2.78423	-2.78423	-2.78423	-2.78423	-2.78423	-2.78423	-2.78423	-2.78423	-2.78423	-2.78423	-2.78423	-2.78423	-2.78423	-2.78423	-2.78423	-2.78423
-0.198874	-0.198874	-0.198874	-0.198874	-0.198874	-0.198874	-0.198874	-0.198874	-0.198874	-0.198874	-0.198874	-0.198874	3.7786	-0.198874	-0.198874	-0.198874	-0.198874	-0.198874	-0.198874	-0.198874	-0.198874	-0.198874	-0.198874	-0.198874	-0.198874	-0.198874	-0.198874	-0.198874	-0.198874	3.7786	-0.198874	-0.198874	-0.198874	-0.198874	-0.198874	-0.198874	-0.198874	-0.198874	-0.198874	-0.198874	-0.198874	-0.198874	-0.198874	-0.198874	-0.198874	-0.198874	-0.198874	-0.198874	-0.198874	-0.198874
-1.78986	2.18761	-1.78986	-1.78986	-1.78986	-1.78986	-1.78986	6.16509	2.18761	2.18761	-1.78986	2.18761	2.18761	-1.78986	2.18761	2.18761	-1.78986	-1.78986	-1.78986	-1.78986	-1.78986	2.18761	-1.78986	2.18761	2.18761	-1.78986	-1.78986	2.18761	-1.78986	-1.78986	-1.78986	2.18761	-1.78986	-1.78986	-1.78986	-1.78986	-1.78986	-1.78986	-1.78986	-1.78986	-1.78986	-1.78986	-1.78986	-1.78986	-1.78986	-1.78986	-1.78986	-1.78986	-1.78986	-1.78986
-0.994369	2.98311	-0.994369	2.98311	-0.994369	2.98311	-0.994369	2.98311	2.98311	-0.994369	-0.994369	-0.994369	-0.994369	-0.994369	-0.994369	-0.994369	-0.994369	-0.994369	-0.994369	-0.994369	-0.994369	-0.994369	-0.994369	2.98311	-0.994369	2.98311	-0.994369	-0.994369	2.98311	-0.994369	-0.994369	2.98311	-0.994369	-0.994369	-0.994369	-0.994369	-0.994369	-0.994369	-0.994369	-0.994369	-0.994369	-0.994369	-0.994369	-0.994369	-0.994369	-0.994369	-0.994369	-0.994369	-0.994369	2.98311
-0.596621	-0.596621	-0.596621	-0.596621	-0.596621	-0.596621	-0.596621	3.38085	-0.596621	-0.596621	-0.596621	3.38085	-0.596621	-0.596621	-0.596621	-0.596621	-0.596621	3.38085	-0.596621	-0.596621	3.38085	-0.596621	-0.596621	-0.596621	-0.596621	-0.596621	-0.596621	-0.596621	3.38085	-0.596621	3.38085	-0.596621	-0.596621	-0.596621	-0.596621	-0.596621	-0.596621	-0.596621	-0.596621	-0.596621	3.38085	3.38085	-0.596621	-0.596621	3.38085	-0.596621	-0.596621	3.38085	-0.596621	3.38085
-0.795495	-0.795495	-0.795495	-0.795495	-0.795495	-0.795495	-0.795495	-0.795495	-0.795495	-0.795495	3.18198	-0.795495	-0.795495	3.18198	-0.795495	3.18198	-0.795495	-0.795495	3.18198	-0.795495	-0.795495	-0.795495	3.18198	-0.795495	3.18198	3.18198	-0.795495	3.18198	-0.795495	3.18198	-0.795495	-0.795495	-0.795495	-0.795495	-0.795495	-0.795495	-0.795495	-0.795495	-0.795495	-0.795495	3.18198	-0.795495	-0.795495	-0.795495	-0.795495	-0.795495	-0.795495	-0.795495	-0.795495	-0.795495
-1.59099	-1.59099	-1.59099	2.38649	-1.59099	-1.59099	2.38649	-1.59099	-1.59099	-1.59099	2.38649	2.38649	-1.59099	-1.59099	-1.59099	2.38649	-1.59099	6.36396	-1.59099	2.38649	-1.59099	2.38649	-1.59099	2.38649	-1.59099	-1.59099	-1.59099	-1.59099	-1.59099	-1.59099	-1.59099	-1.59099	-1.59099	-1.59099	-1.59099	-1.59099	-1.59099	-1.59099	-1.59099	-1.59099	-1.59099	-1.59099	-1.59099	-1.59099	-1.59099	-1.59099	-1.59099	-1.59099	-1.59099	-1.59099
-1.59099	2.38649	-1.59099	2.38649	-1.59099	2.38649	-1.59099	-1.59099	-1.59099	2.38649	-1.59099	-1.59099	-1.59099	-1.59099	2.38649	2.38649	-1.59099	2.38649	2.38649	-1.59099	2.38649	-1.59099	2.38649	-1.59099	-1.59099	-1.59099	-1.59099	2.38649	-1.59099	-1.59099	-1.59099	-1.59099	-1.59099	-1.59099	-1.59099	-1.59099	-1.59099	-1.59099	-1.59099	-1.59099	-1.59099	-1.59099	-1.59099	-1.59099	-1.59099	-1.59099	2.38649	2.38649	-1.59099	-1.59099
-2.18761	-2.18761	1.78986	-2.18761	1.78986	-2.18761	-2.18761	1.78986	-2.18761	1.78986	-2.18761	-2.18761	1.78986	1.78986	1.78986	1.78986	1.78986	-2.18761	1.78986	1.78986	1.78986	-2.18761	1.78986	1.78986	1.78986	1.78986	-2.18761	1.78986	-2.18761	-2.18761	-2.18761	-2.18761	-2.18761	-2.18761	-2.18761	-2.18761	-2.18761	-2.18761	-2.18761	-2.18761	-2.18761	-2.18761	-2.18761	-2.18761	1.78986	-2.18761	-2.18761	-2.18761	-2.18761	-2.18761
-0.198874	-0.198874	-0.198874	-0.198874	-0.198874	3.7786	-0.198874	-0.198874	-0.198874	-0.198874	-0.198874	-0.198874	-0.198874	-0.198874	-0.198874	-0.198874	-0.198874	-0.198874	-0.198874	-0.198874	-0.198874	-0.198874	3.7786	-0.198874	-0.198874	-0.198874	3.7786	-0.198874	3.7786	-0.198874	-0.198874	-0.198874	-0.198874	-0.198874	3.7786	-0.198874	-0.198874	-0.198874	-0.198874	-0.198874	-0.198874	-0.198874	-0.198874	-0.198874	-0.198874	-0.198874	-0.198874	-0.198874	-0.198874	-0.198874
2.18761	-1.78986	2.18761	2.18761	-1.78986	-1.78986	2.18761	2.18761	-1.78986	2.18761	-1.78986	2.18761	-1.78986	2.18761	-1.78986	-1.78986	-1.78986	-1.78986	-1.78986	2.18761	-1.78986	2.18761	2.18761	-1.78986	2.18761	-1.78986	2.18761	-1.78986	-1.78986	-1.78986	-1.78986	-1.78986	-1.78986	-1.78986	-1.78986	-1.78986	-1.78986	-1.78986	-1.78986	-1.78986	-1.78986	-1.78986	-1.78986	-1.78986	-1.78986	-1.78986	-1.78986	-1.78986	-1.78986	-1.78986
-0.596621	-0.596621	-0.596621	-0.596621	-0.596621	-0.596621	3.38085	-0.596621	3.38085	-0.596621	-0.596621	-0.596621	-0.596621	-0.596621	-0.596621	3.38085	-0.596621	-0.596621	-0.596621	-0.596621	-0.596621	-0.596621	3.38085	-0.596621	-0.596621	-0.596621	-0.596621	-0.596621	-0.596621	-0.596621	-0.596621	-0.596621	-0.596621	3.38085	3.38085	-0.596621	-0.596621	-0.596621	-0.596621	-0.596621	-0.596621	-0.596621	-0.596621	-0.596621	-0.596621	-0.596621	-0.596621	-0.596621	-0.596621	-0.596621
1.19324	-2.78423	1.19324	1.19324	-2.78423	1.19324	-2.78423	1.19324	5.17072	-2.78423	1.19324	1.19324	1.19324	-2.78423	1.19324	1.19324	-2.78423	-2.78423	1.19324	1.19324	5.17072	-2.78423	-2.78423	5.17072	-2.78423	-2.78423	1.19324	1.19324	-2.78423	-2.78423	-2.78423	-2.78423	-2.78423	-2.78423	-2.78423	-2.78423	-2.78423	-2.78423	-2.78423	-2.78423	-2.78423	-2.78423	-2.78423	-2.78423	-2.78423	-2.78423	-2.78423	-2.78423	-2.78423	-2.78423
-0.198874	-0.198874	-0.198874	-0.198874	-0.198874	-0.198874	-0.198874	-0.198874	-0.198874	-0.198874	-0.198874	3.7786	-0.198874	-0.198874	-0.198874	-0.198874	-0.198874	-0.198874	-0.198874	-0.198874	-0.198874	-0.198874	-0.198874	-0.198874	-0.198874	-0.198874	-0.198874	3.7786	-0.198874	-0.198874	-0.198874	-0.198874	-0.198874	-0.198874	-0.198874	-0.198874	-0.198874	-0.198874	-0.198874	-0.198874	-0.198874	-0.198874	-0.198874	-0.198874	-0.198874	-0.198874	-0.198874	3.7786	3.7786	3.7786
5.96621	-1.98874	1.98874	-1.98874	-1.98874	-1.98874	-1.98874	-1.98874	-1.98874	-1.98874	5.96621	-1.98874	-1.98874	9.94369	1.98874	-1.98874	-1.98874	1.98874	-1.98874	-1.98874	-1.98874	-1.98874	-1.98874	1.98874	-1.98874	1.98874	-1.98874	5.96621	-1.98874	1.98874	-1.98874	-1.98874	-1.98874	-1.98874	-1.98874	-1.98874	-1.98874	-1.98874	1.98874	-1.98874	1.98874	-1.98874	-1.98874	-1.98874	-1.98874	-1.98874	-1.98874	-1.98874	-1.98874	-1.98874
-1.39212	2.58536	-1.39212	2.58536	-1.39212	2.58536	-1.39212	-1.39212	-1.39212	2.58536	-1.39212	-1.39212	-1.39212	2.58536	2.58536	2.58536	-1.39212	-1.39212	-1.39212	-1.39212	-1.39212	2.58536	-1.39212	2.58536	-1.39212	2.58536	-1.39212	2.58536	-1.39212	-1.39212	-1.39212	-1.39212	-1.39212	-1.39212	-1.39212	-1.39212	-1.39212	-1.39212	-1.39212	-1.39212	-1.39212	-1.39212	-1.39212	-1.39212	-1.39212	-1.39212	-1.39212	-1.39212	-1.39212	-1.39212
-0.596621	-0.596621	-0.596621	3.38085	-0.596621	3.38085	-0.596621	-0.596621	3.38085	-0.596621	-0.596621	-0.596621	-0.596621	-0.596621	-0.596621	-0.596621	-0.596621	-0.596621	-0.596621	-0.596621	-0.596621	-0.596621	-0.596621	-0.596621	-0.596621	-0.596621	-0.596621	-0.596621	-0.596621	-0.596621	-0.596621	-0.596621	-0.596621	-0.596621	-0.596621	-0.596621	-0.596621	-0.596621	-0.596621	-0.596621	-0.596621	-0.596621	-0.596621	-0.596621	-0.596621	-0.596621	-0.596621	-0.596621	-0.596621	-0.596621
-0.198874	-0.198874	-0.198874	-0.198874	-0.198874	-0.198874	-0.198874	-0.198874	-0.198874	-0.198874	-0.198874	-0.198874	-0.198874	-0.198874	-0.198874	-0.198874	3.7786	-0.198874	-0.198874	-0.198874	-0.198874	-0.198874	-0.198874	-0.198874	-0.198874	-0.198874	-0.198874	-0.198874	-0.198874	-0.198874	-0.198874	-0.198874	-0.198874	-0.198874	-0.198874	-0.198874	-0.198874	3.7786	-0.198874	-0.198874	-0.198874	3.7786	-0.198874	-0.198874	-0.198874	-0.198874	-0.198874	-0.198874	-0.198874	-0.198874
-1.19324	-1.19324	2.78423	-1.19324	2.78423	2.78423	-1.19324	-1.19324	2.78423	-1.19324	2.78423	-1.19324	-1.19324	-1.19324	2.78423	-1.19324	-1.19324	-1.19324	-1.19324	-1.19324	-1.19324	2.78423	-1.19324	2.78423	-1.19324	-1.19324	-1.19324	-1.19324	-1.19324	-1.19324	-1.19324	-1.19324	-1.19324	-1.19324	-1.19324	-1.19324	-1.19324	-1.19324	-1.19324	-1.19324	-1.19324	-1.19324	-1.19324	-1.19324	-1.19324	-1.19324	-1.19324	-1.19324	-1.19324	-1.19324
-0.397748	-0.397748	-0.397748	-0.397748	-0.397748	-0.397748	-0.397748	-0.397748	-0.397748	-0.397748	-0.397748	-0.397748	-0.397748	3.57973	-0.397748	-0.397748	-0.397748	-0.397748	3.57973	-0.397748	-0.397748	-0.397748	-0.397748	-0.397748	-0.397748	-0.397748	-0.397748	3.57973	-0.397748	-0.397748	-0.397748	-0.397748	-0.397748	-0.397748	-0.397748	-0.397748	-0.397748	-0.397748	-0.397748	-0.397748	-0.397748	-0.397748	-0.397748	-0.397748	-0.397748	-0.397748	-0.397748	-0.397748	-0.397748	-0.397748
2.22045e-16	2.22045e-16	2.22045e-16	2.22045e-16	2.22045e-16	2.22045e-16	2.22045e-16	2.22045e-16	2.22045e-16	2.22045e-16	2.22045e-16	2.22045e-16	2.22045e-16	2.22045e-16	2.22045e-16	2.22045e-16	2.22045e-16	2.22045e-16	2.22045e-16	2.22045e-16	2.22045e-16	2.22045e-16	2.22045e-16	2.22045e-16	3.97748	3.97748	2.22045e-16	3.97748	2.22045e-16	2.22045e-16	2.22045e-16	2.22045e-16	2.22045e-16	2.22045e-16	2.22045e-16	2.22045e-16	2.22045e-16	2.22045e-16	3.97748	2.22045e-16	2.22045e-16	2.22045e-16	2.22045e-16	2.22045e-16	2.22045e-16	2.22045e-16	2.22045e-16	2.22045e-16	2.22045e-16	2.22045e-16
-1.39212	-1.39212	2.58536	2.58536	-1.39212	-1.39212	-1.39212	2.58536	-1.39212	-1.39212	-1.39212	-1.39212	-1.39212	-1.39212	2.58536	2.58536	-1.39212	2.58536	2.58536	-1.39212	-1.39212	2.58536	-1.39212	-1.39212	-1.39212	6.56284	-1.39212	2.58536	-1.39212	-1.39212	-1.39212	-1.39212	-1.39212	-1.39212	-1.39212	-1.39212	-1.39212	-1.39212	-1.39212	-1.39212	-1.39212	-1.39212	-1.39212	-1.39212	-1.39212	-1.39212	-1.39212	-1.39212	-1.39212	-1.39212
-0.795495	-0.795495	3.18198	-0.795495	-0.795495	3.18198	-0.795495	-0.795495	-0.795495	-0.795495	-0.795495	-0.795495	3.18198	-0.795495	-0.795495	-0.795495	-0.795495	-0.795495	-0.795495	3.18198	-0.795495	-0.795495	-0.795495	-0.795495	-0.795495	-0.795495	-0.795495	-0.795495	-0.795495	-0.795495	-0.795495	-0.795495	-0.795495	-0.795495	-0.795495	-0.795495	-0.795495	-0.795495	3.18198	-0.795495	-0.795495	-0.795495	-0.795495	-0.795495	-0.795495	-0.795495	-0.795495	-0.795495	-0.795495	-0.795495
-0.198874	-0.198874	-0.198874	-0.198874	-0.198874	-0.198874	-0.198874	-0.198874	-0.198874	3.7786	-0.198874	-0.198874	-0.198874	-0.198874	-0.198874	-0.198874	-0.198874	-0.198874	-0.198874	-0.198874	-0.198874	-0.198874	-0.198874	-0.198874	-0.198874	-0.198874	-0.198874	-0.198874	-0.198874	-0.198874	-0.198874	-0.198874	-0.198874	-0.198874	-0.198874	-0.198874	3.7786	-0.198874	-0.198874	-0.198874	-0.198874	-0.198874	-0.198874	7.75608	-0.198874	-0.198874	3.7786	-0.198874	-0.198874	-0.198874
-1.78986	2.18761	-1.78986	2.18761	-1.78986	6.16509	-1.78986	-1.78986	-1.78986	-1.78986	-1.78986	2.18761	2.18761	2.18761	2.18761	-1.78986	2.18761	-1.78986	-1.78986	-1.78986	2.18761	-1.78986	2.18761	-1.78986	2.18761	2.18761	-1.78986	-1.78986	-1.78986	-1.78986	-1.78986	-1.78986	-1.78986	-1.78986	-1.78986	-1.78986	-1.78986	-1.78986	-1.78986	-1.78986	-1.78986	-1.78986	-1.78986	-1.78986	2.18761	-1.78986	-1.78986	-1.78986	-1.78986	-1.78986
2.38649	-1.59099	2.38649	-1.59099	10.3414	-1.59099	2.38649	-1.59099	-1.59099	-1.59099	-1.59099	-1.59099	2.38649	-1.59099	2.38649	-1.59099	-1.59099	-1.59099	-1.59099	-1.59099	-1.59099	-1.59099	-1.59099	-1.59099	-1.59099	-1.59099	-1.59099	2.38649	-1.59099	-1.59099	2.38649	-1.59099	-1.59099	-1.59099	-1.59099	-1.59099	-1.59099	-1.59099	-1.59099	-1.59099	-1.59099	-1.59099	-1.59099	-1.59099	2.38649	-1.59099	-1.59099	-1.59099	-1.59099	-1.59099
-1.39212	-1.39212	-1.39212	6.56284	2.58536	-1.39212	-1.39212	2.58536	-1.39212	-1.39212	-1.39212	-1.39212	-1.39212	-1.39212	2.58536	-1.39212	2.58536	-1.39212	-1.39212	2.58536	-1.39212	-1.39212	2.58536	-1.39212	2.58536	2.58536	-1.39212	-1.39212	-1.39212	-1.39212	-1.39212	-1.39212	-1.39212	-1.39212	2.58536	-1.39212	-1.39212	-1.39212	-1.39212	-1.39212	-1.39212	-1.39212	-1.39212	-1.39212	-1.39212	-1.39212	-1.39212	-1.39212	-1.39212	-1.39212
-1.39212	2.58536	-1.39212	-1.39212	-1.39212	-1.39212	-1.39212	-1.39212	-1.39212	6.56284	-1.39212	-1.39212	-1.39212	-1.39212	2.58536	2.58536	-1.39212	2.58536	-1.39212	2.58536	2.58536	-1.39212	2.58536	2.58536	2.58536	6.56284	2.58536	2.58536	-1.39212	-1.39212	-1.39212	-1.39212	-1.39212	-1.39212	-1.39212	-1.39212	-1.39212	-1.39212	-1.39212	-1.39212	-1.39212	-1.39212	-1.39212	-1.39212	-1.39212	-1.39212	-1.39212	-1.39212	-1.39212	-1.39212
2.78423	6.76171	-1.19324	-1.19324	-1.19324	-1.19324	-1.19324	2.78423	2.78423	-1.19324	-1.19324	2.78423	-1.19324	-1.19324	-1.19324	-1.19324	-1.19324	-1.19324	-1.19324	-1.19324	-1.19324	-1.19324	-1.19324	2.78423	2.78423	2.78423	-1.19324	2.78423	-1.19324	-1.19324	-1.19324	-1.19324	-1.19324	-1.19324	-1.19324	-1.19324	-1.19324	-1.19324	-1.19324	-1.19324	2.78423	-1.19324	-1.19324	-1.19324	-1.19324	2.78423	-1.19324	-1.19324	-1.19324	-1.19324
-1.59099	-1.59099	-1.59099	-1.59099	2.38649	-1.59099	-1.59099	2.38649	2.38649	-1.59099	2.38649	2.38649	2.38649	-1.59099	-1.59099	-1.59099	2.38649	2.38649	-1.59099	-1.59099	-1.59099	-1.59099	-1.59099	6.36396	-1.59099	-1.59099	-1.59099	-1.59099	-1.59099	-1.59099	-1.59099	-1.59099	2.38649	-1.59099	2.38649	-1.59099	-1.59099	-1.59099	-1.59099	-1.59099	-1.59099	-1.59099	-1.59099	-1.59099	-1.59099	-1.59099	-1.59099	-1.59099	-1.59099	-1.59099
-0.994369	-0.994369	-0.994369	-0.994369	-0.994369	-0.994369	2.98311	-0.994369	-0.994369	-0.994369	-0.994369	-0.994369	-0.994369	-0.994369	-0.994369	-0.994369	-0.994369	2.98311	2.98311	6.96058	-0.994369	-0.994369	-0.994369	-0.994369	-0.994369	-0.994369	6.96058	2.98311	-0.994369	-0.994369	-0.994369	-0.994369	-0.994369	-0.994369	-0.994369	-0.994369	-0.994369	-0.994369	-0.994369	2.98311	-0.994369	-0.994369	-0.994369	-0.994369	-0.994369	-0.994369	-0.994369	-0.994369	-0.994369	-0.994369
5.55112e-17	5.55112e-17	5.55112e-17	5.55112e-17	5.55112e-17	5.55112e-17	5.55112e-17	5.55112e-17	5.55112e-17	5.55112e-17	5.55112e-17	5.55112e-17	5.55112e-17	5.55112e-17	5.55112e-17	5.55112e-17	5.55112e-17	5.55112e-17	5.55112e-17	5.55112e-17	5.55112e-17	5.55112e-17	5.55112e-17	5.55112e-17	5.55112e-17	5.55112e-17	5.55112e-17	5.55112e-17	5.55112e-17	5.55112e-17	5.55112e-17	5.55112e-17	5.55112e-17	5.55112e-17	5.55112e-17	5.55112e-17	5.55112e-17	5.55112e-17	5.55112e-17	5.55112e-17	5.55112e-17	5.55112e-17	5.55112e-17	5.55112e-17	5.55112e-17	5.55112e-17	5.55112e-17	5.55112e-17	5.55112e-17	5.55112e-17
-1.19935	-1.19935	-1.19935	-1.19935	-1.19935	-1.19935	-1.19935	-1.19935	-1.19935	-1.19935	22.7876	-1.19935	-1.19935	-1.19935	-1.19935	-1.19935	-1.19935	-1.19935	-1.19935	-1.19935	-1.19935	-1.19935	-1.19935	-1.19935	-1.19935	-1.19935	-1.19935	-1.19935	-1.19935	-1.19935	-1.19935	-1.19935	-1.19935	-1.19935	-1.19935	-1.19935	-1.19935	-1.19935	-1.19935	-1.19935	-1.19935	-1.19935	-1.19935	-1.19935	-1.19935	-1.19935	-1.19935	-1.19935	-1.19935	-1.19935
-0.599675	-0.599675	-0.599675	-0.599675	-0.599675	-0.599675	-0.599675	11.3938	-0.599675	-0.599675	-0.599675	-0.599675	-0.599675	-0.599675	-0.599675	-0.599675	-0.599675	-0.599675	-0.599675	-0.599675	-0.599675	-0.599675	-0.599675	-0.599675	-0.599675	-0.599675	-0.599675	-0.599675	-0.599675	-0.599675	-0.599675	-0.599675	-0.599675	-0.599675	-0.599675	-0.599675	-0.599675	-0.599675	-0.599675	-0.599675	-0.599675	-0.599675	-0.599675	-0.599675	-0.599675	-0.599675	-0.599675	-0.599675	-0.599675	-0.599675
5.55112e-17	5.55112e-17	5.55112e-17	5.55112e-17	5.55112e-17	5.55112e-17	5.55112e-17	5.55112e-17	5.55112e-17	5.55112e-17	5.55112e-17	5.55112e-17	5.55112e-17	5.55112e-17	5.55112e-17	5.55112e-17	5.55112e-17	5.55112e-17	5.55112e-17	5.55112e-17	5.55112e-17	5.55112e-17	5.55112e-17	5.55112e-17	5.55112e-17	5.55112e-17	5.55112e-17	5.55112e-17	5.55112e-17	5.55112e-17	5.55112e-17	5.55112e-17	5.55112e-17	5.55112e-17	5.55112e-17	5.55112e-17	5.55112e-17	5.55112e-17	5.55112e-17	5.55112e-17	5.55112e-17	5.55112e-17	5.55112e-17	5.55112e-17	11.9935	5.55112e-17	5.55112e-17	5.55112e-17	5.55112e-17	5.55112e-17
5.55112e-17	5.55112e-17	5.55112e-17	5.55112e-17	5.55112e-17	5.55112e-17	5.55112e-17	5.55112e-17	5.55112e-17	5.55112e-17	5.55112e-17	5.55112e-17	5.55112e-17	5.55112e-17	5.55112e-17	5.55112e-17	5.55112e-17	5.55112e-17	5.55112e-17	5.55112e-17	5.55112e-17	5.55112e-17	5.55112e-17	5.55112e-17	5.55112e-17	5.55112e-17	5.55112e-17	5.55112e-17	5.55112e-17	5.55112e-17	5.55112e-17	5.55112e-17	5.55112e-17	5.55112e-17	5.55112e-17	5.55112e-17	5.55112e-17	5.55112e-17	11.9935	5.55112e-17	5.55112e-17	5.55112e-17	5.55112e-17	5.55112e-17	5.55112e-17	5.55112e-17	5.55112e-17	5.55112e-17	5.55112e-17	5.55112e-17
-0.599675	-0.599675	-0.599675	-0.599675	-0.599675	-0.599675	-0.599675	-0.599675	-0.599675	-0.599675	-0.599675	-0.599675	-0.599675	-0.599675	-0.599675	-0.599675	-0.599675	11.3938	-0.599675	-0.599675	-0.599675	-0.599675	-0.599675	-0.599675	-0.599675	-0.599675	-0.599675	-0.599675	-0.599675	-0.599675	-0.599675	-0.599675	-0.599675	-0.599675	-0.599675	-0.599675	-0.599675	-0.599675	-0.599675	-0.599675	-0.599675	-0.599675	-0.599675	-0.599675	-0.599675	-0.599675	-0.599675	-0.599675	-0.599675	-0.599675
-1.79902	-1.79902	-1.79902	-1.79902	-1.79902	-1.79902	-1.79902	-1.79902	-1.79902	-1.79902	-1.79902	-1.79902	-1.79902	22.188	-1.79902	10.1945	-1.79902	-1.79902	-1.79902	-1.79902	-1.79902	10.1945	10.1945	-1.79902	-1.79902	-1.79902	-1.79902	-1.79902	-1.79902	-1.79902	-1.79902	-1.79902	-1.79902	-1.79902	-1.79902	-1.79902	-1.79902	-1.79902	-1.79902	-1.79902	-1.79902	-1.79902	-1.79902	-1.79902	-1.79902	-1.79902	-1.79902	-1.79902	-1.79902	-1.79902
0	0	0	0	0	0	0	0	0	0	0	0	0	0	0	0	0	0	0	0	0	0	0	0	0	0	0	0	0	0	0	0	0	0	0	0	0	0	0	0	0	0	0	0	0	0	0	0	0	0
-1.19935	-1.19935	-1.19935	-1.19935	-1.19935	10.7941	-1.19935	10.7941	-1.19935	-1.19935	-1.19935	-1.19935	-1.19935	-1.19935	-1.19935	-1.19935	-1.19935	-1.19935	-1.19935	-1.19935	-1.19935	-1.19935	-1.19935	-1.19935	10.7941	-1.19935	-1.19935	-1.19935	-1.19935	-1.19935	-1.19935	-1.19935	-1.19935	-1.19935	-1.19935	-1.19935	-1.19935	-1.19935	-1.19935	-1.19935	-1.19935	-1.19935	-1.19935	-1.19935	-1.19935	-1.19935	-1.19935	-1.19935	-1.19935	-1.19935
-0.599675	-0.599675	-0.599675	-0.599675	-0.599675	-0.599675	-0.599675	11.3938	-0.599675	-0.599675	-0.599675	-0.599675	-0.599675	-0.599675	-0.599675	-0.599675	-0.599675	-0.599675	-0.599675	-0.599675	-0.599675	-0.599675	-0.599675	-0.599675	-0.599675	-0.599675	-0.599675	-0.599675	-0.599675	-0.599675	-0.599675	-0.599675	-0.599675	-0.599675	-0.599675	-0.599675	-0.599675	-0.599675	-0.599675	-0.599675	-0.599675	-0.599675	-0.599675	-0.599675	-0.599675	-0.599675	-0.599675	-0.599675	-0.599675	-0.599675
-0.599675	-0.599675	-0.599675	-0.599675	-0.599675	-0.599675	-0.599675	11.3938	-0.599675	-0.599675	-0.599675	-0.599675	-0.599675	-0.599675	-0.599675	-0.599675	-0.599675	-0.599675	-0.599675	-0.599675	23.3873	-0.599675	-0.599675	-0.599675	-0.599675	-0.599675	-0.599675	-0.599675	-0.599675	-0.599675	-0.599675	-0.599675	-0.599675	-0.599675	-0.599675	-0.599675	-0.599675	-0.599675	-0.599675	-0.599675	-0.599675	-0.599675	-0.599675	-0.599675	-0.599675	-0.599675	-0.599675	-0.599675	-0.599675	-0.599675
5.55112e-17	5.55112e-17	5.55112e-17	5.55112e-17	5.55112e-17	5.55112e-17	5.55112e-17	5.55112e-17	5.55112e-17	5.55112e-17	5.55112e-17	5.55112e-17	5.55112e-17	5.55112e-17	5.55112e-17	5.55112e-17	5.55112e-17	5.55112e-17	5.55112e-17	5.55112e-17	5.55112e-17	5.55112e-17	5.55112e-17	5.55112e-17	5.55112e-17	5.55112e-17	5.55112e-17	5.55112e-17	5.55112e-17	5.55112e-17	5.55112e-17	5.55112e-17	5.55112e-17	5.55112e-17	5.55112e-17	5.55112e-17	5.55112e-17	5.55112e-17	5.55112e-17	5.55112e-17	5.55112e-17	5.55112e-17	5.55112e-17	5.55112e-17	5.55112e-17	5.55112e-17	5.55112e-17	5.55112e-17	5.55112e-17	5.55112e-17
-0.599675	-0.599675	-0.599675	-0.599675	-0.599675	-0.599675	-0.599675	11.3938	-0.599675	-0.599675	-0.599675	-0.599675	-0.599675	-0.599675	-0.599675	-0.599675	-0.599675	-0.599675	-0.599675	-0.599675	-0.599675	-0.599675	-0.599675	-0.599675	-0.599675	-0.599675	-0.599675	-0.599675	-0.599675	-0.599675	-0.599675	-0.599675	-0.599675	-0.599675	-0.599675	-0.599675	-0.599675	-0.599675	-0.599675	-0.599675	-0.599675	-0.599675	-0.599675	-0.599675	-0.599675	-0.599675	-0.599675	-0.599675	-0.599675	-0.599675
5.55112e-17	5.55112e-17	5.55112e-17	5.55112e-17	5.55112e-17	5.55112e-17	5.55112e-17	5.55112e-17	5.55112e-17	5.55112e-17	5.55112e-17	5.55112e-17	5.55112e-17	5.55112e-17	5.55112e-17	5.55112e-17	5.55112e-17	5.55112e-17	5.55112e-17	5.55112e-17	5.55112e-17	5.55112e-17	5.55112e-17	5.55112e-17	5.55112e-17	5.55112e-17	5.55112e-17	5.55112e-17	5.55112e-17	5.55112e-17	5.55112e-17	5.55112e-17	5.55112e-17	5.55112e-17	5.55112e-17	5.55112e-17	5.55112e-17	5.55112e-17	5.55112e-17	5.55112e-17	5.55112e-17	5.55112e-17	5.55112e-17	5.55112e-17	5.55112e-17	5.55112e-17	5.55112e-17	5.55112e-17	5.55112e-17	5.55112e-17
5.55112e-17	5.55112e-17	5.55112e-17	5.55112e-17	5.55112e-17	5.55112e-17	5.55112e-17	5.55112e-17	5.55112e-17	5.55112e-17	5.55112e-17	5.55112e-17	5.55112e-17	5.55112e-17	5.55112e-17	5.55112e-17	5.55112e-17	5.55112e-17	5.55112e-17	5.55112e-17	5.55112e-17	5.55112e-17	5.55112e-17	5.55112e-17	5.55112e-17	5.55112e-17	5.55112e-17	5.55112e-17	5.55112e-17	5.55112e-17	5.55112e-17	5.55112e-17	5.55112e-17	5.55112e-17	5.55112e-17	5.55112e-17	5.55112e-17	5.55112e-17	5.55112e-17	5.55112e-17	5.55112e-17	5.55112e-17	5.55112e-17	5.55112e-17	5.55112e-17	5.55112e-17	5.55112e-17	5.55112e-17	5.55112e-17	5.55112e-17
5.55112e-17	5.55112e-17	5.55112e-17	5.55112e-17	5.55112e-17	5.55112e-17	5.55112e-17	5.55112e-17	5.55112e-17	5.55112e-17	5.55112e-17	5.55112e-17	5.55112e-17	5.55112e-17	5.55112e-17	5.55112e-17	5.55112e-17	5.55112e-17	5.55112e-17	5.55112e-17	5.55112e-17	5.55112e-17	5.55112e-17	5.55112e-17	5.55112e-17	5.55112e-17	5.55112e-17	5.55112e-17	5.55112e-17	5.55112e-17	5.55112e-17	5.55112e-17	5.55112e-17	5.55112e-17	5.55112e-17	5.55112e-17	5.55112e-17	5.55112e-17	5.55112e-17	5.55112e-17	5.55112e-17	5.55112e-17	5.55112e-17	5.55112e-17	5.55112e-17	5.55112e-17	5.55112e-17	5.55112e-17	5.55112e-17	5.55112e-17
-1.19935	-1.19935	-1.19935	-1.19935	-1.19935	-1.19935	-1.19935	10.7941	-1.19935	-1.19935	-1.19935	-1.19935	-1.19935	-1.19935	-1.19935	-1.19935	-1.19935	-1.19935	-1.19935	10.7941	-1.19935	-1.19935	-1.19935	-1.19935	-1.19935	-1.19935	-1.19935	-1.19935	-1.19935	-1.19935	-1.19935	-1.19935	-1.19935	-1.19935	-1.19935	-1.19935	-1.19935	-1.19935	-1.19935	-1.19935	-1.19935	-1.19935	-1.19935	-1.19935	-1.19935	-1.19935	-1.19935	-1.19935	-1.19935	-1.19935
5.55112e-17	5.55112e-17	5.55112e-17	5.55112e-17	5.55112e-17	5.55112e-17	5.55112e-17	5.55112e-17	5.55112e-17	5.55112e-17	5.55112e-17	5.55112e-17	5.55112e-17	5.55112e-17	5.55112e-17	5.55112e-17	5.55112e-17	5.55112e-17	5.55112e-17	5.55112e-17	5.55112e-17	5.55112e-17	5.55112e-17	5.55112e-17	5.55112e-17	5.55112e-17	5.55112e-17	5.55112e-17	5.55112e-17	5.55112e-17	5.55112e-17	5.55112e-17	5.55112e-17	5.55112e-17	5.55112e-17	5.55112e-17	5.55112e-17	5.55112e-17	5.55112e-17	5.55112e-17	5.55112e-17	5.55112e-17	5.55112e-17	5.55112e-17	5.55112e-17	5.55112e-17	5.55112e-17	5.55112e-17	5.55112e-17	5.55112e-17
5.55112e-17	5.55112e-17	5.55112e-17	5.55112e-17	5.55112e-17	5.55112e-17	5.55112e-17	5.55112e-17	5.55112e-17	5.55112e-17	5.55112e-17	5.55112e-17	5.55112e-17	5.55112e-17	5.55112e-17	5.55112e-17	5.55112e-17	5.55112e-17	5.55112e-17	5.55112e-17	5.55112e-17	5.55112e-17	5.55112e-17	5.55112e-17	5.55112e-17	5.55112e-17	5.55112e-17	5.55112e-17	5.55112e-17	5.55112e-17	5.55112e-17	11.9935	5.55112e-17	11.9935	5.55112e-17	5.55112e-17	5.55112e-17	5.55112e-17	5.55112e-17	5.55112e-17	5.55112e-17	5.55112e-17	5.55112e-17	5.55112e-17	5.55112e-17	5.55112e-17	5.55112e-17	5.55112e-17	5.55112e-17	5.55112e-17
5.55112e-17	5.55112e-17	5.55112e-17	5.55112e-17	5.55112e-17	5.55112e-17	5.55112e-17	5.55112e-17	5.55112e-17	5.55112e-17	5.55112e-17	5.55112e-17	5.55112e-17	5.55112e-17	5.55112e-17	5.55112e-17	5.55112e-17	5.55112e-17	5.55112e-17	5.55112e-17	5.55112e-17	5.55112e-17	11.9935	5.55112e-17	5.55112e-17	5.55112e-17	5.55112e-17	5.55112e-17	5.55112e-17	11.9935	5.55112e-17	5.55112e-17	5.55112e-17	5.55112e-17	5.55112e-17	5.55112e-17	5.55112e-17	5.55112e-17	5.55112e-17	5.55112e-17	5.55112e-17	5.55112e-17	5.55112e-17	5.55112e-17	5.55112e-17	5.55112e-17	5.55112e-17	5.55112e-17	5.55112e-17	5.55112e-17
0	0	0	0	0	0	0	0	0	0	0	0	0	0	0	0	0	0	0	0	0	0	0	0	0	0	0	0	0	0	0	0	0	0	0	0	0	0	0	0	0	0	0	0	0	0	0	0	0	0
5.55112e-17	5.55112e-17	5.55112e-17	5.55112e-17	5.55112e-17	5.55112e-17	5.55112e-17	5.55112e-17	5.55112e-17	5.55112e-17	5.55112e-17	5.55112e-17	5.55112e-17	5.55112e-17	5.55112e-17	5.55112e-17	5.55112e-17	5.55112e-17	5.55112e-17	5.55112e-17	5.55112e-17	5.55112e-17	5.55112e-17	5.55112e-17	5.55112e-17	5.55112e-17	5.55112e-17	5.55112e-17	5.55112e-17	5.55112e-17	5.55112e-17	5.55112e-17	5.55112e-17	5.55112e-17	5.55112e-17	5.55112e-17	5.55112e-17	5.55112e-17	5.55112e-17	5.55112e-17	5.55112e-17	5.55112e-17	5.55112e-17	5.55112e-17	5.55112e-17	5.55112e-17	5.55112e-17	5.55112e-17	5.55112e-17	5.55112e-17
5.55112e-17	5.55112e-17	5.55112e-17	5.55112e-17	5.55112e-17	5.55112e-17	5.55112e-17	5.55112e-17	5.55112e-17	5.55112e-17	5.55112e-17	5.55112e-17	5.55112e-17	5.55112e-17	5.55112e-17	5.55112e-17	5.55112e-17	5.55112e-17	5.55112e-17	5.55112e-17	5.55112e-17	5.55112e-17	5.55112e-17	5.55112e-17	5.55112e-17	5.55112e-17	5.55112e-17	5.55112e-17	5.55112e-17	5.55112e-17	5.55112e-17	5.55112e-17	5.55112e-17	5.55112e-17	5.55112e-17	5.55112e-17	5.55112e-17	5.55112e-17	5.55112e-17	5.55112e-17	5.55112e-17	5.55112e-17	5.55112e-17	5.55112e-17	5.55112e-17	5.55112e-17	5.55112e-17	5.55112e-17	5.55112e-17	5.55112e-17
-0.599675	-0.599675	-0.599675	-0.599675	-0.599675	-0.599675	-0.599675	-0.599675	-0.599675	-0.599675	-0.599675	-0.599675	-0.599675	11.3938	-0.599675	-0.599675	-0.599675	-0.599675	-0.599675	-0.599675	-0.599675	-0.599675	-0.599675	-0.599675	-0.599675	-0.599675	-0.599675	-0.599675	-0.599675	-0.599675	-0.599675	-0.599675	-0.599675	-0.599675	-0.599675	11.3938	-0.599675	-0.599675	-0.599675	-0.599675	-0.599675	-0.599675	-0.599675	-0.599675	-0.599675	-0.599675	-0.599675	-0.599675	-0.599675	-0.599675
-2.3987	-2.3987	-2.3987	-2.3987	-2.3987	-2.3987	-2.3987	-2.3987	-2.3987	-2.3987	-2.3987	-2.3987	-2.3987	21.5883	9.59479	-2.3987	-2.3987	-2.3987	9.59479	-2.3987	-2.3987	-2.3987	-2.3987	-2.3987	-2.3987	-2.3987	-2.3987	-2.3987	-2.3987	-2.3987	-2.3987	-2.3987	-2.3987	-2.3987	-2.3987	-2.3987	-2.3987	-2.3987	-2.3987	-2.3987	-2.3987	-2.3987	-2.3987	-2.3987	-2.3987	-2.3987	-2.3987	-2.3987	-2.3987	-2.3987
-1.79902	-1.79902	10.1945	10.1945	-1.79902	-1.79902	-1.79902	-1.79902	-1.79902	-1.79902	-1.79902	-1.79902	-1.79902	-1.79902	-1.79902	-1.79902	-1.79902	-1.79902	10.1945	-1.79902	10.1945	-1.79902	-1.79902	-1.79902	-1.79902	-1.79902	-1.79902	-1.79902	-1.79902	-1.79902	-1.79902	-1.79902	-1.79902	-1.79902	-1.79902	-1.79902	-1.79902	-1.79902	-1.79902	-1.79902	-1.79902	-1.79902	-1.79902	-1.79902	-1.79902	-1.79902	-1.79902	-1.79902	-1.79902	-1.79902
-0.599675	-0.599675	-0.599675	-0.599675	-0.599675	-0.599675	11.3938	-0.599675	-0.599675	-0.599675	-0.599675	-0.599675	-0.599675	-0.599675	-0.599675	-0.599675	-0.599675	-0.599675	-0.599675	-0.599675	-0.599675	-0.599675	-0.599675	-0.599675	-0.599675	-0.599675	-0.599675	-0.599675	-0.599675	-0.599675	-0.599675	-0.599675	-0.599675	-0.599675	-0.599675	-0.599675	-0.599675	-0.599675	-0.599675	-0.599675	-0.599675	-0.599675	-0.599675	-0.599675	-0.599675	-0.599675	-0.599675	-0.599675	-0.599675	-0.599675
-0.599675	-0.599675	-0.599675	-0.599675	-0.599675	-0.599675	-0.599675	-0.599675	-0.599675	-0.599675	-0.599675	-0.599675	-0.599675	-0.599675	-0.599675	11.3938	-0.599675	-0.599675	-0.599675	-0.599675	-0.599675	-0.599675	-0.599675	-0.599675	-0.599675	-0.599675	-0.599675	-0.599675	-0.599675	-0.599675	-0.599675	-0.599675	-0.599675	-0.599675	-0.599675	-0.599675	-0.599675	-0.599675	-0.599675	-0.599675	-0.599675	-0.599675	-0.599675	-0.599675	-0.599675	-0.599675	-0.599675	-0.599675	-0.599675	-0.599675
-1.19935	-1.19935	-1.19935	-1.19935	-1.19935	-1.19935	10.7941	10.7941	-1.19935	-1.19935	-1.19935	-1.19935	-1.19935	-1.19935	-1.19935	-1.19935	-1.19935	-1.19935	-1.19935	-1.19935	-1.19935	-1.19935	-1.19935	-1.19935	-1.19935	-1.19935	-1.19935	-1.19935	-1.19935	-1.19935	-1.19935	-1.19935	-1.19935	-1.19935	-1.19935	-1.19935	-1.19935	-1.19935	-1.19935	-1.19935	-1.19935	-1.19935	-1.19935	-1.19935	-1.19935	-1.19935	-1.19935	-1.19935	-1.19935	-1.19935
5.55112e-17	5.55112e-17	5.55112e-17	5.55112e-17	5.55112e-17	5.55112e-17	5.55112e-17	5.55112e-17	5.55112e-17	5.55112e-17	5.55112e-17	5.55112e-17	5.55112e-17	5.55112e-17	5.55112e-17	5.55112e-17	5.55112e-17	5.55112e-17	5.55112e-17	5.55112e-17	5.55112e-17	5.55112e-17	5.55112e-17	5.55112e-17	5.55112e-17	5.55112e-17	5.55112e-17	5.55112e-17	5.55112e-17	5.55112e-17	5.55112e-17	5.55112e-17	5.55112e-17	5.55112e-17	5.55112e-17	5.55112e-17	5.55112e-17	5.55112e-17	5.55112e-17	5.55112e-17	5.55112e-17	5.55112e-17	5.55112e-17	5.55112e-17	5.55112e-17	5.55112e-17	5.55112e-17	5.55112e-17	5.55112e-17	5.55112e-17
5.55112e-17	5.55112e-17	5.55112e-17	5.55112e-17	5.55112e-17	5.55112e-17	5.55112e-17	5.55112e-17	5.55112e-17	5.55112e-17	5.55112e-17	5.55112e-17	5.55112e-17	5.55112e-17	5.55112e-17	5.55112e-17	5.55112e-17	5.55112e-17	5.55112e-17	5.55112e-17	5.55112e-17	5.55112e-17	5.55112e-17	5.55112e-17	5.55112e-17	5.55112e-17	5.55112e-17	5.55112e-17	5.55112e-17	5.55112e-17	5.55112e-17	5.55112e-17	5.55112e-17	5.55112e-17	5.55112e-17	5.55112e-17	5.55112e-17	5.55112e-17	5.55112e-17	5.55112e-17	5.55112e-17	5.55112e-17	5.55112e-17	5.55112e-17	5.55112e-17	5.55112e-17	5.55112e-17	5.55112e-17	5.55112e-17	5.55112e-17
-1.19935	-1.19935	-1.19935	-1.19935	-1.19935	10.7941	-1.19935	-1.19935	-1.19935	-1.19935	10.7941	-1.19935	-1.19935	-1.19935	-1.19935	-1.19935	-1.19935	-1.19935	-1.19935	-1.19935	-1.19935	-1.19935	-1.19935	-1.19935	-1.19935	-1.19935	-1.19935	-1.19935	-1.19935	-1.19935	-1.19935	-1.19935	-1.19935	-1.19935	-1.19935	-1.19935	-1.19935	-1.19935	-1.19935	-1.19935	-1.19935	-1.19935	-1.19935	-1.19935	-1.19935	-1.19935	-1.19935	-1.19935	-1.19935	-1.19935
5.55112e-17	5.55112e-17	5.55112e-17	5.55112e-17	5.55112e-17	5.55112e-17	5.55112e-17	5.55112e-17	5.55112e-17	5.55112e-17	5.55112e-17	5.55112e-17	5.55112e-17	5.55112e-17	5.55112e-17	5.55112e-17	5.55112e-17	5.55112e-17	5.55112e-17	5.55112e-17	5.55112e-17	5.55112e-17	5.55112e-17	5.55112e-17	5.55112e-17	5.55112e-17	5.55112e-17	5.55112e-17	5.55112e-17	5.55112e-17	5.55112e-17	5.55112e-17	11.9935	5.55112e-17	11.9935	5.55112e-17	5.55112e-17	5.55112e-17	5.55112e-17	5.55112e-17	5.55112e-17	5.55112e-17	5.55112e-17	5.55112e-17	5.55112e-17	5.55112e-17	5.55112e-17	5.55112e-17	11.9935	5.55112e-17
0	0	0	0	0	0	0	0	0	0	0	0	0	0	0	0	0	0	0	0	0	0	0	0	0	0	0	0	0	0	11.9935	0	0	0	0	0	0	0	0	0	0	0	0	0	0	0	0	0	0	0
-1.07542	-1.07542	-1.07542	-1.07542	4.30169	-1.07542	4.30169	4.30169	-1.07542	-1.07542	-1.07542	-1.07542	-1.07542	-1.07542	-1.07542	-1.07542	4.30169	-1.07542	-1.07542	-1.07542	4.30169	-1.07542	-1.07542	-1.07542	-1.07542	-1.07542	-1.07542	-1.07542	-1.07542	-1.07542	-1.07542	4.30169	-1.07542	-1.07542	4.30169	-1.07542	-1.07542	-1.07542	-1.07542	-1.07542	-1.07542	-1.07542	-1.07542	-1.07542	-1.07542	-1.07542	-1.07542	-1.07542	-1.07542	-1.07542
4.30169	-1.07542	-1.07542	-1.07542	-1.07542	-1.07542	4.30169	-1.07542	-1.07542	4.30169	-1.07542	4.30169	-1.07542	-1.07542	-1.07542	-1.07542	-1.07542	-1.07542	-1.07542	-1.07542	-1.07542	-1.07542	-1.07542	-1.07542	-1.07542	-1.07542	-1.07542	-1.07542	-1.07542	-1.07542	-1.07542	-1.07542	-1.07542	-1.07542	-1.07542	-1.07542	-1.07542	4.30169	-1.07542	-1.07542	-1.07542	-1.07542	-1.07542	-1.07542	-1.07542	-1.07542	-1.07542	-1.07542	-1.07542	-1.07542
-1.61313	-1.61313	-1.61313	-1.61313	-1.61313	-1.61313	9.14109	-1.61313	-1.61313	-1.61313	9.14109	3.76398	-1.61313	-1.61313	-1.61313	3.76398	-1.61313	-1.61313	-1.61313	-1.61313	-1.61313	-1.61313	-1.61313	3.76398	-1.61313	-1.61313	-1.61313	-1.61313	-1.61313	-1.61313	-1.61313	-1.61313	-1.61313	-1.61313	-1.61313	-1.61313	-1.61313	-1.61313	-1.61313	-1.61313	-1.61313	-1.61313	-1.61313	-1.61313	-1.61313	-1.61313	-1.61313	-1.61313	-1.61313	-1.61313
-1.07542	-1.07542	-1.07542	4.30169	-1.07542	-1.07542	-1.07542	-1.07542	-1.07542	-1.07542	-1.07542	4.30169	4.30169	-1.07542	4.30169	-1.07542	-1.07542	-1.07542	-1.07542	-1.07542	-1.07542	-1.07542	-1.07542	-1.07542	-1.07542	-1.07542	-1.07542	-1.07542	-1.07542	-1.07542	-1.07542	-1.07542	-1.07542	-1.07542	-1.07542	-1.07542	-1.07542	-1.07542	-1.07542	-1.07542	-1.07542	-1.07542	-1.07542	-1.07542	-1.07542	-1.07542	-1.07542	-1.07542	-1.07542	-1.07542
-1.07542	-1.07542	-1.07542	9.67881	9.67881	-1.07542	-1.07542	-1.07542	-1.07542	-1.07542	-1.07542	-1.07542	-1.07542	-1.07542	-1.07542	-1.07542	-1.07542	-1.07542	-1.07542	-1.07542	-1.07542	-1.07542	-1.07542	-1.07542	-1.07542	-1.07542	-1.07542	-1.07542	-1.07542	-1.07542	-1.07542	-1.07542	-1.07542	-1.07542	-1.07542	-1.07542	-1.07542	-1.07542	-1.07542	-1.07542	-1.07542	-1.07542	-1.07542	-1.07542	-1.07542	-1.07542	-1.07542	-1.07542	-1.07542	4.30169
-0.268856	-0.268856	-0.268856	-0.268856	-0.268856	-0.268856	-0.268856	-0.268856	-0.268856	-0.268856	-0.268856	5.10826	-0.268856	-0.268856	-0.268856	-0.268856	-0.268856	-0.268856	-0.268856	-0.268856	-0.268856	-0.268856	-0.268856	-0.268856	-0.268856	-0.268856	-0.268856	-0.268856	-0.268856	-0.268856	-0.268856	-0.268856	-0.268856	-0.268856	-0.268856	-0.268856	-0.268856	-0.268856	-0.268856	-0.268856	5.10826	-0.268856	-0.268856	-0.268856	-0.268856	5.10826	-0.268856	-0.268856	-0.268856	-0.268856
-0.537711	-0.537711	-0.537711	-0.537711	-0.537711	-0.537711	-0.537711	-0.537711	-0.537711	-0.537711	-0.537711	4.8394	-0.537711	-0.537711	-0.537711	4.8394	-0.537711	-0.537711	-0.537711	-0.537711	-0.537711	-0.537711	-0.537711	-0.537711	-0.537711	-0.537711	-0.537711	-0.537711	-0.537711	-0.537711	-0.537711	4.8394	-0.537711	-0.537711	-0.537711	-0.537711	-0.537711	-0.537711	-0.537711	-0.537711	4.8394	4.8394	-0.537711	-0.537711	-0.537711	-0.537711	-0.537711	-0.537711	-0.537711	-0.537711
-0.537711	-0.537711	-0.537711	-0.537711	4.8394	-0.537711	-0.537711	-0.537711	-0.537711	-0.537711	-0.537711	-0.537711	4.8394	-0.537711	-0.537711	-0.537711	-0.537711	-0.537711	-0.537711	-0.537711	-0.537711	-0.537711	-0.537711	-0.537711	-0.537711	-0.537711	-0.537711	-0.537711	-0.537711	-0.537711	4.8394	-0.537711	-0.537711	-0.537711	-0.537711	-0.537711	-0.537711	-0.537711	-0.537711	-0.537711	-0.537711	-0.537711	-0.537711	-0.537711	-0.537711	-0.537711	-0.537711	-0.537711	-0.537711	-0.537711
-0.268856	-0.268856	-0.268856	-0.268856	-0.268856	-0.268856	-0.268856	-0.268856	-0.268856	-0.268856	-0.268856	-0.268856	-0.268856	-0.268856	-0.268856	-0.268856	-0.268856	5.10826	-0.268856	-0.268856	-0.268856	-0.268856	-0.268856	-0.268856	-0.268856	-0.268856	-0.268856	-0.268856	-0.268856	-0.268856	-0.268856	-0.268856	-0.268856	-0.268856	-0.268856	-0.268856	-0.268856	-0.268856	-0.268856	-0.268856	-0.268856	-0.268856	5.10826	-0.268856	-0.268856	-0.268856	-0.268856	-0.268856	5.10826	-0.268856
-0.268856	-0.268856	-0.268856	-0.268856	-0.268856	-0.268856	-0.268856	-0.268856	-0.268856	-0.268856	-0.268856	-0.268856	-0.268856	-0.268856	-0.268856	-0.268856	-0.268856	-0.268856	-0.268856	5.10826	-0.268856	-0.268856	5.10826	-0.268856	5.10826	5.10826	-0.268856	-0.268856	-0.268856	-0.268856	-0.268856	-0.268856	-0.268856	-0.268856	-0.268856	-0.268856	-0.268856	-0.268856	-0.268856	-0.268856	-0.268856	-0.268856	-0.268856	-0.268856	-0.268856	-0.268856	-0.268856	-0.268856	-0.268856	5.10826
-2.22045e-16	-2.22045e-16	-2.22045e-16	-2.22045e-16	-2.22045e-16	-2.22045e-16	-2.22045e-16	-2.22045e-16	-2.22045e-16	-2.22045e-16	-2.22045e-16	-2.22045e-16	-2.22045e-16	-2.22045e-16	-2.22045e-16	-2.22045e-16	-2.22045e-16	-2.22045e-16	-2.22045e-16	-2.22045e-16	-2.22045e-16	-2.22045e-16	-2.22045e-16	-2.22045e-16	-2.22045e-16	-2.22045e-16	5.37711	5.37711	5.37711	10.7542	-2.22045e-16	-2.22045e-16	-2.22045e-16	-2.22045e-16	-2.22045e-16	5.37711	-2.22045e-16	-2.22045e-16	-2.22045e-16	-2.22045e-16	-2.22045e-16	-2.22045e-16	-2.22045e-16	-2.22045e-16	-2.22045e-16	-2.22045e-16	-2.22045e-16	-2.22045e-16	-2.22045e-16	-2.22045e-16
-0.537711	-0.537711	-0.537711	-0.537711	-0.537711	-0.537711	-0.537711	-0.537711	-0.537711	4.8394	4.8394	-0.537711	-0.537711	-0.537711	-0.537711	-0.537711	-0.537711	-0.537711	-0.537711	-0.537711	-0.537711	-0.537711	-0.537711	-0.537711	-0.537711	-0.537711	-0.537711	-0.537711	-0.537711	-0.537711	-0.537711	-0.537711	-0.537711	-0.537711	-0.537711	-0.537711	4.8394	-0.537711	-0.537711	-0.537711	-0.537711	4.8394	4.8394	-0.537711	-0.537711	-0.537711	-0.537711	-0.537711	-0.537711	-0.537711
-1.61313	-1.61313	-1.61313	-1.61313	3.76398	-1.61313	3.76398	-1.61313	-1.61313	3.76398	-1.61313	-1.61313	3.76398	-1.61313	-1.61313	3.76398	-1.61313	3.76398	-1.61313	-1.61313	-1.61313	-1.61313	-1.61313	-1.61313	-1.61313	-1.61313	-1.61313	-1.61313	-1.61313	-1.61313	-1.61313	-1.61313	-1.61313	-1.61313	-1.61313	-1.61313	-1.61313	-1.61313	-1.61313	-1.61313	-1.61313	-1.61313	-1.61313	-1.61313	-1.61313	-1.61313	-1.61313	-1.61313	-1.61313	-1.61313
-0.806567	-0.806567	-0.806567	-0.806567	-0.806567	-0.806567	4.57055	9.94766	-0.806567	-0.806567	-0.806567	-0.806567	-0.806567	-0.806567	-0.806567	-0.806567	-0.806567	-0.806567	-0.806567	-0.806567	-0.806567	-0.806567	-0.806567	-0.806567	4.57055	-0.806567	-0.806567	4.57055	9.94766	4.57055	-0.806567	-0.806567	-0.806567	-0.806567	4.57055	-0.806567	-0.806567	-0.806567	-0.806567	-0.806567	-0.806567	-0.806567	4.57055	-0.806567	-0.806567	-0.806567	-0.806567	-0.806567	4.57055	-0.806567
2.22045e-16	2.22045e-16	2.22045e-16	2.22045e-16	2.22045e-16	2.22045e-16	2.22045e-16	2.22045e-16	2.22045e-16	2.22045e-16	2.22045e-16	2.22045e-16	2.22045e-16	2.22045e-16	2.22045e-16	2.22045e-16	2.22045e-16	2.22045e-16	2.22045e-16	2.22045e-16	2.22045e-16	2.22045e-16	2.22045e-16	2.22045e-16	2.22045e-16	2.22045e-16	2.22045e-16	2.22045e-16	2.22045e-16	2.22045e-16	5.37711	2.22045e-16	2.22045e-16	2.22045e-16	2.22045e-16	2.22045e-16	2.22045e-16	2.22045e-16	2.22045e-16	2.22045e-16	2.22045e-16	2.22045e-16	2.22045e-16	2.22045e-16	2.22045e-16	2.22045e-16	2.22045e-16	2.22045e-16	2.22045e-16	2.22045e-16
-0.806567	-0.806567	-0.806567	-0.806567	-0.806567	-0.806567	-0.806567	-0.806567	4.57055	-0.806567	-0.806567	-0.806567	-0.806567	-0.806567	4.57055	-0.806567	-0.806567	4.57055	-0.806567	-0.806567	-0.806567	-0.806567	-0.806567	-0.806567	-0.806567	-0.806567	-0.806567	-0.806567	-0.806567	-0.806567	-0.806567	-0.806567	-0.806567	-0.806567	-0.806567	-0.806567	-0.806567	-0.806567	-0.806567	-0.806567	-0.806567	-0.806567	-0.806567	-0.806567	-0.806567	-0.806567	-0.806567	-0.806567	4.57055	4.57055
-0.537711	-0.537711	-0.537711	4.8394	-0.537711	-0.537711	-0.537711	4.8394	-0.537711	-0.537711	-0.537711	-0.537711	-0.537711	-0.537711	-0.537711	-0.537711	-0.537711	-0.537711	-0.537711	-0.537711	4.8394	-0.537711	-0.537711	-0.537711	-0.537711	-0.537711	-0.537711	-0.537711	-0.537711	-0.537711	-0.537711	4.8394	-0.537711	-0.537711	-0.537711	-0.537711	-0.537711	-0.537711	-0.537711	-0.537711	-0.537711	-0.537711	-0.537711	-0.537711	4.8394	4.8394	-0.537711	-0.537711	-0.537711	-0.537711
-4.44089e-16	-4.44089e-16	-4.44089e-16	-4.44089e-16	-4.44089e-16	-4.44089e-16	-4.44089e-16	-4.44089e-16	-4.44089e-16	-4.44089e-16	-4.44089e-16	-4.44089e-16	-4.44089e-16	-4.44089e-16	-4.44089e-16	-4.44089e-16	-4.44089e-16	-4.44089e-16	-4.44089e-16	-4.44089e-16	-4.44089e-16	-4.44089e-16	-4.44089e-16	-4.44089e-16	-4.44089e-16	-4.44089e-16	-4.44089e-16	-4.44089e-16	-4.44089e-16	-4.44089e-16	-4.44089e-16	-4.44089e-16	-4.44089e-16	-4.44089e-16	-4.44089e-16	-4.44089e-16	-4.44089e-16	-4.44089e-16	-4.44089e-16	-4.44089e-16	-4.44089e-16	-4.44089e-16	-4.44089e-16	-4.44089e-16	-4.44089e-16	-4.44089e-16	-4.44089e-16	-4.44089e-16	-4.44089e-16	-4.44089e-16
-1.07542	-1.07542	-1.07542	-1.07542	-1.07542	-1.07542	-1.07542	-1.07542	4.30169	4.30169	4.30169	-1.07542	-1.07542	-1.07542	-1.07542	-1.07542	-1.07542	4.30169	-1.07542	-1.07542	4.30169	-1.07542	-1.07542	-1.07542	4.30169	-1.07542	-1.07542	-1.07542	-1.07542	-1.07542	-1.07542	-1.07542	-1.07542	-1.07542	-1.07542	-1.07542	-1.07542	-1.07542	-1.07542	-1.07542	-1.07542	-1.07542	-1.07542	-1.07542	-1.07542	-1.07542	-1.07542	-1.07542	-1.07542	-1.07542
8.33453	2.95741	-2.4197	-2.4197	-2.4197	-2.4197	-2.4197	-2.4197	-2.4197	-2.4197	-2.4197	8.33453	-2.4197	-2.4197	2.95741	-2.4197	-2.4197	2.95741	2.95741	2.95741	-2.4197	-2.4197	-2.4197	-2.4197	-2.4197	-2.4197	-2.4197	-2.4197	-2.4197	-2.4197	-2.4197	-2.4197	-2.4197	-2.4197	-2.4197	-2.4197	-2.4197	-2.4197	-2.4197	-2.4197	-2.4197	-2.4197	-2.4197	-2.4197	-2.4197	-2.4197	-2.4197	-2.4197	-2.4197	-2.4197
-4.44089e-16	-4.44089e-16	-4.44089e-16	-4.44089e-16	-4.44089e-16	-4.44089e-16	-4.44089e-16	-4.44089e-16	-4.44089e-16	-4.44089e-16	-4.44089e-16	-4.44089e-16	-4.44089e-16	-4.44089e-16	-4.44089e-16	-4.44089e-16	-4.44089e-16	-4.44089e-16	-4.44089e-16	-4.44089e-16	-4.44089e-16	-4.44089e-16	-4.44089e-16	-4.44089e-16	-4.44089e-16	-4.44089e-16	-4.44089e-16	-4.44089e-16	-4.44089e-16	-4.44089e-16	-4.44089e-16	-4.44089e-16	-4.44089e-16	-4.44089e-16	-4.44089e-16	-4.44089e-16	-4.44089e-16	-4.44089e-16	-4.44089e-16	-4.44089e-16	-4.44089e-16	-4.44089e-16	5.37711	-4.44089e-16	-4.44089e-16	-4.44089e-16	-4.44089e-16	-4.44089e-16	-4.44089e-16	-4.44089e-16
-0.268856	-0.268856	5.10826	-0.268856	-0.268856	-0.268856	-0.268856	-0.268856	-0.268856	-0.268856	-0.268856	-0.268856	-0.268856	-0.268856	-0.268856	-0.268856	-0.268856	-0.268856	-0.268856	-0.268856	-0.268856	-0.268856	-0.268856	-0.268856	-0.268856	-0.268856	-0.268856	-0.268856	-0.268856	-0.268856	-0.268856	5.10826	-0.268856	-0.268856	-0.268856	-0.268856	-0.268856	-0.268856	-0.268856	-0.268856	-0.268856	-0.268856	5.10826	-0.268856	5.10826	-0.268856	-0.268856	-0.268856	-0.268856	-0.268856
-0.268856	-0.268856	-0.268856	-0.268856	-0.268856	-0.268856	-0.268856	-0.268856	-0.268856	-0.268856	5.10826	-0.268856	-0.268856	-0.268856	-0.268856	-0.268856	-0.268856	-0.268856	-0.268856	-0.268856	-0.268856	-0.268856	-0.268856	-0.268856	-0.268856	-0.268856	-0.268856	-0.268856	-0.268856	-0.268856	-0.268856	-0.268856	-0.268856	-0.268856	-0.268856	-0.268856	-0.268856	-0.268856	-0.268856	-0.268856	-0.268856	-0.268856	-0.268856	-0.268856	-0.268856	-0.268856	-0.268856	-0.268856	-0.268856	-0.268856
4.30169	-1.07542	4.30169	-1.07542	-1.07542	4.30169	-1.07542	-1.07542	4.30169	-1.07542	-1.07542	-1.07542	-1.07542	-1.07542	-1.07542	-1.07542	-1.07542	-1.07542	-1.07542	-1.07542	-1.07542	-1.07542	-1.07542	-1.07542	-1.07542	-1.07542	-1.07542	-1.07542	-1.07542	-1.07542	-1.07542	-1.07542	-1.07542	-1.07542	-1.07542	-1.07542	-1.07542	-1.07542	-1.07542	-1.07542	-1.07542	-1.07542	-1.07542	-1.07542	-1.07542	-1.07542	-1.07542	-1.07542	-1.07542	4.30169
-2.22045e-16	-2.22045e-16	-2.22045e-16	-2.22045e-16	-2.22045e-16	-2.22045e-16	-2.22045e-16	-2.22045e-16	-2.22045e-16	-2.22045e-16	-2.22045e-16	-2.22045e-16	-2.22045e-16	-2.22045e-16	-2.22045e-16	-2.22045e-16	-2.22045e-16	-2.22045e-16	-2.22045e-16	-2.22045e-16	-2.22045e-16	-2.22045e-16	-2.22045e-16	-2.22045e-16	-2.22045e-16	-2.22045e-16	-2.22045e-16	-2.22045e-16	-2.22045e-16	-2.22045e-16	-2.22045e-16	-2.22045e-16	-2.22045e-16	-2.22045e-16	-2.22045e-16	-2.22045e-16	-2.22045e-16	-2.22045e-16	-2.22045e-16	-2.22045e-16	-2.22045e-16	-2.22045e-16	-2.22045e-16	-2.22045e-16	-2.22045e-16	-2.22045e-16	-2.22045e-16	-2.22045e-16	-2.22045e-16	-2.22045e-16
-0.268856	-0.268856	-0.268856	-0.268856	-0.268856	-0.268856	-0.268856	-0.268856	-0.268856	-0.268856	-0.268856	-0.268856	5.10826	-0.268856	-0.268856	-0.268856	-0.268856	-0.268856	-0.268856	-0.268856	-0.268856	-0.268856	-0.268856	-0.268856	-0.268856	-0.268856	-0.268856	-0.268856	-0.268856	-0.268856	-0.268856	-0.268856	-0.268856	-0.268856	-0.268856	-0.268856	-0.268856	-0.268856	-0.268856	5.10826	-0.268856	-0.268856	-0.268856	10.4854	-0.268856	5.10826	-0.268856	-0.268856	-0.268856	-0.268856
-0.806567	-0.806567	-0.806567	-0.806567	-0.806567	-0.806567	-0.806567	4.57055	-0.806567	-0.806567	-0.806567	-0.806567	-0.806567	-0.806567	9.94766	-0.806567	-0.806567	-0.806567	-0.806567	-0.806567	-0.806567	-0.806567	-0.806567	-0.806567	-0.806567	-0.806567	-0.806567	-0.806567	-0.806567	-0.806567	-0.806567	-0.806567	-0.806567	-0.806567	-0.806567	-0.806567	-0.806567	-0.806567	-0.806567	-0.806567	-0.806567	-0.806567	-0.806567	-0.806567	-0.806567	-0.806567	-0.806567	-0.806567	-0.806567	-0.806567
-4.44089e-16	-4.44089e-16	-4.44089e-16	-4.44089e-16	-4.44089e-16	-4.44089e-16	-4.44089e-16	-4.44089e-16	-4.44089e-16	-4.44089e-16	-4.44089e-16	-4.44089e-16	-4.44089e-16	-4.44089e-16	-4.44089e-16	-4.44089e-16	-4.44089e-16	-4.44089e-16	-4.44089e-16	-4.44089e-16	5.37711	-4.44089e-16	-4.44089e-16	-4.44089e-16	5.37711	-4.44089e-16	5.37711	5.37711	-4.44089e-16	-4.44089e-16	5.37711	5.37711	16.1313	-4.44089e-16	-4.44089e-16	-4.44089e-16	5.37711	-4.44089e-16	-4.44089e-16	-4.44089e-16	-4.44089e-16	-4.44089e-16	-4.44089e-16	-4.44089e-16	-4.44089e-16	-4.44089e-16	-4.44089e-16	-4.44089e-16	-4.44089e-16	-4.44089e-16
3.22627	-2.15085	-2.15085	-2.15085	-2.15085	-2.15085	3.22627	-2.15085	3.22627	3.22627	-2.15085	-2.15085	-2.15085	3.22627	-2.15085	-2.15085	3.22627	-2.15085	3.22627	3.22627	-2.15085	-2.15085	-2.15085	-2.15085	-2.15085	3.22627	3.22627	-2.15085	-2.15085	3.22627	3.22627	-2.15085	-2.15085	-2.15085	3.22627	3.22627	-2.15085	-2.15085	-2.15085	-2.15085	-2.15085	-2.15085	-2.15085	-2.15085	-2.15085	-2.15085	-2.15085	-2.15085	-2.15085	-2.15085
-2.15085	-2.15085	-2.15085	-2.15085	3.22627	-2.15085	13.9805	8.60338	8.60338	-2.15085	-2.15085	-2.15085	-2.15085	-2.15085	-2.15085	-2.15085	-2.15085	-2.15085	-2.15085	-2.15085	-2.15085	-2.15085	-2.15085	-2.15085	-2.15085	-2.15085	-2.15085	-2.15085	-2.15085	-2.15085	-2.15085	-2.15085	-2.15085	-2.15085	-2.15085	-2.15085	-2.15085	-2.15085	-2.15085	-2.15085	3.22627	-2.15085	-2.15085	3.22627	-2.15085	3.22627	-2.15085	-2.15085	-2.15085	-2.15085
-0.537711	-0.537711	-0.537711	-0.537711	4.8394	-0.537711	-0.537711	-0.537711	-0.537711	-0.537711	-0.537711	-0.537711	-0.537711	-0.537711	-0.537711	-0.537711	4.8394	-0.537711	-0.537711	-0.537711	-0.537711	-0.537711	-0.537711	-0.537711	-0.537711	-0.537711	-0.537711	-0.537711	-0.537711	-0.537711	-0.537711	-0.537711	-0.537711	-0.537711	-0.537711	-0.537711	-0.537711	-0.537711	-0.537711	-0.537711	-0.537711	-0.537711	-0.537711	-0.537711	-0.537711	-0.537711	-0.537711	-0.537711	-0.537711	-0.537711
-6.66134e-16	-6.66134e-16	-6.66134e-16	-6.66134e-16	-6.66134e-16	-6.66134e-16	-6.66134e-16	-6.66134e-16	-6.66134e-16	-6.66134e-16	-6.66134e-16	-6.66134e-16	-6.66134e-16	-6.66134e-16	-6.66134e-16	-6.66134e-16	-6.66134e-16	-6.66134e-16	-6.66134e-16	-6.66134e-16	-6.66134e-16	5.37711	-6.66134e-16	-6.66134e-16	-6.66134e-16	-6.66134e-16	-6.66134e-16	-6.66134e-16	-6.66134e-16	-6.66134e-16	-6.66134e-16	-6.66134e-16	-6.66134e-16	-6.66134e-16	-6.66134e-16	-6.66134e-16	-6.66134e-16	-6.66134e-16	-6.66134e-16	-6.66134e-16	-6.66134e-16	-6.66134e-16	-6.66134e-16	-6.66134e-16	-6.66134e-16	-6.66134e-16	-6.66134e-16	-6.66134e-16	-6.66134e-16	5.37711
-0.268856	5.10826	-0.268856	-0.268856	-0.268856	-0.268856	-0.268856	-0.268856	-0.268856	-0.268856	-0.268856	-0.268856	-0.268856	-0.268856	-0.268856	-0.268856	-0.268856	-0.268856	-0.268856	-0.268856	-0.268856	-0.268856	-0.268856	-0.268856	-0.268856	-0.268856	-0.268856	-0.268856	-0.268856	-0.268856	-0.268856	5.10826	-0.268856	-0.268856	-0.268856	-0.268856	-0.268856	-0.268856	-0.268856	-0.268856	-0.268856	-0.268856	-0.268856	-0.268856	-0.268856	-0.268856	-0.268856	-0.268856	-0.268856	-0.268856
-1.34428	-1.34428	-1.34428	4.03284	4.03284	4.03284	-1.34428	-1.34428	4.03284	-1.34428	-1.34428	-1.34428	-1.34428	-1.34428	4.03284	-1.34428	-1.34428	-1.34428	-1.34428	-1.34428	-1.34428	-1.34428	-1.34428	-1.34428	-1.34428	-1.34428	-1.34428	-1.34428	-1.34428	-1.34428	4.03284	4.03284	-1.34428	-1.34428	-1.34428	-1.34428	-1.34428	-1.34428	-1.34428	-1.34428	-1.34428	-1.34428	-1.34428	-1.34428	-1.34428	-1.34428	-1.34428	-1.34428	-1.34428	-1.34428
-0.268856	-0.268856	-0.268856	-0.268856	-0.268856	-0.268856	-0.268856	-0.268856	-0.268856	5.10826	-0.268856	-0.268856	-0.268856	-0.268856	-0.268856	-0.268856	-0.268856	-0.268856	-0.268856	-0.268856	-0.268856	-0.268856	-0.268856	-0.268856	-0.268856	-0.268856	-0.268856	-0.268856	-0.268856	-0.268856	5.10826	-0.268856	-0.268856	-0.268856	-0.268856	-0.268856	-0.268856	-0.268856	-0.268856	5.10826	-0.268856	-0.268856	-0.268856	-0.268856	-0.268856	-0.268856	-0.268856	-0.268856	-0.268856	-0.268856
-0.268856	-0.268856	-0.268856	-0.268856	-0.268856	-0.268856	-0.268856	-0.268856	-0.268856	-0.268856	-0.268856	5.10826	-0.268856	-0.268856	-0.268856	-0.268856	-0.268856	-0.268856	-0.268856	-0.268856	-0.268856	-0.268856	-0.268856	-0.268856	-0.268856	5.10826	-0.268856	-0.268856	-0.268856	-0.268856	-0.268856	-0.268856	-0.268856	-0.268856	-0.268856	-0.268856	-0.268856	-0.268856	-0.268856	-0.268856	-0.268856	-0.268856	-0.268856	-0.268856	-0.268856	-0.268856	-0.268856	-0.268856	-0.268856	-0.268856
-4.44089e-16	-4.44089e-16	-4.44089e-16	-4.44089e-16	-4.44089e-16	-4.44089e-16	-4.44089e-16	-4.44089e-16	-4.44089e-16	-4.44089e-16	-4.44089e-16	-4.44089e-16	-4.44089e-16	-4.44089e-16	-4.44089e-16	-4.44089e-16	-4.44089e-16	-4.44089e-16	-4.44089e-16	-4.44089e-16	-4.44089e-16	-4.44089e-16	-4.44089e-16	-4.44089e-16	-4.44089e-16	-4.44089e-16	-4.44089e-16	-4.44089e-16	-4.44089e-16	5.37711	5.37711	-4.44089e-16	-4.44089e-16	-4.44089e-16	-4.44089e-16	-4.44089e-16	-4.44089e-16	-4.44089e-16	-4.44089e-16	-4.44089e-16	-4.44089e-16	-4.44089e-16	-4.44089e-16	-4.44089e-16	-4.44089e-16	-4.44089e-16	-4.44089e-16	-4.44089e-16	-4.44089e-16	-4.44089e-16
-1.08988	-1.08988	-1.08988	-1.08988	-1.08988	-1.08988	-1.08988	-1.08988	-1.08988	-1.08988	-1.08988	9.80894	-1.08988	-1.08988	-1.08988	-1.08988	-1.08988	-1.08988	-1.08988	9.80894	-1.08988	-1.08988	-1.08988	9.80894	9.80894	9.80894	-1.08988	-1.08988	-1.08988	-1.08988	-1.08988	-1.08988	-1.08988	-1.08988	-1.08988	-1.08988	-1.08988	-1.08988	-1.08988	-1.08988	-1.08988	-1.08988	-1.08988	-1.08988	-1.08988	-1.08988	-1.08988	-1.08988	-1.08988	-1.08988
-1.08988	-1.08988	-1.08988	-1.08988	-1.08988	-1.08988	-1.08988	-1.08988	-1.08988	-1.08988	-1.08988	-1.08988	-1.08988	9.80894	-1.08988	-1.08988	-1.08988	9.80894	-1.08988	-1.08988	-1.08988	-1.08988	-1.08988	-1.08988	-1.08988	-1.08988	-1.08988	-1.08988	-1.08988	-1.08988	-1.08988	9.80894	-1.08988	-1.08988	-1.08988	-1.08988	-1.08988	-1.08988	-1.08988	-1.08988	-1.08988	-1.08988	-1.08988	-1.08988	-1.08988	-1.08988	-1.08988	-1.08988	-1.08988	-1.08988
-1.63482	-1.63482	-1.63482	9.264	-1.63482	-1.63482	9.264	-1.63482	-1.63482	9.264	-1.63482	-1.63482	-1.63482	-1.63482	-1.63482	-1.63482	-1.63482	-1.63482	-1.63482	-1.63482	-1.63482	-1.63482	-1.63482	-1.63482	-1.63482	-1.63482	-1.63482	-1.63482	-1.63482	-1.63482	-1.63482	-1.63482	-1.63482	-1.63482	-1.63482	-1.63482	9.264	-1.63482	-1.63482	-1.63482	-1.63482	-1.63482	-1.63482	-1.63482	-1.63482	9.264	9.264	-1.63482	-1.63482	-1.63482
-1.08988	-1.08988	-1.08988	-1.08988	-1.08988	-1.08988	-1.08988	-1.08988	-1.08988	-1.08988	9.80894	-1.08988	9.80894	-1.08988	-1.08988	-1.08988	-1.08988	-1.08988	-1.08988	-1.08988	-1.08988	9.80894	-1.08988	-1.08988	-1.08988	-1.08988	-1.08988	-1.08988	9.80894	-1.08988	-1.08988	-1.08988	-1.08988	-1.08988	-1.08988	-1.08988	-1.08988	-1.08988	-1.08988	-1.08988	-1.08988	-1.08988	-1.08988	-1.08988	-1.08988	-1.08988	-1.08988	-1.08988	-1.08988	-1.08988
-0.544941	-0.544941	-0.544941	-0.544941	-0.544941	10.3539	-0.544941	-0.544941	-0.544941	-0.544941	-0.544941	-0.544941	-0.544941	-0.544941	-0.544941	-0.544941	-0.544941	-0.544941	-0.544941	-0.544941	-0.544941	-0.544941	-0.544941	-0.544941	-0.544941	-0.544941	-0.544941	-0.544941	-0.544941	-0.544941	-0.544941	-0.544941	-0.544941	-0.544941	-0.544941	-0.544941	-0.544941	-0.544941	-0.544941	-0.544941	-0.544941	-0.544941	-0.544941	-0.544941	-0.544941	-0.544941	-0.544941	-0.544941	-0.544941	-0.544941
9.264	-1.63482	-1.63482	-1.63482	-1.63482	-1.63482	9.264	-1.63482	-1.63482	-1.63482	-1.63482	-1.63482	-1.63482	-1.63482	-1.63482	-1.63482	-1.63482	9.264	-1.63482	-1.63482	-1.63482	-1.63482	-1.63482	-1.63482	-1.63482	-1.63482	-1.63482	-1.63482	-1.63482	-1.63482	-1.63482	-1.63482	-1.63482	-1.63482	-1.63482	-1.63482	-1.63482	-1.63482	-1.63482	-1.63482	-1.63482	-1.63482	-1.63482	-1.63482	-1.63482	-1.63482	-1.63482	-1.63482	-1.63482	-1.63482
9.80894	-1.08988	-1.08988	-1.08988	-1.08988	-1.08988	-1.08988	-1.08988	-1.08988	-1.08988	9.80894	-1.08988	-1.08988	-1.08988	-1.08988	-1.08988	-1.08988	-1.08988	-1.08988	-1.08988	-1.08988	-1.08988	-1.08988	-1.08988	-1.08988	-1.08988	-1.08988	9.80894	-1.08988	-1.08988	-1.08988	-1.08988	-1.08988	-1.08988	-1.08988	-1.08988	-1.08988	-1.08988	-1.08988	-1.08988	-1.08988	-1.08988	-1.08988	-1.08988	-1.08988	9.80894	-1.08988	-1.08988	-1.08988	-1.08988
-0.544941	-0.544941	-0.544941	-0.544941	-0.544941	-0.544941	-0.544941	-0.544941	-0.544941	-0.544941	-0.544941	-0.544941	-0.544941	-0.544941	-0.544941	-0.544941	-0.544941	10.3539	-0.544941	-0.544941	10.3539	-0.544941	-0.544941	10.3539	-0.544941	-0.544941	-0.544941	-0.544941	-0.544941	-0.544941	-0.544941	-0.544941	-0.544941	-0.544941	-0.544941	-0.544941	-0.544941	-0.544941	-0.544941	-0.544941	-0.544941	-0.544941	-0.544941	10.3539	-0.544941	-0.544941	-0.544941	-0.544941	10.3539	-0.544941
-1.11022e-15	-1.11022e-15	-1.11022e-15	-1.11022e-15	-1.11022e-15	-1.11022e-15	-1.11022e-15	-1.11022e-15	-1.11022e-15	-1.11022e-15	-1.11022e-15	-1.11022e-15	-1.11022e-15	-1.11022e-15	-1.11022e-15	-1.11022e-15	-1.11022e-15	-1.11022e-15	-1.11022e-15	-1.11022e-15	-1.11022e-15	-1.11022e-15	-1.11022e-15	-1.11022e-15	-1.11022e-15	-1.11022e-15	-1.11022e-15	-1.11022e-15	-1.11022e-15	-1.11022e-15	-1.11022e-15	-1.11022e-15	-1.11022e-15	-1.11022e-15	-1.11022e-15	-1.11022e-15	-1.11022e-15	-1.11022e-15	-1.11022e-15	-1.11022e-15	-1.11022e-15	-1.11022e-15	-1.11022e-15	-1.11022e-15	-1.11022e-15	-1.11022e-15	-1.11022e-15	-1.11022e-15	-1.11022e-15	-1.11022e-15
-0.544941	-0.544941	-0.544941	-0.544941	-0.544941	-0.544941	-0.544941	-0.544941	10.3539	-0.544941	-0.544941	-0.544941	-0.544941	-0.544941	-0.544941	-0.544941	-0.544941	-0.544941	-0.544941	-0.544941	-0.544941	-0.544941	-0.544941	-0.544941	-0.544941	-0.544941	-0.544941	-0.544941	-0.544941	-0.544941	-0.544941	-0.544941	-0.544941	-0.544941	-0.544941	-0.544941	-0.544941	-0.544941	-0.544941	-0.544941	-0.544941	-0.544941	-0.544941	-0.544941	-0.544941	-0.544941	-0.544941	21.2527	-0.544941	-0.544941
-5.55112e-17	-5.55112e-17	-5.55112e-17	-5.55112e-17	-5.55112e-17	-5.55112e-17	-5.55112e-17	-5.55112e-17	-5.55112e-17	-5.55112e-17	-5.55112e-17	-5.55112e-17	-5.55112e-17	-5.55112e-17	-5.55112e-17	-5.55112e-17	-5.55112e-17	-5.55112e-17	-5.55112e-17	-5.55112e-17	-5.55112e-17	-5.55112e-17	-5.55112e-17	-5.55112e-17	-5.55112e-17	-5.55112e-17	-5.55112e-17	-5.55112e-17	-5.55112e-17	-5.55112e-17	-5.55112e-17	-5.55112e-17	-5.55112e-17	-5.55112e-17	-5.55112e-17	-5.55112e-17	-5.55112e-17	-5.55112e-17	-5.55112e-17	-5.55112e-17	-5.55112e-17	-5.55112e-17	-5.55112e-17	-5.55112e-17	-5.55112e-17	-5.55112e-17	-5.55112e-17	-5.55112e-17	-5.55112e-17	-5.55112e-17
-5.55112e-17	-5.55112e-17	-5.55112e-17	-5.55112e-17	-5.55112e-17	-5.55112e-17	-5.55112e-17	-5.55112e-17	-5.55112e-17	-5.55112e-17	-5.55112e-17	-5.55112e-17	-5.55112e-17	-5.55112e-17	-5.55112e-17	-5.55112e-17	-5.55112e-17	-5.55112e-17	-5.55112e-17	-5.55112e-17	-5.55112e-17	-5.55112e-17	-5.55112e-17	-5.55112e-17	-5.55112e-17	-5.55112e-17	-5.55112e-17	-5.55112e-17	-5.55112e-17	-5.55112e-17	-5.55112e-17	-5.55112e-17	-5.55112e-17	-5.55112e-17	10.8988	-5.55112e-17	-5.55112e-17	-5.55112e-17	-5.55112e-17	-5.55112e-17	-5.55112e-17	-5.55112e-17	10.8988	-5.55112e-17	-5.55112e-17	-5.55112e-17	-5.55112e-17	-5.55112e-17	-5.55112e-17	-5.55112e-17
-1.08988	-1.08988	9.80894	-1.08988	-1.08988	-1.08988	-1.08988	-1.08988	-1.08988	-1.08988	9.80894	-1.08988	-1.08988	-1.08988	-1.08988	-1.08988	-1.08988	-1.08988	-1.08988	-1.08988	-1.08988	-1.08988	-1.08988	-1.08988	-1.08988	-1.08988	-1.08988	-1.08988	-1.08988	-1.08988	-1.08988	-1.08988	-1.08988	-1.08988	-1.08988	-1.08988	-1.08988	-1.08988	-1.08988	-1.08988	-1.08988	-1.08988	-1.08988	-1.08988	-1.08988	-1.08988	-1.08988	-1.08988	-1.08988	-1.08988
-5.55112e-17	-5.55112e-17	-5.55112e-17	-5.55112e-17	-5.55112e-17	-5.55112e-17	-5.55112e-17	-5.55112e-17	-5.55112e-17	-5.55112e-17	-5.55112e-17	-5.55112e-17	-5.55112e-17	-5.55112e-17	-5.55112e-17	-5.55112e-17	-5.55112e-17	-5.55112e-17	-5.55112e-17	-5.55112e-17	-5.55112e-17	-5.55112e-17	-5.55112e-17	-5.55112e-17	-5.55112e-17	-5.55112e-17	-5.55112e-17	-5.55112e-17	-5.55112e-17	-5.55112e-17	-5.55112e-17	-5.55112e-17	-5.55112e-17	-5.55112e-17	-5.55112e-17	-5.55112e-17	-5.55112e-17	-5.55112e-17	-5.55112e-17	-5.55112e-17	-5.55112e-17	-5.55112e-17	-5.55112e-17	-5.55112e-17	-5.55112e-17	-5.55112e-17	-5.55112e-17	-5.55112e-17	-5.55112e-17	10.8988
-0.544941	-0.544941	-0.544941	-0.544941	-0.544941	-0.544941	-0.544941	-0.544941	-0.544941	-0.544941	-0.544941	-0.544941	-0.544941	-0.544941	-0.544941	-0.544941	-0.544941	-0.544941	-0.544941	10.3539	-0.544941	-0.544941	-0.544941	-0.544941	-0.544941	-0.544941	-0.544941	10.3539	-0.544941	-0.544941	-0.544941	-0.544941	-0.544941	-0.544941	-0.544941	-0.544941	-0.544941	-0.544941	-0.544941	-0.544941	-0.544941	-0.544941	10.3539	-0.544941	-0.544941	-0.544941	-0.544941	-0.544941	-0.544941	-0.544941
3.33067e-16	3.33067e-16	3.33067e-16	3.33067e-16	3.33067e-16	3.33067e-16	3.33067e-16	3.33067e-16	3.33067e-16	3.33067e-16	3.33067e-16	3.33067e-16	3.33067e-16	3.33067e-16	3.33067e-16	3.33067e-16	3.33067e-16	3.33067e-16	3.33067e-16	3.33067e-16	10.8988	3.33067e-16	3.33067e-16	3.33067e-16	3.33067e-16	3.33067e-16	3.33067e-16	3.33067e-16	3.33067e-16	3.33067e-16	3.33067e-16	3.33067e-16	3.33067e-16	3.33067e-16	3.33067e-16	3.33067e-16	3.33067e-16	3.33067e-16	3.33067e-16	3.33067e-16	3.33067e-16	3.33067e-16	3.33067e-16	10.8988	3.33067e-16	3.33067e-16	3.33067e-16	3.33067e-16	3.33067e-16	3.33067e-16
-0.544941	-0.544941	-0.544941	-0.544941	-0.544941	-0.544941	-0.544941	-0.544941	-0.544941	-0.544941	10.3539	-0.544941	-0.544941	-0.544941	-0.544941	-0.544941	-0.544941	-0.544941	-0.544941	-0.544941	-0.544941	-0.544941	-0.544941	-0.544941	-0.544941	-0.544941	-0.544941	-0.544941	-0.544941	-0.544941	-0.544941	-0.544941	-0.544941	-0.544941	-0.544941	-0.544941	-0.544941	-0.544941	-0.544941	-0.544941	-0.544941	-0.544941	-0.544941	-0.544941	-0.544941	-0.544941	-0.544941	-0.544941	10.3539	-0.544941
-1.08988	-1.08988	-1.08988	-1.08988	-1.08988	-1.08988	-1.08988	-1.08988	9.80894	-1.08988	-1.08988	-1.08988	-1.08988	-1.08988	-1.08988	-1.08988	-1.08988	-1.08988	-1.08988	9.80894	-1.08988	-1.08988	-1.08988	-1.08988	-1.08988	-1.08988	9.80894	9.80894	-1.08988	-1.08988	-1.08988	-1.08988	-1.08988	-1.08988	-1.08988	-1.08988	9.80894	-1.08988	-1.08988	-1.08988	-1.08988	-1.08988	-1.08988	-1.08988	-1.08988	-1.08988	-1.08988	-1.08988	-1.08988	-1.08988
-1.08988	-1.08988	-1.08988	20.7078	-1.08988	-1.08988	-1.08988	-1.08988	-1.08988	-1.08988	-1.08988	-1.08988	-1.08988	-1.08988	-1.08988	-1.08988	-1.08988	-1.08988	-1.08988	-1.08988	9.80894	-1.08988	9.80894	9.80894	-1.08988	-1.08988	-1.08988	-1.08988	-1.08988	-1.08988	9.80894	-1.08988	-1.08988	-1.08988	-1.08988	-1.08988	-1.08988	-1.08988	-1.08988	9.80894	-1.08988	-1.08988	-1.08988	-1.08988	-1.08988	-1.08988	-1.08988	-1.08988	-1.08988	9.80894
-1.63482	-1.63482	-1.63482	9.264	-1.63482	-1.63482	-1.63482	9.264	-1.63482	-1.63482	-1.63482	-1.63482	-1.63482	-1.63482	-1.63482	-1.63482	-1.63482	9.264	-1.63482	-1.63482	-1.63482	-1.63482	-1.63482	-1.63482	-1.63482	-1.63482	-1.63482	-1.63482	-1.63482	-1.63482	-1.63482	-1.63482	-1.63482	-1.63482	-1.63482	-1.63482	-1.63482	-1.63482	-1.63482	-1.63482	-1.63482	-1.63482	9.264	-1.63482	-1.63482	-1.63482	-1.63482	-1.63482	-1.63482	-1.63482
8.71906	-2.17976	-2.17976	-2.17976	-2.17976	-2.17976	-2.17976	8.71906	-2.17976	-2.17976	-2.17976	-2.17976	-2.17976	-2.17976	-2.17976	8.71906	8.71906	-2.17976	-2.17976	-2.17976	-2.17976	-2.17976	-2.17976	-2.17976	-2.17976	-2.17976	-2.17976	-2.17976	-2.17976	-2.17976	-2.17976	-2.17976	-2.17976	-2.17976	-2.17976	-2.17976	-2.17976	-2.17976	-2.17976	-2.17976	-2.17976	-2.17976	-2.17976	-2.17976	-2.17976	-2.17976	-2.17976	-2.17976	-2.17976	8.71906
-1.08988	9.80894	-1.08988	-1.08988	-1.08988	-1.08988	-1.08988	-1.08988	-1.08988	-1.08988	9.80894	-1.08988	-1.08988	-1.08988	-1.08988	-1.08988	-1.08988	-1.08988	-1.08988	-1.08988	-1.08988	-1.08988	-1.08988	-1.08988	9.80894	-1.08988	-1.08988	-1.08988	-1.08988	-1.08988	9.80894	-1.08988	-1.08988	-1.08988	-1.08988	-1.08988	-1.08988	-1.08988	-1.08988	9.80894	-1.08988	-1.08988	-1.08988	-1.08988	-1.08988	-1.08988	-1.08988	-1.08988	-1.08988	-1.08988
9.264	-1.63482	-1.63482	-1.63482	-1.63482	-1.63482	-1.63482	-1.63482	-1.63482	-1.63482	20.1628	-1.63482	-1.63482	-1.63482	-1.63482	-1.63482	-1.63482	-1.63482	-1.63482	-1.63482	-1.63482	-1.63482	-1.63482	-1.63482	-1.63482	-1.63482	-1.63482	-1.63482	-1.63482	-1.63482	-1.63482	-1.63482	-1.63482	-1.63482	-1.63482	-1.63482	-1.63482	-1.63482	-1.63482	-1.63482	-1.63482	-1.63482	-1.63482	-1.63482	-1.63482	-1.63482	-1.63482	-1.63482	-1.63482	9.264
-3.26965	7.62918	-3.26965	7.62918	-3.26965	-3.26965	-3.26965	7.62918	-3.26965	7.62918	-3.26965	-3.26965	-3.26965	-3.26965	-3.26965	-3.26965	-3.26965	7.62918	7.62918	-3.26965	-3.26965	-3.26965	-3.26965	-3.26965	-3.26965	-3.26965	7.62918	-3.26965	-3.26965	-3.26965	-3.26965	-3.26965	-3.26965	7.62918	-3.26965	7.62918	-3.26965	-3.26965	-3.26965	-3.26965	-3.26965	-3.26965	-3.26965	-3.26965	-3.26965	-3.26965	-3.26965	-3.26965	-3.26965	-3.26965
-2.17976	8.71906	8.71906	-2.17976	-2.17976	-2.17976	-2.17976	-2.17976	-2.17976	-2.17976	8.71906	-2.17976	-2.17976	-2.17976	8.71906	-2.17976	-2.17976	-2.17976	-2.17976	-2.17976	-2.17976	-2.17976	-2.17976	8.71906	-2.17976	-2.17976	-2.17976	-2.17976	-2.17976	-2.17976	-2.17976	-2.17976	-2.17976	-2.17976	-2.17976	-2.17976	-2.17976	-2.17976	-2.17976	-2.17976	-2.17976	-2.17976	-2.17976	-2.17976	-2.17976	-2.17976	-2.17976	-2.17976	-2.17976	-2.17976
-1.08988	-1.08988	-1.08988	-1.08988	-1.08988	-1.08988	-1.08988	9.80894	-1.08988	-1.08988	-1.08988	-1.08988	-1.08988	-1.08988	-1.08988	-1.08988	-1.08988	-1.08988	-1.08988	9.80894	-1.08988	-1.08988	-1.08988	-1.08988	-1.08988	-1.08988	-1.08988	-1.08988	-1.08988	-1.08988	9.80894	-1.08988	-1.08988	-1.08988	-1.08988	-1.08988	-1.08988	-1.08988	-1.08988	-1.08988	-1.08988	-1.08988	-1.08988	-1.08988	9.80894	-1.08988	-1.08988	-1.08988	-1.08988	-1.08988
-1.08988	-1.08988	9.80894	-1.08988	-1.08988	-1.08988	-1.08988	-1.08988	-1.08988	-1.08988	-1.08988	-1.08988	-1.08988	-1.08988	-1.08988	9.80894	-1.08988	-1.08988	-1.08988	-1.08988	-1.08988	9.80894	-1.08988	-1.08988	-1.08988	-1.08988	-1.08988	9.80894	9.80894	-1.08988	-1.08988	-1.08988	-1.08988	-1.08988	-1.08988	-1.08988	-1.08988	-1.08988	9.80894	-1.08988	-1.08988	9.80894	-1.08988	-1.08988	-1.08988	-1.08988	-1.08988	-1.08988	-1.08988	-1.08988
-1.08988	-1.08988	-1.08988	-1.08988	9.80894	-1.08988	-1.08988	-1.08988	-1.08988	9.80894	-1.08988	-1.08988	-1.08988	-1.08988	-1.08988	-1.08988	-1.08988	-1.08988	-1.08988	-1.08988	-1.08988	-1.08988	-1.08988	-1.08988	-1.08988	9.80894	-1.08988	-1.08988	-1.08988	-1.08988	-1.08988	9.80894	-1.08988	-1.08988	-1.08988	9.80894	-1.08988	-1.08988	-1.08988	-1.08988	-1.08988	-1.08988	-1.08988	-1.08988	-1.08988	-1.08988	-1.08988	9.80894	-1.08988	-1.08988
-0.544941	-0.544941	-0.544941	-0.544941	-0.544941	-0.544941	-0.544941	10.3539	-0.544941	-0.544941	-0.544941	-0.544941	-0.544941	-0.544941	-0.544941	-0.544941	-0.544941	-0.544941	-0.544941	-0.544941	10.3539	-0.544941	10.3539	-0.544941	-0.544941	-0.544941	-0.544941	-0.544941	10.3539	-0.544941	-0.544941	-0.544941	-0.544941	-0.544941	-0.544941	-0.544941	-0.544941	-0.544941	-0.544941	10.3539	-0.544941	-0.544941	-0.544941	-0.544941	-0.544941	-0.544941	-0.544941	-0.544941	-0.544941	-0.544941
-1.08988	-1.08988	9.80894	-1.08988	-1.08988	-1.08988	-1.08988	9.80894	-1.08988	-1.08988	-1.08988	-1.08988	-1.08988	-1.08988	-1.08988	-1.08988	-1.08988	-1.08988	-1.08988	-1.08988	-1.08988	-1.08988	-1.08988	-1.08988	-1.08988	-1.08988	-1.08988	-1.08988	-1.08988	-1.08988	-1.08988	-1.08988	-1.08988	-1.08988	-1.08988	-1.08988	-1.08988	-1.08988	-1.08988	-1.08988	-1.08988	-1.08988	-1.08988	-1.08988	-1.08988	-1.08988	9.80894	-1.08988	-1.08988	-1.08988
-2.17976	8.71906	-2.17976	-2.17976	-2.17976	-2.17976	-2.17976	-2.17976	-2.17976	8.71906	-2.17976	-2.17976	-2.17976	-2.17976	8.71906	-2.17976	-2.17976	8.71906	-2.17976	-2.17976	-2.17976	-2.17976	-2.17976	-2.17976	-2.17976	-2.17976	-2.17976	8.71906	8.71906	-2.17976	-2.17976	-2.17976	-2.17976	-2.17976	8.71906	-2.17976	-2.17976	-2.17976	-2.17976	-2.17976	-2.17976	-2.17976	-2.17976	-2.17976	-2.17976	-2.17976	8.71906	-2.17976	-2.17976	8.71906
-1.63482	9.264	-1.63482	-1.63482	-1.63482	-1.63482	-1.63482	-1.63482	-1.63482	9.264	-1.63482	-1.63482	9.264	-1.63482	-1.63482	-1.63482	-1.63482	-1.63482	-1.63482	-1.63482	-1.63482	-1.63482	-1.63482	-1.63482	-1.63482	-1.63482	-1.63482	-1.63482	-1.63482	-1.63482	-1.63482	-1.63482	-1.63482	-1.63482	-1.63482	-1.63482	-1.63482	-1.63482	-1.63482	-1.63482	-1.63482	-1.63482	-1.63482	-1.63482	-1.63482	-1.63482	-1.63482	-1.63482	9.264	-1.63482
-1.08988	-1.08988	-1.08988	-1.08988	-1.08988	-1.08988	-1.08988	-1.08988	-1.08988	-1.08988	-1.08988	-1.08988	-1.08988	-1.08988	9.80894	-1.08988	-1.08988	-1.08988	9.80894	-1.08988	9.80894	9.80894	-1.08988	-1.08988	-1.08988	-1.08988	-1.08988	9.80894	-1.08988	-1.08988	-1.08988	-1.08988	-1.08988	-1.08988	-1.08988	-1.08988	-1.08988	-1.08988	-1.08988	-1.08988	-1.08988	-1.08988	-1.08988	-1.08988	-1.08988	-1.08988	-1.08988	-1.08988	-1.08988	-1.08988
-1.08988	9.80894	-1.08988	-1.08988	-1.08988	-1.08988	-1.08988	-1.08988	-1.08988	-1.08988	-1.08988	-1.08988	-1.08988	-1.08988	-1.08988	-1.08988	-1.08988	-1.08988	-1.08988	9.80894	-1.08988	-1.08988	-1.08988	-1.08988	-1.08988	-1.08988	-1.08988	-1.08988	-1.08988	-1.08988	-1.08988	-1.08988	-1.08988	-1.08988	-1.08988	9.80894	-1.08988	-1.08988	-1.08988	-1.08988	-1.08988	-1.08988	-1.08988	-1.08988	-1.08988	-1.08988	-1.08988	-1.08988	-1.08988	-1.08988
-3.26965	-3.26965	-3.26965	-3.26965	7.62918	-3.26965	-3.26965	7.62918	-3.26965	-3.26965	7.62918	7.62918	7.62918	-3.26965	-3.26965	7.62918	-3.26965	-3.26965	-3.26965	-3.26965	-3.26965	-3.26965	-3.26965	-3.26965	-3.26965	-3.26965	7.62918	-3.26965	-3.26965	-3.26965	-3.26965	-3.26965	-3.26965	-3.26965	-3.26965	-3.26965	-3.26965	-3.26965	-3.26965	-3.26965	-3.26965	-3.26965	-3.26965	-3.26965	-3.26965	-3.26965	-3.26965	-3.26965	-3.26965	-3.26965
-1.08988	-1.08988	-1.08988	9.80894	-1.08988	-1.08988	-1.08988	-1.08988	-1.08988	-1.08988	-1.08988	-1.08988	-1.08988	-1.08988	-1.08988	-1.08988	-1.08988	-1.08988	9.80894	-1.08988	-1.08988	-1.08988	-1.08988	-1.08988	-1.08988	-1.08988	-1.08988	-1.08988	-1.08988	-1.08988	-1.08988	-1.08988	-1.08988	-1.08988	-1.08988	9.80894	9.80894	-1.08988	9.80894	-1.08988	-1.08988	-1.08988	-1.08988	-1.08988	-1.08988	-1.08988	-1.08988	-1.08988	-1.08988	-1.08988
-5.55112e-17	-5.55112e-17	-5.55112e-17	-5.55112e-17	-5.55112e-17	-5.55112e-17	-5.55112e-17	-5.55112e-17	-5.55112e-17	-5.55112e-17	-5.55112e-17	-5.55112e-17	-5.55112e-17	-5.55112e-17	-5.55112e-17	-5.55112e-17	-5.55112e-17	-5.55112e-17	-5.55112e-17	-5.55112e-17	-5.55112e-17	-5.55112e-17	-5.55112e-17	-5.55112e-17	-5.55112e-17	-5.55112e-17	-5.55112e-17	-5.55112e-17	-5.55112e-17	-5.55112e-17	-5.55112e-17	-5.55112e-17	-5.55112e-17	-5.55112e-17	-5.55112e-17	-5.55112e-17	-5.55112e-17	-5.55112e-17	-5.55112e-17	-5.55112e-17	-5.55112e-17	-5.55112e-17	-5.55112e-17	-5.55112e-17	-5.55112e-17	-5.55112e-17	-5.55112e-17	-5.55112e-17	-5.55112e-17	10.8988
-2.17976	19.6179	-2.17976	-2.17976	-2.17976	-2.17976	-2.17976	-2.17976	-2.17976	8.71906	-2.17976	-2.17976	8.71906	-2.17976	-2.17976	-2.17976	-2.17976	-2.17976	-2.17976	-2.17976	-2.17976	-2.17976	-2.17976	8.71906	-2.17976	-2.17976	8.71906	-2.17976	-2.17976	-2.17976	-2.17976	-2.17976	-2.17976	-2.17976	-2.17976	-2.17976	-2.17976	-2.17976	-2.17976	-2.17976	-2.17976	-2.17976	-2.17976	-2.17976	-2.17976	-2.17976	-2.17976	-2.17976	-2.17976	-2.17976
-5.55112e-17	-5.55112e-17	-5.55112e-17	-5.55112e-17	-5.55112e-17	-5.55112e-17	-5.55112e-17	-5.55112e-17	-5.55112e-17	-5.55112e-17	-5.55112e-17	-5.55112e-17	-5.55112e-17	-5.55112e-17	-5.55112e-17	-5.55112e-17	-5.55112e-17	-5.55112e-17	-5.55112e-17	-5.55112e-17	-5.55112e-17	-5.55112e-17	-5.55112e-17	-5.55112e-17	-5.55112e-17	-5.55112e-17	-5.55112e-17	10.8988	-5.55112e-17	-5.55112e-17	-5.55112e-17	-5.55112e-17	-5.55112e-17	-5.55112e-17	-5.55112e-17	-5.55112e-17	-5.55112e-17	-5.55112e-17	-5.55112e-17	-5.55112e-17	-5.55112e-17	-5.55112e-17	-5.55112e-17	-5.55112e-17	-5.55112e-17	-5.55112e-17	-5.55112e-17	-5.55112e-17	-5.55112e-17	-5.55112e-17
-2.17976	19.6179	-2.17976	-2.17976	-2.17976	-2.17976	8.71906	-2.17976	-2.17976	-2.17976	-2.17976	-2.17976	-2.17976	-2.17976	-2.17976	-2.17976	-2.17976	8.71906	-2.17976	-2.17976	-2.17976	8.71906	-2.17976	-2.17976	-2.17976	-2.17976	-2.17976	-2.17976	-2.17976	-2.17976	-2.17976	-2.17976	-2.17976	-2.17976	-2.17976	-2.17976	-2.17976	-2.17976	-2.17976	-2.17976	-2.17976	-2.17976	-2.17976	-2.17976	8.71906	-2.17976	-2.17976	-2.17976	-2.17976	-2.17976
[truncated: 47 more rows]

## Sheet: above.FS.avg
0.0550396
0.0105644
0.00281315
0.0125371
0.0280994
0.0453135
0.0429662
0.0126469
-0.0171402
-0.0608529
-0.0870382
-0.060273
-0.0656093
-0.0471026
-0.0224963
0.00468567
0.00419765
[truncated: 33 more rows]

## Sheet: above.FS.se
0.0847228
[truncated: 49 more rows]

[truncated: 23 more sheets: above.FS.all, above.Con.avg, above.Con.se, above.Con.all, above.pval.RA_Vs_FS, above.pval.Con_Vs_FS, above.pval_interval.FS_RA, above.pval_interval.FS_Con, above.pval_interval.interval, below.RA.avg, below.RA.se, below.RA.all, below.FS.avg, below.FS.se, below.FS.all, below.Con.avg, below.Con.se, below.Con.all, below.pval.RA_Vs_FS, below.pval.Con_Vs_FS …]
