# Supplementary material for: Single-neuron correlates of visual consciousness in human lateral occipital complex
Source: Nat Commun. 2025 Dec 15;16:11008. doi: 10.1038/s41467-025-67077-w (PMC12705761; doi:10.1038/s41467-025-67077-w)
Supplement: Supplementary file 4 — Source Data [file 41467_2025_67077_MOESM4_ESM.zip › SourceData/Figure4D.xlsx]

## Sheet: matrix
-0.425028	-0.0745302	-0.228072	-0.244892	-0.437151	-0.297629	-0.414352	-0.123923	-0.550529	0.00171469	0.199379	-0.174203	0.329384	-0.400388	-0.165332	-0.105714	-0.0855504	0.204306	0.523226	-0.129823	0.376114	0.626258	0.701056	0.919008	0.48365	0.475609	0.610147	0.100415	0.397724	0.388867	0.0461279	0	-0.0819539	-0.641651	-0.37061	-0.280554	-0.684815	-0.481176	0.12183	0.129423	0.734848	0.86898	0.603211	1.32899	1.07806	0.644349	0.46827	0.886651	0.449128	0.235488
-0.591532	-0.641433	-0.729193	-0.45641	-0.658697	-0.719358	-0.733272	-0.629493	-0.49939	-0.289916	-0.263439	0.302296	-0.160149	0.47515	0.328045	0.378648	0.31677	0.691383	0.794821	0.680284	0.761716	0.576804	0.766862	1.36823	0.783323	0.976981	1.01309	1.01857	0.941547	0.690503	0.0796692	0	-0.0852278	-0.733621	-0.849409	-0.160149	-0.666188	-0.63858	-0.182389	0.177969	0.809243	1.6528	1.65803	2.16289	1.36967	1.16986	1.01277	0.842754	1.22283	0.555896
-0.476144	-0.345514	-0.347054	-0.20652	-0.326366	-0.721098	-0.728507	-0.441209	-0.655011	-0.397972	-0.410174	-0.30183	-0.512707	-0.0409715	-0.041546	-0.0828226	-0.171464	0.200281	0.367339	0.187194	0.444947	0.198017	0.428329	0.803812	0.518337	1.04929	0.183732	0.634719	0.646544	0.221423	0.0198875	0	-0.064868	-0.539984	-0.533982	-0.249291	-0.279482	-0.0656426	-0.109606	0.322716	0.112073	0.466736	0.920113	0.174706	0.726966	0.662475	0.51196	0.573063	0.628588	0.0546536
-0.325814	-0.533668	-0.747759	-0.532846	-0.314063	-0.536392	-0.607849	-0.745687	-0.599093	-0.326352	-0.0907795	-0.334652	-0.455455	-0.0807122	-0.239165	-0.431754	-0.104038	-0.233988	-0.238866	0.351002	-0.396312	-0.674199	-0.368132	0.075328	0.110393	0.795936	0.116873	-0.108046	-0.0896079	0.250069	0.0359045	0	-0.0268934	-0.247417	-0.402805	-0.21726	-0.411072	-0.240144	-0.00585103	-0.119583	0.0125197	0.201863	1.68474	0.468922	0.388082	0.426071	-0.375503	0.307892	0.716216	0.0214169
-0.441344	-0.421496	-0.563197	-0.513011	-0.193581	-0.20664	-0.418561	-0.423271	-0.549485	-0.610865	-0.313045	-0.66777	-0.232777	-0.318745	-0.266014	-0.390351	-0.343551	-0.459257	0.289905	-0.0115846	-0.646202	-0.421548	-0.0648451	-0.169404	-0.64548	0.182077	0.0255261	-0.0252929	-0.0531645	0.131695	0.0191109	0	-0.0393245	-0.317818	-0.227755	0.00975873	-0.333543	0.540765	-0.160408	-0.59425	-0.220027	0.572858	0.347364	-0.0802925	-0.313621	-0.386695	-0.388938	-0.211748	0.157457	-0.241943
-0.591125	-0.144572	-0.066411	-0.0326755	0.331404	0.291102	-0.308196	0.0632371	-0.00976682	5.89772e-05	-0.158284	0.0692357	-0.344859	-0.173943	-0.198469	-0.164317	0.0443979	-0.437528	0.317743	-0.11879	-0.365945	-0.158888	-0.531413	-0.584122	-0.559677	-0.400998	-0.0552796	0.270744	0.684657	0.144311	0.00759381	0	-0.0381515	-0.320301	-0.309509	0.00568452	-0.323406	-0.00331786	-0.454277	-0.399534	0.127244	1.06467	-0.0182467	-0.075575	-0.479163	-0.273392	-0.156886	-0.0154862	0.185065	-0.0422098
-0.433679	-0.754219	-0.543821	-0.625143	-0.588671	-0.597779	-0.561088	-0.579032	-0.258905	0.232412	-0.326812	-0.0147725	-0.47403	0.22154	-0.226724	-0.180875	-0.394913	-0.208947	-0.166226	-0.120753	-0.0358176	-0.498778	-0.373698	-0.273846	-0.796115	-0.874846	-0.773835	-0.342994	-0.268808	-0.128057	-0.0132059	0	-0.0209758	-0.191844	-0.289793	-0.0782138	-0.399466	0.609313	0.114323	0.799334	0.107483	0.384078	0.420288	-0.327376	-0.383029	-0.527195	-0.239719	-0.523059	-0.460702	-0.731315
-0.545833	-0.715424	-0.658017	-0.59048	-0.537663	-0.676376	-0.647805	-0.559194	-0.546622	-0.402424	-0.371127	-0.139892	-0.361108	-0.1372	-0.542825	-0.400979	-0.622623	-0.335169	-0.105317	-0.39578	-0.164816	-0.251846	-0.364826	-0.344544	-0.586	-0.709996	-0.638708	-0.623854	-0.173016	-0.4536	-0.0607019	0	-0.0513069	-0.43862	-0.531573	-0.383779	-0.21332	0.0766048	0.298085	0.507165	0.0553929	-0.0115337	0.0537029	-0.329203	-0.333609	-0.297068	-0.394721	-0.388691	-0.448633	-0.532708
-0.0334908	-0.26607	-0.0296933	-0.190203	-0.327494	-0.206814	-0.00975188	0.122301	-0.214509	0.286733	0.208551	-0.0867173	-0.489844	0.320066	-0.69844	-0.373668	-0.357326	-0.335887	-0.295149	-0.635808	-0.513712	-0.645981	0.152886	-0.110524	-0.74836	-0.909365	-0.203771	-0.385548	-0.28399	-0.423093	-0.0539252	0	0.0665312	0.43656	-0.292083	0.30939	0.131184	0.176139	0.451366	0.753267	-0.186768	-0.604348	0.0849218	0.183279	-0.211034	-0.310378	-0.343836	-0.34479	-0.842506	-0.583904
-0.334571	-0.239324	-0.0734149	-0.528336	-0.539508	-0.5742	-0.400116	-0.200199	-0.338942	-0.170185	-0.116571	0.0194707	-0.47688	-0.0926533	-0.631241	-0.264288	-0.377932	-0.43085	-0.195393	-0.469511	-0.278058	-0.170788	0.483401	0.192224	0.0373928	-0.0964643	0.472067	0.331385	0.0245218	-0.188968	-0.0258333	0	-0.0210767	-0.189277	-0.303181	-0.268198	0.0472552	-0.407031	-0.129324	0.025254	-0.107787	-0.0128462	0.650953	0.596765	0.176028	-0.214032	-0.365556	0.0545378	-0.025387	0.438894
-0.417952	-0.624919	-0.350757	-0.742906	-0.298968	-0.848231	-0.874899	-0.458981	-0.387644	-0.503989	-0.375726	-0.463368	-0.512404	-0.334589	-0.182943	-0.0692012	-0.234425	0.112042	-0.533794	0.0087647	-0.233006	-0.124866	0.320024	-0.245022	-0.241032	0.358555	0.347021	0.232017	0.159285	-0.199353	-0.0300197	0	-0.0609409	-0.484133	-0.322996	-0.188368	-0.507453	-0.195244	-0.364585	0.154764	-0.0221846	0.510917	0.4616	1.15872	-0.0768969	0.101784	-0.226397	-0.326457	0.23939	0.120856
-0.459228	-0.719391	-0.739535	-0.593503	-0.686437	-0.928116	-1.04047	-0.772746	-0.316422	-0.522512	-0.225786	-0.28864	-0.297332	-0.201833	0.209231	-0.0288041	0.124281	0.298907	0.150185	0.385967	0.328112	-0.0393954	0.448011	-0.230912	-0.322808	-0.138992	-0.3003	-0.0251997	0.416414	0.282281	0.0310469	0	-0.0719652	-0.630259	-0.832332	-0.386785	-0.381955	0.0936264	0.930903	1.33779	0.469357	0.78531	0.714689	0.271933	-0.122442	-0.158905	-0.131876	0.106814	-0.181844	-0.353984
-0.366925	-0.409148	-0.32644	0.0361179	-0.36931	-0.577754	-0.621166	-0.4868	0.116841	0.0955093	0.500389	0.630289	-0.0864224	0.335729	0.335226	0.322115	1.03346	1.09784	0.457002	0.931246	1.74345	0.511683	0.813308	1.30969	0.687727	0.0254271	0.0188916	0.169281	1.57756	0.913015	0.0963445	0	-0.0454149	-0.402054	-0.5975	-0.567895	-0.425262	0.164738	0.839213	1.62399	0.78973	1.23396	1.05355	0.990905	1.14639	0.158077	0.737347	1.53164	1.19383	0.015304
-0.481921	-0.549667	-0.305232	-0.351543	-0.503419	-0.525591	-0.591896	-0.317692	-0.102699	-0.00267418	-0.189147	0.260171	0.175003	0.193112	0.308084	-0.0778575	0.169123	0.543744	0.28263	0.381314	0.562716	0.387506	0.835293	0.515043	-0.0949111	0.195136	0.123039	0.362642	0.52736	0.685089	0.0853677	0	-0.0430461	-0.359779	-0.415276	-0.500846	0.0372014	-0.00161601	0.111272	0.661111	0.596739	1.03341	1.06611	1.06016	0.849763	0.799748	0.824535	0.534129	0.608645	0.350616
-0.589654	-0.523603	-0.703657	-0.718427	-0.549053	-0.717274	-0.618051	-0.364211	-0.46943	-0.354652	-0.121591	0.0758448	0.140565	-0.185444	0.295317	0.17802	0.531203	0.755857	0.305374	-0.0866706	0.414943	0.162613	-0.128735	-0.0825177	-0.257678	-0.140748	-0.0638602	0.222483	0.291617	0.162076	0.0174068	0	-0.0650413	-0.525926	-0.446509	-0.398292	-0.0924283	0.122958	-0.244369	0.18568	1.15986	0.747459	0.653739	0.988766	1.01095	1.13049	0.823912	0.0656837	0.304112	0.411804
-0.817063	-0.810174	-0.876094	-0.960806	-0.946523	-0.966135	-0.909843	-0.726135	-0.41963	-0.409545	-0.165083	-0.259556	-0.164857	-0.170345	0.0953582	0.253732	0.549875	0.395087	0.479152	0.444671	0.983725	0.41973	0.219915	0.636979	0.411361	0.190643	0.515381	0.758885	0.563566	-0.00451184	-0.00952936	0	-0.0405644	-0.394663	-0.823285	-0.773042	-0.656913	-0.165139	-0.478223	0.369153	0.808754	1.39444	1.20842	2.22363	1.56951	1.55002	0.648933	0.400648	1.15667	0.599007
-0.930356	-0.829893	-0.295823	-0.842017	-0.915214	-0.912906	-0.660764	-0.581547	-0.562071	-0.265014	-0.0580018	-0.351806	0.262374	-0.339664	0.13558	-0.328113	0.735718	0.619431	0.274441	-0.157689	0.800836	0.477124	0.100094	0.355509	0.0890746	-0.181659	-0.143031	-0.144223	0.869118	0.163006	0.00561445	0	-0.019831	-0.198817	-0.452345	-0.441845	-0.417151	-0.219077	-0.408642	0.705878	0.262241	0.387975	0.866399	1.34938	0.979256	0.122969	0.149193	0.549797	1.00214	0.694551
-0.928397	-0.771513	-0.470164	-0.734182	-0.645563	-0.794929	-0.405837	-0.187927	-0.511792	0.03329	0.122547	-0.023336	-0.135573	-0.244041	0.379626	0.770819	0.812133	0.569731	0.0842781	0.353872	0.757487	0.965982	-0.0543759	0.389074	0.0659056	-0.0974102	0.27747	0.319655	0.413397	0.299163	0.0341281	0	-0.0403999	-0.345554	-0.401954	-0.180153	-0.245191	-0.0935402	0.244302	0.817265	1.33667	1.80875	1.15323	0.890868	1.82907	0.973343	1.05904	0.939411	0.802919	0.691962
-0.930906	-1.01981	-0.986203	-0.979113	-0.711188	-0.52387	-0.558258	-0.708476	-0.32025	-0.584864	-0.561021	-0.358236	-0.668693	-0.281209	0.114865	0.374826	0.26826	0.0792701	0.183544	0.193318	-0.223612	-0.283399	-0.409402	-0.371658	-0.333085	-0.387028	-0.145656	-0.189871	-0.513749	-0.43024	-0.0500257	0	-0.0733889	-0.635296	-0.830979	-0.69318	-0.638147	0.256873	0.924442	0.853429	0.246152	0.540584	-0.0262183	-0.284832	-0.110216	-0.280736	-0.411028	-0.921888	-0.383928	0.206347
-0.425535	-0.5673	-0.437344	-0.448499	-0.829375	-0.840385	-0.777308	-1.11069	-0.756521	-0.947654	-0.739769	-0.777385	-0.781265	-0.4589	-0.0726829	-0.760377	-0.848443	-0.787868	-0.635985	-0.660375	-0.71027	-0.864474	-0.781859	-1.0705	-1.02196	-0.881529	-0.794702	-1.02698	-0.71142	-0.710032	-0.0868336	0	-0.108195	-0.881393	-0.748352	-0.429652	-0.757435	-0.489744	-0.335297	-0.477639	-0.680523	-0.546083	-0.986733	-1.02693	-1.08158	-0.866105	-0.713429	-0.958498	-0.663408	-0.463914
-0.72917	-0.839985	-0.684425	-0.560047	-0.923324	-0.972998	-0.959893	-0.984442	-0.935512	-0.766594	-0.714849	-0.568624	-0.392714	-0.599383	-0.350169	-0.539561	-0.443782	-0.773828	0.10343	-0.218796	-0.649732	-0.0961073	-0.0335187	-0.465759	-0.0696271	-0.0621066	-0.34964	-0.722514	-0.455757	-0.51795	-0.0645337	0	-0.0652141	-0.557073	-0.714377	-0.804231	-0.454182	-0.622958	-0.144907	-0.0508311	0.642962	-0.313746	-0.331377	-0.755623	-0.520236	0.268452	-0.149558	-0.16481	-0.0741551	-0.110897
-0.840488	-0.58519	-0.685637	-0.754354	-0.883247	-0.882553	-0.924285	-0.775667	-0.786248	-0.526815	-0.657232	-0.837113	-0.47469	-0.502767	-0.791488	-0.719727	-0.479797	-0.698902	-0.266625	-0.594726	0.233123	0.347526	-0.433761	-0.548788	-0.584732	-0.852027	-0.550364	-0.85331	-0.962023	-0.979172	-0.118818	0	-0.0556653	-0.444618	-0.367848	-0.537739	-0.247942	-0.433327	0.286299	-0.169973	0.164213	1.001	-0.175569	-0.692251	-0.254364	0.450498	-0.351698	0.221083	0.683781	0.225125
-0.441966	-0.450973	-0.512906	-0.927168	-0.503433	-0.286939	-0.771194	-0.663624	-0.0713176	-0.195779	-0.281828	-0.840016	-0.287485	-0.261303	-0.443679	0.126332	-0.107342	0.093037	0.00243716	0.861317	0.124828	-0.729731	-0.161232	0.240811	-0.179321	-0.404945	-0.58664	-0.532388	-0.133208	-0.765497	-0.104239	0	-0.0189054	-0.257649	-0.950443	-0.581069	-0.271559	-0.457035	0.14135	-0.0431025	0.0333672	0.174654	-0.0879042	0.370502	0.109135	-0.0249669	0.384113	1.14099	1.20855	0.683982
-0.391919	-0.00896571	0.181963	-0.453412	-0.62105	-0.418378	-0.699202	-0.817513	-0.489899	-0.241967	-0.403299	-0.600545	-0.0155921	-0.18722	-0.445107	-0.610851	-0.707243	-0.570223	-0.635258	-0.143881	-0.803141	0.0925768	-0.0868142	-0.319665	-0.800818	-0.857408	-1.01969	-0.697757	-0.412345	-0.390957	-0.0475731	0	-0.0187009	-0.185594	-0.399948	-0.194863	0.529728	-0.188713	0.102815	0.378268	-0.482836	-0.401122	-0.546688	-0.725426	-0.142906	-0.466244	-0.389074	0.0800511	-0.326695	-0.350449
-0.955757	-0.808137	-0.592272	-0.987046	-0.921244	-0.347393	-0.744417	-0.50872	0.104092	-0.482524	0.728786	0.742538	-0.368563	-0.91112	-0.520984	0.196092	-0.104638	-0.355537	0.0770376	-0.34408	-0.851064	0.0189435	-0.196871	-0.358267	-0.958333	-0.572817	-0.585628	-0.552878	-0.676532	-0.417953	-0.0460332	0	-0.0919103	-0.695045	-0.197524	0.386966	2.48156	1.68497	2.47031	1.79135	0.502398	0.767658	-0.390763	-0.46863	0.00175748	0.137758	-0.272835	-0.362391	1.7684	0.283341
-1.40356	-0.950894	-1.48152	-1.99217	-1.22014	0.662695	-0.0188705	-0.814167	1.20002	0.176444	-0.557862	-0.693246	-1.21554	-1.51243	0.995959	-0.943941	-1.02123	-0.406944	0.803693	-0.0524128	-1.22933	-0.150788	0.698718	0.41082	-1.46755	-0.984436	-0.919029	1.549	0.555263	-0.531061	-0.0794422	0	-0.0438956	-0.208949	0.676526	-0.954469	-0.724377	0.846983	2.40278	3.18598	0.653517	1.20123	-1.35916	-1.06053	-1.02856	2.73887	0.705313	0.17941	-0.217908	-0.581523
-1.44153	-0.601338	1.46071	-1.53034	-1.0077	-0.440645	0.602652	-0.177891	-0.23122	1.00069	-1.03416	-1.21138	-0.0774788	-0.619803	0.238344	-0.94224	0.538339	0.6694	-0.251827	0.0539426	-1.57577	-0.53209	1.7211	1.04921	0.118941	-1.16534	-0.946823	-0.777428	0.188597	-0.531709	-0.0786692	0	0.0769777	0.682497	0.78015	-1.03019	-0.807519	2.43503	3.14152	2.74918	-1.04545	-0.31135	0.192705	1.68204	0.691451	-0.201469	0.741355	0.19965	-0.896888	-1.06119
-0.820263	-0.615029	-0.406889	-0.714617	-0.387299	-0.123529	-0.237024	0.217085	0.0473098	0.306559	-0.0657767	-0.403374	-0.100538	0.194761	-0.0382502	0.0619776	-0.0248699	-0.071833	0.362861	0.152549	-0.103358	0.00483234	0.385766	0.196017	0.326207	-0.362104	-0.259005	-0.106149	0.086522	0.225158	0.0292009	0	-0.0373736	-0.193509	0.555423	-0.0273941	0.163412	0.273223	0.978043	0.687797	0.0240598	0.544218	0.518386	0.615983	0.689143	0.975509	0.826921	0.430193	1.03136	0.450187
-0.660539	-0.443657	-0.659035	-0.613976	-0.106306	-0.0759746	-0.519932	-0.0968119	-0.459135	-0.307677	-0.295552	-0.370942	-0.586926	-0.568315	-0.610344	-0.574736	-0.521323	-0.0880784	0.0195521	-0.252582	-0.323482	-0.524559	-0.279208	-0.291446	-0.265221	-0.361738	-0.556773	-0.530575	-0.12281	-0.43548	-0.0589276	0	-0.0278643	-0.223181	-0.221136	-0.56148	-0.528184	-0.24645	-0.429538	-0.385102	0.180485	0.436532	0.409206	0.44265	0.0683662	0.876454	0.554266	-0.231061	0.544857	0.343881
-0.675138	-0.647087	-0.672457	-0.648251	-0.578004	-0.560871	-0.628744	-0.517854	-0.399488	-0.585535	-0.613128	-0.6202	-0.669775	-0.657032	-0.659714	-0.661997	-0.417287	-0.571199	-0.59611	-0.586241	-0.564481	-0.520919	-0.313702	-0.587551	-0.578862	-0.591941	-0.351507	-0.568593	-0.609282	-0.618188	-0.0750562	0	-0.021777	-0.220919	-0.52683	-0.577241	-0.493466	0.0868761	-0.157884	0.14206	0.426	1.38459	1.3644	2.03605	0.358796	0.156768	0.0367472	0.146991	0.180001	0.752949
-0.419353	-0.453316	-0.381114	-0.262899	-0.192189	-0.102439	-0.198058	0.0046589	-0.311196	-0.288165	-0.248851	-0.201861	-0.325574	-0.244475	-0.27983	-0.47157	-0.371661	-0.418667	-0.292733	0.110902	0.302609	0.538818	0.149617	-0.290006	0.0527251	-0.227206	0.259138	0.149702	-0.362422	-0.473334	-0.0580972	0	-0.0693667	-0.56057	-0.441389	-0.192593	-0.181255	-0.350093	-0.526565	-0.30344	0.0555317	0.698035	1.21724	1.58922	1.88547	1.17876	0.267921	-0.0846543	0.821188	0.726332
-0.27123	-0.55491	-0.116054	-0.342014	-0.0784443	-0.362132	-0.392058	-0.457145	-0.156333	-0.39884	-0.268732	0.221365	0.198914	-0.109336	-0.256787	0.321187	0.03011	-0.181516	0.453236	1.14932	0.918641	0.653706	-0.20243	-0.169231	0.0830525	0.277049	0.909258	0.318794	-0.0755898	0.123237	0.0189536	0	-0.0669669	-0.555128	-0.544437	-0.321586	-0.277201	-0.417436	-0.00656313	-0.128296	0.323411	0.984604	2.84001	2.62512	2.48375	0.549571	0.307495	0.10034	0.524531	0.0487577
-0.375879	-0.638512	-0.194015	-0.533269	-0.261061	-0.430012	-0.0940452	0.0795671	0.889076	0.877744	0.5455	0.602579	0.371938	0.444217	0.211323	0.586661	0.366098	0.676571	0.437719	0.336327	0.256656	0.340099	-0.000409239	0.145575	0.25224	0.00799021	0.225524	0.066581	0.180742	0.0267204	0.000339345	0	-0.0446553	-0.353668	-0.261971	-0.336564	-0.0287248	0.300853	0.973399	0.536098	0.651918	1.40884	1.57685	0.931926	1.56302	0.832514	0.483075	0.321617	0.346502	-0.448135
-0.873587	-0.810919	-0.549534	-0.802812	-0.579291	-0.029508	0.0624778	0.336639	0.672509	1.02371	1.15959	1.19107	0.901759	1.20723	1.22256	0.755215	1.22984	0.624605	0.506829	0.0288405	0.222353	0.891655	0.597506	0.707418	0.813137	0.145864	0.375185	-0.00195713	-0.153532	-0.150173	-0.0179288	0	-0.0372529	-0.315415	-0.373794	-0.40106	-0.538651	-0.11393	0.0693533	-0.103299	0.218356	0.59984	0.151236	0.747294	1.01708	0.507	0.4081	1.19355	0.894747	0.286676
-0.855477	-0.871835	-0.862384	-0.604636	-0.770099	-0.728418	-0.698235	-0.750338	-0.497828	-0.370298	-0.0963884	0.28362	0.250396	0.352571	0.456862	0.0969585	0.546705	0.0375713	0.0713589	-0.343235	-0.502487	-0.459465	-0.416458	0.0405588	-0.0509289	-0.326069	-0.328468	-0.161705	-0.191887	-0.340594	-0.0436427	0	-0.0749273	-0.59621	-0.412287	-0.278957	-0.575812	-0.50582	-0.428016	-0.0959532	0.149125	0.60508	0.389627	0.891351	0.554104	1.0397	0.21132	0.240372	0.535463	0.0753613
-0.416295	-0.559604	-0.403526	-0.379148	-0.279545	-0.339293	-0.10505	-0.350757	-0.442392	-0.140444	0.733626	0.479552	0.00164276	-0.318844	-0.478469	-0.331426	-0.0689934	0.247723	-0.194474	0.0271067	-0.409181	-0.62619	-0.464689	-0.108553	-0.483834	-0.506056	-0.269562	-0.354034	-0.389686	-0.0653593	-0.00245529	0	-0.0381821	-0.25051	0.205164	0.0685726	-0.226669	0.158289	0.441018	0.877974	0.488894	0.439546	0.944264	0.940608	0.321794	1.00938	0.161322	-0.0324314	0.363775	0.210174
-0.33626	-0.415309	-0.172987	-0.5561	-0.0433175	-0.298561	-0.454569	-0.152001	-0.375631	-0.0468997	0.324945	0.397145	0.216813	-0.0573298	-0.250128	-0.48567	-0.121911	-0.162676	0.17849	0.403605	-0.0612981	0.317954	0.150864	-0.184188	0.14176	0.34377	0.0149016	0.0589622	0.141276	0.00353018	-0.00203483	0	-0.018222	-0.158609	-0.148964	0.31524	0.0119157	-3.12377e-05	0.602785	0.332956	1.04933	0.245998	0.66577	1.02847	0.782139	0.177861	0.582609	0.378104	0.773571	0.433066
[truncated: 145 more columns]

## Sheet: arraynumber
2
2
2
2
2
2
2
2
2
2
2
2
2
2
2
2
2
2
2
2
2
2
2
2
3
3
3
3
4
4
4
4
5
5
5
5
5

## Sheet: barplot
-0.606889
-0.573441
-0.438107
-0.619396
-0.524393
-0.476144
-0.504552
-0.423261
-0.275542
-0.165008
-0.14056
-0.143629
-0.211363
-0.169341
-0.0828095
-0.149142
-0.0171359
0.0104835
0.0842844
0.0464542
-0.0380762
-0.00654552
0.0893614
0.0688865
-0.164084
-0.191051
-0.117703
-0.0585798
0.0547807
-0.109328
-0.0162386
0
-0.0428632
-0.355027
-0.36016
-0.321658
-0.253689
0.0403024
0.299431
0.465807
0.282332
0.593124
0.539138
0.592553
0.448435
0.395435
0.189067
0.185389
0.373558
0.0922826
0.0850265
0.279359
0.227491
0.159159
0.220661
0.181485
0.168027
0.0900874
0.180338
0.155279
0.208422
0.222847
-0.00250589
-0.00408489
0
-0.0599526
-0.484628
-0.427238
-0.534213
-0.504035
-0.553194
-0.480051
-0.542626
-0.535871
-0.449192
-0.503143
-0.502812
-0.54548
-0.488175
-0.546192
-0.580664
-0.464841
-0.451293
-0.408648
-0.539742
-0.466884
-0.344941
-0.519926
-0.516501
-0.445606
-0.390639
-0.521189
-0.52163
-0.512602
-0.573474
-0.451296
-0.0525105
0
-0.040851
-0.343448
-0.384932
-0.353254
-0.371943
-0.366792
-0.468901
-0.435247
-0.41872
-0.443079
-0.461815
-0.41336
-0.469578
-0.389999
-0.456235
-0.47806
-0.479795
-0.47298
-0.413685
-0.492035
-0.497621
-0.420691
-0.332247
-0.458659
-0.287863
-0.467762
-0.50391
-0.413302
-0.461872
-0.510931
-0.316124
-0.0349631
0
-0.050359
-0.421066
-0.467207
-0.502063
-0.447455
-0.484552
-0.539404
-0.546048
-0.534819
-0.493016
-0.562902
-0.50617
-0.557907
-0.5362
-0.425924
-0.495076
-0.481343
-0.475829
-0.46789
-0.460043
-0.401359
-0.40471
-0.410617
-0.360505
-0.438003
-0.376216
-0.423013
-0.423056
-0.432903
-0.497285
-0.370402
-0.0426253
0
-0.0171772
-0.168149
-0.356825
-0.322938
-0.242102
-0.334902
-0.30627
-0.314755
-0.321196
-0.234645
-0.260072
-0.294731
-0.246604
-0.179391
-0.236156
-0.322205
-0.269878
-0.310621
-0.170957
-0.27328
-0.284558
-0.355254
-0.31025
-0.364902
-0.266772
-0.259812
-0.253074
-0.314594
-0.331135
-0.260276
-0.111264
