# Supplementary material for: Single-neuron correlates of visual consciousness in human lateral occipital complex
Source: Nat Commun. 2025 Dec 15;16:11008. doi: 10.1038/s41467-025-67077-w (PMC12705761; doi:10.1038/s41467-025-67077-w)
Supplement: Supplementary file 4 — Source Data [file 41467_2025_67077_MOESM4_ESM.zip › SourceData/Figure5.xlsx]

## Sheet: A5.matrix.all
0.398544	0.398544	0.398544	0.398544	0.398544	0.398544	0.398544	0.398544	0.398544	0.398544	0.398544	0.398544	0.398544	0.398544	0.398544	0.398544	0.398544	0.398544	0.398544	0.452461	0.452461	0.452461	0.452461	0.452461	0.452461	0.452461	0.452461	0.452461	0.452461	0.398544	0.398544	0.398544	0.398544	0.400186	0.400186	0.400186	0.400186	0.400186	0.40183	0.40183	0.40183	0.40183	0.40183	0.400186	0.400186	0.400186	0.400186	0.400186	0.398544	0.398544
0.418498	0.418498	0.418498	0.418498	0.418498	0.418498	0.418498	0.418498	0.418498	0.418498	0.418498	0.418498	0.418498	0.418498	0.418498	0.418498	0.418498	0.418498	0.418498	0.418498	0.418498	0.418498	0.418498	0.418498	0.418498	0.418498	0.418498	0.474376	0.474376	0.474376	0.474376	0.474376	0.474376	0.474376	0.474376	0.475917	0.475917	0.420003	0.532441	0.532441	0.588145	0.641679	0.641679	0.691899	0.691899	0.690581	0.691899	0.691899	0.588145	0.588145
0.416197	0.416197	0.417744	0.417744	0.417744	0.417744	0.417744	0.417744	0.417744	0.417744	0.417744	0.417744	0.416197	0.416197	0.416197	0.416197	0.416197	0.416197	0.416197	0.421983	0.421983	0.421983	0.421983	0.421983	0.421983	0.421983	0.421983	0.421983	0.421983	0.416197	0.416197	0.416197	0.416197	0.416197	0.416197	0.416197	0.416197	0.416197	0.416197	0.416197	0.527594	0.529181	0.529181	0.529181	0.529181	0.529181	0.529181	0.529181	0.529181	0.529181
0.617111	0.509182	0.50727	0.396723	0.394894	0.343649	0.394894	0.343649	0.394894	0.394894	0.394894	0.448558	0.51063	0.565328	0.565328	0.565328	0.512541	0.512541	0.457574	0.457574	0.457574	0.403621	0.345376	0.297399	0.297399	0.297399	0.295804	0.295804	0.295804	0.295804	0.295804	0.295804	0.295804	0.295804	0.295804	0.295804	0.295804	0.295804	0.295804	0.295804	0.295804	0.295804	0.295804	0.295804	0.295804	0.295804	0.295804	0.297399	0.297399	0.297399
0.448678	0.448678	0.448678	0.448678	0.448678	0.394304	0.394304	0.448678	0.453743	0.455433	0.455433	0.455433	0.455433	0.455433	0.455433	0.457125	0.457125	0.402474	0.397565	0.395934	0.395934	0.397565	0.397565	0.399199	0.399199	0.397565	0.397565	0.397565	0.397565	0.399199	0.399199	0.397565	0.399199	0.397565	0.452054	0.507716	0.563188	0.563188	0.618732	0.617123	0.66983	0.671336	0.66983	0.66983	0.620339	0.566539	0.511124	0.511124	0.50942	0.50942
0.429783	0.429783	0.429783	0.429783	0.429783	0.429783	0.429783	0.423832	0.371123	0.371123	0.371123	0.371123	0.371123	0.371123	0.371123	0.371123	0.373332	0.426143	0.432102	0.432102	0.432102	0.486769	0.486769	0.486769	0.486769	0.486769	0.484407	0.429783	0.423832	0.423832	0.423832	0.371123	0.376818	0.376818	0.376818	0.376818	0.376818	0.379041	0.381269	0.383502	0.383502	0.38574	0.382223	0.382223	0.382223	0.384458	0.384458	0.382223	0.379993	0.379993
0.486999	0.486999	0.485176	0.485176	0.485176	0.430327	0.430327	0.377136	0.377136	0.377136	0.377136	0.377136	0.377136	0.377136	0.377136	0.377136	0.377136	0.430327	0.430327	0.430327	0.430327	0.430327	0.430327	0.430327	0.432117	0.432117	0.432117	0.378853	0.380572	0.380572	0.380572	0.382294	0.435703	0.437499	0.435703	0.490647	0.490647	0.490647	0.544008	0.544008	0.544008	0.542197	0.486999	0.485176	0.540384	0.485176	0.485176	0.485176	0.432117	0.432117
0.432485	0.432485	0.434532	0.432485	0.487113	0.487113	0.487113	0.430441	0.432485	0.432485	0.434532	0.434532	0.430441	0.430441	0.377491	0.377491	0.377491	0.377491	0.375534	0.373582	0.371633	0.373582	0.480868	0.480868	0.480868	0.480868	0.480868	0.480868	0.480868	0.480868	0.480868	0.478788	0.371633	0.373582	0.373582	0.428399	0.428399	0.430441	0.430441	0.432485	0.432485	0.434532	0.438633	0.438633	0.440686	0.385357	0.385357	0.383384	0.383384	0.381416
0.473701	0.473701	0.473701	0.473701	0.418821	0.418821	0.418821	0.418821	0.418821	0.418821	0.418821	0.418821	0.418821	0.418821	0.418821	0.418821	0.418821	0.420461	0.420461	0.420461	0.420461	0.420461	0.420461	0.420461	0.420461	0.420461	0.420461	0.418821	0.418821	0.418821	0.418821	0.418821	0.420461	0.420461	0.420461	0.420461	0.420461	0.420461	0.420461	0.420461	0.475379	0.475379	0.473701	0.473701	0.473701	0.473701	0.473701	0.473701	0.475379	0.475379
0.42191	0.42191	0.42191	0.411419	0.411419	0.411419	0.411419	0.418642	0.4259	0.422267	0.415026	0.415026	0.415026	0.418642	0.418642	0.418642	0.418642	0.411419	0.411419	0.411419	0.411419	0.411419	0.411419	0.407821	0.46206	0.46206	0.46206	0.46206	0.454673	0.513496	0.517211	0.571947	0.571947	0.575585	0.524636	0.535752	0.53945	0.546833	0.546833	0.498812	0.498812	0.451174	0.509967	0.564833	0.568486	0.568486	0.575413	0.571774	0.575413	0.564833
0.376255	0.376255	0.376255	0.376255	0.429616	0.429616	0.429616	0.482428	0.482428	0.482428	0.482428	0.482428	0.482428	0.482428	0.427423	0.427423	0.427423	0.374156	0.374156	0.374156	0.376255	0.376255	0.376255	0.376255	0.376255	0.376255	0.376255	0.376255	0.429616	0.429616	0.429616	0.431811	0.431811	0.431811	0.431811	0.434009	0.43621	0.438414	0.386819	0.440619	0.440619	0.438414	0.493613	0.495852	0.49809	0.49809	0.495852	0.548969	0.546751	0.491375
0.425412	0.425412	0.423761	0.423761	0.423761	0.423761	0.423761	0.423761	0.423761	0.417225	0.417225	0.417225	0.417225	0.417225	0.417225	0.417225	0.417225	0.417225	0.417225	0.417225	0.417225	0.417225	0.417225	0.417225	0.417225	0.417225	0.417225	0.417225	0.417225	0.417225	0.417225	0.417225	0.417225	0.417225	0.417225	0.417225	0.417225	0.418869	0.418869	0.418869	0.418869	0.418869	0.418869	0.418869	0.418869	0.418869	0.418869	0.417225	0.417225	0.417225
0.473557	0.473557	0.473557	0.419267	0.419267	0.419267	0.419267	0.419267	0.419267	0.419267	0.419267	0.419267	0.419267	0.419267	0.419267	0.419267	0.419267	0.419267	0.419267	0.419267	0.419267	0.419267	0.419267	0.419267	0.419267	0.419267	0.419267	0.473557	0.473557	0.473557	0.473557	0.475534	0.475534	0.477512	0.532431	0.532431	0.532431	0.532431	0.532431	0.532431	0.532431	0.530456	0.530456	0.532431	0.488226	0.488226	0.488226	0.433638	0.433638	0.433638
0.471216	0.471216	0.471216	0.471216	0.471216	0.416323	0.416323	0.417975	0.417975	0.417975	0.417975	0.417975	0.417975	0.417975	0.417975	0.417975	0.417975	0.416323	0.416323	0.416323	0.422511	0.422511	0.422511	0.422511	0.422511	0.422511	0.422511	0.422511	0.424169	0.424169	0.417975	0.417975	0.417975	0.417975	0.417975	0.417975	0.417975	0.419628	0.417975	0.417975	0.417975	0.417975	0.417975	0.419628	0.419628	0.474603	0.474603	0.472909	0.472909	0.472909
0.351174	0.351174	0.351174	0.351174	0.351174	0.351174	0.351174	0.356549	0.351174	0.402899	0.343925	0.343925	0.343925	0.343925	0.343925	0.343925	0.395232	0.443148	0.498022	0.443148	0.500138	0.500138	0.500138	0.500138	0.555035	0.555035	0.500138	0.451051	0.397257	0.397257	0.343925	0.345837	0.345837	0.345837	0.297785	0.297785	0.297785	0.292893	0.292893	0.292893	0.294649	0.292893	0.292893	0.292893	0.342442	0.342442	0.342442	0.344351	0.344351	0.344351
0.433907	0.433907	0.43228	0.43228	0.485553	0.485553	0.485553	0.485553	0.430655	0.430655	0.430655	0.430655	0.430655	0.430655	0.377409	0.377409	0.377409	0.377409	0.377409	0.377409	0.377409	0.377409	0.377409	0.377409	0.377409	0.377409	0.377409	0.378967	0.378967	0.378967	0.378967	0.433907	0.544092	0.650123	0.651629	0.651629	0.651629	0.650123	0.657037	0.658529	0.658529	0.657037	0.551656	0.441422	0.439789	0.439789	0.439789	0.439789	0.43228	0.430655
0.319408	0.319408	0.319408	0.319408	0.319408	0.319408	0.321234	0.315249	0.315249	0.315249	0.366561	0.528447	0.582784	0.582784	0.582784	0.582784	0.580743	0.580743	0.580743	0.580743	0.524263	0.362673	0.31344	0.315249	0.315249	0.315249	0.317063	0.317063	0.317063	0.317063	0.317063	0.317063	0.317063	0.315249	0.315249	0.317063	0.317063	0.317063	0.421089	0.421089	0.423136	0.423136	0.423136	0.423136	0.423136	0.423136	0.421089	0.477612	0.368511	0.368511
0.512266	0.512266	0.512266	0.512266	0.512266	0.454245	0.397441	0.397441	0.397441	0.397441	0.397441	0.397441	0.397441	0.397441	0.397441	0.397441	0.397441	0.397441	0.397441	0.397441	0.397441	0.397441	0.397441	0.397441	0.397441	0.454245	0.454245	0.454245	0.512266	0.512266	0.512266	0.512266	0.569958	0.569958	0.569958	0.512266	0.512266	0.512266	0.454245	0.454245	0.512266	0.512266	0.512266	0.512266	0.512266	0.512266	0.512266	0.62581	0.62581	0.678501
0.480631	0.482209	0.482209	0.482209	0.482209	0.482209	0.482209	0.427283	0.427283	0.427283	0.374094	0.378867	0.378867	0.380355	0.381846	0.383339	0.383339	0.383339	0.383339	0.383339	0.383339	0.377058	0.377058	0.375575	0.375575	0.374094	0.374094	0.374094	0.374094	0.374094	0.374094	0.374094	0.374094	0.374094	0.372616	0.372616	0.372616	0.372616	0.372616	0.425738	0.482209	0.482209	0.482209	0.482209	0.482209	0.482209	0.482209	0.482209	0.482209	0.427283
0.41523	0.41523	0.41523	0.41523	0.41523	0.41523	0.41523	0.41523	0.41523	0.41523	0.424317	0.424317	0.424317	0.424317	0.424317	0.424317	0.424317	0.424317	0.424317	0.424317	0.41523	0.41523	0.41523	0.41523	0.41523	0.41523	0.41523	0.41523	0.424317	0.424317	0.424317	0.424317	0.424317	0.424317	0.424317	0.424317	0.426471	0.426471	0.417371	0.417371	0.417371	0.417371	0.417371	0.419516	0.419516	0.428628	0.430788	0.430788	0.430788	0.430788
0.340363	0.340363	0.340363	0.340363	0.340363	0.340363	0.340363	0.334108	0.384684	0.437881	0.437881	0.492545	0.492545	0.492545	0.547389	0.547389	0.547389	0.547389	0.492545	0.437881	0.437881	0.384684	0.384684	0.384684	0.334108	0.334108	0.334108	0.334108	0.334108	0.334108	0.334108	0.334108	0.334108	0.334108	0.336101	0.336101	0.336101	0.336101	0.338099	0.340103	0.340103	0.340103	0.340103	0.340103	0.340103	0.340103	0.340103	0.342113	0.342113	0.340103
0.396801	0.396801	0.396801	0.396801	0.396801	0.396801	0.396801	0.396801	0.396801	0.396801	0.397789	0.397789	0.398778	0.398778	0.398778	0.399768	0.399768	0.399768	0.399768	0.45472	0.453696	0.453696	0.453696	0.453696	0.453696	0.452674	0.452674	0.452674	0.452674	0.452674	0.452674	0.453696	0.452674	0.452674	0.452674	0.452674	0.453696	0.453696	0.453696	0.398778	0.398778	0.397789	0.408507	0.408507	0.463731	0.51986	0.51883	0.51883	0.574483	0.574483
0.474341	0.474341	0.529388	0.529388	0.529388	0.529388	0.474341	0.41991	0.41991	0.41991	0.367361	0.367361	0.317785	0.317785	0.317785	0.317785	0.317785	0.317785	0.317785	0.367361	0.367361	0.367361	0.374627	0.374627	0.374627	0.374627	0.374627	0.376277	0.376277	0.326118	0.326118	0.327666	0.320844	0.320844	0.322379	0.322379	0.372281	0.370638	0.370638	0.370638	0.370638	0.368998	0.368998	0.368998	0.367361	0.367361	0.317785	0.317785	0.367361	0.367361
0.294623	0.294623	0.294623	0.294623	0.294623	0.294623	0.294623	0.294623	0.342281	0.400166	0.453911	0.453911	0.511004	0.565599	0.565599	0.618647	0.618647	0.620771	0.567812	0.506139	0.451321	0.451321	0.503886	0.44909	0.503886	0.44909	0.56081	0.614044	0.616178	0.616178	0.616178	0.616178	0.508392	0.512896	0.462503	0.466987	0.358692	0.307901	0.305984	0.305984	0.305984	0.305984	0.309825	0.305984	0.304074	0.30217	0.30217	0.30217	0.30217	0.30217
0.414888	0.414888	0.414888	0.414888	0.421063	0.421063	0.421063	0.421063	0.422757	0.424454	0.424454	0.424454	0.424454	0.424454	0.418265	0.418265	0.419957	0.419957	0.418265	0.416576	0.416576	0.416576	0.416576	0.416576	0.416576	0.416576	0.414888	0.414888	0.414888	0.414888	0.414888	0.414888	0.414888	0.414888	0.414888	0.414888	0.414888	0.414888	0.414888	0.414888	0.414888	0.469735	0.469735	0.469735	0.469735	0.469735	0.469735	0.469735	0.469735	0.473197
0.46227	0.46227	0.460203	0.51306	0.565626	0.510981	0.565626	0.565626	0.558584	0.558584	0.558584	0.558584	0.558584	0.50383	0.448985	0.395353	0.344127	0.344127	0.344127	0.344127	0.296285	0.296285	0.296285	0.296285	0.344127	0.344127	0.344127	0.344127	0.344127	0.344127	0.344127	0.344127	0.344127	0.344127	0.296285	0.296285	0.296285	0.296285	0.296285	0.296285	0.296285	0.296285	0.296285	0.296285	0.296285	0.296285	0.296285	0.296285	0.299766	0.299766
0.419329	0.419329	0.419329	0.419329	0.419329	0.419329	0.419329	0.419329	0.419329	0.419329	0.419329	0.419329	0.419329	0.419329	0.419329	0.419329	0.419329	0.419329	0.419329	0.419329	0.419329	0.419329	0.474201	0.474201	0.474201	0.474201	0.529704	0.529704	0.529704	0.529704	0.529704	0.531458	0.477715	0.477715	0.477715	0.477715	0.424483	0.424483	0.426205	0.426205	0.481231	0.481231	0.479473	0.479473	0.479473	0.479473	0.477715	0.477715	0.475958	0.475958
0.649979	0.596816	0.484692	0.484692	0.484692	0.484692	0.428498	0.374089	0.375662	0.375662	0.375662	0.375662	0.375662	0.375662	0.375662	0.375662	0.375662	0.375662	0.374089	0.374089	0.374089	0.374089	0.374089	0.374089	0.374089	0.374089	0.374089	0.374089	0.374089	0.374089	0.377237	0.377237	0.377237	0.377237	0.377237	0.377237	0.377237	0.378815	0.433436	0.433436	0.430142	0.486369	0.488046	0.601651	0.601651	0.601651	0.654546	0.653027	0.600042	0.600042
0.39358	0.399352	0.399352	0.399352	0.399352	0.399352	0.459359	0.459359	0.459359	0.459359	0.459359	0.453375	0.453375	0.453375	0.453375	0.453375	0.39358	0.39358	0.39358	0.39358	0.39358	0.39358	0.39358	0.39358	0.39358	0.39358	0.39358	0.39358	0.39358	0.39358	0.39358	0.39358	0.39358	0.39358	0.39358	0.39358	0.39358	0.397189	0.40081	0.40081	0.40081	0.40081	0.40081	0.40081	0.402624	0.402624	0.402624	0.398998	0.395383	0.395383
0.397674	0.403204	0.404134	0.404134	0.404134	0.404134	0.403204	0.402275	0.401346	0.401346	0.400418	0.394901	0.393979	0.393979	0.393979	0.393979	0.449112	0.449112	0.449112	0.449112	0.449112	0.449112	0.449112	0.449112	0.449112	0.449112	0.393979	0.393979	0.393979	0.393979	0.393979	0.393979	0.393979	0.393979	0.393979	0.393979	0.393979	0.393979	0.393979	0.393979	0.393979	0.449112	0.449112	0.449112	0.449112	0.505525	0.505525	0.505525	0.561797	0.561797
0.530715	0.47504	0.47504	0.419978	0.419978	0.419978	0.418629	0.418629	0.417281	0.415934	0.422179	0.422179	0.422179	0.422179	0.422179	0.422179	0.422179	0.422179	0.422179	0.422179	0.415934	0.415934	0.415934	0.415934	0.415934	0.415934	0.415934	0.415934	0.415934	0.415934	0.415934	0.415934	0.415934	0.415934	0.415934	0.415934	0.415934	0.415934	0.415934	0.415934	0.415934	0.415934	0.415934	0.415934	0.470896	0.470896	0.470896	0.470896	0.470896	0.470896
0.415337	0.416765	0.416765	0.416765	0.416765	0.416765	0.416765	0.416765	0.416765	0.416765	0.418194	0.416765	0.418194	0.418194	0.418194	0.418194	0.426213	0.426213	0.426213	0.426213	0.424776	0.487837	0.486369	0.494583	0.549834	0.549834	0.541685	0.541685	0.541685	0.541685	0.541685	0.478162	0.478162	0.469967	0.415337	0.415337	0.415337	0.415337	0.415337	0.415337	0.415337	0.415337	0.415337	0.415337	0.415337	0.415337	0.415337	0.415337	0.415337	0.415337
0.346585	0.346585	0.346585	0.346585	0.346585	0.337044	0.337044	0.337044	0.337044	0.337044	0.337044	0.337044	0.337044	0.337044	0.337044	0.337044	0.337044	0.387691	0.440888	0.440888	0.550173	0.603684	0.603684	0.605603	0.615686	0.615686	0.617585	0.564598	0.510093	0.564598	0.5121	0.5121	0.61948	0.617585	0.60752	0.60752	0.605603	0.605603	0.656635	0.605603	0.55216	0.497484	0.391511	0.391511	0.391511	0.40166	0.40166	0.40166	0.40166	0.40166
0.509185	0.509185	0.509185	0.509185	0.509185	0.453369	0.458369	0.403543	0.398701	0.398701	0.396997	0.396997	0.396997	0.396997	0.396997	0.398701	0.393879	0.393879	0.393879	0.393879	0.393879	0.393879	0.393879	0.393879	0.393879	0.392182	0.392182	0.392182	0.392182	0.392182	0.392182	0.392182	0.392182	0.392182	0.393879	0.395578	0.395578	0.505924	0.507702	0.507702	0.507702	0.563314	0.563314	0.563314	0.561564	0.559812	0.561564	0.450138	0.505924	0.505924
0.372711	0.372711	0.372711	0.372711	0.3784	0.3784	0.3784	0.3784	0.3784	0.3784	0.3784	0.3784	0.3784	0.3784	0.372711	0.425875	0.425875	0.425875	0.425875	0.48081	0.48081	0.483533	0.538924	0.538924	0.538924	0.538924	0.59337	0.59337	0.645614	0.595999	0.595999	0.59337	0.541633	0.541633	0.541633	0.486258	0.431218	0.431218	0.377826	0.375265	0.428544	0.431218	0.483533	0.483533	0.483533	0.483533	0.483533	0.483533	0.486258	0.494436
0.372536	0.373872	0.373872	0.429696	0.429696	0.431096	0.494345	0.494345	0.495772	0.495772	0.495772	0.494345	0.494345	0.436551	0.436551	0.435147	0.373872	0.373872	0.372536	0.372536	0.371203	0.371203	0.371203	0.371203	0.371203	0.371203	0.371203	0.371203	0.371203	0.371203	0.371203	0.371203	0.372536	0.372536	0.372536	0.373872	0.373872	0.373872	0.373872	0.373872	0.373872	0.373872	0.372536	0.372536	0.372536	0.371203	0.371203	0.371203	0.371203	0.371203
0.367201	0.419644	0.419644	0.419644	0.528913	0.528913	0.528913	0.528913	0.528913	0.473967	0.473967	0.419644	0.419644	0.473967	0.367201	0.367201	0.367201	0.367201	0.367201	0.367201	0.367201	0.367201	0.367201	0.317724	0.317724	0.317724	0.317724	0.369003	0.369003	0.369003	0.369003	0.370809	0.372618	0.372618	0.372618	0.425314	0.425314	0.370809	0.370809	0.372618	0.372618	0.372618	0.370809	0.370809	0.370809	0.321092	0.321092	0.321092	0.321092	0.319406
0.416634	0.422303	0.427993	0.427993	0.425994	0.425994	0.425994	0.425994	0.425994	0.425994	0.425994	0.420311	0.414649	0.414649	0.414649	0.414649	0.414649	0.414649	0.414649	0.414649	0.414649	0.414649	0.414649	0.414649	0.414649	0.414649	0.414649	0.414649	0.414649	0.414649	0.414649	0.414649	0.414649	0.414649	0.414649	0.414649	0.414649	0.414649	0.414649	0.418622	0.420612	0.420612	0.420612	0.420612	0.420612	0.420612	0.420612	0.420612	0.422605	0.418622
0.420852	0.420852	0.420852	0.420852	0.420852	0.420852	0.420852	0.420852	0.418453	0.418453	0.416058	0.416058	0.416058	0.416058	0.416058	0.416058	0.416058	0.416058	0.416058	0.416058	0.416058	0.416058	0.416058	0.416058	0.416058	0.416058	0.416058	0.416058	0.416058	0.416058	0.481225	0.481225	0.481225	0.481225	0.536284	0.590472	0.592851	0.592851	0.592851	0.592851	0.527951	0.538732	0.592851	0.592851	0.541179	0.486145	0.483685	0.483685	0.486145	0.493529
0.364649	0.471398	0.471398	0.471398	0.471398	0.471398	0.471398	0.471398	0.417052	0.417052	0.417052	0.31527	0.31527	0.371294	0.371294	0.371294	0.371294	0.371294	0.424015	0.424015	0.424015	0.424015	0.424015	0.364649	0.364649	0.364649	0.364649	0.364649	0.31527	0.31527	0.31527	0.31527	0.31527	0.31527	0.316855	0.316855	0.366349	0.418835	0.418835	0.418835	0.418835	0.418835	0.418835	0.418835	0.417052	0.417052	0.364649	0.31527	0.31527	0.31527
0.522295	0.467253	0.412997	0.412997	0.412997	0.412997	0.360774	0.360774	0.360774	0.354363	0.354363	0.354363	0.354363	0.406247	0.406247	0.406247	0.406247	0.406247	0.406247	0.460312	0.460312	0.460312	0.460312	0.406247	0.406247	0.406247	0.406247	0.406247	0.406247	0.354363	0.354363	0.354363	0.354363	0.406247	0.515327	0.517243	0.517243	0.524208	0.524208	0.524208	0.524208	0.524208	0.524208	0.469163	0.362545	0.360774	0.360774	0.354363	0.354363	0.35612
0.375592	0.375592	0.428408	0.428408	0.430463	0.485002	0.5399	0.487097	0.487097	0.487097	0.487097	0.487097	0.432521	0.432521	0.430463	0.377561	0.377561	0.325579	0.325579	0.325579	0.325579	0.325579	0.325579	0.325579	0.334333	0.334333	0.293718	0.341314	0.341314	0.341314	0.341314	0.341314	0.341314	0.341314	0.334333	0.384923	0.430463	0.379535	0.379535	0.379535	0.381512	0.381512	0.381512	0.381512	0.379535	0.329273	0.282636	0.28434	0.28434	0.28434
0.3743	0.3743	0.3743	0.376814	0.376814	0.376814	0.376814	0.376814	0.376814	0.376814	0.376814	0.376814	0.376814	0.3743	0.429357	0.429357	0.429357	0.429357	0.429357	0.483543	0.483543	0.483543	0.483543	0.483543	0.426733	0.426733	0.426733	0.480866	0.480866	0.426733	0.429357	0.429357	0.429357	0.429357	0.429357	0.429357	0.483543	0.483543	0.538117	0.540781	0.540781	0.543442	0.543442	0.556491	0.556491	0.559135	0.504758	0.452923	0.40209	0.399515
0.418475	0.418475	0.418475	0.418475	0.418475	0.418475	0.418475	0.418475	0.418475	0.419806	0.421139	0.421139	0.422473	0.422473	0.422473	0.422473	0.422473	0.422473	0.422473	0.421139	0.419806	0.419806	0.418475	0.418475	0.418475	0.473425	0.473425	0.473425	0.473425	0.473425	0.473425	0.473425	0.473425	0.529027	0.529027	0.473425	0.473425	0.473425	0.473425	0.473425	0.473425	0.473425	0.473425	0.418475	0.418475	0.418475	0.418475	0.418475	0.418475	0.473425
0.451587	0.50719	0.50719	0.50719	0.50719	0.451587	0.451587	0.451587	0.451587	0.451587	0.451587	0.397168	0.397168	0.397168	0.397168	0.397168	0.397168	0.397168	0.397168	0.397168	0.397168	0.397168	0.397168	0.397168	0.397168	0.397168	0.397168	0.451587	0.50719	0.50719	0.50719	0.50719	0.50719	0.50719	0.509118	0.564513	0.566409	0.512975	0.512975	0.512975	0.570195	0.570195	0.570195	0.570195	0.568303	0.512975	0.511047	0.511047	0.455412	0.511047
0.493624	0.493624	0.439168	0.439168	0.439168	0.439168	0.439168	0.435982	0.383075	0.33568	0.33568	0.33568	0.33568	0.33568	0.386139	0.386139	0.386139	0.439168	0.439168	0.435982	0.435982	0.435982	0.435982	0.435982	0.383075	0.383075	0.383075	0.332799	0.332799	0.383075	0.383075	0.383075	0.386139	0.395384	0.514058	0.514058	0.514058	0.517291	0.527998	0.476523	0.482985	0.482985	0.482985	0.531223	0.415085	0.415085	0.415085	0.411946	0.404705	0.407828
0.487757	0.487757	0.487757	0.492742	0.43754	0.383842	0.444917	0.447382	0.449849	0.449849	0.50521	0.50521	0.50521	0.500223	0.500223	0.500223	0.43754	0.381485	0.379134	0.379134	0.328419	0.328419	0.334815	0.334815	0.341272	0.341272	0.341272	0.341272	0.341272	0.341272	0.341272	0.341272	0.334815	0.334815	0.328419	0.328419	0.328419	0.379134	0.379134	0.379134	0.379134	0.379134	0.381485	0.386203	0.386203	0.442455	0.447382	0.395703	0.50521	0.50521
0.392696	0.392696	0.398337	0.398337	0.458031	0.458031	0.458031	0.458031	0.458031	0.458031	0.458031	0.458031	0.45218	0.45218	0.392696	0.392696	0.392696	0.392696	0.392696	0.392696	0.392696	0.392696	0.392696	0.392696	0.392696	0.392696	0.392696	0.392696	0.392696	0.392696	0.392696	0.392696	0.392696	0.392696	0.392696	0.392696	0.392696	0.392696	0.392696	0.392696	0.392696	0.392696	0.397389	0.397389	0.397389	0.397389	0.397389	0.399743	0.399743	0.402102
0.417461	0.417461	0.417461	0.417461	0.417461	0.417461	0.417461	0.417461	0.417461	0.417461	0.417461	0.417461	0.417461	0.417461	0.417461	0.417461	0.417461	0.417461	0.417461	0.417461	0.417461	0.417461	0.473181	0.473181	0.473181	0.473181	0.473181	0.473181	0.473181	0.473181	0.473181	0.473181	0.417461	0.417461	0.417461	0.417461	0.417461	0.417461	0.529577	0.529577	0.533741	0.533741	0.589282	0.644554	0.69445	0.69445	0.69445	0.69445	0.591304	0.591304
0.373508	0.427104	0.427104	0.427104	0.427104	0.431478	0.485301	0.485301	0.485301	0.483675	0.483675	0.428287	0.428287	0.428287	0.432663	0.428287	0.374639	0.374639	0.374639	0.374639	0.37883	0.432663	0.43705	0.43705	0.432663	0.432663	0.432663	0.432663	0.488134	0.488134	0.483675	0.428287	0.423922	0.425512	0.425512	0.425512	0.425512	0.425512	0.371986	0.371986	0.371986	0.425512	0.480844	0.479219	0.480844	0.480844	0.480844	0.480844	0.480844	0.480844
0.3543	0.3543	0.3543	0.3543	0.3543	0.3543	0.356554	0.358815	0.519294	0.519294	0.519294	0.519294	0.519294	0.519294	0.519294	0.519294	0.516838	0.51438	0.3543	0.3543	0.3543	0.3543	0.3543	0.3543	0.3543	0.3543	0.364098	0.364098	0.364098	0.364098	0.364098	0.364098	0.364098	0.364098	0.364098	0.364098	0.3543	0.3543	0.405898	0.405898	0.462106	0.464553	0.464553	0.467001	0.480066	0.480066	0.482523	0.482523	0.428205	0.428205
0.397463	0.397463	0.397463	0.397463	0.397463	0.395854	0.397463	0.402304	0.405543	0.405543	0.405543	0.405543	0.405543	0.405543	0.405543	0.405543	0.398085	0.447126	0.443804	0.443804	0.443804	0.443804	0.443804	0.445464	0.445464	0.445464	0.445464	0.391657	0.391657	0.391657	0.391657	0.391657	0.391657	0.390056	0.443804	0.443804	0.443804	0.443804	0.555684	0.555684	0.555684	0.555684	0.555684	0.557344	0.502262	0.503944	0.503944	0.503944	0.393261	0.393261
0.421491	0.421491	0.421491	0.421491	0.419858	0.419858	0.419858	0.419858	0.419858	0.419858	0.419858	0.419858	0.419858	0.419858	0.419858	0.419858	0.419858	0.419858	0.419858	0.419858	0.419858	0.419858	0.419858	0.419858	0.419858	0.419858	0.419858	0.419858	0.419858	0.427345	0.428986	0.430628	0.430628	0.430628	0.430628	0.430628	0.485474	0.485474	0.485474	0.477818	0.476146	0.474475	0.474475	0.474475	0.474475	0.474475	0.419858	0.419858	0.419858	0.419858
0.404492	0.404492	0.404492	0.396787	0.396787	0.396787	0.396787	0.396787	0.394915	0.394915	0.394915	0.394915	0.394915	0.394915	0.448752	0.448752	0.456701	0.456701	0.452692	0.452692	0.452692	0.452692	0.452692	0.456701	0.402607	0.402607	0.452755	0.452755	0.452755	0.50988	0.564761	0.568732	0.568732	0.620007	0.672308	0.672308	0.6181	0.668736	0.670525	0.6181	0.564761	0.564761	0.566748	0.50988	0.452755	0.452755	0.452755	0.398786	0.396849	0.396849
0.428245	0.428245	0.428245	0.428245	0.428245	0.428245	0.428245	0.428245	0.428245	0.375054	0.375054	0.375054	0.375054	0.375054	0.375054	0.428245	0.428245	0.428245	0.428245	0.428245	0.428245	0.428245	0.428245	0.428245	0.428245	0.375054	0.375054	0.375054	0.375054	0.375054	0.375054	0.375054	0.375054	0.375054	0.375054	0.375054	0.375054	0.375054	0.375054	0.375054	0.430907	0.430907	0.430907	0.485861	0.488574	0.491289	0.491289	0.491289	0.496719	0.496719
0.426438	0.426438	0.373565	0.373565	0.373565	0.373565	0.373565	0.371731	0.371731	0.371731	0.424521	0.424521	0.424521	0.426438	0.426438	0.428357	0.430279	0.430279	0.437034	0.491837	0.437034	0.437034	0.437034	0.435105	0.435105	0.433179	0.431254	0.431254	0.426438	0.373565	0.426438	0.536114	0.536114	0.59221	0.644205	0.694673	0.694673	0.694673	0.693007	0.693007	0.646	0.543907	0.543907	0.486924	0.432203	0.377243	0.377243	0.377243	0.377243	0.377243
0.374995	0.374995	0.374995	0.374995	0.374995	0.428346	0.430353	0.430353	0.430353	0.432362	0.432362	0.489555	0.489555	0.489555	0.487509	0.432362	0.430353	0.430353	0.430353	0.428346	0.428346	0.373077	0.373077	0.373077	0.379975	0.433544	0.488712	0.490759	0.492806	0.494853	0.494853	0.494853	0.550244	0.550244	0.542962	0.487509	0.487509	0.59737	0.59737	0.59737	0.59737	0.59737	0.542962	0.542962	0.544994	0.547024	0.547024	0.434373	0.436386	0.489555
0.3772	0.3772	0.3772	0.3772	0.430764	0.430764	0.485997	0.487582	0.485997	0.485997	0.485997	0.485997	0.485997	0.485997	0.430764	0.430764	0.3772	0.375712	0.375712	0.375712	0.375712	0.375712	0.375712	0.375712	0.375712	0.375712	0.375712	0.375712	0.375712	0.3772	0.430764	0.430764	0.430764	0.430764	0.430764	0.430764	0.430764	0.430764	0.430764	0.429209	0.375712	0.375712	0.3772	0.3772	0.3772	0.430764	0.430764	0.485997	0.485997	0.485997
0.391397	0.391397	0.391397	0.391397	0.391397	0.391397	0.391397	0.391397	0.445215	0.445215	0.445215	0.445215	0.445215	0.445215	0.445215	0.445215	0.445215	0.450554	0.396552	0.404248	0.404248	0.404248	0.404248	0.404248	0.404248	0.406773	0.409302	0.404092	0.404092	0.398904	0.398904	0.398904	0.455582	0.455582	0.455582	0.452986	0.452986	0.455582	0.455582	0.563217	0.563217	0.565791	0.510818	0.510818	0.510818	0.570928	0.568361	0.565791	0.568361	0.45818
0.435964	0.435964	0.435964	0.435964	0.435964	0.488437	0.481622	0.427074	0.427074	0.427074	0.427074	0.427074	0.427074	0.427074	0.427074	0.374243	0.374243	0.374243	0.374243	0.374243	0.374243	0.374243	0.374243	0.376343	0.376343	0.376343	0.376343	0.376343	0.376343	0.376343	0.376343	0.376343	0.376343	0.376343	0.376343	0.376343	0.376343	0.376343	0.376343	0.435964	0.435964	0.440374	0.440374	0.438168	0.438168	0.438168	0.440374	0.440374	0.440374	0.380557
0.395289	0.395289	0.395289	0.396787	0.396787	0.396787	0.396787	0.396787	0.396787	0.396787	0.396787	0.396787	0.396787	0.449445	0.449445	0.449445	0.449445	0.449445	0.449445	0.455915	0.455915	0.455915	0.455915	0.401548	0.401548	0.401548	0.401548	0.401548	0.401548	0.395289	0.395289	0.401548	0.40784	0.409353	0.465514	0.465514	0.467072	0.467072	0.473578	0.473578	0.529075	0.522564	0.516045	0.514481	0.457468	0.457468	0.455915	0.455915	0.449445	0.449445
0.504073	0.448964	0.395079	0.395079	0.39351	0.39351	0.39351	0.39351	0.39351	0.39351	0.39351	0.39351	0.39351	0.39351	0.39351	0.39351	0.39351	0.39351	0.454105	0.457365	0.460629	0.573864	0.575471	0.575471	0.577075	0.578678	0.578678	0.578678	0.51721	0.513927	0.510643	0.398225	0.396651	0.396651	0.395079	0.39351	0.39351	0.39351	0.39351	0.39351	0.39351	0.39351	0.39351	0.39351	0.39351	0.39351	0.39351	0.39351	0.395079	0.395079
0.393798	0.393798	0.393798	0.393798	0.402693	0.402693	0.402693	0.402693	0.402693	0.402693	0.402693	0.402693	0.402693	0.402693	0.447239	0.447239	0.447239	0.447239	0.447239	0.447239	0.447239	0.447239	0.447239	0.447239	0.393798	0.393798	0.393798	0.393798	0.393798	0.393798	0.393798	0.393798	0.393798	0.393798	0.393798	0.393798	0.501927	0.501927	0.501927	0.501927	0.501927	0.50435	0.50435	0.516047	0.516047	0.518467	0.409706	0.409706	0.412053	0.412053
0.428182	0.428182	0.428182	0.428182	0.428182	0.428182	0.428182	0.426601	0.485582	0.435423	0.435423	0.435423	0.435423	0.435423	0.435423	0.435423	0.435423	0.435423	0.376538	0.37157	0.37157	0.37157	0.37157	0.37157	0.37157	0.37157	0.37157	0.37157	0.37157	0.37157	0.37157	0.37157	0.37157	0.37157	0.37157	0.37308	0.426601	0.426601	0.426601	0.426601	0.428182	0.428182	0.539247	0.539247	0.539247	0.537641	0.481897	0.481897	0.481897	0.481897
0.373545	0.373545	0.373545	0.373545	0.379966	0.382008	0.382008	0.48991	0.48991	0.48991	0.48991	0.48991	0.48991	0.48991	0.48308	0.480917	0.480917	0.373545	0.373545	0.373545	0.373545	0.373545	0.373545	0.373545	0.373545	0.373545	0.373545	0.373545	0.373545	0.373545	0.373545	0.373545	0.373545	0.373545	0.373545	0.373545	0.373545	0.373545	0.373545	0.373545	0.373545	0.373545	0.373545	0.373545	0.373545	0.373545	0.373545	0.375574	0.377607	0.379644
0.58898	0.483492	0.483492	0.483492	0.482058	0.424282	0.42288	0.42148	0.420081	0.420081	0.418683	0.412898	0.412898	0.412898	0.412898	0.412898	0.412898	0.412898	0.412898	0.412898	0.420081	0.420081	0.420081	0.42148	0.42148	0.42148	0.42148	0.42148	0.42148	0.42148	0.41429	0.41429	0.41429	0.412898	0.412898	0.412898	0.412898	0.412898	0.412898	0.412898	0.412898	0.412898	0.412898	0.412898	0.412898	0.412898	0.412898	0.412898	0.412898	0.412898
0.397532	0.397532	0.397532	0.378672	0.378672	0.378672	0.378672	0.378672	0.430889	0.430889	0.430889	0.430889	0.48469	0.48469	0.48469	0.48469	0.48469	0.48469	0.430889	0.430889	0.430889	0.430889	0.378672	0.378672	0.378672	0.378672	0.378672	0.378672	0.378672	0.378672	0.378672	0.378672	0.380125	0.380125	0.380125	0.380125	0.399011	0.399011	0.400492	0.400492	0.419705	0.419705	0.418202	0.418202	0.418202	0.418202	0.418202	0.418202	0.436126	0.436126
0.381579	0.379213	0.432376	0.431145	0.431145	0.431145	0.485891	0.485891	0.487145	0.487145	0.487145	0.487145	0.431145	0.431145	0.431145	0.431145	0.378031	0.378031	0.376852	0.376852	0.376852	0.376852	0.376852	0.376852	0.376852	0.376852	0.376852	0.376852	0.376852	0.376852	0.376852	0.376852	0.376852	0.378031	0.378031	0.378031	0.378031	0.378031	0.378031	0.431145	0.431145	0.431145	0.485891	0.53973	0.53973	0.570672	0.570672	0.570672	0.570672	0.515961
0.314694	0.314694	0.364042	0.416426	0.416426	0.470767	0.470767	0.470767	0.470767	0.470767	0.470767	0.525811	0.470767	0.416426	0.416426	0.364042	0.364042	0.416426	0.418169	0.425144	0.425144	0.425144	0.425144	0.425144	0.425144	0.425144	0.425144	0.372364	0.37069	0.364042	0.364042	0.314694	0.314694	0.314694	0.314694	0.316242	0.365703	0.367368	0.367368	0.421662	0.421662	0.421662	0.421662	0.421662	0.421662	0.419914	0.367368	0.365703	0.365703	0.314694
0.395442	0.395442	0.395442	0.395442	0.395442	0.397362	0.397362	0.397362	0.397362	0.397362	0.397362	0.397362	0.397362	0.397362	0.397362	0.450279	0.450279	0.450279	0.450279	0.450279	0.450279	0.450279	0.450279	0.450279	0.450279	0.395442	0.395442	0.395442	0.395442	0.395442	0.395442	0.395442	0.395442	0.395442	0.450279	0.450279	0.450279	0.450279	0.450279	0.454256	0.454256	0.454256	0.454256	0.454256	0.399287	0.399287	0.454256	0.454256	0.510365	0.568184
0.398451	0.398451	0.398451	0.398451	0.398451	0.398451	0.398451	0.452735	0.452735	0.452735	0.447194	0.447194	0.447194	0.448923	0.454468	0.454468	0.454468	0.400128	0.400128	0.400128	0.400128	0.400128	0.400128	0.398451	0.393097	0.393097	0.393097	0.393097	0.393097	0.393097	0.393097	0.393097	0.393097	0.447194	0.448923	0.448923	0.450653	0.450653	0.450653	0.450653	0.450653	0.450653	0.450653	0.396439	0.448923	0.450653	0.448923	0.448923	0.448923	0.448923
0.440404	0.440404	0.442652	0.442652	0.454309	0.454309	0.454309	0.400193	0.400193	0.400193	0.411558	0.411558	0.409352	0.409352	0.398007	0.398007	0.398007	0.398007	0.398007	0.398007	0.386771	0.386771	0.386771	0.386771	0.440404	0.440404	0.45205	0.45205	0.45205	0.45205	0.45205	0.454309	0.458833	0.516359	0.461097	0.465631	0.456186	0.456186	0.456186	0.458449	0.458449	0.456186	0.506861	0.504582	0.506861	0.502303	0.502303	0.518635	0.530389	0.528117
0.396864	0.396864	0.396864	0.396864	0.396864	0.450776	0.450776	0.450776	0.450776	0.450776	0.450776	0.450776	0.450776	0.450776	0.450776	0.396864	0.396864	0.396864	0.396864	0.396864	0.396864	0.396864	0.396864	0.396864	0.396864	0.396864	0.396864	0.396864	0.403988	0.403988	0.406346	0.406346	0.406346	0.406346	0.406346	0.406346	0.460562	0.460562	0.453199	0.453199	0.450776	0.455625	0.458052	0.515648	0.515648	0.515648	0.460482	0.460482	0.460482	0.460482
0.394354	0.394354	0.394354	0.394354	0.394354	0.447236	0.447236	0.447236	0.447236	0.447236	0.447236	0.447236	0.447236	0.447236	0.447236	0.394354	0.394354	0.394354	0.394354	0.394354	0.394354	0.394354	0.394354	0.394354	0.394354	0.394354	0.394354	0.394354	0.394354	0.394354	0.447236	0.447236	0.447236	0.447236	0.447236	0.447236	0.447236	0.451367	0.451367	0.451367	0.402355	0.410408	0.414453	0.414453	0.41851	0.436957	0.436957	0.436957	0.441068	0.445187
0.47584	0.47584	0.47584	0.47584	0.418561	0.418561	0.418561	0.418561	0.416123	0.412233	0.412233	0.412233	0.412233	0.412233	0.412233	0.412233	0.412233	0.412233	0.412233	0.412233	0.412233	0.412233	0.412233	0.412233	0.416123	0.416123	0.416123	0.416123	0.416123	0.416123	0.416123	0.416123	0.416123	0.416123	0.412233	0.412233	0.412233	0.412233	0.414665	0.414665	0.414665	0.52977	0.532267	0.532267	0.591759	0.64639	0.648678	0.648678	0.69956	0.701663
0.354363	0.354363	0.354363	0.354363	0.354363	0.354363	0.354363	0.354363	0.354363	0.354363	0.354363	0.354363	0.354363	0.354363	0.354363	0.354363	0.406247	0.515327	0.522295	0.522295	0.522295	0.522295	0.522295	0.522295	0.522295	0.522295	0.467253	0.360774	0.354363	0.354363	0.354363	0.354363	0.354363	0.354363	0.354363	0.354363	0.354363	0.406247	0.460312	0.460312	0.460312	0.460312	0.460312	0.460312	0.460312	0.460312	0.460312	0.406247	0.35612	0.35612
0.418723	0.418723	0.418723	0.418723	0.418723	0.418723	0.418723	0.418723	0.417032	0.417032	0.420417	0.420417	0.420417	0.422113	0.422113	0.422113	0.422113	0.422113	0.422113	0.422113	0.418723	0.418723	0.418723	0.417032	0.417032	0.417032	0.417032	0.418723	0.418723	0.418723	0.420417	0.42381	0.42381	0.42381	0.480236	0.535442	0.535442	0.533711	0.533711	0.533711	0.53198	0.528515	0.528515	0.528515	0.471563	0.417032	0.418723	0.418723	0.420417	0.420417
0.419392	0.419392	0.419392	0.419392	0.419392	0.419392	0.419392	0.419392	0.419392	0.419392	0.419392	0.419392	0.419392	0.419392	0.419392	0.419392	0.419392	0.419392	0.419392	0.419392	0.419392	0.419392	0.419392	0.419392	0.419392	0.419392	0.419392	0.419392	0.419392	0.4208	0.476205	0.476205	0.483415	0.483415	0.483415	0.483415	0.484859	0.484859	0.540823	0.539387	0.539387	0.594383	0.587399	0.587399	0.587399	0.587399	0.585998	0.585998	0.530763	0.530763
0.416381	0.416381	0.416381	0.416381	0.416381	0.416381	0.416381	0.416381	0.416381	0.416381	0.416381	0.416381	0.416381	0.416381	0.416381	0.416381	0.416381	0.416381	0.416381	0.416381	0.416381	0.416381	0.416381	0.416381	0.416381	0.416381	0.416381	0.416381	0.416381	0.416381	0.416381	0.416381	0.419307	0.474024	0.529372	0.529372	0.529372	0.636653	0.636653	0.636653	0.649383	0.649383	0.646639	0.594518	0.543163	0.543163	0.543163	0.438784	0.552103	0.555076
0.415723	0.415723	0.415723	0.417826	0.417826	0.415723	0.415723	0.415723	0.415723	0.417826	0.419932	0.419932	0.426044	0.42393	0.42393	0.42393	0.42393	0.42393	0.42393	0.421819	0.41971	0.41971	0.413623	0.413623	0.468329	0.578705	0.631723	0.631723	0.631723	0.681739	0.727887	0.809312	0.810644	0.811968	0.777187	0.69105	0.641729	0.641729	0.641729	0.589215	0.534586	0.419932	0.417826	0.415723	0.413623	0.415723	0.415723	0.422041	0.476955	0.476955
0.296072	0.296072	0.296072	0.296072	0.296072	0.296072	0.296072	0.296072	0.296072	0.296072	0.296072	0.395184	0.396893	0.450617	0.452387	0.454158	0.510876	0.512662	0.512662	0.512662	0.620379	0.512662	0.569069	0.578459	0.629379	0.627711	0.626039	0.624364	0.624364	0.624364	0.516898	0.516898	0.458365	0.395184	0.343932	0.395184	0.343932	0.395184	0.448848	0.448848	0.448848	0.503731	0.505517	0.505517	0.505517	0.450617	0.450617	0.396893	0.345546	0.347164
0.419858	0.419858	0.419858	0.419858	0.419858	0.419858	0.419858	0.419858	0.419858	0.419858	0.419858	0.419858	0.419858	0.419858	0.419858	0.419858	0.419858	0.419858	0.419858	0.419858	0.419858	0.419858	0.419858	0.419858	0.419858	0.419858	0.419858	0.419858	0.419858	0.419858	0.419858	0.419858	0.421491	0.421491	0.428986	0.432273	0.432273	0.432273	0.433918	0.433918	0.433918	0.433918	0.432273	0.432273	0.424763	0.421491	0.421491	0.421491	0.419858	0.419858
0.437745	0.547784	0.547784	0.547784	0.549406	0.551027	0.49595	0.440972	0.440972	0.440972	0.440972	0.336427	0.336427	0.336427	0.334966	0.333509	0.333509	0.333509	0.333509	0.333509	0.339661	0.341132	0.341132	0.3924	0.449395	0.449395	0.449395	0.449395	0.449395	0.449395	0.442587	0.551027	0.551027	0.49595	0.437745	0.437745	0.437745	0.439358	0.446156	0.446156	0.446156	0.341132	0.341132	0.341132	0.341132	0.341132	0.3924	0.39084	0.3843	0.3843
0.418455	0.418455	0.418455	0.418455	0.418455	0.418455	0.418455	0.418455	0.418455	0.418455	0.418455	0.418455	0.418455	0.418455	0.418455	0.418455	0.418455	0.418455	0.418455	0.418455	0.418455	0.418455	0.418455	0.418455	0.418455	0.418455	0.418455	0.418455	0.418455	0.418455	0.418455	0.418455	0.418455	0.418455	0.418455	0.418455	0.418455	0.475019	0.475019	0.636073	0.638305	0.638305	0.638305	0.640532	0.640532	0.652505	0.654691	0.601234	0.601234	0.438376
0.38417	0.38417	0.374078	0.374078	0.374078	0.426751	0.426751	0.426751	0.424389	0.424389	0.424389	0.426751	0.431483	0.431483	0.433854	0.380888	0.380888	0.380888	0.380888	0.433854	0.433854	0.431483	0.426751	0.426751	0.424389	0.424389	0.424389	0.424389	0.424389	0.37182	0.37182	0.37182	0.37182	0.37182	0.37182	0.37182	0.374078	0.426751	0.426751	0.426751	0.426751	0.426751	0.44203	0.444413	0.4468	0.501507	0.499092	0.4468	0.449188	0.449188
0.418074	0.420983	0.420983	0.420983	0.420983	0.420983	0.418074	0.418074	0.415169	0.415169	0.415169	0.412271	0.412271	0.412271	0.412271	0.412271	0.412271	0.412271	0.412271	0.412271	0.412271	0.412271	0.412271	0.412271	0.412271	0.412271	0.412271	0.412271	0.412271	0.412271	0.467645	0.467645	0.467645	0.467645	0.526807	0.686171	0.688738	0.688738	0.691294	0.693838	0.696371	0.696371	0.696371	0.741745	0.696371	0.541672	0.538704	0.59965	0.596778	0.59965
0.356056	0.356056	0.408121	0.408121	0.408121	0.408121	0.408121	0.408121	0.408121	0.408121	0.402497	0.402497	0.350724	0.350724	0.350724	0.350724	0.350724	0.402497	0.408121	0.464692	0.464692	0.464692	0.464692	0.464692	0.464692	0.464692	0.464692	0.410414	0.404779	0.350724	0.350724	0.350724	0.350724	0.350724	0.350724	0.350724	0.350724	0.350724	0.350724	0.350724	0.350724	0.350724	0.350724	0.352886	0.407066	0.407066	0.407066	0.407066	0.409357	0.411651
0.39816	0.39816	0.39816	0.39816	0.39816	0.39816	0.39816	0.39816	0.39816	0.39816	0.39816	0.39816	0.39816	0.39816	0.39816	0.39816	0.39816	0.452053	0.452053	0.452053	0.452053	0.452053	0.452053	0.452053	0.452053	0.452053	0.452053	0.39816	0.39816	0.39816	0.39816	0.39816	0.39816	0.39816	0.39816	0.399836	0.399836	0.399836	0.399836	0.399836	0.453785	0.455518	0.455518	0.466306	0.466306	0.464567	0.464567	0.464567	0.464567	0.464567
0.358489	0.358489	0.358489	0.358489	0.358489	0.358489	0.363744	0.423759	0.42173	0.42173	0.42173	0.423759	0.478348	0.535528	0.537596	0.537596	0.53193	0.474741	0.420232	0.420232	0.420232	0.418207	0.370969	0.319281	0.317476	0.317476	0.317476	0.361821	0.361821	0.361821	0.361821	0.361821	0.356579	0.410663	0.410663	0.412677	0.412677	0.360404	0.360404	0.360404	0.414694	0.414694	0.414694	0.360404	0.360404	0.360404	0.362323	0.364246	0.364246	0.364246
0.352917	0.352917	0.352917	0.352917	0.352917	0.352917	0.352917	0.352917	0.352917	0.352917	0.352917	0.352917	0.354427	0.360887	0.413185	0.414788	0.414788	0.525929	0.525929	0.525929	0.525929	0.525929	0.524281	0.517264	0.462167	0.460526	0.460526	0.352917	0.352917	0.352917	0.352917	0.352917	0.352917	0.352917	0.352917	0.352917	0.352917	0.352917	0.352917	0.352917	0.352917	0.352917	0.352917	0.352917	0.352917	0.352917	0.352917	0.352917	0.352917	0.352917
0.512537	0.512537	0.518905	0.518905	0.518905	0.518905	0.463771	0.409509	0.409509	0.415689	0.361647	0.361647	0.355781	0.355781	0.355781	0.355781	0.355781	0.355781	0.355781	0.349959	0.354683	0.354683	0.356265	0.357849	0.357849	0.357849	0.357849	0.357849	0.357849	0.359436	0.354683	0.354683	0.353105	0.403358	0.403358	0.403358	0.403358	0.403358	0.403358	0.401698	0.401698	0.401698	0.401698	0.349959	0.349959	0.351531	0.351531	0.351531	0.351531	0.351531
0.41241	0.41241	0.41241	0.41241	0.466112	0.466112	0.466112	0.466112	0.464335	0.462558	0.460783	0.460783	0.407227	0.407227	0.355788	0.355788	0.355788	0.407227	0.407227	0.407227	0.407227	0.407227	0.407227	0.407227	0.407227	0.408952	0.408952	0.357427	0.357427	0.357427	0.35907	0.35907	0.35907	0.35907	0.35907	0.41068	0.41068	0.41068	0.41068	0.464335	0.462558	0.476789	0.476789	0.491058	0.491058	0.435077	0.435077	0.435077	0.436834	0.38577
0.375662	0.375662	0.375662	0.375662	0.375662	0.375662	0.375662	0.430142	0.430142	0.430142	0.428498	0.428498	0.428498	0.428498	0.428498	0.428498	0.484692	0.428498	0.428498	0.428498	0.428498	0.428498	0.435116	0.436767	0.436767	0.436767	0.38201	0.388398	0.388398	0.388398	0.388398	0.388398	0.38201	0.38201	0.383595	0.383595	0.383595	0.377237	0.431788	0.431788	0.488046	0.544607	0.544607	0.600042	0.600042	0.653027	0.653027	0.653027	0.600042	0.600042
0.478485	0.478485	0.478485	0.478485	0.417184	0.417184	0.417184	0.423396	0.423396	0.423396	0.423396	0.423396	0.423396	0.423396	0.423396	0.423396	0.423396	0.417184	0.417184	0.417184	0.417184	0.417184	0.417184	0.417184	0.417184	0.417184	0.417184	0.417184	0.417184	0.417184	0.423396	0.424947	0.424947	0.424947	0.48007	0.48007	0.48007	0.48007	0.48007	0.48007	0.529335	0.527753	0.527753	0.527753	0.472127	0.472127	0.472127	0.472127	0.472127	0.472127
0.421094	0.422536	0.422536	0.423979	0.423979	0.423979	0.423979	0.422536	0.421094	0.421094	0.421094	0.419653	0.419653	0.418214	0.418214	0.418214	0.418214	0.418214	0.418214	0.416777	0.416777	0.416777	0.47137	0.47905	0.534327	0.588773	0.64113	0.690326	0.690326	0.690326	0.690326	0.690326	0.64113	0.634013	0.581297	0.52813	0.475791	0.421094	0.477266	0.534019	0.534019	0.534019	0.535489	0.535489	0.535489	0.534019	0.531075	0.531075	0.474317	0.418214
0.422874	0.429415	0.429415	0.422874	0.422874	0.422874	0.422874	0.422874	0.424617	0.424617	0.424617	0.418096	0.418096	0.418096	0.418096	0.418096	0.418096	0.418096	0.416359	0.416359	0.416359	0.416359	0.416359	0.416359	0.416359	0.416359	0.416359	0.416359	0.416359	0.416359	0.416359	0.416359	0.416359	0.416359	0.416359	0.418096	0.418096	0.418096	0.418096	0.418096	0.418096	0.418096	0.419834	0.419834	0.419834	0.418096	0.418096	0.418096	0.418096	0.418096
0.395393	0.395393	0.395393	0.395393	0.395393	0.395393	0.395393	0.395393	0.395393	0.449043	0.449043	0.449043	0.449043	0.449043	0.449043	0.449043	0.449043	0.449043	0.449043	0.395393	0.395393	0.40169	0.40169	0.40169	0.408701	0.408701	0.408701	0.411879	0.411879	0.411879	0.415065	0.408701	0.408701	0.408701	0.40169	0.45555	0.510471	0.507188	0.618268	0.618268	0.668712	0.668712	0.671615	0.674506	0.677383	0.627525	0.578005	0.581206	0.46861	0.471882
0.51017	0.51017	0.51017	0.51017	0.455057	0.453018	0.458963	0.458963	0.458963	0.399048	0.399048	0.399048	0.399048	0.399048	0.399048	0.399048	0.393315	0.393315	0.393315	0.393315	0.393315	0.393315	0.393315	0.393315	0.393315	0.393315	0.393315	0.39528	0.39528	0.39528	0.39528	0.39528	0.39528	0.39528	0.39528	0.39528	0.39528	0.39528	0.39528	0.39528	0.397248	0.39922	0.39922	0.39922	0.39922	0.39922	0.39922	0.397248	0.397248	0.397248
0.491231	0.48759	0.48048	0.48048	0.423139	0.423139	0.419587	0.419587	0.419587	0.419587	0.364415	0.419587	0.419587	0.419587	0.423058	0.426536	0.426536	0.426536	0.426536	0.426536	0.426536	0.371035	0.371035	0.371035	0.367719	0.367719	0.367719	0.367719	0.367719	0.367719	0.367719	0.367719	0.367719	0.480397	0.538257	0.59167	0.595105	0.595105	0.59853	0.59853	0.652745	0.70623	0.70623	0.608748	0.559403	0.505298	0.50174	0.615507	0.612133	0.720777
0.315325	0.315325	0.315325	0.365066	0.365066	0.417863	0.417863	0.472613	0.472613	0.474711	0.474711	0.530126	0.530126	0.474711	0.530126	0.474711	0.474711	0.419912	0.419912	0.417863	0.417863	0.365066	0.365066	0.365066	0.315325	0.315325	0.315325	0.315325	0.315325	0.365066	0.365066	0.365066	0.367018	0.421962	0.424016	0.428131	0.540591	0.542679	0.542679	0.487313	0.542679	0.597012	0.597012	0.540591	0.540591	0.536409	0.424016	0.421962	0.421962	0.478909
0.434821	0.434821	0.429111	0.422594	0.416103	0.413946	0.413946	0.419602	0.419602	0.419602	0.419602	0.419602	0.419602	0.419602	0.419602	0.419602	0.419602	0.413946	0.413946	0.416103	0.418263	0.422594	0.422594	0.422594	0.422594	0.422594	0.422594	0.422594	0.477938	0.475722	0.529405	0.584575	0.689575	0.689575	0.689575	0.689575	0.735355	0.735355	0.689575	0.691474	0.643841	0.586732	0.475722	0.475722	0.475722	0.531618	0.475722	0.475722	0.53383	0.53383
0.397697	0.397697	0.397697	0.397697	0.451563	0.451563	0.397697	0.347833	0.453347	0.453347	0.453347	0.453347	0.453347	0.453347	0.399424	0.399424	0.399424	0.397697	0.298073	0.346201	0.346201	0.397697	0.397697	0.399424	0.399424	0.453347	0.508388	0.563227	0.563227	0.508388	0.508388	0.51609	0.570794	0.719104	0.719104	0.672455	0.623822	0.570794	0.570794	0.570794	0.570794	0.508388	0.453347	0.349469	0.401153	0.401153	0.399424	0.399424	0.399424	0.399424
0.398164	0.398164	0.398164	0.398164	0.398164	0.451729	0.451729	0.451729	0.451729	0.451729	0.451729	0.451729	0.451729	0.451729	0.451729	0.398164	0.398164	0.398164	0.398164	0.398164	0.398164	0.398164	0.398164	0.398164	0.398164	0.398164	0.398164	0.398164	0.398164	0.398164	0.398164	0.398164	0.398164	0.399579	0.50791	0.50791	0.50791	0.509385	0.563892	0.563892	0.616899	0.616899	0.616899	0.656381	0.551899	0.551899	0.553357	0.551899	0.573635	0.573635
0.414749	0.414749	0.417585	0.417585	0.417585	0.417585	0.417585	0.417585	0.417585	0.417585	0.417585	0.417585	0.414749	0.414749	0.414749	0.414749	0.414749	0.414749	0.414749	0.414749	0.414749	0.414749	0.42117	0.42117	0.42117	0.424017	0.424017	0.424017	0.424017	0.424017	0.424017	0.424017	0.417585	0.424017	0.424017	0.42117	0.42117	0.424017	0.429728	0.438329	0.438329	0.441204	0.446966	0.440452	0.440452	0.440452	0.502265	0.555381	0.607261	0.59888
0.424652	0.424652	0.424652	0.424652	0.424652	0.424652	0.424652	0.424652	0.424652	0.430345	0.430345	0.430345	0.432064	0.432064	0.432064	0.432064	0.433784	0.437231	0.382936	0.377455	0.377455	0.377455	0.375809	0.375809	0.375809	0.375809	0.374167	0.37089	0.37089	0.374167	0.374167	0.374167	0.374167	0.374167	0.374167	0.374167	0.375809	0.375809	0.431516	0.485509	0.485509	0.48726	0.48726	0.489011	0.545061	0.546799	0.599992	0.599992	0.598309	0.541583
0.480887	0.42241	0.418491	0.418491	0.418491	0.418491	0.418491	0.418491	0.418491	0.418491	0.412796	0.412796	0.412796	0.412796	0.412796	0.412796	0.412796	0.412796	0.412796	0.412796	0.412796	0.412796	0.412796	0.412796	0.412796	0.412796	0.412796	0.412796	0.412796	0.412796	0.412796	0.416699	0.420613	0.420613	0.420613	0.424536	0.424536	0.424536	0.424536	0.428469	0.432411	0.432411	0.428469	0.428469	0.491096	0.499134	0.503154	0.503154	0.503154	0.503154
0.355886	0.355886	0.355886	0.355886	0.355886	0.355886	0.357682	0.357682	0.357682	0.357682	0.409813	0.409813	0.409813	0.409813	0.409813	0.409813	0.407922	0.517202	0.517202	0.517202	0.462107	0.462107	0.462107	0.462107	0.462107	0.462107	0.462107	0.355886	0.355886	0.355886	0.355886	0.355886	0.355886	0.355886	0.355886	0.357682	0.357682	0.357682	0.361285	0.361285	0.361285	0.363092	0.363092	0.363092	0.363092	0.361285	0.361285	0.361285	0.409813	0.411706
0.396864	0.396864	0.396864	0.396864	0.450776	0.450776	0.450776	0.450776	0.450776	0.450776	0.450776	0.450776	0.450776	0.450776	0.396864	0.396864	0.396864	0.396864	0.396864	0.396864	0.396864	0.396864	0.396864	0.396864	0.396864	0.396864	0.396864	0.396864	0.396864	0.396864	0.396864	0.396864	0.396864	0.396864	0.396864	0.401557	0.401557	0.510759	0.510759	0.513204	0.515648	0.518091	0.518091	0.57283	0.57283	0.570434	0.570434	0.460482	0.460482	0.460482
0.448247	0.503586	0.503586	0.503586	0.503586	0.503586	0.558838	0.495696	0.495696	0.440454	0.432691	0.381385	0.381385	0.381385	0.381385	0.381385	0.330533	0.330533	0.330533	0.330533	0.330533	0.328476	0.328476	0.328476	0.330533	0.337554	0.337554	0.337554	0.337554	0.388859	0.388859	0.442749	0.445047	0.447347	0.447347	0.441851	0.441851	0.444148	0.444148	0.390206	0.444148	0.390206	0.390206	0.387994	0.397742	0.395514	0.397742	0.449649	0.505003	0.505003
0.456533	0.456533	0.456533	0.449776	0.395885	0.395885	0.395885	0.395885	0.395885	0.395885	0.395885	0.449776	0.449776	0.449776	0.449776	0.449776	0.449776	0.456533	0.456533	0.456533	0.456533	0.402425	0.402425	0.402425	0.402425	0.402425	0.402425	0.395885	0.395885	0.395885	0.395885	0.395885	0.395885	0.395885	0.395885	0.395885	0.395885	0.395885	0.395885	0.395885	0.395885	0.395885	0.395885	0.395885	0.395885	0.395885	0.395885	0.395885	0.395885	0.395885
0.358918	0.358918	0.358918	0.411135	0.463538	0.461643	0.45975	0.461643	0.510926	0.510926	0.510926	0.518662	0.518662	0.463538	0.409291	0.409291	0.409291	0.40745	0.355418	0.360785	0.360785	0.353674	0.35903	0.35903	0.35903	0.35903	0.360785	0.366187	0.366187	0.360785	0.360785	0.360785	0.355418	0.355418	0.355418	0.355418	0.353674	0.350088	0.350088	0.350088	0.351824	0.351824	0.351824	0.351824	0.353564	0.353564	0.353564	0.351824	0.351824	0.351824
0.507901	0.50904	0.510179	0.454355	0.455485	0.454355	0.456616	0.457747	0.458878	0.404037	0.405135	0.404037	0.401844	0.400749	0.399655	0.399655	0.39747	0.396379	0.395289	0.395289	0.3942	0.3942	0.3942	0.3942	0.3942	0.3942	0.395289	0.395289	0.395289	0.395289	0.395289	0.395289	0.395289	0.396379	0.398562	0.398562	0.398562	0.399655	0.399655	0.399655	0.454355	0.454355	0.455485	0.511318	0.50904	0.50904	0.507901	0.506761	0.506761	0.506761
0.356757	0.356757	0.356757	0.408866	0.463106	0.463106	0.463106	0.463106	0.463106	0.463106	0.463106	0.463106	0.463106	0.408866	0.356757	0.356757	0.356757	0.408866	0.408866	0.408866	0.408866	0.463106	0.463106	0.463106	0.463106	0.463106	0.47074	0.416299	0.416299	0.416299	0.416299	0.363827	0.363827	0.363827	0.363827	0.365543	0.358459	0.358459	0.358459	0.358459	0.358459	0.358459	0.358459	0.360165	0.360165	0.358459	0.410657	0.410657	0.410657	0.410657
0.585694	0.531091	0.420967	0.420967	0.420967	0.415229	0.415229	0.415229	0.415229	0.415229	0.415229	0.415229	0.415229	0.420967	0.420967	0.420967	0.420967	0.420967	0.426726	0.426726	0.426726	0.428392	0.428392	0.422627	0.422627	0.422627	0.422627	0.422627	0.416883	0.416883	0.416883	0.415229	0.415229	0.420967	0.420967	0.420967	0.426726	0.53696	0.53696	0.53696	0.53696	0.53696	0.53696	0.531091	0.531091	0.531091	0.525214	0.415229	0.415229	0.415229
0.422452	0.422452	0.421199	0.421199	0.421199	0.421199	0.418696	0.418696	0.418696	0.418696	0.418696	0.418696	0.418696	0.418696	0.418696	0.418696	0.418696	0.418696	0.418696	0.418696	0.418696	0.418696	0.418696	0.418696	0.418696	0.418696	0.418696	0.418696	0.418696	0.418696	0.418696	0.418696	0.418696	0.418696	0.418696	0.418696	0.418696	0.418696	0.418696	0.418696	0.418696	0.474091	0.474091	0.474091	0.474091	0.474091	0.474091	0.474091	0.530131	0.530131
0.422303	0.422303	0.422303	0.420311	0.420311	0.420311	0.420311	0.425994	0.420311	0.420311	0.420311	0.420311	0.420311	0.420311	0.420311	0.420311	0.420311	0.414649	0.414649	0.414649	0.414649	0.414649	0.414649	0.414649	0.414649	0.469173	0.469173	0.469173	0.469173	0.469173	0.469173	0.469173	0.471209	0.471209	0.471209	0.416634	0.471209	0.471209	0.471209	0.471209	0.471209	0.471209	0.469173	0.469173	0.469173	0.471209	0.416634	0.416634	0.416634	0.418622
0.359626	0.357366	0.404948	0.459262	0.514562	0.520832	0.520832	0.520832	0.520832	0.520832	0.520832	0.520832	0.465505	0.411013	0.35862	0.352865	0.352865	0.352865	0.352865	0.352865	0.352865	0.352865	0.355112	0.355112	0.357366	0.357366	0.357366	0.357366	0.359626	0.359626	0.359626	0.359626	0.357366	0.357366	0.355112	0.355112	0.355112	0.355112	0.352865	0.352865	0.352865	0.352865	0.352865	0.459262	0.459262	0.459262	0.459262	0.464147	0.466592	0.469039
0.406873	0.406873	0.408975	0.406873	0.404773	0.402677	0.396527	0.396527	0.396527	0.396527	0.396527	0.396527	0.394446	0.448418	0.448418	0.448418	0.448418	0.448418	0.448418	0.446266	0.446266	0.446266	0.446266	0.392368	0.392368	0.392368	0.392368	0.392368	0.394446	0.400585	0.400585	0.454767	0.456926	0.459087	0.459087	0.516565	0.516565	0.518739	0.577862	0.675148	0.677055	0.628871	0.626837	0.677055	0.677055	0.624798	0.624798	0.624798	0.565189	0.454886
0.431457	0.431457	0.431457	0.431457	0.384919	0.384919	0.384919	0.384919	0.388985	0.384919	0.334721	0.334721	0.342397	0.342397	0.336707	0.387029	0.387029	0.387029	0.435666	0.489855	0.489855	0.489855	0.481293	0.481293	0.481293	0.427258	0.427258	0.427258	0.374904	0.325322	0.329095	0.329095	0.33289	0.33289	0.435666	0.435666	0.494139	0.494139	0.498423	0.50905	0.504767	0.521891	0.534703	0.538965	0.434612	0.488784	0.430406	0.438828	0.434612	0.424197
0.354748	0.354748	0.4064	0.4064	0.4064	0.4064	0.4064	0.4064	0.4064	0.4064	0.4064	0.4064	0.354748	0.354748	0.354748	0.354748	0.460209	0.460209	0.460209	0.460209	0.460209	0.460209	0.463407	0.466607	0.466607	0.466607	0.363631	0.363631	0.363631	0.363631	0.363631	0.363631	0.412622	0.463407	0.463407	0.463407	0.463407	0.463407	0.469811	0.473017	0.473017	0.476225	0.425148	0.375621	0.378644	0.384716	0.381675	0.437772	0.431449	0.428296
0.417725	0.417725	0.417725	0.417725	0.417725	0.417725	0.417725	0.417725	0.417725	0.417725	0.417725	0.417725	0.417725	0.417725	0.417725	0.419986	0.419986	0.419986	0.419986	0.419986	0.419986	0.419986	0.419986	0.419986	0.419986	0.417725	0.417725	0.417725	0.417725	0.417725	0.417725	0.417725	0.417725	0.417725	0.417725	0.474204	0.529037	0.529037	0.637533	0.639676	0.639676	0.639676	0.641814	0.641814	0.643946	0.589934	0.548891	0.548891	0.437281	0.437281
0.386658	0.386658	0.386658	0.386658	0.386658	0.335813	0.386658	0.386658	0.386658	0.386658	0.386658	0.386658	0.388325	0.388325	0.388325	0.388325	0.388325	0.388325	0.443565	0.49848	0.49848	0.553431	0.60543	0.60543	0.60543	0.60543	0.551694	0.551694	0.494967	0.4401	0.4401	0.386658	0.335813	0.335813	0.335813	0.335813	0.337382	0.388325	0.388325	0.388325	0.441831	0.441831	0.441831	0.443565	0.443565	0.443565	0.441831	0.388325	0.388325	0.388325
0.3716	0.3716	0.426608	0.426608	0.426608	0.426608	0.429769	0.429769	0.429769	0.429769	0.429769	0.431352	0.376133	0.376133	0.376133	0.431352	0.428188	0.428188	0.428188	0.428188	0.428188	0.426608	0.426608	0.426608	0.426608	0.3716	0.3716	0.3716	0.426608	0.426608	0.426608	0.426608	0.426608	0.428188	0.486718	0.544015	0.600169	0.600169	0.544015	0.544015	0.545615	0.547215	0.547215	0.545615	0.486718	0.429769	0.431352	0.545615	0.601717	0.655268
0.484928	0.430061	0.419393	0.419393	0.419393	0.419393	0.419393	0.419393	0.419393	0.419393	0.419393	0.419393	0.419393	0.419393	0.419393	0.419393	0.419393	0.419393	0.419393	0.419393	0.419393	0.419393	0.419393	0.419393	0.419393	0.419393	0.419393	0.419393	0.419393	0.419393	0.419393	0.419393	0.419393	0.419393	0.419393	0.419393	0.419393	0.419393	0.419393	0.419393	0.419393	0.419393	0.419393	0.419393	0.419393	0.419393	0.430061	0.430061	0.430061	0.486637
0.475326	0.475326	0.475326	0.475326	0.475326	0.420714	0.420714	0.420714	0.418988	0.418988	0.418988	0.418988	0.418988	0.418988	0.418988	0.418988	0.418988	0.418988	0.418988	0.418988	0.418988	0.418988	0.418988	0.418988	0.418988	0.418988	0.473559	0.473559	0.473559	0.473559	0.473559	0.473559	0.473559	0.473559	0.473559	0.473559	0.418988	0.418988	0.473559	0.528769	0.528769	0.528769	0.528769	0.528769	0.528769	0.528769	0.528769	0.528769	0.475326	0.420714
0.45238	0.45238	0.45238	0.396775	0.396775	0.396775	0.395215	0.395215	0.395215	0.395215	0.395215	0.395215	0.395215	0.450765	0.450765	0.450765	0.450765	0.450765	0.450765	0.450765	0.450765	0.507569	0.509199	0.453996	0.455613	0.462151	0.462151	0.462151	0.462151	0.462151	0.462151	0.407811	0.407811	0.406237	0.406237	0.399901	0.399901	0.401468	0.401468	0.401468	0.403036	0.401468	0.401468	0.401468	0.455613	0.568983	0.568983	0.622234	0.622234	0.622234
0.403498	0.403498	0.403498	0.410744	0.410744	0.410744	0.410744	0.415345	0.469843	0.412668	0.414202	0.46867	0.470246	0.46867	0.46867	0.46867	0.46867	0.463947	0.409604	0.406548	0.405022	0.353036	0.351592	0.346211	0.346211	0.39781	0.39781	0.39781	0.39781	0.39781	0.39781	0.39781	0.39781	0.39781	0.39781	0.39781	0.451785	0.453352	0.453352	0.454921	0.454921	0.454921	0.454921	0.454921	0.454921	0.400845	0.34908	0.34908	0.34908	0.347644
0.375209	0.375209	0.375209	0.375209	0.375209	0.376677	0.378147	0.37962	0.37962	0.37962	0.37962	0.37962	0.381094	0.381094	0.381094	0.37962	0.378147	0.376677	0.376677	0.376677	0.484822	0.5401	0.538545	0.592898	0.592898	0.592898	0.592898	0.645069	0.645069	0.645069	0.5401	0.5401	0.5401	0.484822	0.486385	0.487948	0.487948	0.487948	0.487948	0.489512	0.487948	0.43452	0.43452	0.43452	0.432983	0.431448	0.486385	0.431448	0.431448	0.429914
0.416248	0.416248	0.416248	0.416248	0.416248	0.416248	0.416248	0.416248	0.416248	0.416248	0.416248	0.416248	0.416248	0.416248	0.416248	0.416248	0.416248	0.416248	0.416248	0.422676	0.422676	0.422676	0.422676	0.422676	0.422676	0.422676	0.422676	0.422676	0.422676	0.416248	0.416248	0.416248	0.41842	0.41842	0.47293	0.47293	0.47293	0.47293	0.47293	0.475157	0.475157	0.475157	0.47293	0.475157	0.420596	0.422774	0.424955	0.424955	0.424955	0.422774
0.419761	0.419761	0.419761	0.419761	0.419761	0.419761	0.419761	0.419761	0.419761	0.419761	0.419761	0.419761	0.419761	0.419761	0.419761	0.419761	0.419761	0.419761	0.419761	0.419761	0.419761	0.419761	0.419761	0.419761	0.419761	0.419761	0.419761	0.419761	0.419761	0.419761	0.419761	0.419761	0.430457	0.430457	0.430457	0.430457	0.431944	0.431944	0.486896	0.486896	0.486896	0.486896	0.47597	0.47597	0.47597	0.47597	0.485381	0.540661	0.485381	0.485381
0.425414	0.425414	0.480899	0.480899	0.486593	0.486593	0.486593	0.486593	0.486593	0.486593	0.430997	0.430997	0.377088	0.377088	0.371747	0.371747	0.371747	0.371747	0.371747	0.37392	0.37392	0.37392	0.37392	0.37392	0.37392	0.37392	0.37392	0.37392	0.37392	0.371747	0.371747	0.371747	0.371747	0.371747	0.371747	0.371747	0.371747	0.371747	0.371747	0.371747	0.376097	0.376097	0.376097	0.434523	0.490182	0.490182	0.546085	0.546085	0.546085	0.546085
0.419688	0.419688	0.419688	0.419688	0.419688	0.419688	0.419688	0.419688	0.419688	0.419688	0.419688	0.419688	0.419688	0.419688	0.419688	0.419688	0.419688	0.419688	0.419688	0.419688	0.419688	0.419688	0.419688	0.419688	0.419688	0.419688	0.419688	0.419688	0.419688	0.419688	0.419688	0.419688	0.419688	0.419688	0.419688	0.419688	0.419688	0.419688	0.419688	0.419688	0.419688	0.419688	0.419688	0.419688	0.419688	0.419688	0.474616	0.474616	0.474616	0.474616
0.39766	0.39766	0.39766	0.39766	0.39766	0.39766	0.39766	0.39766	0.39766	0.451715	0.451715	0.451715	0.451715	0.451715	0.451715	0.451715	0.451715	0.451715	0.451715	0.39766	0.39766	0.39766	0.39766	0.39766	0.39766	0.39766	0.39766	0.39766	0.39766	0.39766	0.39766	0.39766	0.39766	0.39766	0.39766	0.39766	0.39766	0.39766	0.453689	0.453689	0.453689	0.455665	0.457642	0.457642	0.457642	0.457642	0.457642	0.512907	0.455665	0.455665
0.417184	0.423396	0.423396	0.423396	0.423396	0.423396	0.423396	0.423396	0.423396	0.423396	0.423396	0.417184	0.417184	0.417184	0.417184	0.417184	0.417184	0.417184	0.417184	0.417184	0.417184	0.417184	0.417184	0.417184	0.417184	0.472127	0.472127	0.472127	0.472127	0.472127	0.472127	0.472127	0.478485	0.48007	0.48007	0.424947	0.424947	0.424947	0.424947	0.486437	0.486437	0.486437	0.48007	0.478485	0.478485	0.534103	0.534103	0.534103	0.534103	0.472127
0.395803	0.397103	0.397103	0.397103	0.397103	0.397103	0.397103	0.397103	0.397103	0.397103	0.397103	0.395803	0.395803	0.395803	0.395803	0.395803	0.395803	0.395803	0.395803	0.395803	0.45144	0.45144	0.45144	0.45144	0.45144	0.45144	0.45144	0.45144	0.45144	0.45144	0.45144	0.45144	0.452785	0.452785	0.45413	0.45413	0.460714	0.517657	0.517657	0.517657	0.462063	0.462063	0.460714	0.460714	0.459365	0.516301	0.566314	0.509674	0.566314	0.621273
0.467909	0.41349	0.41349	0.41349	0.41349	0.41349	0.42147	0.42147	0.42147	0.42147	0.42147	0.42147	0.42147	0.42147	0.42147	0.42147	0.41349	0.42147	0.42147	0.42147	0.42147	0.42147	0.42147	0.42147	0.42147	0.42147	0.431127	0.423097	0.423097	0.423097	0.423097	0.423097	0.423097	0.424726	0.424726	0.424726	0.416728	0.471231	0.471231	0.471231	0.471231	0.479415	0.479415	0.477751	0.477751	0.477751	0.476087	0.42147	0.42147	0.42147
0.582463	0.526183	0.470765	0.470765	0.470765	0.416058	0.416058	0.416058	0.416058	0.416058	0.416058	0.416058	0.416058	0.416058	0.425251	0.425251	0.425251	0.425251	0.425251	0.425251	0.425251	0.425251	0.425251	0.425251	0.416058	0.416058	0.416058	0.416058	0.470765	0.470765	0.470765	0.470765	0.481711	0.53711	0.53711	0.53711	0.53711	0.53711	0.481711	0.53711	0.53711	0.546476	0.535578	0.480173	0.535578	0.535578	0.535578	0.535578	0.535578	0.480173
0.398277	0.398277	0.398277	0.398277	0.398277	0.398277	0.398277	0.398277	0.398277	0.398277	0.398277	0.452145	0.452145	0.452145	0.452145	0.452145	0.452145	0.452145	0.452145	0.452145	0.452145	0.398277	0.398277	0.398277	0.398277	0.400066	0.400066	0.400066	0.453994	0.453994	0.453994	0.455843	0.455843	0.455843	0.455843	0.509023	0.510887	0.510887	0.455843	0.455843	0.457694	0.455843	0.455843	0.455843	0.455843	0.401857	0.400066	0.400066	0.400066	0.400066
0.359598	0.411836	0.411836	0.411836	0.411836	0.411836	0.406206	0.406206	0.406206	0.406206	0.400601	0.348942	0.348942	0.402486	0.464248	0.464248	0.464248	0.464248	0.464248	0.464248	0.464248	0.519359	0.519359	0.521317	0.45846	0.45846	0.519359	0.519359	0.519359	0.519359	0.521317	0.4662	0.4662	0.4081	0.4081	0.4081	0.350727	0.350727	0.350727	0.350727	0.348942	0.350727	0.352515	0.352515	0.352515	0.352515	0.352515	0.352515	0.352515	0.352515
0.473559	0.473559	0.418988	0.418988	0.418988	0.418988	0.418988	0.418988	0.418988	0.418988	0.418988	0.418988	0.418988	0.420714	0.420714	0.420714	0.420714	0.420714	0.420714	0.420714	0.420714	0.420714	0.420714	0.418988	0.418988	0.418988	0.418988	0.418988	0.418988	0.481193	0.536386	0.592414	0.592414	0.592414	0.594124	0.594124	0.594124	0.594124	0.594124	0.532299	0.477093	0.420714	0.422442	0.422442	0.420714	0.420714	0.420714	0.420714	0.420714	0.420714
0.317855	0.317855	0.317855	0.317855	0.317855	0.317855	0.317855	0.317855	0.317855	0.474216	0.474216	0.529195	0.529195	0.529195	0.583474	0.583474	0.583474	0.583474	0.583474	0.419856	0.419856	0.419856	0.429295	0.429295	0.376398	0.376398	0.383785	0.383785	0.383785	0.383785	0.383785	0.334842	0.326292	0.326292	0.326292	0.327896	0.322615	0.322615	0.322615	0.322615	0.322615	0.321024	0.321024	0.321024	0.321024	0.319438	0.317855	0.317855	0.317855	0.317855
0.403995	0.403995	0.45795	0.45795	0.45795	0.45795	0.45795	0.510843	0.455897	0.455897	0.460005	0.460005	0.407985	0.407985	0.414715	0.414715	0.414715	0.362447	0.362447	0.364361	0.360538	0.36697	0.36505	0.41946	0.414715	0.414715	0.414715	0.414715	0.414715	0.412708	0.414715	0.407985	0.407985	0.354155	0.352265	0.403995	0.403995	0.45795	0.56756	0.56756	0.565528	0.565528	0.569589	0.571616	0.571616	0.519109	0.519109	0.464118	0.357949	0.357949
0.427345	0.427345	0.419858	0.419858	0.419858	0.419858	0.419858	0.419858	0.419858	0.419858	0.419858	0.419858	0.419858	0.419858	0.419858	0.419858	0.419858	0.419858	0.419858	0.419858	0.419858	0.419858	0.419858	0.419858	0.419858	0.419858	0.419858	0.419858	0.419858	0.419858	0.419858	0.419858	0.419858	0.419858	0.419858	0.419858	0.419858	0.419858	0.421491	0.423127	0.423127	0.423127	0.423127	0.423127	0.423127	0.423127	0.423127	0.423127	0.421491	0.419858
0.417184	0.417184	0.417184	0.417184	0.417184	0.417184	0.417184	0.417184	0.417184	0.417184	0.417184	0.417184	0.417184	0.417184	0.417184	0.417184	0.417184	0.417184	0.417184	0.423396	0.423396	0.423396	0.423396	0.423396	0.478485	0.534103	0.534103	0.534103	0.534103	0.527753	0.534103	0.540441	0.542018	0.542018	0.486437	0.432748	0.432748	0.432748	0.432748	0.432748	0.4265	0.420275	0.418729	0.418729	0.418729	0.417184	0.472127	0.472127	0.472127	0.472127
0.377725	0.375923	0.375923	0.375923	0.375923	0.375923	0.375923	0.375923	0.375923	0.375923	0.375923	0.375923	0.375923	0.377725	0.377725	0.37953	0.37953	0.432611	0.432611	0.487285	0.487285	0.487285	0.487285	0.485369	0.493102	0.491184	0.493102	0.438332	0.438332	0.385026	0.385026	0.385026	0.385026	0.385026	0.377725	0.377725	0.428848	0.428848	0.483453	0.538455	0.538455	0.538455	0.540361	0.540361	0.542266	0.542266	0.487285	0.487285	0.432611	0.37953
0.418498	0.418498	0.418498	0.418498	0.418498	0.418498	0.418498	0.418498	0.418498	0.418498	0.418498	0.418498	0.418498	0.418498	0.418498	0.418498	0.418498	0.418498	0.418498	0.418498	0.418498	0.474376	0.474376	0.640257	0.690581	0.780384	0.780384	0.81764	0.849002	0.875789	0.875789	0.849002	0.849002	0.740338	0.694527	0.588145	0.644515	0.589641	0.589641	0.589641	0.643098	0.694527	0.694527	0.694527	0.740338	0.740338	0.691899	0.691899	0.641679	0.588145
0.322174	0.322174	0.372125	0.48136	0.536458	0.538233	0.538233	0.544998	0.488166	0.488166	0.488166	0.543227	0.488166	0.378514	0.328154	0.376837	0.383257	0.376837	0.376837	0.376837	0.376837	0.326582	0.326582	0.326582	0.326582	0.326582	0.322174	0.323735	0.323735	0.323735	0.325299	0.325299	0.325299	0.375467	0.428458	0.377142	0.375467	0.373795	0.428458	0.430206	0.428458	0.428458	0.428458	0.375467	0.325299	0.323735	0.323735	0.323735	0.275981	0.274557
0.338258	0.338258	0.338258	0.338258	0.338258	0.338258	0.338258	0.387498	0.387498	0.387498	0.387498	0.387498	0.387498	0.387498	0.387498	0.387498	0.387498	0.336688	0.336688	0.387498	0.495661	0.550549	0.550549	0.550549	0.550549	0.550549	0.550549	0.604233	0.604233	0.550549	0.440878	0.387498	0.387498	0.387498	0.387498	0.387498	0.387498	0.338258	0.338258	0.338258	0.338258	0.338258	0.338258	0.338258	0.338258	0.338258	0.338258	0.336688	0.336688	0.336688
0.396474	0.448789	0.448789	0.447126	0.447126	0.447126	0.447126	0.447126	0.447126	0.447126	0.447126	0.393261	0.394866	0.394866	0.406539	0.406539	0.406539	0.406539	0.406539	0.406539	0.406539	0.406539	0.404917	0.406539	0.394866	0.394866	0.394866	0.394866	0.394866	0.394866	0.394866	0.448789	0.505625	0.507306	0.66818	0.66818	0.66818	0.66818	0.66818	0.758164	0.758164	0.715308	0.666687	0.663692	0.502262	0.502262	0.502262	0.502262	0.502262	0.393261
0.416197	0.416197	0.416197	0.416197	0.416197	0.416197	0.416197	0.416197	0.416197	0.416197	0.416197	0.416197	0.416197	0.416197	0.416197	0.417744	0.417744	0.417744	0.417744	0.417744	0.423536	0.423536	0.423536	0.425091	0.425091	0.423536	0.423536	0.423536	0.423536	0.423536	0.417744	0.417744	0.417744	0.416197	0.416197	0.419294	0.474715	0.474715	0.474715	0.474715	0.476302	0.476302	0.476302	0.476302	0.532351	0.584507	0.529181	0.529181	0.529181	0.529181
0.404176	0.404176	0.404176	0.404176	0.404176	0.401806	0.401806	0.401806	0.401806	0.401806	0.392451	0.392451	0.392451	0.392451	0.392451	0.392451	0.392451	0.392451	0.392451	0.446734	0.446734	0.446734	0.446734	0.446734	0.446734	0.446734	0.446734	0.446734	0.446734	0.392451	0.392451	0.392451	0.392451	0.392451	0.394802	0.394802	0.397157	0.397157	0.397157	0.397157	0.454047	0.512162	0.512162	0.512162	0.512162	0.512162	0.509702	0.509702	0.509702	0.512162
0.415885	0.415885	0.415885	0.415885	0.415885	0.415885	0.415885	0.415885	0.415885	0.415885	0.421127	0.421127	0.421127	0.421127	0.421127	0.421127	0.421127	0.421127	0.421127	0.421127	0.415885	0.415885	0.415885	0.415885	0.415885	0.415885	0.415885	0.415885	0.415885	0.415885	0.415885	0.421127	0.421127	0.421127	0.421127	0.422909	0.422909	0.422909	0.422909	0.422909	0.422909	0.417661	0.417661	0.417661	0.417661	0.415885	0.473548	0.587671	0.587671	0.587671
0.426737	0.426737	0.484743	0.543795	0.60103	0.706412	0.793938	0.707466	0.603467	0.546948	0.538395	0.549467	0.492369	0.434219	0.377825	0.275977	0.192272	0.192272	0.191877	0.191877	0.190305	0.221227	0.220351	0.310475	0.363852	0.363264	0.36562	0.36562	0.420806	0.431722	0.432346	0.37663	0.378423	0.277504	0.232171	0.233533	0.232624	0.276994	0.232624	0.267646	0.267148	0.26665	0.265161	0.264171	0.265657	0.265657	0.313751	0.313751	0.313751	0.26665
0.392117	0.392117	0.392117	0.394353	0.394353	0.394353	0.394353	0.394353	0.394353	0.392117	0.392117	0.392117	0.392117	0.389885	0.392117	0.392117	0.394353	0.456721	0.459047	0.459047	0.459047	0.459047	0.459047	0.459047	0.459047	0.459047	0.461375	0.398837	0.396593	0.401086	0.456904	0.456904	0.459231	0.461558	0.459231	0.459231	0.509143	0.563489	0.563489	0.558874	0.502116	0.558874	0.611911	0.660325	0.750683	0.752433	0.709482	0.709482	0.709482	0.709482
0.417212	0.417212	0.417212	0.417212	0.417212	0.417212	0.417212	0.417212	0.417212	0.417212	0.417212	0.417212	0.417212	0.417212	0.417212	0.417212	0.417212	0.417212	0.417212	0.417212	0.417212	0.417212	0.417212	0.417212	0.417212	0.417212	0.417212	0.417212	0.417212	0.417212	0.417212	0.417212	0.417212	0.419818	0.422428	0.422428	0.532894	0.535559	0.535559	0.535559	0.535559	0.535559	0.535559	0.587601	0.585004	0.585004	0.474714	0.472044	0.472044	0.472044
0.398293	0.398293	0.398293	0.398293	0.398293	0.398293	0.398293	0.398293	0.398293	0.398293	0.398293	0.451938	0.451938	0.451938	0.451938	0.451938	0.451938	0.451938	0.451938	0.451938	0.451938	0.398293	0.398293	0.398293	0.398293	0.398293	0.398293	0.398293	0.398293	0.398293	0.398293	0.400213	0.400213	0.402136	0.404063	0.405992	0.416001	0.417947	0.417947	0.472162	0.583223	0.684709	0.684709	0.682979	0.681243	0.679502	0.670431	0.670431	0.670431	0.620199
0.416257	0.416257	0.416257	0.416257	0.416257	0.416257	0.416257	0.418138	0.418138	0.418138	0.418138	0.418138	0.418138	0.418138	0.418138	0.418138	0.418138	0.416257	0.42305	0.42305	0.42305	0.424939	0.424939	0.424939	0.424939	0.424939	0.424939	0.424939	0.418138	0.418138	0.420022	0.418138	0.418138	0.424939	0.426831	0.426831	0.426831	0.428725	0.485187	0.540109	0.538187	0.540109	0.594074	0.587331	0.585455	0.639454	0.688485	0.686824	0.639454	0.645859
0.445587	0.453631	0.453631	0.455527	0.459323	0.461222	0.463123	0.408463	0.410312	0.410312	0.406617	0.398798	0.396966	0.396966	0.393311	0.393311	0.391488	0.389668	0.387851	0.387851	0.389668	0.389668	0.389668	0.387851	0.387851	0.386037	0.391946	0.391946	0.391946	0.391946	0.390125	0.390125	0.390125	0.390125	0.390125	0.391946	0.386037	0.391946	0.39377	0.454108	0.457901	0.465981	0.465981	0.471693	0.529178	0.582183	0.582183	0.579854	0.57799	0.516774
0.356107	0.356107	0.356107	0.356107	0.356107	0.356107	0.356107	0.356107	0.407947	0.407947	0.407947	0.407947	0.407947	0.407947	0.461921	0.516802	0.516802	0.516802	0.461921	0.461921	0.464027	0.464027	0.464027	0.464027	0.409995	0.358052	0.358052	0.358052	0.358052	0.358052	0.356107	0.356107	0.356107	0.356107	0.356107	0.356107	0.356107	0.356107	0.356107	0.356107	0.409995	0.412047	0.412047	0.466135	0.575426	0.575426	0.575426	0.575426	0.630029	0.685255
0.376267	0.376267	0.376267	0.376267	0.376267	0.435554	0.435554	0.435554	0.441807	0.435554	0.435554	0.435554	0.435554	0.435554	0.435554	0.376267	0.376267	0.376267	0.370326	0.42311	0.42311	0.42311	0.42311	0.42311	0.42311	0.477709	0.477709	0.477709	0.477709	0.42311	0.42311	0.42311	0.42311	0.481363	0.536489	0.538309	0.538309	0.538309	0.541945	0.545577	0.551865	0.551865	0.607384	0.550054	0.551865	0.556332	0.558138	0.558138	0.609946	0.606458
0.373416	0.373416	0.373416	0.373416	0.373416	0.375255	0.375255	0.375255	0.375255	0.375255	0.427942	0.436871	0.436871	0.436871	0.436871	0.43494	0.43494	0.43494	0.489441	0.489441	0.43494	0.482314	0.482314	0.484276	0.484276	0.484276	0.484276	0.484276	0.429865	0.429865	0.429865	0.375255	0.375255	0.375255	0.427942	0.427942	0.427942	0.427942	0.427942	0.482314	0.482314	0.642831	0.694844	0.693176	0.644632	0.693176	0.737786	0.737786	0.740813	0.740813
0.44788	0.44788	0.44788	0.44788	0.4059	0.459602	0.459602	0.459602	0.459602	0.457269	0.457269	0.457269	0.457269	0.457269	0.445558	0.392306	0.392306	0.392306	0.392306	0.392306	0.392306	0.392306	0.392306	0.394548	0.394548	0.394548	0.394548	0.394548	0.394548	0.396794	0.399045	0.399045	0.399045	0.4013	0.403559	0.403559	0.403559	0.403559	0.461856	0.459522	0.45719	0.45719	0.45719	0.452531	0.450204	0.450204	0.504787	0.614563	0.610103	0.612335
0.415964	0.415964	0.415964	0.415964	0.415964	0.415964	0.415964	0.415964	0.415964	0.415964	0.415964	0.415964	0.415964	0.415964	0.415964	0.415964	0.415964	0.415964	0.415964	0.415964	0.423007	0.423007	0.478154	0.478154	0.478154	0.533839	0.533839	0.533839	0.533839	0.541029	0.533839	0.533839	0.480054	0.480054	0.480054	0.424866	0.426727	0.426727	0.491081	0.492984	0.604811	0.660109	0.708225	0.709796	0.754916	0.793804	0.857419	0.858347	0.82901	0.853846
0.419537	0.419537	0.419537	0.419537	0.419537	0.419537	0.419537	0.419537	0.419537	0.419537	0.419537	0.419537	0.419537	0.419537	0.419537	0.419537	0.419537	0.419537	0.419537	0.419537	0.419537	0.419537	0.419537	0.419537	0.419537	0.419537	0.419537	0.419537	0.419537	0.419537	0.419537	0.419537	0.419537	0.419537	0.419537	0.421234	0.421234	0.421234	0.428202	0.483308	0.490433	0.490433	0.490433	0.547628	0.547628	0.545902	0.601924	0.603592	0.596749	0.542283
0.373546	0.373546	0.373546	0.373546	0.373546	0.373546	0.373546	0.373546	0.373546	0.373546	0.373546	0.427688	0.427688	0.427688	0.483618	0.483618	0.483618	0.483618	0.48925	0.48925	0.48925	0.433214	0.433214	0.433214	0.378837	0.384156	0.384156	0.384156	0.378837	0.378837	0.378837	0.378837	0.378837	0.378837	0.380277	0.374978	0.374978	0.374978	0.374978	0.377849	0.377849	0.377849	0.433685	0.433685	0.432184	0.432184	0.432184	0.433685	0.435187	0.43923
0.42135	0.42135	0.42135	0.419213	0.417079	0.417079	0.419213	0.419213	0.419213	0.42135	0.42135	0.42135	0.42135	0.42135	0.42135	0.42135	0.419213	0.417079	0.417079	0.414948	0.417079	0.417079	0.417079	0.417079	0.417079	0.417079	0.417079	0.419213	0.42135	0.42135	0.419213	0.419213	0.47569	0.47569	0.477878	0.484605	0.486796	0.541675	0.539497	0.645235	0.695688	0.740154	0.738463	0.738463	0.777152	0.810135	0.840512	0.811578	0.812916	0.738463
0.416061	0.416061	0.416061	0.416061	0.416061	0.416061	0.416061	0.416061	0.416061	0.416061	0.416061	0.416061	0.416061	0.418312	0.418312	0.422825	0.422825	0.422825	0.422825	0.422825	0.422825	0.422825	0.422825	0.420567	0.420567	0.416061	0.416061	0.416061	0.416061	0.416061	0.416061	0.416061	0.416061	0.416061	0.416061	0.416061	0.470418	0.579939	0.579939	0.579939	0.588573	0.689773	0.689773	0.695371	0.780115	0.815603	0.780115	0.780115	0.781699	0.781699
0.395504	0.397786	0.402364	0.402364	0.402364	0.402364	0.402364	0.402364	0.40466	0.40466	0.402364	0.400073	0.395504	0.395504	0.395504	0.448859	0.448859	0.448859	0.446501	0.446501	0.446501	0.446501	0.501034	0.501034	0.501034	0.446501	0.446501	0.446501	0.446501	0.448859	0.448859	0.448859	0.395504	0.397786	0.400073	0.453582	0.508185	0.562594	0.562594	0.560246	0.613278	0.663753	0.665879	0.665879	0.710748	0.712704	0.665879	0.615538	0.615538	0.665879
0.377651	0.377651	0.377651	0.377651	0.377651	0.377651	0.377651	0.377651	0.377651	0.377651	0.377651	0.430691	0.430691	0.430691	0.430691	0.48537	0.48537	0.48537	0.48537	0.48537	0.48537	0.430691	0.430691	0.430691	0.430691	0.377651	0.430691	0.432446	0.432446	0.432446	0.432446	0.432446	0.432446	0.434203	0.434203	0.434203	0.38271	0.381021	0.381021	0.38271	0.392626	0.448029	0.448029	0.448029	0.448029	0.506542	0.559593	0.613016	0.663851	0.752937
0.341665	0.344548	0.351526	0.341665	0.341665	0.338793	0.386214	0.386214	0.439046	0.442199	0.439046	0.435898	0.428351	0.490099	0.490099	0.493297	0.439046	0.439046	0.386214	0.383186	0.439046	0.439046	0.439046	0.37895	0.37895	0.375944	0.375944	0.428351	0.428351	0.428351	0.372947	0.372947	0.372947	0.425222	0.428351	0.428351	0.431487	0.37895	0.381966	0.381966	0.381966	0.381966	0.381966	0.488808	0.540076	0.540076	0.536897	0.536897	0.646172	0.646172
0.426023	0.426023	0.426023	0.426023	0.426023	0.372754	0.372754	0.372754	0.426023	0.426023	0.435415	0.490634	0.490634	0.490634	0.490634	0.490634	0.490634	0.490634	0.435415	0.435415	0.426023	0.372754	0.372754	0.372754	0.372754	0.372754	0.372754	0.372754	0.372754	0.372754	0.372754	0.372754	0.374472	0.374472	0.374472	0.374472	0.374472	0.374472	0.376192	0.376192	0.377916	0.377916	0.431414	0.486563	0.486563	0.486563	0.486563	0.486563	0.486563	0.486563
0.454369	0.454369	0.457711	0.455883	0.457711	0.457711	0.457711	0.40361	0.40361	0.40361	0.40361	0.40361	0.398604	0.398604	0.39684	0.395078	0.395078	0.395078	0.395078	0.395078	0.395078	0.395078	0.395078	0.395078	0.395078	0.395078	0.448896	0.448896	0.448896	0.448896	0.503937	0.503937	0.503937	0.503937	0.503937	0.505779	0.505779	0.560699	0.560699	0.562512	0.564324	0.622565	0.626021	0.627744	0.68228	0.680681	0.6326	0.579935	0.6326	0.630886
0.47304	0.47304	0.417793	0.417793	0.417793	0.417793	0.417793	0.417793	0.417793	0.417793	0.417793	0.417793	0.417793	0.417793	0.417793	0.417793	0.417793	0.417793	0.419721	0.419721	0.419721	0.419721	0.419721	0.419721	0.419721	0.419721	0.419721	0.419721	0.417793	0.475015	0.475015	0.530929	0.530929	0.530929	0.535672	0.537642	0.537642	0.537642	0.537642	0.47977	0.484528	0.429032	0.429032	0.430973	0.426306	0.42437	0.428244	0.428244	0.483725	0.483725
0.484485	0.484485	0.484485	0.429941	0.429941	0.377048	0.377048	0.377048	0.377048	0.377048	0.377048	0.377048	0.377048	0.377048	0.429941	0.429941	0.484485	0.484485	0.484485	0.484485	0.484485	0.484485	0.546126	0.546126	0.491256	0.546126	0.491256	0.491256	0.491256	0.491256	0.491256	0.491256	0.429941	0.429941	0.429941	0.379104	0.379104	0.379104	0.379104	0.379104	0.379104	0.381165	0.434234	0.488855	0.545912	0.543743	0.604089	0.604089	0.703193	0.746978
0.370571	0.42329	0.42329	0.43488	0.43488	0.43488	0.43488	0.43488	0.43488	0.489907	0.489907	0.434475	0.434475	0.422889	0.423021	0.423154	0.434609	0.434875	0.434875	0.381147	0.381147	0.381019	0.381147	0.381147	0.381019	0.380891	0.370179	0.370052	0.370179	0.370052	0.423419	0.423419	0.423286	0.423286	0.423286	0.423286	0.423021	0.422889	0.422756	0.477957	0.478778	0.535339	0.536157	0.536566	0.537794	0.538203	0.538203	0.538203	0.538203	0.482475
0.376914	0.376914	0.376914	0.376914	0.376914	0.374475	0.372042	0.372042	0.372042	0.425707	0.425707	0.425707	0.425707	0.425707	0.428251	0.428251	0.428251	0.428251	0.428251	0.374475	0.428251	0.428251	0.428251	0.428251	0.425707	0.425707	0.425707	0.425707	0.425707	0.425707	0.372042	0.374475	0.374475	0.374475	0.376914	0.384144	0.384144	0.384144	0.384144	0.384144	0.384144	0.381687	0.381687	0.438335	0.435777	0.428251	0.428251	0.428251	0.428251	0.428251
0.400186	0.400186	0.400186	0.400186	0.400186	0.400186	0.399149	0.399149	0.399149	0.453266	0.453266	0.453266	0.453266	0.453266	0.453266	0.453266	0.453266	0.453266	0.453266	0.399149	0.399149	0.399149	0.399149	0.399149	0.399149	0.399149	0.399149	0.399149	0.399149	0.399149	0.399149	0.399149	0.399149	0.399149	0.399149	0.399149	0.399149	0.400186	0.455407	0.456478	0.458622	0.569909	0.569909	0.623166	0.625192	0.626203	0.627214	0.627214	0.574138	0.573082
0.393117	0.393117	0.393117	0.393117	0.393117	0.393117	0.446919	0.446919	0.446919	0.446919	0.446919	0.446919	0.446919	0.446919	0.446919	0.456351	0.402239	0.402239	0.402239	0.402239	0.402239	0.402239	0.402239	0.402239	0.402239	0.393117	0.393117	0.393117	0.393117	0.393117	0.393117	0.395389	0.395389	0.395389	0.449272	0.449272	0.504372	0.612942	0.612942	0.612942	0.663916	0.66179	0.709382	0.709382	0.66179	0.66179	0.610682	0.501994	0.504372	0.504372
0.398644	0.398644	0.398644	0.398644	0.398644	0.398644	0.398644	0.398644	0.398644	0.398644	0.398644	0.398644	0.398644	0.398644	0.398644	0.452247	0.452247	0.452247	0.452247	0.452247	0.452247	0.452247	0.452247	0.452247	0.452247	0.398644	0.398644	0.398644	0.398644	0.398644	0.398644	0.406693	0.406693	0.406693	0.406693	0.515343	0.517224	0.517224	0.517224	0.519105	0.524744	0.516392	0.570799	0.570799	0.675176	0.625314	0.623548	0.673521	0.673521	0.671862
0.423335	0.418232	0.418232	0.418232	0.418232	0.418232	0.418232	0.418232	0.418232	0.418232	0.418232	0.418232	0.418232	0.418232	0.418232	0.418232	0.418232	0.418232	0.418232	0.418232	0.418232	0.418232	0.418232	0.418232	0.418232	0.418232	0.528313	0.731097	0.731097	0.731097	0.731097	0.731097	0.731097	0.731097	0.731097	0.772398	0.731097	0.635708	0.685354	0.685354	0.733006	0.733006	0.774104	0.774104	0.774104	0.733006	0.691931	0.590432	0.535949	0.535949
0.340536	0.340536	0.340536	0.340536	0.340536	0.340536	0.391559	0.391559	0.435654	0.435654	0.435654	0.435654	0.435654	0.435654	0.435654	0.490333	0.490333	0.490333	0.435654	0.435654	0.437862	0.437862	0.437862	0.437862	0.437862	0.384619	0.334003	0.334003	0.334003	0.334003	0.332009	0.332009	0.332009	0.332009	0.332009	0.332009	0.332009	0.332009	0.332009	0.332009	0.382496	0.382496	0.435654	0.492576	0.492576	0.494819	0.549691	0.549691	0.549691	0.549691
0.506588	0.506588	0.506588	0.393783	0.393783	0.448463	0.450611	0.450611	0.450611	0.450611	0.450611	0.450611	0.450611	0.450611	0.45276	0.397934	0.395856	0.397934	0.397934	0.397934	0.397934	0.397934	0.397934	0.397934	0.395856	0.395856	0.395856	0.393783	0.395856	0.395856	0.395856	0.395856	0.395856	0.395856	0.395856	0.450611	0.562401	0.562401	0.614624	0.614624	0.614624	0.618852	0.618852	0.620897	0.67596	0.624973	0.515394	0.515394	0.45935	0.45935
0.514813	0.514813	0.513035	0.457259	0.3934	0.3934	0.3934	0.3934	0.3934	0.3934	0.3934	0.3934	0.3934	0.3934	0.402534	0.457259	0.457259	0.457259	0.457259	0.457259	0.457259	0.457259	0.457259	0.457259	0.447814	0.3934	0.3934	0.3934	0.3934	0.3934	0.402534	0.404247	0.405962	0.405962	0.407679	0.416917	0.418648	0.418648	0.422116	0.422116	0.414571	0.414571	0.414571	0.414571	0.467874	0.458395	0.456628	0.456628	0.453099	0.453099
0.414652	0.414652	0.414652	0.422396	0.422396	0.422396	0.422396	0.422396	0.422396	0.422396	0.422396	0.430179	0.430179	0.422396	0.422396	0.422396	0.422396	0.422396	0.422396	0.422396	0.422396	0.414652	0.414652	0.414652	0.414652	0.414652	0.414652	0.415946	0.415946	0.417241	0.417241	0.422433	0.423733	0.478257	0.534629	0.534629	0.588841	0.59013	0.643427	0.643427	0.701235	0.697875	0.697875	0.649482	0.696751	0.698998	0.651904	0.649482	0.649482	0.649482
0.415853	0.417906	0.417906	0.417906	0.417906	0.417906	0.417906	0.417906	0.417906	0.417906	0.417906	0.415853	0.415853	0.415853	0.422793	0.422793	0.422793	0.422793	0.422793	0.422793	0.422793	0.422793	0.422793	0.422793	0.415853	0.415853	0.417906	0.417906	0.417906	0.419963	0.419963	0.419963	0.419963	0.422022	0.476307	0.476307	0.474201	0.531159	0.531159	0.529054	0.531159	0.585267	0.587316	0.585267	0.531159	0.585267	0.637394	0.642016	0.69258	0.69258
0.400928	0.400928	0.400928	0.400928	0.404008	0.417247	0.41019	0.355896	0.352966	0.350047	0.350047	0.350047	0.352966	0.355896	0.358837	0.450005	0.450005	0.450005	0.453176	0.459531	0.459531	0.459531	0.510548	0.561346	0.55503	0.453176	0.460396	0.460396	0.457216	0.505016	0.508217	0.508217	0.460396	0.413292	0.469954	0.521012	0.516946	0.573917	0.628992	0.583284	0.634949	0.637912	0.728688	0.764876	0.721027	0.672501	0.666835	0.61393	0.66112	0.655359
0.426569	0.428321	0.428321	0.428321	0.430075	0.484795	0.484795	0.484795	0.484795	0.484795	0.436751	0.434991	0.434991	0.434991	0.433232	0.380038	0.380038	0.380038	0.380038	0.380038	0.373654	0.373654	0.373654	0.373654	0.373654	0.373654	0.373654	0.373654	0.373654	0.373654	0.373654	0.373654	0.373654	0.373654	0.373654	0.373654	0.373654	0.373654	0.373654	0.373654	0.481219	0.481219	0.536323	0.590554	0.594012	0.597461	0.597461	0.599182	0.605693	0.605693
0.398116	0.398116	0.398116	0.398116	0.398116	0.398116	0.398116	0.398116	0.398116	0.398116	0.452017	0.452017	0.452017	0.452017	0.452017	0.452017	0.452017	0.452017	0.452017	0.452017	0.398116	0.398116	0.398116	0.398116	0.398116	0.398116	0.398116	0.398116	0.398116	0.507068	0.507068	0.507068	0.507068	0.507068	0.509114	0.509114	0.509114	0.509114	0.621149	0.625595	0.675718	0.675718	0.722112	0.727522	0.725896	0.725896	0.729141	0.770488	0.683962	0.63002
0.575267	0.575267	0.520899	0.520899	0.46603	0.46603	0.401287	0.390696	0.390696	0.38879	0.38879	0.38879	0.38879	0.38879	0.38879	0.38879	0.38879	0.38879	0.38879	0.38879	0.38879	0.38879	0.38879	0.38879	0.38879	0.38879	0.38879	0.38879	0.38879	0.38879	0.38879	0.38879	0.38879	0.390696	0.444071	0.444071	0.444071	0.444071	0.444071	0.498769	0.498769	0.498769	0.498769	0.551514	0.496765	0.498769	0.498769	0.557454	0.557454	0.557454
0.495436	0.495436	0.440643	0.387258	0.387258	0.389087	0.389087	0.390919	0.390919	0.392754	0.394593	0.394593	0.394593	0.394593	0.396434	0.394593	0.394593	0.396434	0.398278	0.406099	0.462044	0.462044	0.462044	0.462044	0.460131	0.460131	0.460131	0.456307	0.456307	0.446345	0.442542	0.499287	0.499287	0.501212	0.556051	0.556051	0.557951	0.557951	0.557951	0.613216	0.619088	0.624925	0.624925	0.67329	0.719786	0.719786	0.760605	0.763398	0.767546	0.727487
0.282887	0.282887	0.282887	0.282887	0.383588	0.495374	0.438704	0.495374	0.495374	0.495374	0.552163	0.552163	0.665104	0.665104	0.557318	0.443849	0.443849	0.388535	0.388535	0.388535	0.33595	0.33595	0.239012	0.239012	0.239012	0.239012	0.239012	0.239012	0.239012	0.239012	0.239012	0.282887	0.282887	0.282887	0.282887	0.282887	0.282887	0.282887	0.284041	0.286358	0.390328	0.337634	0.337634	0.396665	0.396665	0.396665	0.396665	0.396665	0.396665	0.393948
0.473774	0.473774	0.419573	0.419573	0.419573	0.419573	0.419573	0.419573	0.419573	0.419573	0.419573	0.419573	0.419573	0.419573	0.419573	0.419573	0.419573	0.419573	0.419573	0.419573	0.419573	0.419573	0.419573	0.419573	0.419573	0.419573	0.419573	0.419573	0.419573	0.419573	0.419573	0.473774	0.477795	0.532616	0.532616	0.534622	0.534622	0.590565	0.590565	0.642408	0.642408	0.590565	0.687667	0.638695	0.687667	0.732778	0.734353	0.687667	0.689396	0.640554
0.441367	0.443576	0.434166	0.434166	0.434166	0.434166	0.43857	0.43857	0.440776	0.431379	0.429184	0.426992	0.426992	0.426992	0.426992	0.426992	0.36995	0.372039	0.36995	0.36995	0.36995	0.36995	0.36995	0.36995	0.36995	0.36995	0.36995	0.367865	0.367865	0.367865	0.420434	0.420434	0.420434	0.422617	0.424803	0.479339	0.481574	0.481574	0.483809	0.493357	0.497833	0.497833	0.500071	0.497833	0.55052	0.495595	0.548304	0.548304	0.546086	0.538824
0.369084	0.369084	0.369084	0.369084	0.369084	0.369084	0.422378	0.422378	0.422378	0.424687	0.426998	0.429313	0.429313	0.484624	0.484624	0.486986	0.431631	0.431631	0.433952	0.431631	0.433952	0.486986	0.542662	0.489348	0.489348	0.489348	0.491711	0.491711	0.489348	0.545007	0.540314	0.484624	0.429313	0.426998	0.429313	0.431631	0.431631	0.433952	0.436276	0.382389	0.382389	0.382389	0.389179	0.448007	0.503601	0.498874	0.49651	0.494147	0.491784	0.491784
0.377409	0.377409	0.377409	0.377409	0.377409	0.377409	0.377409	0.377409	0.377409	0.377409	0.377409	0.430388	0.485011	0.485011	0.485011	0.485011	0.485011	0.485011	0.485011	0.485011	0.485011	0.430388	0.377409	0.377409	0.377409	0.379243	0.382923	0.382923	0.382923	0.382923	0.384768	0.384768	0.388467	0.388467	0.390322	0.388467	0.438054	0.492808	0.554492	0.554492	0.554492	0.608052	0.604328	0.604328	0.70352	0.748798	0.706764	0.706764	0.701072	0.750263
0.388898	0.388898	0.388898	0.388898	0.388898	0.399744	0.454326	0.454326	0.454326	0.454326	0.454326	0.454326	0.454326	0.454326	0.454326	0.454326	0.399744	0.399744	0.399744	0.399744	0.399744	0.401183	0.401183	0.401183	0.511526	0.500174	0.555772	0.555772	0.555772	0.671745	0.671745	0.718982	0.718982	0.718982	0.671745	0.673065	0.673065	0.673065	0.721397	0.612856	0.614276	0.614276	0.614276	0.615695	0.561682	0.560206	0.504668	0.506166	0.449014	0.449014
0.447135	0.447135	0.447135	0.447135	0.447135	0.447135	0.447135	0.447135	0.447135	0.393673	0.395744	0.395744	0.395744	0.395744	0.395744	0.395744	0.397819	0.397819	0.404731	0.404731	0.402644	0.402644	0.402644	0.402644	0.402644	0.402644	0.40056	0.40056	0.393673	0.395744	0.397819	0.399898	0.406156	0.406156	0.406156	0.413113	0.467181	0.576356	0.580584	0.630916	0.678552	0.722742	0.721001	0.764543	0.801771	0.830374	0.797159	0.71694	0.761407	0.719254
0.39899	0.39899	0.39899	0.39899	0.39899	0.39899	0.39899	0.39899	0.39899	0.39899	0.39899	0.39899	0.39899	0.39899	0.39899	0.39899	0.39899	0.39899	0.453423	0.453423	0.453423	0.453423	0.453423	0.453423	0.453423	0.453423	0.453423	0.453423	0.400042	0.400042	0.400042	0.400042	0.400042	0.400042	0.400042	0.400042	0.407992	0.407992	0.410111	0.410111	0.410111	0.412234	0.412234	0.413296	0.46816	0.524898	0.516658	0.516658	0.514469	0.516658
0.46803	0.46803	0.46803	0.46803	0.46803	0.46803	0.469735	0.415447	0.406779	0.406779	0.406779	0.406779	0.406779	0.406779	0.406779	0.406779	0.405128	0.405128	0.405128	0.353331	0.353331	0.353331	0.353331	0.353331	0.353331	0.353331	0.353331	0.353331	0.353331	0.353331	0.353331	0.353331	0.353331	0.354897	0.354897	0.354897	0.356465	0.356465	0.408431	0.410086	0.465933	0.524355	0.526062	0.529474	0.529474	0.585444	0.636129	0.688385	0.688385	0.773171
0.411215	0.409165	0.401875	0.394627	0.394627	0.394627	0.394627	0.451802	0.451802	0.451802	0.451802	0.451802	0.451802	0.451802	0.451802	0.451802	0.451802	0.394627	0.394627	0.394627	0.394627	0.394627	0.394627	0.394627	0.394627	0.394627	0.394627	0.394627	0.394627	0.394627	0.394627	0.394627	0.394627	0.394627	0.394627	0.394627	0.403913	0.459302	0.461407	0.519947	0.519947	0.519947	0.522061	0.522061	0.524175	0.524175	0.514511	0.458105	0.456002	0.398683
0.525502	0.525502	0.412186	0.412186	0.412186	0.41505	0.41505	0.41505	0.420637	0.420637	0.420637	0.420637	0.420637	0.423519	0.423519	0.420637	0.420637	0.420637	0.41505	0.41505	0.41505	0.41505	0.41505	0.412186	0.466967	0.466967	0.469908	0.469908	0.469908	0.469908	0.472851	0.472851	0.475797	0.478743	0.423679	0.478743	0.531389	0.531389	0.531389	0.53433	0.537104	0.537104	0.534166	0.531226	0.531226	0.531226	0.475633	0.475633	0.475633	0.472688
0.417938	0.417938	0.417938	0.417938	0.417938	0.417938	0.417938	0.417938	0.417938	0.417938	0.417938	0.417938	0.417938	0.417938	0.417938	0.417938	0.424587	0.424587	0.424587	0.424587	0.424587	0.424587	0.424587	0.424587	0.424587	0.424587	0.417938	0.417938	0.417938	0.417938	0.417938	0.417938	0.417938	0.417938	0.475269	0.475269	0.47663	0.5319	0.594315	0.594315	0.648869	0.655058	0.65629	0.704356	0.703218	0.703218	0.703218	0.65629	0.598256	0.598256
0.419972	0.421316	0.421316	0.421316	0.421316	0.421316	0.421316	0.421316	0.421316	0.419972	0.419972	0.41863	0.41863	0.41863	0.41863	0.41863	0.41863	0.41863	0.41863	0.41863	0.41863	0.41863	0.41863	0.41863	0.41863	0.41863	0.41863	0.474046	0.474046	0.474046	0.474046	0.474046	0.474046	0.474046	0.474046	0.474046	0.530109	0.478171	0.480923	0.485052	0.485052	0.485052	0.486429	0.486429	0.489184	0.490561	0.436166	0.494071	0.491315	0.487183
0.398911	0.396074	0.396074	0.396074	0.396074	0.396074	0.396074	0.396074	0.396074	0.396074	0.451807	0.451807	0.451807	0.451807	0.458153	0.461331	0.467696	0.467696	0.470883	0.414576	0.360417	0.414576	0.414576	0.414576	0.408379	0.408379	0.402211	0.402211	0.399138	0.399138	0.402211	0.348704	0.348704	0.348704	0.348704	0.348704	0.348704	0.348704	0.402211	0.402211	0.399138	0.399138	0.399138	0.399138	0.401983	0.398911	0.398911	0.398911	0.348489	0.348489
0.450484	0.450484	0.450484	0.448169	0.448169	0.397967	0.397967	0.397967	0.397967	0.453272	0.453272	0.453272	0.453272	0.453272	0.453272	0.448169	0.448169	0.448169	0.448169	0.393039	0.393039	0.393039	0.393039	0.393039	0.393039	0.393039	0.393039	0.395273	0.395273	0.395273	0.395273	0.395273	0.395273	0.397512	0.397512	0.397512	0.397512	0.397512	0.397512	0.402003	0.402003	0.406968	0.409229	0.406968	0.406968	0.406968	0.406968	0.404712	0.404712	0.400211
0.41458	0.41458	0.41458	0.41458	0.41458	0.41458	0.41458	0.41458	0.41458	0.41458	0.41458	0.41458	0.41458	0.41458	0.423863	0.423863	0.423863	0.423863	0.423863	0.423863	0.423863	0.423863	0.423863	0.423863	0.41458	0.41458	0.41458	0.41458	0.41458	0.41458	0.523967	0.523967	0.523967	0.523967	0.523967	0.523967	0.523967	0.523967	0.639934	0.689029	0.642131	0.642131	0.691071	0.691071	0.691071	0.691071	0.691071	0.691071	0.580785	0.526348
0.418232	0.418232	0.418232	0.418232	0.418232	0.418232	0.418232	0.418232	0.418232	0.418232	0.418232	0.418232	0.418232	0.418232	0.418232	0.418232	0.418232	0.418232	0.418232	0.418232	0.418232	0.418232	0.418232	0.418232	0.418232	0.418232	0.418232	0.418232	0.418232	0.418232	0.418232	0.418232	0.418232	0.418232	0.418232	0.418232	0.418232	0.418232	0.418232	0.418232	0.472944	0.472944	0.472944	0.472944	0.528313	0.533528	0.535949	0.535949	0.535949	0.535949
0.371988	0.371988	0.426242	0.426242	0.433063	0.433063	0.433063	0.433063	0.433063	0.433063	0.433063	0.433063	0.378514	0.378514	0.369875	0.369875	0.369875	0.369875	0.369875	0.369875	0.424029	0.480071	0.489286	0.489286	0.489286	0.54578	0.54578	0.60112	0.60112	0.603289	0.548024	0.505298	0.496075	0.496075	0.496075	0.496075	0.498339	0.441977	0.441977	0.439745	0.441977	0.428458	0.428458	0.428458	0.428458	0.374105	0.371988	0.371988	0.371988	0.371988
0.410008	0.410008	0.466965	0.4673	0.478647	0.478647	0.432528	0.432528	0.376802	0.376802	0.432528	0.432528	0.376802	0.376486	0.365862	0.365862	0.355367	0.410008	0.410008	0.410008	0.355367	0.355367	0.355367	0.355367	0.355367	0.355367	0.355675	0.304537	0.304823	0.356293	0.410986	0.468642	0.63889	0.649324	0.700078	0.700078	0.699795	0.699795	0.745845	0.699511	0.649937	0.5956	0.423363	0.412291	0.35753	0.35753	0.35753	0.35784	0.306539	0.306252
0.334639	0.32728	0.32728	0.377821	0.377821	0.377821	0.377821	0.377821	0.377821	0.32728	0.32728	0.377821	0.486153	0.54148	0.54148	0.54148	0.54148	0.54148	0.54148	0.54148	0.54148	0.486153	0.377821	0.280453	0.280453	0.280453	0.280453	0.280453	0.280453	0.280453	0.280453	0.280453	0.281551	0.281551	0.328477	0.335849	0.337062	0.337062	0.345756	0.345756	0.346986	0.346986	0.346986	0.346986	0.29973	0.295056	0.341935	0.343159	0.439176	0.549562
0.509667	0.509667	0.509667	0.506435	0.492741	0.489509	0.433382	0.378914	0.375875	0.375875	0.375875	0.372846	0.369826	0.366817	0.366817	0.366817	0.366817	0.366817	0.366817	0.366817	0.366817	0.366817	0.366817	0.366817	0.366817	0.366817	0.366817	0.366817	0.366817	0.366817	0.366817	0.366817	0.366817	0.427041	0.427041	0.427041	0.427041	0.427041	0.427041	0.427041	0.427041	0.427041	0.427041	0.366817	0.366817	0.366817	0.366817	0.366817	0.366817	0.366817
0.333266	0.333266	0.333266	0.333266	0.333266	0.333266	0.341358	0.341358	0.341358	0.341358	0.341358	0.341358	0.341358	0.341358	0.392301	0.445703	0.438712	0.548054	0.548054	0.548054	0.548054	0.548054	0.601666	0.654724	0.603548	0.55	0.652945	0.548054	0.548054	0.55	0.551944	0.551944	0.497232	0.440648	0.444526	0.444526	0.340288	0.340288	0.342054	0.340288	0.342054	0.446468	0.446468	0.555828	0.553887	0.658269	0.705824	0.749282	0.749282	0.749282
0.423422	0.423422	0.423422	0.421501	0.421501	0.421501	0.421501	0.421501	0.417531	0.417531	0.417531	0.417531	0.417531	0.417531	0.417531	0.417531	0.417531	0.417531	0.417531	0.417531	0.417531	0.417531	0.417531	0.421501	0.421501	0.421501	0.421501	0.425346	0.425346	0.425346	0.427271	0.427271	0.431129	0.427135	0.429063	0.430993	0.430993	0.431129	0.431129	0.431129	0.429199	0.429199	0.48436	0.486327	0.48436	0.482394	0.482394	0.537948	0.541998	0.541998
0.407269	0.407269	0.407269	0.407269	0.407269	0.402345	0.400404	0.398466	0.396531	0.396531	0.394599	0.394599	0.394599	0.394599	0.394599	0.394599	0.394599	0.394599	0.392671	0.392671	0.446865	0.557779	0.557779	0.557779	0.611805	0.611805	0.611805	0.611805	0.613722	0.613722	0.559771	0.448862	0.448862	0.452863	0.398466	0.398466	0.398466	0.400404	0.456869	0.456869	0.460881	0.469986	0.469986	0.465963	0.467974	0.5236	0.5236	0.521585	0.517552	0.517552
0.441177	0.441177	0.441177	0.387912	0.441177	0.49583	0.493682	0.439059	0.439059	0.439059	0.439059	0.439059	0.439059	0.439059	0.385874	0.385874	0.385874	0.385874	0.385874	0.385874	0.387912	0.387912	0.387912	0.395827	0.395827	0.344661	0.344661	0.344661	0.344661	0.395827	0.393773	0.393773	0.393773	0.385874	0.385874	0.385874	0.385874	0.385874	0.385874	0.33528	0.33528	0.33528	0.337199	0.387912	0.441177	0.49583	0.550584	0.550584	0.55271	0.608242
0.309164	0.309164	0.309164	0.309164	0.309164	0.309164	0.309164	0.309164	0.309164	0.309164	0.309164	0.309164	0.414067	0.414067	0.414067	0.414067	0.418784	0.418784	0.47728	0.534317	0.59047	0.59047	0.47728	0.47728	0.47728	0.47728	0.47244	0.47244	0.414067	0.359945	0.309164	0.309164	0.310961	0.310961	0.310961	0.310961	0.310961	0.312764	0.318206	0.371636	0.3736	0.375568	0.428401	0.428401	0.428401	0.428401	0.43316	0.431099	0.42493	0.368329
0.444972	0.449724	0.452103	0.454485	0.454485	0.459254	0.459254	0.405284	0.407603	0.409925	0.407603	0.40297	0.40066	0.398354	0.398354	0.393757	0.393757	0.393757	0.391465	0.389178	0.389178	0.389178	0.389178	0.389178	0.389178	0.389178	0.389178	0.389178	0.389178	0.389178	0.4426	0.497383	0.497383	0.499786	0.499786	0.499786	0.499786	0.504591	0.504591	0.506993	0.452103	0.40066	0.509395	0.567992	0.623264	0.625518	0.728789	0.724973	0.724973	0.764913
0.413926	0.412686	0.411448	0.411448	0.411448	0.413926	0.414769	0.413528	0.413528	0.413528	0.412289	0.413528	0.413528	0.414769	0.417253	0.418497	0.416409	0.424984	0.424984	0.426234	0.426234	0.424984	0.424984	0.424984	0.423735	0.419994	0.42084	0.412289	0.412289	0.465209	0.465209	0.465209	0.466481	0.465209	0.463937	0.463937	0.465209	0.467345	0.468618	0.469891	0.469891	0.524893	0.527899	0.527899	0.527899	0.527899	0.524484	0.522342	0.575554	0.51979
0.310168	0.310168	0.358777	0.374404	0.378272	0.382155	0.332019	0.324446	0.328069	0.381828	0.434592	0.442708	0.497119	0.534901	0.539342	0.535246	0.531144	0.527038	0.522928	0.468322	0.414465	0.406489	0.306653	0.262219	0.261951	0.268373	0.271621	0.369906	0.373755	0.373755	0.369906	0.369906	0.369906	0.369906	0.362257	0.354678	0.350915	0.255629	0.252506	0.292533	0.39036	0.497879	0.497879	0.497879	0.497879	0.568927	0.568927	0.568927	0.568927	0.5147
0.398799	0.398799	0.398799	0.398799	0.398799	0.398799	0.398799	0.398799	0.398799	0.452682	0.452682	0.452682	0.452682	0.452682	0.452682	0.452682	0.452682	0.452682	0.452682	0.398799	0.398799	0.398799	0.398799	0.398799	0.398799	0.398799	0.398799	0.398799	0.398799	0.398799	0.398799	0.398799	0.398799	0.400435	0.456061	0.456061	0.511103	0.511103	0.512806	0.512806	0.623898	0.623898	0.627092	0.677081	0.625497	0.625497	0.578561	0.578561	0.686258	0.733045
0.550693	0.495908	0.441222	0.390965	0.390965	0.394013	0.394013	0.394013	0.397069	0.403145	0.403145	0.403145	0.403145	0.400073	0.406224	0.403145	0.403145	0.403145	0.400073	0.444376	0.444376	0.444376	0.444376	0.444376	0.438073	0.438073	0.438073	0.492713	0.492713	0.438073	0.492713	0.492713	0.492713	0.492713	0.492713	0.499041	0.502237	0.453801	0.453801	0.456971	0.40925	0.463259	0.521335	0.521335	0.521335	0.515015	0.511822	0.505432	0.5601	0.556948
0.395042	0.395042	0.395042	0.395042	0.395042	0.395042	0.395042	0.395042	0.395042	0.395042	0.395042	0.395042	0.395042	0.395042	0.395042	0.395042	0.395042	0.395042	0.395042	0.455421	0.455421	0.455421	0.455421	0.510139	0.510139	0.517139	0.519532	0.573836	0.573836	0.512534	0.512534	0.514927	0.51732	0.462559	0.469532	0.462559	0.462559	0.408687	0.408687	0.408687	0.408687	0.406373	0.457799	0.512534	0.560078	0.619836	0.617575	0.617575	0.670004	0.670004
0.54023	0.533625	0.533625	0.533625	0.478599	0.424087	0.424087	0.424087	0.424087	0.415389	0.415389	0.415389	0.415389	0.415389	0.415389	0.415389	0.415389	0.415389	0.415389	0.415389	0.415389	0.415389	0.415389	0.415389	0.415389	0.415389	0.415389	0.415389	0.415389	0.469694	0.471974	0.474254	0.529288	0.529288	0.529288	0.583619	0.638107	0.640217	0.640217	0.646515	0.644421	0.693167	0.652562	0.652562	0.652562	0.652562	0.598882	0.596682	0.648402	0.59006
0.359997	0.359997	0.413065	0.413065	0.468234	0.514589	0.514589	0.515831	0.459905	0.449136	0.449136	0.449136	0.394549	0.394549	0.394549	0.342471	0.342471	0.341351	0.341351	0.393361	0.393361	0.393361	0.393361	0.402576	0.350051	0.350051	0.350051	0.350051	0.350051	0.300927	0.300927	0.300927	0.301975	0.294963	0.343592	0.343592	0.345839	0.345839	0.346966	0.349224	0.350355	0.459002	0.460237	0.516165	0.460237	0.460237	0.459002	0.459002	0.457767	0.455298
0.398231	0.398231	0.398231	0.396332	0.396332	0.448348	0.448348	0.448348	0.448348	0.448348	0.448348	0.448348	0.450311	0.450311	0.450311	0.396332	0.396332	0.396332	0.396332	0.396332	0.402873	0.402873	0.400967	0.400967	0.400967	0.400967	0.400967	0.400967	0.400967	0.400967	0.394436	0.394436	0.394436	0.448348	0.448348	0.503503	0.503503	0.503503	0.505485	0.505485	0.615995	0.715699	0.75852	0.71731	0.71731	0.724391	0.766331	0.771177	0.769775	0.806651
0.539663	0.539663	0.593929	0.593929	0.484439	0.484439	0.429593	0.429593	0.429593	0.429593	0.429593	0.429593	0.376423	0.376423	0.376423	0.376423	0.376423	0.376423	0.376423	0.376423	0.378116	0.378116	0.378116	0.378116	0.378116	0.378116	0.378116	0.378116	0.378116	0.378116	0.376423	0.384186	0.384186	0.384186	0.385893	0.387602	0.441234	0.504509	0.506311	0.508112	0.508112	0.556745	0.558523	0.558523	0.661606	0.659991	0.608737	0.546816	0.548601	0.546816
0.448126	0.44604	0.448126	0.448126	0.457605	0.457605	0.457605	0.403705	0.403705	0.403705	0.403705	0.403705	0.401675	0.401675	0.392516	0.392516	0.392516	0.392516	0.392516	0.392516	0.394531	0.394531	0.394531	0.394531	0.394531	0.394531	0.394531	0.394531	0.394531	0.396549	0.394531	0.448126	0.512516	0.512516	0.512516	0.567127	0.622141	0.624123	0.624123	0.631091	0.680694	0.633054	0.624123	0.676031	0.676031	0.626101	0.571267	0.569198	0.569198	0.561873
0.488524	0.488524	0.430481	0.430481	0.430481	0.430481	0.375149	0.375149	0.375149	0.375149	0.375149	0.375149	0.430481	0.430481	0.430481	0.430481	0.430481	0.430481	0.430481	0.430481	0.430481	0.487606	0.430481	0.430481	0.430481	0.430481	0.487606	0.487606	0.487606	0.487606	0.488524	0.432083	0.432083	0.432083	0.432083	0.432083	0.376681	0.378407	0.378407	0.380137	0.379272	0.378599	0.378599	0.378599	0.38033	0.38033	0.38033	0.378599	0.381003	0.381677
0.474638	0.420155	0.420155	0.420155	0.420155	0.420155	0.420155	0.420155	0.420155	0.420155	0.420155	0.420155	0.420155	0.420155	0.420155	0.420155	0.420155	0.420155	0.420155	0.420155	0.420155	0.420155	0.420155	0.420155	0.420155	0.420155	0.474638	0.474638	0.481493	0.484819	0.541534	0.541534	0.597194	0.597194	0.648942	0.648942	0.598794	0.598794	0.593784	0.592177	0.593784	0.64571	0.592177	0.596993	0.544632	0.65178	0.705775	0.707156	0.707156	0.749426
0.291426	0.291426	0.344491	0.350158	0.353008	0.413815	0.41685	0.41685	0.413815	0.358739	0.358739	0.358739	0.304499	0.29923	0.296615	0.245809	0.288851	0.288851	0.338867	0.449399	0.507381	0.507381	0.507381	0.507381	0.507381	0.565165	0.510505	0.510505	0.452494	0.341674	0.291426	0.291426	0.291426	0.294014	0.294014	0.250473	0.248134	0.250473	0.250473	0.296615	0.296615	0.296615	0.296615	0.29923	0.29923	0.296615	0.296615	0.344491	0.344491	0.294014
0.453139	0.453139	0.453139	0.453139	0.453139	0.453139	0.453139	0.449412	0.449412	0.395286	0.395286	0.395286	0.395286	0.398889	0.398889	0.398889	0.398889	0.398889	0.398889	0.398889	0.398889	0.398889	0.398889	0.395286	0.395286	0.395286	0.395286	0.395286	0.395286	0.395286	0.395286	0.395286	0.395286	0.395286	0.395286	0.397025	0.398767	0.400511	0.404007	0.404007	0.462161	0.465905	0.467714	0.469525	0.524991	0.528743	0.528743	0.526931	0.523305	0.5782
0.417929	0.417929	0.424826	0.424826	0.424826	0.424826	0.424826	0.424826	0.424826	0.424826	0.424826	0.424826	0.417929	0.417929	0.417929	0.417929	0.417929	0.417929	0.417929	0.417929	0.417929	0.417929	0.417929	0.417929	0.417929	0.417929	0.417929	0.417929	0.417929	0.417929	0.41931	0.41931	0.41931	0.420692	0.475191	0.475191	0.476606	0.476606	0.5317	0.587407	0.644852	0.694825	0.694825	0.740595	0.698422	0.743851	0.743851	0.743851	0.700806	0.651321
0.391396	0.391396	0.391396	0.391396	0.391396	0.391396	0.391396	0.391396	0.456196	0.456196	0.456196	0.456196	0.456196	0.456196	0.456196	0.456196	0.456196	0.456196	0.391396	0.391396	0.402137	0.402137	0.402137	0.402137	0.402137	0.402137	0.402137	0.412973	0.412973	0.413825	0.457069	0.457069	0.457942	0.457942	0.457942	0.457942	0.524269	0.568736	0.568736	0.578851	0.526023	0.580564	0.580564	0.634838	0.635653	0.686646	0.627666	0.573904	0.574763	0.563759
0.416399	0.416399	0.416399	0.416399	0.416399	0.416399	0.416399	0.416399	0.416399	0.416399	0.416399	0.416399	0.416399	0.416399	0.416399	0.416399	0.416399	0.425774	0.425774	0.425774	0.425774	0.425774	0.425774	0.425774	0.425774	0.425774	0.425774	0.416399	0.416399	0.416399	0.416399	0.416399	0.416399	0.416399	0.480288	0.480288	0.480288	0.535275	0.590964	0.601761	0.601761	0.653177	0.653177	0.654624	0.648797	0.650252	0.650252	0.600205	0.598669	0.587846
0.370926	0.370926	0.370926	0.370926	0.370926	0.370926	0.373634	0.373634	0.373634	0.373634	0.376351	0.431346	0.433141	0.433141	0.433141	0.489916	0.487019	0.487019	0.487019	0.487019	0.484124	0.427458	0.425669	0.425669	0.425669	0.370926	0.370926	0.370926	0.370926	0.425669	0.427458	0.427458	0.429249	0.429249	0.431041	0.431041	0.432836	0.432836	0.432836	0.377777	0.378783	0.378783	0.377063	0.377063	0.380505	0.383241	0.381514	0.381514	0.381514	0.381514
0.354011	0.354011	0.354011	0.354011	0.354011	0.406321	0.406321	0.406321	0.406321	0.406321	0.404508	0.404508	0.404508	0.404508	0.404508	0.352293	0.352293	0.352293	0.352293	0.412416	0.467115	0.467115	0.467115	0.467115	0.522617	0.577566	0.577566	0.577566	0.577566	0.514446	0.458978	0.458978	0.460846	0.460846	0.409956	0.35919	0.360923	0.360923	0.360923	0.360923	0.362661	0.368507	0.419727	0.474613	0.470863	0.52637	0.524494	0.524494	0.528245	0.528245
0.483054	0.483054	0.483054	0.482355	0.483054	0.483054	0.483754	0.484453	0.493928	0.437249	0.382824	0.382824	0.382824	0.382824	0.382162	0.382162	0.381501	0.38084	0.37194	0.37194	0.371286	0.37194	0.37194	0.37194	0.37194	0.37194	0.37194	0.37194	0.37194	0.37194	0.427942	0.485153	0.486552	0.486552	0.496729	0.49743	0.554919	0.554919	0.554919	0.556303	0.49883	0.44208	0.441389	0.442771	0.434125	0.433437	0.377848	0.377848	0.377848	0.376532
0.352648	0.352648	0.352648	0.352648	0.355747	0.469836	0.469836	0.469836	0.469836	0.469836	0.530588	0.530588	0.533961	0.53733	0.533961	0.416534	0.416534	0.416534	0.416534	0.416534	0.307872	0.307872	0.304993	0.302129	0.302129	0.302129	0.302129	0.302129	0.302129	0.302129	0.302129	0.302129	0.302129	0.302129	0.302129	0.302129	0.302129	0.302129	0.302129	0.302129	0.302129	0.302129	0.302129	0.302129	0.302129	0.302129	0.302129	0.302129	0.302129	0.302129
0.304717	0.304717	0.304717	0.304717	0.355952	0.410713	0.46778	0.479192	0.594027	0.594027	0.594027	0.594027	0.594027	0.594027	0.537102	0.479192	0.421837	0.410713	0.304717	0.314502	0.314502	0.314502	0.314502	0.314502	0.366515	0.366515	0.421837	0.479192	0.479192	0.46778	0.46778	0.46778	0.46778	0.46778	0.410713	0.410713	0.355952	0.304717	0.304717	0.304717	0.304717	0.304717	0.304717	0.304717	0.304717	0.304717	0.304717	0.304717	0.304717	0.304717
0.411804	0.411804	0.411804	0.411804	0.411804	0.415829	0.416689	0.371714	0.428836	0.375597	0.375597	0.379497	0.383412	0.383412	0.395246	0.453376	0.448391	0.444291	0.390445	0.394401	0.398371	0.398371	0.394401	0.394401	0.382576	0.320802	0.317197	0.313614	0.310054	0.306515	0.302999	0.299506	0.299506	0.299506	0.299506	0.302999	0.310054	0.310054	0.310054	0.310054	0.310054	0.310054	0.310054	0.313614	0.367024	0.415829	0.40779	0.40779	0.40779	0.415829
0.471963	0.471963	0.471963	0.41759	0.42445	0.42445	0.42445	0.42445	0.42445	0.42445	0.42445	0.42445	0.42445	0.42445	0.41759	0.41759	0.41759	0.41759	0.41759	0.41759	0.41759	0.41759	0.41759	0.41759	0.471963	0.471963	0.471963	0.471963	0.471963	0.471963	0.471963	0.527009	0.527009	0.528612	0.473566	0.473566	0.473566	0.584534	0.584534	0.584534	0.586095	0.586095	0.647772	0.696285	0.697643	0.742022	0.742022	0.647772	0.649239	0.649239
0.384939	0.384939	0.384939	0.33424	0.33424	0.33424	0.33424	0.336341	0.336341	0.336341	0.387172	0.387172	0.387172	0.387172	0.44291	0.497768	0.497768	0.495411	0.495411	0.495411	0.495411	0.495411	0.495411	0.495411	0.438264	0.384939	0.384939	0.384939	0.384939	0.384939	0.33424	0.33424	0.33424	0.33424	0.384939	0.384939	0.440586	0.497768	0.497768	0.497768	0.555008	0.557334	0.557334	0.610824	0.661774	0.661774	0.608582	0.552679	0.552679	0.552679
0.417468	0.417468	0.417468	0.417468	0.421635	0.421635	0.421635	0.421635	0.421635	0.421635	0.421635	0.421635	0.421635	0.421635	0.417468	0.417468	0.417468	0.417468	0.417468	0.417468	0.417468	0.417468	0.417468	0.417468	0.417468	0.417468	0.417468	0.417468	0.417468	0.417468	0.417468	0.471744	0.471744	0.526697	0.526697	0.526697	0.526697	0.526697	0.526697	0.526697	0.526697	0.471744	0.47601	0.421635	0.421635	0.47601	0.530961	0.587246	0.587246	0.587246
0.37376	0.37376	0.37376	0.37376	0.37376	0.37376	0.428289	0.428289	0.428289	0.428289	0.428289	0.484618	0.484618	0.484618	0.484618	0.484618	0.428289	0.428289	0.428289	0.428289	0.428289	0.37376	0.37376	0.37376	0.428289	0.428289	0.428289	0.428289	0.428289	0.435599	0.435599	0.435599	0.435599	0.435599	0.380758	0.380758	0.380758	0.382606	0.382606	0.375594	0.377432	0.377432	0.377432	0.377432	0.379274	0.379274	0.379274	0.377432	0.377432	0.377432
0.526057	0.526057	0.526057	0.526057	0.526057	0.526057	0.354026	0.354026	0.354026	0.354026	0.354026	0.354026	0.354026	0.354026	0.354026	0.354026	0.354026	0.354026	0.354026	0.354026	0.354026	0.354026	0.354026	0.354026	0.354026	0.354026	0.406335	0.460859	0.460859	0.460859	0.460859	0.460859	0.460859	0.519199	0.520153	0.520153	0.466562	0.411879	0.42228	0.532723	0.532723	0.534626	0.589277	0.531772	0.53082	0.532723	0.587425	0.64005	0.631027	0.523968
0.373239	0.373239	0.373239	0.373239	0.373239	0.373239	0.373239	0.373239	0.373239	0.373239	0.373239	0.373239	0.373239	0.373239	0.373239	0.373239	0.428923	0.428923	0.428923	0.486466	0.488281	0.488281	0.488281	0.606826	0.606826	0.608558	0.552099	0.559801	0.559801	0.502064	0.500248	0.500248	0.500248	0.38228	0.383997	0.38228	0.38228	0.37494	0.37494	0.430703	0.486466	0.486466	0.488281	0.490096	0.488281	0.490096	0.491912	0.491912	0.491912	0.434269
0.280949	0.280949	0.280949	0.280949	0.280949	0.280949	0.32777	0.378288	0.378288	0.378288	0.378288	0.378288	0.378288	0.378288	0.431594	0.431594	0.431594	0.431594	0.486533	0.5418	0.5418	0.596056	0.648062	0.648062	0.596056	0.596056	0.5418	0.486533	0.431594	0.378288	0.378288	0.32777	0.280949	0.330071	0.331224	0.338947	0.390188	0.390188	0.390188	0.390188	0.391429	0.391429	0.397217	0.39597	0.394724	0.440116	0.442687	0.500408	0.556832	0.611827
0.41778	0.41778	0.41778	0.41778	0.41778	0.41778	0.41778	0.41778	0.41778	0.41778	0.41778	0.41778	0.41778	0.41778	0.41778	0.41778	0.41778	0.41778	0.41778	0.41778	0.41778	0.41778	0.41778	0.41778	0.41778	0.41778	0.41778	0.41778	0.425502	0.425502	0.425502	0.482974	0.482974	0.485349	0.540899	0.54326	0.54326	0.551106	0.54326	0.54326	0.59774	0.540899	0.54326	0.540899	0.485349	0.482974	0.482974	0.475071	0.475071	0.475071
0.337617	0.388835	0.388835	0.44263	0.497806	0.553036	0.553036	0.553036	0.553036	0.553036	0.553036	0.497806	0.497806	0.44263	0.388835	0.337617	0.337617	0.337617	0.337617	0.337617	0.337617	0.337617	0.337617	0.337617	0.337617	0.337617	0.337617	0.337617	0.337617	0.337617	0.337617	0.337617	0.338608	0.339601	0.391997	0.391997	0.391997	0.393054	0.503343	0.503343	0.559596	0.560687	0.615407	0.614358	0.561778	0.562868	0.563957	0.562868	0.45139	0.561778
0.411871	0.411871	0.411871	0.411871	0.411871	0.411871	0.433466	0.433466	0.433466	0.433466	0.433466	0.433466	0.433466	0.433466	0.433466	0.433466	0.411871	0.411871	0.411871	0.411871	0.411871	0.411871	0.411871	0.411871	0.411871	0.411871	0.422631	0.422631	0.422631	0.422631	0.425405	0.426794	0.482686	0.482686	0.537604	0.539015	0.528001	0.528001	0.528001	0.583652	0.634619	0.633301	0.580889	0.583652	0.637249	0.635935	0.635935	0.635935	0.635935	0.583652
0.352206	0.350216	0.350216	0.344275	0.344275	0.34625	0.397155	0.408184	0.408184	0.406076	0.406076	0.408184	0.408184	0.461764	0.473179	0.471002	0.417181	0.471002	0.471002	0.471002	0.471002	0.523326	0.523326	0.48244	0.471002	0.525505	0.536924	0.471002	0.471002	0.471002	0.473179	0.421436	0.477537	0.463936	0.518423	0.463936	0.454718	0.511333	0.511333	0.511333	0.50915	0.561216	0.559064	0.664311	0.711113	0.711113	0.709315	0.660403	0.66236	0.711113
0.474572	0.474572	0.474572	0.419207	0.419207	0.419207	0.419207	0.419207	0.419207	0.419207	0.419207	0.419207	0.419207	0.419207	0.419207	0.419207	0.419207	0.419207	0.419207	0.419207	0.419207	0.419207	0.423924	0.423924	0.423924	0.423924	0.423924	0.423924	0.423924	0.423924	0.423924	0.423924	0.419207	0.474572	0.474572	0.474572	0.474572	0.474572	0.474572	0.53057	0.53057	0.53057	0.535385	0.481036	0.482674	0.538648	0.538648	0.538648	0.540278	0.485952
0.426733	0.420246	0.420246	0.420246	0.420246	0.420246	0.420246	0.420246	0.420246	0.421349	0.421349	0.421349	0.421349	0.421349	0.421349	0.421349	0.421349	0.421349	0.421349	0.420246	0.420246	0.421349	0.421349	0.421349	0.421349	0.421349	0.533281	0.533281	0.533281	0.533281	0.641959	0.640918	0.641959	0.692412	0.697087	0.818622	0.744608	0.744608	0.745468	0.789875	0.706437	0.752168	0.751323	0.707375	0.702791	0.602189	0.600018	0.600018	0.600018	0.545505
0.415201	0.415201	0.415201	0.415201	0.415201	0.421335	0.421335	0.421335	0.421335	0.421335	0.421335	0.421335	0.421335	0.421335	0.421335	0.415201	0.415201	0.415201	0.417406	0.417406	0.417406	0.417406	0.417406	0.417406	0.417406	0.417406	0.474325	0.534179	0.536436	0.536436	0.538691	0.538691	0.595252	0.647322	0.647322	0.696113	0.739111	0.695688	0.691833	0.693764	0.691833	0.697182	0.646404	0.594283	0.646404	0.646404	0.539948	0.533679	0.538192	0.535936
0.446524	0.446524	0.449426	0.449426	0.449426	0.452331	0.452331	0.452331	0.452331	0.39735	0.39735	0.39735	0.394544	0.394544	0.394544	0.391744	0.391744	0.391744	0.391744	0.391744	0.391744	0.391744	0.391744	0.391744	0.391744	0.391744	0.391744	0.391744	0.391744	0.391744	0.391744	0.391744	0.391744	0.391744	0.391744	0.401656	0.407309	0.465528	0.465528	0.465528	0.465528	0.465528	0.465528	0.465528	0.465528	0.455239	0.449426	0.391744	0.391744	0.391744
0.293839	0.293839	0.342981	0.342981	0.395735	0.395735	0.451034	0.451034	0.451034	0.451034	0.507569	0.618651	0.563912	0.563912	0.510293	0.510293	0.453734	0.453734	0.453734	0.453734	0.398345	0.296105	0.296105	0.296105	0.293839	0.293839	0.293839	0.293839	0.293839	0.293839	0.293839	0.293839	0.294971	0.294971	0.294971	0.294971	0.296105	0.297242	0.298382	0.306017	0.357419	0.413647	0.412325	0.412325	0.413647	0.413647	0.412325	0.411006	0.411006	0.402269
0.301886	0.35127	0.35127	0.35127	0.35127	0.35127	0.35127	0.35127	0.35127	0.35127	0.35127	0.301886	0.48614	0.48614	0.48614	0.500418	0.500418	0.500418	0.500418	0.556395	0.556395	0.556395	0.417884	0.417884	0.473376	0.459161	0.571021	0.571021	0.571021	0.515282	0.515282	0.515282	0.459161	0.459904	0.404777	0.405498	0.303149	0.352635	0.352635	0.352635	0.352635	0.354002	0.407664	0.406942	0.462134	0.462134	0.462878	0.408387	0.408387	0.40911
0.3672	0.3672	0.3672	0.3672	0.3672	0.3672	0.474622	0.474622	0.474622	0.474622	0.474622	0.474622	0.474622	0.474622	0.474622	0.485813	0.388273	0.388273	0.388273	0.388273	0.388273	0.388273	0.388273	0.388273	0.388273	0.377678	0.419963	0.419963	0.419963	0.430922	0.430922	0.430922	0.430922	0.430922	0.430922	0.433228	0.382106	0.384327	0.495206	0.484003	0.48635	0.59581	0.59581	0.59581	0.59581	0.593545	0.591276	0.589003	0.476966	0.476966
0.39314	0.39314	0.393234	0.393329	0.393423	0.393423	0.393471	0.393471	0.393518	0.393612	0.447046	0.447095	0.446997	0.44888	0.448782	0.448782	0.450715	0.450715	0.459782	0.459733	0.405896	0.405801	0.459536	0.457548	0.457597	0.457597	0.455609	0.455609	0.446508	0.446459	0.446459	0.446459	0.39314	0.39314	0.393093	0.393093	0.393093	0.44839	0.502991	0.504993	0.614501	0.664946	0.754674	0.792957	0.792957	0.794269	0.794269	0.757628	0.715159	0.713525
0.398693	0.398693	0.398693	0.398693	0.398693	0.398693	0.398693	0.452666	0.452666	0.452666	0.452666	0.452666	0.452666	0.452666	0.452666	0.452666	0.452666	0.398693	0.398693	0.398693	0.398693	0.398693	0.398693	0.398693	0.398693	0.398693	0.398693	0.398693	0.398693	0.398693	0.400205	0.400205	0.400205	0.401719	0.401719	0.401719	0.401719	0.401719	0.401719	0.510928	0.509353	0.509353	0.565799	0.668288	0.668288	0.671077	0.673854	0.673854	0.673854	0.57044
0.398006	0.451648	0.451648	0.451648	0.451648	0.451648	0.451648	0.451648	0.451648	0.451648	0.451648	0.398006	0.398006	0.398006	0.398006	0.398006	0.398006	0.398006	0.398006	0.398006	0.398006	0.398006	0.398006	0.398006	0.398006	0.398006	0.398006	0.398006	0.398006	0.398006	0.398006	0.400133	0.400133	0.453846	0.508655	0.508655	0.508655	0.508655	0.510872	0.513089	0.51946	0.51946	0.51946	0.573866	0.573866	0.626542	0.626542	0.628615	0.676378	0.674433
0.355191	0.357193	0.3592	0.3592	0.3592	0.3592	0.3592	0.3592	0.3592	0.3592	0.411186	0.409074	0.406965	0.406965	0.406965	0.406965	0.515749	0.515749	0.515749	0.515749	0.460892	0.460892	0.460892	0.515749	0.515749	0.515749	0.406965	0.406965	0.406965	0.413202	0.413202	0.413202	0.467304	0.413202	0.467304	0.467304	0.469478	0.469478	0.469478	0.463062	0.526541	0.526541	0.471653	0.526541	0.526541	0.528717	0.580795	0.682564	0.684453	0.684453
0.418372	0.418372	0.418372	0.418372	0.418372	0.418372	0.418372	0.418372	0.418372	0.418372	0.418372	0.418372	0.418372	0.418372	0.418372	0.418372	0.418372	0.418372	0.418372	0.418372	0.420283	0.420283	0.420283	0.420283	0.420283	0.420283	0.428083	0.428083	0.430006	0.431931	0.430006	0.433857	0.435786	0.437717	0.439649	0.441584	0.49062	0.492581	0.54776	0.601788	0.605544	0.601788	0.651667	0.700079	0.742905	0.816959	0.780182	0.845728	0.8146	0.813411
0.429971	0.429971	0.429971	0.431771	0.431771	0.431771	0.431771	0.431771	0.431771	0.431771	0.431771	0.431771	0.431771	0.429971	0.429971	0.429971	0.429971	0.429971	0.429971	0.377175	0.377175	0.377175	0.429971	0.429971	0.429971	0.429971	0.429971	0.429971	0.429971	0.429971	0.429971	0.484408	0.429971	0.429971	0.431771	0.431771	0.431771	0.435378	0.491747	0.601926	0.702663	0.747805	0.749187	0.749187	0.747805	0.747805	0.822511	0.821436	0.785697	0.701126
0.464886	0.464886	0.464886	0.413336	0.419344	0.424937	0.374715	0.324535	0.324535	0.374715	0.427741	0.427741	0.427741	0.424937	0.418907	0.413336	0.410559	0.464886	0.464886	0.410559	0.358329	0.358329	0.358329	0.410559	0.410559	0.410559	0.410559	0.358329	0.364034	0.364034	0.364034	0.364034	0.364034	0.314564	0.314564	0.314564	0.314564	0.314564	0.309258	0.358329	0.358329	0.471041	0.526227	0.580779	0.580779	0.580779	0.580779	0.580779	0.583567	0.529084
0.419046	0.419046	0.419046	0.419046	0.419046	0.419046	0.419046	0.419046	0.419046	0.419046	0.419046	0.419046	0.419046	0.419046	0.419046	0.419046	0.419046	0.419046	0.419046	0.419046	0.419046	0.419046	0.419046	0.419046	0.419046	0.419046	0.419046	0.419046	0.419046	0.419046	0.419046	0.419046	0.419046	0.528639	0.528639	0.528639	0.583065	0.583065	0.583065	0.583065	0.583065	0.589489	0.690664	0.641651	0.643633	0.692505	0.64561	0.694339	0.783866	0.783866
0.415257	0.415257	0.415257	0.415257	0.419193	0.426164	0.426164	0.426164	0.426164	0.426164	0.426164	0.426164	0.426164	0.426164	0.422211	0.415257	0.415257	0.415257	0.415257	0.415257	0.415257	0.415257	0.415257	0.469405	0.469405	0.469405	0.469405	0.524282	0.524282	0.524282	0.524282	0.524282	0.578579	0.524282	0.524282	0.578579	0.580551	0.587492	0.587492	0.587492	0.587492	0.589451	0.537443	0.537443	0.591409	0.646963	0.693676	0.638545	0.638545	0.693676
0.566085	0.511414	0.511414	0.508938	0.454012	0.454012	0.454012	0.462611	0.462611	0.462611	0.356567	0.356567	0.408525	0.408525	0.408525	0.408525	0.408525	0.397806	0.397806	0.408525	0.408525	0.408525	0.356567	0.356567	0.358844	0.363417	0.363417	0.363417	0.363417	0.40495	0.40495	0.40495	0.40495	0.409735	0.409735	0.40495	0.40495	0.40495	0.40495	0.353175	0.353175	0.458929	0.458929	0.508938	0.506461	0.506461	0.506461	0.506461	0.506461	0.508938
0.397112	0.397112	0.397112	0.397112	0.397112	0.397112	0.397112	0.397112	0.397112	0.397112	0.397112	0.397112	0.399288	0.399288	0.399288	0.399288	0.399288	0.399288	0.452803	0.452803	0.452803	0.452803	0.450555	0.450555	0.450555	0.458798	0.458798	0.458798	0.405098	0.405098	0.405098	0.458798	0.458798	0.515739	0.520273	0.51197	0.51197	0.56635	0.619177	0.619177	0.619177	0.568578	0.568578	0.56635	0.614886	0.665295	0.667314	0.667314	0.667314	0.667314
0.590535	0.540899	0.5384	0.481315	0.427173	0.418261	0.366205	0.413374	0.413374	0.413374	0.413374	0.402126	0.453124	0.455618	0.455618	0.455618	0.455618	0.402126	0.402126	0.402126	0.402126	0.402126	0.350866	0.348578	0.348578	0.348578	0.348578	0.348578	0.348578	0.348578	0.348578	0.348578	0.348578	0.39971	0.455618	0.458114	0.512668	0.512668	0.512668	0.569389	0.621984	0.621984	0.671858	0.621984	0.571854	0.621984	0.621984	0.671858	0.718133	0.716092
0.419959	0.419959	0.419959	0.419959	0.419959	0.419959	0.419959	0.419959	0.419959	0.419959	0.419959	0.419959	0.419959	0.419959	0.419959	0.419959	0.419959	0.419959	0.419959	0.419959	0.419959	0.419959	0.419959	0.419959	0.419959	0.419959	0.419959	0.419959	0.419959	0.419959	0.419959	0.419959	0.421427	0.422897	0.424368	0.433932	0.433932	0.433932	0.435412	0.435412	0.435412	0.438377	0.436894	0.435412	0.433932	0.480753	0.536134	0.537632	0.537632	0.537632
0.416302	0.47292	0.47292	0.47292	0.47292	0.47292	0.475274	0.475274	0.477629	0.475274	0.363991	0.312678	0.312678	0.312678	0.312678	0.312678	0.310652	0.359631	0.35746	0.35746	0.411721	0.468216	0.468216	0.468216	0.468216	0.468216	0.468216	0.468374	0.468374	0.468374	0.411874	0.359777	0.359777	0.359777	0.361955	0.361955	0.416456	0.361809	0.416302	0.416302	0.416302	0.414009	0.416456	0.41661	0.414317	0.470883	0.41661	0.41661	0.364285	0.364285
0.395532	0.395532	0.395532	0.395532	0.393185	0.393185	0.393185	0.393185	0.393185	0.402139	0.402139	0.402139	0.402139	0.402139	0.404503	0.404503	0.458047	0.458047	0.458047	0.448783	0.448783	0.448783	0.448783	0.448783	0.446354	0.446354	0.393185	0.393185	0.393185	0.393185	0.393185	0.393185	0.393185	0.393185	0.393185	0.395532	0.395532	0.397883	0.397883	0.451214	0.451214	0.451214	0.451214	0.508146	0.508146	0.505691	0.505691	0.610639	0.661173	0.661173
0.397668	0.397668	0.397668	0.397668	0.451306	0.451306	0.451306	0.451306	0.451306	0.451306	0.451306	0.451306	0.451306	0.451306	0.397668	0.397668	0.397668	0.397668	0.397668	0.397668	0.397668	0.397668	0.397668	0.397668	0.395649	0.395649	0.397074	0.397074	0.397074	0.397074	0.397074	0.397074	0.398501	0.398501	0.398501	0.398501	0.397074	0.397074	0.452781	0.452781	0.452781	0.454257	0.452781	0.454257	0.456349	0.457827	0.459305	0.459305	0.403388	0.405419
0.495118	0.50539	0.507872	0.507872	0.453453	0.453453	0.453453	0.402509	0.402509	0.402509	0.402509	0.392668	0.390303	0.390303	0.390303	0.390303	0.390303	0.397743	0.397743	0.397743	0.397743	0.397743	0.397743	0.450993	0.450993	0.453453	0.453453	0.44329	0.44329	0.44329	0.445742	0.445742	0.445742	0.395038	0.395038	0.392668	0.392668	0.392668	0.445742	0.445742	0.4976	0.551966	0.551966	0.605119	0.655896	0.655896	0.703345	0.703345	0.703345	0.703345
0.473265	0.419132	0.419132	0.421147	0.421147	0.421147	0.421147	0.421147	0.421147	0.421147	0.421147	0.421147	0.421147	0.419132	0.419132	0.417119	0.417119	0.417119	0.417119	0.419132	0.419132	0.419132	0.419132	0.419132	0.419132	0.419132	0.473265	0.473265	0.473265	0.479512	0.479512	0.479512	0.479512	0.479512	0.481576	0.481576	0.429289	0.431316	0.431316	0.423164	0.47739	0.47739	0.481519	0.483584	0.481519	0.481519	0.536271	0.58816	0.640068	0.688894
0.339042	0.339042	0.339042	0.391688	0.446981	0.391688	0.391688	0.391688	0.391688	0.391688	0.391688	0.399289	0.399289	0.399289	0.346202	0.346202	0.346202	0.352503	0.405956	0.461734	0.518486	0.510545	0.510545	0.453843	0.453843	0.453843	0.453843	0.446981	0.391688	0.339042	0.290937	0.290937	0.339955	0.447988	0.455862	0.455862	0.455862	0.455862	0.455862	0.458893	0.465784	0.467811	0.412847	0.309421	0.352682	0.353612	0.353612	0.407127	0.407127	0.404182
0.429603	0.429603	0.429603	0.429603	0.429603	0.429603	0.427955	0.427955	0.427955	0.427955	0.374637	0.374637	0.376214	0.376214	0.376214	0.376214	0.376214	0.429603	0.431252	0.432903	0.432903	0.432903	0.432903	0.432903	0.432903	0.432903	0.432903	0.379377	0.377794	0.376214	0.376214	0.376214	0.374637	0.374637	0.374637	0.374637	0.374637	0.37981	0.37981	0.37981	0.381396	0.436662	0.436662	0.436662	0.438317	0.443746	0.445407	0.443292	0.498591	0.553924
0.454921	0.454921	0.454921	0.454921	0.454921	0.454921	0.400621	0.399381	0.398142	0.398142	0.398142	0.398142	0.398142	0.398142	0.398142	0.398142	0.398142	0.398142	0.398142	0.398142	0.398142	0.398142	0.398142	0.398142	0.398142	0.398142	0.398142	0.398142	0.398142	0.398142	0.398142	0.398142	0.398142	0.398142	0.452361	0.453641	0.453641	0.509025	0.564188	0.617807	0.617807	0.623256	0.624468	0.677207	0.629302	0.628096	0.680585	0.680585	0.630506	0.57871
0.403929	0.403929	0.403929	0.403929	0.403929	0.4601	0.4601	0.464833	0.464833	0.464833	0.408521	0.408521	0.408521	0.408521	0.408521	0.408521	0.408521	0.403929	0.403929	0.403929	0.403929	0.403929	0.403929	0.403929	0.403929	0.403929	0.403929	0.403929	0.403929	0.403929	0.403929	0.403929	0.405808	0.405808	0.405808	0.351945	0.407691	0.463978	0.463978	0.463978	0.463978	0.463978	0.462038	0.462038	0.465918	0.470659	0.412296	0.35809	0.35809	0.35809
0.460499	0.460499	0.460499	0.458506	0.456515	0.454524	0.450372	0.450372	0.450372	0.396129	0.396129	0.396129	0.396129	0.396129	0.396129	0.396129	0.394211	0.394211	0.394211	0.394211	0.394211	0.394211	0.394211	0.394211	0.394211	0.396129	0.396129	0.396129	0.396129	0.396129	0.396129	0.396129	0.396129	0.396129	0.396129	0.394211	0.394211	0.394211	0.394211	0.396129	0.396129	0.399975	0.399975	0.460499	0.460499	0.518028	0.518028	0.518028	0.518028	0.516024
0.394493	0.394493	0.394493	0.394493	0.394493	0.394493	0.394493	0.394493	0.394493	0.394493	0.449439	0.449439	0.449439	0.449439	0.449439	0.449439	0.449439	0.449439	0.449439	0.449439	0.394493	0.394493	0.394493	0.394493	0.394493	0.394493	0.394493	0.394493	0.394493	0.394493	0.394493	0.394493	0.394493	0.394493	0.394493	0.394493	0.394493	0.394493	0.394493	0.394493	0.394493	0.394493	0.394493	0.394493	0.394493	0.394493	0.394493	0.394493	0.394493	0.394493
0.418289	0.418289	0.418289	0.418289	0.418289	0.418289	0.418289	0.418289	0.418289	0.418289	0.418289	0.418289	0.418289	0.418289	0.418289	0.418289	0.418289	0.418289	0.418289	0.418289	0.418289	0.418289	0.418289	0.418289	0.418289	0.418289	0.418289	0.418289	0.418289	0.418289	0.47392	0.47392	0.530206	0.530206	0.530206	0.530206	0.530206	0.537924	0.539653	0.539653	0.483396	0.486874	0.432675	0.432675	0.432675	0.432675	0.432675	0.425079	0.423379	0.423379
0.414345	0.414345	0.414345	0.414345	0.409289	0.407326	0.407326	0.407326	0.354929	0.354929	0.356792	0.356792	0.409289	0.409289	0.409289	0.409289	0.409289	0.409289	0.409289	0.46394	0.46192	0.517442	0.46192	0.46192	0.46192	0.46192	0.46192	0.46192	0.46192	0.407326	0.407326	0.356792	0.356792	0.356792	0.356792	0.409289	0.414345	0.414345	0.414345	0.416318	0.416318	0.526704	0.533927	0.533927	0.533927	0.480417	0.475209	0.475209	0.475209	0.528729
0.470755	0.470755	0.470755	0.457743	0.444789	0.444789	0.431909	0.431084	0.431084	0.418302	0.405629	0.405629	0.405629	0.405629	0.405629	0.405629	0.405629	0.405629	0.405629	0.405629	0.405629	0.405629	0.405629	0.405629	0.405629	0.405629	0.405629	0.405629	0.405629	0.405629	0.405629	0.405629	0.405629	0.459853	0.459853	0.461523	0.461523	0.461523	0.462359	0.464866	0.465702	0.468212	0.578909	0.524273	0.525111	0.523434	0.523434	0.523434	0.525111	0.522596
0.413778	0.469473	0.469473	0.476503	0.483542	0.483542	0.483542	0.483542	0.483542	0.483542	0.427523	0.373303	0.373303	0.366729	0.413778	0.413778	0.413778	0.360204	0.360204	0.360204	0.360204	0.360204	0.360204	0.360204	0.309899	0.309899	0.309899	0.309899	0.309899	0.360204	0.360204	0.361341	0.361341	0.361341	0.414974	0.416171	0.471929	0.471929	0.528396	0.471929	0.528396	0.528396	0.536644	0.536644	0.480193	0.480193	0.424243	0.481424	0.426653	0.426653
0.427185	0.427185	0.427185	0.427185	0.427185	0.427185	0.427185	0.427185	0.427185	0.427185	0.418542	0.418542	0.418542	0.418542	0.418542	0.418542	0.418542	0.418542	0.418542	0.409949	0.409949	0.409949	0.409949	0.409949	0.409949	0.409949	0.409949	0.409949	0.409949	0.409949	0.409949	0.409949	0.409949	0.409949	0.409949	0.409949	0.411568	0.420171	0.474404	0.474404	0.532579	0.638694	0.648352	0.740967	0.740967	0.742249	0.742249	0.736715	0.691973	0.691973
0.447755	0.453405	0.453405	0.453405	0.455598	0.455598	0.455598	0.455598	0.455598	0.400774	0.400774	0.395306	0.395306	0.395306	0.393194	0.393194	0.393194	0.393194	0.393194	0.393194	0.393194	0.393194	0.393194	0.393194	0.393194	0.393194	0.393194	0.393194	0.393194	0.393194	0.393194	0.393194	0.449943	0.449943	0.449943	0.511519	0.511519	0.511519	0.511519	0.567153	0.621144	0.623223	0.572747	0.572747	0.572747	0.513729	0.513729	0.513729	0.513729	0.457792
0.37642	0.37642	0.37642	0.37642	0.37642	0.37642	0.37642	0.430221	0.430221	0.430221	0.430221	0.430221	0.430221	0.485721	0.485721	0.485721	0.485721	0.430221	0.430221	0.430221	0.430221	0.430221	0.430221	0.37642	0.37642	0.37642	0.37642	0.37642	0.37642	0.37642	0.37642	0.37642	0.37642	0.430221	0.489044	0.489044	0.546524	0.610658	0.610658	0.710481	0.710481	0.795542	0.795542	0.756731	0.710481	0.710481	0.660887	0.607524	0.607524	0.497319
0.426904	0.419432	0.417161	0.417161	0.417161	0.417161	0.417161	0.417161	0.417161	0.417161	0.417161	0.417161	0.417161	0.417161	0.417161	0.417161	0.417161	0.417161	0.417161	0.417161	0.417161	0.417161	0.417161	0.417161	0.417161	0.417161	0.417161	0.417161	0.417161	0.417161	0.417161	0.417161	0.417161	0.417161	0.417161	0.417161	0.417161	0.417161	0.417161	0.417161	0.417161	0.417161	0.417161	0.417161	0.417161	0.417161	0.417161	0.417161	0.417161	0.419432
0.376876	0.376876	0.376876	0.430186	0.485166	0.485166	0.485166	0.485166	0.485166	0.486491	0.487816	0.487816	0.487816	0.432788	0.379371	0.379371	0.379371	0.379371	0.379371	0.378123	0.376876	0.376876	0.376876	0.376876	0.376876	0.376876	0.376876	0.376876	0.376876	0.376876	0.376876	0.376876	0.376876	0.376876	0.376876	0.430186	0.493475	0.493475	0.503114	0.503114	0.560897	0.614564	0.614564	0.614564	0.614564	0.560897	0.555312	0.556621	0.548399	0.549713
0.428725	0.428725	0.428725	0.428725	0.428725	0.428725	0.420352	0.414629	0.411859	0.411859	0.409094	0.409094	0.409094	0.409094	0.409094	0.409094	0.409094	0.409094	0.409094	0.409094	0.409094	0.409094	0.409094	0.409094	0.409094	0.409094	0.409094	0.409094	0.409094	0.46685	0.469695	0.469695	0.47539	0.47539	0.47539	0.531203	0.586246	0.639216	0.691445	0.639216	0.636577	0.636577	0.63393	0.642161	0.642161	0.589346	0.589346	0.534388	0.475732	0.475732
0.42608	0.41831	0.41831	0.41831	0.41831	0.41831	0.41831	0.41831	0.41831	0.41831	0.41831	0.41831	0.41831	0.41831	0.41831	0.41831	0.41831	0.41831	0.41831	0.41831	0.41831	0.41831	0.41831	0.41831	0.41831	0.41831	0.41831	0.41831	0.41831	0.41831	0.41831	0.41831	0.41831	0.41831	0.41831	0.41831	0.41831	0.41831	0.41831	0.475405	0.475405	0.477498	0.535237	0.535237	0.535237	0.535237	0.535237	0.535237	0.535237	0.477498
0.35103	0.359706	0.359706	0.359706	0.359706	0.359706	0.359706	0.359706	0.359706	0.359706	0.359706	0.35103	0.403247	0.403247	0.403247	0.403247	0.403247	0.457751	0.457751	0.513287	0.513287	0.513287	0.457751	0.457751	0.513287	0.513287	0.513287	0.457751	0.457751	0.403247	0.403247	0.403247	0.403247	0.403247	0.35103	0.353177	0.361876	0.366233	0.366233	0.421543	0.421543	0.532123	0.532123	0.532123	0.534466	0.532123	0.522684	0.517987	0.517987	0.460088
0.418354	0.418354	0.418354	0.418354	0.418354	0.418354	0.415959	0.415959	0.415959	0.415959	0.415959	0.415959	0.415959	0.415959	0.415959	0.415959	0.415959	0.415959	0.415959	0.415959	0.415959	0.415959	0.415959	0.415959	0.415959	0.415959	0.415959	0.415959	0.415959	0.415959	0.415959	0.415959	0.415959	0.415959	0.415959	0.415959	0.471357	0.471357	0.471357	0.471357	0.471357	0.471357	0.471357	0.471357	0.471357	0.473812	0.418354	0.418354	0.418354	0.418354
[truncated: 1,560 more columns]

## Sheet: A5.matrix.avg
0.398544	0.398544	0.398544	0.398544	0.398544	0.398544	0.398544	0.398544	0.398544	0.398544	0.398544	0.398544	0.398544	0.398544	0.398544	0.398544	0.398544	0.398544	0.398544	0.452461	0.452461	0.452461	0.452461	0.452461	0.452461	0.452461	0.452461	0.452461	0.452461	0.398544	0.398544	0.398544	0.398544	0.400186	0.400186	0.400186	0.400186	0.400186	0.40183	0.40183	0.40183	0.40183	0.40183	0.400186	0.400186	0.400186	0.400186	0.400186	0.398544	0.398544
0.418498	0.418498	0.418498	0.418498	0.418498	0.418498	0.418498	0.418498	0.418498	0.418498	0.418498	0.418498	0.418498	0.418498	0.418498	0.418498	0.418498	0.418498	0.418498	0.418498	0.418498	0.418498	0.418498	0.418498	0.418498	0.418498	0.418498	0.474376	0.474376	0.474376	0.474376	0.474376	0.474376	0.474376	0.474376	0.475917	0.475917	0.420003	0.532441	0.532441	0.588145	0.641679	0.641679	0.691899	0.691899	0.690581	0.691899	0.691899	0.588145	0.588145
0.416197	0.416197	0.417744	0.417744	0.417744	0.417744	0.417744	0.417744	0.417744	0.417744	0.417744	0.417744	0.416197	0.416197	0.416197	0.416197	0.416197	0.416197	0.416197	0.421983	0.421983	0.421983	0.421983	0.421983	0.421983	0.421983	0.421983	0.421983	0.421983	0.416197	0.416197	0.416197	0.416197	0.416197	0.416197	0.416197	0.416197	0.416197	0.416197	0.416197	0.527594	0.529181	0.529181	0.529181	0.529181	0.529181	0.529181	0.529181	0.529181	0.529181
0.617111	0.509182	0.50727	0.396723	0.394894	0.343649	0.394894	0.343649	0.394894	0.394894	0.394894	0.448558	0.51063	0.565328	0.565328	0.565328	0.512541	0.512541	0.457574	0.457574	0.457574	0.403621	0.345376	0.297399	0.297399	0.297399	0.295804	0.295804	0.295804	0.295804	0.295804	0.295804	0.295804	0.295804	0.295804	0.295804	0.295804	0.295804	0.295804	0.295804	0.295804	0.295804	0.295804	0.295804	0.295804	0.295804	0.295804	0.297399	0.297399	0.297399
0.448678	0.448678	0.448678	0.448678	0.448678	0.394304	0.394304	0.448678	0.453743	0.455433	0.455433	0.455433	0.455433	0.455433	0.455433	0.457125	0.457125	0.402474	0.397565	0.395934	0.395934	0.397565	0.397565	0.399199	0.399199	0.397565	0.397565	0.397565	0.397565	0.399199	0.399199	0.397565	0.399199	0.397565	0.452054	0.507716	0.563188	0.563188	0.618732	0.617123	0.66983	0.671336	0.66983	0.66983	0.620339	0.566539	0.511124	0.511124	0.50942	0.50942
0.429783	0.429783	0.429783	0.429783	0.429783	0.429783	0.429783	0.423832	0.371123	0.371123	0.371123	0.371123	0.371123	0.371123	0.371123	0.371123	0.373332	0.426143	0.432102	0.432102	0.432102	0.486769	0.486769	0.486769	0.486769	0.486769	0.484407	0.429783	0.423832	0.423832	0.423832	0.371123	0.376818	0.376818	0.376818	0.376818	0.376818	0.379041	0.381269	0.383502	0.383502	0.38574	0.382223	0.382223	0.382223	0.384458	0.384458	0.382223	0.379993	0.379993
0.486999	0.486999	0.485176	0.485176	0.485176	0.430327	0.430327	0.377136	0.377136	0.377136	0.377136	0.377136	0.377136	0.377136	0.377136	0.377136	0.377136	0.430327	0.430327	0.430327	0.430327	0.430327	0.430327	0.430327	0.432117	0.432117	0.432117	0.378853	0.380572	0.380572	0.380572	0.382294	0.435703	0.437499	0.435703	0.490647	0.490647	0.490647	0.544008	0.544008	0.544008	0.542197	0.486999	0.485176	0.540384	0.485176	0.485176	0.485176	0.432117	0.432117
0.432485	0.432485	0.434532	0.432485	0.487113	0.487113	0.487113	0.430441	0.432485	0.432485	0.434532	0.434532	0.430441	0.430441	0.377491	0.377491	0.377491	0.377491	0.375534	0.373582	0.371633	0.373582	0.480868	0.480868	0.480868	0.480868	0.480868	0.480868	0.480868	0.480868	0.480868	0.478788	0.371633	0.373582	0.373582	0.428399	0.428399	0.430441	0.430441	0.432485	0.432485	0.434532	0.438633	0.438633	0.440686	0.385357	0.385357	0.383384	0.383384	0.381416
0.473701	0.473701	0.473701	0.473701	0.418821	0.418821	0.418821	0.418821	0.418821	0.418821	0.418821	0.418821	0.418821	0.418821	0.418821	0.418821	0.418821	0.420461	0.420461	0.420461	0.420461	0.420461	0.420461	0.420461	0.420461	0.420461	0.420461	0.418821	0.418821	0.418821	0.418821	0.418821	0.420461	0.420461	0.420461	0.420461	0.420461	0.420461	0.420461	0.420461	0.475379	0.475379	0.473701	0.473701	0.473701	0.473701	0.473701	0.473701	0.475379	0.475379
0.42191	0.42191	0.42191	0.411419	0.411419	0.411419	0.411419	0.418642	0.4259	0.422267	0.415026	0.415026	0.415026	0.418642	0.418642	0.418642	0.418642	0.411419	0.411419	0.411419	0.411419	0.411419	0.411419	0.407821	0.46206	0.46206	0.46206	0.46206	0.454673	0.513496	0.517211	0.571947	0.571947	0.575585	0.524636	0.535752	0.53945	0.546833	0.546833	0.498812	0.498812	0.451174	0.509967	0.564833	0.568486	0.568486	0.575413	0.571774	0.575413	0.564833
0.376255	0.376255	0.376255	0.376255	0.429616	0.429616	0.429616	0.482428	0.482428	0.482428	0.482428	0.482428	0.482428	0.482428	0.427423	0.427423	0.427423	0.374156	0.374156	0.374156	0.376255	0.376255	0.376255	0.376255	0.376255	0.376255	0.376255	0.376255	0.429616	0.429616	0.429616	0.431811	0.431811	0.431811	0.431811	0.434009	0.43621	0.438414	0.386819	0.440619	0.440619	0.438414	0.493613	0.495852	0.49809	0.49809	0.495852	0.548969	0.546751	0.491375
0.425412	0.425412	0.423761	0.423761	0.423761	0.423761	0.423761	0.423761	0.423761	0.417225	0.417225	0.417225	0.417225	0.417225	0.417225	0.417225	0.417225	0.417225	0.417225	0.417225	0.417225	0.417225	0.417225	0.417225	0.417225	0.417225	0.417225	0.417225	0.417225	0.417225	0.417225	0.417225	0.417225	0.417225	0.417225	0.417225	0.417225	0.418869	0.418869	0.418869	0.418869	0.418869	0.418869	0.418869	0.418869	0.418869	0.418869	0.417225	0.417225	0.417225
0.473557	0.473557	0.473557	0.419267	0.419267	0.419267	0.419267	0.419267	0.419267	0.419267	0.419267	0.419267	0.419267	0.419267	0.419267	0.419267	0.419267	0.419267	0.419267	0.419267	0.419267	0.419267	0.419267	0.419267	0.419267	0.419267	0.419267	0.473557	0.473557	0.473557	0.473557	0.475534	0.475534	0.477512	0.532431	0.532431	0.532431	0.532431	0.532431	0.532431	0.532431	0.530456	0.530456	0.532431	0.488226	0.488226	0.488226	0.433638	0.433638	0.433638
0.471216	0.471216	0.471216	0.471216	0.471216	0.416323	0.416323	0.417975	0.417975	0.417975	0.417975	0.417975	0.417975	0.417975	0.417975	0.417975	0.417975	0.416323	0.416323	0.416323	0.422511	0.422511	0.422511	0.422511	0.422511	0.422511	0.422511	0.422511	0.424169	0.424169	0.417975	0.417975	0.417975	0.417975	0.417975	0.417975	0.417975	0.419628	0.417975	0.417975	0.417975	0.417975	0.417975	0.419628	0.419628	0.474603	0.474603	0.472909	0.472909	0.472909
0.351174	0.351174	0.351174	0.351174	0.351174	0.351174	0.351174	0.356549	0.351174	0.402899	0.343925	0.343925	0.343925	0.343925	0.343925	0.343925	0.395232	0.443148	0.498022	0.443148	0.500138	0.500138	0.500138	0.500138	0.555035	0.555035	0.500138	0.451051	0.397257	0.397257	0.343925	0.345837	0.345837	0.345837	0.297785	0.297785	0.297785	0.292893	0.292893	0.292893	0.294649	0.292893	0.292893	0.292893	0.342442	0.342442	0.342442	0.344351	0.344351	0.344351
0.433907	0.433907	0.43228	0.43228	0.485553	0.485553	0.485553	0.485553	0.430655	0.430655	0.430655	0.430655	0.430655	0.430655	0.377409	0.377409	0.377409	0.377409	0.377409	0.377409	0.377409	0.377409	0.377409	0.377409	0.377409	0.377409	0.377409	0.378967	0.378967	0.378967	0.378967	0.433907	0.544092	0.650123	0.651629	0.651629	0.651629	0.650123	0.657037	0.658529	0.658529	0.657037	0.551656	0.441422	0.439789	0.439789	0.439789	0.439789	0.43228	0.430655
0.319408	0.319408	0.319408	0.319408	0.319408	0.319408	0.321234	0.315249	0.315249	0.315249	0.366561	0.528447	0.582784	0.582784	0.582784	0.582784	0.580743	0.580743	0.580743	0.580743	0.524263	0.362673	0.31344	0.315249	0.315249	0.315249	0.317063	0.317063	0.317063	0.317063	0.317063	0.317063	0.317063	0.315249	0.315249	0.317063	0.317063	0.317063	0.421089	0.421089	0.423136	0.423136	0.423136	0.423136	0.423136	0.423136	0.421089	0.477612	0.368511	0.368511
0.512266	0.512266	0.512266	0.512266	0.512266	0.454245	0.397441	0.397441	0.397441	0.397441	0.397441	0.397441	0.397441	0.397441	0.397441	0.397441	0.397441	0.397441	0.397441	0.397441	0.397441	0.397441	0.397441	0.397441	0.397441	0.454245	0.454245	0.454245	0.512266	0.512266	0.512266	0.512266	0.569958	0.569958	0.569958	0.512266	0.512266	0.512266	0.454245	0.454245	0.512266	0.512266	0.512266	0.512266	0.512266	0.512266	0.512266	0.62581	0.62581	0.678501
0.480631	0.482209	0.482209	0.482209	0.482209	0.482209	0.482209	0.427283	0.427283	0.427283	0.374094	0.378867	0.378867	0.380355	0.381846	0.383339	0.383339	0.383339	0.383339	0.383339	0.383339	0.377058	0.377058	0.375575	0.375575	0.374094	0.374094	0.374094	0.374094	0.374094	0.374094	0.374094	0.374094	0.374094	0.372616	0.372616	0.372616	0.372616	0.372616	0.425738	0.482209	0.482209	0.482209	0.482209	0.482209	0.482209	0.482209	0.482209	0.482209	0.427283
0.41523	0.41523	0.41523	0.41523	0.41523	0.41523	0.41523	0.41523	0.41523	0.41523	0.424317	0.424317	0.424317	0.424317	0.424317	0.424317	0.424317	0.424317	0.424317	0.424317	0.41523	0.41523	0.41523	0.41523	0.41523	0.41523	0.41523	0.41523	0.424317	0.424317	0.424317	0.424317	0.424317	0.424317	0.424317	0.424317	0.426471	0.426471	0.417371	0.417371	0.417371	0.417371	0.417371	0.419516	0.419516	0.428628	0.430788	0.430788	0.430788	0.430788
0.340363	0.340363	0.340363	0.340363	0.340363	0.340363	0.340363	0.334108	0.384684	0.437881	0.437881	0.492545	0.492545	0.492545	0.547389	0.547389	0.547389	0.547389	0.492545	0.437881	0.437881	0.384684	0.384684	0.384684	0.334108	0.334108	0.334108	0.334108	0.334108	0.334108	0.334108	0.334108	0.334108	0.334108	0.336101	0.336101	0.336101	0.336101	0.338099	0.340103	0.340103	0.340103	0.340103	0.340103	0.340103	0.340103	0.340103	0.342113	0.342113	0.340103
0.396801	0.396801	0.396801	0.396801	0.396801	0.396801	0.396801	0.396801	0.396801	0.396801	0.397789	0.397789	0.398778	0.398778	0.398778	0.399768	0.399768	0.399768	0.399768	0.45472	0.453696	0.453696	0.453696	0.453696	0.453696	0.452674	0.452674	0.452674	0.452674	0.452674	0.452674	0.453696	0.452674	0.452674	0.452674	0.452674	0.453696	0.453696	0.453696	0.398778	0.398778	0.397789	0.408507	0.408507	0.463731	0.51986	0.51883	0.51883	0.574483	0.574483
0.474341	0.474341	0.529388	0.529388	0.529388	0.529388	0.474341	0.41991	0.41991	0.41991	0.367361	0.367361	0.317785	0.317785	0.317785	0.317785	0.317785	0.317785	0.317785	0.367361	0.367361	0.367361	0.374627	0.374627	0.374627	0.374627	0.374627	0.376277	0.376277	0.326118	0.326118	0.327666	0.320844	0.320844	0.322379	0.322379	0.372281	0.370638	0.370638	0.370638	0.370638	0.368998	0.368998	0.368998	0.367361	0.367361	0.317785	0.317785	0.367361	0.367361
0.294623	0.294623	0.294623	0.294623	0.294623	0.294623	0.294623	0.294623	0.342281	0.400166	0.453911	0.453911	0.511004	0.565599	0.565599	0.618647	0.618647	0.620771	0.567812	0.506139	0.451321	0.451321	0.503886	0.44909	0.503886	0.44909	0.56081	0.614044	0.616178	0.616178	0.616178	0.616178	0.508392	0.512896	0.462503	0.466987	0.358692	0.307901	0.305984	0.305984	0.305984	0.305984	0.309825	0.305984	0.304074	0.30217	0.30217	0.30217	0.30217	0.30217
0.414888	0.414888	0.414888	0.414888	0.421063	0.421063	0.421063	0.421063	0.422757	0.424454	0.424454	0.424454	0.424454	0.424454	0.418265	0.418265	0.419957	0.419957	0.418265	0.416576	0.416576	0.416576	0.416576	0.416576	0.416576	0.416576	0.414888	0.414888	0.414888	0.414888	0.414888	0.414888	0.414888	0.414888	0.414888	0.414888	0.414888	0.414888	0.414888	0.414888	0.414888	0.469735	0.469735	0.469735	0.469735	0.469735	0.469735	0.469735	0.469735	0.473197
0.46227	0.46227	0.460203	0.51306	0.565626	0.510981	0.565626	0.565626	0.558584	0.558584	0.558584	0.558584	0.558584	0.50383	0.448985	0.395353	0.344127	0.344127	0.344127	0.344127	0.296285	0.296285	0.296285	0.296285	0.344127	0.344127	0.344127	0.344127	0.344127	0.344127	0.344127	0.344127	0.344127	0.344127	0.296285	0.296285	0.296285	0.296285	0.296285	0.296285	0.296285	0.296285	0.296285	0.296285	0.296285	0.296285	0.296285	0.296285	0.299766	0.299766
0.419329	0.419329	0.419329	0.419329	0.419329	0.419329	0.419329	0.419329	0.419329	0.419329	0.419329	0.419329	0.419329	0.419329	0.419329	0.419329	0.419329	0.419329	0.419329	0.419329	0.419329	0.419329	0.474201	0.474201	0.474201	0.474201	0.529704	0.529704	0.529704	0.529704	0.529704	0.531458	0.477715	0.477715	0.477715	0.477715	0.424483	0.424483	0.426205	0.426205	0.481231	0.481231	0.479473	0.479473	0.479473	0.479473	0.477715	0.477715	0.475958	0.475958
0.649979	0.596816	0.484692	0.484692	0.484692	0.484692	0.428498	0.374089	0.375662	0.375662	0.375662	0.375662	0.375662	0.375662	0.375662	0.375662	0.375662	0.375662	0.374089	0.374089	0.374089	0.374089	0.374089	0.374089	0.374089	0.374089	0.374089	0.374089	0.374089	0.374089	0.377237	0.377237	0.377237	0.377237	0.377237	0.377237	0.377237	0.378815	0.433436	0.433436	0.430142	0.486369	0.488046	0.601651	0.601651	0.601651	0.654546	0.653027	0.600042	0.600042
0.39358	0.399352	0.399352	0.399352	0.399352	0.399352	0.459359	0.459359	0.459359	0.459359	0.459359	0.453375	0.453375	0.453375	0.453375	0.453375	0.39358	0.39358	0.39358	0.39358	0.39358	0.39358	0.39358	0.39358	0.39358	0.39358	0.39358	0.39358	0.39358	0.39358	0.39358	0.39358	0.39358	0.39358	0.39358	0.39358	0.39358	0.397189	0.40081	0.40081	0.40081	0.40081	0.40081	0.40081	0.402624	0.402624	0.402624	0.398998	0.395383	0.395383
0.397674	0.403204	0.404134	0.404134	0.404134	0.404134	0.403204	0.402275	0.401346	0.401346	0.400418	0.394901	0.393979	0.393979	0.393979	0.393979	0.449112	0.449112	0.449112	0.449112	0.449112	0.449112	0.449112	0.449112	0.449112	0.449112	0.393979	0.393979	0.393979	0.393979	0.393979	0.393979	0.393979	0.393979	0.393979	0.393979	0.393979	0.393979	0.393979	0.393979	0.393979	0.449112	0.449112	0.449112	0.449112	0.505525	0.505525	0.505525	0.561797	0.561797
0.530715	0.47504	0.47504	0.419978	0.419978	0.419978	0.418629	0.418629	0.417281	0.415934	0.422179	0.422179	0.422179	0.422179	0.422179	0.422179	0.422179	0.422179	0.422179	0.422179	0.415934	0.415934	0.415934	0.415934	0.415934	0.415934	0.415934	0.415934	0.415934	0.415934	0.415934	0.415934	0.415934	0.415934	0.415934	0.415934	0.415934	0.415934	0.415934	0.415934	0.415934	0.415934	0.415934	0.415934	0.470896	0.470896	0.470896	0.470896	0.470896	0.470896
0.415337	0.416765	0.416765	0.416765	0.416765	0.416765	0.416765	0.416765	0.416765	0.416765	0.418194	0.416765	0.418194	0.418194	0.418194	0.418194	0.426213	0.426213	0.426213	0.426213	0.424776	0.487837	0.486369	0.494583	0.549834	0.549834	0.541685	0.541685	0.541685	0.541685	0.541685	0.478162	0.478162	0.469967	0.415337	0.415337	0.415337	0.415337	0.415337	0.415337	0.415337	0.415337	0.415337	0.415337	0.415337	0.415337	0.415337	0.415337	0.415337	0.415337
0.346585	0.346585	0.346585	0.346585	0.346585	0.337044	0.337044	0.337044	0.337044	0.337044	0.337044	0.337044	0.337044	0.337044	0.337044	0.337044	0.337044	0.387691	0.440888	0.440888	0.550173	0.603684	0.603684	0.605603	0.615686	0.615686	0.617585	0.564598	0.510093	0.564598	0.5121	0.5121	0.61948	0.617585	0.60752	0.60752	0.605603	0.605603	0.656635	0.605603	0.55216	0.497484	0.391511	0.391511	0.391511	0.40166	0.40166	0.40166	0.40166	0.40166
0.509185	0.509185	0.509185	0.509185	0.509185	0.453369	0.458369	0.403543	0.398701	0.398701	0.396997	0.396997	0.396997	0.396997	0.396997	0.398701	0.393879	0.393879	0.393879	0.393879	0.393879	0.393879	0.393879	0.393879	0.393879	0.392182	0.392182	0.392182	0.392182	0.392182	0.392182	0.392182	0.392182	0.392182	0.393879	0.395578	0.395578	0.505924	0.507702	0.507702	0.507702	0.563314	0.563314	0.563314	0.561564	0.559812	0.561564	0.450138	0.505924	0.505924
0.372711	0.372711	0.372711	0.372711	0.3784	0.3784	0.3784	0.3784	0.3784	0.3784	0.3784	0.3784	0.3784	0.3784	0.372711	0.425875	0.425875	0.425875	0.425875	0.48081	0.48081	0.483533	0.538924	0.538924	0.538924	0.538924	0.59337	0.59337	0.645614	0.595999	0.595999	0.59337	0.541633	0.541633	0.541633	0.486258	0.431218	0.431218	0.377826	0.375265	0.428544	0.431218	0.483533	0.483533	0.483533	0.483533	0.483533	0.483533	0.486258	0.494436
0.372536	0.373872	0.373872	0.429696	0.429696	0.431096	0.494345	0.494345	0.495772	0.495772	0.495772	0.494345	0.494345	0.436551	0.436551	0.435147	0.373872	0.373872	0.372536	0.372536	0.371203	0.371203	0.371203	0.371203	0.371203	0.371203	0.371203	0.371203	0.371203	0.371203	0.371203	0.371203	0.372536	0.372536	0.372536	0.373872	0.373872	0.373872	0.373872	0.373872	0.373872	0.373872	0.372536	0.372536	0.372536	0.371203	0.371203	0.371203	0.371203	0.371203
0.367201	0.419644	0.419644	0.419644	0.528913	0.528913	0.528913	0.528913	0.528913	0.473967	0.473967	0.419644	0.419644	0.473967	0.367201	0.367201	0.367201	0.367201	0.367201	0.367201	0.367201	0.367201	0.367201	0.317724	0.317724	0.317724	0.317724	0.369003	0.369003	0.369003	0.369003	0.370809	0.372618	0.372618	0.372618	0.425314	0.425314	0.370809	0.370809	0.372618	0.372618	0.372618	0.370809	0.370809	0.370809	0.321092	0.321092	0.321092	0.321092	0.319406
0.416634	0.422303	0.427993	0.427993	0.425994	0.425994	0.425994	0.425994	0.425994	0.425994	0.425994	0.420311	0.414649	0.414649	0.414649	0.414649	0.414649	0.414649	0.414649	0.414649	0.414649	0.414649	0.414649	0.414649	0.414649	0.414649	0.414649	0.414649	0.414649	0.414649	0.414649	0.414649	0.414649	0.414649	0.414649	0.414649	0.414649	0.414649	0.414649	0.418622	0.420612	0.420612	0.420612	0.420612	0.420612	0.420612	0.420612	0.420612	0.422605	0.418622
0.420852	0.420852	0.420852	0.420852	0.420852	0.420852	0.420852	0.420852	0.418453	0.418453	0.416058	0.416058	0.416058	0.416058	0.416058	0.416058	0.416058	0.416058	0.416058	0.416058	0.416058	0.416058	0.416058	0.416058	0.416058	0.416058	0.416058	0.416058	0.416058	0.416058	0.481225	0.481225	0.481225	0.481225	0.536284	0.590472	0.592851	0.592851	0.592851	0.592851	0.527951	0.538732	0.592851	0.592851	0.541179	0.486145	0.483685	0.483685	0.486145	0.493529
0.364649	0.471398	0.471398	0.471398	0.471398	0.471398	0.471398	0.471398	0.417052	0.417052	0.417052	0.31527	0.31527	0.371294	0.371294	0.371294	0.371294	0.371294	0.424015	0.424015	0.424015	0.424015	0.424015	0.364649	0.364649	0.364649	0.364649	0.364649	0.31527	0.31527	0.31527	0.31527	0.31527	0.31527	0.316855	0.316855	0.366349	0.418835	0.418835	0.418835	0.418835	0.418835	0.418835	0.418835	0.417052	0.417052	0.364649	0.31527	0.31527	0.31527
0.522295	0.467253	0.412997	0.412997	0.412997	0.412997	0.360774	0.360774	0.360774	0.354363	0.354363	0.354363	0.354363	0.406247	0.406247	0.406247	0.406247	0.406247	0.406247	0.460312	0.460312	0.460312	0.460312	0.406247	0.406247	0.406247	0.406247	0.406247	0.406247	0.354363	0.354363	0.354363	0.354363	0.406247	0.515327	0.517243	0.517243	0.524208	0.524208	0.524208	0.524208	0.524208	0.524208	0.469163	0.362545	0.360774	0.360774	0.354363	0.354363	0.35612
0.375592	0.375592	0.428408	0.428408	0.430463	0.485002	0.5399	0.487097	0.487097	0.487097	0.487097	0.487097	0.432521	0.432521	0.430463	0.377561	0.377561	0.325579	0.325579	0.325579	0.325579	0.325579	0.325579	0.325579	0.334333	0.334333	0.293718	0.341314	0.341314	0.341314	0.341314	0.341314	0.341314	0.341314	0.334333	0.384923	0.430463	0.379535	0.379535	0.379535	0.381512	0.381512	0.381512	0.381512	0.379535	0.329273	0.282636	0.28434	0.28434	0.28434
0.3743	0.3743	0.3743	0.376814	0.376814	0.376814	0.376814	0.376814	0.376814	0.376814	0.376814	0.376814	0.376814	0.3743	0.429357	0.429357	0.429357	0.429357	0.429357	0.483543	0.483543	0.483543	0.483543	0.483543	0.426733	0.426733	0.426733	0.480866	0.480866	0.426733	0.429357	0.429357	0.429357	0.429357	0.429357	0.429357	0.483543	0.483543	0.538117	0.540781	0.540781	0.543442	0.543442	0.556491	0.556491	0.559135	0.504758	0.452923	0.40209	0.399515
0.418475	0.418475	0.418475	0.418475	0.418475	0.418475	0.418475	0.418475	0.418475	0.419806	0.421139	0.421139	0.422473	0.422473	0.422473	0.422473	0.422473	0.422473	0.422473	0.421139	0.419806	0.419806	0.418475	0.418475	0.418475	0.473425	0.473425	0.473425	0.473425	0.473425	0.473425	0.473425	0.473425	0.529027	0.529027	0.473425	0.473425	0.473425	0.473425	0.473425	0.473425	0.473425	0.473425	0.418475	0.418475	0.418475	0.418475	0.418475	0.418475	0.473425
0.451587	0.50719	0.50719	0.50719	0.50719	0.451587	0.451587	0.451587	0.451587	0.451587	0.451587	0.397168	0.397168	0.397168	0.397168	0.397168	0.397168	0.397168	0.397168	0.397168	0.397168	0.397168	0.397168	0.397168	0.397168	0.397168	0.397168	0.451587	0.50719	0.50719	0.50719	0.50719	0.50719	0.50719	0.509118	0.564513	0.566409	0.512975	0.512975	0.512975	0.570195	0.570195	0.570195	0.570195	0.568303	0.512975	0.511047	0.511047	0.455412	0.511047
0.493624	0.493624	0.439168	0.439168	0.439168	0.439168	0.439168	0.435982	0.383075	0.33568	0.33568	0.33568	0.33568	0.33568	0.386139	0.386139	0.386139	0.439168	0.439168	0.435982	0.435982	0.435982	0.435982	0.435982	0.383075	0.383075	0.383075	0.332799	0.332799	0.383075	0.383075	0.383075	0.386139	0.395384	0.514058	0.514058	0.514058	0.517291	0.527998	0.476523	0.482985	0.482985	0.482985	0.531223	0.415085	0.415085	0.415085	0.411946	0.404705	0.407828
0.487757	0.487757	0.487757	0.492742	0.43754	0.383842	0.444917	0.447382	0.449849	0.449849	0.50521	0.50521	0.50521	0.500223	0.500223	0.500223	0.43754	0.381485	0.379134	0.379134	0.328419	0.328419	0.334815	0.334815	0.341272	0.341272	0.341272	0.341272	0.341272	0.341272	0.341272	0.341272	0.334815	0.334815	0.328419	0.328419	0.328419	0.379134	0.379134	0.379134	0.379134	0.379134	0.381485	0.386203	0.386203	0.442455	0.447382	0.395703	0.50521	0.50521
0.392696	0.392696	0.398337	0.398337	0.458031	0.458031	0.458031	0.458031	0.458031	0.458031	0.458031	0.458031	0.45218	0.45218	0.392696	0.392696	0.392696	0.392696	0.392696	0.392696	0.392696	0.392696	0.392696	0.392696	0.392696	0.392696	0.392696	0.392696	0.392696	0.392696	0.392696	0.392696	0.392696	0.392696	0.392696	0.392696	0.392696	0.392696	0.392696	0.392696	0.392696	0.392696	0.397389	0.397389	0.397389	0.397389	0.397389	0.399743	0.399743	0.402102
0.417461	0.417461	0.417461	0.417461	0.417461	0.417461	0.417461	0.417461	0.417461	0.417461	0.417461	0.417461	0.417461	0.417461	0.417461	0.417461	0.417461	0.417461	0.417461	0.417461	0.417461	0.417461	0.473181	0.473181	0.473181	0.473181	0.473181	0.473181	0.473181	0.473181	0.473181	0.473181	0.417461	0.417461	0.417461	0.417461	0.417461	0.417461	0.529577	0.529577	0.533741	0.533741	0.589282	0.644554	0.69445	0.69445	0.69445	0.69445	0.591304	0.591304
0.373508	0.427104	0.427104	0.427104	0.427104	0.431478	0.485301	0.485301	0.485301	0.483675	0.483675	0.428287	0.428287	0.428287	0.432663	0.428287	0.374639	0.374639	0.374639	0.374639	0.37883	0.432663	0.43705	0.43705	0.432663	0.432663	0.432663	0.432663	0.488134	0.488134	0.483675	0.428287	0.423922	0.425512	0.425512	0.425512	0.425512	0.425512	0.371986	0.371986	0.371986	0.425512	0.480844	0.479219	0.480844	0.480844	0.480844	0.480844	0.480844	0.480844
0.3543	0.3543	0.3543	0.3543	0.3543	0.3543	0.356554	0.358815	0.519294	0.519294	0.519294	0.519294	0.519294	0.519294	0.519294	0.519294	0.516838	0.51438	0.3543	0.3543	0.3543	0.3543	0.3543	0.3543	0.3543	0.3543	0.364098	0.364098	0.364098	0.364098	0.364098	0.364098	0.364098	0.364098	0.364098	0.364098	0.3543	0.3543	0.405898	0.405898	0.462106	0.464553	0.464553	0.467001	0.480066	0.480066	0.482523	0.482523	0.428205	0.428205
0.397463	0.397463	0.397463	0.397463	0.397463	0.395854	0.397463	0.402304	0.405543	0.405543	0.405543	0.405543	0.405543	0.405543	0.405543	0.405543	0.398085	0.447126	0.443804	0.443804	0.443804	0.443804	0.443804	0.445464	0.445464	0.445464	0.445464	0.391657	0.391657	0.391657	0.391657	0.391657	0.391657	0.390056	0.443804	0.443804	0.443804	0.443804	0.555684	0.555684	0.555684	0.555684	0.555684	0.557344	0.502262	0.503944	0.503944	0.503944	0.393261	0.393261
0.421491	0.421491	0.421491	0.421491	0.419858	0.419858	0.419858	0.419858	0.419858	0.419858	0.419858	0.419858	0.419858	0.419858	0.419858	0.419858	0.419858	0.419858	0.419858	0.419858	0.419858	0.419858	0.419858	0.419858	0.419858	0.419858	0.419858	0.419858	0.419858	0.427345	0.428986	0.430628	0.430628	0.430628	0.430628	0.430628	0.485474	0.485474	0.485474	0.477818	0.476146	0.474475	0.474475	0.474475	0.474475	0.474475	0.419858	0.419858	0.419858	0.419858
0.404492	0.404492	0.404492	0.396787	0.396787	0.396787	0.396787	0.396787	0.394915	0.394915	0.394915	0.394915	0.394915	0.394915	0.448752	0.448752	0.456701	0.456701	0.452692	0.452692	0.452692	0.452692	0.452692	0.456701	0.402607	0.402607	0.452755	0.452755	0.452755	0.50988	0.564761	0.568732	0.568732	0.620007	0.672308	0.672308	0.6181	0.668736	0.670525	0.6181	0.564761	0.564761	0.566748	0.50988	0.452755	0.452755	0.452755	0.398786	0.396849	0.396849
0.428245	0.428245	0.428245	0.428245	0.428245	0.428245	0.428245	0.428245	0.428245	0.375054	0.375054	0.375054	0.375054	0.375054	0.375054	0.428245	0.428245	0.428245	0.428245	0.428245	0.428245	0.428245	0.428245	0.428245	0.428245	0.375054	0.375054	0.375054	0.375054	0.375054	0.375054	0.375054	0.375054	0.375054	0.375054	0.375054	0.375054	0.375054	0.375054	0.375054	0.430907	0.430907	0.430907	0.485861	0.488574	0.491289	0.491289	0.491289	0.496719	0.496719
0.426438	0.426438	0.373565	0.373565	0.373565	0.373565	0.373565	0.371731	0.371731	0.371731	0.424521	0.424521	0.424521	0.426438	0.426438	0.428357	0.430279	0.430279	0.437034	0.491837	0.437034	0.437034	0.437034	0.435105	0.435105	0.433179	0.431254	0.431254	0.426438	0.373565	0.426438	0.536114	0.536114	0.59221	0.644205	0.694673	0.694673	0.694673	0.693007	0.693007	0.646	0.543907	0.543907	0.486924	0.432203	0.377243	0.377243	0.377243	0.377243	0.377243
0.374995	0.374995	0.374995	0.374995	0.374995	0.428346	0.430353	0.430353	0.430353	0.432362	0.432362	0.489555	0.489555	0.489555	0.487509	0.432362	0.430353	0.430353	0.430353	0.428346	0.428346	0.373077	0.373077	0.373077	0.379975	0.433544	0.488712	0.490759	0.492806	0.494853	0.494853	0.494853	0.550244	0.550244	0.542962	0.487509	0.487509	0.59737	0.59737	0.59737	0.59737	0.59737	0.542962	0.542962	0.544994	0.547024	0.547024	0.434373	0.436386	0.489555
0.3772	0.3772	0.3772	0.3772	0.430764	0.430764	0.485997	0.487582	0.485997	0.485997	0.485997	0.485997	0.485997	0.485997	0.430764	0.430764	0.3772	0.375712	0.375712	0.375712	0.375712	0.375712	0.375712	0.375712	0.375712	0.375712	0.375712	0.375712	0.375712	0.3772	0.430764	0.430764	0.430764	0.430764	0.430764	0.430764	0.430764	0.430764	0.430764	0.429209	0.375712	0.375712	0.3772	0.3772	0.3772	0.430764	0.430764	0.485997	0.485997	0.485997
0.391397	0.391397	0.391397	0.391397	0.391397	0.391397	0.391397	0.391397	0.445215	0.445215	0.445215	0.445215	0.445215	0.445215	0.445215	0.445215	0.445215	0.450554	0.396552	0.404248	0.404248	0.404248	0.404248	0.404248	0.404248	0.406773	0.409302	0.404092	0.404092	0.398904	0.398904	0.398904	0.455582	0.455582	0.455582	0.452986	0.452986	0.455582	0.455582	0.563217	0.563217	0.565791	0.510818	0.510818	0.510818	0.570928	0.568361	0.565791	0.568361	0.45818
0.435964	0.435964	0.435964	0.435964	0.435964	0.488437	0.481622	0.427074	0.427074	0.427074	0.427074	0.427074	0.427074	0.427074	0.427074	0.374243	0.374243	0.374243	0.374243	0.374243	0.374243	0.374243	0.374243	0.376343	0.376343	0.376343	0.376343	0.376343	0.376343	0.376343	0.376343	0.376343	0.376343	0.376343	0.376343	0.376343	0.376343	0.376343	0.376343	0.435964	0.435964	0.440374	0.440374	0.438168	0.438168	0.438168	0.440374	0.440374	0.440374	0.380557
0.395289	0.395289	0.395289	0.396787	0.396787	0.396787	0.396787	0.396787	0.396787	0.396787	0.396787	0.396787	0.396787	0.449445	0.449445	0.449445	0.449445	0.449445	0.449445	0.455915	0.455915	0.455915	0.455915	0.401548	0.401548	0.401548	0.401548	0.401548	0.401548	0.395289	0.395289	0.401548	0.40784	0.409353	0.465514	0.465514	0.467072	0.467072	0.473578	0.473578	0.529075	0.522564	0.516045	0.514481	0.457468	0.457468	0.455915	0.455915	0.449445	0.449445
0.504073	0.448964	0.395079	0.395079	0.39351	0.39351	0.39351	0.39351	0.39351	0.39351	0.39351	0.39351	0.39351	0.39351	0.39351	0.39351	0.39351	0.39351	0.454105	0.457365	0.460629	0.573864	0.575471	0.575471	0.577075	0.578678	0.578678	0.578678	0.51721	0.513927	0.510643	0.398225	0.396651	0.396651	0.395079	0.39351	0.39351	0.39351	0.39351	0.39351	0.39351	0.39351	0.39351	0.39351	0.39351	0.39351	0.39351	0.39351	0.395079	0.395079
0.393798	0.393798	0.393798	0.393798	0.402693	0.402693	0.402693	0.402693	0.402693	0.402693	0.402693	0.402693	0.402693	0.402693	0.447239	0.447239	0.447239	0.447239	0.447239	0.447239	0.447239	0.447239	0.447239	0.447239	0.393798	0.393798	0.393798	0.393798	0.393798	0.393798	0.393798	0.393798	0.393798	0.393798	0.393798	0.393798	0.501927	0.501927	0.501927	0.501927	0.501927	0.50435	0.50435	0.516047	0.516047	0.518467	0.409706	0.409706	0.412053	0.412053
0.428182	0.428182	0.428182	0.428182	0.428182	0.428182	0.428182	0.426601	0.485582	0.435423	0.435423	0.435423	0.435423	0.435423	0.435423	0.435423	0.435423	0.435423	0.376538	0.37157	0.37157	0.37157	0.37157	0.37157	0.37157	0.37157	0.37157	0.37157	0.37157	0.37157	0.37157	0.37157	0.37157	0.37157	0.37157	0.37308	0.426601	0.426601	0.426601	0.426601	0.428182	0.428182	0.539247	0.539247	0.539247	0.537641	0.481897	0.481897	0.481897	0.481897
0.373545	0.373545	0.373545	0.373545	0.379966	0.382008	0.382008	0.48991	0.48991	0.48991	0.48991	0.48991	0.48991	0.48991	0.48308	0.480917	0.480917	0.373545	0.373545	0.373545	0.373545	0.373545	0.373545	0.373545	0.373545	0.373545	0.373545	0.373545	0.373545	0.373545	0.373545	0.373545	0.373545	0.373545	0.373545	0.373545	0.373545	0.373545	0.373545	0.373545	0.373545	0.373545	0.373545	0.373545	0.373545	0.373545	0.373545	0.375574	0.377607	0.379644
0.58898	0.483492	0.483492	0.483492	0.482058	0.424282	0.42288	0.42148	0.420081	0.420081	0.418683	0.412898	0.412898	0.412898	0.412898	0.412898	0.412898	0.412898	0.412898	0.412898	0.420081	0.420081	0.420081	0.42148	0.42148	0.42148	0.42148	0.42148	0.42148	0.42148	0.41429	0.41429	0.41429	0.412898	0.412898	0.412898	0.412898	0.412898	0.412898	0.412898	0.412898	0.412898	0.412898	0.412898	0.412898	0.412898	0.412898	0.412898	0.412898	0.412898
0.397532	0.397532	0.397532	0.378672	0.378672	0.378672	0.378672	0.378672	0.430889	0.430889	0.430889	0.430889	0.48469	0.48469	0.48469	0.48469	0.48469	0.48469	0.430889	0.430889	0.430889	0.430889	0.378672	0.378672	0.378672	0.378672	0.378672	0.378672	0.378672	0.378672	0.378672	0.378672	0.380125	0.380125	0.380125	0.380125	0.399011	0.399011	0.400492	0.400492	0.419705	0.419705	0.418202	0.418202	0.418202	0.418202	0.418202	0.418202	0.436126	0.436126
0.381579	0.379213	0.432376	0.431145	0.431145	0.431145	0.485891	0.485891	0.487145	0.487145	0.487145	0.487145	0.431145	0.431145	0.431145	0.431145	0.378031	0.378031	0.376852	0.376852	0.376852	0.376852	0.376852	0.376852	0.376852	0.376852	0.376852	0.376852	0.376852	0.376852	0.376852	0.376852	0.376852	0.378031	0.378031	0.378031	0.378031	0.378031	0.378031	0.431145	0.431145	0.431145	0.485891	0.53973	0.53973	0.570672	0.570672	0.570672	0.570672	0.515961
0.314694	0.314694	0.364042	0.416426	0.416426	0.470767	0.470767	0.470767	0.470767	0.470767	0.470767	0.525811	0.470767	0.416426	0.416426	0.364042	0.364042	0.416426	0.418169	0.425144	0.425144	0.425144	0.425144	0.425144	0.425144	0.425144	0.425144	0.372364	0.37069	0.364042	0.364042	0.314694	0.314694	0.314694	0.314694	0.316242	0.365703	0.367368	0.367368	0.421662	0.421662	0.421662	0.421662	0.421662	0.421662	0.419914	0.367368	0.365703	0.365703	0.314694
0.395442	0.395442	0.395442	0.395442	0.395442	0.397362	0.397362	0.397362	0.397362	0.397362	0.397362	0.397362	0.397362	0.397362	0.397362	0.450279	0.450279	0.450279	0.450279	0.450279	0.450279	0.450279	0.450279	0.450279	0.450279	0.395442	0.395442	0.395442	0.395442	0.395442	0.395442	0.395442	0.395442	0.395442	0.450279	0.450279	0.450279	0.450279	0.450279	0.454256	0.454256	0.454256	0.454256	0.454256	0.399287	0.399287	0.454256	0.454256	0.510365	0.568184
0.398451	0.398451	0.398451	0.398451	0.398451	0.398451	0.398451	0.452735	0.452735	0.452735	0.447194	0.447194	0.447194	0.448923	0.454468	0.454468	0.454468	0.400128	0.400128	0.400128	0.400128	0.400128	0.400128	0.398451	0.393097	0.393097	0.393097	0.393097	0.393097	0.393097	0.393097	0.393097	0.393097	0.447194	0.448923	0.448923	0.450653	0.450653	0.450653	0.450653	0.450653	0.450653	0.450653	0.396439	0.448923	0.450653	0.448923	0.448923	0.448923	0.448923
0.440404	0.440404	0.442652	0.442652	0.454309	0.454309	0.454309	0.400193	0.400193	0.400193	0.411558	0.411558	0.409352	0.409352	0.398007	0.398007	0.398007	0.398007	0.398007	0.398007	0.386771	0.386771	0.386771	0.386771	0.440404	0.440404	0.45205	0.45205	0.45205	0.45205	0.45205	0.454309	0.458833	0.516359	0.461097	0.465631	0.456186	0.456186	0.456186	0.458449	0.458449	0.456186	0.506861	0.504582	0.506861	0.502303	0.502303	0.518635	0.530389	0.528117
0.396864	0.396864	0.396864	0.396864	0.396864	0.450776	0.450776	0.450776	0.450776	0.450776	0.450776	0.450776	0.450776	0.450776	0.450776	0.396864	0.396864	0.396864	0.396864	0.396864	0.396864	0.396864	0.396864	0.396864	0.396864	0.396864	0.396864	0.396864	0.403988	0.403988	0.406346	0.406346	0.406346	0.406346	0.406346	0.406346	0.460562	0.460562	0.453199	0.453199	0.450776	0.455625	0.458052	0.515648	0.515648	0.515648	0.460482	0.460482	0.460482	0.460482
0.394354	0.394354	0.394354	0.394354	0.394354	0.447236	0.447236	0.447236	0.447236	0.447236	0.447236	0.447236	0.447236	0.447236	0.447236	0.394354	0.394354	0.394354	0.394354	0.394354	0.394354	0.394354	0.394354	0.394354	0.394354	0.394354	0.394354	0.394354	0.394354	0.394354	0.447236	0.447236	0.447236	0.447236	0.447236	0.447236	0.447236	0.451367	0.451367	0.451367	0.402355	0.410408	0.414453	0.414453	0.41851	0.436957	0.436957	0.436957	0.441068	0.445187
0.47584	0.47584	0.47584	0.47584	0.418561	0.418561	0.418561	0.418561	0.416123	0.412233	0.412233	0.412233	0.412233	0.412233	0.412233	0.412233	0.412233	0.412233	0.412233	0.412233	0.412233	0.412233	0.412233	0.412233	0.416123	0.416123	0.416123	0.416123	0.416123	0.416123	0.416123	0.416123	0.416123	0.416123	0.412233	0.412233	0.412233	0.412233	0.414665	0.414665	0.414665	0.52977	0.532267	0.532267	0.591759	0.64639	0.648678	0.648678	0.69956	0.701663
0.354363	0.354363	0.354363	0.354363	0.354363	0.354363	0.354363	0.354363	0.354363	0.354363	0.354363	0.354363	0.354363	0.354363	0.354363	0.354363	0.406247	0.515327	0.522295	0.522295	0.522295	0.522295	0.522295	0.522295	0.522295	0.522295	0.467253	0.360774	0.354363	0.354363	0.354363	0.354363	0.354363	0.354363	0.354363	0.354363	0.354363	0.406247	0.460312	0.460312	0.460312	0.460312	0.460312	0.460312	0.460312	0.460312	0.460312	0.406247	0.35612	0.35612
0.418723	0.418723	0.418723	0.418723	0.418723	0.418723	0.418723	0.418723	0.417032	0.417032	0.420417	0.420417	0.420417	0.422113	0.422113	0.422113	0.422113	0.422113	0.422113	0.422113	0.418723	0.418723	0.418723	0.417032	0.417032	0.417032	0.417032	0.418723	0.418723	0.418723	0.420417	0.42381	0.42381	0.42381	0.480236	0.535442	0.535442	0.533711	0.533711	0.533711	0.53198	0.528515	0.528515	0.528515	0.471563	0.417032	0.418723	0.418723	0.420417	0.420417
0.419392	0.419392	0.419392	0.419392	0.419392	0.419392	0.419392	0.419392	0.419392	0.419392	0.419392	0.419392	0.419392	0.419392	0.419392	0.419392	0.419392	0.419392	0.419392	0.419392	0.419392	0.419392	0.419392	0.419392	0.419392	0.419392	0.419392	0.419392	0.419392	0.4208	0.476205	0.476205	0.483415	0.483415	0.483415	0.483415	0.484859	0.484859	0.540823	0.539387	0.539387	0.594383	0.587399	0.587399	0.587399	0.587399	0.585998	0.585998	0.530763	0.530763
0.416381	0.416381	0.416381	0.416381	0.416381	0.416381	0.416381	0.416381	0.416381	0.416381	0.416381	0.416381	0.416381	0.416381	0.416381	0.416381	0.416381	0.416381	0.416381	0.416381	0.416381	0.416381	0.416381	0.416381	0.416381	0.416381	0.416381	0.416381	0.416381	0.416381	0.416381	0.416381	0.419307	0.474024	0.529372	0.529372	0.529372	0.636653	0.636653	0.636653	0.649383	0.649383	0.646639	0.594518	0.543163	0.543163	0.543163	0.438784	0.552103	0.555076
0.415723	0.415723	0.415723	0.417826	0.417826	0.415723	0.415723	0.415723	0.415723	0.417826	0.419932	0.419932	0.426044	0.42393	0.42393	0.42393	0.42393	0.42393	0.42393	0.421819	0.41971	0.41971	0.413623	0.413623	0.468329	0.578705	0.631723	0.631723	0.631723	0.681739	0.727887	0.809312	0.810644	0.811968	0.777187	0.69105	0.641729	0.641729	0.641729	0.589215	0.534586	0.419932	0.417826	0.415723	0.413623	0.415723	0.415723	0.422041	0.476955	0.476955
0.296072	0.296072	0.296072	0.296072	0.296072	0.296072	0.296072	0.296072	0.296072	0.296072	0.296072	0.395184	0.396893	0.450617	0.452387	0.454158	0.510876	0.512662	0.512662	0.512662	0.620379	0.512662	0.569069	0.578459	0.629379	0.627711	0.626039	0.624364	0.624364	0.624364	0.516898	0.516898	0.458365	0.395184	0.343932	0.395184	0.343932	0.395184	0.448848	0.448848	0.448848	0.503731	0.505517	0.505517	0.505517	0.450617	0.450617	0.396893	0.345546	0.347164
0.419858	0.419858	0.419858	0.419858	0.419858	0.419858	0.419858	0.419858	0.419858	0.419858	0.419858	0.419858	0.419858	0.419858	0.419858	0.419858	0.419858	0.419858	0.419858	0.419858	0.419858	0.419858	0.419858	0.419858	0.419858	0.419858	0.419858	0.419858	0.419858	0.419858	0.419858	0.419858	0.421491	0.421491	0.428986	0.432273	0.432273	0.432273	0.433918	0.433918	0.433918	0.433918	0.432273	0.432273	0.424763	0.421491	0.421491	0.421491	0.419858	0.419858
0.437745	0.547784	0.547784	0.547784	0.549406	0.551027	0.49595	0.440972	0.440972	0.440972	0.440972	0.336427	0.336427	0.336427	0.334966	0.333509	0.333509	0.333509	0.333509	0.333509	0.339661	0.341132	0.341132	0.3924	0.449395	0.449395	0.449395	0.449395	0.449395	0.449395	0.442587	0.551027	0.551027	0.49595	0.437745	0.437745	0.437745	0.439358	0.446156	0.446156	0.446156	0.341132	0.341132	0.341132	0.341132	0.341132	0.3924	0.39084	0.3843	0.3843
0.418455	0.418455	0.418455	0.418455	0.418455	0.418455	0.418455	0.418455	0.418455	0.418455	0.418455	0.418455	0.418455	0.418455	0.418455	0.418455	0.418455	0.418455	0.418455	0.418455	0.418455	0.418455	0.418455	0.418455	0.418455	0.418455	0.418455	0.418455	0.418455	0.418455	0.418455	0.418455	0.418455	0.418455	0.418455	0.418455	0.418455	0.475019	0.475019	0.636073	0.638305	0.638305	0.638305	0.640532	0.640532	0.652505	0.654691	0.601234	0.601234	0.438376
0.38417	0.38417	0.374078	0.374078	0.374078	0.426751	0.426751	0.426751	0.424389	0.424389	0.424389	0.426751	0.431483	0.431483	0.433854	0.380888	0.380888	0.380888	0.380888	0.433854	0.433854	0.431483	0.426751	0.426751	0.424389	0.424389	0.424389	0.424389	0.424389	0.37182	0.37182	0.37182	0.37182	0.37182	0.37182	0.37182	0.374078	0.426751	0.426751	0.426751	0.426751	0.426751	0.44203	0.444413	0.4468	0.501507	0.499092	0.4468	0.449188	0.449188
0.418074	0.420983	0.420983	0.420983	0.420983	0.420983	0.418074	0.418074	0.415169	0.415169	0.415169	0.412271	0.412271	0.412271	0.412271	0.412271	0.412271	0.412271	0.412271	0.412271	0.412271	0.412271	0.412271	0.412271	0.412271	0.412271	0.412271	0.412271	0.412271	0.412271	0.467645	0.467645	0.467645	0.467645	0.526807	0.686171	0.688738	0.688738	0.691294	0.693838	0.696371	0.696371	0.696371	0.741745	0.696371	0.541672	0.538704	0.59965	0.596778	0.59965
0.356056	0.356056	0.408121	0.408121	0.408121	0.408121	0.408121	0.408121	0.408121	0.408121	0.402497	0.402497	0.350724	0.350724	0.350724	0.350724	0.350724	0.402497	0.408121	0.464692	0.464692	0.464692	0.464692	0.464692	0.464692	0.464692	0.464692	0.410414	0.404779	0.350724	0.350724	0.350724	0.350724	0.350724	0.350724	0.350724	0.350724	0.350724	0.350724	0.350724	0.350724	0.350724	0.350724	0.352886	0.407066	0.407066	0.407066	0.407066	0.409357	0.411651
0.39816	0.39816	0.39816	0.39816	0.39816	0.39816	0.39816	0.39816	0.39816	0.39816	0.39816	0.39816	0.39816	0.39816	0.39816	0.39816	0.39816	0.452053	0.452053	0.452053	0.452053	0.452053	0.452053	0.452053	0.452053	0.452053	0.452053	0.39816	0.39816	0.39816	0.39816	0.39816	0.39816	0.39816	0.39816	0.399836	0.399836	0.399836	0.399836	0.399836	0.453785	0.455518	0.455518	0.466306	0.466306	0.464567	0.464567	0.464567	0.464567	0.464567
0.358489	0.358489	0.358489	0.358489	0.358489	0.358489	0.363744	0.423759	0.42173	0.42173	0.42173	0.423759	0.478348	0.535528	0.537596	0.537596	0.53193	0.474741	0.420232	0.420232	0.420232	0.418207	0.370969	0.319281	0.317476	0.317476	0.317476	0.361821	0.361821	0.361821	0.361821	0.361821	0.356579	0.410663	0.410663	0.412677	0.412677	0.360404	0.360404	0.360404	0.414694	0.414694	0.414694	0.360404	0.360404	0.360404	0.362323	0.364246	0.364246	0.364246
0.352917	0.352917	0.352917	0.352917	0.352917	0.352917	0.352917	0.352917	0.352917	0.352917	0.352917	0.352917	0.354427	0.360887	0.413185	0.414788	0.414788	0.525929	0.525929	0.525929	0.525929	0.525929	0.524281	0.517264	0.462167	0.460526	0.460526	0.352917	0.352917	0.352917	0.352917	0.352917	0.352917	0.352917	0.352917	0.352917	0.352917	0.352917	0.352917	0.352917	0.352917	0.352917	0.352917	0.352917	0.352917	0.352917	0.352917	0.352917	0.352917	0.352917
0.512537	0.512537	0.518905	0.518905	0.518905	0.518905	0.463771	0.409509	0.409509	0.415689	0.361647	0.361647	0.355781	0.355781	0.355781	0.355781	0.355781	0.355781	0.355781	0.349959	0.354683	0.354683	0.356265	0.357849	0.357849	0.357849	0.357849	0.357849	0.357849	0.359436	0.354683	0.354683	0.353105	0.403358	0.403358	0.403358	0.403358	0.403358	0.403358	0.401698	0.401698	0.401698	0.401698	0.349959	0.349959	0.351531	0.351531	0.351531	0.351531	0.351531
0.41241	0.41241	0.41241	0.41241	0.466112	0.466112	0.466112	0.466112	0.464335	0.462558	0.460783	0.460783	0.407227	0.407227	0.355788	0.355788	0.355788	0.407227	0.407227	0.407227	0.407227	0.407227	0.407227	0.407227	0.407227	0.408952	0.408952	0.357427	0.357427	0.357427	0.35907	0.35907	0.35907	0.35907	0.35907	0.41068	0.41068	0.41068	0.41068	0.464335	0.462558	0.476789	0.476789	0.491058	0.491058	0.435077	0.435077	0.435077	0.436834	0.38577
0.375662	0.375662	0.375662	0.375662	0.375662	0.375662	0.375662	0.430142	0.430142	0.430142	0.428498	0.428498	0.428498	0.428498	0.428498	0.428498	0.484692	0.428498	0.428498	0.428498	0.428498	0.428498	0.435116	0.436767	0.436767	0.436767	0.38201	0.388398	0.388398	0.388398	0.388398	0.388398	0.38201	0.38201	0.383595	0.383595	0.383595	0.377237	0.431788	0.431788	0.488046	0.544607	0.544607	0.600042	0.600042	0.653027	0.653027	0.653027	0.600042	0.600042
0.478485	0.478485	0.478485	0.478485	0.417184	0.417184	0.417184	0.423396	0.423396	0.423396	0.423396	0.423396	0.423396	0.423396	0.423396	0.423396	0.423396	0.417184	0.417184	0.417184	0.417184	0.417184	0.417184	0.417184	0.417184	0.417184	0.417184	0.417184	0.417184	0.417184	0.423396	0.424947	0.424947	0.424947	0.48007	0.48007	0.48007	0.48007	0.48007	0.48007	0.529335	0.527753	0.527753	0.527753	0.472127	0.472127	0.472127	0.472127	0.472127	0.472127
0.421094	0.422536	0.422536	0.423979	0.423979	0.423979	0.423979	0.422536	0.421094	0.421094	0.421094	0.419653	0.419653	0.418214	0.418214	0.418214	0.418214	0.418214	0.418214	0.416777	0.416777	0.416777	0.47137	0.47905	0.534327	0.588773	0.64113	0.690326	0.690326	0.690326	0.690326	0.690326	0.64113	0.634013	0.581297	0.52813	0.475791	0.421094	0.477266	0.534019	0.534019	0.534019	0.535489	0.535489	0.535489	0.534019	0.531075	0.531075	0.474317	0.418214
0.422874	0.429415	0.429415	0.422874	0.422874	0.422874	0.422874	0.422874	0.424617	0.424617	0.424617	0.418096	0.418096	0.418096	0.418096	0.418096	0.418096	0.418096	0.416359	0.416359	0.416359	0.416359	0.416359	0.416359	0.416359	0.416359	0.416359	0.416359	0.416359	0.416359	0.416359	0.416359	0.416359	0.416359	0.416359	0.418096	0.418096	0.418096	0.418096	0.418096	0.418096	0.418096	0.419834	0.419834	0.419834	0.418096	0.418096	0.418096	0.418096	0.418096
0.395393	0.395393	0.395393	0.395393	0.395393	0.395393	0.395393	0.395393	0.395393	0.449043	0.449043	0.449043	0.449043	0.449043	0.449043	0.449043	0.449043	0.449043	0.449043	0.395393	0.395393	0.40169	0.40169	0.40169	0.408701	0.408701	0.408701	0.411879	0.411879	0.411879	0.415065	0.408701	0.408701	0.408701	0.40169	0.45555	0.510471	0.507188	0.618268	0.618268	0.668712	0.668712	0.671615	0.674506	0.677383	0.627525	0.578005	0.581206	0.46861	0.471882
0.51017	0.51017	0.51017	0.51017	0.455057	0.453018	0.458963	0.458963	0.458963	0.399048	0.399048	0.399048	0.399048	0.399048	0.399048	0.399048	0.393315	0.393315	0.393315	0.393315	0.393315	0.393315	0.393315	0.393315	0.393315	0.393315	0.393315	0.39528	0.39528	0.39528	0.39528	0.39528	0.39528	0.39528	0.39528	0.39528	0.39528	0.39528	0.39528	0.39528	0.397248	0.39922	0.39922	0.39922	0.39922	0.39922	0.39922	0.397248	0.397248	0.397248
0.491231	0.48759	0.48048	0.48048	0.423139	0.423139	0.419587	0.419587	0.419587	0.419587	0.364415	0.419587	0.419587	0.419587	0.423058	0.426536	0.426536	0.426536	0.426536	0.426536	0.426536	0.371035	0.371035	0.371035	0.367719	0.367719	0.367719	0.367719	0.367719	0.367719	0.367719	0.367719	0.367719	0.480397	0.538257	0.59167	0.595105	0.595105	0.59853	0.59853	0.652745	0.70623	0.70623	0.608748	0.559403	0.505298	0.50174	0.615507	0.612133	0.720777
0.315325	0.315325	0.315325	0.365066	0.365066	0.417863	0.417863	0.472613	0.472613	0.474711	0.474711	0.530126	0.530126	0.474711	0.530126	0.474711	0.474711	0.419912	0.419912	0.417863	0.417863	0.365066	0.365066	0.365066	0.315325	0.315325	0.315325	0.315325	0.315325	0.365066	0.365066	0.365066	0.367018	0.421962	0.424016	0.428131	0.540591	0.542679	0.542679	0.487313	0.542679	0.597012	0.597012	0.540591	0.540591	0.536409	0.424016	0.421962	0.421962	0.478909
0.434821	0.434821	0.429111	0.422594	0.416103	0.413946	0.413946	0.419602	0.419602	0.419602	0.419602	0.419602	0.419602	0.419602	0.419602	0.419602	0.419602	0.413946	0.413946	0.416103	0.418263	0.422594	0.422594	0.422594	0.422594	0.422594	0.422594	0.422594	0.477938	0.475722	0.529405	0.584575	0.689575	0.689575	0.689575	0.689575	0.735355	0.735355	0.689575	0.691474	0.643841	0.586732	0.475722	0.475722	0.475722	0.531618	0.475722	0.475722	0.53383	0.53383
0.397697	0.397697	0.397697	0.397697	0.451563	0.451563	0.397697	0.347833	0.453347	0.453347	0.453347	0.453347	0.453347	0.453347	0.399424	0.399424	0.399424	0.397697	0.298073	0.346201	0.346201	0.397697	0.397697	0.399424	0.399424	0.453347	0.508388	0.563227	0.563227	0.508388	0.508388	0.51609	0.570794	0.719104	0.719104	0.672455	0.623822	0.570794	0.570794	0.570794	0.570794	0.508388	0.453347	0.349469	0.401153	0.401153	0.399424	0.399424	0.399424	0.399424
0.398164	0.398164	0.398164	0.398164	0.398164	0.451729	0.451729	0.451729	0.451729	0.451729	0.451729	0.451729	0.451729	0.451729	0.451729	0.398164	0.398164	0.398164	0.398164	0.398164	0.398164	0.398164	0.398164	0.398164	0.398164	0.398164	0.398164	0.398164	0.398164	0.398164	0.398164	0.398164	0.398164	0.399579	0.50791	0.50791	0.50791	0.509385	0.563892	0.563892	0.616899	0.616899	0.616899	0.656381	0.551899	0.551899	0.553357	0.551899	0.573635	0.573635
0.414749	0.414749	0.417585	0.417585	0.417585	0.417585	0.417585	0.417585	0.417585	0.417585	0.417585	0.417585	0.414749	0.414749	0.414749	0.414749	0.414749	0.414749	0.414749	0.414749	0.414749	0.414749	0.42117	0.42117	0.42117	0.424017	0.424017	0.424017	0.424017	0.424017	0.424017	0.424017	0.417585	0.424017	0.424017	0.42117	0.42117	0.424017	0.429728	0.438329	0.438329	0.441204	0.446966	0.440452	0.440452	0.440452	0.502265	0.555381	0.607261	0.59888
0.424652	0.424652	0.424652	0.424652	0.424652	0.424652	0.424652	0.424652	0.424652	0.430345	0.430345	0.430345	0.432064	0.432064	0.432064	0.432064	0.433784	0.437231	0.382936	0.377455	0.377455	0.377455	0.375809	0.375809	0.375809	0.375809	0.374167	0.37089	0.37089	0.374167	0.374167	0.374167	0.374167	0.374167	0.374167	0.374167	0.375809	0.375809	0.431516	0.485509	0.485509	0.48726	0.48726	0.489011	0.545061	0.546799	0.599992	0.599992	0.598309	0.541583
0.480887	0.42241	0.418491	0.418491	0.418491	0.418491	0.418491	0.418491	0.418491	0.418491	0.412796	0.412796	0.412796	0.412796	0.412796	0.412796	0.412796	0.412796	0.412796	0.412796	0.412796	0.412796	0.412796	0.412796	0.412796	0.412796	0.412796	0.412796	0.412796	0.412796	0.412796	0.416699	0.420613	0.420613	0.420613	0.424536	0.424536	0.424536	0.424536	0.428469	0.432411	0.432411	0.428469	0.428469	0.491096	0.499134	0.503154	0.503154	0.503154	0.503154
0.355886	0.355886	0.355886	0.355886	0.355886	0.355886	0.357682	0.357682	0.357682	0.357682	0.409813	0.409813	0.409813	0.409813	0.409813	0.409813	0.407922	0.517202	0.517202	0.517202	0.462107	0.462107	0.462107	0.462107	0.462107	0.462107	0.462107	0.355886	0.355886	0.355886	0.355886	0.355886	0.355886	0.355886	0.355886	0.357682	0.357682	0.357682	0.361285	0.361285	0.361285	0.363092	0.363092	0.363092	0.363092	0.361285	0.361285	0.361285	0.409813	0.411706
0.396864	0.396864	0.396864	0.396864	0.450776	0.450776	0.450776	0.450776	0.450776	0.450776	0.450776	0.450776	0.450776	0.450776	0.396864	0.396864	0.396864	0.396864	0.396864	0.396864	0.396864	0.396864	0.396864	0.396864	0.396864	0.396864	0.396864	0.396864	0.396864	0.396864	0.396864	0.396864	0.396864	0.396864	0.396864	0.401557	0.401557	0.510759	0.510759	0.513204	0.515648	0.518091	0.518091	0.57283	0.57283	0.570434	0.570434	0.460482	0.460482	0.460482
0.448247	0.503586	0.503586	0.503586	0.503586	0.503586	0.558838	0.495696	0.495696	0.440454	0.432691	0.381385	0.381385	0.381385	0.381385	0.381385	0.330533	0.330533	0.330533	0.330533	0.330533	0.328476	0.328476	0.328476	0.330533	0.337554	0.337554	0.337554	0.337554	0.388859	0.388859	0.442749	0.445047	0.447347	0.447347	0.441851	0.441851	0.444148	0.444148	0.390206	0.444148	0.390206	0.390206	0.387994	0.397742	0.395514	0.397742	0.449649	0.505003	0.505003
0.456533	0.456533	0.456533	0.449776	0.395885	0.395885	0.395885	0.395885	0.395885	0.395885	0.395885	0.449776	0.449776	0.449776	0.449776	0.449776	0.449776	0.456533	0.456533	0.456533	0.456533	0.402425	0.402425	0.402425	0.402425	0.402425	0.402425	0.395885	0.395885	0.395885	0.395885	0.395885	0.395885	0.395885	0.395885	0.395885	0.395885	0.395885	0.395885	0.395885	0.395885	0.395885	0.395885	0.395885	0.395885	0.395885	0.395885	0.395885	0.395885	0.395885
0.358918	0.358918	0.358918	0.411135	0.463538	0.461643	0.45975	0.461643	0.510926	0.510926	0.510926	0.518662	0.518662	0.463538	0.409291	0.409291	0.409291	0.40745	0.355418	0.360785	0.360785	0.353674	0.35903	0.35903	0.35903	0.35903	0.360785	0.366187	0.366187	0.360785	0.360785	0.360785	0.355418	0.355418	0.355418	0.355418	0.353674	0.350088	0.350088	0.350088	0.351824	0.351824	0.351824	0.351824	0.353564	0.353564	0.353564	0.351824	0.351824	0.351824
0.507901	0.50904	0.510179	0.454355	0.455485	0.454355	0.456616	0.457747	0.458878	0.404037	0.405135	0.404037	0.401844	0.400749	0.399655	0.399655	0.39747	0.396379	0.395289	0.395289	0.3942	0.3942	0.3942	0.3942	0.3942	0.3942	0.395289	0.395289	0.395289	0.395289	0.395289	0.395289	0.395289	0.396379	0.398562	0.398562	0.398562	0.399655	0.399655	0.399655	0.454355	0.454355	0.455485	0.511318	0.50904	0.50904	0.507901	0.506761	0.506761	0.506761
0.356757	0.356757	0.356757	0.408866	0.463106	0.463106	0.463106	0.463106	0.463106	0.463106	0.463106	0.463106	0.463106	0.408866	0.356757	0.356757	0.356757	0.408866	0.408866	0.408866	0.408866	0.463106	0.463106	0.463106	0.463106	0.463106	0.47074	0.416299	0.416299	0.416299	0.416299	0.363827	0.363827	0.363827	0.363827	0.365543	0.358459	0.358459	0.358459	0.358459	0.358459	0.358459	0.358459	0.360165	0.360165	0.358459	0.410657	0.410657	0.410657	0.410657
0.585694	0.531091	0.420967	0.420967	0.420967	0.415229	0.415229	0.415229	0.415229	0.415229	0.415229	0.415229	0.415229	0.420967	0.420967	0.420967	0.420967	0.420967	0.426726	0.426726	0.426726	0.428392	0.428392	0.422627	0.422627	0.422627	0.422627	0.422627	0.416883	0.416883	0.416883	0.415229	0.415229	0.420967	0.420967	0.420967	0.426726	0.53696	0.53696	0.53696	0.53696	0.53696	0.53696	0.531091	0.531091	0.531091	0.525214	0.415229	0.415229	0.415229
0.422452	0.422452	0.421199	0.421199	0.421199	0.421199	0.418696	0.418696	0.418696	0.418696	0.418696	0.418696	0.418696	0.418696	0.418696	0.418696	0.418696	0.418696	0.418696	0.418696	0.418696	0.418696	0.418696	0.418696	0.418696	0.418696	0.418696	0.418696	0.418696	0.418696	0.418696	0.418696	0.418696	0.418696	0.418696	0.418696	0.418696	0.418696	0.418696	0.418696	0.418696	0.474091	0.474091	0.474091	0.474091	0.474091	0.474091	0.474091	0.530131	0.530131
0.422303	0.422303	0.422303	0.420311	0.420311	0.420311	0.420311	0.425994	0.420311	0.420311	0.420311	0.420311	0.420311	0.420311	0.420311	0.420311	0.420311	0.414649	0.414649	0.414649	0.414649	0.414649	0.414649	0.414649	0.414649	0.469173	0.469173	0.469173	0.469173	0.469173	0.469173	0.469173	0.471209	0.471209	0.471209	0.416634	0.471209	0.471209	0.471209	0.471209	0.471209	0.471209	0.469173	0.469173	0.469173	0.471209	0.416634	0.416634	0.416634	0.418622
0.359626	0.357366	0.404948	0.459262	0.514562	0.520832	0.520832	0.520832	0.520832	0.520832	0.520832	0.520832	0.465505	0.411013	0.35862	0.352865	0.352865	0.352865	0.352865	0.352865	0.352865	0.352865	0.355112	0.355112	0.357366	0.357366	0.357366	0.357366	0.359626	0.359626	0.359626	0.359626	0.357366	0.357366	0.355112	0.355112	0.355112	0.355112	0.352865	0.352865	0.352865	0.352865	0.352865	0.459262	0.459262	0.459262	0.459262	0.464147	0.466592	0.469039
0.406873	0.406873	0.408975	0.406873	0.404773	0.402677	0.396527	0.396527	0.396527	0.396527	0.396527	0.396527	0.394446	0.448418	0.448418	0.448418	0.448418	0.448418	0.448418	0.446266	0.446266	0.446266	0.446266	0.392368	0.392368	0.392368	0.392368	0.392368	0.394446	0.400585	0.400585	0.454767	0.456926	0.459087	0.459087	0.516565	0.516565	0.518739	0.577862	0.675148	0.677055	0.628871	0.626837	0.677055	0.677055	0.624798	0.624798	0.624798	0.565189	0.454886
0.431457	0.431457	0.431457	0.431457	0.384919	0.384919	0.384919	0.384919	0.388985	0.384919	0.334721	0.334721	0.342397	0.342397	0.336707	0.387029	0.387029	0.387029	0.435666	0.489855	0.489855	0.489855	0.481293	0.481293	0.481293	0.427258	0.427258	0.427258	0.374904	0.325322	0.329095	0.329095	0.33289	0.33289	0.435666	0.435666	0.494139	0.494139	0.498423	0.50905	0.504767	0.521891	0.534703	0.538965	0.434612	0.488784	0.430406	0.438828	0.434612	0.424197
0.354748	0.354748	0.4064	0.4064	0.4064	0.4064	0.4064	0.4064	0.4064	0.4064	0.4064	0.4064	0.354748	0.354748	0.354748	0.354748	0.460209	0.460209	0.460209	0.460209	0.460209	0.460209	0.463407	0.466607	0.466607	0.466607	0.363631	0.363631	0.363631	0.363631	0.363631	0.363631	0.412622	0.463407	0.463407	0.463407	0.463407	0.463407	0.469811	0.473017	0.473017	0.476225	0.425148	0.375621	0.378644	0.384716	0.381675	0.437772	0.431449	0.428296
0.417725	0.417725	0.417725	0.417725	0.417725	0.417725	0.417725	0.417725	0.417725	0.417725	0.417725	0.417725	0.417725	0.417725	0.417725	0.419986	0.419986	0.419986	0.419986	0.419986	0.419986	0.419986	0.419986	0.419986	0.419986	0.417725	0.417725	0.417725	0.417725	0.417725	0.417725	0.417725	0.417725	0.417725	0.417725	0.474204	0.529037	0.529037	0.637533	0.639676	0.639676	0.639676	0.641814	0.641814	0.643946	0.589934	0.548891	0.548891	0.437281	0.437281
0.386658	0.386658	0.386658	0.386658	0.386658	0.335813	0.386658	0.386658	0.386658	0.386658	0.386658	0.386658	0.388325	0.388325	0.388325	0.388325	0.388325	0.388325	0.443565	0.49848	0.49848	0.553431	0.60543	0.60543	0.60543	0.60543	0.551694	0.551694	0.494967	0.4401	0.4401	0.386658	0.335813	0.335813	0.335813	0.335813	0.337382	0.388325	0.388325	0.388325	0.441831	0.441831	0.441831	0.443565	0.443565	0.443565	0.441831	0.388325	0.388325	0.388325
0.3716	0.3716	0.426608	0.426608	0.426608	0.426608	0.429769	0.429769	0.429769	0.429769	0.429769	0.431352	0.376133	0.376133	0.376133	0.431352	0.428188	0.428188	0.428188	0.428188	0.428188	0.426608	0.426608	0.426608	0.426608	0.3716	0.3716	0.3716	0.426608	0.426608	0.426608	0.426608	0.426608	0.428188	0.486718	0.544015	0.600169	0.600169	0.544015	0.544015	0.545615	0.547215	0.547215	0.545615	0.486718	0.429769	0.431352	0.545615	0.601717	0.655268
0.484928	0.430061	0.419393	0.419393	0.419393	0.419393	0.419393	0.419393	0.419393	0.419393	0.419393	0.419393	0.419393	0.419393	0.419393	0.419393	0.419393	0.419393	0.419393	0.419393	0.419393	0.419393	0.419393	0.419393	0.419393	0.419393	0.419393	0.419393	0.419393	0.419393	0.419393	0.419393	0.419393	0.419393	0.419393	0.419393	0.419393	0.419393	0.419393	0.419393	0.419393	0.419393	0.419393	0.419393	0.419393	0.419393	0.430061	0.430061	0.430061	0.486637
0.475326	0.475326	0.475326	0.475326	0.475326	0.420714	0.420714	0.420714	0.418988	0.418988	0.418988	0.418988	0.418988	0.418988	0.418988	0.418988	0.418988	0.418988	0.418988	0.418988	0.418988	0.418988	0.418988	0.418988	0.418988	0.418988	0.473559	0.473559	0.473559	0.473559	0.473559	0.473559	0.473559	0.473559	0.473559	0.473559	0.418988	0.418988	0.473559	0.528769	0.528769	0.528769	0.528769	0.528769	0.528769	0.528769	0.528769	0.528769	0.475326	0.420714
0.45238	0.45238	0.45238	0.396775	0.396775	0.396775	0.395215	0.395215	0.395215	0.395215	0.395215	0.395215	0.395215	0.450765	0.450765	0.450765	0.450765	0.450765	0.450765	0.450765	0.450765	0.507569	0.509199	0.453996	0.455613	0.462151	0.462151	0.462151	0.462151	0.462151	0.462151	0.407811	0.407811	0.406237	0.406237	0.399901	0.399901	0.401468	0.401468	0.401468	0.403036	0.401468	0.401468	0.401468	0.455613	0.568983	0.568983	0.622234	0.622234	0.622234
0.403498	0.403498	0.403498	0.410744	0.410744	0.410744	0.410744	0.415345	0.469843	0.412668	0.414202	0.46867	0.470246	0.46867	0.46867	0.46867	0.46867	0.463947	0.409604	0.406548	0.405022	0.353036	0.351592	0.346211	0.346211	0.39781	0.39781	0.39781	0.39781	0.39781	0.39781	0.39781	0.39781	0.39781	0.39781	0.39781	0.451785	0.453352	0.453352	0.454921	0.454921	0.454921	0.454921	0.454921	0.454921	0.400845	0.34908	0.34908	0.34908	0.347644
0.375209	0.375209	0.375209	0.375209	0.375209	0.376677	0.378147	0.37962	0.37962	0.37962	0.37962	0.37962	0.381094	0.381094	0.381094	0.37962	0.378147	0.376677	0.376677	0.376677	0.484822	0.5401	0.538545	0.592898	0.592898	0.592898	0.592898	0.645069	0.645069	0.645069	0.5401	0.5401	0.5401	0.484822	0.486385	0.487948	0.487948	0.487948	0.487948	0.489512	0.487948	0.43452	0.43452	0.43452	0.432983	0.431448	0.486385	0.431448	0.431448	0.429914
0.416248	0.416248	0.416248	0.416248	0.416248	0.416248	0.416248	0.416248	0.416248	0.416248	0.416248	0.416248	0.416248	0.416248	0.416248	0.416248	0.416248	0.416248	0.416248	0.422676	0.422676	0.422676	0.422676	0.422676	0.422676	0.422676	0.422676	0.422676	0.422676	0.416248	0.416248	0.416248	0.41842	0.41842	0.47293	0.47293	0.47293	0.47293	0.47293	0.475157	0.475157	0.475157	0.47293	0.475157	0.420596	0.422774	0.424955	0.424955	0.424955	0.422774
0.419761	0.419761	0.419761	0.419761	0.419761	0.419761	0.419761	0.419761	0.419761	0.419761	0.419761	0.419761	0.419761	0.419761	0.419761	0.419761	0.419761	0.419761	0.419761	0.419761	0.419761	0.419761	0.419761	0.419761	0.419761	0.419761	0.419761	0.419761	0.419761	0.419761	0.419761	0.419761	0.430457	0.430457	0.430457	0.430457	0.431944	0.431944	0.486896	0.486896	0.486896	0.486896	0.47597	0.47597	0.47597	0.47597	0.485381	0.540661	0.485381	0.485381
0.425414	0.425414	0.480899	0.480899	0.486593	0.486593	0.486593	0.486593	0.486593	0.486593	0.430997	0.430997	0.377088	0.377088	0.371747	0.371747	0.371747	0.371747	0.371747	0.37392	0.37392	0.37392	0.37392	0.37392	0.37392	0.37392	0.37392	0.37392	0.37392	0.371747	0.371747	0.371747	0.371747	0.371747	0.371747	0.371747	0.371747	0.371747	0.371747	0.371747	0.376097	0.376097	0.376097	0.434523	0.490182	0.490182	0.546085	0.546085	0.546085	0.546085
0.419688	0.419688	0.419688	0.419688	0.419688	0.419688	0.419688	0.419688	0.419688	0.419688	0.419688	0.419688	0.419688	0.419688	0.419688	0.419688	0.419688	0.419688	0.419688	0.419688	0.419688	0.419688	0.419688	0.419688	0.419688	0.419688	0.419688	0.419688	0.419688	0.419688	0.419688	0.419688	0.419688	0.419688	0.419688	0.419688	0.419688	0.419688	0.419688	0.419688	0.419688	0.419688	0.419688	0.419688	0.419688	0.419688	0.474616	0.474616	0.474616	0.474616
0.39766	0.39766	0.39766	0.39766	0.39766	0.39766	0.39766	0.39766	0.39766	0.451715	0.451715	0.451715	0.451715	0.451715	0.451715	0.451715	0.451715	0.451715	0.451715	0.39766	0.39766	0.39766	0.39766	0.39766	0.39766	0.39766	0.39766	0.39766	0.39766	0.39766	0.39766	0.39766	0.39766	0.39766	0.39766	0.39766	0.39766	0.39766	0.453689	0.453689	0.453689	0.455665	0.457642	0.457642	0.457642	0.457642	0.457642	0.512907	0.455665	0.455665
0.417184	0.423396	0.423396	0.423396	0.423396	0.423396	0.423396	0.423396	0.423396	0.423396	0.423396	0.417184	0.417184	0.417184	0.417184	0.417184	0.417184	0.417184	0.417184	0.417184	0.417184	0.417184	0.417184	0.417184	0.417184	0.472127	0.472127	0.472127	0.472127	0.472127	0.472127	0.472127	0.478485	0.48007	0.48007	0.424947	0.424947	0.424947	0.424947	0.486437	0.486437	0.486437	0.48007	0.478485	0.478485	0.534103	0.534103	0.534103	0.534103	0.472127
0.395803	0.397103	0.397103	0.397103	0.397103	0.397103	0.397103	0.397103	0.397103	0.397103	0.397103	0.395803	0.395803	0.395803	0.395803	0.395803	0.395803	0.395803	0.395803	0.395803	0.45144	0.45144	0.45144	0.45144	0.45144	0.45144	0.45144	0.45144	0.45144	0.45144	0.45144	0.45144	0.452785	0.452785	0.45413	0.45413	0.460714	0.517657	0.517657	0.517657	0.462063	0.462063	0.460714	0.460714	0.459365	0.516301	0.566314	0.509674	0.566314	0.621273
0.467909	0.41349	0.41349	0.41349	0.41349	0.41349	0.42147	0.42147	0.42147	0.42147	0.42147	0.42147	0.42147	0.42147	0.42147	0.42147	0.41349	0.42147	0.42147	0.42147	0.42147	0.42147	0.42147	0.42147	0.42147	0.42147	0.431127	0.423097	0.423097	0.423097	0.423097	0.423097	0.423097	0.424726	0.424726	0.424726	0.416728	0.471231	0.471231	0.471231	0.471231	0.479415	0.479415	0.477751	0.477751	0.477751	0.476087	0.42147	0.42147	0.42147
0.582463	0.526183	0.470765	0.470765	0.470765	0.416058	0.416058	0.416058	0.416058	0.416058	0.416058	0.416058	0.416058	0.416058	0.425251	0.425251	0.425251	0.425251	0.425251	0.425251	0.425251	0.425251	0.425251	0.425251	0.416058	0.416058	0.416058	0.416058	0.470765	0.470765	0.470765	0.470765	0.481711	0.53711	0.53711	0.53711	0.53711	0.53711	0.481711	0.53711	0.53711	0.546476	0.535578	0.480173	0.535578	0.535578	0.535578	0.535578	0.535578	0.480173
0.398277	0.398277	0.398277	0.398277	0.398277	0.398277	0.398277	0.398277	0.398277	0.398277	0.398277	0.452145	0.452145	0.452145	0.452145	0.452145	0.452145	0.452145	0.452145	0.452145	0.452145	0.398277	0.398277	0.398277	0.398277	0.400066	0.400066	0.400066	0.453994	0.453994	0.453994	0.455843	0.455843	0.455843	0.455843	0.509023	0.510887	0.510887	0.455843	0.455843	0.457694	0.455843	0.455843	0.455843	0.455843	0.401857	0.400066	0.400066	0.400066	0.400066
0.359598	0.411836	0.411836	0.411836	0.411836	0.411836	0.406206	0.406206	0.406206	0.406206	0.400601	0.348942	0.348942	0.402486	0.464248	0.464248	0.464248	0.464248	0.464248	0.464248	0.464248	0.519359	0.519359	0.521317	0.45846	0.45846	0.519359	0.519359	0.519359	0.519359	0.521317	0.4662	0.4662	0.4081	0.4081	0.4081	0.350727	0.350727	0.350727	0.350727	0.348942	0.350727	0.352515	0.352515	0.352515	0.352515	0.352515	0.352515	0.352515	0.352515
0.473559	0.473559	0.418988	0.418988	0.418988	0.418988	0.418988	0.418988	0.418988	0.418988	0.418988	0.418988	0.418988	0.420714	0.420714	0.420714	0.420714	0.420714	0.420714	0.420714	0.420714	0.420714	0.420714	0.418988	0.418988	0.418988	0.418988	0.418988	0.418988	0.481193	0.536386	0.592414	0.592414	0.592414	0.594124	0.594124	0.594124	0.594124	0.594124	0.532299	0.477093	0.420714	0.422442	0.422442	0.420714	0.420714	0.420714	0.420714	0.420714	0.420714
0.317855	0.317855	0.317855	0.317855	0.317855	0.317855	0.317855	0.317855	0.317855	0.474216	0.474216	0.529195	0.529195	0.529195	0.583474	0.583474	0.583474	0.583474	0.583474	0.419856	0.419856	0.419856	0.429295	0.429295	0.376398	0.376398	0.383785	0.383785	0.383785	0.383785	0.383785	0.334842	0.326292	0.326292	0.326292	0.327896	0.322615	0.322615	0.322615	0.322615	0.322615	0.321024	0.321024	0.321024	0.321024	0.319438	0.317855	0.317855	0.317855	0.317855
0.403995	0.403995	0.45795	0.45795	0.45795	0.45795	0.45795	0.510843	0.455897	0.455897	0.460005	0.460005	0.407985	0.407985	0.414715	0.414715	0.414715	0.362447	0.362447	0.364361	0.360538	0.36697	0.36505	0.41946	0.414715	0.414715	0.414715	0.414715	0.414715	0.412708	0.414715	0.407985	0.407985	0.354155	0.352265	0.403995	0.403995	0.45795	0.56756	0.56756	0.565528	0.565528	0.569589	0.571616	0.571616	0.519109	0.519109	0.464118	0.357949	0.357949
0.427345	0.427345	0.419858	0.419858	0.419858	0.419858	0.419858	0.419858	0.419858	0.419858	0.419858	0.419858	0.419858	0.419858	0.419858	0.419858	0.419858	0.419858	0.419858	0.419858	0.419858	0.419858	0.419858	0.419858	0.419858	0.419858	0.419858	0.419858	0.419858	0.419858	0.419858	0.419858	0.419858	0.419858	0.419858	0.419858	0.419858	0.419858	0.421491	0.423127	0.423127	0.423127	0.423127	0.423127	0.423127	0.423127	0.423127	0.423127	0.421491	0.419858
0.417184	0.417184	0.417184	0.417184	0.417184	0.417184	0.417184	0.417184	0.417184	0.417184	0.417184	0.417184	0.417184	0.417184	0.417184	0.417184	0.417184	0.417184	0.417184	0.423396	0.423396	0.423396	0.423396	0.423396	0.478485	0.534103	0.534103	0.534103	0.534103	0.527753	0.534103	0.540441	0.542018	0.542018	0.486437	0.432748	0.432748	0.432748	0.432748	0.432748	0.4265	0.420275	0.418729	0.418729	0.418729	0.417184	0.472127	0.472127	0.472127	0.472127
0.377725	0.375923	0.375923	0.375923	0.375923	0.375923	0.375923	0.375923	0.375923	0.375923	0.375923	0.375923	0.375923	0.377725	0.377725	0.37953	0.37953	0.432611	0.432611	0.487285	0.487285	0.487285	0.487285	0.485369	0.493102	0.491184	0.493102	0.438332	0.438332	0.385026	0.385026	0.385026	0.385026	0.385026	0.377725	0.377725	0.428848	0.428848	0.483453	0.538455	0.538455	0.538455	0.540361	0.540361	0.542266	0.542266	0.487285	0.487285	0.432611	0.37953
0.418498	0.418498	0.418498	0.418498	0.418498	0.418498	0.418498	0.418498	0.418498	0.418498	0.418498	0.418498	0.418498	0.418498	0.418498	0.418498	0.418498	0.418498	0.418498	0.418498	0.418498	0.474376	0.474376	0.640257	0.690581	0.780384	0.780384	0.81764	0.849002	0.875789	0.875789	0.849002	0.849002	0.740338	0.694527	0.588145	0.644515	0.589641	0.589641	0.589641	0.643098	0.694527	0.694527	0.694527	0.740338	0.740338	0.691899	0.691899	0.641679	0.588145
0.322174	0.322174	0.372125	0.48136	0.536458	0.538233	0.538233	0.544998	0.488166	0.488166	0.488166	0.543227	0.488166	0.378514	0.328154	0.376837	0.383257	0.376837	0.376837	0.376837	0.376837	0.326582	0.326582	0.326582	0.326582	0.326582	0.322174	0.323735	0.323735	0.323735	0.325299	0.325299	0.325299	0.375467	0.428458	0.377142	0.375467	0.373795	0.428458	0.430206	0.428458	0.428458	0.428458	0.375467	0.325299	0.323735	0.323735	0.323735	0.275981	0.274557
0.338258	0.338258	0.338258	0.338258	0.338258	0.338258	0.338258	0.387498	0.387498	0.387498	0.387498	0.387498	0.387498	0.387498	0.387498	0.387498	0.387498	0.336688	0.336688	0.387498	0.495661	0.550549	0.550549	0.550549	0.550549	0.550549	0.550549	0.604233	0.604233	0.550549	0.440878	0.387498	0.387498	0.387498	0.387498	0.387498	0.387498	0.338258	0.338258	0.338258	0.338258	0.338258	0.338258	0.338258	0.338258	0.338258	0.338258	0.336688	0.336688	0.336688
0.396474	0.448789	0.448789	0.447126	0.447126	0.447126	0.447126	0.447126	0.447126	0.447126	0.447126	0.393261	0.394866	0.394866	0.406539	0.406539	0.406539	0.406539	0.406539	0.406539	0.406539	0.406539	0.404917	0.406539	0.394866	0.394866	0.394866	0.394866	0.394866	0.394866	0.394866	0.448789	0.505625	0.507306	0.66818	0.66818	0.66818	0.66818	0.66818	0.758164	0.758164	0.715308	0.666687	0.663692	0.502262	0.502262	0.502262	0.502262	0.502262	0.393261
0.416197	0.416197	0.416197	0.416197	0.416197	0.416197	0.416197	0.416197	0.416197	0.416197	0.416197	0.416197	0.416197	0.416197	0.416197	0.417744	0.417744	0.417744	0.417744	0.417744	0.423536	0.423536	0.423536	0.425091	0.425091	0.423536	0.423536	0.423536	0.423536	0.423536	0.417744	0.417744	0.417744	0.416197	0.416197	0.419294	0.474715	0.474715	0.474715	0.474715	0.476302	0.476302	0.476302	0.476302	0.532351	0.584507	0.529181	0.529181	0.529181	0.529181
0.404176	0.404176	0.404176	0.404176	0.404176	0.401806	0.401806	0.401806	0.401806	0.401806	0.392451	0.392451	0.392451	0.392451	0.392451	0.392451	0.392451	0.392451	0.392451	0.446734	0.446734	0.446734	0.446734	0.446734	0.446734	0.446734	0.446734	0.446734	0.446734	0.392451	0.392451	0.392451	0.392451	0.392451	0.394802	0.394802	0.397157	0.397157	0.397157	0.397157	0.454047	0.512162	0.512162	0.512162	0.512162	0.512162	0.509702	0.509702	0.509702	0.512162
0.415885	0.415885	0.415885	0.415885	0.415885	0.415885	0.415885	0.415885	0.415885	0.415885	0.421127	0.421127	0.421127	0.421127	0.421127	0.421127	0.421127	0.421127	0.421127	0.421127	0.415885	0.415885	0.415885	0.415885	0.415885	0.415885	0.415885	0.415885	0.415885	0.415885	0.415885	0.421127	0.421127	0.421127	0.421127	0.422909	0.422909	0.422909	0.422909	0.422909	0.422909	0.417661	0.417661	0.417661	0.417661	0.415885	0.473548	0.587671	0.587671	0.587671
0.426737	0.426737	0.484743	0.543795	0.60103	0.706412	0.793938	0.707466	0.603467	0.546948	0.538395	0.549467	0.492369	0.434219	0.377825	0.275977	0.192272	0.192272	0.191877	0.191877	0.190305	0.221227	0.220351	0.310475	0.363852	0.363264	0.36562	0.36562	0.420806	0.431722	0.432346	0.37663	0.378423	0.277504	0.232171	0.233533	0.232624	0.276994	0.232624	0.267646	0.267148	0.26665	0.265161	0.264171	0.265657	0.265657	0.313751	0.313751	0.313751	0.26665
0.392117	0.392117	0.392117	0.394353	0.394353	0.394353	0.394353	0.394353	0.394353	0.392117	0.392117	0.392117	0.392117	0.389885	0.392117	0.392117	0.394353	0.456721	0.459047	0.459047	0.459047	0.459047	0.459047	0.459047	0.459047	0.459047	0.461375	0.398837	0.396593	0.401086	0.456904	0.456904	0.459231	0.461558	0.459231	0.459231	0.509143	0.563489	0.563489	0.558874	0.502116	0.558874	0.611911	0.660325	0.750683	0.752433	0.709482	0.709482	0.709482	0.709482
0.417212	0.417212	0.417212	0.417212	0.417212	0.417212	0.417212	0.417212	0.417212	0.417212	0.417212	0.417212	0.417212	0.417212	0.417212	0.417212	0.417212	0.417212	0.417212	0.417212	0.417212	0.417212	0.417212	0.417212	0.417212	0.417212	0.417212	0.417212	0.417212	0.417212	0.417212	0.417212	0.417212	0.419818	0.422428	0.422428	0.532894	0.535559	0.535559	0.535559	0.535559	0.535559	0.535559	0.587601	0.585004	0.585004	0.474714	0.472044	0.472044	0.472044
0.398293	0.398293	0.398293	0.398293	0.398293	0.398293	0.398293	0.398293	0.398293	0.398293	0.398293	0.451938	0.451938	0.451938	0.451938	0.451938	0.451938	0.451938	0.451938	0.451938	0.451938	0.398293	0.398293	0.398293	0.398293	0.398293	0.398293	0.398293	0.398293	0.398293	0.398293	0.400213	0.400213	0.402136	0.404063	0.405992	0.416001	0.417947	0.417947	0.472162	0.583223	0.684709	0.684709	0.682979	0.681243	0.679502	0.670431	0.670431	0.670431	0.620199
0.416257	0.416257	0.416257	0.416257	0.416257	0.416257	0.416257	0.418138	0.418138	0.418138	0.418138	0.418138	0.418138	0.418138	0.418138	0.418138	0.418138	0.416257	0.42305	0.42305	0.42305	0.424939	0.424939	0.424939	0.424939	0.424939	0.424939	0.424939	0.418138	0.418138	0.420022	0.418138	0.418138	0.424939	0.426831	0.426831	0.426831	0.428725	0.485187	0.540109	0.538187	0.540109	0.594074	0.587331	0.585455	0.639454	0.688485	0.686824	0.639454	0.645859
0.445587	0.453631	0.453631	0.455527	0.459323	0.461222	0.463123	0.408463	0.410312	0.410312	0.406617	0.398798	0.396966	0.396966	0.393311	0.393311	0.391488	0.389668	0.387851	0.387851	0.389668	0.389668	0.389668	0.387851	0.387851	0.386037	0.391946	0.391946	0.391946	0.391946	0.390125	0.390125	0.390125	0.390125	0.390125	0.391946	0.386037	0.391946	0.39377	0.454108	0.457901	0.465981	0.465981	0.471693	0.529178	0.582183	0.582183	0.579854	0.57799	0.516774
0.356107	0.356107	0.356107	0.356107	0.356107	0.356107	0.356107	0.356107	0.407947	0.407947	0.407947	0.407947	0.407947	0.407947	0.461921	0.516802	0.516802	0.516802	0.461921	0.461921	0.464027	0.464027	0.464027	0.464027	0.409995	0.358052	0.358052	0.358052	0.358052	0.358052	0.356107	0.356107	0.356107	0.356107	0.356107	0.356107	0.356107	0.356107	0.356107	0.356107	0.409995	0.412047	0.412047	0.466135	0.575426	0.575426	0.575426	0.575426	0.630029	0.685255
0.376267	0.376267	0.376267	0.376267	0.376267	0.435554	0.435554	0.435554	0.441807	0.435554	0.435554	0.435554	0.435554	0.435554	0.435554	0.376267	0.376267	0.376267	0.370326	0.42311	0.42311	0.42311	0.42311	0.42311	0.42311	0.477709	0.477709	0.477709	0.477709	0.42311	0.42311	0.42311	0.42311	0.481363	0.536489	0.538309	0.538309	0.538309	0.541945	0.545577	0.551865	0.551865	0.607384	0.550054	0.551865	0.556332	0.558138	0.558138	0.609946	0.606458
0.373416	0.373416	0.373416	0.373416	0.373416	0.375255	0.375255	0.375255	0.375255	0.375255	0.427942	0.436871	0.436871	0.436871	0.436871	0.43494	0.43494	0.43494	0.489441	0.489441	0.43494	0.482314	0.482314	0.484276	0.484276	0.484276	0.484276	0.484276	0.429865	0.429865	0.429865	0.375255	0.375255	0.375255	0.427942	0.427942	0.427942	0.427942	0.427942	0.482314	0.482314	0.642831	0.694844	0.693176	0.644632	0.693176	0.737786	0.737786	0.740813	0.740813
0.44788	0.44788	0.44788	0.44788	0.4059	0.459602	0.459602	0.459602	0.459602	0.457269	0.457269	0.457269	0.457269	0.457269	0.445558	0.392306	0.392306	0.392306	0.392306	0.392306	0.392306	0.392306	0.392306	0.394548	0.394548	0.394548	0.394548	0.394548	0.394548	0.396794	0.399045	0.399045	0.399045	0.4013	0.403559	0.403559	0.403559	0.403559	0.461856	0.459522	0.45719	0.45719	0.45719	0.452531	0.450204	0.450204	0.504787	0.614563	0.610103	0.612335
0.415964	0.415964	0.415964	0.415964	0.415964	0.415964	0.415964	0.415964	0.415964	0.415964	0.415964	0.415964	0.415964	0.415964	0.415964	0.415964	0.415964	0.415964	0.415964	0.415964	0.423007	0.423007	0.478154	0.478154	0.478154	0.533839	0.533839	0.533839	0.533839	0.541029	0.533839	0.533839	0.480054	0.480054	0.480054	0.424866	0.426727	0.426727	0.491081	0.492984	0.604811	0.660109	0.708225	0.709796	0.754916	0.793804	0.857419	0.858347	0.82901	0.853846
0.419537	0.419537	0.419537	0.419537	0.419537	0.419537	0.419537	0.419537	0.419537	0.419537	0.419537	0.419537	0.419537	0.419537	0.419537	0.419537	0.419537	0.419537	0.419537	0.419537	0.419537	0.419537	0.419537	0.419537	0.419537	0.419537	0.419537	0.419537	0.419537	0.419537	0.419537	0.419537	0.419537	0.419537	0.419537	0.421234	0.421234	0.421234	0.428202	0.483308	0.490433	0.490433	0.490433	0.547628	0.547628	0.545902	0.601924	0.603592	0.596749	0.542283
0.373546	0.373546	0.373546	0.373546	0.373546	0.373546	0.373546	0.373546	0.373546	0.373546	0.373546	0.427688	0.427688	0.427688	0.483618	0.483618	0.483618	0.483618	0.48925	0.48925	0.48925	0.433214	0.433214	0.433214	0.378837	0.384156	0.384156	0.384156	0.378837	0.378837	0.378837	0.378837	0.378837	0.378837	0.380277	0.374978	0.374978	0.374978	0.374978	0.377849	0.377849	0.377849	0.433685	0.433685	0.432184	0.432184	0.432184	0.433685	0.435187	0.43923
0.42135	0.42135	0.42135	0.419213	0.417079	0.417079	0.419213	0.419213	0.419213	0.42135	0.42135	0.42135	0.42135	0.42135	0.42135	0.42135	0.419213	0.417079	0.417079	0.414948	0.417079	0.417079	0.417079	0.417079	0.417079	0.417079	0.417079	0.419213	0.42135	0.42135	0.419213	0.419213	0.47569	0.47569	0.477878	0.484605	0.486796	0.541675	0.539497	0.645235	0.695688	0.740154	0.738463	0.738463	0.777152	0.810135	0.840512	0.811578	0.812916	0.738463
0.416061	0.416061	0.416061	0.416061	0.416061	0.416061	0.416061	0.416061	0.416061	0.416061	0.416061	0.416061	0.416061	0.418312	0.418312	0.422825	0.422825	0.422825	0.422825	0.422825	0.422825	0.422825	0.422825	0.420567	0.420567	0.416061	0.416061	0.416061	0.416061	0.416061	0.416061	0.416061	0.416061	0.416061	0.416061	0.416061	0.470418	0.579939	0.579939	0.579939	0.588573	0.689773	0.689773	0.695371	0.780115	0.815603	0.780115	0.780115	0.781699	0.781699
0.395504	0.397786	0.402364	0.402364	0.402364	0.402364	0.402364	0.402364	0.40466	0.40466	0.402364	0.400073	0.395504	0.395504	0.395504	0.448859	0.448859	0.448859	0.446501	0.446501	0.446501	0.446501	0.501034	0.501034	0.501034	0.446501	0.446501	0.446501	0.446501	0.448859	0.448859	0.448859	0.395504	0.397786	0.400073	0.453582	0.508185	0.562594	0.562594	0.560246	0.613278	0.663753	0.665879	0.665879	0.710748	0.712704	0.665879	0.615538	0.615538	0.665879
0.377651	0.377651	0.377651	0.377651	0.377651	0.377651	0.377651	0.377651	0.377651	0.377651	0.377651	0.430691	0.430691	0.430691	0.430691	0.48537	0.48537	0.48537	0.48537	0.48537	0.48537	0.430691	0.430691	0.430691	0.430691	0.377651	0.430691	0.432446	0.432446	0.432446	0.432446	0.432446	0.432446	0.434203	0.434203	0.434203	0.38271	0.381021	0.381021	0.38271	0.392626	0.448029	0.448029	0.448029	0.448029	0.506542	0.559593	0.613016	0.663851	0.752937
0.341665	0.344548	0.351526	0.341665	0.341665	0.338793	0.386214	0.386214	0.439046	0.442199	0.439046	0.435898	0.428351	0.490099	0.490099	0.493297	0.439046	0.439046	0.386214	0.383186	0.439046	0.439046	0.439046	0.37895	0.37895	0.375944	0.375944	0.428351	0.428351	0.428351	0.372947	0.372947	0.372947	0.425222	0.428351	0.428351	0.431487	0.37895	0.381966	0.381966	0.381966	0.381966	0.381966	0.488808	0.540076	0.540076	0.536897	0.536897	0.646172	0.646172
0.426023	0.426023	0.426023	0.426023	0.426023	0.372754	0.372754	0.372754	0.426023	0.426023	0.435415	0.490634	0.490634	0.490634	0.490634	0.490634	0.490634	0.490634	0.435415	0.435415	0.426023	0.372754	0.372754	0.372754	0.372754	0.372754	0.372754	0.372754	0.372754	0.372754	0.372754	0.372754	0.374472	0.374472	0.374472	0.374472	0.374472	0.374472	0.376192	0.376192	0.377916	0.377916	0.431414	0.486563	0.486563	0.486563	0.486563	0.486563	0.486563	0.486563
0.454369	0.454369	0.457711	0.455883	0.457711	0.457711	0.457711	0.40361	0.40361	0.40361	0.40361	0.40361	0.398604	0.398604	0.39684	0.395078	0.395078	0.395078	0.395078	0.395078	0.395078	0.395078	0.395078	0.395078	0.395078	0.395078	0.448896	0.448896	0.448896	0.448896	0.503937	0.503937	0.503937	0.503937	0.503937	0.505779	0.505779	0.560699	0.560699	0.562512	0.564324	0.622565	0.626021	0.627744	0.68228	0.680681	0.6326	0.579935	0.6326	0.630886
0.47304	0.47304	0.417793	0.417793	0.417793	0.417793	0.417793	0.417793	0.417793	0.417793	0.417793	0.417793	0.417793	0.417793	0.417793	0.417793	0.417793	0.417793	0.419721	0.419721	0.419721	0.419721	0.419721	0.419721	0.419721	0.419721	0.419721	0.419721	0.417793	0.475015	0.475015	0.530929	0.530929	0.530929	0.535672	0.537642	0.537642	0.537642	0.537642	0.47977	0.484528	0.429032	0.429032	0.430973	0.426306	0.42437	0.428244	0.428244	0.483725	0.483725
0.484485	0.484485	0.484485	0.429941	0.429941	0.377048	0.377048	0.377048	0.377048	0.377048	0.377048	0.377048	0.377048	0.377048	0.429941	0.429941	0.484485	0.484485	0.484485	0.484485	0.484485	0.484485	0.546126	0.546126	0.491256	0.546126	0.491256	0.491256	0.491256	0.491256	0.491256	0.491256	0.429941	0.429941	0.429941	0.379104	0.379104	0.379104	0.379104	0.379104	0.379104	0.381165	0.434234	0.488855	0.545912	0.543743	0.604089	0.604089	0.703193	0.746978
0.370571	0.42329	0.42329	0.43488	0.43488	0.43488	0.43488	0.43488	0.43488	0.489907	0.489907	0.434475	0.434475	0.422889	0.423021	0.423154	0.434609	0.434875	0.434875	0.381147	0.381147	0.381019	0.381147	0.381147	0.381019	0.380891	0.370179	0.370052	0.370179	0.370052	0.423419	0.423419	0.423286	0.423286	0.423286	0.423286	0.423021	0.422889	0.422756	0.477957	0.478778	0.535339	0.536157	0.536566	0.537794	0.538203	0.538203	0.538203	0.538203	0.482475
0.376914	0.376914	0.376914	0.376914	0.376914	0.374475	0.372042	0.372042	0.372042	0.425707	0.425707	0.425707	0.425707	0.425707	0.428251	0.428251	0.428251	0.428251	0.428251	0.374475	0.428251	0.428251	0.428251	0.428251	0.425707	0.425707	0.425707	0.425707	0.425707	0.425707	0.372042	0.374475	0.374475	0.374475	0.376914	0.384144	0.384144	0.384144	0.384144	0.384144	0.384144	0.381687	0.381687	0.438335	0.435777	0.428251	0.428251	0.428251	0.428251	0.428251
0.400186	0.400186	0.400186	0.400186	0.400186	0.400186	0.399149	0.399149	0.399149	0.453266	0.453266	0.453266	0.453266	0.453266	0.453266	0.453266	0.453266	0.453266	0.453266	0.399149	0.399149	0.399149	0.399149	0.399149	0.399149	0.399149	0.399149	0.399149	0.399149	0.399149	0.399149	0.399149	0.399149	0.399149	0.399149	0.399149	0.399149	0.400186	0.455407	0.456478	0.458622	0.569909	0.569909	0.623166	0.625192	0.626203	0.627214	0.627214	0.574138	0.573082
0.393117	0.393117	0.393117	0.393117	0.393117	0.393117	0.446919	0.446919	0.446919	0.446919	0.446919	0.446919	0.446919	0.446919	0.446919	0.456351	0.402239	0.402239	0.402239	0.402239	0.402239	0.402239	0.402239	0.402239	0.402239	0.393117	0.393117	0.393117	0.393117	0.393117	0.393117	0.395389	0.395389	0.395389	0.449272	0.449272	0.504372	0.612942	0.612942	0.612942	0.663916	0.66179	0.709382	0.709382	0.66179	0.66179	0.610682	0.501994	0.504372	0.504372
0.398644	0.398644	0.398644	0.398644	0.398644	0.398644	0.398644	0.398644	0.398644	0.398644	0.398644	0.398644	0.398644	0.398644	0.398644	0.452247	0.452247	0.452247	0.452247	0.452247	0.452247	0.452247	0.452247	0.452247	0.452247	0.398644	0.398644	0.398644	0.398644	0.398644	0.398644	0.406693	0.406693	0.406693	0.406693	0.515343	0.517224	0.517224	0.517224	0.519105	0.524744	0.516392	0.570799	0.570799	0.675176	0.625314	0.623548	0.673521	0.673521	0.671862
0.423335	0.418232	0.418232	0.418232	0.418232	0.418232	0.418232	0.418232	0.418232	0.418232	0.418232	0.418232	0.418232	0.418232	0.418232	0.418232	0.418232	0.418232	0.418232	0.418232	0.418232	0.418232	0.418232	0.418232	0.418232	0.418232	0.528313	0.731097	0.731097	0.731097	0.731097	0.731097	0.731097	0.731097	0.731097	0.772398	0.731097	0.635708	0.685354	0.685354	0.733006	0.733006	0.774104	0.774104	0.774104	0.733006	0.691931	0.590432	0.535949	0.535949
0.340536	0.340536	0.340536	0.340536	0.340536	0.340536	0.391559	0.391559	0.435654	0.435654	0.435654	0.435654	0.435654	0.435654	0.435654	0.490333	0.490333	0.490333	0.435654	0.435654	0.437862	0.437862	0.437862	0.437862	0.437862	0.384619	0.334003	0.334003	0.334003	0.334003	0.332009	0.332009	0.332009	0.332009	0.332009	0.332009	0.332009	0.332009	0.332009	0.332009	0.382496	0.382496	0.435654	0.492576	0.492576	0.494819	0.549691	0.549691	0.549691	0.549691
0.506588	0.506588	0.506588	0.393783	0.393783	0.448463	0.450611	0.450611	0.450611	0.450611	0.450611	0.450611	0.450611	0.450611	0.45276	0.397934	0.395856	0.397934	0.397934	0.397934	0.397934	0.397934	0.397934	0.397934	0.395856	0.395856	0.395856	0.393783	0.395856	0.395856	0.395856	0.395856	0.395856	0.395856	0.395856	0.450611	0.562401	0.562401	0.614624	0.614624	0.614624	0.618852	0.618852	0.620897	0.67596	0.624973	0.515394	0.515394	0.45935	0.45935
0.514813	0.514813	0.513035	0.457259	0.3934	0.3934	0.3934	0.3934	0.3934	0.3934	0.3934	0.3934	0.3934	0.3934	0.402534	0.457259	0.457259	0.457259	0.457259	0.457259	0.457259	0.457259	0.457259	0.457259	0.447814	0.3934	0.3934	0.3934	0.3934	0.3934	0.402534	0.404247	0.405962	0.405962	0.407679	0.416917	0.418648	0.418648	0.422116	0.422116	0.414571	0.414571	0.414571	0.414571	0.467874	0.458395	0.456628	0.456628	0.453099	0.453099
0.414652	0.414652	0.414652	0.422396	0.422396	0.422396	0.422396	0.422396	0.422396	0.422396	0.422396	0.430179	0.430179	0.422396	0.422396	0.422396	0.422396	0.422396	0.422396	0.422396	0.422396	0.414652	0.414652	0.414652	0.414652	0.414652	0.414652	0.415946	0.415946	0.417241	0.417241	0.422433	0.423733	0.478257	0.534629	0.534629	0.588841	0.59013	0.643427	0.643427	0.701235	0.697875	0.697875	0.649482	0.696751	0.698998	0.651904	0.649482	0.649482	0.649482
0.415853	0.417906	0.417906	0.417906	0.417906	0.417906	0.417906	0.417906	0.417906	0.417906	0.417906	0.415853	0.415853	0.415853	0.422793	0.422793	0.422793	0.422793	0.422793	0.422793	0.422793	0.422793	0.422793	0.422793	0.415853	0.415853	0.417906	0.417906	0.417906	0.419963	0.419963	0.419963	0.419963	0.422022	0.476307	0.476307	0.474201	0.531159	0.531159	0.529054	0.531159	0.585267	0.587316	0.585267	0.531159	0.585267	0.637394	0.642016	0.69258	0.69258
0.400928	0.400928	0.400928	0.400928	0.404008	0.417247	0.41019	0.355896	0.352966	0.350047	0.350047	0.350047	0.352966	0.355896	0.358837	0.450005	0.450005	0.450005	0.453176	0.459531	0.459531	0.459531	0.510548	0.561346	0.55503	0.453176	0.460396	0.460396	0.457216	0.505016	0.508217	0.508217	0.460396	0.413292	0.469954	0.521012	0.516946	0.573917	0.628992	0.583284	0.634949	0.637912	0.728688	0.764876	0.721027	0.672501	0.666835	0.61393	0.66112	0.655359
0.426569	0.428321	0.428321	0.428321	0.430075	0.484795	0.484795	0.484795	0.484795	0.484795	0.436751	0.434991	0.434991	0.434991	0.433232	0.380038	0.380038	0.380038	0.380038	0.380038	0.373654	0.373654	0.373654	0.373654	0.373654	0.373654	0.373654	0.373654	0.373654	0.373654	0.373654	0.373654	0.373654	0.373654	0.373654	0.373654	0.373654	0.373654	0.373654	0.373654	0.481219	0.481219	0.536323	0.590554	0.594012	0.597461	0.597461	0.599182	0.605693	0.605693
0.398116	0.398116	0.398116	0.398116	0.398116	0.398116	0.398116	0.398116	0.398116	0.398116	0.452017	0.452017	0.452017	0.452017	0.452017	0.452017	0.452017	0.452017	0.452017	0.452017	0.398116	0.398116	0.398116	0.398116	0.398116	0.398116	0.398116	0.398116	0.398116	0.507068	0.507068	0.507068	0.507068	0.507068	0.509114	0.509114	0.509114	0.509114	0.621149	0.625595	0.675718	0.675718	0.722112	0.727522	0.725896	0.725896	0.729141	0.770488	0.683962	0.63002
0.575267	0.575267	0.520899	0.520899	0.46603	0.46603	0.401287	0.390696	0.390696	0.38879	0.38879	0.38879	0.38879	0.38879	0.38879	0.38879	0.38879	0.38879	0.38879	0.38879	0.38879	0.38879	0.38879	0.38879	0.38879	0.38879	0.38879	0.38879	0.38879	0.38879	0.38879	0.38879	0.38879	0.390696	0.444071	0.444071	0.444071	0.444071	0.444071	0.498769	0.498769	0.498769	0.498769	0.551514	0.496765	0.498769	0.498769	0.557454	0.557454	0.557454
0.495436	0.495436	0.440643	0.387258	0.387258	0.389087	0.389087	0.390919	0.390919	0.392754	0.394593	0.394593	0.394593	0.394593	0.396434	0.394593	0.394593	0.396434	0.398278	0.406099	0.462044	0.462044	0.462044	0.462044	0.460131	0.460131	0.460131	0.456307	0.456307	0.446345	0.442542	0.499287	0.499287	0.501212	0.556051	0.556051	0.557951	0.557951	0.557951	0.613216	0.619088	0.624925	0.624925	0.67329	0.719786	0.719786	0.760605	0.763398	0.767546	0.727487
0.282887	0.282887	0.282887	0.282887	0.383588	0.495374	0.438704	0.495374	0.495374	0.495374	0.552163	0.552163	0.665104	0.665104	0.557318	0.443849	0.443849	0.388535	0.388535	0.388535	0.33595	0.33595	0.239012	0.239012	0.239012	0.239012	0.239012	0.239012	0.239012	0.239012	0.239012	0.282887	0.282887	0.282887	0.282887	0.282887	0.282887	0.282887	0.284041	0.286358	0.390328	0.337634	0.337634	0.396665	0.396665	0.396665	0.396665	0.396665	0.396665	0.393948
0.473774	0.473774	0.419573	0.419573	0.419573	0.419573	0.419573	0.419573	0.419573	0.419573	0.419573	0.419573	0.419573	0.419573	0.419573	0.419573	0.419573	0.419573	0.419573	0.419573	0.419573	0.419573	0.419573	0.419573	0.419573	0.419573	0.419573	0.419573	0.419573	0.419573	0.419573	0.473774	0.477795	0.532616	0.532616	0.534622	0.534622	0.590565	0.590565	0.642408	0.642408	0.590565	0.687667	0.638695	0.687667	0.732778	0.734353	0.687667	0.689396	0.640554
0.441367	0.443576	0.434166	0.434166	0.434166	0.434166	0.43857	0.43857	0.440776	0.431379	0.429184	0.426992	0.426992	0.426992	0.426992	0.426992	0.36995	0.372039	0.36995	0.36995	0.36995	0.36995	0.36995	0.36995	0.36995	0.36995	0.36995	0.367865	0.367865	0.367865	0.420434	0.420434	0.420434	0.422617	0.424803	0.479339	0.481574	0.481574	0.483809	0.493357	0.497833	0.497833	0.500071	0.497833	0.55052	0.495595	0.548304	0.548304	0.546086	0.538824
0.369084	0.369084	0.369084	0.369084	0.369084	0.369084	0.422378	0.422378	0.422378	0.424687	0.426998	0.429313	0.429313	0.484624	0.484624	0.486986	0.431631	0.431631	0.433952	0.431631	0.433952	0.486986	0.542662	0.489348	0.489348	0.489348	0.491711	0.491711	0.489348	0.545007	0.540314	0.484624	0.429313	0.426998	0.429313	0.431631	0.431631	0.433952	0.436276	0.382389	0.382389	0.382389	0.389179	0.448007	0.503601	0.498874	0.49651	0.494147	0.491784	0.491784
0.377409	0.377409	0.377409	0.377409	0.377409	0.377409	0.377409	0.377409	0.377409	0.377409	0.377409	0.430388	0.485011	0.485011	0.485011	0.485011	0.485011	0.485011	0.485011	0.485011	0.485011	0.430388	0.377409	0.377409	0.377409	0.379243	0.382923	0.382923	0.382923	0.382923	0.384768	0.384768	0.388467	0.388467	0.390322	0.388467	0.438054	0.492808	0.554492	0.554492	0.554492	0.608052	0.604328	0.604328	0.70352	0.748798	0.706764	0.706764	0.701072	0.750263
0.388898	0.388898	0.388898	0.388898	0.388898	0.399744	0.454326	0.454326	0.454326	0.454326	0.454326	0.454326	0.454326	0.454326	0.454326	0.454326	0.399744	0.399744	0.399744	0.399744	0.399744	0.401183	0.401183	0.401183	0.511526	0.500174	0.555772	0.555772	0.555772	0.671745	0.671745	0.718982	0.718982	0.718982	0.671745	0.673065	0.673065	0.673065	0.721397	0.612856	0.614276	0.614276	0.614276	0.615695	0.561682	0.560206	0.504668	0.506166	0.449014	0.449014
0.447135	0.447135	0.447135	0.447135	0.447135	0.447135	0.447135	0.447135	0.447135	0.393673	0.395744	0.395744	0.395744	0.395744	0.395744	0.395744	0.397819	0.397819	0.404731	0.404731	0.402644	0.402644	0.402644	0.402644	0.402644	0.402644	0.40056	0.40056	0.393673	0.395744	0.397819	0.399898	0.406156	0.406156	0.406156	0.413113	0.467181	0.576356	0.580584	0.630916	0.678552	0.722742	0.721001	0.764543	0.801771	0.830374	0.797159	0.71694	0.761407	0.719254
0.39899	0.39899	0.39899	0.39899	0.39899	0.39899	0.39899	0.39899	0.39899	0.39899	0.39899	0.39899	0.39899	0.39899	0.39899	0.39899	0.39899	0.39899	0.453423	0.453423	0.453423	0.453423	0.453423	0.453423	0.453423	0.453423	0.453423	0.453423	0.400042	0.400042	0.400042	0.400042	0.400042	0.400042	0.400042	0.400042	0.407992	0.407992	0.410111	0.410111	0.410111	0.412234	0.412234	0.413296	0.46816	0.524898	0.516658	0.516658	0.514469	0.516658
0.46803	0.46803	0.46803	0.46803	0.46803	0.46803	0.469735	0.415447	0.406779	0.406779	0.406779	0.406779	0.406779	0.406779	0.406779	0.406779	0.405128	0.405128	0.405128	0.353331	0.353331	0.353331	0.353331	0.353331	0.353331	0.353331	0.353331	0.353331	0.353331	0.353331	0.353331	0.353331	0.353331	0.354897	0.354897	0.354897	0.356465	0.356465	0.408431	0.410086	0.465933	0.524355	0.526062	0.529474	0.529474	0.585444	0.636129	0.688385	0.688385	0.773171
0.411215	0.409165	0.401875	0.394627	0.394627	0.394627	0.394627	0.451802	0.451802	0.451802	0.451802	0.451802	0.451802	0.451802	0.451802	0.451802	0.451802	0.394627	0.394627	0.394627	0.394627	0.394627	0.394627	0.394627	0.394627	0.394627	0.394627	0.394627	0.394627	0.394627	0.394627	0.394627	0.394627	0.394627	0.394627	0.394627	0.403913	0.459302	0.461407	0.519947	0.519947	0.519947	0.522061	0.522061	0.524175	0.524175	0.514511	0.458105	0.456002	0.398683
0.525502	0.525502	0.412186	0.412186	0.412186	0.41505	0.41505	0.41505	0.420637	0.420637	0.420637	0.420637	0.420637	0.423519	0.423519	0.420637	0.420637	0.420637	0.41505	0.41505	0.41505	0.41505	0.41505	0.412186	0.466967	0.466967	0.469908	0.469908	0.469908	0.469908	0.472851	0.472851	0.475797	0.478743	0.423679	0.478743	0.531389	0.531389	0.531389	0.53433	0.537104	0.537104	0.534166	0.531226	0.531226	0.531226	0.475633	0.475633	0.475633	0.472688
0.417938	0.417938	0.417938	0.417938	0.417938	0.417938	0.417938	0.417938	0.417938	0.417938	0.417938	0.417938	0.417938	0.417938	0.417938	0.417938	0.424587	0.424587	0.424587	0.424587	0.424587	0.424587	0.424587	0.424587	0.424587	0.424587	0.417938	0.417938	0.417938	0.417938	0.417938	0.417938	0.417938	0.417938	0.475269	0.475269	0.47663	0.5319	0.594315	0.594315	0.648869	0.655058	0.65629	0.704356	0.703218	0.703218	0.703218	0.65629	0.598256	0.598256
0.419972	0.421316	0.421316	0.421316	0.421316	0.421316	0.421316	0.421316	0.421316	0.419972	0.419972	0.41863	0.41863	0.41863	0.41863	0.41863	0.41863	0.41863	0.41863	0.41863	0.41863	0.41863	0.41863	0.41863	0.41863	0.41863	0.41863	0.474046	0.474046	0.474046	0.474046	0.474046	0.474046	0.474046	0.474046	0.474046	0.530109	0.478171	0.480923	0.485052	0.485052	0.485052	0.486429	0.486429	0.489184	0.490561	0.436166	0.494071	0.491315	0.487183
0.398911	0.396074	0.396074	0.396074	0.396074	0.396074	0.396074	0.396074	0.396074	0.396074	0.451807	0.451807	0.451807	0.451807	0.458153	0.461331	0.467696	0.467696	0.470883	0.414576	0.360417	0.414576	0.414576	0.414576	0.408379	0.408379	0.402211	0.402211	0.399138	0.399138	0.402211	0.348704	0.348704	0.348704	0.348704	0.348704	0.348704	0.348704	0.402211	0.402211	0.399138	0.399138	0.399138	0.399138	0.401983	0.398911	0.398911	0.398911	0.348489	0.348489
0.450484	0.450484	0.450484	0.448169	0.448169	0.397967	0.397967	0.397967	0.397967	0.453272	0.453272	0.453272	0.453272	0.453272	0.453272	0.448169	0.448169	0.448169	0.448169	0.393039	0.393039	0.393039	0.393039	0.393039	0.393039	0.393039	0.393039	0.395273	0.395273	0.395273	0.395273	0.395273	0.395273	0.397512	0.397512	0.397512	0.397512	0.397512	0.397512	0.402003	0.402003	0.406968	0.409229	0.406968	0.406968	0.406968	0.406968	0.404712	0.404712	0.400211
0.41458	0.41458	0.41458	0.41458	0.41458	0.41458	0.41458	0.41458	0.41458	0.41458	0.41458	0.41458	0.41458	0.41458	0.423863	0.423863	0.423863	0.423863	0.423863	0.423863	0.423863	0.423863	0.423863	0.423863	0.41458	0.41458	0.41458	0.41458	0.41458	0.41458	0.523967	0.523967	0.523967	0.523967	0.523967	0.523967	0.523967	0.523967	0.639934	0.689029	0.642131	0.642131	0.691071	0.691071	0.691071	0.691071	0.691071	0.691071	0.580785	0.526348
0.418232	0.418232	0.418232	0.418232	0.418232	0.418232	0.418232	0.418232	0.418232	0.418232	0.418232	0.418232	0.418232	0.418232	0.418232	0.418232	0.418232	0.418232	0.418232	0.418232	0.418232	0.418232	0.418232	0.418232	0.418232	0.418232	0.418232	0.418232	0.418232	0.418232	0.418232	0.418232	0.418232	0.418232	0.418232	0.418232	0.418232	0.418232	0.418232	0.418232	0.472944	0.472944	0.472944	0.472944	0.528313	0.533528	0.535949	0.535949	0.535949	0.535949
0.371988	0.371988	0.426242	0.426242	0.433063	0.433063	0.433063	0.433063	0.433063	0.433063	0.433063	0.433063	0.378514	0.378514	0.369875	0.369875	0.369875	0.369875	0.369875	0.369875	0.424029	0.480071	0.489286	0.489286	0.489286	0.54578	0.54578	0.60112	0.60112	0.603289	0.548024	0.505298	0.496075	0.496075	0.496075	0.496075	0.498339	0.441977	0.441977	0.439745	0.441977	0.428458	0.428458	0.428458	0.428458	0.374105	0.371988	0.371988	0.371988	0.371988
0.410008	0.410008	0.466965	0.4673	0.478647	0.478647	0.432528	0.432528	0.376802	0.376802	0.432528	0.432528	0.376802	0.376486	0.365862	0.365862	0.355367	0.410008	0.410008	0.410008	0.355367	0.355367	0.355367	0.355367	0.355367	0.355367	0.355675	0.304537	0.304823	0.356293	0.410986	0.468642	0.63889	0.649324	0.700078	0.700078	0.699795	0.699795	0.745845	0.699511	0.649937	0.5956	0.423363	0.412291	0.35753	0.35753	0.35753	0.35784	0.306539	0.306252
0.334639	0.32728	0.32728	0.377821	0.377821	0.377821	0.377821	0.377821	0.377821	0.32728	0.32728	0.377821	0.486153	0.54148	0.54148	0.54148	0.54148	0.54148	0.54148	0.54148	0.54148	0.486153	0.377821	0.280453	0.280453	0.280453	0.280453	0.280453	0.280453	0.280453	0.280453	0.280453	0.281551	0.281551	0.328477	0.335849	0.337062	0.337062	0.345756	0.345756	0.346986	0.346986	0.346986	0.346986	0.29973	0.295056	0.341935	0.343159	0.439176	0.549562
0.509667	0.509667	0.509667	0.506435	0.492741	0.489509	0.433382	0.378914	0.375875	0.375875	0.375875	0.372846	0.369826	0.366817	0.366817	0.366817	0.366817	0.366817	0.366817	0.366817	0.366817	0.366817	0.366817	0.366817	0.366817	0.366817	0.366817	0.366817	0.366817	0.366817	0.366817	0.366817	0.366817	0.427041	0.427041	0.427041	0.427041	0.427041	0.427041	0.427041	0.427041	0.427041	0.427041	0.366817	0.366817	0.366817	0.366817	0.366817	0.366817	0.366817
0.333266	0.333266	0.333266	0.333266	0.333266	0.333266	0.341358	0.341358	0.341358	0.341358	0.341358	0.341358	0.341358	0.341358	0.392301	0.445703	0.438712	0.548054	0.548054	0.548054	0.548054	0.548054	0.601666	0.654724	0.603548	0.55	0.652945	0.548054	0.548054	0.55	0.551944	0.551944	0.497232	0.440648	0.444526	0.444526	0.340288	0.340288	0.342054	0.340288	0.342054	0.446468	0.446468	0.555828	0.553887	0.658269	0.705824	0.749282	0.749282	0.749282
0.423422	0.423422	0.423422	0.421501	0.421501	0.421501	0.421501	0.421501	0.417531	0.417531	0.417531	0.417531	0.417531	0.417531	0.417531	0.417531	0.417531	0.417531	0.417531	0.417531	0.417531	0.417531	0.417531	0.421501	0.421501	0.421501	0.421501	0.425346	0.425346	0.425346	0.427271	0.427271	0.431129	0.427135	0.429063	0.430993	0.430993	0.431129	0.431129	0.431129	0.429199	0.429199	0.48436	0.486327	0.48436	0.482394	0.482394	0.537948	0.541998	0.541998
0.407269	0.407269	0.407269	0.407269	0.407269	0.402345	0.400404	0.398466	0.396531	0.396531	0.394599	0.394599	0.394599	0.394599	0.394599	0.394599	0.394599	0.394599	0.392671	0.392671	0.446865	0.557779	0.557779	0.557779	0.611805	0.611805	0.611805	0.611805	0.613722	0.613722	0.559771	0.448862	0.448862	0.452863	0.398466	0.398466	0.398466	0.400404	0.456869	0.456869	0.460881	0.469986	0.469986	0.465963	0.467974	0.5236	0.5236	0.521585	0.517552	0.517552
0.441177	0.441177	0.441177	0.387912	0.441177	0.49583	0.493682	0.439059	0.439059	0.439059	0.439059	0.439059	0.439059	0.439059	0.385874	0.385874	0.385874	0.385874	0.385874	0.385874	0.387912	0.387912	0.387912	0.395827	0.395827	0.344661	0.344661	0.344661	0.344661	0.395827	0.393773	0.393773	0.393773	0.385874	0.385874	0.385874	0.385874	0.385874	0.385874	0.33528	0.33528	0.33528	0.337199	0.387912	0.441177	0.49583	0.550584	0.550584	0.55271	0.608242
0.309164	0.309164	0.309164	0.309164	0.309164	0.309164	0.309164	0.309164	0.309164	0.309164	0.309164	0.309164	0.414067	0.414067	0.414067	0.414067	0.418784	0.418784	0.47728	0.534317	0.59047	0.59047	0.47728	0.47728	0.47728	0.47728	0.47244	0.47244	0.414067	0.359945	0.309164	0.309164	0.310961	0.310961	0.310961	0.310961	0.310961	0.312764	0.318206	0.371636	0.3736	0.375568	0.428401	0.428401	0.428401	0.428401	0.43316	0.431099	0.42493	0.368329
0.444972	0.449724	0.452103	0.454485	0.454485	0.459254	0.459254	0.405284	0.407603	0.409925	0.407603	0.40297	0.40066	0.398354	0.398354	0.393757	0.393757	0.393757	0.391465	0.389178	0.389178	0.389178	0.389178	0.389178	0.389178	0.389178	0.389178	0.389178	0.389178	0.389178	0.4426	0.497383	0.497383	0.499786	0.499786	0.499786	0.499786	0.504591	0.504591	0.506993	0.452103	0.40066	0.509395	0.567992	0.623264	0.625518	0.728789	0.724973	0.724973	0.764913
0.413926	0.412686	0.411448	0.411448	0.411448	0.413926	0.414769	0.413528	0.413528	0.413528	0.412289	0.413528	0.413528	0.414769	0.417253	0.418497	0.416409	0.424984	0.424984	0.426234	0.426234	0.424984	0.424984	0.424984	0.423735	0.419994	0.42084	0.412289	0.412289	0.465209	0.465209	0.465209	0.466481	0.465209	0.463937	0.463937	0.465209	0.467345	0.468618	0.469891	0.469891	0.524893	0.527899	0.527899	0.527899	0.527899	0.524484	0.522342	0.575554	0.51979
0.310168	0.310168	0.358777	0.374404	0.378272	0.382155	0.332019	0.324446	0.328069	0.381828	0.434592	0.442708	0.497119	0.534901	0.539342	0.535246	0.531144	0.527038	0.522928	0.468322	0.414465	0.406489	0.306653	0.262219	0.261951	0.268373	0.271621	0.369906	0.373755	0.373755	0.369906	0.369906	0.369906	0.369906	0.362257	0.354678	0.350915	0.255629	0.252506	0.292533	0.39036	0.497879	0.497879	0.497879	0.497879	0.568927	0.568927	0.568927	0.568927	0.5147
0.398799	0.398799	0.398799	0.398799	0.398799	0.398799	0.398799	0.398799	0.398799	0.452682	0.452682	0.452682	0.452682	0.452682	0.452682	0.452682	0.452682	0.452682	0.452682	0.398799	0.398799	0.398799	0.398799	0.398799	0.398799	0.398799	0.398799	0.398799	0.398799	0.398799	0.398799	0.398799	0.398799	0.400435	0.456061	0.456061	0.511103	0.511103	0.512806	0.512806	0.623898	0.623898	0.627092	0.677081	0.625497	0.625497	0.578561	0.578561	0.686258	0.733045
0.550693	0.495908	0.441222	0.390965	0.390965	0.394013	0.394013	0.394013	0.397069	0.403145	0.403145	0.403145	0.403145	0.400073	0.406224	0.403145	0.403145	0.403145	0.400073	0.444376	0.444376	0.444376	0.444376	0.444376	0.438073	0.438073	0.438073	0.492713	0.492713	0.438073	0.492713	0.492713	0.492713	0.492713	0.492713	0.499041	0.502237	0.453801	0.453801	0.456971	0.40925	0.463259	0.521335	0.521335	0.521335	0.515015	0.511822	0.505432	0.5601	0.556948
0.395042	0.395042	0.395042	0.395042	0.395042	0.395042	0.395042	0.395042	0.395042	0.395042	0.395042	0.395042	0.395042	0.395042	0.395042	0.395042	0.395042	0.395042	0.395042	0.455421	0.455421	0.455421	0.455421	0.510139	0.510139	0.517139	0.519532	0.573836	0.573836	0.512534	0.512534	0.514927	0.51732	0.462559	0.469532	0.462559	0.462559	0.408687	0.408687	0.408687	0.408687	0.406373	0.457799	0.512534	0.560078	0.619836	0.617575	0.617575	0.670004	0.670004
0.54023	0.533625	0.533625	0.533625	0.478599	0.424087	0.424087	0.424087	0.424087	0.415389	0.415389	0.415389	0.415389	0.415389	0.415389	0.415389	0.415389	0.415389	0.415389	0.415389	0.415389	0.415389	0.415389	0.415389	0.415389	0.415389	0.415389	0.415389	0.415389	0.469694	0.471974	0.474254	0.529288	0.529288	0.529288	0.583619	0.638107	0.640217	0.640217	0.646515	0.644421	0.693167	0.652562	0.652562	0.652562	0.652562	0.598882	0.596682	0.648402	0.59006
0.359997	0.359997	0.413065	0.413065	0.468234	0.514589	0.514589	0.515831	0.459905	0.449136	0.449136	0.449136	0.394549	0.394549	0.394549	0.342471	0.342471	0.341351	0.341351	0.393361	0.393361	0.393361	0.393361	0.402576	0.350051	0.350051	0.350051	0.350051	0.350051	0.300927	0.300927	0.300927	0.301975	0.294963	0.343592	0.343592	0.345839	0.345839	0.346966	0.349224	0.350355	0.459002	0.460237	0.516165	0.460237	0.460237	0.459002	0.459002	0.457767	0.455298
0.398231	0.398231	0.398231	0.396332	0.396332	0.448348	0.448348	0.448348	0.448348	0.448348	0.448348	0.448348	0.450311	0.450311	0.450311	0.396332	0.396332	0.396332	0.396332	0.396332	0.402873	0.402873	0.400967	0.400967	0.400967	0.400967	0.400967	0.400967	0.400967	0.400967	0.394436	0.394436	0.394436	0.448348	0.448348	0.503503	0.503503	0.503503	0.505485	0.505485	0.615995	0.715699	0.75852	0.71731	0.71731	0.724391	0.766331	0.771177	0.769775	0.806651
0.539663	0.539663	0.593929	0.593929	0.484439	0.484439	0.429593	0.429593	0.429593	0.429593	0.429593	0.429593	0.376423	0.376423	0.376423	0.376423	0.376423	0.376423	0.376423	0.376423	0.378116	0.378116	0.378116	0.378116	0.378116	0.378116	0.378116	0.378116	0.378116	0.378116	0.376423	0.384186	0.384186	0.384186	0.385893	0.387602	0.441234	0.504509	0.506311	0.508112	0.508112	0.556745	0.558523	0.558523	0.661606	0.659991	0.608737	0.546816	0.548601	0.546816
0.448126	0.44604	0.448126	0.448126	0.457605	0.457605	0.457605	0.403705	0.403705	0.403705	0.403705	0.403705	0.401675	0.401675	0.392516	0.392516	0.392516	0.392516	0.392516	0.392516	0.394531	0.394531	0.394531	0.394531	0.394531	0.394531	0.394531	0.394531	0.394531	0.396549	0.394531	0.448126	0.512516	0.512516	0.512516	0.567127	0.622141	0.624123	0.624123	0.631091	0.680694	0.633054	0.624123	0.676031	0.676031	0.626101	0.571267	0.569198	0.569198	0.561873
0.488524	0.488524	0.430481	0.430481	0.430481	0.430481	0.375149	0.375149	0.375149	0.375149	0.375149	0.375149	0.430481	0.430481	0.430481	0.430481	0.430481	0.430481	0.430481	0.430481	0.430481	0.487606	0.430481	0.430481	0.430481	0.430481	0.487606	0.487606	0.487606	0.487606	0.488524	0.432083	0.432083	0.432083	0.432083	0.432083	0.376681	0.378407	0.378407	0.380137	0.379272	0.378599	0.378599	0.378599	0.38033	0.38033	0.38033	0.378599	0.381003	0.381677
0.474638	0.420155	0.420155	0.420155	0.420155	0.420155	0.420155	0.420155	0.420155	0.420155	0.420155	0.420155	0.420155	0.420155	0.420155	0.420155	0.420155	0.420155	0.420155	0.420155	0.420155	0.420155	0.420155	0.420155	0.420155	0.420155	0.474638	0.474638	0.481493	0.484819	0.541534	0.541534	0.597194	0.597194	0.648942	0.648942	0.598794	0.598794	0.593784	0.592177	0.593784	0.64571	0.592177	0.596993	0.544632	0.65178	0.705775	0.707156	0.707156	0.749426
0.291426	0.291426	0.344491	0.350158	0.353008	0.413815	0.41685	0.41685	0.413815	0.358739	0.358739	0.358739	0.304499	0.29923	0.296615	0.245809	0.288851	0.288851	0.338867	0.449399	0.507381	0.507381	0.507381	0.507381	0.507381	0.565165	0.510505	0.510505	0.452494	0.341674	0.291426	0.291426	0.291426	0.294014	0.294014	0.250473	0.248134	0.250473	0.250473	0.296615	0.296615	0.296615	0.296615	0.29923	0.29923	0.296615	0.296615	0.344491	0.344491	0.294014
0.453139	0.453139	0.453139	0.453139	0.453139	0.453139	0.453139	0.449412	0.449412	0.395286	0.395286	0.395286	0.395286	0.398889	0.398889	0.398889	0.398889	0.398889	0.398889	0.398889	0.398889	0.398889	0.398889	0.395286	0.395286	0.395286	0.395286	0.395286	0.395286	0.395286	0.395286	0.395286	0.395286	0.395286	0.395286	0.397025	0.398767	0.400511	0.404007	0.404007	0.462161	0.465905	0.467714	0.469525	0.524991	0.528743	0.528743	0.526931	0.523305	0.5782
0.417929	0.417929	0.424826	0.424826	0.424826	0.424826	0.424826	0.424826	0.424826	0.424826	0.424826	0.424826	0.417929	0.417929	0.417929	0.417929	0.417929	0.417929	0.417929	0.417929	0.417929	0.417929	0.417929	0.417929	0.417929	0.417929	0.417929	0.417929	0.417929	0.417929	0.41931	0.41931	0.41931	0.420692	0.475191	0.475191	0.476606	0.476606	0.5317	0.587407	0.644852	0.694825	0.694825	0.740595	0.698422	0.743851	0.743851	0.743851	0.700806	0.651321
0.391396	0.391396	0.391396	0.391396	0.391396	0.391396	0.391396	0.391396	0.456196	0.456196	0.456196	0.456196	0.456196	0.456196	0.456196	0.456196	0.456196	0.456196	0.391396	0.391396	0.402137	0.402137	0.402137	0.402137	0.402137	0.402137	0.402137	0.412973	0.412973	0.413825	0.457069	0.457069	0.457942	0.457942	0.457942	0.457942	0.524269	0.568736	0.568736	0.578851	0.526023	0.580564	0.580564	0.634838	0.635653	0.686646	0.627666	0.573904	0.574763	0.563759
0.416399	0.416399	0.416399	0.416399	0.416399	0.416399	0.416399	0.416399	0.416399	0.416399	0.416399	0.416399	0.416399	0.416399	0.416399	0.416399	0.416399	0.425774	0.425774	0.425774	0.425774	0.425774	0.425774	0.425774	0.425774	0.425774	0.425774	0.416399	0.416399	0.416399	0.416399	0.416399	0.416399	0.416399	0.480288	0.480288	0.480288	0.535275	0.590964	0.601761	0.601761	0.653177	0.653177	0.654624	0.648797	0.650252	0.650252	0.600205	0.598669	0.587846
0.370926	0.370926	0.370926	0.370926	0.370926	0.370926	0.373634	0.373634	0.373634	0.373634	0.376351	0.431346	0.433141	0.433141	0.433141	0.489916	0.487019	0.487019	0.487019	0.487019	0.484124	0.427458	0.425669	0.425669	0.425669	0.370926	0.370926	0.370926	0.370926	0.425669	0.427458	0.427458	0.429249	0.429249	0.431041	0.431041	0.432836	0.432836	0.432836	0.377777	0.378783	0.378783	0.377063	0.377063	0.380505	0.383241	0.381514	0.381514	0.381514	0.381514
0.354011	0.354011	0.354011	0.354011	0.354011	0.406321	0.406321	0.406321	0.406321	0.406321	0.404508	0.404508	0.404508	0.404508	0.404508	0.352293	0.352293	0.352293	0.352293	0.412416	0.467115	0.467115	0.467115	0.467115	0.522617	0.577566	0.577566	0.577566	0.577566	0.514446	0.458978	0.458978	0.460846	0.460846	0.409956	0.35919	0.360923	0.360923	0.360923	0.360923	0.362661	0.368507	0.419727	0.474613	0.470863	0.52637	0.524494	0.524494	0.528245	0.528245
0.483054	0.483054	0.483054	0.482355	0.483054	0.483054	0.483754	0.484453	0.493928	0.437249	0.382824	0.382824	0.382824	0.382824	0.382162	0.382162	0.381501	0.38084	0.37194	0.37194	0.371286	0.37194	0.37194	0.37194	0.37194	0.37194	0.37194	0.37194	0.37194	0.37194	0.427942	0.485153	0.486552	0.486552	0.496729	0.49743	0.554919	0.554919	0.554919	0.556303	0.49883	0.44208	0.441389	0.442771	0.434125	0.433437	0.377848	0.377848	0.377848	0.376532
0.352648	0.352648	0.352648	0.352648	0.355747	0.469836	0.469836	0.469836	0.469836	0.469836	0.530588	0.530588	0.533961	0.53733	0.533961	0.416534	0.416534	0.416534	0.416534	0.416534	0.307872	0.307872	0.304993	0.302129	0.302129	0.302129	0.302129	0.302129	0.302129	0.302129	0.302129	0.302129	0.302129	0.302129	0.302129	0.302129	0.302129	0.302129	0.302129	0.302129	0.302129	0.302129	0.302129	0.302129	0.302129	0.302129	0.302129	0.302129	0.302129	0.302129
0.304717	0.304717	0.304717	0.304717	0.355952	0.410713	0.46778	0.479192	0.594027	0.594027	0.594027	0.594027	0.594027	0.594027	0.537102	0.479192	0.421837	0.410713	0.304717	0.314502	0.314502	0.314502	0.314502	0.314502	0.366515	0.366515	0.421837	0.479192	0.479192	0.46778	0.46778	0.46778	0.46778	0.46778	0.410713	0.410713	0.355952	0.304717	0.304717	0.304717	0.304717	0.304717	0.304717	0.304717	0.304717	0.304717	0.304717	0.304717	0.304717	0.304717
0.411804	0.411804	0.411804	0.411804	0.411804	0.415829	0.416689	0.371714	0.428836	0.375597	0.375597	0.379497	0.383412	0.383412	0.395246	0.453376	0.448391	0.444291	0.390445	0.394401	0.398371	0.398371	0.394401	0.394401	0.382576	0.320802	0.317197	0.313614	0.310054	0.306515	0.302999	0.299506	0.299506	0.299506	0.299506	0.302999	0.310054	0.310054	0.310054	0.310054	0.310054	0.310054	0.310054	0.313614	0.367024	0.415829	0.40779	0.40779	0.40779	0.415829
0.471963	0.471963	0.471963	0.41759	0.42445	0.42445	0.42445	0.42445	0.42445	0.42445	0.42445	0.42445	0.42445	0.42445	0.41759	0.41759	0.41759	0.41759	0.41759	0.41759	0.41759	0.41759	0.41759	0.41759	0.471963	0.471963	0.471963	0.471963	0.471963	0.471963	0.471963	0.527009	0.527009	0.528612	0.473566	0.473566	0.473566	0.584534	0.584534	0.584534	0.586095	0.586095	0.647772	0.696285	0.697643	0.742022	0.742022	0.647772	0.649239	0.649239
0.384939	0.384939	0.384939	0.33424	0.33424	0.33424	0.33424	0.336341	0.336341	0.336341	0.387172	0.387172	0.387172	0.387172	0.44291	0.497768	0.497768	0.495411	0.495411	0.495411	0.495411	0.495411	0.495411	0.495411	0.438264	0.384939	0.384939	0.384939	0.384939	0.384939	0.33424	0.33424	0.33424	0.33424	0.384939	0.384939	0.440586	0.497768	0.497768	0.497768	0.555008	0.557334	0.557334	0.610824	0.661774	0.661774	0.608582	0.552679	0.552679	0.552679
0.417468	0.417468	0.417468	0.417468	0.421635	0.421635	0.421635	0.421635	0.421635	0.421635	0.421635	0.421635	0.421635	0.421635	0.417468	0.417468	0.417468	0.417468	0.417468	0.417468	0.417468	0.417468	0.417468	0.417468	0.417468	0.417468	0.417468	0.417468	0.417468	0.417468	0.417468	0.471744	0.471744	0.526697	0.526697	0.526697	0.526697	0.526697	0.526697	0.526697	0.526697	0.471744	0.47601	0.421635	0.421635	0.47601	0.530961	0.587246	0.587246	0.587246
0.37376	0.37376	0.37376	0.37376	0.37376	0.37376	0.428289	0.428289	0.428289	0.428289	0.428289	0.484618	0.484618	0.484618	0.484618	0.484618	0.428289	0.428289	0.428289	0.428289	0.428289	0.37376	0.37376	0.37376	0.428289	0.428289	0.428289	0.428289	0.428289	0.435599	0.435599	0.435599	0.435599	0.435599	0.380758	0.380758	0.380758	0.382606	0.382606	0.375594	0.377432	0.377432	0.377432	0.377432	0.379274	0.379274	0.379274	0.377432	0.377432	0.377432
0.526057	0.526057	0.526057	0.526057	0.526057	0.526057	0.354026	0.354026	0.354026	0.354026	0.354026	0.354026	0.354026	0.354026	0.354026	0.354026	0.354026	0.354026	0.354026	0.354026	0.354026	0.354026	0.354026	0.354026	0.354026	0.354026	0.406335	0.460859	0.460859	0.460859	0.460859	0.460859	0.460859	0.519199	0.520153	0.520153	0.466562	0.411879	0.42228	0.532723	0.532723	0.534626	0.589277	0.531772	0.53082	0.532723	0.587425	0.64005	0.631027	0.523968
0.373239	0.373239	0.373239	0.373239	0.373239	0.373239	0.373239	0.373239	0.373239	0.373239	0.373239	0.373239	0.373239	0.373239	0.373239	0.373239	0.428923	0.428923	0.428923	0.486466	0.488281	0.488281	0.488281	0.606826	0.606826	0.608558	0.552099	0.559801	0.559801	0.502064	0.500248	0.500248	0.500248	0.38228	0.383997	0.38228	0.38228	0.37494	0.37494	0.430703	0.486466	0.486466	0.488281	0.490096	0.488281	0.490096	0.491912	0.491912	0.491912	0.434269
0.280949	0.280949	0.280949	0.280949	0.280949	0.280949	0.32777	0.378288	0.378288	0.378288	0.378288	0.378288	0.378288	0.378288	0.431594	0.431594	0.431594	0.431594	0.486533	0.5418	0.5418	0.596056	0.648062	0.648062	0.596056	0.596056	0.5418	0.486533	0.431594	0.378288	0.378288	0.32777	0.280949	0.330071	0.331224	0.338947	0.390188	0.390188	0.390188	0.390188	0.391429	0.391429	0.397217	0.39597	0.394724	0.440116	0.442687	0.500408	0.556832	0.611827
0.41778	0.41778	0.41778	0.41778	0.41778	0.41778	0.41778	0.41778	0.41778	0.41778	0.41778	0.41778	0.41778	0.41778	0.41778	0.41778	0.41778	0.41778	0.41778	0.41778	0.41778	0.41778	0.41778	0.41778	0.41778	0.41778	0.41778	0.41778	0.425502	0.425502	0.425502	0.482974	0.482974	0.485349	0.540899	0.54326	0.54326	0.551106	0.54326	0.54326	0.59774	0.540899	0.54326	0.540899	0.485349	0.482974	0.482974	0.475071	0.475071	0.475071
0.337617	0.388835	0.388835	0.44263	0.497806	0.553036	0.553036	0.553036	0.553036	0.553036	0.553036	0.497806	0.497806	0.44263	0.388835	0.337617	0.337617	0.337617	0.337617	0.337617	0.337617	0.337617	0.337617	0.337617	0.337617	0.337617	0.337617	0.337617	0.337617	0.337617	0.337617	0.337617	0.338608	0.339601	0.391997	0.391997	0.391997	0.393054	0.503343	0.503343	0.559596	0.560687	0.615407	0.614358	0.561778	0.562868	0.563957	0.562868	0.45139	0.561778
0.411871	0.411871	0.411871	0.411871	0.411871	0.411871	0.433466	0.433466	0.433466	0.433466	0.433466	0.433466	0.433466	0.433466	0.433466	0.433466	0.411871	0.411871	0.411871	0.411871	0.411871	0.411871	0.411871	0.411871	0.411871	0.411871	0.422631	0.422631	0.422631	0.422631	0.425405	0.426794	0.482686	0.482686	0.537604	0.539015	0.528001	0.528001	0.528001	0.583652	0.634619	0.633301	0.580889	0.583652	0.637249	0.635935	0.635935	0.635935	0.635935	0.583652
0.352206	0.350216	0.350216	0.344275	0.344275	0.34625	0.397155	0.408184	0.408184	0.406076	0.406076	0.408184	0.408184	0.461764	0.473179	0.471002	0.417181	0.471002	0.471002	0.471002	0.471002	0.523326	0.523326	0.48244	0.471002	0.525505	0.536924	0.471002	0.471002	0.471002	0.473179	0.421436	0.477537	0.463936	0.518423	0.463936	0.454718	0.511333	0.511333	0.511333	0.50915	0.561216	0.559064	0.664311	0.711113	0.711113	0.709315	0.660403	0.66236	0.711113
0.474572	0.474572	0.474572	0.419207	0.419207	0.419207	0.419207	0.419207	0.419207	0.419207	0.419207	0.419207	0.419207	0.419207	0.419207	0.419207	0.419207	0.419207	0.419207	0.419207	0.419207	0.419207	0.423924	0.423924	0.423924	0.423924	0.423924	0.423924	0.423924	0.423924	0.423924	0.423924	0.419207	0.474572	0.474572	0.474572	0.474572	0.474572	0.474572	0.53057	0.53057	0.53057	0.535385	0.481036	0.482674	0.538648	0.538648	0.538648	0.540278	0.485952
0.426733	0.420246	0.420246	0.420246	0.420246	0.420246	0.420246	0.420246	0.420246	0.421349	0.421349	0.421349	0.421349	0.421349	0.421349	0.421349	0.421349	0.421349	0.421349	0.420246	0.420246	0.421349	0.421349	0.421349	0.421349	0.421349	0.533281	0.533281	0.533281	0.533281	0.641959	0.640918	0.641959	0.692412	0.697087	0.818622	0.744608	0.744608	0.745468	0.789875	0.706437	0.752168	0.751323	0.707375	0.702791	0.602189	0.600018	0.600018	0.600018	0.545505
0.415201	0.415201	0.415201	0.415201	0.415201	0.421335	0.421335	0.421335	0.421335	0.421335	0.421335	0.421335	0.421335	0.421335	0.421335	0.415201	0.415201	0.415201	0.417406	0.417406	0.417406	0.417406	0.417406	0.417406	0.417406	0.417406	0.474325	0.534179	0.536436	0.536436	0.538691	0.538691	0.595252	0.647322	0.647322	0.696113	0.739111	0.695688	0.691833	0.693764	0.691833	0.697182	0.646404	0.594283	0.646404	0.646404	0.539948	0.533679	0.538192	0.535936
0.446524	0.446524	0.449426	0.449426	0.449426	0.452331	0.452331	0.452331	0.452331	0.39735	0.39735	0.39735	0.394544	0.394544	0.394544	0.391744	0.391744	0.391744	0.391744	0.391744	0.391744	0.391744	0.391744	0.391744	0.391744	0.391744	0.391744	0.391744	0.391744	0.391744	0.391744	0.391744	0.391744	0.391744	0.391744	0.401656	0.407309	0.465528	0.465528	0.465528	0.465528	0.465528	0.465528	0.465528	0.465528	0.455239	0.449426	0.391744	0.391744	0.391744
0.293839	0.293839	0.342981	0.342981	0.395735	0.395735	0.451034	0.451034	0.451034	0.451034	0.507569	0.618651	0.563912	0.563912	0.510293	0.510293	0.453734	0.453734	0.453734	0.453734	0.398345	0.296105	0.296105	0.296105	0.293839	0.293839	0.293839	0.293839	0.293839	0.293839	0.293839	0.293839	0.294971	0.294971	0.294971	0.294971	0.296105	0.297242	0.298382	0.306017	0.357419	0.413647	0.412325	0.412325	0.413647	0.413647	0.412325	0.411006	0.411006	0.402269
0.301886	0.35127	0.35127	0.35127	0.35127	0.35127	0.35127	0.35127	0.35127	0.35127	0.35127	0.301886	0.48614	0.48614	0.48614	0.500418	0.500418	0.500418	0.500418	0.556395	0.556395	0.556395	0.417884	0.417884	0.473376	0.459161	0.571021	0.571021	0.571021	0.515282	0.515282	0.515282	0.459161	0.459904	0.404777	0.405498	0.303149	0.352635	0.352635	0.352635	0.352635	0.354002	0.407664	0.406942	0.462134	0.462134	0.462878	0.408387	0.408387	0.40911
0.3672	0.3672	0.3672	0.3672	0.3672	0.3672	0.474622	0.474622	0.474622	0.474622	0.474622	0.474622	0.474622	0.474622	0.474622	0.485813	0.388273	0.388273	0.388273	0.388273	0.388273	0.388273	0.388273	0.388273	0.388273	0.377678	0.419963	0.419963	0.419963	0.430922	0.430922	0.430922	0.430922	0.430922	0.430922	0.433228	0.382106	0.384327	0.495206	0.484003	0.48635	0.59581	0.59581	0.59581	0.59581	0.593545	0.591276	0.589003	0.476966	0.476966
0.39314	0.39314	0.393234	0.393329	0.393423	0.393423	0.393471	0.393471	0.393518	0.393612	0.447046	0.447095	0.446997	0.44888	0.448782	0.448782	0.450715	0.450715	0.459782	0.459733	0.405896	0.405801	0.459536	0.457548	0.457597	0.457597	0.455609	0.455609	0.446508	0.446459	0.446459	0.446459	0.39314	0.39314	0.393093	0.393093	0.393093	0.44839	0.502991	0.504993	0.614501	0.664946	0.754674	0.792957	0.792957	0.794269	0.794269	0.757628	0.715159	0.713525
0.398693	0.398693	0.398693	0.398693	0.398693	0.398693	0.398693	0.452666	0.452666	0.452666	0.452666	0.452666	0.452666	0.452666	0.452666	0.452666	0.452666	0.398693	0.398693	0.398693	0.398693	0.398693	0.398693	0.398693	0.398693	0.398693	0.398693	0.398693	0.398693	0.398693	0.400205	0.400205	0.400205	0.401719	0.401719	0.401719	0.401719	0.401719	0.401719	0.510928	0.509353	0.509353	0.565799	0.668288	0.668288	0.671077	0.673854	0.673854	0.673854	0.57044
0.398006	0.451648	0.451648	0.451648	0.451648	0.451648	0.451648	0.451648	0.451648	0.451648	0.451648	0.398006	0.398006	0.398006	0.398006	0.398006	0.398006	0.398006	0.398006	0.398006	0.398006	0.398006	0.398006	0.398006	0.398006	0.398006	0.398006	0.398006	0.398006	0.398006	0.398006	0.400133	0.400133	0.453846	0.508655	0.508655	0.508655	0.508655	0.510872	0.513089	0.51946	0.51946	0.51946	0.573866	0.573866	0.626542	0.626542	0.628615	0.676378	0.674433
0.355191	0.357193	0.3592	0.3592	0.3592	0.3592	0.3592	0.3592	0.3592	0.3592	0.411186	0.409074	0.406965	0.406965	0.406965	0.406965	0.515749	0.515749	0.515749	0.515749	0.460892	0.460892	0.460892	0.515749	0.515749	0.515749	0.406965	0.406965	0.406965	0.413202	0.413202	0.413202	0.467304	0.413202	0.467304	0.467304	0.469478	0.469478	0.469478	0.463062	0.526541	0.526541	0.471653	0.526541	0.526541	0.528717	0.580795	0.682564	0.684453	0.684453
0.418372	0.418372	0.418372	0.418372	0.418372	0.418372	0.418372	0.418372	0.418372	0.418372	0.418372	0.418372	0.418372	0.418372	0.418372	0.418372	0.418372	0.418372	0.418372	0.418372	0.420283	0.420283	0.420283	0.420283	0.420283	0.420283	0.428083	0.428083	0.430006	0.431931	0.430006	0.433857	0.435786	0.437717	0.439649	0.441584	0.49062	0.492581	0.54776	0.601788	0.605544	0.601788	0.651667	0.700079	0.742905	0.816959	0.780182	0.845728	0.8146	0.813411
0.429971	0.429971	0.429971	0.431771	0.431771	0.431771	0.431771	0.431771	0.431771	0.431771	0.431771	0.431771	0.431771	0.429971	0.429971	0.429971	0.429971	0.429971	0.429971	0.377175	0.377175	0.377175	0.429971	0.429971	0.429971	0.429971	0.429971	0.429971	0.429971	0.429971	0.429971	0.484408	0.429971	0.429971	0.431771	0.431771	0.431771	0.435378	0.491747	0.601926	0.702663	0.747805	0.749187	0.749187	0.747805	0.747805	0.822511	0.821436	0.785697	0.701126
0.464886	0.464886	0.464886	0.413336	0.419344	0.424937	0.374715	0.324535	0.324535	0.374715	0.427741	0.427741	0.427741	0.424937	0.418907	0.413336	0.410559	0.464886	0.464886	0.410559	0.358329	0.358329	0.358329	0.410559	0.410559	0.410559	0.410559	0.358329	0.364034	0.364034	0.364034	0.364034	0.364034	0.314564	0.314564	0.314564	0.314564	0.314564	0.309258	0.358329	0.358329	0.471041	0.526227	0.580779	0.580779	0.580779	0.580779	0.580779	0.583567	0.529084
0.419046	0.419046	0.419046	0.419046	0.419046	0.419046	0.419046	0.419046	0.419046	0.419046	0.419046	0.419046	0.419046	0.419046	0.419046	0.419046	0.419046	0.419046	0.419046	0.419046	0.419046	0.419046	0.419046	0.419046	0.419046	0.419046	0.419046	0.419046	0.419046	0.419046	0.419046	0.419046	0.419046	0.528639	0.528639	0.528639	0.583065	0.583065	0.583065	0.583065	0.583065	0.589489	0.690664	0.641651	0.643633	0.692505	0.64561	0.694339	0.783866	0.783866
0.415257	0.415257	0.415257	0.415257	0.419193	0.426164	0.426164	0.426164	0.426164	0.426164	0.426164	0.426164	0.426164	0.426164	0.422211	0.415257	0.415257	0.415257	0.415257	0.415257	0.415257	0.415257	0.415257	0.469405	0.469405	0.469405	0.469405	0.524282	0.524282	0.524282	0.524282	0.524282	0.578579	0.524282	0.524282	0.578579	0.580551	0.587492	0.587492	0.587492	0.587492	0.589451	0.537443	0.537443	0.591409	0.646963	0.693676	0.638545	0.638545	0.693676
0.566085	0.511414	0.511414	0.508938	0.454012	0.454012	0.454012	0.462611	0.462611	0.462611	0.356567	0.356567	0.408525	0.408525	0.408525	0.408525	0.408525	0.397806	0.397806	0.408525	0.408525	0.408525	0.356567	0.356567	0.358844	0.363417	0.363417	0.363417	0.363417	0.40495	0.40495	0.40495	0.40495	0.409735	0.409735	0.40495	0.40495	0.40495	0.40495	0.353175	0.353175	0.458929	0.458929	0.508938	0.506461	0.506461	0.506461	0.506461	0.506461	0.508938
0.397112	0.397112	0.397112	0.397112	0.397112	0.397112	0.397112	0.397112	0.397112	0.397112	0.397112	0.397112	0.399288	0.399288	0.399288	0.399288	0.399288	0.399288	0.452803	0.452803	0.452803	0.452803	0.450555	0.450555	0.450555	0.458798	0.458798	0.458798	0.405098	0.405098	0.405098	0.458798	0.458798	0.515739	0.520273	0.51197	0.51197	0.56635	0.619177	0.619177	0.619177	0.568578	0.568578	0.56635	0.614886	0.665295	0.667314	0.667314	0.667314	0.667314
0.590535	0.540899	0.5384	0.481315	0.427173	0.418261	0.366205	0.413374	0.413374	0.413374	0.413374	0.402126	0.453124	0.455618	0.455618	0.455618	0.455618	0.402126	0.402126	0.402126	0.402126	0.402126	0.350866	0.348578	0.348578	0.348578	0.348578	0.348578	0.348578	0.348578	0.348578	0.348578	0.348578	0.39971	0.455618	0.458114	0.512668	0.512668	0.512668	0.569389	0.621984	0.621984	0.671858	0.621984	0.571854	0.621984	0.621984	0.671858	0.718133	0.716092
0.419959	0.419959	0.419959	0.419959	0.419959	0.419959	0.419959	0.419959	0.419959	0.419959	0.419959	0.419959	0.419959	0.419959	0.419959	0.419959	0.419959	0.419959	0.419959	0.419959	0.419959	0.419959	0.419959	0.419959	0.419959	0.419959	0.419959	0.419959	0.419959	0.419959	0.419959	0.419959	0.421427	0.422897	0.424368	0.433932	0.433932	0.433932	0.435412	0.435412	0.435412	0.438377	0.436894	0.435412	0.433932	0.480753	0.536134	0.537632	0.537632	0.537632
0.416302	0.47292	0.47292	0.47292	0.47292	0.47292	0.475274	0.475274	0.477629	0.475274	0.363991	0.312678	0.312678	0.312678	0.312678	0.312678	0.310652	0.359631	0.35746	0.35746	0.411721	0.468216	0.468216	0.468216	0.468216	0.468216	0.468216	0.468374	0.468374	0.468374	0.411874	0.359777	0.359777	0.359777	0.361955	0.361955	0.416456	0.361809	0.416302	0.416302	0.416302	0.414009	0.416456	0.41661	0.414317	0.470883	0.41661	0.41661	0.364285	0.364285
0.395532	0.395532	0.395532	0.395532	0.393185	0.393185	0.393185	0.393185	0.393185	0.402139	0.402139	0.402139	0.402139	0.402139	0.404503	0.404503	0.458047	0.458047	0.458047	0.448783	0.448783	0.448783	0.448783	0.448783	0.446354	0.446354	0.393185	0.393185	0.393185	0.393185	0.393185	0.393185	0.393185	0.393185	0.393185	0.395532	0.395532	0.397883	0.397883	0.451214	0.451214	0.451214	0.451214	0.508146	0.508146	0.505691	0.505691	0.610639	0.661173	0.661173
0.397668	0.397668	0.397668	0.397668	0.451306	0.451306	0.451306	0.451306	0.451306	0.451306	0.451306	0.451306	0.451306	0.451306	0.397668	0.397668	0.397668	0.397668	0.397668	0.397668	0.397668	0.397668	0.397668	0.397668	0.395649	0.395649	0.397074	0.397074	0.397074	0.397074	0.397074	0.397074	0.398501	0.398501	0.398501	0.398501	0.397074	0.397074	0.452781	0.452781	0.452781	0.454257	0.452781	0.454257	0.456349	0.457827	0.459305	0.459305	0.403388	0.405419
0.495118	0.50539	0.507872	0.507872	0.453453	0.453453	0.453453	0.402509	0.402509	0.402509	0.402509	0.392668	0.390303	0.390303	0.390303	0.390303	0.390303	0.397743	0.397743	0.397743	0.397743	0.397743	0.397743	0.450993	0.450993	0.453453	0.453453	0.44329	0.44329	0.44329	0.445742	0.445742	0.445742	0.395038	0.395038	0.392668	0.392668	0.392668	0.445742	0.445742	0.4976	0.551966	0.551966	0.605119	0.655896	0.655896	0.703345	0.703345	0.703345	0.703345
0.473265	0.419132	0.419132	0.421147	0.421147	0.421147	0.421147	0.421147	0.421147	0.421147	0.421147	0.421147	0.421147	0.419132	0.419132	0.417119	0.417119	0.417119	0.417119	0.419132	0.419132	0.419132	0.419132	0.419132	0.419132	0.419132	0.473265	0.473265	0.473265	0.479512	0.479512	0.479512	0.479512	0.479512	0.481576	0.481576	0.429289	0.431316	0.431316	0.423164	0.47739	0.47739	0.481519	0.483584	0.481519	0.481519	0.536271	0.58816	0.640068	0.688894
0.339042	0.339042	0.339042	0.391688	0.446981	0.391688	0.391688	0.391688	0.391688	0.391688	0.391688	0.399289	0.399289	0.399289	0.346202	0.346202	0.346202	0.352503	0.405956	0.461734	0.518486	0.510545	0.510545	0.453843	0.453843	0.453843	0.453843	0.446981	0.391688	0.339042	0.290937	0.290937	0.339955	0.447988	0.455862	0.455862	0.455862	0.455862	0.455862	0.458893	0.465784	0.467811	0.412847	0.309421	0.352682	0.353612	0.353612	0.407127	0.407127	0.404182
0.429603	0.429603	0.429603	0.429603	0.429603	0.429603	0.427955	0.427955	0.427955	0.427955	0.374637	0.374637	0.376214	0.376214	0.376214	0.376214	0.376214	0.429603	0.431252	0.432903	0.432903	0.432903	0.432903	0.432903	0.432903	0.432903	0.432903	0.379377	0.377794	0.376214	0.376214	0.376214	0.374637	0.374637	0.374637	0.374637	0.374637	0.37981	0.37981	0.37981	0.381396	0.436662	0.436662	0.436662	0.438317	0.443746	0.445407	0.443292	0.498591	0.553924
0.454921	0.454921	0.454921	0.454921	0.454921	0.454921	0.400621	0.399381	0.398142	0.398142	0.398142	0.398142	0.398142	0.398142	0.398142	0.398142	0.398142	0.398142	0.398142	0.398142	0.398142	0.398142	0.398142	0.398142	0.398142	0.398142	0.398142	0.398142	0.398142	0.398142	0.398142	0.398142	0.398142	0.398142	0.452361	0.453641	0.453641	0.509025	0.564188	0.617807	0.617807	0.623256	0.624468	0.677207	0.629302	0.628096	0.680585	0.680585	0.630506	0.57871
0.403929	0.403929	0.403929	0.403929	0.403929	0.4601	0.4601	0.464833	0.464833	0.464833	0.408521	0.408521	0.408521	0.408521	0.408521	0.408521	0.408521	0.403929	0.403929	0.403929	0.403929	0.403929	0.403929	0.403929	0.403929	0.403929	0.403929	0.403929	0.403929	0.403929	0.403929	0.403929	0.405808	0.405808	0.405808	0.351945	0.407691	0.463978	0.463978	0.463978	0.463978	0.463978	0.462038	0.462038	0.465918	0.470659	0.412296	0.35809	0.35809	0.35809
0.460499	0.460499	0.460499	0.458506	0.456515	0.454524	0.450372	0.450372	0.450372	0.396129	0.396129	0.396129	0.396129	0.396129	0.396129	0.396129	0.394211	0.394211	0.394211	0.394211	0.394211	0.394211	0.394211	0.394211	0.394211	0.396129	0.396129	0.396129	0.396129	0.396129	0.396129	0.396129	0.396129	0.396129	0.396129	0.394211	0.394211	0.394211	0.394211	0.396129	0.396129	0.399975	0.399975	0.460499	0.460499	0.518028	0.518028	0.518028	0.518028	0.516024
0.394493	0.394493	0.394493	0.394493	0.394493	0.394493	0.394493	0.394493	0.394493	0.394493	0.449439	0.449439	0.449439	0.449439	0.449439	0.449439	0.449439	0.449439	0.449439	0.449439	0.394493	0.394493	0.394493	0.394493	0.394493	0.394493	0.394493	0.394493	0.394493	0.394493	0.394493	0.394493	0.394493	0.394493	0.394493	0.394493	0.394493	0.394493	0.394493	0.394493	0.394493	0.394493	0.394493	0.394493	0.394493	0.394493	0.394493	0.394493	0.394493	0.394493
0.418289	0.418289	0.418289	0.418289	0.418289	0.418289	0.418289	0.418289	0.418289	0.418289	0.418289	0.418289	0.418289	0.418289	0.418289	0.418289	0.418289	0.418289	0.418289	0.418289	0.418289	0.418289	0.418289	0.418289	0.418289	0.418289	0.418289	0.418289	0.418289	0.418289	0.47392	0.47392	0.530206	0.530206	0.530206	0.530206	0.530206	0.537924	0.539653	0.539653	0.483396	0.486874	0.432675	0.432675	0.432675	0.432675	0.432675	0.425079	0.423379	0.423379
0.414345	0.414345	0.414345	0.414345	0.409289	0.407326	0.407326	0.407326	0.354929	0.354929	0.356792	0.356792	0.409289	0.409289	0.409289	0.409289	0.409289	0.409289	0.409289	0.46394	0.46192	0.517442	0.46192	0.46192	0.46192	0.46192	0.46192	0.46192	0.46192	0.407326	0.407326	0.356792	0.356792	0.356792	0.356792	0.409289	0.414345	0.414345	0.414345	0.416318	0.416318	0.526704	0.533927	0.533927	0.533927	0.480417	0.475209	0.475209	0.475209	0.528729
0.470755	0.470755	0.470755	0.457743	0.444789	0.444789	0.431909	0.431084	0.431084	0.418302	0.405629	0.405629	0.405629	0.405629	0.405629	0.405629	0.405629	0.405629	0.405629	0.405629	0.405629	0.405629	0.405629	0.405629	0.405629	0.405629	0.405629	0.405629	0.405629	0.405629	0.405629	0.405629	0.405629	0.459853	0.459853	0.461523	0.461523	0.461523	0.462359	0.464866	0.465702	0.468212	0.578909	0.524273	0.525111	0.523434	0.523434	0.523434	0.525111	0.522596
0.413778	0.469473	0.469473	0.476503	0.483542	0.483542	0.483542	0.483542	0.483542	0.483542	0.427523	0.373303	0.373303	0.366729	0.413778	0.413778	0.413778	0.360204	0.360204	0.360204	0.360204	0.360204	0.360204	0.360204	0.309899	0.309899	0.309899	0.309899	0.309899	0.360204	0.360204	0.361341	0.361341	0.361341	0.414974	0.416171	0.471929	0.471929	0.528396	0.471929	0.528396	0.528396	0.536644	0.536644	0.480193	0.480193	0.424243	0.481424	0.426653	0.426653
0.427185	0.427185	0.427185	0.427185	0.427185	0.427185	0.427185	0.427185	0.427185	0.427185	0.418542	0.418542	0.418542	0.418542	0.418542	0.418542	0.418542	0.418542	0.418542	0.409949	0.409949	0.409949	0.409949	0.409949	0.409949	0.409949	0.409949	0.409949	0.409949	0.409949	0.409949	0.409949	0.409949	0.409949	0.409949	0.409949	0.411568	0.420171	0.474404	0.474404	0.532579	0.638694	0.648352	0.740967	0.740967	0.742249	0.742249	0.736715	0.691973	0.691973
0.447755	0.453405	0.453405	0.453405	0.455598	0.455598	0.455598	0.455598	0.455598	0.400774	0.400774	0.395306	0.395306	0.395306	0.393194	0.393194	0.393194	0.393194	0.393194	0.393194	0.393194	0.393194	0.393194	0.393194	0.393194	0.393194	0.393194	0.393194	0.393194	0.393194	0.393194	0.393194	0.449943	0.449943	0.449943	0.511519	0.511519	0.511519	0.511519	0.567153	0.621144	0.623223	0.572747	0.572747	0.572747	0.513729	0.513729	0.513729	0.513729	0.457792
0.37642	0.37642	0.37642	0.37642	0.37642	0.37642	0.37642	0.430221	0.430221	0.430221	0.430221	0.430221	0.430221	0.485721	0.485721	0.485721	0.485721	0.430221	0.430221	0.430221	0.430221	0.430221	0.430221	0.37642	0.37642	0.37642	0.37642	0.37642	0.37642	0.37642	0.37642	0.37642	0.37642	0.430221	0.489044	0.489044	0.546524	0.610658	0.610658	0.710481	0.710481	0.795542	0.795542	0.756731	0.710481	0.710481	0.660887	0.607524	0.607524	0.497319
0.426904	0.419432	0.417161	0.417161	0.417161	0.417161	0.417161	0.417161	0.417161	0.417161	0.417161	0.417161	0.417161	0.417161	0.417161	0.417161	0.417161	0.417161	0.417161	0.417161	0.417161	0.417161	0.417161	0.417161	0.417161	0.417161	0.417161	0.417161	0.417161	0.417161	0.417161	0.417161	0.417161	0.417161	0.417161	0.417161	0.417161	0.417161	0.417161	0.417161	0.417161	0.417161	0.417161	0.417161	0.417161	0.417161	0.417161	0.417161	0.417161	0.419432
0.376876	0.376876	0.376876	0.430186	0.485166	0.485166	0.485166	0.485166	0.485166	0.486491	0.487816	0.487816	0.487816	0.432788	0.379371	0.379371	0.379371	0.379371	0.379371	0.378123	0.376876	0.376876	0.376876	0.376876	0.376876	0.376876	0.376876	0.376876	0.376876	0.376876	0.376876	0.376876	0.376876	0.376876	0.376876	0.430186	0.493475	0.493475	0.503114	0.503114	0.560897	0.614564	0.614564	0.614564	0.614564	0.560897	0.555312	0.556621	0.548399	0.549713
0.428725	0.428725	0.428725	0.428725	0.428725	0.428725	0.420352	0.414629	0.411859	0.411859	0.409094	0.409094	0.409094	0.409094	0.409094	0.409094	0.409094	0.409094	0.409094	0.409094	0.409094	0.409094	0.409094	0.409094	0.409094	0.409094	0.409094	0.409094	0.409094	0.46685	0.469695	0.469695	0.47539	0.47539	0.47539	0.531203	0.586246	0.639216	0.691445	0.639216	0.636577	0.636577	0.63393	0.642161	0.642161	0.589346	0.589346	0.534388	0.475732	0.475732
0.42608	0.41831	0.41831	0.41831	0.41831	0.41831	0.41831	0.41831	0.41831	0.41831	0.41831	0.41831	0.41831	0.41831	0.41831	0.41831	0.41831	0.41831	0.41831	0.41831	0.41831	0.41831	0.41831	0.41831	0.41831	0.41831	0.41831	0.41831	0.41831	0.41831	0.41831	0.41831	0.41831	0.41831	0.41831	0.41831	0.41831	0.41831	0.41831	0.475405	0.475405	0.477498	0.535237	0.535237	0.535237	0.535237	0.535237	0.535237	0.535237	0.477498
0.35103	0.359706	0.359706	0.359706	0.359706	0.359706	0.359706	0.359706	0.359706	0.359706	0.359706	0.35103	0.403247	0.403247	0.403247	0.403247	0.403247	0.457751	0.457751	0.513287	0.513287	0.513287	0.457751	0.457751	0.513287	0.513287	0.513287	0.457751	0.457751	0.403247	0.403247	0.403247	0.403247	0.403247	0.35103	0.353177	0.361876	0.366233	0.366233	0.421543	0.421543	0.532123	0.532123	0.532123	0.534466	0.532123	0.522684	0.517987	0.517987	0.460088
0.418354	0.418354	0.418354	0.418354	0.418354	0.418354	0.415959	0.415959	0.415959	0.415959	0.415959	0.415959	0.415959	0.415959	0.415959	0.415959	0.415959	0.415959	0.415959	0.415959	0.415959	0.415959	0.415959	0.415959	0.415959	0.415959	0.415959	0.415959	0.415959	0.415959	0.415959	0.415959	0.415959	0.415959	0.415959	0.415959	0.471357	0.471357	0.471357	0.471357	0.471357	0.471357	0.471357	0.471357	0.471357	0.473812	0.418354	0.418354	0.418354	0.418354
[truncated: 111 more columns]

## Sheet: A5.matrix.classes
1
1
1
1
1
1
1
1
1
1
1
1
1
1
1
1
1
1
1
1
1
1
1
1
1
1
1
1
1
1
1
1
1
1
1
1
1
1
1
1
1
1
1
1
1
1
1
1
1
1
1
1
1
1
1
1
1
1
1
1
1
1
1
1
1
1
1
1
1
1
1
1
1
1
1
1
2
2
2
2
2
2
2
2
2
2
2
2
2
2
2
2
2
2
2
2
2
2
2
2
2
2
2
2
2
2
2
2
2
2
2
2
2
3
3
3
3
3
3
3
3
3
3
3
3
3
3
3
3
3
3
3
3
3
3
3
3
3
3
3
3
3
3
3
3
3
3
3
3
3
3
3
4
4
4
4
4
4
4
4
4
4
4
4
4
4
4
4
4
4
4
4
4
4
4
4
4
4
4
4
4
4
4
4
4
4
4
4
4
4
4
4
4
4
4
4
4
4
4
4
4
4
4
4
4
4
4
4
4
5
5
5
5
5
5
5
5
5
5
5
5
5
5
5
5
5
5
5
5
5
5
5
5
5
5
5
5
5
5
5
5
5
5
5
5
5
6
6
6
6
6
6
6
6
6
6
6
6
6
6
6
6
6
6
6
6
6
6
6
6
6
6
6
6
6
6
6
6
6
6
6
6
6
6
6
6
6
6
6
6
6
6
6
6
6

## Sheet: A5.face.avg
0.415056
0.415423
0.415367
0.412738
0.413727
0.419096
0.419205
0.416849
0.418124
0.416714
0.41807
0.41954
0.422865
0.423724
0.422556
0.420929
0.418147
0.419236
0.418841
0.420554
0.419661
0.42013
0.417399
0.418676
0.419328
0.417036
0.421022
0.422994
0.420588
0.421095
0.423077
0.424195
0.426621
0.430763
0.437892
0.443486
0.451271
0.45957
0.473602
0.484468
0.499579
0.517646
0.528813
0.540767
0.549706
0.55864
0.557764
0.556796
0.557252
0.552202
0.540901
0.524026
0.51526
0.50081
0.486357
0.472821
0.46431
0.45799
0.449203
0.441782
0.437522
0.435263
0.432938
0.432662
0.43101
0.429023
0.427639
0.426483
0.424819
0.423716
0.421367
0.422045
0.421273
0.418753
0.417525
0.421534
0.422414
0.423582
0.423747
0.422812
0.422578
0.422587
0.422017
0.424752
0.424299
0.421002
0.418785
0.41767
0.417086
0.417273
0.418474
0.418423
0.417661
0.413976
0.414655
0.415386
0.418543
0.42026
0.41888
0.421323
0.424084
0.425847
0.426622
0.430959
0.434718
0.44007
0.439612
0.443648
0.450343
0.452976
0.453854
0.453896
0.458712
0.458119
0.456215
0.451221
0.451834
0.44488
0.438531
0.433789
0.430642
0.429285
0.424383
0.423226
0.421824

## Sheet: A5.face.all
0.426737	0.426737	0.484743	0.543795	0.60103	0.706412	0.793938	0.707466	0.603467	0.546948	0.538395	0.549467	0.492369	0.434219	0.377825	0.275977	0.192272	0.192272	0.191877	0.191877	0.190305	0.221227	0.220351	0.310475	0.363852	0.363264	0.36562	0.36562	0.420806	0.431722	0.432346	0.37663	0.378423	0.277504	0.232171	0.233533	0.232624	0.276994	0.232624	0.267646	0.267148	0.26665	0.265161	0.264171	0.265657	0.265657	0.313751	0.313751	0.313751	0.26665
0.392117	0.392117	0.392117	0.394353	0.394353	0.394353	0.394353	0.394353	0.394353	0.392117	0.392117	0.392117	0.392117	0.389885	0.392117	0.392117	0.394353	0.456721	0.459047	0.459047	0.459047	0.459047	0.459047	0.459047	0.459047	0.459047	0.461375	0.398837	0.396593	0.401086	0.456904	0.456904	0.459231	0.461558	0.459231	0.459231	0.509143	0.563489	0.563489	0.558874	0.502116	0.558874	0.611911	0.660325	0.750683	0.752433	0.709482	0.709482	0.709482	0.709482
0.417212	0.417212	0.417212	0.417212	0.417212	0.417212	0.417212	0.417212	0.417212	0.417212	0.417212	0.417212	0.417212	0.417212	0.417212	0.417212	0.417212	0.417212	0.417212	0.417212	0.417212	0.417212	0.417212	0.417212	0.417212	0.417212	0.417212	0.417212	0.417212	0.417212	0.417212	0.417212	0.417212	0.419818	0.422428	0.422428	0.532894	0.535559	0.535559	0.535559	0.535559	0.535559	0.535559	0.587601	0.585004	0.585004	0.474714	0.472044	0.472044	0.472044
0.398293	0.398293	0.398293	0.398293	0.398293	0.398293	0.398293	0.398293	0.398293	0.398293	0.398293	0.451938	0.451938	0.451938	0.451938	0.451938	0.451938	0.451938	0.451938	0.451938	0.451938	0.398293	0.398293	0.398293	0.398293	0.398293	0.398293	0.398293	0.398293	0.398293	0.398293	0.400213	0.400213	0.402136	0.404063	0.405992	0.416001	0.417947	0.417947	0.472162	0.583223	0.684709	0.684709	0.682979	0.681243	0.679502	0.670431	0.670431	0.670431	0.620199
0.416257	0.416257	0.416257	0.416257	0.416257	0.416257	0.416257	0.418138	0.418138	0.418138	0.418138	0.418138	0.418138	0.418138	0.418138	0.418138	0.418138	0.416257	0.42305	0.42305	0.42305	0.424939	0.424939	0.424939	0.424939	0.424939	0.424939	0.424939	0.418138	0.418138	0.420022	0.418138	0.418138	0.424939	0.426831	0.426831	0.426831	0.428725	0.485187	0.540109	0.538187	0.540109	0.594074	0.587331	0.585455	0.639454	0.688485	0.686824	0.639454	0.645859
0.445587	0.453631	0.453631	0.455527	0.459323	0.461222	0.463123	0.408463	0.410312	0.410312	0.406617	0.398798	0.396966	0.396966	0.393311	0.393311	0.391488	0.389668	0.387851	0.387851	0.389668	0.389668	0.389668	0.387851	0.387851	0.386037	0.391946	0.391946	0.391946	0.391946	0.390125	0.390125	0.390125	0.390125	0.390125	0.391946	0.386037	0.391946	0.39377	0.454108	0.457901	0.465981	0.465981	0.471693	0.529178	0.582183	0.582183	0.579854	0.57799	0.516774
0.356107	0.356107	0.356107	0.356107	0.356107	0.356107	0.356107	0.356107	0.407947	0.407947	0.407947	0.407947	0.407947	0.407947	0.461921	0.516802	0.516802	0.516802	0.461921	0.461921	0.464027	0.464027	0.464027	0.464027	0.409995	0.358052	0.358052	0.358052	0.358052	0.358052	0.356107	0.356107	0.356107	0.356107	0.356107	0.356107	0.356107	0.356107	0.356107	0.356107	0.409995	0.412047	0.412047	0.466135	0.575426	0.575426	0.575426	0.575426	0.630029	0.685255
0.376267	0.376267	0.376267	0.376267	0.376267	0.435554	0.435554	0.435554	0.441807	0.435554	0.435554	0.435554	0.435554	0.435554	0.435554	0.376267	0.376267	0.376267	0.370326	0.42311	0.42311	0.42311	0.42311	0.42311	0.42311	0.477709	0.477709	0.477709	0.477709	0.42311	0.42311	0.42311	0.42311	0.481363	0.536489	0.538309	0.538309	0.538309	0.541945	0.545577	0.551865	0.551865	0.607384	0.550054	0.551865	0.556332	0.558138	0.558138	0.609946	0.606458
0.373416	0.373416	0.373416	0.373416	0.373416	0.375255	0.375255	0.375255	0.375255	0.375255	0.427942	0.436871	0.436871	0.436871	0.436871	0.43494	0.43494	0.43494	0.489441	0.489441	0.43494	0.482314	0.482314	0.484276	0.484276	0.484276	0.484276	0.484276	0.429865	0.429865	0.429865	0.375255	0.375255	0.375255	0.427942	0.427942	0.427942	0.427942	0.427942	0.482314	0.482314	0.642831	0.694844	0.693176	0.644632	0.693176	0.737786	0.737786	0.740813	0.740813
0.44788	0.44788	0.44788	0.44788	0.4059	0.459602	0.459602	0.459602	0.459602	0.457269	0.457269	0.457269	0.457269	0.457269	0.445558	0.392306	0.392306	0.392306	0.392306	0.392306	0.392306	0.392306	0.392306	0.394548	0.394548	0.394548	0.394548	0.394548	0.394548	0.396794	0.399045	0.399045	0.399045	0.4013	0.403559	0.403559	0.403559	0.403559	0.461856	0.459522	0.45719	0.45719	0.45719	0.452531	0.450204	0.450204	0.504787	0.614563	0.610103	0.612335
0.415964	0.415964	0.415964	0.415964	0.415964	0.415964	0.415964	0.415964	0.415964	0.415964	0.415964	0.415964	0.415964	0.415964	0.415964	0.415964	0.415964	0.415964	0.415964	0.415964	0.423007	0.423007	0.478154	0.478154	0.478154	0.533839	0.533839	0.533839	0.533839	0.541029	0.533839	0.533839	0.480054	0.480054	0.480054	0.424866	0.426727	0.426727	0.491081	0.492984	0.604811	0.660109	0.708225	0.709796	0.754916	0.793804	0.857419	0.858347	0.82901	0.853846
0.419537	0.419537	0.419537	0.419537	0.419537	0.419537	0.419537	0.419537	0.419537	0.419537	0.419537	0.419537	0.419537	0.419537	0.419537	0.419537	0.419537	0.419537	0.419537	0.419537	0.419537	0.419537	0.419537	0.419537	0.419537	0.419537	0.419537	0.419537	0.419537	0.419537	0.419537	0.419537	0.419537	0.419537	0.419537	0.421234	0.421234	0.421234	0.428202	0.483308	0.490433	0.490433	0.490433	0.547628	0.547628	0.545902	0.601924	0.603592	0.596749	0.542283
0.373546	0.373546	0.373546	0.373546	0.373546	0.373546	0.373546	0.373546	0.373546	0.373546	0.373546	0.427688	0.427688	0.427688	0.483618	0.483618	0.483618	0.483618	0.48925	0.48925	0.48925	0.433214	0.433214	0.433214	0.378837	0.384156	0.384156	0.384156	0.378837	0.378837	0.378837	0.378837	0.378837	0.378837	0.380277	0.374978	0.374978	0.374978	0.374978	0.377849	0.377849	0.377849	0.433685	0.433685	0.432184	0.432184	0.432184	0.433685	0.435187	0.43923
0.42135	0.42135	0.42135	0.419213	0.417079	0.417079	0.419213	0.419213	0.419213	0.42135	0.42135	0.42135	0.42135	0.42135	0.42135	0.42135	0.419213	0.417079	0.417079	0.414948	0.417079	0.417079	0.417079	0.417079	0.417079	0.417079	0.417079	0.419213	0.42135	0.42135	0.419213	0.419213	0.47569	0.47569	0.477878	0.484605	0.486796	0.541675	0.539497	0.645235	0.695688	0.740154	0.738463	0.738463	0.777152	0.810135	0.840512	0.811578	0.812916	0.738463
0.416061	0.416061	0.416061	0.416061	0.416061	0.416061	0.416061	0.416061	0.416061	0.416061	0.416061	0.416061	0.416061	0.418312	0.418312	0.422825	0.422825	0.422825	0.422825	0.422825	0.422825	0.422825	0.422825	0.420567	0.420567	0.416061	0.416061	0.416061	0.416061	0.416061	0.416061	0.416061	0.416061	0.416061	0.416061	0.416061	0.470418	0.579939	0.579939	0.579939	0.588573	0.689773	0.689773	0.695371	0.780115	0.815603	0.780115	0.780115	0.781699	0.781699
0.395504	0.397786	0.402364	0.402364	0.402364	0.402364	0.402364	0.402364	0.40466	0.40466	0.402364	0.400073	0.395504	0.395504	0.395504	0.448859	0.448859	0.448859	0.446501	0.446501	0.446501	0.446501	0.501034	0.501034	0.501034	0.446501	0.446501	0.446501	0.446501	0.448859	0.448859	0.448859	0.395504	0.397786	0.400073	0.453582	0.508185	0.562594	0.562594	0.560246	0.613278	0.663753	0.665879	0.665879	0.710748	0.712704	0.665879	0.615538	0.615538	0.665879
0.377651	0.377651	0.377651	0.377651	0.377651	0.377651	0.377651	0.377651	0.377651	0.377651	0.377651	0.430691	0.430691	0.430691	0.430691	0.48537	0.48537	0.48537	0.48537	0.48537	0.48537	0.430691	0.430691	0.430691	0.430691	0.377651	0.430691	0.432446	0.432446	0.432446	0.432446	0.432446	0.432446	0.434203	0.434203	0.434203	0.38271	0.381021	0.381021	0.38271	0.392626	0.448029	0.448029	0.448029	0.448029	0.506542	0.559593	0.613016	0.663851	0.752937
0.341665	0.344548	0.351526	0.341665	0.341665	0.338793	0.386214	0.386214	0.439046	0.442199	0.439046	0.435898	0.428351	0.490099	0.490099	0.493297	0.439046	0.439046	0.386214	0.383186	0.439046	0.439046	0.439046	0.37895	0.37895	0.375944	0.375944	0.428351	0.428351	0.428351	0.372947	0.372947	0.372947	0.425222	0.428351	0.428351	0.431487	0.37895	0.381966	0.381966	0.381966	0.381966	0.381966	0.488808	0.540076	0.540076	0.536897	0.536897	0.646172	0.646172
0.426023	0.426023	0.426023	0.426023	0.426023	0.372754	0.372754	0.372754	0.426023	0.426023	0.435415	0.490634	0.490634	0.490634	0.490634	0.490634	0.490634	0.490634	0.435415	0.435415	0.426023	0.372754	0.372754	0.372754	0.372754	0.372754	0.372754	0.372754	0.372754	0.372754	0.372754	0.372754	0.374472	0.374472	0.374472	0.374472	0.374472	0.374472	0.376192	0.376192	0.377916	0.377916	0.431414	0.486563	0.486563	0.486563	0.486563	0.486563	0.486563	0.486563
0.454369	0.454369	0.457711	0.455883	0.457711	0.457711	0.457711	0.40361	0.40361	0.40361	0.40361	0.40361	0.398604	0.398604	0.39684	0.395078	0.395078	0.395078	0.395078	0.395078	0.395078	0.395078	0.395078	0.395078	0.395078	0.395078	0.448896	0.448896	0.448896	0.448896	0.503937	0.503937	0.503937	0.503937	0.503937	0.505779	0.505779	0.560699	0.560699	0.562512	0.564324	0.622565	0.626021	0.627744	0.68228	0.680681	0.6326	0.579935	0.6326	0.630886
0.47304	0.47304	0.417793	0.417793	0.417793	0.417793	0.417793	0.417793	0.417793	0.417793	0.417793	0.417793	0.417793	0.417793	0.417793	0.417793	0.417793	0.417793	0.419721	0.419721	0.419721	0.419721	0.419721	0.419721	0.419721	0.419721	0.419721	0.419721	0.417793	0.475015	0.475015	0.530929	0.530929	0.530929	0.535672	0.537642	0.537642	0.537642	0.537642	0.47977	0.484528	0.429032	0.429032	0.430973	0.426306	0.42437	0.428244	0.428244	0.483725	0.483725
0.484485	0.484485	0.484485	0.429941	0.429941	0.377048	0.377048	0.377048	0.377048	0.377048	0.377048	0.377048	0.377048	0.377048	0.429941	0.429941	0.484485	0.484485	0.484485	0.484485	0.484485	0.484485	0.546126	0.546126	0.491256	0.546126	0.491256	0.491256	0.491256	0.491256	0.491256	0.491256	0.429941	0.429941	0.429941	0.379104	0.379104	0.379104	0.379104	0.379104	0.379104	0.381165	0.434234	0.488855	0.545912	0.543743	0.604089	0.604089	0.703193	0.746978
0.370571	0.42329	0.42329	0.43488	0.43488	0.43488	0.43488	0.43488	0.43488	0.489907	0.489907	0.434475	0.434475	0.422889	0.423021	0.423154	0.434609	0.434875	0.434875	0.381147	0.381147	0.381019	0.381147	0.381147	0.381019	0.380891	0.370179	0.370052	0.370179	0.370052	0.423419	0.423419	0.423286	0.423286	0.423286	0.423286	0.423021	0.422889	0.422756	0.477957	0.478778	0.535339	0.536157	0.536566	0.537794	0.538203	0.538203	0.538203	0.538203	0.482475
0.376914	0.376914	0.376914	0.376914	0.376914	0.374475	0.372042	0.372042	0.372042	0.425707	0.425707	0.425707	0.425707	0.425707	0.428251	0.428251	0.428251	0.428251	0.428251	0.374475	0.428251	0.428251	0.428251	0.428251	0.425707	0.425707	0.425707	0.425707	0.425707	0.425707	0.372042	0.374475	0.374475	0.374475	0.376914	0.384144	0.384144	0.384144	0.384144	0.384144	0.384144	0.381687	0.381687	0.438335	0.435777	0.428251	0.428251	0.428251	0.428251	0.428251
0.400186	0.400186	0.400186	0.400186	0.400186	0.400186	0.399149	0.399149	0.399149	0.453266	0.453266	0.453266	0.453266	0.453266	0.453266	0.453266	0.453266	0.453266	0.453266	0.399149	0.399149	0.399149	0.399149	0.399149	0.399149	0.399149	0.399149	0.399149	0.399149	0.399149	0.399149	0.399149	0.399149	0.399149	0.399149	0.399149	0.399149	0.400186	0.455407	0.456478	0.458622	0.569909	0.569909	0.623166	0.625192	0.626203	0.627214	0.627214	0.574138	0.573082
0.393117	0.393117	0.393117	0.393117	0.393117	0.393117	0.446919	0.446919	0.446919	0.446919	0.446919	0.446919	0.446919	0.446919	0.446919	0.456351	0.402239	0.402239	0.402239	0.402239	0.402239	0.402239	0.402239	0.402239	0.402239	0.393117	0.393117	0.393117	0.393117	0.393117	0.393117	0.395389	0.395389	0.395389	0.449272	0.449272	0.504372	0.612942	0.612942	0.612942	0.663916	0.66179	0.709382	0.709382	0.66179	0.66179	0.610682	0.501994	0.504372	0.504372
0.398644	0.398644	0.398644	0.398644	0.398644	0.398644	0.398644	0.398644	0.398644	0.398644	0.398644	0.398644	0.398644	0.398644	0.398644	0.452247	0.452247	0.452247	0.452247	0.452247	0.452247	0.452247	0.452247	0.452247	0.452247	0.398644	0.398644	0.398644	0.398644	0.398644	0.398644	0.406693	0.406693	0.406693	0.406693	0.515343	0.517224	0.517224	0.517224	0.519105	0.524744	0.516392	0.570799	0.570799	0.675176	0.625314	0.623548	0.673521	0.673521	0.671862
0.423335	0.418232	0.418232	0.418232	0.418232	0.418232	0.418232	0.418232	0.418232	0.418232	0.418232	0.418232	0.418232	0.418232	0.418232	0.418232	0.418232	0.418232	0.418232	0.418232	0.418232	0.418232	0.418232	0.418232	0.418232	0.418232	0.528313	0.731097	0.731097	0.731097	0.731097	0.731097	0.731097	0.731097	0.731097	0.772398	0.731097	0.635708	0.685354	0.685354	0.733006	0.733006	0.774104	0.774104	0.774104	0.733006	0.691931	0.590432	0.535949	0.535949
0.340536	0.340536	0.340536	0.340536	0.340536	0.340536	0.391559	0.391559	0.435654	0.435654	0.435654	0.435654	0.435654	0.435654	0.435654	0.490333	0.490333	0.490333	0.435654	0.435654	0.437862	0.437862	0.437862	0.437862	0.437862	0.384619	0.334003	0.334003	0.334003	0.334003	0.332009	0.332009	0.332009	0.332009	0.332009	0.332009	0.332009	0.332009	0.332009	0.332009	0.382496	0.382496	0.435654	0.492576	0.492576	0.494819	0.549691	0.549691	0.549691	0.549691
0.506588	0.506588	0.506588	0.393783	0.393783	0.448463	0.450611	0.450611	0.450611	0.450611	0.450611	0.450611	0.450611	0.450611	0.45276	0.397934	0.395856	0.397934	0.397934	0.397934	0.397934	0.397934	0.397934	0.397934	0.395856	0.395856	0.395856	0.393783	0.395856	0.395856	0.395856	0.395856	0.395856	0.395856	0.395856	0.450611	0.562401	0.562401	0.614624	0.614624	0.614624	0.618852	0.618852	0.620897	0.67596	0.624973	0.515394	0.515394	0.45935	0.45935
0.514813	0.514813	0.513035	0.457259	0.3934	0.3934	0.3934	0.3934	0.3934	0.3934	0.3934	0.3934	0.3934	0.3934	0.402534	0.457259	0.457259	0.457259	0.457259	0.457259	0.457259	0.457259	0.457259	0.457259	0.447814	0.3934	0.3934	0.3934	0.3934	0.3934	0.402534	0.404247	0.405962	0.405962	0.407679	0.416917	0.418648	0.418648	0.422116	0.422116	0.414571	0.414571	0.414571	0.414571	0.467874	0.458395	0.456628	0.456628	0.453099	0.453099
0.414652	0.414652	0.414652	0.422396	0.422396	0.422396	0.422396	0.422396	0.422396	0.422396	0.422396	0.430179	0.430179	0.422396	0.422396	0.422396	0.422396	0.422396	0.422396	0.422396	0.422396	0.414652	0.414652	0.414652	0.414652	0.414652	0.414652	0.415946	0.415946	0.417241	0.417241	0.422433	0.423733	0.478257	0.534629	0.534629	0.588841	0.59013	0.643427	0.643427	0.701235	0.697875	0.697875	0.649482	0.696751	0.698998	0.651904	0.649482	0.649482	0.649482
0.415853	0.417906	0.417906	0.417906	0.417906	0.417906	0.417906	0.417906	0.417906	0.417906	0.417906	0.415853	0.415853	0.415853	0.422793	0.422793	0.422793	0.422793	0.422793	0.422793	0.422793	0.422793	0.422793	0.422793	0.415853	0.415853	0.417906	0.417906	0.417906	0.419963	0.419963	0.419963	0.419963	0.422022	0.476307	0.476307	0.474201	0.531159	0.531159	0.529054	0.531159	0.585267	0.587316	0.585267	0.531159	0.585267	0.637394	0.642016	0.69258	0.69258
0.400928	0.400928	0.400928	0.400928	0.404008	0.417247	0.41019	0.355896	0.352966	0.350047	0.350047	0.350047	0.352966	0.355896	0.358837	0.450005	0.450005	0.450005	0.453176	0.459531	0.459531	0.459531	0.510548	0.561346	0.55503	0.453176	0.460396	0.460396	0.457216	0.505016	0.508217	0.508217	0.460396	0.413292	0.469954	0.521012	0.516946	0.573917	0.628992	0.583284	0.634949	0.637912	0.728688	0.764876	0.721027	0.672501	0.666835	0.61393	0.66112	0.655359
0.426569	0.428321	0.428321	0.428321	0.430075	0.484795	0.484795	0.484795	0.484795	0.484795	0.436751	0.434991	0.434991	0.434991	0.433232	0.380038	0.380038	0.380038	0.380038	0.380038	0.373654	0.373654	0.373654	0.373654	0.373654	0.373654	0.373654	0.373654	0.373654	0.373654	0.373654	0.373654	0.373654	0.373654	0.373654	0.373654	0.373654	0.373654	0.373654	0.373654	0.481219	0.481219	0.536323	0.590554	0.594012	0.597461	0.597461	0.599182	0.605693	0.605693
0.398116	0.398116	0.398116	0.398116	0.398116	0.398116	0.398116	0.398116	0.398116	0.398116	0.452017	0.452017	0.452017	0.452017	0.452017	0.452017	0.452017	0.452017	0.452017	0.452017	0.398116	0.398116	0.398116	0.398116	0.398116	0.398116	0.398116	0.398116	0.398116	0.507068	0.507068	0.507068	0.507068	0.507068	0.509114	0.509114	0.509114	0.509114	0.621149	0.625595	0.675718	0.675718	0.722112	0.727522	0.725896	0.725896	0.729141	0.770488	0.683962	0.63002
0.575267	0.575267	0.520899	0.520899	0.46603	0.46603	0.401287	0.390696	0.390696	0.38879	0.38879	0.38879	0.38879	0.38879	0.38879	0.38879	0.38879	0.38879	0.38879	0.38879	0.38879	0.38879	0.38879	0.38879	0.38879	0.38879	0.38879	0.38879	0.38879	0.38879	0.38879	0.38879	0.38879	0.390696	0.444071	0.444071	0.444071	0.444071	0.444071	0.498769	0.498769	0.498769	0.498769	0.551514	0.496765	0.498769	0.498769	0.557454	0.557454	0.557454
0.495436	0.495436	0.440643	0.387258	0.387258	0.389087	0.389087	0.390919	0.390919	0.392754	0.394593	0.394593	0.394593	0.394593	0.396434	0.394593	0.394593	0.396434	0.398278	0.406099	0.462044	0.462044	0.462044	0.462044	0.460131	0.460131	0.460131	0.456307	0.456307	0.446345	0.442542	0.499287	0.499287	0.501212	0.556051	0.556051	0.557951	0.557951	0.557951	0.613216	0.619088	0.624925	0.624925	0.67329	0.719786	0.719786	0.760605	0.763398	0.767546	0.727487
0.282887	0.282887	0.282887	0.282887	0.383588	0.495374	0.438704	0.495374	0.495374	0.495374	0.552163	0.552163	0.665104	0.665104	0.557318	0.443849	0.443849	0.388535	0.388535	0.388535	0.33595	0.33595	0.239012	0.239012	0.239012	0.239012	0.239012	0.239012	0.239012	0.239012	0.239012	0.282887	0.282887	0.282887	0.282887	0.282887	0.282887	0.282887	0.284041	0.286358	0.390328	0.337634	0.337634	0.396665	0.396665	0.396665	0.396665	0.396665	0.396665	0.393948
0.473774	0.473774	0.419573	0.419573	0.419573	0.419573	0.419573	0.419573	0.419573	0.419573	0.419573	0.419573	0.419573	0.419573	0.419573	0.419573	0.419573	0.419573	0.419573	0.419573	0.419573	0.419573	0.419573	0.419573	0.419573	0.419573	0.419573	0.419573	0.419573	0.419573	0.419573	0.473774	0.477795	0.532616	0.532616	0.534622	0.534622	0.590565	0.590565	0.642408	0.642408	0.590565	0.687667	0.638695	0.687667	0.732778	0.734353	0.687667	0.689396	0.640554
0.441367	0.443576	0.434166	0.434166	0.434166	0.434166	0.43857	0.43857	0.440776	0.431379	0.429184	0.426992	0.426992	0.426992	0.426992	0.426992	0.36995	0.372039	0.36995	0.36995	0.36995	0.36995	0.36995	0.36995	0.36995	0.36995	0.36995	0.367865	0.367865	0.367865	0.420434	0.420434	0.420434	0.422617	0.424803	0.479339	0.481574	0.481574	0.483809	0.493357	0.497833	0.497833	0.500071	0.497833	0.55052	0.495595	0.548304	0.548304	0.546086	0.538824
0.369084	0.369084	0.369084	0.369084	0.369084	0.369084	0.422378	0.422378	0.422378	0.424687	0.426998	0.429313	0.429313	0.484624	0.484624	0.486986	0.431631	0.431631	0.433952	0.431631	0.433952	0.486986	0.542662	0.489348	0.489348	0.489348	0.491711	0.491711	0.489348	0.545007	0.540314	0.484624	0.429313	0.426998	0.429313	0.431631	0.431631	0.433952	0.436276	0.382389	0.382389	0.382389	0.389179	0.448007	0.503601	0.498874	0.49651	0.494147	0.491784	0.491784
0.377409	0.377409	0.377409	0.377409	0.377409	0.377409	0.377409	0.377409	0.377409	0.377409	0.377409	0.430388	0.485011	0.485011	0.485011	0.485011	0.485011	0.485011	0.485011	0.485011	0.485011	0.430388	0.377409	0.377409	0.377409	0.379243	0.382923	0.382923	0.382923	0.382923	0.384768	0.384768	0.388467	0.388467	0.390322	0.388467	0.438054	0.492808	0.554492	0.554492	0.554492	0.608052	0.604328	0.604328	0.70352	0.748798	0.706764	0.706764	0.701072	0.750263
0.388898	0.388898	0.388898	0.388898	0.388898	0.399744	0.454326	0.454326	0.454326	0.454326	0.454326	0.454326	0.454326	0.454326	0.454326	0.454326	0.399744	0.399744	0.399744	0.399744	0.399744	0.401183	0.401183	0.401183	0.511526	0.500174	0.555772	0.555772	0.555772	0.671745	0.671745	0.718982	0.718982	0.718982	0.671745	0.673065	0.673065	0.673065	0.721397	0.612856	0.614276	0.614276	0.614276	0.615695	0.561682	0.560206	0.504668	0.506166	0.449014	0.449014
0.447135	0.447135	0.447135	0.447135	0.447135	0.447135	0.447135	0.447135	0.447135	0.393673	0.395744	0.395744	0.395744	0.395744	0.395744	0.395744	0.397819	0.397819	0.404731	0.404731	0.402644	0.402644	0.402644	0.402644	0.402644	0.402644	0.40056	0.40056	0.393673	0.395744	0.397819	0.399898	0.406156	0.406156	0.406156	0.413113	0.467181	0.576356	0.580584	0.630916	0.678552	0.722742	0.721001	0.764543	0.801771	0.830374	0.797159	0.71694	0.761407	0.719254
0.39899	0.39899	0.39899	0.39899	0.39899	0.39899	0.39899	0.39899	0.39899	0.39899	0.39899	0.39899	0.39899	0.39899	0.39899	0.39899	0.39899	0.39899	0.453423	0.453423	0.453423	0.453423	0.453423	0.453423	0.453423	0.453423	0.453423	0.453423	0.400042	0.400042	0.400042	0.400042	0.400042	0.400042	0.400042	0.400042	0.407992	0.407992	0.410111	0.410111	0.410111	0.412234	0.412234	0.413296	0.46816	0.524898	0.516658	0.516658	0.514469	0.516658
0.46803	0.46803	0.46803	0.46803	0.46803	0.46803	0.469735	0.415447	0.406779	0.406779	0.406779	0.406779	0.406779	0.406779	0.406779	0.406779	0.405128	0.405128	0.405128	0.353331	0.353331	0.353331	0.353331	0.353331	0.353331	0.353331	0.353331	0.353331	0.353331	0.353331	0.353331	0.353331	0.353331	0.354897	0.354897	0.354897	0.356465	0.356465	0.408431	0.410086	0.465933	0.524355	0.526062	0.529474	0.529474	0.585444	0.636129	0.688385	0.688385	0.773171
0.411215	0.409165	0.401875	0.394627	0.394627	0.394627	0.394627	0.451802	0.451802	0.451802	0.451802	0.451802	0.451802	0.451802	0.451802	0.451802	0.451802	0.394627	0.394627	0.394627	0.394627	0.394627	0.394627	0.394627	0.394627	0.394627	0.394627	0.394627	0.394627	0.394627	0.394627	0.394627	0.394627	0.394627	0.394627	0.394627	0.403913	0.459302	0.461407	0.519947	0.519947	0.519947	0.522061	0.522061	0.524175	0.524175	0.514511	0.458105	0.456002	0.398683
0.525502	0.525502	0.412186	0.412186	0.412186	0.41505	0.41505	0.41505	0.420637	0.420637	0.420637	0.420637	0.420637	0.423519	0.423519	0.420637	0.420637	0.420637	0.41505	0.41505	0.41505	0.41505	0.41505	0.412186	0.466967	0.466967	0.469908	0.469908	0.469908	0.469908	0.472851	0.472851	0.475797	0.478743	0.423679	0.478743	0.531389	0.531389	0.531389	0.53433	0.537104	0.537104	0.534166	0.531226	0.531226	0.531226	0.475633	0.475633	0.475633	0.472688
0.417938	0.417938	0.417938	0.417938	0.417938	0.417938	0.417938	0.417938	0.417938	0.417938	0.417938	0.417938	0.417938	0.417938	0.417938	0.417938	0.424587	0.424587	0.424587	0.424587	0.424587	0.424587	0.424587	0.424587	0.424587	0.424587	0.417938	0.417938	0.417938	0.417938	0.417938	0.417938	0.417938	0.417938	0.475269	0.475269	0.47663	0.5319	0.594315	0.594315	0.648869	0.655058	0.65629	0.704356	0.703218	0.703218	0.703218	0.65629	0.598256	0.598256
0.419972	0.421316	0.421316	0.421316	0.421316	0.421316	0.421316	0.421316	0.421316	0.419972	0.419972	0.41863	0.41863	0.41863	0.41863	0.41863	0.41863	0.41863	0.41863	0.41863	0.41863	0.41863	0.41863	0.41863	0.41863	0.41863	0.41863	0.474046	0.474046	0.474046	0.474046	0.474046	0.474046	0.474046	0.474046	0.474046	0.530109	0.478171	0.480923	0.485052	0.485052	0.485052	0.486429	0.486429	0.489184	0.490561	0.436166	0.494071	0.491315	0.487183
0.398911	0.396074	0.396074	0.396074	0.396074	0.396074	0.396074	0.396074	0.396074	0.396074	0.451807	0.451807	0.451807	0.451807	0.458153	0.461331	0.467696	0.467696	0.470883	0.414576	0.360417	0.414576	0.414576	0.414576	0.408379	0.408379	0.402211	0.402211	0.399138	0.399138	0.402211	0.348704	0.348704	0.348704	0.348704	0.348704	0.348704	0.348704	0.402211	0.402211	0.399138	0.399138	0.399138	0.399138	0.401983	0.398911	0.398911	0.398911	0.348489	0.348489
0.450484	0.450484	0.450484	0.448169	0.448169	0.397967	0.397967	0.397967	0.397967	0.453272	0.453272	0.453272	0.453272	0.453272	0.453272	0.448169	0.448169	0.448169	0.448169	0.393039	0.393039	0.393039	0.393039	0.393039	0.393039	0.393039	0.393039	0.395273	0.395273	0.395273	0.395273	0.395273	0.395273	0.397512	0.397512	0.397512	0.397512	0.397512	0.397512	0.402003	0.402003	0.406968	0.409229	0.406968	0.406968	0.406968	0.406968	0.404712	0.404712	0.400211
0.41458	0.41458	0.41458	0.41458	0.41458	0.41458	0.41458	0.41458	0.41458	0.41458	0.41458	0.41458	0.41458	0.41458	0.423863	0.423863	0.423863	0.423863	0.423863	0.423863	0.423863	0.423863	0.423863	0.423863	0.41458	0.41458	0.41458	0.41458	0.41458	0.41458	0.523967	0.523967	0.523967	0.523967	0.523967	0.523967	0.523967	0.523967	0.639934	0.689029	0.642131	0.642131	0.691071	0.691071	0.691071	0.691071	0.691071	0.691071	0.580785	0.526348
0.418232	0.418232	0.418232	0.418232	0.418232	0.418232	0.418232	0.418232	0.418232	0.418232	0.418232	0.418232	0.418232	0.418232	0.418232	0.418232	0.418232	0.418232	0.418232	0.418232	0.418232	0.418232	0.418232	0.418232	0.418232	0.418232	0.418232	0.418232	0.418232	0.418232	0.418232	0.418232	0.418232	0.418232	0.418232	0.418232	0.418232	0.418232	0.418232	0.418232	0.472944	0.472944	0.472944	0.472944	0.528313	0.533528	0.535949	0.535949	0.535949	0.535949
0.371988	0.371988	0.426242	0.426242	0.433063	0.433063	0.433063	0.433063	0.433063	0.433063	0.433063	0.433063	0.378514	0.378514	0.369875	0.369875	0.369875	0.369875	0.369875	0.369875	0.424029	0.480071	0.489286	0.489286	0.489286	0.54578	0.54578	0.60112	0.60112	0.603289	0.548024	0.505298	0.496075	0.496075	0.496075	0.496075	0.498339	0.441977	0.441977	0.439745	0.441977	0.428458	0.428458	0.428458	0.428458	0.374105	0.371988	0.371988	0.371988	0.371988
0.410008	0.410008	0.466965	0.4673	0.478647	0.478647	0.432528	0.432528	0.376802	0.376802	0.432528	0.432528	0.376802	0.376486	0.365862	0.365862	0.355367	0.410008	0.410008	0.410008	0.355367	0.355367	0.355367	0.355367	0.355367	0.355367	0.355675	0.304537	0.304823	0.356293	0.410986	0.468642	0.63889	0.649324	0.700078	0.700078	0.699795	0.699795	0.745845	0.699511	0.649937	0.5956	0.423363	0.412291	0.35753	0.35753	0.35753	0.35784	0.306539	0.306252
0.334639	0.32728	0.32728	0.377821	0.377821	0.377821	0.377821	0.377821	0.377821	0.32728	0.32728	0.377821	0.486153	0.54148	0.54148	0.54148	0.54148	0.54148	0.54148	0.54148	0.54148	0.486153	0.377821	0.280453	0.280453	0.280453	0.280453	0.280453	0.280453	0.280453	0.280453	0.280453	0.281551	0.281551	0.328477	0.335849	0.337062	0.337062	0.345756	0.345756	0.346986	0.346986	0.346986	0.346986	0.29973	0.295056	0.341935	0.343159	0.439176	0.549562
0.509667	0.509667	0.509667	0.506435	0.492741	0.489509	0.433382	0.378914	0.375875	0.375875	0.375875	0.372846	0.369826	0.366817	0.366817	0.366817	0.366817	0.366817	0.366817	0.366817	0.366817	0.366817	0.366817	0.366817	0.366817	0.366817	0.366817	0.366817	0.366817	0.366817	0.366817	0.366817	0.366817	0.427041	0.427041	0.427041	0.427041	0.427041	0.427041	0.427041	0.427041	0.427041	0.427041	0.366817	0.366817	0.366817	0.366817	0.366817	0.366817	0.366817
0.333266	0.333266	0.333266	0.333266	0.333266	0.333266	0.341358	0.341358	0.341358	0.341358	0.341358	0.341358	0.341358	0.341358	0.392301	0.445703	0.438712	0.548054	0.548054	0.548054	0.548054	0.548054	0.601666	0.654724	0.603548	0.55	0.652945	0.548054	0.548054	0.55	0.551944	0.551944	0.497232	0.440648	0.444526	0.444526	0.340288	0.340288	0.342054	0.340288	0.342054	0.446468	0.446468	0.555828	0.553887	0.658269	0.705824	0.749282	0.749282	0.749282
0.423422	0.423422	0.423422	0.421501	0.421501	0.421501	0.421501	0.421501	0.417531	0.417531	0.417531	0.417531	0.417531	0.417531	0.417531	0.417531	0.417531	0.417531	0.417531	0.417531	0.417531	0.417531	0.417531	0.421501	0.421501	0.421501	0.421501	0.425346	0.425346	0.425346	0.427271	0.427271	0.431129	0.427135	0.429063	0.430993	0.430993	0.431129	0.431129	0.431129	0.429199	0.429199	0.48436	0.486327	0.48436	0.482394	0.482394	0.537948	0.541998	0.541998
0.407269	0.407269	0.407269	0.407269	0.407269	0.402345	0.400404	0.398466	0.396531	0.396531	0.394599	0.394599	0.394599	0.394599	0.394599	0.394599	0.394599	0.394599	0.392671	0.392671	0.446865	0.557779	0.557779	0.557779	0.611805	0.611805	0.611805	0.611805	0.613722	0.613722	0.559771	0.448862	0.448862	0.452863	0.398466	0.398466	0.398466	0.400404	0.456869	0.456869	0.460881	0.469986	0.469986	0.465963	0.467974	0.5236	0.5236	0.521585	0.517552	0.517552
0.441177	0.441177	0.441177	0.387912	0.441177	0.49583	0.493682	0.439059	0.439059	0.439059	0.439059	0.439059	0.439059	0.439059	0.385874	0.385874	0.385874	0.385874	0.385874	0.385874	0.387912	0.387912	0.387912	0.395827	0.395827	0.344661	0.344661	0.344661	0.344661	0.395827	0.393773	0.393773	0.393773	0.385874	0.385874	0.385874	0.385874	0.385874	0.385874	0.33528	0.33528	0.33528	0.337199	0.387912	0.441177	0.49583	0.550584	0.550584	0.55271	0.608242
0.309164	0.309164	0.309164	0.309164	0.309164	0.309164	0.309164	0.309164	0.309164	0.309164	0.309164	0.309164	0.414067	0.414067	0.414067	0.414067	0.418784	0.418784	0.47728	0.534317	0.59047	0.59047	0.47728	0.47728	0.47728	0.47728	0.47244	0.47244	0.414067	0.359945	0.309164	0.309164	0.310961	0.310961	0.310961	0.310961	0.310961	0.312764	0.318206	0.371636	0.3736	0.375568	0.428401	0.428401	0.428401	0.428401	0.43316	0.431099	0.42493	0.368329
0.444972	0.449724	0.452103	0.454485	0.454485	0.459254	0.459254	0.405284	0.407603	0.409925	0.407603	0.40297	0.40066	0.398354	0.398354	0.393757	0.393757	0.393757	0.391465	0.389178	0.389178	0.389178	0.389178	0.389178	0.389178	0.389178	0.389178	0.389178	0.389178	0.389178	0.4426	0.497383	0.497383	0.499786	0.499786	0.499786	0.499786	0.504591	0.504591	0.506993	0.452103	0.40066	0.509395	0.567992	0.623264	0.625518	0.728789	0.724973	0.724973	0.764913
0.413926	0.412686	0.411448	0.411448	0.411448	0.413926	0.414769	0.413528	0.413528	0.413528	0.412289	0.413528	0.413528	0.414769	0.417253	0.418497	0.416409	0.424984	0.424984	0.426234	0.426234	0.424984	0.424984	0.424984	0.423735	0.419994	0.42084	0.412289	0.412289	0.465209	0.465209	0.465209	0.466481	0.465209	0.463937	0.463937	0.465209	0.467345	0.468618	0.469891	0.469891	0.524893	0.527899	0.527899	0.527899	0.527899	0.524484	0.522342	0.575554	0.51979
0.310168	0.310168	0.358777	0.374404	0.378272	0.382155	0.332019	0.324446	0.328069	0.381828	0.434592	0.442708	0.497119	0.534901	0.539342	0.535246	0.531144	0.527038	0.522928	0.468322	0.414465	0.406489	0.306653	0.262219	0.261951	0.268373	0.271621	0.369906	0.373755	0.373755	0.369906	0.369906	0.369906	0.369906	0.362257	0.354678	0.350915	0.255629	0.252506	0.292533	0.39036	0.497879	0.497879	0.497879	0.497879	0.568927	0.568927	0.568927	0.568927	0.5147
0.398799	0.398799	0.398799	0.398799	0.398799	0.398799	0.398799	0.398799	0.398799	0.452682	0.452682	0.452682	0.452682	0.452682	0.452682	0.452682	0.452682	0.452682	0.452682	0.398799	0.398799	0.398799	0.398799	0.398799	0.398799	0.398799	0.398799	0.398799	0.398799	0.398799	0.398799	0.398799	0.398799	0.400435	0.456061	0.456061	0.511103	0.511103	0.512806	0.512806	0.623898	0.623898	0.627092	0.677081	0.625497	0.625497	0.578561	0.578561	0.686258	0.733045
0.550693	0.495908	0.441222	0.390965	0.390965	0.394013	0.394013	0.394013	0.397069	0.403145	0.403145	0.403145	0.403145	0.400073	0.406224	0.403145	0.403145	0.403145	0.400073	0.444376	0.444376	0.444376	0.444376	0.444376	0.438073	0.438073	0.438073	0.492713	0.492713	0.438073	0.492713	0.492713	0.492713	0.492713	0.492713	0.499041	0.502237	0.453801	0.453801	0.456971	0.40925	0.463259	0.521335	0.521335	0.521335	0.515015	0.511822	0.505432	0.5601	0.556948
0.395042	0.395042	0.395042	0.395042	0.395042	0.395042	0.395042	0.395042	0.395042	0.395042	0.395042	0.395042	0.395042	0.395042	0.395042	0.395042	0.395042	0.395042	0.395042	0.455421	0.455421	0.455421	0.455421	0.510139	0.510139	0.517139	0.519532	0.573836	0.573836	0.512534	0.512534	0.514927	0.51732	0.462559	0.469532	0.462559	0.462559	0.408687	0.408687	0.408687	0.408687	0.406373	0.457799	0.512534	0.560078	0.619836	0.617575	0.617575	0.670004	0.670004
0.54023	0.533625	0.533625	0.533625	0.478599	0.424087	0.424087	0.424087	0.424087	0.415389	0.415389	0.415389	0.415389	0.415389	0.415389	0.415389	0.415389	0.415389	0.415389	0.415389	0.415389	0.415389	0.415389	0.415389	0.415389	0.415389	0.415389	0.415389	0.415389	0.469694	0.471974	0.474254	0.529288	0.529288	0.529288	0.583619	0.638107	0.640217	0.640217	0.646515	0.644421	0.693167	0.652562	0.652562	0.652562	0.652562	0.598882	0.596682	0.648402	0.59006
0.359997	0.359997	0.413065	0.413065	0.468234	0.514589	0.514589	0.515831	0.459905	0.449136	0.449136	0.449136	0.394549	0.394549	0.394549	0.342471	0.342471	0.341351	0.341351	0.393361	0.393361	0.393361	0.393361	0.402576	0.350051	0.350051	0.350051	0.350051	0.350051	0.300927	0.300927	0.300927	0.301975	0.294963	0.343592	0.343592	0.345839	0.345839	0.346966	0.349224	0.350355	0.459002	0.460237	0.516165	0.460237	0.460237	0.459002	0.459002	0.457767	0.455298
0.398231	0.398231	0.398231	0.396332	0.396332	0.448348	0.448348	0.448348	0.448348	0.448348	0.448348	0.448348	0.450311	0.450311	0.450311	0.396332	0.396332	0.396332	0.396332	0.396332	0.402873	0.402873	0.400967	0.400967	0.400967	0.400967	0.400967	0.400967	0.400967	0.400967	0.394436	0.394436	0.394436	0.448348	0.448348	0.503503	0.503503	0.503503	0.505485	0.505485	0.615995	0.715699	0.75852	0.71731	0.71731	0.724391	0.766331	0.771177	0.769775	0.806651
0.539663	0.539663	0.593929	0.593929	0.484439	0.484439	0.429593	0.429593	0.429593	0.429593	0.429593	0.429593	0.376423	0.376423	0.376423	0.376423	0.376423	0.376423	0.376423	0.376423	0.378116	0.378116	0.378116	0.378116	0.378116	0.378116	0.378116	0.378116	0.378116	0.378116	0.376423	0.384186	0.384186	0.384186	0.385893	0.387602	0.441234	0.504509	0.506311	0.508112	0.508112	0.556745	0.558523	0.558523	0.661606	0.659991	0.608737	0.546816	0.548601	0.546816
0.448126	0.44604	0.448126	0.448126	0.457605	0.457605	0.457605	0.403705	0.403705	0.403705	0.403705	0.403705	0.401675	0.401675	0.392516	0.392516	0.392516	0.392516	0.392516	0.392516	0.394531	0.394531	0.394531	0.394531	0.394531	0.394531	0.394531	0.394531	0.394531	0.396549	0.394531	0.448126	0.512516	0.512516	0.512516	0.567127	0.622141	0.624123	0.624123	0.631091	0.680694	0.633054	0.624123	0.676031	0.676031	0.626101	0.571267	0.569198	0.569198	0.561873
0.488524	0.488524	0.430481	0.430481	0.430481	0.430481	0.375149	0.375149	0.375149	0.375149	0.375149	0.375149	0.430481	0.430481	0.430481	0.430481	0.430481	0.430481	0.430481	0.430481	0.430481	0.487606	0.430481	0.430481	0.430481	0.430481	0.487606	0.487606	0.487606	0.487606	0.488524	0.432083	0.432083	0.432083	0.432083	0.432083	0.376681	0.378407	0.378407	0.380137	0.379272	0.378599	0.378599	0.378599	0.38033	0.38033	0.38033	0.378599	0.381003	0.381677
0.474638	0.420155	0.420155	0.420155	0.420155	0.420155	0.420155	0.420155	0.420155	0.420155	0.420155	0.420155	0.420155	0.420155	0.420155	0.420155	0.420155	0.420155	0.420155	0.420155	0.420155	0.420155	0.420155	0.420155	0.420155	0.420155	0.474638	0.474638	0.481493	0.484819	0.541534	0.541534	0.597194	0.597194	0.648942	0.648942	0.598794	0.598794	0.593784	0.592177	0.593784	0.64571	0.592177	0.596993	0.544632	0.65178	0.705775	0.707156	0.707156	0.749426
0.291426	0.291426	0.344491	0.350158	0.353008	0.413815	0.41685	0.41685	0.413815	0.358739	0.358739	0.358739	0.304499	0.29923	0.296615	0.245809	0.288851	0.288851	0.338867	0.449399	0.507381	0.507381	0.507381	0.507381	0.507381	0.565165	0.510505	0.510505	0.452494	0.341674	0.291426	0.291426	0.291426	0.294014	0.294014	0.250473	0.248134	0.250473	0.250473	0.296615	0.296615	0.296615	0.296615	0.29923	0.29923	0.296615	0.296615	0.344491	0.344491	0.294014
0.453139	0.453139	0.453139	0.453139	0.453139	0.453139	0.453139	0.449412	0.449412	0.395286	0.395286	0.395286	0.395286	0.398889	0.398889	0.398889	0.398889	0.398889	0.398889	0.398889	0.398889	0.398889	0.398889	0.395286	0.395286	0.395286	0.395286	0.395286	0.395286	0.395286	0.395286	0.395286	0.395286	0.395286	0.395286	0.397025	0.398767	0.400511	0.404007	0.404007	0.462161	0.465905	0.467714	0.469525	0.524991	0.528743	0.528743	0.526931	0.523305	0.5782
0.417929	0.417929	0.424826	0.424826	0.424826	0.424826	0.424826	0.424826	0.424826	0.424826	0.424826	0.424826	0.417929	0.417929	0.417929	0.417929	0.417929	0.417929	0.417929	0.417929	0.417929	0.417929	0.417929	0.417929	0.417929	0.417929	0.417929	0.417929	0.417929	0.417929	0.41931	0.41931	0.41931	0.420692	0.475191	0.475191	0.476606	0.476606	0.5317	0.587407	0.644852	0.694825	0.694825	0.740595	0.698422	0.743851	0.743851	0.743851	0.700806	0.651321
0.391396	0.391396	0.391396	0.391396	0.391396	0.391396	0.391396	0.391396	0.456196	0.456196	0.456196	0.456196	0.456196	0.456196	0.456196	0.456196	0.456196	0.456196	0.391396	0.391396	0.402137	0.402137	0.402137	0.402137	0.402137	0.402137	0.402137	0.412973	0.412973	0.413825	0.457069	0.457069	0.457942	0.457942	0.457942	0.457942	0.524269	0.568736	0.568736	0.578851	0.526023	0.580564	0.580564	0.634838	0.635653	0.686646	0.627666	0.573904	0.574763	0.563759
0.416399	0.416399	0.416399	0.416399	0.416399	0.416399	0.416399	0.416399	0.416399	0.416399	0.416399	0.416399	0.416399	0.416399	0.416399	0.416399	0.416399	0.425774	0.425774	0.425774	0.425774	0.425774	0.425774	0.425774	0.425774	0.425774	0.425774	0.416399	0.416399	0.416399	0.416399	0.416399	0.416399	0.416399	0.480288	0.480288	0.480288	0.535275	0.590964	0.601761	0.601761	0.653177	0.653177	0.654624	0.648797	0.650252	0.650252	0.600205	0.598669	0.587846
0.370926	0.370926	0.370926	0.370926	0.370926	0.370926	0.373634	0.373634	0.373634	0.373634	0.376351	0.431346	0.433141	0.433141	0.433141	0.489916	0.487019	0.487019	0.487019	0.487019	0.484124	0.427458	0.425669	0.425669	0.425669	0.370926	0.370926	0.370926	0.370926	0.425669	0.427458	0.427458	0.429249	0.429249	0.431041	0.431041	0.432836	0.432836	0.432836	0.377777	0.378783	0.378783	0.377063	0.377063	0.380505	0.383241	0.381514	0.381514	0.381514	0.381514
0.354011	0.354011	0.354011	0.354011	0.354011	0.406321	0.406321	0.406321	0.406321	0.406321	0.404508	0.404508	0.404508	0.404508	0.404508	0.352293	0.352293	0.352293	0.352293	0.412416	0.467115	0.467115	0.467115	0.467115	0.522617	0.577566	0.577566	0.577566	0.577566	0.514446	0.458978	0.458978	0.460846	0.460846	0.409956	0.35919	0.360923	0.360923	0.360923	0.360923	0.362661	0.368507	0.419727	0.474613	0.470863	0.52637	0.524494	0.524494	0.528245	0.528245
0.483054	0.483054	0.483054	0.482355	0.483054	0.483054	0.483754	0.484453	0.493928	0.437249	0.382824	0.382824	0.382824	0.382824	0.382162	0.382162	0.381501	0.38084	0.37194	0.37194	0.371286	0.37194	0.37194	0.37194	0.37194	0.37194	0.37194	0.37194	0.37194	0.37194	0.427942	0.485153	0.486552	0.486552	0.496729	0.49743	0.554919	0.554919	0.554919	0.556303	0.49883	0.44208	0.441389	0.442771	0.434125	0.433437	0.377848	0.377848	0.377848	0.376532
0.352648	0.352648	0.352648	0.352648	0.355747	0.469836	0.469836	0.469836	0.469836	0.469836	0.530588	0.530588	0.533961	0.53733	0.533961	0.416534	0.416534	0.416534	0.416534	0.416534	0.307872	0.307872	0.304993	0.302129	0.302129	0.302129	0.302129	0.302129	0.302129	0.302129	0.302129	0.302129	0.302129	0.302129	0.302129	0.302129	0.302129	0.302129	0.302129	0.302129	0.302129	0.302129	0.302129	0.302129	0.302129	0.302129	0.302129	0.302129	0.302129	0.302129
0.304717	0.304717	0.304717	0.304717	0.355952	0.410713	0.46778	0.479192	0.594027	0.594027	0.594027	0.594027	0.594027	0.594027	0.537102	0.479192	0.421837	0.410713	0.304717	0.314502	0.314502	0.314502	0.314502	0.314502	0.366515	0.366515	0.421837	0.479192	0.479192	0.46778	0.46778	0.46778	0.46778	0.46778	0.410713	0.410713	0.355952	0.304717	0.304717	0.304717	0.304717	0.304717	0.304717	0.304717	0.304717	0.304717	0.304717	0.304717	0.304717	0.304717
0.411804	0.411804	0.411804	0.411804	0.411804	0.415829	0.416689	0.371714	0.428836	0.375597	0.375597	0.379497	0.383412	0.383412	0.395246	0.453376	0.448391	0.444291	0.390445	0.394401	0.398371	0.398371	0.394401	0.394401	0.382576	0.320802	0.317197	0.313614	0.310054	0.306515	0.302999	0.299506	0.299506	0.299506	0.299506	0.302999	0.310054	0.310054	0.310054	0.310054	0.310054	0.310054	0.310054	0.313614	0.367024	0.415829	0.40779	0.40779	0.40779	0.415829
0.471963	0.471963	0.471963	0.41759	0.42445	0.42445	0.42445	0.42445	0.42445	0.42445	0.42445	0.42445	0.42445	0.42445	0.41759	0.41759	0.41759	0.41759	0.41759	0.41759	0.41759	0.41759	0.41759	0.41759	0.471963	0.471963	0.471963	0.471963	0.471963	0.471963	0.471963	0.527009	0.527009	0.528612	0.473566	0.473566	0.473566	0.584534	0.584534	0.584534	0.586095	0.586095	0.647772	0.696285	0.697643	0.742022	0.742022	0.647772	0.649239	0.649239
0.384939	0.384939	0.384939	0.33424	0.33424	0.33424	0.33424	0.336341	0.336341	0.336341	0.387172	0.387172	0.387172	0.387172	0.44291	0.497768	0.497768	0.495411	0.495411	0.495411	0.495411	0.495411	0.495411	0.495411	0.438264	0.384939	0.384939	0.384939	0.384939	0.384939	0.33424	0.33424	0.33424	0.33424	0.384939	0.384939	0.440586	0.497768	0.497768	0.497768	0.555008	0.557334	0.557334	0.610824	0.661774	0.661774	0.608582	0.552679	0.552679	0.552679
0.417468	0.417468	0.417468	0.417468	0.421635	0.421635	0.421635	0.421635	0.421635	0.421635	0.421635	0.421635	0.421635	0.421635	0.417468	0.417468	0.417468	0.417468	0.417468	0.417468	0.417468	0.417468	0.417468	0.417468	0.417468	0.417468	0.417468	0.417468	0.417468	0.417468	0.417468	0.471744	0.471744	0.526697	0.526697	0.526697	0.526697	0.526697	0.526697	0.526697	0.526697	0.471744	0.47601	0.421635	0.421635	0.47601	0.530961	0.587246	0.587246	0.587246
0.37376	0.37376	0.37376	0.37376	0.37376	0.37376	0.428289	0.428289	0.428289	0.428289	0.428289	0.484618	0.484618	0.484618	0.484618	0.484618	0.428289	0.428289	0.428289	0.428289	0.428289	0.37376	0.37376	0.37376	0.428289	0.428289	0.428289	0.428289	0.428289	0.435599	0.435599	0.435599	0.435599	0.435599	0.380758	0.380758	0.380758	0.382606	0.382606	0.375594	0.377432	0.377432	0.377432	0.377432	0.379274	0.379274	0.379274	0.377432	0.377432	0.377432
0.526057	0.526057	0.526057	0.526057	0.526057	0.526057	0.354026	0.354026	0.354026	0.354026	0.354026	0.354026	0.354026	0.354026	0.354026	0.354026	0.354026	0.354026	0.354026	0.354026	0.354026	0.354026	0.354026	0.354026	0.354026	0.354026	0.406335	0.460859	0.460859	0.460859	0.460859	0.460859	0.460859	0.519199	0.520153	0.520153	0.466562	0.411879	0.42228	0.532723	0.532723	0.534626	0.589277	0.531772	0.53082	0.532723	0.587425	0.64005	0.631027	0.523968
0.373239	0.373239	0.373239	0.373239	0.373239	0.373239	0.373239	0.373239	0.373239	0.373239	0.373239	0.373239	0.373239	0.373239	0.373239	0.373239	0.428923	0.428923	0.428923	0.486466	0.488281	0.488281	0.488281	0.606826	0.606826	0.608558	0.552099	0.559801	0.559801	0.502064	0.500248	0.500248	0.500248	0.38228	0.383997	0.38228	0.38228	0.37494	0.37494	0.430703	0.486466	0.486466	0.488281	0.490096	0.488281	0.490096	0.491912	0.491912	0.491912	0.434269
0.280949	0.280949	0.280949	0.280949	0.280949	0.280949	0.32777	0.378288	0.378288	0.378288	0.378288	0.378288	0.378288	0.378288	0.431594	0.431594	0.431594	0.431594	0.486533	0.5418	0.5418	0.596056	0.648062	0.648062	0.596056	0.596056	0.5418	0.486533	0.431594	0.378288	0.378288	0.32777	0.280949	0.330071	0.331224	0.338947	0.390188	0.390188	0.390188	0.390188	0.391429	0.391429	0.397217	0.39597	0.394724	0.440116	0.442687	0.500408	0.556832	0.611827
0.41778	0.41778	0.41778	0.41778	0.41778	0.41778	0.41778	0.41778	0.41778	0.41778	0.41778	0.41778	0.41778	0.41778	0.41778	0.41778	0.41778	0.41778	0.41778	0.41778	0.41778	0.41778	0.41778	0.41778	0.41778	0.41778	0.41778	0.41778	0.425502	0.425502	0.425502	0.482974	0.482974	0.485349	0.540899	0.54326	0.54326	0.551106	0.54326	0.54326	0.59774	0.540899	0.54326	0.540899	0.485349	0.482974	0.482974	0.475071	0.475071	0.475071
0.337617	0.388835	0.388835	0.44263	0.497806	0.553036	0.553036	0.553036	0.553036	0.553036	0.553036	0.497806	0.497806	0.44263	0.388835	0.337617	0.337617	0.337617	0.337617	0.337617	0.337617	0.337617	0.337617	0.337617	0.337617	0.337617	0.337617	0.337617	0.337617	0.337617	0.337617	0.337617	0.338608	0.339601	0.391997	0.391997	0.391997	0.393054	0.503343	0.503343	0.559596	0.560687	0.615407	0.614358	0.561778	0.562868	0.563957	0.562868	0.45139	0.561778
0.411871	0.411871	0.411871	0.411871	0.411871	0.411871	0.433466	0.433466	0.433466	0.433466	0.433466	0.433466	0.433466	0.433466	0.433466	0.433466	0.411871	0.411871	0.411871	0.411871	0.411871	0.411871	0.411871	0.411871	0.411871	0.411871	0.422631	0.422631	0.422631	0.422631	0.425405	0.426794	0.482686	0.482686	0.537604	0.539015	0.528001	0.528001	0.528001	0.583652	0.634619	0.633301	0.580889	0.583652	0.637249	0.635935	0.635935	0.635935	0.635935	0.583652
0.352206	0.350216	0.350216	0.344275	0.344275	0.34625	0.397155	0.408184	0.408184	0.406076	0.406076	0.408184	0.408184	0.461764	0.473179	0.471002	0.417181	0.471002	0.471002	0.471002	0.471002	0.523326	0.523326	0.48244	0.471002	0.525505	0.536924	0.471002	0.471002	0.471002	0.473179	0.421436	0.477537	0.463936	0.518423	0.463936	0.454718	0.511333	0.511333	0.511333	0.50915	0.561216	0.559064	0.664311	0.711113	0.711113	0.709315	0.660403	0.66236	0.711113
0.474572	0.474572	0.474572	0.419207	0.419207	0.419207	0.419207	0.419207	0.419207	0.419207	0.419207	0.419207	0.419207	0.419207	0.419207	0.419207	0.419207	0.419207	0.419207	0.419207	0.419207	0.419207	0.423924	0.423924	0.423924	0.423924	0.423924	0.423924	0.423924	0.423924	0.423924	0.423924	0.419207	0.474572	0.474572	0.474572	0.474572	0.474572	0.474572	0.53057	0.53057	0.53057	0.535385	0.481036	0.482674	0.538648	0.538648	0.538648	0.540278	0.485952
0.426733	0.420246	0.420246	0.420246	0.420246	0.420246	0.420246	0.420246	0.420246	0.421349	0.421349	0.421349	0.421349	0.421349	0.421349	0.421349	0.421349	0.421349	0.421349	0.420246	0.420246	0.421349	0.421349	0.421349	0.421349	0.421349	0.533281	0.533281	0.533281	0.533281	0.641959	0.640918	0.641959	0.692412	0.697087	0.818622	0.744608	0.744608	0.745468	0.789875	0.706437	0.752168	0.751323	0.707375	0.702791	0.602189	0.600018	0.600018	0.600018	0.545505
0.415201	0.415201	0.415201	0.415201	0.415201	0.421335	0.421335	0.421335	0.421335	0.421335	0.421335	0.421335	0.421335	0.421335	0.421335	0.415201	0.415201	0.415201	0.417406	0.417406	0.417406	0.417406	0.417406	0.417406	0.417406	0.417406	0.474325	0.534179	0.536436	0.536436	0.538691	0.538691	0.595252	0.647322	0.647322	0.696113	0.739111	0.695688	0.691833	0.693764	0.691833	0.697182	0.646404	0.594283	0.646404	0.646404	0.539948	0.533679	0.538192	0.535936
0.446524	0.446524	0.449426	0.449426	0.449426	0.452331	0.452331	0.452331	0.452331	0.39735	0.39735	0.39735	0.394544	0.394544	0.394544	0.391744	0.391744	0.391744	0.391744	0.391744	0.391744	0.391744	0.391744	0.391744	0.391744	0.391744	0.391744	0.391744	0.391744	0.391744	0.391744	0.391744	0.391744	0.391744	0.391744	0.401656	0.407309	0.465528	0.465528	0.465528	0.465528	0.465528	0.465528	0.465528	0.465528	0.455239	0.449426	0.391744	0.391744	0.391744
0.293839	0.293839	0.342981	0.342981	0.395735	0.395735	0.451034	0.451034	0.451034	0.451034	0.507569	0.618651	0.563912	0.563912	0.510293	0.510293	0.453734	0.453734	0.453734	0.453734	0.398345	0.296105	0.296105	0.296105	0.293839	0.293839	0.293839	0.293839	0.293839	0.293839	0.293839	0.293839	0.294971	0.294971	0.294971	0.294971	0.296105	0.297242	0.298382	0.306017	0.357419	0.413647	0.412325	0.412325	0.413647	0.413647	0.412325	0.411006	0.411006	0.402269
0.301886	0.35127	0.35127	0.35127	0.35127	0.35127	0.35127	0.35127	0.35127	0.35127	0.35127	0.301886	0.48614	0.48614	0.48614	0.500418	0.500418	0.500418	0.500418	0.556395	0.556395	0.556395	0.417884	0.417884	0.473376	0.459161	0.571021	0.571021	0.571021	0.515282	0.515282	0.515282	0.459161	0.459904	0.404777	0.405498	0.303149	0.352635	0.352635	0.352635	0.352635	0.354002	0.407664	0.406942	0.462134	0.462134	0.462878	0.408387	0.408387	0.40911
0.3672	0.3672	0.3672	0.3672	0.3672	0.3672	0.474622	0.474622	0.474622	0.474622	0.474622	0.474622	0.474622	0.474622	0.474622	0.485813	0.388273	0.388273	0.388273	0.388273	0.388273	0.388273	0.388273	0.388273	0.388273	0.377678	0.419963	0.419963	0.419963	0.430922	0.430922	0.430922	0.430922	0.430922	0.430922	0.433228	0.382106	0.384327	0.495206	0.484003	0.48635	0.59581	0.59581	0.59581	0.59581	0.593545	0.591276	0.589003	0.476966	0.476966
0.39314	0.39314	0.393234	0.393329	0.393423	0.393423	0.393471	0.393471	0.393518	0.393612	0.447046	0.447095	0.446997	0.44888	0.448782	0.448782	0.450715	0.450715	0.459782	0.459733	0.405896	0.405801	0.459536	0.457548	0.457597	0.457597	0.455609	0.455609	0.446508	0.446459	0.446459	0.446459	0.39314	0.39314	0.393093	0.393093	0.393093	0.44839	0.502991	0.504993	0.614501	0.664946	0.754674	0.792957	0.792957	0.794269	0.794269	0.757628	0.715159	0.713525
0.398693	0.398693	0.398693	0.398693	0.398693	0.398693	0.398693	0.452666	0.452666	0.452666	0.452666	0.452666	0.452666	0.452666	0.452666	0.452666	0.452666	0.398693	0.398693	0.398693	0.398693	0.398693	0.398693	0.398693	0.398693	0.398693	0.398693	0.398693	0.398693	0.398693	0.400205	0.400205	0.400205	0.401719	0.401719	0.401719	0.401719	0.401719	0.401719	0.510928	0.509353	0.509353	0.565799	0.668288	0.668288	0.671077	0.673854	0.673854	0.673854	0.57044
0.398006	0.451648	0.451648	0.451648	0.451648	0.451648	0.451648	0.451648	0.451648	0.451648	0.451648	0.398006	0.398006	0.398006	0.398006	0.398006	0.398006	0.398006	0.398006	0.398006	0.398006	0.398006	0.398006	0.398006	0.398006	0.398006	0.398006	0.398006	0.398006	0.398006	0.398006	0.400133	0.400133	0.453846	0.508655	0.508655	0.508655	0.508655	0.510872	0.513089	0.51946	0.51946	0.51946	0.573866	0.573866	0.626542	0.626542	0.628615	0.676378	0.674433
0.355191	0.357193	0.3592	0.3592	0.3592	0.3592	0.3592	0.3592	0.3592	0.3592	0.411186	0.409074	0.406965	0.406965	0.406965	0.406965	0.515749	0.515749	0.515749	0.515749	0.460892	0.460892	0.460892	0.515749	0.515749	0.515749	0.406965	0.406965	0.406965	0.413202	0.413202	0.413202	0.467304	0.413202	0.467304	0.467304	0.469478	0.469478	0.469478	0.463062	0.526541	0.526541	0.471653	0.526541	0.526541	0.528717	0.580795	0.682564	0.684453	0.684453
0.418372	0.418372	0.418372	0.418372	0.418372	0.418372	0.418372	0.418372	0.418372	0.418372	0.418372	0.418372	0.418372	0.418372	0.418372	0.418372	0.418372	0.418372	0.418372	0.418372	0.420283	0.420283	0.420283	0.420283	0.420283	0.420283	0.428083	0.428083	0.430006	0.431931	0.430006	0.433857	0.435786	0.437717	0.439649	0.441584	0.49062	0.492581	0.54776	0.601788	0.605544	0.601788	0.651667	0.700079	0.742905	0.816959	0.780182	0.845728	0.8146	0.813411
0.429971	0.429971	0.429971	0.431771	0.431771	0.431771	0.431771	0.431771	0.431771	0.431771	0.431771	0.431771	0.431771	0.429971	0.429971	0.429971	0.429971	0.429971	0.429971	0.377175	0.377175	0.377175	0.429971	0.429971	0.429971	0.429971	0.429971	0.429971	0.429971	0.429971	0.429971	0.484408	0.429971	0.429971	0.431771	0.431771	0.431771	0.435378	0.491747	0.601926	0.702663	0.747805	0.749187	0.749187	0.747805	0.747805	0.822511	0.821436	0.785697	0.701126
0.464886	0.464886	0.464886	0.413336	0.419344	0.424937	0.374715	0.324535	0.324535	0.374715	0.427741	0.427741	0.427741	0.424937	0.418907	0.413336	0.410559	0.464886	0.464886	0.410559	0.358329	0.358329	0.358329	0.410559	0.410559	0.410559	0.410559	0.358329	0.364034	0.364034	0.364034	0.364034	0.364034	0.314564	0.314564	0.314564	0.314564	0.314564	0.309258	0.358329	0.358329	0.471041	0.526227	0.580779	0.580779	0.580779	0.580779	0.580779	0.583567	0.529084
0.419046	0.419046	0.419046	0.419046	0.419046	0.419046	0.419046	0.419046	0.419046	0.419046	0.419046	0.419046	0.419046	0.419046	0.419046	0.419046	0.419046	0.419046	0.419046	0.419046	0.419046	0.419046	0.419046	0.419046	0.419046	0.419046	0.419046	0.419046	0.419046	0.419046	0.419046	0.419046	0.419046	0.528639	0.528639	0.528639	0.583065	0.583065	0.583065	0.583065	0.583065	0.589489	0.690664	0.641651	0.643633	0.692505	0.64561	0.694339	0.783866	0.783866
0.415257	0.415257	0.415257	0.415257	0.419193	0.426164	0.426164	0.426164	0.426164	0.426164	0.426164	0.426164	0.426164	0.426164	0.422211	0.415257	0.415257	0.415257	0.415257	0.415257	0.415257	0.415257	0.415257	0.469405	0.469405	0.469405	0.469405	0.524282	0.524282	0.524282	0.524282	0.524282	0.578579	0.524282	0.524282	0.578579	0.580551	0.587492	0.587492	0.587492	0.587492	0.589451	0.537443	0.537443	0.591409	0.646963	0.693676	0.638545	0.638545	0.693676
0.566085	0.511414	0.511414	0.508938	0.454012	0.454012	0.454012	0.462611	0.462611	0.462611	0.356567	0.356567	0.408525	0.408525	0.408525	0.408525	0.408525	0.397806	0.397806	0.408525	0.408525	0.408525	0.356567	0.356567	0.358844	0.363417	0.363417	0.363417	0.363417	0.40495	0.40495	0.40495	0.40495	0.409735	0.409735	0.40495	0.40495	0.40495	0.40495	0.353175	0.353175	0.458929	0.458929	0.508938	0.506461	0.506461	0.506461	0.506461	0.506461	0.508938
0.397112	0.397112	0.397112	0.397112	0.397112	0.397112	0.397112	0.397112	0.397112	0.397112	0.397112	0.397112	0.399288	0.399288	0.399288	0.399288	0.399288	0.399288	0.452803	0.452803	0.452803	0.452803	0.450555	0.450555	0.450555	0.458798	0.458798	0.458798	0.405098	0.405098	0.405098	0.458798	0.458798	0.515739	0.520273	0.51197	0.51197	0.56635	0.619177	0.619177	0.619177	0.568578	0.568578	0.56635	0.614886	0.665295	0.667314	0.667314	0.667314	0.667314
0.590535	0.540899	0.5384	0.481315	0.427173	0.418261	0.366205	0.413374	0.413374	0.413374	0.413374	0.402126	0.453124	0.455618	0.455618	0.455618	0.455618	0.402126	0.402126	0.402126	0.402126	0.402126	0.350866	0.348578	0.348578	0.348578	0.348578	0.348578	0.348578	0.348578	0.348578	0.348578	0.348578	0.39971	0.455618	0.458114	0.512668	0.512668	0.512668	0.569389	0.621984	0.621984	0.671858	0.621984	0.571854	0.621984	0.621984	0.671858	0.718133	0.716092
0.419959	0.419959	0.419959	0.419959	0.419959	0.419959	0.419959	0.419959	0.419959	0.419959	0.419959	0.419959	0.419959	0.419959	0.419959	0.419959	0.419959	0.419959	0.419959	0.419959	0.419959	0.419959	0.419959	0.419959	0.419959	0.419959	0.419959	0.419959	0.419959	0.419959	0.419959	0.419959	0.421427	0.422897	0.424368	0.433932	0.433932	0.433932	0.435412	0.435412	0.435412	0.438377	0.436894	0.435412	0.433932	0.480753	0.536134	0.537632	0.537632	0.537632
0.416302	0.47292	0.47292	0.47292	0.47292	0.47292	0.475274	0.475274	0.477629	0.475274	0.363991	0.312678	0.312678	0.312678	0.312678	0.312678	0.310652	0.359631	0.35746	0.35746	0.411721	0.468216	0.468216	0.468216	0.468216	0.468216	0.468216	0.468374	0.468374	0.468374	0.411874	0.359777	0.359777	0.359777	0.361955	0.361955	0.416456	0.361809	0.416302	0.416302	0.416302	0.414009	0.416456	0.41661	0.414317	0.470883	0.41661	0.41661	0.364285	0.364285
0.395532	0.395532	0.395532	0.395532	0.393185	0.393185	0.393185	0.393185	0.393185	0.402139	0.402139	0.402139	0.402139	0.402139	0.404503	0.404503	0.458047	0.458047	0.458047	0.448783	0.448783	0.448783	0.448783	0.448783	0.446354	0.446354	0.393185	0.393185	0.393185	0.393185	0.393185	0.393185	0.393185	0.393185	0.393185	0.395532	0.395532	0.397883	0.397883	0.451214	0.451214	0.451214	0.451214	0.508146	0.508146	0.505691	0.505691	0.610639	0.661173	0.661173
0.397668	0.397668	0.397668	0.397668	0.451306	0.451306	0.451306	0.451306	0.451306	0.451306	0.451306	0.451306	0.451306	0.451306	0.397668	0.397668	0.397668	0.397668	0.397668	0.397668	0.397668	0.397668	0.397668	0.397668	0.395649	0.395649	0.397074	0.397074	0.397074	0.397074	0.397074	0.397074	0.398501	0.398501	0.398501	0.398501	0.397074	0.397074	0.452781	0.452781	0.452781	0.454257	0.452781	0.454257	0.456349	0.457827	0.459305	0.459305	0.403388	0.405419
0.495118	0.50539	0.507872	0.507872	0.453453	0.453453	0.453453	0.402509	0.402509	0.402509	0.402509	0.392668	0.390303	0.390303	0.390303	0.390303	0.390303	0.397743	0.397743	0.397743	0.397743	0.397743	0.397743	0.450993	0.450993	0.453453	0.453453	0.44329	0.44329	0.44329	0.445742	0.445742	0.445742	0.395038	0.395038	0.392668	0.392668	0.392668	0.445742	0.445742	0.4976	0.551966	0.551966	0.605119	0.655896	0.655896	0.703345	0.703345	0.703345	0.703345
0.473265	0.419132	0.419132	0.421147	0.421147	0.421147	0.421147	0.421147	0.421147	0.421147	0.421147	0.421147	0.421147	0.419132	0.419132	0.417119	0.417119	0.417119	0.417119	0.419132	0.419132	0.419132	0.419132	0.419132	0.419132	0.419132	0.473265	0.473265	0.473265	0.479512	0.479512	0.479512	0.479512	0.479512	0.481576	0.481576	0.429289	0.431316	0.431316	0.423164	0.47739	0.47739	0.481519	0.483584	0.481519	0.481519	0.536271	0.58816	0.640068	0.688894
0.339042	0.339042	0.339042	0.391688	0.446981	0.391688	0.391688	0.391688	0.391688	0.391688	0.391688	0.399289	0.399289	0.399289	0.346202	0.346202	0.346202	0.352503	0.405956	0.461734	0.518486	0.510545	0.510545	0.453843	0.453843	0.453843	0.453843	0.446981	0.391688	0.339042	0.290937	0.290937	0.339955	0.447988	0.455862	0.455862	0.455862	0.455862	0.455862	0.458893	0.465784	0.467811	0.412847	0.309421	0.352682	0.353612	0.353612	0.407127	0.407127	0.404182
0.429603	0.429603	0.429603	0.429603	0.429603	0.429603	0.427955	0.427955	0.427955	0.427955	0.374637	0.374637	0.376214	0.376214	0.376214	0.376214	0.376214	0.429603	0.431252	0.432903	0.432903	0.432903	0.432903	0.432903	0.432903	0.432903	0.432903	0.379377	0.377794	0.376214	0.376214	0.376214	0.374637	0.374637	0.374637	0.374637	0.374637	0.37981	0.37981	0.37981	0.381396	0.436662	0.436662	0.436662	0.438317	0.443746	0.445407	0.443292	0.498591	0.553924
0.454921	0.454921	0.454921	0.454921	0.454921	0.454921	0.400621	0.399381	0.398142	0.398142	0.398142	0.398142	0.398142	0.398142	0.398142	0.398142	0.398142	0.398142	0.398142	0.398142	0.398142	0.398142	0.398142	0.398142	0.398142	0.398142	0.398142	0.398142	0.398142	0.398142	0.398142	0.398142	0.398142	0.398142	0.452361	0.453641	0.453641	0.509025	0.564188	0.617807	0.617807	0.623256	0.624468	0.677207	0.629302	0.628096	0.680585	0.680585	0.630506	0.57871
0.403929	0.403929	0.403929	0.403929	0.403929	0.4601	0.4601	0.464833	0.464833	0.464833	0.408521	0.408521	0.408521	0.408521	0.408521	0.408521	0.408521	0.403929	0.403929	0.403929	0.403929	0.403929	0.403929	0.403929	0.403929	0.403929	0.403929	0.403929	0.403929	0.403929	0.403929	0.403929	0.405808	0.405808	0.405808	0.351945	0.407691	0.463978	0.463978	0.463978	0.463978	0.463978	0.462038	0.462038	0.465918	0.470659	0.412296	0.35809	0.35809	0.35809
0.460499	0.460499	0.460499	0.458506	0.456515	0.454524	0.450372	0.450372	0.450372	0.396129	0.396129	0.396129	0.396129	0.396129	0.396129	0.396129	0.394211	0.394211	0.394211	0.394211	0.394211	0.394211	0.394211	0.394211	0.394211	0.396129	0.396129	0.396129	0.396129	0.396129	0.396129	0.396129	0.396129	0.396129	0.396129	0.394211	0.394211	0.394211	0.394211	0.396129	0.396129	0.399975	0.399975	0.460499	0.460499	0.518028	0.518028	0.518028	0.518028	0.516024
0.394493	0.394493	0.394493	0.394493	0.394493	0.394493	0.394493	0.394493	0.394493	0.394493	0.449439	0.449439	0.449439	0.449439	0.449439	0.449439	0.449439	0.449439	0.449439	0.449439	0.394493	0.394493	0.394493	0.394493	0.394493	0.394493	0.394493	0.394493	0.394493	0.394493	0.394493	0.394493	0.394493	0.394493	0.394493	0.394493	0.394493	0.394493	0.394493	0.394493	0.394493	0.394493	0.394493	0.394493	0.394493	0.394493	0.394493	0.394493	0.394493	0.394493
0.418289	0.418289	0.418289	0.418289	0.418289	0.418289	0.418289	0.418289	0.418289	0.418289	0.418289	0.418289	0.418289	0.418289	0.418289	0.418289	0.418289	0.418289	0.418289	0.418289	0.418289	0.418289	0.418289	0.418289	0.418289	0.418289	0.418289	0.418289	0.418289	0.418289	0.47392	0.47392	0.530206	0.530206	0.530206	0.530206	0.530206	0.537924	0.539653	0.539653	0.483396	0.486874	0.432675	0.432675	0.432675	0.432675	0.432675	0.425079	0.423379	0.423379
0.414345	0.414345	0.414345	0.414345	0.409289	0.407326	0.407326	0.407326	0.354929	0.354929	0.356792	0.356792	0.409289	0.409289	0.409289	0.409289	0.409289	0.409289	0.409289	0.46394	0.46192	0.517442	0.46192	0.46192	0.46192	0.46192	0.46192	0.46192	0.46192	0.407326	0.407326	0.356792	0.356792	0.356792	0.356792	0.409289	0.414345	0.414345	0.414345	0.416318	0.416318	0.526704	0.533927	0.533927	0.533927	0.480417	0.475209	0.475209	0.475209	0.528729
0.470755	0.470755	0.470755	0.457743	0.444789	0.444789	0.431909	0.431084	0.431084	0.418302	0.405629	0.405629	0.405629	0.405629	0.405629	0.405629	0.405629	0.405629	0.405629	0.405629	0.405629	0.405629	0.405629	0.405629	0.405629	0.405629	0.405629	0.405629	0.405629	0.405629	0.405629	0.405629	0.405629	0.459853	0.459853	0.461523	0.461523	0.461523	0.462359	0.464866	0.465702	0.468212	0.578909	0.524273	0.525111	0.523434	0.523434	0.523434	0.525111	0.522596
0.413778	0.469473	0.469473	0.476503	0.483542	0.483542	0.483542	0.483542	0.483542	0.483542	0.427523	0.373303	0.373303	0.366729	0.413778	0.413778	0.413778	0.360204	0.360204	0.360204	0.360204	0.360204	0.360204	0.360204	0.309899	0.309899	0.309899	0.309899	0.309899	0.360204	0.360204	0.361341	0.361341	0.361341	0.414974	0.416171	0.471929	0.471929	0.528396	0.471929	0.528396	0.528396	0.536644	0.536644	0.480193	0.480193	0.424243	0.481424	0.426653	0.426653
0.427185	0.427185	0.427185	0.427185	0.427185	0.427185	0.427185	0.427185	0.427185	0.427185	0.418542	0.418542	0.418542	0.418542	0.418542	0.418542	0.418542	0.418542	0.418542	0.409949	0.409949	0.409949	0.409949	0.409949	0.409949	0.409949	0.409949	0.409949	0.409949	0.409949	0.409949	0.409949	0.409949	0.409949	0.409949	0.409949	0.411568	0.420171	0.474404	0.474404	0.532579	0.638694	0.648352	0.740967	0.740967	0.742249	0.742249	0.736715	0.691973	0.691973
0.447755	0.453405	0.453405	0.453405	0.455598	0.455598	0.455598	0.455598	0.455598	0.400774	0.400774	0.395306	0.395306	0.395306	0.393194	0.393194	0.393194	0.393194	0.393194	0.393194	0.393194	0.393194	0.393194	0.393194	0.393194	0.393194	0.393194	0.393194	0.393194	0.393194	0.393194	0.393194	0.449943	0.449943	0.449943	0.511519	0.511519	0.511519	0.511519	0.567153	0.621144	0.623223	0.572747	0.572747	0.572747	0.513729	0.513729	0.513729	0.513729	0.457792
0.37642	0.37642	0.37642	0.37642	0.37642	0.37642	0.37642	0.430221	0.430221	0.430221	0.430221	0.430221	0.430221	0.485721	0.485721	0.485721	0.485721	0.430221	0.430221	0.430221	0.430221	0.430221	0.430221	0.37642	0.37642	0.37642	0.37642	0.37642	0.37642	0.37642	0.37642	0.37642	0.37642	0.430221	0.489044	0.489044	0.546524	0.610658	0.610658	0.710481	0.710481	0.795542	0.795542	0.756731	0.710481	0.710481	0.660887	0.607524	0.607524	0.497319
0.426904	0.419432	0.417161	0.417161	0.417161	0.417161	0.417161	0.417161	0.417161	0.417161	0.417161	0.417161	0.417161	0.417161	0.417161	0.417161	0.417161	0.417161	0.417161	0.417161	0.417161	0.417161	0.417161	0.417161	0.417161	0.417161	0.417161	0.417161	0.417161	0.417161	0.417161	0.417161	0.417161	0.417161	0.417161	0.417161	0.417161	0.417161	0.417161	0.417161	0.417161	0.417161	0.417161	0.417161	0.417161	0.417161	0.417161	0.417161	0.417161	0.419432
0.376876	0.376876	0.376876	0.430186	0.485166	0.485166	0.485166	0.485166	0.485166	0.486491	0.487816	0.487816	0.487816	0.432788	0.379371	0.379371	0.379371	0.379371	0.379371	0.378123	0.376876	0.376876	0.376876	0.376876	0.376876	0.376876	0.376876	0.376876	0.376876	0.376876	0.376876	0.376876	0.376876	0.376876	0.376876	0.430186	0.493475	0.493475	0.503114	0.503114	0.560897	0.614564	0.614564	0.614564	0.614564	0.560897	0.555312	0.556621	0.548399	0.549713
0.428725	0.428725	0.428725	0.428725	0.428725	0.428725	0.420352	0.414629	0.411859	0.411859	0.409094	0.409094	0.409094	0.409094	0.409094	0.409094	0.409094	0.409094	0.409094	0.409094	0.409094	0.409094	0.409094	0.409094	0.409094	0.409094	0.409094	0.409094	0.409094	0.46685	0.469695	0.469695	0.47539	0.47539	0.47539	0.531203	0.586246	0.639216	0.691445	0.639216	0.636577	0.636577	0.63393	0.642161	0.642161	0.589346	0.589346	0.534388	0.475732	0.475732
0.42608	0.41831	0.41831	0.41831	0.41831	0.41831	0.41831	0.41831	0.41831	0.41831	0.41831	0.41831	0.41831	0.41831	0.41831	0.41831	0.41831	0.41831	0.41831	0.41831	0.41831	0.41831	0.41831	0.41831	0.41831	0.41831	0.41831	0.41831	0.41831	0.41831	0.41831	0.41831	0.41831	0.41831	0.41831	0.41831	0.41831	0.41831	0.41831	0.475405	0.475405	0.477498	0.535237	0.535237	0.535237	0.535237	0.535237	0.535237	0.535237	0.477498
0.35103	0.359706	0.359706	0.359706	0.359706	0.359706	0.359706	0.359706	0.359706	0.359706	0.359706	0.35103	0.403247	0.403247	0.403247	0.403247	0.403247	0.457751	0.457751	0.513287	0.513287	0.513287	0.457751	0.457751	0.513287	0.513287	0.513287	0.457751	0.457751	0.403247	0.403247	0.403247	0.403247	0.403247	0.35103	0.353177	0.361876	0.366233	0.366233	0.421543	0.421543	0.532123	0.532123	0.532123	0.534466	0.532123	0.522684	0.517987	0.517987	0.460088
0.418354	0.418354	0.418354	0.418354	0.418354	0.418354	0.415959	0.415959	0.415959	0.415959	0.415959	0.415959	0.415959	0.415959	0.415959	0.415959	0.415959	0.415959	0.415959	0.415959	0.415959	0.415959	0.415959	0.415959	0.415959	0.415959	0.415959	0.415959	0.415959	0.415959	0.415959	0.415959	0.415959	0.415959	0.415959	0.415959	0.471357	0.471357	0.471357	0.471357	0.471357	0.471357	0.471357	0.471357	0.471357	0.473812	0.418354	0.418354	0.418354	0.418354
[truncated: 75 more columns]

## Sheet: A5.face.se
0.00478345
0.00449165
0.00414928
0.00391905
0.00349701
0.00397905
0.00407065
0.00369769
0.00348901
0.00330948
0.00336618
0.00361894
0.00364338
0.00377132
0.00332288
0.00361795
0.00362656
0.00365516
0.00364429
0.00379411
0.00403132
0.00427772
0.00460332
0.00491234
0.00481872
0.00506984
0.00527007
0.00559977
0.00550999
0.00555357
0.00580158
0.00596139
0.0062839
0.00652013
0.00672456
0.00740703
0.00767338
0.00812067
0.00868286
0.00877061
0.00903989
0.00957738
0.00987813
0.00996021
0.0102551
0.010454
0.0105305
0.0103089
0.0104911
0.0108106
0.0106471
0.0102966
0.010054
0.00989968
0.00963238
0.00915724
0.00873426
0.00839177
0.00815054
0.00779596
0.0080186
0.0079564
0.00746953
0.00734064
0.00728513
0.00722692
0.00722804
0.00724566
0.00678469
0.00664791
0.00623444
0.00618596
0.006401
0.006256
0.00638863
0.00675755
0.00686245
0.00691168
0.00688455
0.00687848
0.00660752
0.00679254
0.00652388
0.00695515
0.0067494
0.00644168
0.00648907
0.00611613
0.00596821
0.00598523
0.00615252
0.00612064
0.0060301
0.005732
0.00562921
0.00572453
0.00583097
0.00590646
0.00586752
0.00621558
0.00667707
0.00685103
0.00705635
0.00744741
0.00772121
0.00812149
0.00792022
0.00811773
0.00829411
0.00837098
0.00837084
0.00815817
0.0085364
0.00841624
0.00838738
0.00799745
0.00817744
0.00759684
0.007635
0.00749754
0.00711535
0.00684191
0.0065864
0.00672613
0.00642856

## Sheet: A5.place.avg
0.418245
0.417311
0.417334
0.418
0.420669
0.419088
0.420644
0.419378
0.421626
0.421544
0.420748
0.422789
0.420411
0.421166
0.419044
0.417956
0.41704
0.418904
0.415802
0.418276
0.419705
0.419914
0.421927
0.421046
0.422183
0.424985
0.426428
0.42449
0.425722
0.423711
0.424505
0.424778
0.426128
0.430727
0.436332
0.439269
0.443651
0.447814
0.457255
0.461794
0.467968
0.469016
0.468542
0.468824
0.465265
0.463855
0.460546
0.4587
0.45442
0.450432
0.446897
0.443655
0.445147
0.442054
0.441785
0.439109
0.436609
0.437821
0.43554
0.436956
0.436675
0.440295
0.438868
0.43816
0.436953
0.436989
0.439674
0.43609
0.434733
0.435459
0.431901
0.426588
0.42541
0.423975
0.423373
0.421847
0.42044
0.419021
0.418027
0.416026
0.415882
0.418669
0.419012
0.420238
0.42024
0.420745
0.419698
0.419422
0.420988
0.421759
0.422525
0.422914
0.423613
0.424835
0.424554
0.424122
0.424562
0.426868
0.426729
0.425705
0.426503
0.424712
0.423151
0.424059
0.424958
0.427992
0.427952
0.426811
0.427767
0.426685
0.425446
0.426056
0.427802
0.427463
0.426909
0.425007
0.425316
0.425887
0.423972
0.426318
0.428376
0.428398
0.42925
0.42601
0.425278

## Sheet: A5.place.all
0.398544	0.398544	0.398544	0.398544	0.398544	0.398544	0.398544	0.398544	0.398544	0.398544	0.398544	0.398544	0.398544	0.398544	0.398544	0.398544	0.398544	0.398544	0.398544	0.452461	0.452461	0.452461	0.452461	0.452461	0.452461	0.452461	0.452461	0.452461	0.452461	0.398544	0.398544	0.398544	0.398544	0.400186	0.400186	0.400186	0.400186	0.400186	0.40183	0.40183	0.40183	0.40183	0.40183	0.400186	0.400186	0.400186	0.400186	0.400186	0.398544	0.398544
0.418498	0.418498	0.418498	0.418498	0.418498	0.418498	0.418498	0.418498	0.418498	0.418498	0.418498	0.418498	0.418498	0.418498	0.418498	0.418498	0.418498	0.418498	0.418498	0.418498	0.418498	0.418498	0.418498	0.418498	0.418498	0.418498	0.418498	0.474376	0.474376	0.474376	0.474376	0.474376	0.474376	0.474376	0.474376	0.475917	0.475917	0.420003	0.532441	0.532441	0.588145	0.641679	0.641679	0.691899	0.691899	0.690581	0.691899	0.691899	0.588145	0.588145
0.416197	0.416197	0.417744	0.417744	0.417744	0.417744	0.417744	0.417744	0.417744	0.417744	0.417744	0.417744	0.416197	0.416197	0.416197	0.416197	0.416197	0.416197	0.416197	0.421983	0.421983	0.421983	0.421983	0.421983	0.421983	0.421983	0.421983	0.421983	0.421983	0.416197	0.416197	0.416197	0.416197	0.416197	0.416197	0.416197	0.416197	0.416197	0.416197	0.416197	0.527594	0.529181	0.529181	0.529181	0.529181	0.529181	0.529181	0.529181	0.529181	0.529181
0.617111	0.509182	0.50727	0.396723	0.394894	0.343649	0.394894	0.343649	0.394894	0.394894	0.394894	0.448558	0.51063	0.565328	0.565328	0.565328	0.512541	0.512541	0.457574	0.457574	0.457574	0.403621	0.345376	0.297399	0.297399	0.297399	0.295804	0.295804	0.295804	0.295804	0.295804	0.295804	0.295804	0.295804	0.295804	0.295804	0.295804	0.295804	0.295804	0.295804	0.295804	0.295804	0.295804	0.295804	0.295804	0.295804	0.295804	0.297399	0.297399	0.297399
0.448678	0.448678	0.448678	0.448678	0.448678	0.394304	0.394304	0.448678	0.453743	0.455433	0.455433	0.455433	0.455433	0.455433	0.455433	0.457125	0.457125	0.402474	0.397565	0.395934	0.395934	0.397565	0.397565	0.399199	0.399199	0.397565	0.397565	0.397565	0.397565	0.399199	0.399199	0.397565	0.399199	0.397565	0.452054	0.507716	0.563188	0.563188	0.618732	0.617123	0.66983	0.671336	0.66983	0.66983	0.620339	0.566539	0.511124	0.511124	0.50942	0.50942
0.429783	0.429783	0.429783	0.429783	0.429783	0.429783	0.429783	0.423832	0.371123	0.371123	0.371123	0.371123	0.371123	0.371123	0.371123	0.371123	0.373332	0.426143	0.432102	0.432102	0.432102	0.486769	0.486769	0.486769	0.486769	0.486769	0.484407	0.429783	0.423832	0.423832	0.423832	0.371123	0.376818	0.376818	0.376818	0.376818	0.376818	0.379041	0.381269	0.383502	0.383502	0.38574	0.382223	0.382223	0.382223	0.384458	0.384458	0.382223	0.379993	0.379993
0.486999	0.486999	0.485176	0.485176	0.485176	0.430327	0.430327	0.377136	0.377136	0.377136	0.377136	0.377136	0.377136	0.377136	0.377136	0.377136	0.377136	0.430327	0.430327	0.430327	0.430327	0.430327	0.430327	0.430327	0.432117	0.432117	0.432117	0.378853	0.380572	0.380572	0.380572	0.382294	0.435703	0.437499	0.435703	0.490647	0.490647	0.490647	0.544008	0.544008	0.544008	0.542197	0.486999	0.485176	0.540384	0.485176	0.485176	0.485176	0.432117	0.432117
0.432485	0.432485	0.434532	0.432485	0.487113	0.487113	0.487113	0.430441	0.432485	0.432485	0.434532	0.434532	0.430441	0.430441	0.377491	0.377491	0.377491	0.377491	0.375534	0.373582	0.371633	0.373582	0.480868	0.480868	0.480868	0.480868	0.480868	0.480868	0.480868	0.480868	0.480868	0.478788	0.371633	0.373582	0.373582	0.428399	0.428399	0.430441	0.430441	0.432485	0.432485	0.434532	0.438633	0.438633	0.440686	0.385357	0.385357	0.383384	0.383384	0.381416
0.473701	0.473701	0.473701	0.473701	0.418821	0.418821	0.418821	0.418821	0.418821	0.418821	0.418821	0.418821	0.418821	0.418821	0.418821	0.418821	0.418821	0.420461	0.420461	0.420461	0.420461	0.420461	0.420461	0.420461	0.420461	0.420461	0.420461	0.418821	0.418821	0.418821	0.418821	0.418821	0.420461	0.420461	0.420461	0.420461	0.420461	0.420461	0.420461	0.420461	0.475379	0.475379	0.473701	0.473701	0.473701	0.473701	0.473701	0.473701	0.475379	0.475379
0.42191	0.42191	0.42191	0.411419	0.411419	0.411419	0.411419	0.418642	0.4259	0.422267	0.415026	0.415026	0.415026	0.418642	0.418642	0.418642	0.418642	0.411419	0.411419	0.411419	0.411419	0.411419	0.411419	0.407821	0.46206	0.46206	0.46206	0.46206	0.454673	0.513496	0.517211	0.571947	0.571947	0.575585	0.524636	0.535752	0.53945	0.546833	0.546833	0.498812	0.498812	0.451174	0.509967	0.564833	0.568486	0.568486	0.575413	0.571774	0.575413	0.564833
0.376255	0.376255	0.376255	0.376255	0.429616	0.429616	0.429616	0.482428	0.482428	0.482428	0.482428	0.482428	0.482428	0.482428	0.427423	0.427423	0.427423	0.374156	0.374156	0.374156	0.376255	0.376255	0.376255	0.376255	0.376255	0.376255	0.376255	0.376255	0.429616	0.429616	0.429616	0.431811	0.431811	0.431811	0.431811	0.434009	0.43621	0.438414	0.386819	0.440619	0.440619	0.438414	0.493613	0.495852	0.49809	0.49809	0.495852	0.548969	0.546751	0.491375
0.425412	0.425412	0.423761	0.423761	0.423761	0.423761	0.423761	0.423761	0.423761	0.417225	0.417225	0.417225	0.417225	0.417225	0.417225	0.417225	0.417225	0.417225	0.417225	0.417225	0.417225	0.417225	0.417225	0.417225	0.417225	0.417225	0.417225	0.417225	0.417225	0.417225	0.417225	0.417225	0.417225	0.417225	0.417225	0.417225	0.417225	0.418869	0.418869	0.418869	0.418869	0.418869	0.418869	0.418869	0.418869	0.418869	0.418869	0.417225	0.417225	0.417225
0.473557	0.473557	0.473557	0.419267	0.419267	0.419267	0.419267	0.419267	0.419267	0.419267	0.419267	0.419267	0.419267	0.419267	0.419267	0.419267	0.419267	0.419267	0.419267	0.419267	0.419267	0.419267	0.419267	0.419267	0.419267	0.419267	0.419267	0.473557	0.473557	0.473557	0.473557	0.475534	0.475534	0.477512	0.532431	0.532431	0.532431	0.532431	0.532431	0.532431	0.532431	0.530456	0.530456	0.532431	0.488226	0.488226	0.488226	0.433638	0.433638	0.433638
0.471216	0.471216	0.471216	0.471216	0.471216	0.416323	0.416323	0.417975	0.417975	0.417975	0.417975	0.417975	0.417975	0.417975	0.417975	0.417975	0.417975	0.416323	0.416323	0.416323	0.422511	0.422511	0.422511	0.422511	0.422511	0.422511	0.422511	0.422511	0.424169	0.424169	0.417975	0.417975	0.417975	0.417975	0.417975	0.417975	0.417975	0.419628	0.417975	0.417975	0.417975	0.417975	0.417975	0.419628	0.419628	0.474603	0.474603	0.472909	0.472909	0.472909
0.351174	0.351174	0.351174	0.351174	0.351174	0.351174	0.351174	0.356549	0.351174	0.402899	0.343925	0.343925	0.343925	0.343925	0.343925	0.343925	0.395232	0.443148	0.498022	0.443148	0.500138	0.500138	0.500138	0.500138	0.555035	0.555035	0.500138	0.451051	0.397257	0.397257	0.343925	0.345837	0.345837	0.345837	0.297785	0.297785	0.297785	0.292893	0.292893	0.292893	0.294649	0.292893	0.292893	0.292893	0.342442	0.342442	0.342442	0.344351	0.344351	0.344351
0.433907	0.433907	0.43228	0.43228	0.485553	0.485553	0.485553	0.485553	0.430655	0.430655	0.430655	0.430655	0.430655	0.430655	0.377409	0.377409	0.377409	0.377409	0.377409	0.377409	0.377409	0.377409	0.377409	0.377409	0.377409	0.377409	0.377409	0.378967	0.378967	0.378967	0.378967	0.433907	0.544092	0.650123	0.651629	0.651629	0.651629	0.650123	0.657037	0.658529	0.658529	0.657037	0.551656	0.441422	0.439789	0.439789	0.439789	0.439789	0.43228	0.430655
0.319408	0.319408	0.319408	0.319408	0.319408	0.319408	0.321234	0.315249	0.315249	0.315249	0.366561	0.528447	0.582784	0.582784	0.582784	0.582784	0.580743	0.580743	0.580743	0.580743	0.524263	0.362673	0.31344	0.315249	0.315249	0.315249	0.317063	0.317063	0.317063	0.317063	0.317063	0.317063	0.317063	0.315249	0.315249	0.317063	0.317063	0.317063	0.421089	0.421089	0.423136	0.423136	0.423136	0.423136	0.423136	0.423136	0.421089	0.477612	0.368511	0.368511
0.512266	0.512266	0.512266	0.512266	0.512266	0.454245	0.397441	0.397441	0.397441	0.397441	0.397441	0.397441	0.397441	0.397441	0.397441	0.397441	0.397441	0.397441	0.397441	0.397441	0.397441	0.397441	0.397441	0.397441	0.397441	0.454245	0.454245	0.454245	0.512266	0.512266	0.512266	0.512266	0.569958	0.569958	0.569958	0.512266	0.512266	0.512266	0.454245	0.454245	0.512266	0.512266	0.512266	0.512266	0.512266	0.512266	0.512266	0.62581	0.62581	0.678501
0.480631	0.482209	0.482209	0.482209	0.482209	0.482209	0.482209	0.427283	0.427283	0.427283	0.374094	0.378867	0.378867	0.380355	0.381846	0.383339	0.383339	0.383339	0.383339	0.383339	0.383339	0.377058	0.377058	0.375575	0.375575	0.374094	0.374094	0.374094	0.374094	0.374094	0.374094	0.374094	0.374094	0.374094	0.372616	0.372616	0.372616	0.372616	0.372616	0.425738	0.482209	0.482209	0.482209	0.482209	0.482209	0.482209	0.482209	0.482209	0.482209	0.427283
0.41523	0.41523	0.41523	0.41523	0.41523	0.41523	0.41523	0.41523	0.41523	0.41523	0.424317	0.424317	0.424317	0.424317	0.424317	0.424317	0.424317	0.424317	0.424317	0.424317	0.41523	0.41523	0.41523	0.41523	0.41523	0.41523	0.41523	0.41523	0.424317	0.424317	0.424317	0.424317	0.424317	0.424317	0.424317	0.424317	0.426471	0.426471	0.417371	0.417371	0.417371	0.417371	0.417371	0.419516	0.419516	0.428628	0.430788	0.430788	0.430788	0.430788
0.340363	0.340363	0.340363	0.340363	0.340363	0.340363	0.340363	0.334108	0.384684	0.437881	0.437881	0.492545	0.492545	0.492545	0.547389	0.547389	0.547389	0.547389	0.492545	0.437881	0.437881	0.384684	0.384684	0.384684	0.334108	0.334108	0.334108	0.334108	0.334108	0.334108	0.334108	0.334108	0.334108	0.334108	0.336101	0.336101	0.336101	0.336101	0.338099	0.340103	0.340103	0.340103	0.340103	0.340103	0.340103	0.340103	0.340103	0.342113	0.342113	0.340103
0.396801	0.396801	0.396801	0.396801	0.396801	0.396801	0.396801	0.396801	0.396801	0.396801	0.397789	0.397789	0.398778	0.398778	0.398778	0.399768	0.399768	0.399768	0.399768	0.45472	0.453696	0.453696	0.453696	0.453696	0.453696	0.452674	0.452674	0.452674	0.452674	0.452674	0.452674	0.453696	0.452674	0.452674	0.452674	0.452674	0.453696	0.453696	0.453696	0.398778	0.398778	0.397789	0.408507	0.408507	0.463731	0.51986	0.51883	0.51883	0.574483	0.574483
0.474341	0.474341	0.529388	0.529388	0.529388	0.529388	0.474341	0.41991	0.41991	0.41991	0.367361	0.367361	0.317785	0.317785	0.317785	0.317785	0.317785	0.317785	0.317785	0.367361	0.367361	0.367361	0.374627	0.374627	0.374627	0.374627	0.374627	0.376277	0.376277	0.326118	0.326118	0.327666	0.320844	0.320844	0.322379	0.322379	0.372281	0.370638	0.370638	0.370638	0.370638	0.368998	0.368998	0.368998	0.367361	0.367361	0.317785	0.317785	0.367361	0.367361
0.294623	0.294623	0.294623	0.294623	0.294623	0.294623	0.294623	0.294623	0.342281	0.400166	0.453911	0.453911	0.511004	0.565599	0.565599	0.618647	0.618647	0.620771	0.567812	0.506139	0.451321	0.451321	0.503886	0.44909	0.503886	0.44909	0.56081	0.614044	0.616178	0.616178	0.616178	0.616178	0.508392	0.512896	0.462503	0.466987	0.358692	0.307901	0.305984	0.305984	0.305984	0.305984	0.309825	0.305984	0.304074	0.30217	0.30217	0.30217	0.30217	0.30217
0.414888	0.414888	0.414888	0.414888	0.421063	0.421063	0.421063	0.421063	0.422757	0.424454	0.424454	0.424454	0.424454	0.424454	0.418265	0.418265	0.419957	0.419957	0.418265	0.416576	0.416576	0.416576	0.416576	0.416576	0.416576	0.416576	0.414888	0.414888	0.414888	0.414888	0.414888	0.414888	0.414888	0.414888	0.414888	0.414888	0.414888	0.414888	0.414888	0.414888	0.414888	0.469735	0.469735	0.469735	0.469735	0.469735	0.469735	0.469735	0.469735	0.473197
0.46227	0.46227	0.460203	0.51306	0.565626	0.510981	0.565626	0.565626	0.558584	0.558584	0.558584	0.558584	0.558584	0.50383	0.448985	0.395353	0.344127	0.344127	0.344127	0.344127	0.296285	0.296285	0.296285	0.296285	0.344127	0.344127	0.344127	0.344127	0.344127	0.344127	0.344127	0.344127	0.344127	0.344127	0.296285	0.296285	0.296285	0.296285	0.296285	0.296285	0.296285	0.296285	0.296285	0.296285	0.296285	0.296285	0.296285	0.296285	0.299766	0.299766
0.419329	0.419329	0.419329	0.419329	0.419329	0.419329	0.419329	0.419329	0.419329	0.419329	0.419329	0.419329	0.419329	0.419329	0.419329	0.419329	0.419329	0.419329	0.419329	0.419329	0.419329	0.419329	0.474201	0.474201	0.474201	0.474201	0.529704	0.529704	0.529704	0.529704	0.529704	0.531458	0.477715	0.477715	0.477715	0.477715	0.424483	0.424483	0.426205	0.426205	0.481231	0.481231	0.479473	0.479473	0.479473	0.479473	0.477715	0.477715	0.475958	0.475958
0.649979	0.596816	0.484692	0.484692	0.484692	0.484692	0.428498	0.374089	0.375662	0.375662	0.375662	0.375662	0.375662	0.375662	0.375662	0.375662	0.375662	0.375662	0.374089	0.374089	0.374089	0.374089	0.374089	0.374089	0.374089	0.374089	0.374089	0.374089	0.374089	0.374089	0.377237	0.377237	0.377237	0.377237	0.377237	0.377237	0.377237	0.378815	0.433436	0.433436	0.430142	0.486369	0.488046	0.601651	0.601651	0.601651	0.654546	0.653027	0.600042	0.600042
0.39358	0.399352	0.399352	0.399352	0.399352	0.399352	0.459359	0.459359	0.459359	0.459359	0.459359	0.453375	0.453375	0.453375	0.453375	0.453375	0.39358	0.39358	0.39358	0.39358	0.39358	0.39358	0.39358	0.39358	0.39358	0.39358	0.39358	0.39358	0.39358	0.39358	0.39358	0.39358	0.39358	0.39358	0.39358	0.39358	0.39358	0.397189	0.40081	0.40081	0.40081	0.40081	0.40081	0.40081	0.402624	0.402624	0.402624	0.398998	0.395383	0.395383
0.397674	0.403204	0.404134	0.404134	0.404134	0.404134	0.403204	0.402275	0.401346	0.401346	0.400418	0.394901	0.393979	0.393979	0.393979	0.393979	0.449112	0.449112	0.449112	0.449112	0.449112	0.449112	0.449112	0.449112	0.449112	0.449112	0.393979	0.393979	0.393979	0.393979	0.393979	0.393979	0.393979	0.393979	0.393979	0.393979	0.393979	0.393979	0.393979	0.393979	0.393979	0.449112	0.449112	0.449112	0.449112	0.505525	0.505525	0.505525	0.561797	0.561797
0.530715	0.47504	0.47504	0.419978	0.419978	0.419978	0.418629	0.418629	0.417281	0.415934	0.422179	0.422179	0.422179	0.422179	0.422179	0.422179	0.422179	0.422179	0.422179	0.422179	0.415934	0.415934	0.415934	0.415934	0.415934	0.415934	0.415934	0.415934	0.415934	0.415934	0.415934	0.415934	0.415934	0.415934	0.415934	0.415934	0.415934	0.415934	0.415934	0.415934	0.415934	0.415934	0.415934	0.415934	0.470896	0.470896	0.470896	0.470896	0.470896	0.470896
0.415337	0.416765	0.416765	0.416765	0.416765	0.416765	0.416765	0.416765	0.416765	0.416765	0.418194	0.416765	0.418194	0.418194	0.418194	0.418194	0.426213	0.426213	0.426213	0.426213	0.424776	0.487837	0.486369	0.494583	0.549834	0.549834	0.541685	0.541685	0.541685	0.541685	0.541685	0.478162	0.478162	0.469967	0.415337	0.415337	0.415337	0.415337	0.415337	0.415337	0.415337	0.415337	0.415337	0.415337	0.415337	0.415337	0.415337	0.415337	0.415337	0.415337
0.346585	0.346585	0.346585	0.346585	0.346585	0.337044	0.337044	0.337044	0.337044	0.337044	0.337044	0.337044	0.337044	0.337044	0.337044	0.337044	0.337044	0.387691	0.440888	0.440888	0.550173	0.603684	0.603684	0.605603	0.615686	0.615686	0.617585	0.564598	0.510093	0.564598	0.5121	0.5121	0.61948	0.617585	0.60752	0.60752	0.605603	0.605603	0.656635	0.605603	0.55216	0.497484	0.391511	0.391511	0.391511	0.40166	0.40166	0.40166	0.40166	0.40166
0.509185	0.509185	0.509185	0.509185	0.509185	0.453369	0.458369	0.403543	0.398701	0.398701	0.396997	0.396997	0.396997	0.396997	0.396997	0.398701	0.393879	0.393879	0.393879	0.393879	0.393879	0.393879	0.393879	0.393879	0.393879	0.392182	0.392182	0.392182	0.392182	0.392182	0.392182	0.392182	0.392182	0.392182	0.393879	0.395578	0.395578	0.505924	0.507702	0.507702	0.507702	0.563314	0.563314	0.563314	0.561564	0.559812	0.561564	0.450138	0.505924	0.505924
0.372711	0.372711	0.372711	0.372711	0.3784	0.3784	0.3784	0.3784	0.3784	0.3784	0.3784	0.3784	0.3784	0.3784	0.372711	0.425875	0.425875	0.425875	0.425875	0.48081	0.48081	0.483533	0.538924	0.538924	0.538924	0.538924	0.59337	0.59337	0.645614	0.595999	0.595999	0.59337	0.541633	0.541633	0.541633	0.486258	0.431218	0.431218	0.377826	0.375265	0.428544	0.431218	0.483533	0.483533	0.483533	0.483533	0.483533	0.483533	0.486258	0.494436
0.372536	0.373872	0.373872	0.429696	0.429696	0.431096	0.494345	0.494345	0.495772	0.495772	0.495772	0.494345	0.494345	0.436551	0.436551	0.435147	0.373872	0.373872	0.372536	0.372536	0.371203	0.371203	0.371203	0.371203	0.371203	0.371203	0.371203	0.371203	0.371203	0.371203	0.371203	0.371203	0.372536	0.372536	0.372536	0.373872	0.373872	0.373872	0.373872	0.373872	0.373872	0.373872	0.372536	0.372536	0.372536	0.371203	0.371203	0.371203	0.371203	0.371203
0.367201	0.419644	0.419644	0.419644	0.528913	0.528913	0.528913	0.528913	0.528913	0.473967	0.473967	0.419644	0.419644	0.473967	0.367201	0.367201	0.367201	0.367201	0.367201	0.367201	0.367201	0.367201	0.367201	0.317724	0.317724	0.317724	0.317724	0.369003	0.369003	0.369003	0.369003	0.370809	0.372618	0.372618	0.372618	0.425314	0.425314	0.370809	0.370809	0.372618	0.372618	0.372618	0.370809	0.370809	0.370809	0.321092	0.321092	0.321092	0.321092	0.319406
0.416634	0.422303	0.427993	0.427993	0.425994	0.425994	0.425994	0.425994	0.425994	0.425994	0.425994	0.420311	0.414649	0.414649	0.414649	0.414649	0.414649	0.414649	0.414649	0.414649	0.414649	0.414649	0.414649	0.414649	0.414649	0.414649	0.414649	0.414649	0.414649	0.414649	0.414649	0.414649	0.414649	0.414649	0.414649	0.414649	0.414649	0.414649	0.414649	0.418622	0.420612	0.420612	0.420612	0.420612	0.420612	0.420612	0.420612	0.420612	0.422605	0.418622
0.420852	0.420852	0.420852	0.420852	0.420852	0.420852	0.420852	0.420852	0.418453	0.418453	0.416058	0.416058	0.416058	0.416058	0.416058	0.416058	0.416058	0.416058	0.416058	0.416058	0.416058	0.416058	0.416058	0.416058	0.416058	0.416058	0.416058	0.416058	0.416058	0.416058	0.481225	0.481225	0.481225	0.481225	0.536284	0.590472	0.592851	0.592851	0.592851	0.592851	0.527951	0.538732	0.592851	0.592851	0.541179	0.486145	0.483685	0.483685	0.486145	0.493529
0.364649	0.471398	0.471398	0.471398	0.471398	0.471398	0.471398	0.471398	0.417052	0.417052	0.417052	0.31527	0.31527	0.371294	0.371294	0.371294	0.371294	0.371294	0.424015	0.424015	0.424015	0.424015	0.424015	0.364649	0.364649	0.364649	0.364649	0.364649	0.31527	0.31527	0.31527	0.31527	0.31527	0.31527	0.316855	0.316855	0.366349	0.418835	0.418835	0.418835	0.418835	0.418835	0.418835	0.418835	0.417052	0.417052	0.364649	0.31527	0.31527	0.31527
0.522295	0.467253	0.412997	0.412997	0.412997	0.412997	0.360774	0.360774	0.360774	0.354363	0.354363	0.354363	0.354363	0.406247	0.406247	0.406247	0.406247	0.406247	0.406247	0.460312	0.460312	0.460312	0.460312	0.406247	0.406247	0.406247	0.406247	0.406247	0.406247	0.354363	0.354363	0.354363	0.354363	0.406247	0.515327	0.517243	0.517243	0.524208	0.524208	0.524208	0.524208	0.524208	0.524208	0.469163	0.362545	0.360774	0.360774	0.354363	0.354363	0.35612
0.375592	0.375592	0.428408	0.428408	0.430463	0.485002	0.5399	0.487097	0.487097	0.487097	0.487097	0.487097	0.432521	0.432521	0.430463	0.377561	0.377561	0.325579	0.325579	0.325579	0.325579	0.325579	0.325579	0.325579	0.334333	0.334333	0.293718	0.341314	0.341314	0.341314	0.341314	0.341314	0.341314	0.341314	0.334333	0.384923	0.430463	0.379535	0.379535	0.379535	0.381512	0.381512	0.381512	0.381512	0.379535	0.329273	0.282636	0.28434	0.28434	0.28434
0.3743	0.3743	0.3743	0.376814	0.376814	0.376814	0.376814	0.376814	0.376814	0.376814	0.376814	0.376814	0.376814	0.3743	0.429357	0.429357	0.429357	0.429357	0.429357	0.483543	0.483543	0.483543	0.483543	0.483543	0.426733	0.426733	0.426733	0.480866	0.480866	0.426733	0.429357	0.429357	0.429357	0.429357	0.429357	0.429357	0.483543	0.483543	0.538117	0.540781	0.540781	0.543442	0.543442	0.556491	0.556491	0.559135	0.504758	0.452923	0.40209	0.399515
0.418475	0.418475	0.418475	0.418475	0.418475	0.418475	0.418475	0.418475	0.418475	0.419806	0.421139	0.421139	0.422473	0.422473	0.422473	0.422473	0.422473	0.422473	0.422473	0.421139	0.419806	0.419806	0.418475	0.418475	0.418475	0.473425	0.473425	0.473425	0.473425	0.473425	0.473425	0.473425	0.473425	0.529027	0.529027	0.473425	0.473425	0.473425	0.473425	0.473425	0.473425	0.473425	0.473425	0.418475	0.418475	0.418475	0.418475	0.418475	0.418475	0.473425
0.451587	0.50719	0.50719	0.50719	0.50719	0.451587	0.451587	0.451587	0.451587	0.451587	0.451587	0.397168	0.397168	0.397168	0.397168	0.397168	0.397168	0.397168	0.397168	0.397168	0.397168	0.397168	0.397168	0.397168	0.397168	0.397168	0.397168	0.451587	0.50719	0.50719	0.50719	0.50719	0.50719	0.50719	0.509118	0.564513	0.566409	0.512975	0.512975	0.512975	0.570195	0.570195	0.570195	0.570195	0.568303	0.512975	0.511047	0.511047	0.455412	0.511047
0.493624	0.493624	0.439168	0.439168	0.439168	0.439168	0.439168	0.435982	0.383075	0.33568	0.33568	0.33568	0.33568	0.33568	0.386139	0.386139	0.386139	0.439168	0.439168	0.435982	0.435982	0.435982	0.435982	0.435982	0.383075	0.383075	0.383075	0.332799	0.332799	0.383075	0.383075	0.383075	0.386139	0.395384	0.514058	0.514058	0.514058	0.517291	0.527998	0.476523	0.482985	0.482985	0.482985	0.531223	0.415085	0.415085	0.415085	0.411946	0.404705	0.407828
0.487757	0.487757	0.487757	0.492742	0.43754	0.383842	0.444917	0.447382	0.449849	0.449849	0.50521	0.50521	0.50521	0.500223	0.500223	0.500223	0.43754	0.381485	0.379134	0.379134	0.328419	0.328419	0.334815	0.334815	0.341272	0.341272	0.341272	0.341272	0.341272	0.341272	0.341272	0.341272	0.334815	0.334815	0.328419	0.328419	0.328419	0.379134	0.379134	0.379134	0.379134	0.379134	0.381485	0.386203	0.386203	0.442455	0.447382	0.395703	0.50521	0.50521
0.392696	0.392696	0.398337	0.398337	0.458031	0.458031	0.458031	0.458031	0.458031	0.458031	0.458031	0.458031	0.45218	0.45218	0.392696	0.392696	0.392696	0.392696	0.392696	0.392696	0.392696	0.392696	0.392696	0.392696	0.392696	0.392696	0.392696	0.392696	0.392696	0.392696	0.392696	0.392696	0.392696	0.392696	0.392696	0.392696	0.392696	0.392696	0.392696	0.392696	0.392696	0.392696	0.397389	0.397389	0.397389	0.397389	0.397389	0.399743	0.399743	0.402102
0.417461	0.417461	0.417461	0.417461	0.417461	0.417461	0.417461	0.417461	0.417461	0.417461	0.417461	0.417461	0.417461	0.417461	0.417461	0.417461	0.417461	0.417461	0.417461	0.417461	0.417461	0.417461	0.473181	0.473181	0.473181	0.473181	0.473181	0.473181	0.473181	0.473181	0.473181	0.473181	0.417461	0.417461	0.417461	0.417461	0.417461	0.417461	0.529577	0.529577	0.533741	0.533741	0.589282	0.644554	0.69445	0.69445	0.69445	0.69445	0.591304	0.591304
0.373508	0.427104	0.427104	0.427104	0.427104	0.431478	0.485301	0.485301	0.485301	0.483675	0.483675	0.428287	0.428287	0.428287	0.432663	0.428287	0.374639	0.374639	0.374639	0.374639	0.37883	0.432663	0.43705	0.43705	0.432663	0.432663	0.432663	0.432663	0.488134	0.488134	0.483675	0.428287	0.423922	0.425512	0.425512	0.425512	0.425512	0.425512	0.371986	0.371986	0.371986	0.425512	0.480844	0.479219	0.480844	0.480844	0.480844	0.480844	0.480844	0.480844
0.3543	0.3543	0.3543	0.3543	0.3543	0.3543	0.356554	0.358815	0.519294	0.519294	0.519294	0.519294	0.519294	0.519294	0.519294	0.519294	0.516838	0.51438	0.3543	0.3543	0.3543	0.3543	0.3543	0.3543	0.3543	0.3543	0.364098	0.364098	0.364098	0.364098	0.364098	0.364098	0.364098	0.364098	0.364098	0.364098	0.3543	0.3543	0.405898	0.405898	0.462106	0.464553	0.464553	0.467001	0.480066	0.480066	0.482523	0.482523	0.428205	0.428205
0.397463	0.397463	0.397463	0.397463	0.397463	0.395854	0.397463	0.402304	0.405543	0.405543	0.405543	0.405543	0.405543	0.405543	0.405543	0.405543	0.398085	0.447126	0.443804	0.443804	0.443804	0.443804	0.443804	0.445464	0.445464	0.445464	0.445464	0.391657	0.391657	0.391657	0.391657	0.391657	0.391657	0.390056	0.443804	0.443804	0.443804	0.443804	0.555684	0.555684	0.555684	0.555684	0.555684	0.557344	0.502262	0.503944	0.503944	0.503944	0.393261	0.393261
0.421491	0.421491	0.421491	0.421491	0.419858	0.419858	0.419858	0.419858	0.419858	0.419858	0.419858	0.419858	0.419858	0.419858	0.419858	0.419858	0.419858	0.419858	0.419858	0.419858	0.419858	0.419858	0.419858	0.419858	0.419858	0.419858	0.419858	0.419858	0.419858	0.427345	0.428986	0.430628	0.430628	0.430628	0.430628	0.430628	0.485474	0.485474	0.485474	0.477818	0.476146	0.474475	0.474475	0.474475	0.474475	0.474475	0.419858	0.419858	0.419858	0.419858
0.404492	0.404492	0.404492	0.396787	0.396787	0.396787	0.396787	0.396787	0.394915	0.394915	0.394915	0.394915	0.394915	0.394915	0.448752	0.448752	0.456701	0.456701	0.452692	0.452692	0.452692	0.452692	0.452692	0.456701	0.402607	0.402607	0.452755	0.452755	0.452755	0.50988	0.564761	0.568732	0.568732	0.620007	0.672308	0.672308	0.6181	0.668736	0.670525	0.6181	0.564761	0.564761	0.566748	0.50988	0.452755	0.452755	0.452755	0.398786	0.396849	0.396849
0.428245	0.428245	0.428245	0.428245	0.428245	0.428245	0.428245	0.428245	0.428245	0.375054	0.375054	0.375054	0.375054	0.375054	0.375054	0.428245	0.428245	0.428245	0.428245	0.428245	0.428245	0.428245	0.428245	0.428245	0.428245	0.375054	0.375054	0.375054	0.375054	0.375054	0.375054	0.375054	0.375054	0.375054	0.375054	0.375054	0.375054	0.375054	0.375054	0.375054	0.430907	0.430907	0.430907	0.485861	0.488574	0.491289	0.491289	0.491289	0.496719	0.496719
0.426438	0.426438	0.373565	0.373565	0.373565	0.373565	0.373565	0.371731	0.371731	0.371731	0.424521	0.424521	0.424521	0.426438	0.426438	0.428357	0.430279	0.430279	0.437034	0.491837	0.437034	0.437034	0.437034	0.435105	0.435105	0.433179	0.431254	0.431254	0.426438	0.373565	0.426438	0.536114	0.536114	0.59221	0.644205	0.694673	0.694673	0.694673	0.693007	0.693007	0.646	0.543907	0.543907	0.486924	0.432203	0.377243	0.377243	0.377243	0.377243	0.377243
0.374995	0.374995	0.374995	0.374995	0.374995	0.428346	0.430353	0.430353	0.430353	0.432362	0.432362	0.489555	0.489555	0.489555	0.487509	0.432362	0.430353	0.430353	0.430353	0.428346	0.428346	0.373077	0.373077	0.373077	0.379975	0.433544	0.488712	0.490759	0.492806	0.494853	0.494853	0.494853	0.550244	0.550244	0.542962	0.487509	0.487509	0.59737	0.59737	0.59737	0.59737	0.59737	0.542962	0.542962	0.544994	0.547024	0.547024	0.434373	0.436386	0.489555
0.3772	0.3772	0.3772	0.3772	0.430764	0.430764	0.485997	0.487582	0.485997	0.485997	0.485997	0.485997	0.485997	0.485997	0.430764	0.430764	0.3772	0.375712	0.375712	0.375712	0.375712	0.375712	0.375712	0.375712	0.375712	0.375712	0.375712	0.375712	0.375712	0.3772	0.430764	0.430764	0.430764	0.430764	0.430764	0.430764	0.430764	0.430764	0.430764	0.429209	0.375712	0.375712	0.3772	0.3772	0.3772	0.430764	0.430764	0.485997	0.485997	0.485997
0.391397	0.391397	0.391397	0.391397	0.391397	0.391397	0.391397	0.391397	0.445215	0.445215	0.445215	0.445215	0.445215	0.445215	0.445215	0.445215	0.445215	0.450554	0.396552	0.404248	0.404248	0.404248	0.404248	0.404248	0.404248	0.406773	0.409302	0.404092	0.404092	0.398904	0.398904	0.398904	0.455582	0.455582	0.455582	0.452986	0.452986	0.455582	0.455582	0.563217	0.563217	0.565791	0.510818	0.510818	0.510818	0.570928	0.568361	0.565791	0.568361	0.45818
0.435964	0.435964	0.435964	0.435964	0.435964	0.488437	0.481622	0.427074	0.427074	0.427074	0.427074	0.427074	0.427074	0.427074	0.427074	0.374243	0.374243	0.374243	0.374243	0.374243	0.374243	0.374243	0.374243	0.376343	0.376343	0.376343	0.376343	0.376343	0.376343	0.376343	0.376343	0.376343	0.376343	0.376343	0.376343	0.376343	0.376343	0.376343	0.376343	0.435964	0.435964	0.440374	0.440374	0.438168	0.438168	0.438168	0.440374	0.440374	0.440374	0.380557
0.395289	0.395289	0.395289	0.396787	0.396787	0.396787	0.396787	0.396787	0.396787	0.396787	0.396787	0.396787	0.396787	0.449445	0.449445	0.449445	0.449445	0.449445	0.449445	0.455915	0.455915	0.455915	0.455915	0.401548	0.401548	0.401548	0.401548	0.401548	0.401548	0.395289	0.395289	0.401548	0.40784	0.409353	0.465514	0.465514	0.467072	0.467072	0.473578	0.473578	0.529075	0.522564	0.516045	0.514481	0.457468	0.457468	0.455915	0.455915	0.449445	0.449445
0.504073	0.448964	0.395079	0.395079	0.39351	0.39351	0.39351	0.39351	0.39351	0.39351	0.39351	0.39351	0.39351	0.39351	0.39351	0.39351	0.39351	0.39351	0.454105	0.457365	0.460629	0.573864	0.575471	0.575471	0.577075	0.578678	0.578678	0.578678	0.51721	0.513927	0.510643	0.398225	0.396651	0.396651	0.395079	0.39351	0.39351	0.39351	0.39351	0.39351	0.39351	0.39351	0.39351	0.39351	0.39351	0.39351	0.39351	0.39351	0.395079	0.395079
0.393798	0.393798	0.393798	0.393798	0.402693	0.402693	0.402693	0.402693	0.402693	0.402693	0.402693	0.402693	0.402693	0.402693	0.447239	0.447239	0.447239	0.447239	0.447239	0.447239	0.447239	0.447239	0.447239	0.447239	0.393798	0.393798	0.393798	0.393798	0.393798	0.393798	0.393798	0.393798	0.393798	0.393798	0.393798	0.393798	0.501927	0.501927	0.501927	0.501927	0.501927	0.50435	0.50435	0.516047	0.516047	0.518467	0.409706	0.409706	0.412053	0.412053
0.428182	0.428182	0.428182	0.428182	0.428182	0.428182	0.428182	0.426601	0.485582	0.435423	0.435423	0.435423	0.435423	0.435423	0.435423	0.435423	0.435423	0.435423	0.376538	0.37157	0.37157	0.37157	0.37157	0.37157	0.37157	0.37157	0.37157	0.37157	0.37157	0.37157	0.37157	0.37157	0.37157	0.37157	0.37157	0.37308	0.426601	0.426601	0.426601	0.426601	0.428182	0.428182	0.539247	0.539247	0.539247	0.537641	0.481897	0.481897	0.481897	0.481897
0.373545	0.373545	0.373545	0.373545	0.379966	0.382008	0.382008	0.48991	0.48991	0.48991	0.48991	0.48991	0.48991	0.48991	0.48308	0.480917	0.480917	0.373545	0.373545	0.373545	0.373545	0.373545	0.373545	0.373545	0.373545	0.373545	0.373545	0.373545	0.373545	0.373545	0.373545	0.373545	0.373545	0.373545	0.373545	0.373545	0.373545	0.373545	0.373545	0.373545	0.373545	0.373545	0.373545	0.373545	0.373545	0.373545	0.373545	0.375574	0.377607	0.379644
0.58898	0.483492	0.483492	0.483492	0.482058	0.424282	0.42288	0.42148	0.420081	0.420081	0.418683	0.412898	0.412898	0.412898	0.412898	0.412898	0.412898	0.412898	0.412898	0.412898	0.420081	0.420081	0.420081	0.42148	0.42148	0.42148	0.42148	0.42148	0.42148	0.42148	0.41429	0.41429	0.41429	0.412898	0.412898	0.412898	0.412898	0.412898	0.412898	0.412898	0.412898	0.412898	0.412898	0.412898	0.412898	0.412898	0.412898	0.412898	0.412898	0.412898
0.397532	0.397532	0.397532	0.378672	0.378672	0.378672	0.378672	0.378672	0.430889	0.430889	0.430889	0.430889	0.48469	0.48469	0.48469	0.48469	0.48469	0.48469	0.430889	0.430889	0.430889	0.430889	0.378672	0.378672	0.378672	0.378672	0.378672	0.378672	0.378672	0.378672	0.378672	0.378672	0.380125	0.380125	0.380125	0.380125	0.399011	0.399011	0.400492	0.400492	0.419705	0.419705	0.418202	0.418202	0.418202	0.418202	0.418202	0.418202	0.436126	0.436126
0.381579	0.379213	0.432376	0.431145	0.431145	0.431145	0.485891	0.485891	0.487145	0.487145	0.487145	0.487145	0.431145	0.431145	0.431145	0.431145	0.378031	0.378031	0.376852	0.376852	0.376852	0.376852	0.376852	0.376852	0.376852	0.376852	0.376852	0.376852	0.376852	0.376852	0.376852	0.376852	0.376852	0.378031	0.378031	0.378031	0.378031	0.378031	0.378031	0.431145	0.431145	0.431145	0.485891	0.53973	0.53973	0.570672	0.570672	0.570672	0.570672	0.515961
0.314694	0.314694	0.364042	0.416426	0.416426	0.470767	0.470767	0.470767	0.470767	0.470767	0.470767	0.525811	0.470767	0.416426	0.416426	0.364042	0.364042	0.416426	0.418169	0.425144	0.425144	0.425144	0.425144	0.425144	0.425144	0.425144	0.425144	0.372364	0.37069	0.364042	0.364042	0.314694	0.314694	0.314694	0.314694	0.316242	0.365703	0.367368	0.367368	0.421662	0.421662	0.421662	0.421662	0.421662	0.421662	0.419914	0.367368	0.365703	0.365703	0.314694
0.395442	0.395442	0.395442	0.395442	0.395442	0.397362	0.397362	0.397362	0.397362	0.397362	0.397362	0.397362	0.397362	0.397362	0.397362	0.450279	0.450279	0.450279	0.450279	0.450279	0.450279	0.450279	0.450279	0.450279	0.450279	0.395442	0.395442	0.395442	0.395442	0.395442	0.395442	0.395442	0.395442	0.395442	0.450279	0.450279	0.450279	0.450279	0.450279	0.454256	0.454256	0.454256	0.454256	0.454256	0.399287	0.399287	0.454256	0.454256	0.510365	0.568184
0.398451	0.398451	0.398451	0.398451	0.398451	0.398451	0.398451	0.452735	0.452735	0.452735	0.447194	0.447194	0.447194	0.448923	0.454468	0.454468	0.454468	0.400128	0.400128	0.400128	0.400128	0.400128	0.400128	0.398451	0.393097	0.393097	0.393097	0.393097	0.393097	0.393097	0.393097	0.393097	0.393097	0.447194	0.448923	0.448923	0.450653	0.450653	0.450653	0.450653	0.450653	0.450653	0.450653	0.396439	0.448923	0.450653	0.448923	0.448923	0.448923	0.448923
0.440404	0.440404	0.442652	0.442652	0.454309	0.454309	0.454309	0.400193	0.400193	0.400193	0.411558	0.411558	0.409352	0.409352	0.398007	0.398007	0.398007	0.398007	0.398007	0.398007	0.386771	0.386771	0.386771	0.386771	0.440404	0.440404	0.45205	0.45205	0.45205	0.45205	0.45205	0.454309	0.458833	0.516359	0.461097	0.465631	0.456186	0.456186	0.456186	0.458449	0.458449	0.456186	0.506861	0.504582	0.506861	0.502303	0.502303	0.518635	0.530389	0.528117
0.396864	0.396864	0.396864	0.396864	0.396864	0.450776	0.450776	0.450776	0.450776	0.450776	0.450776	0.450776	0.450776	0.450776	0.450776	0.396864	0.396864	0.396864	0.396864	0.396864	0.396864	0.396864	0.396864	0.396864	0.396864	0.396864	0.396864	0.396864	0.403988	0.403988	0.406346	0.406346	0.406346	0.406346	0.406346	0.406346	0.460562	0.460562	0.453199	0.453199	0.450776	0.455625	0.458052	0.515648	0.515648	0.515648	0.460482	0.460482	0.460482	0.460482
0.394354	0.394354	0.394354	0.394354	0.394354	0.447236	0.447236	0.447236	0.447236	0.447236	0.447236	0.447236	0.447236	0.447236	0.447236	0.394354	0.394354	0.394354	0.394354	0.394354	0.394354	0.394354	0.394354	0.394354	0.394354	0.394354	0.394354	0.394354	0.394354	0.394354	0.447236	0.447236	0.447236	0.447236	0.447236	0.447236	0.447236	0.451367	0.451367	0.451367	0.402355	0.410408	0.414453	0.414453	0.41851	0.436957	0.436957	0.436957	0.441068	0.445187
0.47584	0.47584	0.47584	0.47584	0.418561	0.418561	0.418561	0.418561	0.416123	0.412233	0.412233	0.412233	0.412233	0.412233	0.412233	0.412233	0.412233	0.412233	0.412233	0.412233	0.412233	0.412233	0.412233	0.412233	0.416123	0.416123	0.416123	0.416123	0.416123	0.416123	0.416123	0.416123	0.416123	0.416123	0.412233	0.412233	0.412233	0.412233	0.414665	0.414665	0.414665	0.52977	0.532267	0.532267	0.591759	0.64639	0.648678	0.648678	0.69956	0.701663
0.354363	0.354363	0.354363	0.354363	0.354363	0.354363	0.354363	0.354363	0.354363	0.354363	0.354363	0.354363	0.354363	0.354363	0.354363	0.354363	0.406247	0.515327	0.522295	0.522295	0.522295	0.522295	0.522295	0.522295	0.522295	0.522295	0.467253	0.360774	0.354363	0.354363	0.354363	0.354363	0.354363	0.354363	0.354363	0.354363	0.354363	0.406247	0.460312	0.460312	0.460312	0.460312	0.460312	0.460312	0.460312	0.460312	0.460312	0.406247	0.35612	0.35612
0.418723	0.418723	0.418723	0.418723	0.418723	0.418723	0.418723	0.418723	0.417032	0.417032	0.420417	0.420417	0.420417	0.422113	0.422113	0.422113	0.422113	0.422113	0.422113	0.422113	0.418723	0.418723	0.418723	0.417032	0.417032	0.417032	0.417032	0.418723	0.418723	0.418723	0.420417	0.42381	0.42381	0.42381	0.480236	0.535442	0.535442	0.533711	0.533711	0.533711	0.53198	0.528515	0.528515	0.528515	0.471563	0.417032	0.418723	0.418723	0.420417	0.420417
0.419392	0.419392	0.419392	0.419392	0.419392	0.419392	0.419392	0.419392	0.419392	0.419392	0.419392	0.419392	0.419392	0.419392	0.419392	0.419392	0.419392	0.419392	0.419392	0.419392	0.419392	0.419392	0.419392	0.419392	0.419392	0.419392	0.419392	0.419392	0.419392	0.4208	0.476205	0.476205	0.483415	0.483415	0.483415	0.483415	0.484859	0.484859	0.540823	0.539387	0.539387	0.594383	0.587399	0.587399	0.587399	0.587399	0.585998	0.585998	0.530763	0.530763
0.416381	0.416381	0.416381	0.416381	0.416381	0.416381	0.416381	0.416381	0.416381	0.416381	0.416381	0.416381	0.416381	0.416381	0.416381	0.416381	0.416381	0.416381	0.416381	0.416381	0.416381	0.416381	0.416381	0.416381	0.416381	0.416381	0.416381	0.416381	0.416381	0.416381	0.416381	0.416381	0.419307	0.474024	0.529372	0.529372	0.529372	0.636653	0.636653	0.636653	0.649383	0.649383	0.646639	0.594518	0.543163	0.543163	0.543163	0.438784	0.552103	0.555076
0.415723	0.415723	0.415723	0.417826	0.417826	0.415723	0.415723	0.415723	0.415723	0.417826	0.419932	0.419932	0.426044	0.42393	0.42393	0.42393	0.42393	0.42393	0.42393	0.421819	0.41971	0.41971	0.413623	0.413623	0.468329	0.578705	0.631723	0.631723	0.631723	0.681739	0.727887	0.809312	0.810644	0.811968	0.777187	0.69105	0.641729	0.641729	0.641729	0.589215	0.534586	0.419932	0.417826	0.415723	0.413623	0.415723	0.415723	0.422041	0.476955	0.476955
0.296072	0.296072	0.296072	0.296072	0.296072	0.296072	0.296072	0.296072	0.296072	0.296072	0.296072	0.395184	0.396893	0.450617	0.452387	0.454158	0.510876	0.512662	0.512662	0.512662	0.620379	0.512662	0.569069	0.578459	0.629379	0.627711	0.626039	0.624364	0.624364	0.624364	0.516898	0.516898	0.458365	0.395184	0.343932	0.395184	0.343932	0.395184	0.448848	0.448848	0.448848	0.503731	0.505517	0.505517	0.505517	0.450617	0.450617	0.396893	0.345546	0.347164
0.419858	0.419858	0.419858	0.419858	0.419858	0.419858	0.419858	0.419858	0.419858	0.419858	0.419858	0.419858	0.419858	0.419858	0.419858	0.419858	0.419858	0.419858	0.419858	0.419858	0.419858	0.419858	0.419858	0.419858	0.419858	0.419858	0.419858	0.419858	0.419858	0.419858	0.419858	0.419858	0.421491	0.421491	0.428986	0.432273	0.432273	0.432273	0.433918	0.433918	0.433918	0.433918	0.432273	0.432273	0.424763	0.421491	0.421491	0.421491	0.419858	0.419858
0.437745	0.547784	0.547784	0.547784	0.549406	0.551027	0.49595	0.440972	0.440972	0.440972	0.440972	0.336427	0.336427	0.336427	0.334966	0.333509	0.333509	0.333509	0.333509	0.333509	0.339661	0.341132	0.341132	0.3924	0.449395	0.449395	0.449395	0.449395	0.449395	0.449395	0.442587	0.551027	0.551027	0.49595	0.437745	0.437745	0.437745	0.439358	0.446156	0.446156	0.446156	0.341132	0.341132	0.341132	0.341132	0.341132	0.3924	0.39084	0.3843	0.3843
0.418455	0.418455	0.418455	0.418455	0.418455	0.418455	0.418455	0.418455	0.418455	0.418455	0.418455	0.418455	0.418455	0.418455	0.418455	0.418455	0.418455	0.418455	0.418455	0.418455	0.418455	0.418455	0.418455	0.418455	0.418455	0.418455	0.418455	0.418455	0.418455	0.418455	0.418455	0.418455	0.418455	0.418455	0.418455	0.418455	0.418455	0.475019	0.475019	0.636073	0.638305	0.638305	0.638305	0.640532	0.640532	0.652505	0.654691	0.601234	0.601234	0.438376
0.38417	0.38417	0.374078	0.374078	0.374078	0.426751	0.426751	0.426751	0.424389	0.424389	0.424389	0.426751	0.431483	0.431483	0.433854	0.380888	0.380888	0.380888	0.380888	0.433854	0.433854	0.431483	0.426751	0.426751	0.424389	0.424389	0.424389	0.424389	0.424389	0.37182	0.37182	0.37182	0.37182	0.37182	0.37182	0.37182	0.374078	0.426751	0.426751	0.426751	0.426751	0.426751	0.44203	0.444413	0.4468	0.501507	0.499092	0.4468	0.449188	0.449188
0.418074	0.420983	0.420983	0.420983	0.420983	0.420983	0.418074	0.418074	0.415169	0.415169	0.415169	0.412271	0.412271	0.412271	0.412271	0.412271	0.412271	0.412271	0.412271	0.412271	0.412271	0.412271	0.412271	0.412271	0.412271	0.412271	0.412271	0.412271	0.412271	0.412271	0.467645	0.467645	0.467645	0.467645	0.526807	0.686171	0.688738	0.688738	0.691294	0.693838	0.696371	0.696371	0.696371	0.741745	0.696371	0.541672	0.538704	0.59965	0.596778	0.59965
0.356056	0.356056	0.408121	0.408121	0.408121	0.408121	0.408121	0.408121	0.408121	0.408121	0.402497	0.402497	0.350724	0.350724	0.350724	0.350724	0.350724	0.402497	0.408121	0.464692	0.464692	0.464692	0.464692	0.464692	0.464692	0.464692	0.464692	0.410414	0.404779	0.350724	0.350724	0.350724	0.350724	0.350724	0.350724	0.350724	0.350724	0.350724	0.350724	0.350724	0.350724	0.350724	0.350724	0.352886	0.407066	0.407066	0.407066	0.407066	0.409357	0.411651
0.39816	0.39816	0.39816	0.39816	0.39816	0.39816	0.39816	0.39816	0.39816	0.39816	0.39816	0.39816	0.39816	0.39816	0.39816	0.39816	0.39816	0.452053	0.452053	0.452053	0.452053	0.452053	0.452053	0.452053	0.452053	0.452053	0.452053	0.39816	0.39816	0.39816	0.39816	0.39816	0.39816	0.39816	0.39816	0.399836	0.399836	0.399836	0.399836	0.399836	0.453785	0.455518	0.455518	0.466306	0.466306	0.464567	0.464567	0.464567	0.464567	0.464567
0.358489	0.358489	0.358489	0.358489	0.358489	0.358489	0.363744	0.423759	0.42173	0.42173	0.42173	0.423759	0.478348	0.535528	0.537596	0.537596	0.53193	0.474741	0.420232	0.420232	0.420232	0.418207	0.370969	0.319281	0.317476	0.317476	0.317476	0.361821	0.361821	0.361821	0.361821	0.361821	0.356579	0.410663	0.410663	0.412677	0.412677	0.360404	0.360404	0.360404	0.414694	0.414694	0.414694	0.360404	0.360404	0.360404	0.362323	0.364246	0.364246	0.364246
0.352917	0.352917	0.352917	0.352917	0.352917	0.352917	0.352917	0.352917	0.352917	0.352917	0.352917	0.352917	0.354427	0.360887	0.413185	0.414788	0.414788	0.525929	0.525929	0.525929	0.525929	0.525929	0.524281	0.517264	0.462167	0.460526	0.460526	0.352917	0.352917	0.352917	0.352917	0.352917	0.352917	0.352917	0.352917	0.352917	0.352917	0.352917	0.352917	0.352917	0.352917	0.352917	0.352917	0.352917	0.352917	0.352917	0.352917	0.352917	0.352917	0.352917
0.512537	0.512537	0.518905	0.518905	0.518905	0.518905	0.463771	0.409509	0.409509	0.415689	0.361647	0.361647	0.355781	0.355781	0.355781	0.355781	0.355781	0.355781	0.355781	0.349959	0.354683	0.354683	0.356265	0.357849	0.357849	0.357849	0.357849	0.357849	0.357849	0.359436	0.354683	0.354683	0.353105	0.403358	0.403358	0.403358	0.403358	0.403358	0.403358	0.401698	0.401698	0.401698	0.401698	0.349959	0.349959	0.351531	0.351531	0.351531	0.351531	0.351531
0.41241	0.41241	0.41241	0.41241	0.466112	0.466112	0.466112	0.466112	0.464335	0.462558	0.460783	0.460783	0.407227	0.407227	0.355788	0.355788	0.355788	0.407227	0.407227	0.407227	0.407227	0.407227	0.407227	0.407227	0.407227	0.408952	0.408952	0.357427	0.357427	0.357427	0.35907	0.35907	0.35907	0.35907	0.35907	0.41068	0.41068	0.41068	0.41068	0.464335	0.462558	0.476789	0.476789	0.491058	0.491058	0.435077	0.435077	0.435077	0.436834	0.38577
0.375662	0.375662	0.375662	0.375662	0.375662	0.375662	0.375662	0.430142	0.430142	0.430142	0.428498	0.428498	0.428498	0.428498	0.428498	0.428498	0.484692	0.428498	0.428498	0.428498	0.428498	0.428498	0.435116	0.436767	0.436767	0.436767	0.38201	0.388398	0.388398	0.388398	0.388398	0.388398	0.38201	0.38201	0.383595	0.383595	0.383595	0.377237	0.431788	0.431788	0.488046	0.544607	0.544607	0.600042	0.600042	0.653027	0.653027	0.653027	0.600042	0.600042
0.478485	0.478485	0.478485	0.478485	0.417184	0.417184	0.417184	0.423396	0.423396	0.423396	0.423396	0.423396	0.423396	0.423396	0.423396	0.423396	0.423396	0.417184	0.417184	0.417184	0.417184	0.417184	0.417184	0.417184	0.417184	0.417184	0.417184	0.417184	0.417184	0.417184	0.423396	0.424947	0.424947	0.424947	0.48007	0.48007	0.48007	0.48007	0.48007	0.48007	0.529335	0.527753	0.527753	0.527753	0.472127	0.472127	0.472127	0.472127	0.472127	0.472127
0.421094	0.422536	0.422536	0.423979	0.423979	0.423979	0.423979	0.422536	0.421094	0.421094	0.421094	0.419653	0.419653	0.418214	0.418214	0.418214	0.418214	0.418214	0.418214	0.416777	0.416777	0.416777	0.47137	0.47905	0.534327	0.588773	0.64113	0.690326	0.690326	0.690326	0.690326	0.690326	0.64113	0.634013	0.581297	0.52813	0.475791	0.421094	0.477266	0.534019	0.534019	0.534019	0.535489	0.535489	0.535489	0.534019	0.531075	0.531075	0.474317	0.418214
0.422874	0.429415	0.429415	0.422874	0.422874	0.422874	0.422874	0.422874	0.424617	0.424617	0.424617	0.418096	0.418096	0.418096	0.418096	0.418096	0.418096	0.418096	0.416359	0.416359	0.416359	0.416359	0.416359	0.416359	0.416359	0.416359	0.416359	0.416359	0.416359	0.416359	0.416359	0.416359	0.416359	0.416359	0.416359	0.418096	0.418096	0.418096	0.418096	0.418096	0.418096	0.418096	0.419834	0.419834	0.419834	0.418096	0.418096	0.418096	0.418096	0.418096
0.395393	0.395393	0.395393	0.395393	0.395393	0.395393	0.395393	0.395393	0.395393	0.449043	0.449043	0.449043	0.449043	0.449043	0.449043	0.449043	0.449043	0.449043	0.449043	0.395393	0.395393	0.40169	0.40169	0.40169	0.408701	0.408701	0.408701	0.411879	0.411879	0.411879	0.415065	0.408701	0.408701	0.408701	0.40169	0.45555	0.510471	0.507188	0.618268	0.618268	0.668712	0.668712	0.671615	0.674506	0.677383	0.627525	0.578005	0.581206	0.46861	0.471882
0.51017	0.51017	0.51017	0.51017	0.455057	0.453018	0.458963	0.458963	0.458963	0.399048	0.399048	0.399048	0.399048	0.399048	0.399048	0.399048	0.393315	0.393315	0.393315	0.393315	0.393315	0.393315	0.393315	0.393315	0.393315	0.393315	0.393315	0.39528	0.39528	0.39528	0.39528	0.39528	0.39528	0.39528	0.39528	0.39528	0.39528	0.39528	0.39528	0.39528	0.397248	0.39922	0.39922	0.39922	0.39922	0.39922	0.39922	0.397248	0.397248	0.397248
0.491231	0.48759	0.48048	0.48048	0.423139	0.423139	0.419587	0.419587	0.419587	0.419587	0.364415	0.419587	0.419587	0.419587	0.423058	0.426536	0.426536	0.426536	0.426536	0.426536	0.426536	0.371035	0.371035	0.371035	0.367719	0.367719	0.367719	0.367719	0.367719	0.367719	0.367719	0.367719	0.367719	0.480397	0.538257	0.59167	0.595105	0.595105	0.59853	0.59853	0.652745	0.70623	0.70623	0.608748	0.559403	0.505298	0.50174	0.615507	0.612133	0.720777
0.315325	0.315325	0.315325	0.365066	0.365066	0.417863	0.417863	0.472613	0.472613	0.474711	0.474711	0.530126	0.530126	0.474711	0.530126	0.474711	0.474711	0.419912	0.419912	0.417863	0.417863	0.365066	0.365066	0.365066	0.315325	0.315325	0.315325	0.315325	0.315325	0.365066	0.365066	0.365066	0.367018	0.421962	0.424016	0.428131	0.540591	0.542679	0.542679	0.487313	0.542679	0.597012	0.597012	0.540591	0.540591	0.536409	0.424016	0.421962	0.421962	0.478909
0.434821	0.434821	0.429111	0.422594	0.416103	0.413946	0.413946	0.419602	0.419602	0.419602	0.419602	0.419602	0.419602	0.419602	0.419602	0.419602	0.419602	0.413946	0.413946	0.416103	0.418263	0.422594	0.422594	0.422594	0.422594	0.422594	0.422594	0.422594	0.477938	0.475722	0.529405	0.584575	0.689575	0.689575	0.689575	0.689575	0.735355	0.735355	0.689575	0.691474	0.643841	0.586732	0.475722	0.475722	0.475722	0.531618	0.475722	0.475722	0.53383	0.53383
0.397697	0.397697	0.397697	0.397697	0.451563	0.451563	0.397697	0.347833	0.453347	0.453347	0.453347	0.453347	0.453347	0.453347	0.399424	0.399424	0.399424	0.397697	0.298073	0.346201	0.346201	0.397697	0.397697	0.399424	0.399424	0.453347	0.508388	0.563227	0.563227	0.508388	0.508388	0.51609	0.570794	0.719104	0.719104	0.672455	0.623822	0.570794	0.570794	0.570794	0.570794	0.508388	0.453347	0.349469	0.401153	0.401153	0.399424	0.399424	0.399424	0.399424
0.398164	0.398164	0.398164	0.398164	0.398164	0.451729	0.451729	0.451729	0.451729	0.451729	0.451729	0.451729	0.451729	0.451729	0.451729	0.398164	0.398164	0.398164	0.398164	0.398164	0.398164	0.398164	0.398164	0.398164	0.398164	0.398164	0.398164	0.398164	0.398164	0.398164	0.398164	0.398164	0.398164	0.399579	0.50791	0.50791	0.50791	0.509385	0.563892	0.563892	0.616899	0.616899	0.616899	0.656381	0.551899	0.551899	0.553357	0.551899	0.573635	0.573635
0.414749	0.414749	0.417585	0.417585	0.417585	0.417585	0.417585	0.417585	0.417585	0.417585	0.417585	0.417585	0.414749	0.414749	0.414749	0.414749	0.414749	0.414749	0.414749	0.414749	0.414749	0.414749	0.42117	0.42117	0.42117	0.424017	0.424017	0.424017	0.424017	0.424017	0.424017	0.424017	0.417585	0.424017	0.424017	0.42117	0.42117	0.424017	0.429728	0.438329	0.438329	0.441204	0.446966	0.440452	0.440452	0.440452	0.502265	0.555381	0.607261	0.59888
0.424652	0.424652	0.424652	0.424652	0.424652	0.424652	0.424652	0.424652	0.424652	0.430345	0.430345	0.430345	0.432064	0.432064	0.432064	0.432064	0.433784	0.437231	0.382936	0.377455	0.377455	0.377455	0.375809	0.375809	0.375809	0.375809	0.374167	0.37089	0.37089	0.374167	0.374167	0.374167	0.374167	0.374167	0.374167	0.374167	0.375809	0.375809	0.431516	0.485509	0.485509	0.48726	0.48726	0.489011	0.545061	0.546799	0.599992	0.599992	0.598309	0.541583
0.480887	0.42241	0.418491	0.418491	0.418491	0.418491	0.418491	0.418491	0.418491	0.418491	0.412796	0.412796	0.412796	0.412796	0.412796	0.412796	0.412796	0.412796	0.412796	0.412796	0.412796	0.412796	0.412796	0.412796	0.412796	0.412796	0.412796	0.412796	0.412796	0.412796	0.412796	0.416699	0.420613	0.420613	0.420613	0.424536	0.424536	0.424536	0.424536	0.428469	0.432411	0.432411	0.428469	0.428469	0.491096	0.499134	0.503154	0.503154	0.503154	0.503154
0.355886	0.355886	0.355886	0.355886	0.355886	0.355886	0.357682	0.357682	0.357682	0.357682	0.409813	0.409813	0.409813	0.409813	0.409813	0.409813	0.407922	0.517202	0.517202	0.517202	0.462107	0.462107	0.462107	0.462107	0.462107	0.462107	0.462107	0.355886	0.355886	0.355886	0.355886	0.355886	0.355886	0.355886	0.355886	0.357682	0.357682	0.357682	0.361285	0.361285	0.361285	0.363092	0.363092	0.363092	0.363092	0.361285	0.361285	0.361285	0.409813	0.411706
0.396864	0.396864	0.396864	0.396864	0.450776	0.450776	0.450776	0.450776	0.450776	0.450776	0.450776	0.450776	0.450776	0.450776	0.396864	0.396864	0.396864	0.396864	0.396864	0.396864	0.396864	0.396864	0.396864	0.396864	0.396864	0.396864	0.396864	0.396864	0.396864	0.396864	0.396864	0.396864	0.396864	0.396864	0.396864	0.401557	0.401557	0.510759	0.510759	0.513204	0.515648	0.518091	0.518091	0.57283	0.57283	0.570434	0.570434	0.460482	0.460482	0.460482
0.448247	0.503586	0.503586	0.503586	0.503586	0.503586	0.558838	0.495696	0.495696	0.440454	0.432691	0.381385	0.381385	0.381385	0.381385	0.381385	0.330533	0.330533	0.330533	0.330533	0.330533	0.328476	0.328476	0.328476	0.330533	0.337554	0.337554	0.337554	0.337554	0.388859	0.388859	0.442749	0.445047	0.447347	0.447347	0.441851	0.441851	0.444148	0.444148	0.390206	0.444148	0.390206	0.390206	0.387994	0.397742	0.395514	0.397742	0.449649	0.505003	0.505003
0.456533	0.456533	0.456533	0.449776	0.395885	0.395885	0.395885	0.395885	0.395885	0.395885	0.395885	0.449776	0.449776	0.449776	0.449776	0.449776	0.449776	0.456533	0.456533	0.456533	0.456533	0.402425	0.402425	0.402425	0.402425	0.402425	0.402425	0.395885	0.395885	0.395885	0.395885	0.395885	0.395885	0.395885	0.395885	0.395885	0.395885	0.395885	0.395885	0.395885	0.395885	0.395885	0.395885	0.395885	0.395885	0.395885	0.395885	0.395885	0.395885	0.395885
0.358918	0.358918	0.358918	0.411135	0.463538	0.461643	0.45975	0.461643	0.510926	0.510926	0.510926	0.518662	0.518662	0.463538	0.409291	0.409291	0.409291	0.40745	0.355418	0.360785	0.360785	0.353674	0.35903	0.35903	0.35903	0.35903	0.360785	0.366187	0.366187	0.360785	0.360785	0.360785	0.355418	0.355418	0.355418	0.355418	0.353674	0.350088	0.350088	0.350088	0.351824	0.351824	0.351824	0.351824	0.353564	0.353564	0.353564	0.351824	0.351824	0.351824
0.507901	0.50904	0.510179	0.454355	0.455485	0.454355	0.456616	0.457747	0.458878	0.404037	0.405135	0.404037	0.401844	0.400749	0.399655	0.399655	0.39747	0.396379	0.395289	0.395289	0.3942	0.3942	0.3942	0.3942	0.3942	0.3942	0.395289	0.395289	0.395289	0.395289	0.395289	0.395289	0.395289	0.396379	0.398562	0.398562	0.398562	0.399655	0.399655	0.399655	0.454355	0.454355	0.455485	0.511318	0.50904	0.50904	0.507901	0.506761	0.506761	0.506761
0.356757	0.356757	0.356757	0.408866	0.463106	0.463106	0.463106	0.463106	0.463106	0.463106	0.463106	0.463106	0.463106	0.408866	0.356757	0.356757	0.356757	0.408866	0.408866	0.408866	0.408866	0.463106	0.463106	0.463106	0.463106	0.463106	0.47074	0.416299	0.416299	0.416299	0.416299	0.363827	0.363827	0.363827	0.363827	0.365543	0.358459	0.358459	0.358459	0.358459	0.358459	0.358459	0.358459	0.360165	0.360165	0.358459	0.410657	0.410657	0.410657	0.410657
0.585694	0.531091	0.420967	0.420967	0.420967	0.415229	0.415229	0.415229	0.415229	0.415229	0.415229	0.415229	0.415229	0.420967	0.420967	0.420967	0.420967	0.420967	0.426726	0.426726	0.426726	0.428392	0.428392	0.422627	0.422627	0.422627	0.422627	0.422627	0.416883	0.416883	0.416883	0.415229	0.415229	0.420967	0.420967	0.420967	0.426726	0.53696	0.53696	0.53696	0.53696	0.53696	0.53696	0.531091	0.531091	0.531091	0.525214	0.415229	0.415229	0.415229
0.422452	0.422452	0.421199	0.421199	0.421199	0.421199	0.418696	0.418696	0.418696	0.418696	0.418696	0.418696	0.418696	0.418696	0.418696	0.418696	0.418696	0.418696	0.418696	0.418696	0.418696	0.418696	0.418696	0.418696	0.418696	0.418696	0.418696	0.418696	0.418696	0.418696	0.418696	0.418696	0.418696	0.418696	0.418696	0.418696	0.418696	0.418696	0.418696	0.418696	0.418696	0.474091	0.474091	0.474091	0.474091	0.474091	0.474091	0.474091	0.530131	0.530131
0.422303	0.422303	0.422303	0.420311	0.420311	0.420311	0.420311	0.425994	0.420311	0.420311	0.420311	0.420311	0.420311	0.420311	0.420311	0.420311	0.420311	0.414649	0.414649	0.414649	0.414649	0.414649	0.414649	0.414649	0.414649	0.469173	0.469173	0.469173	0.469173	0.469173	0.469173	0.469173	0.471209	0.471209	0.471209	0.416634	0.471209	0.471209	0.471209	0.471209	0.471209	0.471209	0.469173	0.469173	0.469173	0.471209	0.416634	0.416634	0.416634	0.418622
0.359626	0.357366	0.404948	0.459262	0.514562	0.520832	0.520832	0.520832	0.520832	0.520832	0.520832	0.520832	0.465505	0.411013	0.35862	0.352865	0.352865	0.352865	0.352865	0.352865	0.352865	0.352865	0.355112	0.355112	0.357366	0.357366	0.357366	0.357366	0.359626	0.359626	0.359626	0.359626	0.357366	0.357366	0.355112	0.355112	0.355112	0.355112	0.352865	0.352865	0.352865	0.352865	0.352865	0.459262	0.459262	0.459262	0.459262	0.464147	0.466592	0.469039
0.406873	0.406873	0.408975	0.406873	0.404773	0.402677	0.396527	0.396527	0.396527	0.396527	0.396527	0.396527	0.394446	0.448418	0.448418	0.448418	0.448418	0.448418	0.448418	0.446266	0.446266	0.446266	0.446266	0.392368	0.392368	0.392368	0.392368	0.392368	0.394446	0.400585	0.400585	0.454767	0.456926	0.459087	0.459087	0.516565	0.516565	0.518739	0.577862	0.675148	0.677055	0.628871	0.626837	0.677055	0.677055	0.624798	0.624798	0.624798	0.565189	0.454886
0.431457	0.431457	0.431457	0.431457	0.384919	0.384919	0.384919	0.384919	0.388985	0.384919	0.334721	0.334721	0.342397	0.342397	0.336707	0.387029	0.387029	0.387029	0.435666	0.489855	0.489855	0.489855	0.481293	0.481293	0.481293	0.427258	0.427258	0.427258	0.374904	0.325322	0.329095	0.329095	0.33289	0.33289	0.435666	0.435666	0.494139	0.494139	0.498423	0.50905	0.504767	0.521891	0.534703	0.538965	0.434612	0.488784	0.430406	0.438828	0.434612	0.424197
0.354748	0.354748	0.4064	0.4064	0.4064	0.4064	0.4064	0.4064	0.4064	0.4064	0.4064	0.4064	0.354748	0.354748	0.354748	0.354748	0.460209	0.460209	0.460209	0.460209	0.460209	0.460209	0.463407	0.466607	0.466607	0.466607	0.363631	0.363631	0.363631	0.363631	0.363631	0.363631	0.412622	0.463407	0.463407	0.463407	0.463407	0.463407	0.469811	0.473017	0.473017	0.476225	0.425148	0.375621	0.378644	0.384716	0.381675	0.437772	0.431449	0.428296
0.417725	0.417725	0.417725	0.417725	0.417725	0.417725	0.417725	0.417725	0.417725	0.417725	0.417725	0.417725	0.417725	0.417725	0.417725	0.419986	0.419986	0.419986	0.419986	0.419986	0.419986	0.419986	0.419986	0.419986	0.419986	0.417725	0.417725	0.417725	0.417725	0.417725	0.417725	0.417725	0.417725	0.417725	0.417725	0.474204	0.529037	0.529037	0.637533	0.639676	0.639676	0.639676	0.641814	0.641814	0.643946	0.589934	0.548891	0.548891	0.437281	0.437281
0.386658	0.386658	0.386658	0.386658	0.386658	0.335813	0.386658	0.386658	0.386658	0.386658	0.386658	0.386658	0.388325	0.388325	0.388325	0.388325	0.388325	0.388325	0.443565	0.49848	0.49848	0.553431	0.60543	0.60543	0.60543	0.60543	0.551694	0.551694	0.494967	0.4401	0.4401	0.386658	0.335813	0.335813	0.335813	0.335813	0.337382	0.388325	0.388325	0.388325	0.441831	0.441831	0.441831	0.443565	0.443565	0.443565	0.441831	0.388325	0.388325	0.388325
0.3716	0.3716	0.426608	0.426608	0.426608	0.426608	0.429769	0.429769	0.429769	0.429769	0.429769	0.431352	0.376133	0.376133	0.376133	0.431352	0.428188	0.428188	0.428188	0.428188	0.428188	0.426608	0.426608	0.426608	0.426608	0.3716	0.3716	0.3716	0.426608	0.426608	0.426608	0.426608	0.426608	0.428188	0.486718	0.544015	0.600169	0.600169	0.544015	0.544015	0.545615	0.547215	0.547215	0.545615	0.486718	0.429769	0.431352	0.545615	0.601717	0.655268
0.484928	0.430061	0.419393	0.419393	0.419393	0.419393	0.419393	0.419393	0.419393	0.419393	0.419393	0.419393	0.419393	0.419393	0.419393	0.419393	0.419393	0.419393	0.419393	0.419393	0.419393	0.419393	0.419393	0.419393	0.419393	0.419393	0.419393	0.419393	0.419393	0.419393	0.419393	0.419393	0.419393	0.419393	0.419393	0.419393	0.419393	0.419393	0.419393	0.419393	0.419393	0.419393	0.419393	0.419393	0.419393	0.419393	0.430061	0.430061	0.430061	0.486637
0.475326	0.475326	0.475326	0.475326	0.475326	0.420714	0.420714	0.420714	0.418988	0.418988	0.418988	0.418988	0.418988	0.418988	0.418988	0.418988	0.418988	0.418988	0.418988	0.418988	0.418988	0.418988	0.418988	0.418988	0.418988	0.418988	0.473559	0.473559	0.473559	0.473559	0.473559	0.473559	0.473559	0.473559	0.473559	0.473559	0.418988	0.418988	0.473559	0.528769	0.528769	0.528769	0.528769	0.528769	0.528769	0.528769	0.528769	0.528769	0.475326	0.420714
0.45238	0.45238	0.45238	0.396775	0.396775	0.396775	0.395215	0.395215	0.395215	0.395215	0.395215	0.395215	0.395215	0.450765	0.450765	0.450765	0.450765	0.450765	0.450765	0.450765	0.450765	0.507569	0.509199	0.453996	0.455613	0.462151	0.462151	0.462151	0.462151	0.462151	0.462151	0.407811	0.407811	0.406237	0.406237	0.399901	0.399901	0.401468	0.401468	0.401468	0.403036	0.401468	0.401468	0.401468	0.455613	0.568983	0.568983	0.622234	0.622234	0.622234
0.403498	0.403498	0.403498	0.410744	0.410744	0.410744	0.410744	0.415345	0.469843	0.412668	0.414202	0.46867	0.470246	0.46867	0.46867	0.46867	0.46867	0.463947	0.409604	0.406548	0.405022	0.353036	0.351592	0.346211	0.346211	0.39781	0.39781	0.39781	0.39781	0.39781	0.39781	0.39781	0.39781	0.39781	0.39781	0.39781	0.451785	0.453352	0.453352	0.454921	0.454921	0.454921	0.454921	0.454921	0.454921	0.400845	0.34908	0.34908	0.34908	0.347644
0.375209	0.375209	0.375209	0.375209	0.375209	0.376677	0.378147	0.37962	0.37962	0.37962	0.37962	0.37962	0.381094	0.381094	0.381094	0.37962	0.378147	0.376677	0.376677	0.376677	0.484822	0.5401	0.538545	0.592898	0.592898	0.592898	0.592898	0.645069	0.645069	0.645069	0.5401	0.5401	0.5401	0.484822	0.486385	0.487948	0.487948	0.487948	0.487948	0.489512	0.487948	0.43452	0.43452	0.43452	0.432983	0.431448	0.486385	0.431448	0.431448	0.429914
0.416248	0.416248	0.416248	0.416248	0.416248	0.416248	0.416248	0.416248	0.416248	0.416248	0.416248	0.416248	0.416248	0.416248	0.416248	0.416248	0.416248	0.416248	0.416248	0.422676	0.422676	0.422676	0.422676	0.422676	0.422676	0.422676	0.422676	0.422676	0.422676	0.416248	0.416248	0.416248	0.41842	0.41842	0.47293	0.47293	0.47293	0.47293	0.47293	0.475157	0.475157	0.475157	0.47293	0.475157	0.420596	0.422774	0.424955	0.424955	0.424955	0.422774
0.419761	0.419761	0.419761	0.419761	0.419761	0.419761	0.419761	0.419761	0.419761	0.419761	0.419761	0.419761	0.419761	0.419761	0.419761	0.419761	0.419761	0.419761	0.419761	0.419761	0.419761	0.419761	0.419761	0.419761	0.419761	0.419761	0.419761	0.419761	0.419761	0.419761	0.419761	0.419761	0.430457	0.430457	0.430457	0.430457	0.431944	0.431944	0.486896	0.486896	0.486896	0.486896	0.47597	0.47597	0.47597	0.47597	0.485381	0.540661	0.485381	0.485381
0.425414	0.425414	0.480899	0.480899	0.486593	0.486593	0.486593	0.486593	0.486593	0.486593	0.430997	0.430997	0.377088	0.377088	0.371747	0.371747	0.371747	0.371747	0.371747	0.37392	0.37392	0.37392	0.37392	0.37392	0.37392	0.37392	0.37392	0.37392	0.37392	0.371747	0.371747	0.371747	0.371747	0.371747	0.371747	0.371747	0.371747	0.371747	0.371747	0.371747	0.376097	0.376097	0.376097	0.434523	0.490182	0.490182	0.546085	0.546085	0.546085	0.546085
0.419688	0.419688	0.419688	0.419688	0.419688	0.419688	0.419688	0.419688	0.419688	0.419688	0.419688	0.419688	0.419688	0.419688	0.419688	0.419688	0.419688	0.419688	0.419688	0.419688	0.419688	0.419688	0.419688	0.419688	0.419688	0.419688	0.419688	0.419688	0.419688	0.419688	0.419688	0.419688	0.419688	0.419688	0.419688	0.419688	0.419688	0.419688	0.419688	0.419688	0.419688	0.419688	0.419688	0.419688	0.419688	0.419688	0.474616	0.474616	0.474616	0.474616
0.39766	0.39766	0.39766	0.39766	0.39766	0.39766	0.39766	0.39766	0.39766	0.451715	0.451715	0.451715	0.451715	0.451715	0.451715	0.451715	0.451715	0.451715	0.451715	0.39766	0.39766	0.39766	0.39766	0.39766	0.39766	0.39766	0.39766	0.39766	0.39766	0.39766	0.39766	0.39766	0.39766	0.39766	0.39766	0.39766	0.39766	0.39766	0.453689	0.453689	0.453689	0.455665	0.457642	0.457642	0.457642	0.457642	0.457642	0.512907	0.455665	0.455665
0.417184	0.423396	0.423396	0.423396	0.423396	0.423396	0.423396	0.423396	0.423396	0.423396	0.423396	0.417184	0.417184	0.417184	0.417184	0.417184	0.417184	0.417184	0.417184	0.417184	0.417184	0.417184	0.417184	0.417184	0.417184	0.472127	0.472127	0.472127	0.472127	0.472127	0.472127	0.472127	0.478485	0.48007	0.48007	0.424947	0.424947	0.424947	0.424947	0.486437	0.486437	0.486437	0.48007	0.478485	0.478485	0.534103	0.534103	0.534103	0.534103	0.472127
0.395803	0.397103	0.397103	0.397103	0.397103	0.397103	0.397103	0.397103	0.397103	0.397103	0.397103	0.395803	0.395803	0.395803	0.395803	0.395803	0.395803	0.395803	0.395803	0.395803	0.45144	0.45144	0.45144	0.45144	0.45144	0.45144	0.45144	0.45144	0.45144	0.45144	0.45144	0.45144	0.452785	0.452785	0.45413	0.45413	0.460714	0.517657	0.517657	0.517657	0.462063	0.462063	0.460714	0.460714	0.459365	0.516301	0.566314	0.509674	0.566314	0.621273
0.467909	0.41349	0.41349	0.41349	0.41349	0.41349	0.42147	0.42147	0.42147	0.42147	0.42147	0.42147	0.42147	0.42147	0.42147	0.42147	0.41349	0.42147	0.42147	0.42147	0.42147	0.42147	0.42147	0.42147	0.42147	0.42147	0.431127	0.423097	0.423097	0.423097	0.423097	0.423097	0.423097	0.424726	0.424726	0.424726	0.416728	0.471231	0.471231	0.471231	0.471231	0.479415	0.479415	0.477751	0.477751	0.477751	0.476087	0.42147	0.42147	0.42147
0.582463	0.526183	0.470765	0.470765	0.470765	0.416058	0.416058	0.416058	0.416058	0.416058	0.416058	0.416058	0.416058	0.416058	0.425251	0.425251	0.425251	0.425251	0.425251	0.425251	0.425251	0.425251	0.425251	0.425251	0.416058	0.416058	0.416058	0.416058	0.470765	0.470765	0.470765	0.470765	0.481711	0.53711	0.53711	0.53711	0.53711	0.53711	0.481711	0.53711	0.53711	0.546476	0.535578	0.480173	0.535578	0.535578	0.535578	0.535578	0.535578	0.480173
0.398277	0.398277	0.398277	0.398277	0.398277	0.398277	0.398277	0.398277	0.398277	0.398277	0.398277	0.452145	0.452145	0.452145	0.452145	0.452145	0.452145	0.452145	0.452145	0.452145	0.452145	0.398277	0.398277	0.398277	0.398277	0.400066	0.400066	0.400066	0.453994	0.453994	0.453994	0.455843	0.455843	0.455843	0.455843	0.509023	0.510887	0.510887	0.455843	0.455843	0.457694	0.455843	0.455843	0.455843	0.455843	0.401857	0.400066	0.400066	0.400066	0.400066
0.359598	0.411836	0.411836	0.411836	0.411836	0.411836	0.406206	0.406206	0.406206	0.406206	0.400601	0.348942	0.348942	0.402486	0.464248	0.464248	0.464248	0.464248	0.464248	0.464248	0.464248	0.519359	0.519359	0.521317	0.45846	0.45846	0.519359	0.519359	0.519359	0.519359	0.521317	0.4662	0.4662	0.4081	0.4081	0.4081	0.350727	0.350727	0.350727	0.350727	0.348942	0.350727	0.352515	0.352515	0.352515	0.352515	0.352515	0.352515	0.352515	0.352515
0.473559	0.473559	0.418988	0.418988	0.418988	0.418988	0.418988	0.418988	0.418988	0.418988	0.418988	0.418988	0.418988	0.420714	0.420714	0.420714	0.420714	0.420714	0.420714	0.420714	0.420714	0.420714	0.420714	0.418988	0.418988	0.418988	0.418988	0.418988	0.418988	0.481193	0.536386	0.592414	0.592414	0.592414	0.594124	0.594124	0.594124	0.594124	0.594124	0.532299	0.477093	0.420714	0.422442	0.422442	0.420714	0.420714	0.420714	0.420714	0.420714	0.420714
0.317855	0.317855	0.317855	0.317855	0.317855	0.317855	0.317855	0.317855	0.317855	0.474216	0.474216	0.529195	0.529195	0.529195	0.583474	0.583474	0.583474	0.583474	0.583474	0.419856	0.419856	0.419856	0.429295	0.429295	0.376398	0.376398	0.383785	0.383785	0.383785	0.383785	0.383785	0.334842	0.326292	0.326292	0.326292	0.327896	0.322615	0.322615	0.322615	0.322615	0.322615	0.321024	0.321024	0.321024	0.321024	0.319438	0.317855	0.317855	0.317855	0.317855
0.403995	0.403995	0.45795	0.45795	0.45795	0.45795	0.45795	0.510843	0.455897	0.455897	0.460005	0.460005	0.407985	0.407985	0.414715	0.414715	0.414715	0.362447	0.362447	0.364361	0.360538	0.36697	0.36505	0.41946	0.414715	0.414715	0.414715	0.414715	0.414715	0.412708	0.414715	0.407985	0.407985	0.354155	0.352265	0.403995	0.403995	0.45795	0.56756	0.56756	0.565528	0.565528	0.569589	0.571616	0.571616	0.519109	0.519109	0.464118	0.357949	0.357949
0.427345	0.427345	0.419858	0.419858	0.419858	0.419858	0.419858	0.419858	0.419858	0.419858	0.419858	0.419858	0.419858	0.419858	0.419858	0.419858	0.419858	0.419858	0.419858	0.419858	0.419858	0.419858	0.419858	0.419858	0.419858	0.419858	0.419858	0.419858	0.419858	0.419858	0.419858	0.419858	0.419858	0.419858	0.419858	0.419858	0.419858	0.419858	0.421491	0.423127	0.423127	0.423127	0.423127	0.423127	0.423127	0.423127	0.423127	0.423127	0.421491	0.419858
0.417184	0.417184	0.417184	0.417184	0.417184	0.417184	0.417184	0.417184	0.417184	0.417184	0.417184	0.417184	0.417184	0.417184	0.417184	0.417184	0.417184	0.417184	0.417184	0.423396	0.423396	0.423396	0.423396	0.423396	0.478485	0.534103	0.534103	0.534103	0.534103	0.527753	0.534103	0.540441	0.542018	0.542018	0.486437	0.432748	0.432748	0.432748	0.432748	0.432748	0.4265	0.420275	0.418729	0.418729	0.418729	0.417184	0.472127	0.472127	0.472127	0.472127
0.377725	0.375923	0.375923	0.375923	0.375923	0.375923	0.375923	0.375923	0.375923	0.375923	0.375923	0.375923	0.375923	0.377725	0.377725	0.37953	0.37953	0.432611	0.432611	0.487285	0.487285	0.487285	0.487285	0.485369	0.493102	0.491184	0.493102	0.438332	0.438332	0.385026	0.385026	0.385026	0.385026	0.385026	0.377725	0.377725	0.428848	0.428848	0.483453	0.538455	0.538455	0.538455	0.540361	0.540361	0.542266	0.542266	0.487285	0.487285	0.432611	0.37953
0.418498	0.418498	0.418498	0.418498	0.418498	0.418498	0.418498	0.418498	0.418498	0.418498	0.418498	0.418498	0.418498	0.418498	0.418498	0.418498	0.418498	0.418498	0.418498	0.418498	0.418498	0.474376	0.474376	0.640257	0.690581	0.780384	0.780384	0.81764	0.849002	0.875789	0.875789	0.849002	0.849002	0.740338	0.694527	0.588145	0.644515	0.589641	0.589641	0.589641	0.643098	0.694527	0.694527	0.694527	0.740338	0.740338	0.691899	0.691899	0.641679	0.588145
0.322174	0.322174	0.372125	0.48136	0.536458	0.538233	0.538233	0.544998	0.488166	0.488166	0.488166	0.543227	0.488166	0.378514	0.328154	0.376837	0.383257	0.376837	0.376837	0.376837	0.376837	0.326582	0.326582	0.326582	0.326582	0.326582	0.322174	0.323735	0.323735	0.323735	0.325299	0.325299	0.325299	0.375467	0.428458	0.377142	0.375467	0.373795	0.428458	0.430206	0.428458	0.428458	0.428458	0.375467	0.325299	0.323735	0.323735	0.323735	0.275981	0.274557
[truncated: 5 more rows]
[truncated: 75 more columns]

## Sheet: A5.place.se
0.00478345
0.00449165
[truncated: 123 more rows]

[truncated: 51 more sheets: A5.Face2Place.avg, A5.Face2Place.all, A5.Face2Place.se, A5.Place2Face.avg, A5.Place2Face.all, A5.Place2Face.se, A2.matrix.all, A2.matrix.avg, A2.matrix.classes, A2.face.avg, A2.face.all, A2.face.se, A2.place.avg, A2.place.all, A2.place.se, A2.Face2Place.avg, A2.Face2Place.all, A2.Face2Place.se, A2.Place2Face.avg, A2.Place2Face.all …]
