# Supplementary material for: Single-neuron correlates of visual consciousness in human lateral occipital complex
Source: Nat Commun. 2025 Dec 15;16:11008. doi: 10.1038/s41467-025-67077-w (PMC12705761; doi:10.1038/s41467-025-67077-w)
Supplement: Supplementary file 4 — Source Data [file 41467_2025_67077_MOESM4_ESM.zip › SourceData/Figure6A.xlsx]

## Sheet: PlaceSelectiveNeuron.raster.Fac
0	0	0	0	0	0	0	0	0	0	0	0	0	0	0	0	0	0	0	0	0	0	0	0	0	0	0	0	0	0	0	0	0	0	0	0	0	0	0	0	0	0	0	0	0	0	0	0	0	0
0	0	0	0	0	0	0	0	0	0	0	0	0	0	0	0	0	0	0	0	0	0	0	0	0	0	0	0	0	0	0	0	0	0	0	0	0	0	0	0	0	0	0	0	0	0	0	0	0	0
0	0	0	0	0	0	0	0	0	0	0	0	0	0	0	0	0	0	0	0	0	0	0	0	0	0	0	0	0	0	0	0	0	0	0	0	0	0	0	0	0	0	0	0	0	0	0	0	0	0
0	0	0	0	0	0	0	0	0	0	0	0	0	0	0	0	0	0	0	0	0	0	0	0	0	0	0	0	0	0	0	0	0	0	0	0	0	0	0	0	0	0	0	0	0	0	0	0	0	0
0	0	0	0	0	0	0	0	0	0	0	0	0	0	0	0	0	0	0	0	0	0	0	0	0	0	0	1	0	0	0	0	0	0	0	0	0	0	0	0	0	0	0	0	0	0	0	0	0	0
0	0	0	0	0	0	0	0	0	0	0	0	0	0	0	0	0	0	0	0	0	0	0	0	0	0	0	0	0	0	0	0	0	0	0	0	0	0	0	0	0	0	0	0	0	0	0	0	0	0
0	0	0	0	0	0	0	0	0	0	0	0	0	0	0	0	0	0	0	0	0	0	0	0	0	0	0	0	0	0	0	0	0	0	0	0	0	0	0	0	0	0	0	0	0	0	0	0	0	0
0	0	0	0	0	1	0	0	0	1	0	0	0	0	0	0	0	0	0	0	0	0	0	0	0	0	0	0	0	0	0	0	0	0	0	0	0	0	0	0	0	0	0	0	0	0	0	0	0	0
0	0	0	0	0	0	0	0	0	0	0	0	0	0	0	0	0	0	0	0	0	0	0	0	0	0	0	0	0	0	0	0	0	0	0	0	0	0	0	0	0	0	0	0	0	0	0	0	0	0
0	0	0	0	0	0	0	0	0	0	0	0	0	0	0	0	0	0	0	0	0	0	0	0	0	0	0	0	0	0	0	0	0	0	0	0	0	0	0	0	0	0	0	0	0	0	0	0	0	0
0	0	0	0	0	0	0	0	0	0	0	0	0	0	0	0	0	0	0	0	0	0	0	0	0	0	0	0	0	0	0	0	0	0	0	0	0	0	0	0	0	0	0	0	0	0	0	0	0	0
0	0	0	0	0	0	0	0	0	0	0	0	0	0	0	0	0	0	0	0	0	0	0	1	0	0	0	0	0	0	0	0	0	0	0	0	0	0	0	0	0	0	0	0	0	0	0	0	0	0
0	0	0	0	0	0	0	0	0	0	0	0	0	0	0	0	0	0	0	0	0	0	0	0	0	0	0	0	0	0	0	0	0	0	0	0	0	0	0	0	0	0	0	0	0	0	0	0	0	0
0	0	0	0	0	0	0	0	0	0	0	0	0	0	0	0	0	0	0	0	0	0	0	0	0	0	0	0	0	0	0	0	0	0	0	0	0	0	0	0	0	0	0	0	0	0	0	0	0	0
0	0	0	0	0	0	0	0	0	0	0	0	0	0	0	0	0	0	0	0	0	0	0	0	0	0	0	0	0	0	0	0	0	0	0	0	0	0	0	0	0	0	0	0	0	0	0	0	0	0
0	0	0	0	0	0	0	0	0	1	0	0	0	0	0	0	0	0	0	0	0	0	0	0	0	0	0	0	0	0	0	0	0	0	0	0	0	0	0	0	0	0	0	0	0	0	0	0	0	0
0	0	0	0	0	0	0	0	0	0	0	0	0	0	0	0	0	0	0	1	0	0	0	0	0	0	0	0	0	0	0	0	0	0	0	0	0	0	0	0	0	0	0	0	0	0	0	0	0	0
0	0	0	0	0	0	0	0	0	0	0	0	0	0	0	0	0	0	0	0	0	0	0	0	0	0	0	0	0	0	0	0	0	0	0	0	0	0	0	0	0	0	0	0	0	0	0	0	0	0
0	0	0	0	0	0	0	0	0	0	0	0	0	0	0	0	0	0	0	0	0	0	0	0	0	0	0	0	0	0	0	0	0	0	0	0	0	0	0	0	0	0	0	0	0	0	0	0	0	0
0	0	0	0	0	0	0	0	0	0	0	0	0	0	0	0	0	0	0	0	0	0	0	0	0	0	0	0	0	0	0	0	0	0	0	0	0	0	0	0	0	0	0	0	0	0	0	0	0	0
0	0	0	0	0	0	0	0	0	0	0	0	0	0	0	0	0	0	0	0	0	0	0	0	0	0	0	0	0	0	0	0	0	0	0	0	0	0	0	0	0	0	0	0	0	0	0	0	0	0
0	0	0	0	0	0	0	0	0	0	0	0	0	0	0	0	0	0	0	0	0	0	0	0	0	0	0	0	0	0	0	0	0	0	0	0	0	0	0	0	0	0	0	0	0	0	0	0	0	0
0	0	0	0	0	0	0	0	0	0	0	0	0	0	0	0	0	0	0	0	0	0	0	0	0	0	0	0	0	0	0	0	0	0	0	0	0	0	0	0	0	0	0	0	0	0	0	0	0	0
0	0	0	0	0	0	0	0	0	0	0	0	0	0	0	0	0	0	0	0	0	0	0	0	0	0	0	0	0	0	0	0	0	0	0	0	0	0	0	0	0	0	0	0	0	0	0	0	0	0
0	0	0	0	0	0	0	0	0	0	0	0	0	0	0	0	0	0	0	0	0	0	0	0	0	0	0	0	0	0	0	0	0	0	0	0	0	0	0	0	0	0	0	0	0	0	0	0	0	0
0	0	0	0	0	0	0	0	0	0	0	0	0	0	0	0	0	0	0	0	0	0	0	0	0	0	0	0	0	0	0	0	0	0	0	0	0	0	0	0	0	0	0	0	0	0	0	0	0	0
0	0	0	0	0	0	0	0	0	0	0	0	0	0	0	0	0	0	0	0	0	0	0	0	0	0	0	0	0	0	0	0	0	0	0	0	0	0	0	0	0	0	0	0	1	0	0	0	0	0
0	0	0	0	0	0	0	0	0	0	0	0	0	0	0	0	0	0	0	0	0	0	0	0	0	0	0	0	0	0	0	0	0	0	0	0	0	0	0	0	0	0	0	0	0	0	0	0	0	0
0	0	0	0	0	0	0	0	0	0	0	0	0	0	0	0	0	0	0	0	0	0	0	0	0	0	0	0	0	0	0	0	0	0	0	0	0	0	0	0	0	0	0	0	0	0	0	0	0	0
0	0	0	0	0	0	0	0	0	0	0	0	0	0	0	0	0	0	0	0	0	0	0	0	0	0	0	0	0	0	0	0	0	0	0	0	0	0	0	0	0	0	0	0	0	0	0	0	0	0
0	1	0	0	0	0	0	0	0	0	0	0	0	0	0	0	0	0	0	0	0	0	0	0	0	0	0	0	0	0	0	0	0	0	0	0	0	0	0	0	0	0	0	0	0	0	0	0	0	0
0	0	0	0	0	0	0	0	0	0	0	0	0	0	0	0	0	0	0	0	0	0	0	0	0	0	0	0	0	0	0	0	0	0	0	0	0	0	0	0	0	0	0	0	0	0	0	0	0	0
0	0	0	0	0	0	0	0	0	0	0	0	0	0	0	0	0	0	0	0	0	0	0	0	0	0	0	0	0	0	0	0	0	0	0	0	0	0	0	0	0	0	0	0	0	0	0	0	0	0
0	0	0	0	0	0	0	0	0	0	0	0	0	0	0	0	0	0	0	0	0	0	0	1	0	0	0	0	0	0	0	0	0	0	0	0	0	0	0	0	0	0	0	0	0	0	0	0	0	0
0	0	0	0	0	0	0	0	0	0	0	0	0	0	0	0	0	0	0	0	0	0	0	0	0	0	0	0	0	0	0	0	0	0	0	0	0	0	0	0	0	0	0	0	0	0	0	0	0	0
0	0	0	0	0	0	0	0	0	0	0	0	0	0	0	0	0	0	0	0	0	0	0	0	0	0	0	0	0	0	0	0	0	0	0	0	0	0	0	0	0	0	0	0	0	0	0	0	0	0
0	0	0	0	0	0	0	0	0	0	0	0	0	0	0	0	0	0	0	0	0	0	0	0	0	0	0	0	0	0	0	0	0	0	0	0	0	0	0	0	0	0	0	0	0	0	0	0	0	0
0	0	0	0	0	0	0	0	0	0	0	0	0	0	0	0	0	0	0	0	0	0	0	0	0	0	0	0	0	0	0	0	0	0	0	0	0	0	0	0	0	0	0	0	0	0	0	0	0	0
0	0	0	0	0	0	0	0	0	0	0	0	0	0	0	0	0	0	0	0	0	0	0	0	0	0	0	0	0	0	0	0	0	0	0	0	0	0	0	0	0	0	0	0	0	0	0	0	0	0
0	0	0	0	0	0	0	0	0	0	0	0	0	0	0	0	0	0	0	0	0	0	0	0	0	0	0	0	0	0	0	0	0	0	0	0	0	0	0	0	0	0	0	0	0	0	0	0	0	0
0	0	0	0	0	0	0	0	0	0	0	0	0	0	0	0	0	0	0	0	0	0	0	0	0	0	0	0	0	0	0	0	0	0	0	0	0	0	0	0	0	0	0	0	0	0	0	0	0	0
0	0	0	0	0	0	0	0	0	0	0	0	0	0	0	0	0	0	0	0	0	0	0	0	0	0	0	0	0	0	0	0	0	0	0	0	0	0	0	0	0	0	0	0	0	0	0	0	0	0
0	0	0	0	0	0	0	0	0	0	0	0	0	0	0	0	0	0	0	0	0	0	0	0	0	0	0	0	0	0	0	0	0	0	0	0	0	0	0	0	0	0	0	0	0	0	0	0	0	0
0	0	0	0	0	0	0	0	0	0	0	0	0	0	0	0	0	0	0	0	0	0	0	0	0	0	0	0	0	0	0	0	0	0	0	0	0	0	0	0	0	0	0	0	0	0	0	0	0	0
0	0	0	0	0	0	0	0	0	0	0	0	0	0	0	0	0	0	0	0	0	0	0	0	0	0	0	0	0	0	0	0	0	0	0	0	0	0	0	0	0	0	0	0	0	0	0	0	0	0
0	0	0	0	0	0	0	0	0	0	0	0	0	0	0	0	0	0	0	0	0	0	0	0	0	0	0	0	0	0	0	0	0	0	0	0	0	0	0	0	0	0	0	0	0	0	0	0	0	0
0	0	0	0	0	0	0	0	0	0	0	0	0	0	0	0	0	0	0	0	0	0	0	0	0	0	0	0	0	0	0	0	0	0	0	0	0	0	0	0	0	0	0	0	0	0	0	0	0	0
0	0	0	0	0	0	0	0	0	0	0	0	0	0	0	0	0	0	0	0	0	0	0	0	0	0	0	0	0	0	0	0	0	0	0	0	0	0	0	0	0	0	0	0	0	0	0	0	0	0
0	0	0	0	0	0	0	0	0	0	0	0	0	0	0	0	0	0	0	0	0	0	0	0	0	0	1	0	0	0	0	0	0	0	0	0	0	0	0	0	0	0	0	0	0	0	0	0	0	0
0	0	0	0	0	0	0	0	0	0	0	0	0	0	0	0	0	0	0	0	0	0	0	0	0	0	0	0	0	0	0	0	0	0	0	0	0	0	0	0	0	0	0	0	0	0	0	0	0	0
0	0	0	0	0	0	0	0	0	0	0	0	0	0	0	0	0	0	0	0	0	0	0	0	0	0	0	0	0	0	0	0	0	0	0	0	0	0	0	0	0	0	0	0	0	0	0	0	0	0
0	0	0	0	0	0	0	0	0	0	0	0	0	0	0	0	0	0	0	0	0	0	0	0	0	0	0	0	0	0	0	0	0	0	0	0	0	0	0	0	0	0	0	0	0	0	0	0	0	0
0	0	0	0	0	0	0	0	0	0	0	0	0	0	0	0	0	0	0	0	0	0	0	0	0	0	0	0	0	0	0	0	0	0	0	0	0	0	0	0	0	0	0	0	0	0	0	0	0	0
0	0	0	0	0	0	0	0	0	0	0	0	0	0	0	0	0	0	0	0	0	0	0	0	0	0	0	0	0	0	0	0	0	0	0	0	0	0	0	0	0	0	0	0	0	0	0	0	0	0
0	0	0	0	0	0	0	0	0	0	0	0	0	0	0	0	0	0	0	0	0	0	0	0	0	0	0	0	0	0	0	0	0	0	0	0	0	0	0	0	0	0	0	0	0	0	0	0	0	0
0	0	0	0	0	0	0	0	0	0	0	0	0	0	0	0	0	0	0	0	0	0	0	0	0	0	0	0	0	0	0	0	0	0	0	0	0	0	0	0	0	0	0	0	0	0	0	0	0	0
0	0	0	0	0	0	0	0	0	0	0	0	0	0	0	0	0	0	0	0	0	0	0	0	0	0	0	0	0	0	0	0	0	0	0	0	0	0	0	0	0	0	0	0	0	0	0	0	0	0
0	0	0	0	0	0	0	0	0	0	0	0	0	0	0	0	0	0	0	0	0	0	0	0	0	0	0	0	0	0	0	0	0	0	0	0	0	0	0	0	0	0	0	0	0	0	0	0	0	0
0	0	0	0	0	0	0	0	0	0	0	0	0	0	0	0	0	0	0	0	0	0	0	0	0	0	0	0	0	0	0	0	0	0	0	0	0	0	0	0	0	0	0	0	0	0	0	0	0	0
0	0	0	0	0	0	0	0	0	0	0	0	0	0	0	0	0	0	0	0	0	0	0	0	0	0	0	0	0	0	0	0	0	0	0	0	0	0	0	0	0	0	0	0	0	0	0	0	0	0
0	0	0	0	0	0	0	0	0	0	0	0	0	0	0	0	0	0	0	0	0	0	0	0	0	0	0	0	0	0	0	0	0	0	0	0	0	0	0	0	0	0	0	0	0	0	0	0	0	0
0	0	0	0	0	0	0	0	0	0	0	0	0	0	0	0	0	0	0	0	0	0	0	0	0	0	0	0	0	0	0	0	0	0	0	0	0	0	0	0	0	0	0	0	0	0	0	0	0	0
[truncated: 1,950 more columns]

## Sheet: PlaceSelectiveNeuron.raster.Pla
0	0	0	0	0	0	0	0	0	0	0	0	0	0	0	0	0	0	0	0	0	0	0	0	0	0	0	0	0	0	0	0	0	0	0	0	0	0	0	0	0	0	0	0	0	0	0	0	0	0
0	0	0	0	0	0	0	0	0	0	0	0	0	0	0	0	0	0	0	0	0	0	0	0	0	0	0	0	0	0	0	0	0	0	0	0	0	0	0	0	0	0	0	0	0	0	0	0	0	0
0	0	0	0	0	0	0	0	0	0	0	0	0	0	0	0	0	0	0	0	0	0	0	0	0	0	0	0	0	0	0	0	0	0	0	0	0	0	0	0	0	0	0	0	0	0	0	0	0	0
0	0	0	0	0	0	0	0	0	0	0	0	0	0	0	0	0	0	0	0	0	0	0	0	0	0	0	0	0	0	0	0	0	0	0	0	0	0	0	0	0	0	0	0	0	0	0	0	0	0
0	0	0	0	0	0	0	0	0	0	0	0	0	0	0	0	0	0	0	0	1	1	0	0	0	0	0	0	0	0	0	0	0	0	0	0	0	0	0	0	0	0	0	0	0	0	0	0	0	0
0	0	0	0	0	0	0	0	0	0	0	0	0	0	0	0	0	0	0	0	0	0	0	0	0	0	0	0	0	0	0	0	0	0	0	0	0	0	0	0	0	0	0	0	0	0	0	0	0	0
0	0	0	0	0	0	0	0	0	0	0	0	0	0	0	0	0	0	0	0	0	0	0	0	0	0	0	0	0	0	0	0	0	0	0	0	0	0	0	0	0	0	0	0	0	0	0	0	0	0
0	0	0	0	0	0	0	0	0	0	0	0	0	0	0	0	0	0	0	0	0	0	0	0	0	0	0	0	0	0	0	0	0	0	0	0	0	0	0	0	0	0	0	0	0	0	0	0	0	0
0	0	0	0	0	0	0	0	0	0	0	0	0	0	0	0	0	0	0	0	0	0	0	0	0	0	0	0	0	0	0	0	0	0	0	0	0	0	0	0	0	0	0	0	0	0	0	0	0	0
0	0	0	0	0	0	0	0	0	0	0	0	0	0	0	0	0	0	0	0	0	0	0	0	0	0	0	0	0	0	0	0	0	0	0	0	0	0	0	0	0	0	0	0	1	0	0	0	0	0
0	0	0	0	0	0	0	0	0	0	0	0	0	0	0	0	0	0	0	0	0	0	0	0	0	0	0	0	0	0	0	0	0	0	0	0	0	0	0	0	0	0	0	0	0	0	0	0	0	0
0	0	0	0	0	0	0	0	0	0	0	0	0	0	0	0	0	0	0	0	0	0	0	0	0	0	0	0	0	0	0	0	0	0	0	0	0	0	0	0	0	0	0	0	0	0	0	1	0	0
0	0	0	0	0	0	0	0	0	0	0	0	0	0	0	0	0	0	0	0	0	0	0	0	0	0	0	0	0	0	0	0	0	0	0	0	0	0	0	0	0	0	0	0	0	0	0	0	0	0
0	0	0	0	0	0	0	0	0	0	0	0	0	0	0	0	0	0	0	0	0	0	0	0	0	0	0	0	0	0	0	0	0	0	0	0	0	0	0	0	0	0	0	0	0	0	0	0	0	0
0	0	0	0	1	0	0	0	0	0	0	0	0	0	0	0	0	0	0	0	0	0	0	0	0	0	0	0	0	0	1	0	0	0	0	0	0	0	0	0	0	0	0	0	0	0	0	0	0	0
0	0	0	0	0	0	0	0	0	0	0	0	0	0	0	0	0	0	0	0	0	0	0	0	0	0	0	0	0	0	0	0	0	0	0	0	0	0	0	0	0	0	0	0	0	0	0	0	0	0
0	0	0	0	0	0	0	0	0	0	0	0	0	0	0	0	0	0	0	0	0	0	0	0	0	0	0	0	0	0	0	0	0	0	0	0	0	0	0	0	0	0	0	0	0	0	0	0	0	0
0	0	0	0	0	0	0	0	0	0	0	0	0	1	0	0	0	0	0	0	0	0	0	0	0	0	0	0	0	0	0	0	0	0	0	0	0	1	0	0	0	0	0	0	0	0	0	0	0	0
0	0	0	0	0	0	0	0	0	0	0	0	0	0	0	1	0	0	0	0	0	0	0	0	0	0	0	0	0	0	0	0	0	0	0	0	0	0	0	0	0	0	0	1	0	0	0	0	0	0
0	0	0	0	0	0	0	0	0	0	0	0	0	0	0	0	0	0	0	0	0	0	0	0	0	0	0	0	0	0	0	0	0	0	0	0	0	0	0	0	0	0	0	0	0	0	0	0	0	0
0	0	0	0	0	0	0	0	0	0	0	0	0	0	0	0	0	1	0	0	0	0	0	0	0	0	0	0	0	0	0	0	0	0	0	0	0	0	0	0	0	0	0	0	0	0	0	0	0	0
0	0	0	0	0	0	0	0	0	0	0	0	0	0	0	0	0	0	0	0	0	0	0	0	0	0	0	0	0	0	0	0	0	0	0	0	0	0	0	0	0	0	0	0	0	0	0	0	0	0
0	0	0	0	0	0	0	0	0	0	1	0	0	0	0	0	0	0	0	0	0	0	0	0	0	0	0	0	0	0	0	0	0	0	0	0	0	0	0	0	0	0	0	0	0	0	0	0	0	0
0	0	0	0	0	0	0	0	0	0	0	0	0	0	0	0	0	0	0	0	0	0	0	0	0	1	0	0	0	0	0	0	0	0	0	0	0	0	0	0	0	0	0	0	0	0	0	0	0	0
0	0	0	0	0	0	0	0	0	0	0	0	0	0	0	0	0	0	0	0	0	0	0	0	0	0	0	0	0	0	1	0	0	0	0	0	0	0	0	0	0	0	0	0	0	0	0	0	0	0
0	0	0	0	0	0	0	0	0	0	0	0	0	0	0	0	0	0	0	0	0	0	0	0	0	0	0	0	0	0	0	0	0	0	0	0	0	0	0	0	0	0	0	0	0	0	0	0	0	0
0	0	0	0	0	0	0	0	0	0	0	0	0	0	0	0	0	0	0	0	0	0	0	0	0	0	0	0	0	0	0	0	0	0	0	0	0	0	0	0	0	0	0	0	0	0	0	0	0	0
0	0	0	0	0	0	0	0	0	0	0	0	0	0	0	0	0	0	0	0	0	0	0	0	0	0	0	0	0	0	0	0	0	0	0	0	0	0	0	0	0	0	0	0	0	0	0	0	0	0
0	0	0	0	0	0	0	0	0	0	0	0	0	0	0	0	0	0	0	0	0	0	0	0	0	0	0	0	0	0	0	0	0	0	0	1	0	0	0	0	0	0	0	0	0	0	0	0	0	0
0	0	0	0	0	0	0	0	0	0	0	0	0	0	0	0	0	0	0	0	0	0	0	0	0	0	0	0	0	0	0	0	0	0	0	0	0	0	0	0	0	0	0	0	0	0	0	0	0	0
0	0	0	0	0	0	0	0	0	0	0	0	0	0	0	0	0	0	1	0	0	0	0	0	0	0	0	0	0	0	0	0	0	0	0	0	0	0	0	0	0	0	0	0	0	0	0	0	0	0
0	0	0	0	0	0	0	0	0	1	0	0	0	0	0	0	0	0	0	0	0	0	0	0	0	0	0	0	0	0	0	0	0	0	0	0	0	0	0	0	0	0	0	0	0	0	0	0	0	0
0	0	0	0	0	0	0	0	0	0	0	0	0	0	0	0	0	0	0	0	0	0	0	0	0	0	0	0	0	0	0	0	0	0	0	0	0	0	0	0	0	0	0	0	0	0	0	0	0	0
0	0	0	0	0	0	0	0	0	0	0	1	0	0	0	1	0	0	0	0	0	0	0	0	0	0	0	0	0	0	0	0	0	0	0	0	0	0	0	0	0	0	0	0	0	0	0	0	0	0
0	0	0	0	0	0	0	0	0	0	0	0	0	0	0	0	0	0	0	0	0	0	1	0	0	0	0	0	0	0	0	0	0	0	0	0	0	0	0	0	0	0	0	0	0	0	0	0	0	0
0	0	0	0	0	0	0	0	0	0	0	0	0	0	0	0	0	0	0	0	0	0	0	0	0	0	0	0	0	0	0	0	0	0	0	0	0	0	0	0	0	0	0	0	0	0	0	0	0	0
0	0	0	0	0	0	0	0	0	0	0	0	0	0	0	0	0	0	0	0	0	0	1	1	0	0	0	0	0	0	0	0	0	0	0	0	0	0	0	0	0	0	0	0	0	0	0	0	0	0
0	0	0	0	0	0	0	0	0	0	0	0	0	0	0	0	0	0	0	0	0	0	0	0	0	0	0	0	0	0	0	0	0	0	0	0	0	0	0	0	0	0	0	1	0	0	0	0	0	0
0	0	0	0	0	0	0	0	0	0	0	0	0	0	0	0	0	0	0	0	0	0	0	0	0	0	0	0	0	0	0	0	0	0	0	0	0	0	0	0	0	0	0	0	0	0	0	0	0	0
0	0	0	0	0	0	0	0	0	0	0	0	0	0	0	0	0	0	0	0	0	0	0	0	0	0	0	0	0	0	0	0	0	0	0	0	0	0	0	0	0	0	0	0	0	0	0	0	0	0
0	0	0	0	0	0	0	0	0	0	0	0	0	0	0	0	0	0	0	0	0	0	0	0	0	0	0	0	0	0	0	0	0	0	0	0	0	0	0	0	0	0	0	0	0	0	0	0	0	0
0	0	0	0	0	0	0	0	0	0	0	0	0	0	0	0	0	0	0	0	0	0	0	0	0	0	0	1	0	0	0	0	0	0	0	0	0	0	0	0	0	0	0	0	0	0	0	0	0	0
0	0	0	0	0	0	0	0	0	0	0	0	0	0	0	0	0	0	0	0	0	0	0	0	0	0	0	0	0	0	0	0	0	0	0	0	0	0	0	0	0	0	0	0	0	0	0	0	0	0
0	0	0	0	0	0	0	0	0	0	0	0	0	0	0	0	0	0	0	0	0	0	0	0	0	0	0	0	0	0	0	0	0	0	0	0	0	0	0	0	0	0	0	0	0	0	0	0	0	0
0	0	0	0	0	0	0	0	0	0	0	0	0	0	0	0	0	0	0	0	0	0	0	0	0	0	0	0	0	0	0	0	0	0	0	0	0	0	0	0	0	0	0	0	0	0	0	0	0	0
0	0	0	0	0	0	0	0	0	0	0	0	0	0	0	0	0	0	0	0	0	0	0	0	0	0	0	0	0	0	0	0	0	0	0	0	0	0	0	0	0	0	0	0	0	0	0	0	0	0
0	0	0	1	0	0	0	0	0	0	0	0	0	1	0	0	0	0	0	0	0	0	0	0	0	0	0	0	0	0	0	1	0	0	0	0	0	0	0	0	0	0	0	0	0	0	0	0	0	0
0	0	0	0	0	0	0	0	0	0	0	0	0	0	0	0	0	0	0	0	0	0	0	0	0	0	0	0	0	0	0	0	1	0	0	0	0	0	0	0	0	0	0	0	0	0	0	0	0	0
0	0	0	0	0	0	0	0	0	0	0	0	0	0	0	0	0	0	0	0	0	0	0	0	0	0	0	0	0	0	0	0	0	0	0	0	0	0	0	0	0	0	0	0	0	0	0	0	0	0
[truncated: 1,950 more columns]

## Sheet: PlaceSelectiveNeuron.avg.PlaceS
-3.04348
-0.144928
-0.57971
1.15942
2.89855
3.76812
2.89855
3.33333
2.89855
1.5942
1.5942
1.15942
2.46377
2.02899
2.02899
3.76812
5.07246
5.50725
7.24638
8.11594
7.24638
5.94203
4.63768
5.07246
3.76812
4.2029
3.76812
3.76812
2.89855
5.07246
5.50725
6.81159
7.68116
8.05119
8.8375
8.76349
8.70799
8.22695
8.22695
6.95035
6.52482
6.95035
6.52482
6.09929
6.09929
5.24823
3.97163
6.52482
6.52482
7.80142
9.43765
10.2494
9.34131
9.71868
9.23611
10.4861
10.9028
8.81944
9.65278
10.9028
7.56944
7.15278
9.65278
7.98611
7.98611
7.56944
7.56944
6.31944
5.90278
4.65278
7.56944
7.56944
7.15278
7.56944
8.40278
7.07937
6.19813
8.99887
10.167
9.65986
8.02721
12.1088
10.4762
10.8844
10.4762
10.4762
6.80272
6.80272
6.39456
5.17007
10.068
11.2925
10.8844
11.2925
11.7007
7.61905
6.80272
8.02721
6.39456
5.98639
8.02721
8.02721
7.61905
12.9252
13.3333
11.7007
10.8844
9.2517
3.94558
3.94558
5.98639
9.2517
10.8844
11.7007
12.1088
11.2925
8.02721
8.02721
8.84354
8.43537
8.02721
8.84354
6.80272
5.98639
6.39456
3.94558
3.53741
3.53741
5.98639
8.02721
9.2517
8.43537
10.4762
6.80272
5.98639
5.98639
7.21088
5.98639
7.61905
6.39456
5.98639
5.98639
5.57823
6.39456
7.21088
8.43537
9.2517
9.65986
9.65986
9.65986
8.84354
8.02721
7.61905
6.80272
5.57823
8.84354
11.7007
10.8844
11.2925
11.7007
9.74178
6.53288
8.23895
6.6627
6.73611
6.31944
5.90278
5.90278
8.40278
7.15278
7.98611
10.9028
10.4861
9.65278
9.23611
8.81944
6.73611
5.90278
3.81944
5.90278
5.48611
6.73611
7.98611
7.56797
6.75975
7.21927
7.27098
5.1773
5.1773
4.75177
6.02837
5.1773
6.87943
6.4539
6.87943
5.1773
3.47518
2.19858
3.90071
3.36879
1.77305

## Sheet: PlaceSelectiveNeuron.avg.FaceSt
-0.925926
-3.33067e-16
0.925926
0.925926
0.925926
1.62694
1.21684
0.8
0.0329966
-1.77636e-16
-8.88178e-17
-8.88178e-17
-0.727273
-2.66454e-16
0.363636
0.363636
-0.746104
-0.420779
-0.816234
0.216883
1.25
1.96429
1.96429
5.17857
3.40351
1.97932
1.63283
1.28008
-1.92982
-1.22807
-0.526316
1.57895
1.92982
1.22807
1.57108
0.873563
-0.876588
-1.56806
-0.869277
-1.56614
-1.23437
-1.58056
-1.24991
-0.92354
-0.597175
-0.27646
0.388889
0.0555556
-0.944444
-1.94444
-2.61111
-2.94444
-2.61111
-1.61111
-0.611111
0.722222
1.05556
1.05556
0.722222
1.05556
-0.944444
-0.944444
-0.611111
-0.61362
-0.637634
0.349104
0.335842
0.322581
1.29032
0.322581
0.645161
0.322581
-1.77636e-16
-1.29032
-1.29032
-0.645161
-0.645161
-0.322581
-0.322581
-0.322581
-1.6129
-1.6129
-1.29032
-1.29032
-1.29032
-1.29032
-0.645161
-1.6129
-1.29032
-0.322581
-0.322581
-1.6129
-1.29032
-1.6129
-2.90323
-3.54839
-2.90323
-2.90323
-2.58065
-1.93548
0
-0.645161
0.645161
0.322581
0.322581
-1.29032
-0.645161
-1.93548
-0.967742
-1.6129
-1.29032
-0.967742
-1.6129
-1.93548
-0.322581
0.322581
-3.9968e-16
0.322581
-2.66454e-16
-1.29032
-1.93548
-2.25806
-1.6129
-0.967742
-0.645161
-0.645161
-0.967742
-0.322581
-0.322581
0.322581
0.967742
2.58065
0.967742
0.645161
-4.44089e-17
-0.645161
-0.645161
0.322581
0.967742
0.967742
0.967742
0.322581
1.29032
1.77636e-16
0.322581
0.322581
1.29032
-0.322581
-4.44089e-17
-0.322581
0.645161
-0.645161
-4.44089e-17
0.967742
1.93548
1.6129
2.25806
2.58065
2.90323
2.90323
2.58065
2.59792
1.63159
0.347964
-0.285211
-0.928962
-0.601093
0.0546448
0.0546448
-0.273224
0.0546448
-0.928962
-0.928962
-0.928962
-0.601093
-0.273224
0.0546448
0.710383
1.03825
1.03825
1.36612
0.710383
0.0546448
-0.601093
-1.25683
-0.928962
-0.938616
-1.27067
-0.946995
-0.956648
-0.944444
1.05556
1.72222
1.38889
1.06252
-0.597175
-1.90659
-2.21601
-0.847458
0.0847458
1.63842

## Sheet: PlaceSelectiveNeuron.se.FaceSti
3.04429
2.4539
1.86396
3.40435
3.84878
3.04429
2.49489
2.88697
2.95514
4.28861
1.68164
2.39481
2.92125
2.81715
2.51645
2.95514
3.02177
3.05454
0.463174
2.96694
2.49804
3.98269
4.64019
2.4586
2.96694
5.05294
1.71341
2.31542
1.65643
2.47573
2.47573
3.00493
3.35454
4.70285
2.8407
0.46613
4.08855
2.41526
2.37589
1.69904
2.35558
2.31589
2.88992
1.62838
2.37447
2.80168
3.67412
3.27087
2.70234
1.61453
0.461715
0.461715
2.33578
2.29644
2.37447
2.80168
2.76896
4.50724
2.92889
2.37447
2.37447
3.27087
0.461715
2.76896
3.72339
2.37299
3.19062
2.72386
2.78782
2.81926
4.21795
1.69591
3.10665
2.17939
2.25882
1.58857
1.74711
4.39586
2.29751
2.75603
1.74711
1.58857
2.25882
2.29751
3.10665
1.69591
1.58857
2.29751
3.21813
1.64312
2.21946
3.07815
2.29751
0.46054
2.33555
1.74711
0.46054
0.46054
2.29751
2.33555
2.37299
3.16827
3.8163
0.46054
3.83933
1.58857
2.29751
1.69591
2.17939
2.29751
3.07815
0.46054
2.17939
2.65836
0.46054
2.69131
3.4348
3.13489
2.25882
1.58857
2.40985
1.74711
2.25882
1.69591
2.88111
3.19062
2.21946
2.33555
0.46054
4.2388
3.2454
3.19062
3.13489
3.51093
0.46054
2.72386
2.29751
2.21946
3.48574
2.81926
4.09066
2.25882
2.33555
2.75603
3.90759
1.64312
2.91154
2.37299
3.76983
1.58857
2.21946
2.33555
3.53595
2.33555
2.85035
3.4348
5.32612
3.9105
3.13489
3.21813
3.88497
4.197
3.56477
3.32551
1.65674
2.27732
2.84202
1.65674
4.33492
2.77824
2.39245
2.35469
3.25
2.39245
2.7458
2.27732
2.77824
2.84202
2.77824
4.18773
2.81031
2.77824
3.07345
1.65674
2.71297
1.70997
1.65674
3.46143
1.72372
2.33578
2.37447
1.7758
4.26557
4.13026
3.99797
1.61453
0.464393
0.464393
3.7287
2.88816
3.59396

## Sheet: PlaceSelectiveNeuron.se.PlaceSt
0.514025
2.26015
2.19225
4.86311
2.19225
4.0424
4.58269
3.60493
4.07962
3.02498
3.47685
3.02498
4.69742
3.64662
4.44878
3.12333
3.07454
6.1064
5.72015
5.64031
4.9859
5.01088
4.48263
3.60493
3.52006
5.13846
2.12217
4.80053
2.97458
3.68784
4.51623
4.80053
5.93057
5.42832
4.48263
5.61407
6.97206
5.15293
4.37487
5.04992
5.64035
5.4306
4.85098
5.66651
3.61131
5.34828
4.50806
5.19428
3.57013
7.09685
4.44196
6.20914
6.15138
4.43154
4.99094
6.31489
5.24545
6.76223
6.40591
4.10956
5.39955
5.92261
3.53356
4.43154
6.00854
4.03701
6.61526
2.86429
4.39876
4.59194
3.49236
5.0486
6.40591
4.52846
4.03701
4.001
6.40591
4.91519
3.29637
6.84191
5.09661
5.49266
2.98704
6.43812
5.04069
6.19591
5.89596
2.84114
4.86729
5.12435
5.04069
3.96914
7.14991
4.8981
4.61786
5.30897
5.22219
3.89707
4.49278
6.26831
4.03992
3.96914
7.01515
4.29935
6.14999
7.41638
4.39713
4.39713
3.50475
4.86729
3.89707
4.33219
6.56799
8.31889
5.4147
4.82792
4.67884
6.1269
3.46408
5.3621
6.10373
4.42924
5.04069
4.39713
3.50475
5.69026
5.61504
2.1957
3.96914
3.54496
7.42496
8.45409
4.14382
2.93921
5.3356
3.62403
6.24566
3.96914
4.29935
5.14013
5.12435
4.73903
3.38126
5.30298
4.10948
6.31337
5.30897
4.85718
5.0125
4.42924
6.26831
6.19591
3.89707
4.36478
3.96914
5.06873
4.42924
8.10046
6.91089
2.89059
5.38846
4.67884
5.18997
4.14318
4.80501
4.07271
4.77479
4.89455
3.65438
4.74438
5.72377
3.49236
6.15138
6.61526
4.43154
5.37267
2.81331
5.18997
4.33245
3.57428
3.57428
5.01985
5.63671
6.19826
5.7385
2.84371
4.51059
5.06959
5.39726
2.10038
2.94589
4.0067
7.27144
5.61667
5.45986
2.02875
4.47769
5.56376
3.04463
2.94589
4.54326

## Sheet: FaceSelectiveNeuron.se.PlaceSti
5.55708
8.71455
5.80807
5.45321
6.57255
6.46669
4.79794
9.78739
5.77061
5.91127
4.9834
5.64975
6.68754
5.90459
6.17342
6.22432
4.83615
5.68917
7.98813
5.50241
4.44525
6.50722
4.77322
4.47912
4.20045
3.86809
5.39139
5.42542
6.41977
4.34656
4.09588
3.64591
4.61215
3.68714
5.02674
5.6088
4.08291
4.62628
5.46963
6.45978
4.5619
3.56713
5.25906
5.58801
6.01066
4.68978
3.44051
6.50541
5.79586
3.44051
5.25487
2.60216
4.12011
2.99239
4.6858
3.97711
3.53219
3.53219
3.53219
3.49097
5.09048
3.97408
5.03329
4.18978
4.70763
2.79222
4.583
5.75864
5.63906
2.94362
3.55432
4.25548
3.63485
1.95041
3.57293
3.63485
7.07532
4.07731
5.44478
3.59717
2.92092
5.057
3.61482
2.82221
5.09688
3.32908
4.57726
2.71992
4.18028
4.96348
5.87161
4.07518
2.82221
3.61482
4.14624
3.57539
4.07731
2.69642
4.99195
4.11192
4.0424
4.59807
3.65381
3.61482
4.51491
2.814
3.41316
2.86392
3.97166
1.98754
4.14624
2.814
4.0424
2.91298
4.45169
4.18028
4.70502
4.11192
4.66923
4.59807
5.59981
4.10981
3.61482
4.21405
5.09688
4.11192
5.4792
4.21405
6.5342
2.91298
3.57539
1.93145
3.97166
5.15163
4.11192
3.65381
3.49522
4.0424
3.61482
3.57539
5.02026
4.0424
3.61482
3.49522
3.41316
2.65862
4.04025
1.93145
5.01277
6.17649
4.84792
4.98442
2.91298
5.12461
4.50465
4.56714
2.91298
2.814
4.07731
4.90604
6.03821
4.96348
2.94362
5.60581
3.69246
2.79222
1.95041
2.89404
7.69512
3.65306
6.47539
5.03688
3.65306
5.71554
5.7324
4.48726
6.00372
5.25946
6.12308
4.25832
5.01408
3.90056
4.42228
5.39418
2.94362
4.29603
2.91985
6.25828
3.7257
3.6858
3.02465
6.00635
2.97007
4.0781
2.02212
2.92523
3.64545
3.64545
5.9569
4.39236
4.15605

## Sheet: FaceSelectiveNeuron.se.FaceStim
5.55222
5.19567
7.45057
4.39153
5.1935
4.68701
5.88339
4.25842
5.4099
5.21568
5.92265
3.81444
6.65521
6.56759
5.96073
5.57632
4.76782
5.03197
5.15545
5.7039
6.95387
5.52987
3.5536
7.28822
6.45178
6.03578
4.77092
5.55971
6.80231
4.54825
5.63763
6.6356
4.86842
5.62087
6.28225
6.71709
5.31179
7.31347
5.22847
6.39936
6.59669
5.12162
5.22518
5.76498
5.89093
4.81759
5.40587
5.65978
6.99504
5.68521
6.74591
6.21998
7.24021
5.29259
6.34113
8.48279
5.29029
6.55407
5.4751
6.06195
7.06074
6.10265
6.12179
6.22194
6.56496
5.7403
5.59787
8.19717
5.81657
4.55254
7.95425
6.77905
5.90823
8.11245
7.19018
5.53864
6.23142
6.79831
6.58978
6.56773
5.56425
5.46475
5.72046
7.45497
7.40753
6.54866
6.65631
7.44314
7.06653
6.82419
5.8633
7.38909
7.37715
8.11631
6.03958
6.54388
6.25238
6.30761
8.23489
6.66869
7.23786
7.31717
5.93799
8.85702
6.99211
6.34446
7.31056
8.36914
8.87369
5.63836
7.3887
7.23197
5.34428
7.05929
7.40638
6.45949
7.86294
7.20321
7.12942
5.55863
6.44009
7.05405
9.02775
7.17117
6.01553
6.96481
6.0457
8.37287
7.5595
6.20949
8.22764
4.67091
6.85703
7.89037
7.26218
9.89786
6.03629
6.41443
6.42639
5.90678
7.71068
5.94277
7.59627
7.46565
6.16952
4.88571
7.86908
8.05618
7.53615
5.2536
7.48352
7.26883
4.90777
8.89034
6.24191
6.079
6.5621
8.41521
7.24415
5.51292
6.64777
7.45383
6.86946
6.93868
5.69065
5.74946
7.08304
7.14376
5.64348
5.37962
5.7377
6.55416
7.05395
5.48213
5.32886
6.56871
6.21951
6.57854
5.80008
7.38062
4.82239
4.9632
6.60573
6.94905
5.20983
5.24859
4.49706
5.46227
5.71716
4.74898
5.812
5.7963
6.26909
4.91865
4.37131
5.7012
5.76441
7.09358
5.84237
3.64352
6.56539

## Sheet: FaceSelectiveNeuron.avg.FaceSti
9.5679
7.87037
7.22222
7.59259
9.44444
6.84175
9.3771
8.633
9.70034
6.72727
8.18182
8.90909
10.7273
10.7273
12.5455
12.1818
9.5184
9.38745
9.25
8.75541
6.84524
9.34524
10.7738
10.7738
10.741
13.5528
12.4361
9.22034
9.18129
10.5848
8.83041
8.12865
11.9883
12.3392
11.9155
15.3273
15.2726
14.8369
15.7339
14.3189
12.2026
12.5001
11.3055
9.51488
9.75819
10.9902
11.8889
11.2222
12.2222
11.5556
10.2222
9.88889
10.2222
11.5556
11.8889
12.5556
12.8889
12.8889
12.5556
12.8889
12.2222
11.5556
12.5556
11.1369
10.7505
12.6115
12.5262
10.1613
13.7097
15.9677
14.0323
17.2581
19.5161
15.6452
15
17.2581
14.3548
15
14.6774
12.7419
10.1613
10.4839
12.0968
13.3871
15
16.2903
16.2903
15.3226
14.3548
15
16.9355
17.5806
15.6452
15.9677
14.0323
12.7419
13.7097
14.3548
16.2903
19.8387
18.2258
19.8387
19.5161
17.9032
17.2581
20.8065
19.1935
19.1935
21.129
21.4516
17.9032
17.9032
19.5161
18.5484
17.2581
20.8065
18.871
17.5806
16.9355
16.6129
16.6129
17.2581
17.2581
18.5484
18.2258
17.2581
17.9032
18.2258
20.1613
18.871
17.5806
17.9032
18.5484
19.1935
21.4516
19.1935
17.9032
16.2903
14.6774
13.7097
18.2258
19.1935
19.1935
15
17.5806
16.2903
16.6129
15
17.5806
15.6452
13.0645
17.5806
18.871
16.9355
18.871
22.0968
16.9355
15.9677
17.9032
16.6129
15.3226
16.1015
17.166
15.9778
17.7456
17.541
15.9016
14.918
14.5902
10.9836
11.9672
11.3115
12.623
13.9344
15.9016
14.5902
13.9344
16.2295
13.6066
11.3115
11.3115
12.2951
9.34426
10
8.36066
6.39344
5.76557
4.79344
5.14918
6.81639
7.16667
6.16667
5.5
5.5
4.87345
6.61412
8.00452
7.6887
9.43503
10.452
8.75706

## Sheet: FaceSelectiveNeuron.avg.PlaceSt
7.6087
5.25362
6.44928
7.31884
3.84058
7.31884
8.18841
6.01449
5.14493
4.71014
2.97101
3.84058
4.71014
4.71014
4.27536
3.4058
2.97101
2.53623
1.66667
2.97101
1.66667
0.362319
-0.507246
-0.942029
-1.37681
-1.37681
0.362319
-0.0724638
-0.0724638
-1.81159
-1.81159
-4.42029
-3.55072
-3.10823
-2.23096
-2.22325
-0.494912
0.35461
0.35461
-0.496454
-0.921986
-1.34752
-1.77305
-1.77305
-1.77305
-0.070922
-0.070922
-1.77305
-1.77305
-2.19858
-3.94001
-5.66371
-4.44415
-4.90898
-4.51389
-4.93056
-4.51389
-5.76389
-4.51389
-3.68056
-2.01389
-1.59722
-0.763889
-2.84722
-2.84722
-2.43056
-1.59722
-2.84722
-2.01389
-2.01389
-3.68056
-5.76389
-5.34722
-5.34722
-2.84722
-2.85771
-1.21003
-0.803855
-1.22251
-2.10884
-2.51701
-3.33333
-3.33333
-3.33333
-4.55782
-4.55782
-4.14966
-3.33333
-1.70068
-2.10884
-2.10884
-2.51701
-3.33333
-4.96599
-5.37415
-4.96599
-3.7415
-3.7415
-3.33333
-2.92517
-3.33333
-4.55782
-3.7415
-4.55782
-5.37415
-5.78231
-5.37415
-7.0068
-6.19048
-6.59864
-5.78231
-6.59864
-4.96599
-4.96599
-4.55782
-4.55782
-2.92517
-3.33333
-2.10884
-1.29252
-1.70068
-2.51701
-2.92517
-4.14966
-3.7415
-3.33333
-2.10884
-2.92517
-3.33333
-5.37415
-5.37415
-5.37415
-4.55782
-4.55782
-3.7415
-3.7415
-5.37415
-5.78231
-4.55782
-4.14966
-4.55782
-4.55782
-4.55782
-6.19048
-5.78231
-6.59864
-6.19048
-5.37415
-3.7415
-4.14966
-3.7415
-3.7415
-3.7415
-4.14966
-4.96599
-4.96599
-4.96599
-4.55782
-3.7415
-2.10884
-2.11536
-1.68821
-2.91071
-4.95805
-7.01389
-7.01389
-5.76389
-5.76389
-4.09722
-2.84722
-2.43056
-3.26389
-1.59722
-2.01389
-0.763889
0.0694444
0.486111
-0.763889
-0.347222
-1.18056
-1.18056
-1.18056
-2.01389
-2.79374
-4.00798
-3.52009
-5.14214
-4.68085
-5.10638
-2.97872
-4.68085
-3.82979
-4.25532
-4.25532
-5.95745
-5.53191
-4.68085
-3.40426
-2.97872
-2.23404
-0.992908

[truncated: 2 more sheets: FaceSelectiveNeuron.raster.Plac, FaceSelectiveNeuron.raster.Face]
