# Supplementary material for: Single-neuron correlates of visual consciousness in human lateral occipital complex
Source: Nat Commun. 2025 Dec 15;16:11008. doi: 10.1038/s41467-025-67077-w (PMC12705761; doi:10.1038/s41467-025-67077-w)
Supplement: Supplementary file 4 — Source Data [file 41467_2025_67077_MOESM4_ESM.zip › SourceData/Figure6B.xlsx]

## Sheet: A2.matrix.FaceStimulus
0.312381	0.323387	0.32856	0.319753	0.303082	0.293027	0.294175	0.297433	0.29275	0.279625	0.266056	0.26155	0.267943	0.278715	0.284738	0.2837	0.278513	0.273474	0.272411	0.274471	0.272452	0.262217	0.247272	0.233849	0.225767	0.225541	0.226567	0.223826	0.220171	0.220515	0.225321	0.231825	0.236717	0.238923	0.238356	0.237968	0.239663	0.241912	0.240221	0.233048	0.22219	0.210772	0.199904	0.190387	0.181922	0.173243	0.163247	0.15488	0.15266	0.159804
0.306253	0.315737	0.322977	0.31939	0.308547	0.301563	0.304126	0.309133	0.307901	0.298525	0.286895	0.280247	0.28031	0.282392	0.282693	0.281282	0.27931	0.277195	0.27791	0.283502	0.289745	0.290134	0.280945	0.262752	0.243879	0.237477	0.240044	0.242838	0.246202	0.254369	0.268127	0.281377	0.287198	0.282319	0.268682	0.252548	0.240065	0.233745	0.230829	0.227424	0.222142	0.214582	0.206598	0.200621	0.195145	0.185176	0.170379	0.157256	0.1532	0.158923
0.254888	0.261733	0.269124	0.269428	0.263651	0.258893	0.261092	0.265926	0.2671	0.261987	0.253996	0.247546	0.243747	0.239768	0.236247	0.235026	0.235624	0.235484	0.23678	0.243816	0.255161	0.263976	0.264225	0.255736	0.245624	0.24369	0.249463	0.257366	0.267183	0.281884	0.303279	0.324724	0.336454	0.33151	0.311714	0.286045	0.26466	0.253325	0.250783	0.251764	0.252094	0.248145	0.241667	0.236476	0.230166	0.215305	0.192841	0.173706	0.169011	0.178109
0.175307	0.178377	0.182501	0.183958	0.181597	0.177687	0.175995	0.1765	0.176801	0.174898	0.17146	0.168148	0.165194	0.161638	0.159106	0.159009	0.160069	0.159885	0.159586	0.16294	0.170166	0.177512	0.181225	0.181827	0.182251	0.185591	0.192972	0.204011	0.218303	0.235627	0.255923	0.276529	0.292215	0.297723	0.292022	0.280666	0.271152	0.26743	0.269027	0.273629	0.27775	0.276056	0.266806	0.253609	0.237683	0.21746	0.195459	0.179964	0.17808	0.188743
0.16571	0.168151	0.171896	0.175436	0.176426	0.174189	0.170866	0.169418	0.168987	0.167125	0.162773	0.157856	0.153806	0.150688	0.148751	0.14786	0.146835	0.144672	0.141897	0.14093	0.142266	0.144366	0.145749	0.14761	0.151248	0.157226	0.166429	0.180543	0.199135	0.219581	0.239502	0.259689	0.280091	0.298198	0.310663	0.319153	0.326803	0.33289	0.336432	0.339425	0.342537	0.340355	0.3268	0.303502	0.275651	0.248469	0.225513	0.210212	0.203215	0.202148
0.221321	0.225659	0.232094	0.238455	0.242736	0.243773	0.243715	0.245622	0.246917	0.243069	0.232329	0.219779	0.210597	0.205112	0.200966	0.195578	0.188588	0.181298	0.175418	0.171913	0.169523	0.166048	0.161721	0.159524	0.161534	0.167053	0.175017	0.186611	0.203238	0.223417	0.244383	0.266206	0.289387	0.311921	0.331474	0.349147	0.364869	0.372544	0.370658	0.365602	0.364652	0.364624	0.357066	0.338193	0.311325	0.283228	0.259526	0.242276	0.229264	0.216579
0.239094	0.24376	0.250632	0.256869	0.261649	0.264104	0.266314	0.270482	0.273335	0.269812	0.257796	0.243197	0.23275	0.227081	0.222785	0.215752	0.205969	0.195947	0.188509	0.183761	0.179895	0.174498	0.16823	0.164036	0.163902	0.166523	0.170399	0.176657	0.187806	0.202884	0.218934	0.23515	0.252309	0.268871	0.284023	0.298686	0.311319	0.314098	0.30624	0.295933	0.293369	0.296986	0.298222	0.289794	0.272331	0.251731	0.234302	0.22139	0.210261	0.197502
0.172958	0.175218	0.178476	0.18093	0.182897	0.184163	0.185888	0.189074	0.191982	0.192296	0.188456	0.182331	0.177177	0.174379	0.17326	0.171609	0.169012	0.165905	0.162989	0.160095	0.158213	0.157409	0.156723	0.15559	0.154364	0.153382	0.153783	0.157359	0.164533	0.171987	0.176149	0.177741	0.180011	0.183863	0.18872	0.193619	0.196967	0.195202	0.188997	0.183359	0.183683	0.188222	0.191537	0.189617	0.183473	0.177236	0.173817	0.172202	0.169555	0.164476
0.10941	0.11085	0.112234	0.112611	0.112969	0.114602	0.118922	0.124894	0.129181	0.131577	0.132609	0.131449	0.128347	0.125027	0.123758	0.125368	0.130012	0.136194	0.141169	0.143649	0.146076	0.149976	0.153281	0.15368	0.151445	0.148682	0.147822	0.149871	0.153548	0.1552	0.151783	0.144127	0.135645	0.1298	0.127803	0.128501	0.129618	0.129447	0.128415	0.128982	0.13296	0.139111	0.146237	0.154585	0.163989	0.17459	0.185858	0.196568	0.204066	0.206215
0.105206	0.108372	0.111531	0.112863	0.11342	0.116145	0.12355	0.132413	0.136368	0.136092	0.134867	0.132133	0.127143	0.120877	0.115848	0.113556	0.115118	0.120076	0.125992	0.130904	0.135884	0.140971	0.144562	0.145434	0.144991	0.144878	0.146366	0.149122	0.152399	0.154579	0.153852	0.148701	0.139845	0.131398	0.127715	0.129075	0.132321	0.134471	0.135351	0.137236	0.14196	0.149042	0.159932	0.176366	0.196308	0.21646	0.235192	0.252796	0.266797	0.272486
0.131701	0.13491	0.139099	0.142116	0.143821	0.14682	0.153471	0.160467	0.161651	0.157393	0.151774	0.146052	0.139447	0.132056	0.125353	0.12078	0.119239	0.120403	0.123565	0.128384	0.135273	0.141917	0.146555	0.150315	0.155814	0.16297	0.17056	0.177552	0.185003	0.193036	0.19932	0.199866	0.194722	0.188823	0.186395	0.186009	0.185058	0.182754	0.179553	0.176619	0.17566	0.177142	0.182259	0.191276	0.20376	0.218886	0.234926	0.249529	0.258503	0.26039
0.144647	0.144584	0.146654	0.150569	0.154529	0.159214	0.16606	0.173433	0.176601	0.174458	0.16918	0.162684	0.154806	0.14642	0.139775	0.137551	0.139701	0.143574	0.148037	0.154808	0.164963	0.175165	0.182988	0.191364	0.203498	0.217737	0.230926	0.242501	0.256115	0.272977	0.288118	0.294559	0.292999	0.290042	0.288076	0.282554	0.271801	0.259147	0.246333	0.233716	0.223128	0.216412	0.213882	0.213717	0.216709	0.224814	0.235699	0.243608	0.243113	0.238687
0.126771	0.125419	0.126204	0.129971	0.135174	0.141488	0.149679	0.159178	0.167022	0.171805	0.173919	0.173428	0.169529	0.163493	0.159302	0.161228	0.169079	0.178956	0.189081	0.202545	0.221089	0.239605	0.25326	0.264216	0.277095	0.290842	0.302728	0.313346	0.328738	0.351342	0.374659	0.387989	0.389592	0.385852	0.379613	0.36643	0.346339	0.3256	0.307792	0.292336	0.28038	0.274022	0.273765	0.276193	0.277961	0.278162	0.277092	0.27421	0.267119	0.2588
0.11521	0.115847	0.118583	0.123822	0.130264	0.13728	0.145461	0.154925	0.164178	0.172706	0.180528	0.185812	0.185713	0.181149	0.177899	0.181953	0.192938	0.206571	0.220667	0.238546	0.261421	0.282414	0.295125	0.302152	0.31086	0.321126	0.329658	0.336971	0.35065	0.375028	0.404102	0.42523	0.434216	0.43688	0.437348	0.431697	0.419411	0.407258	0.399319	0.39309	0.388725	0.389287	0.396788	0.406529	0.409969	0.402956	0.389634	0.376276	0.364163	0.352429
0.153349	0.15841	0.167059	0.178733	0.190448	0.200281	0.207782	0.213354	0.21664	0.219313	0.222659	0.225167	0.222208	0.214176	0.207429	0.208435	0.215972	0.225689	0.234849	0.24512	0.25644	0.264509	0.26604	0.264983	0.268057	0.274682	0.280416	0.284985	0.294692	0.31416	0.339516	0.361667	0.377717	0.392504	0.409301	0.424303	0.433933	0.441913	0.450405	0.456059	0.458724	0.462691	0.471138	0.480015	0.481429	0.472708	0.458253	0.443574	0.430901	0.420127
0.238419	0.247686	0.26288	0.282557	0.301976	0.317141	0.325546	0.327026	0.323221	0.318376	0.315553	0.314079	0.308501	0.297086	0.285054	0.278757	0.277937	0.278194	0.275415	0.269452	0.261794	0.254982	0.250553	0.247875	0.24574	0.242445	0.237792	0.234145	0.234882	0.241096	0.249989	0.257821	0.264839	0.274019	0.286674	0.300372	0.311303	0.319697	0.326943	0.331965	0.334567	0.33627	0.338157	0.338803	0.335737	0.329629	0.323087	0.317339	0.313042	0.311172
0.342183	0.349445	0.364242	0.384773	0.404581	0.418119	0.423478	0.422252	0.417988	0.412577	0.408573	0.40601	0.399727	0.384474	0.365287	0.35168	0.346634	0.343504	0.334977	0.320644	0.30513	0.295566	0.295489	0.298264	0.29502	0.282731	0.267018	0.254927	0.248777	0.245293	0.239743	0.230804	0.222723	0.219351	0.220161	0.221805	0.220963	0.216818	0.21253	0.210918	0.213163	0.217395	0.220494	0.221016	0.219748	0.22066	0.226389	0.233514	0.237862	0.240497
0.388776	0.387645	0.394802	0.409094	0.421088	0.423757	0.417616	0.407499	0.396829	0.383352	0.369418	0.357718	0.345394	0.326052	0.304143	0.289647	0.285604	0.283737	0.277122	0.267938	0.261575	0.26247	0.271294	0.280899	0.283308	0.275996	0.265164	0.258054	0.256311	0.254678	0.247028	0.233091	0.220217	0.214175	0.212477	0.209158	0.20121	0.189156	0.177853	0.172161	0.174634	0.183055	0.192467	0.199649	0.205247	0.214736	0.230985	0.246526	0.252424	0.250462
0.259627	0.254267	0.253681	0.257825	0.260589	0.25738	0.248884	0.238603	0.228662	0.216984	0.204596	0.193828	0.184927	0.175675	0.168393	0.166778	0.170421	0.173838	0.174085	0.173606	0.176066	0.183365	0.195053	0.206671	0.214315	0.216836	0.217191	0.218212	0.22009	0.218786	0.210982	0.198439	0.189131	0.188299	0.191884	0.192805	0.188951	0.181054	0.17275	0.167371	0.166596	0.168436	0.170507	0.171964	0.174678	0.181661	0.193089	0.201633	0.201052	0.194277
0.129232	0.124623	0.120991	0.118792	0.116374	0.11241	0.107332	0.102266	0.0979608	0.0936052	0.0891928	0.0857289	0.08461	0.0862738	0.0910374	0.0982407	0.106093	0.112454	0.117065	0.121333	0.127104	0.134977	0.144599	0.153929	0.162436	0.170298	0.177607	0.182866	0.184764	0.181555	0.173502	0.163486	0.158187	0.161626	0.16963	0.175636	0.178558	0.178429	0.176778	0.173865	0.169165	0.161166	0.152084	0.145922	0.145469	0.149079	0.153383	0.153312	0.147825	0.140425
0.0956981	0.092111	0.0881043	0.0841598	0.080088	0.0759773	0.0726618	0.0705428	0.0692508	0.0679763	0.0670399	0.0675537	0.0704938	0.0756994	0.0825546	0.0901966	0.0977981	0.104816	0.111741	0.119628	0.129086	0.138655	0.146944	0.15361	0.16183	0.173939	0.188136	0.198677	0.20187	0.197973	0.191254	0.186286	0.187054	0.193261	0.200304	0.204107	0.205918	0.206307	0.205805	0.202242	0.1935	0.180317	0.16899	0.165603	0.170081	0.175657	0.177149	0.172907	0.166287	0.1604
0.112055	0.109323	0.106203	0.103073	0.0996781	0.0964979	0.0948075	0.0947887	0.0949272	0.0942431	0.0941416	0.0960889	0.0997013	0.103682	0.108287	0.114447	0.122456	0.131813	0.142603	0.155494	0.169345	0.180202	0.186007	0.18918	0.196266	0.2111	0.230728	0.247021	0.253847	0.251684	0.247296	0.247315	0.253699	0.262405	0.268437	0.26999	0.270074	0.26974	0.268198	0.261768	0.247988	0.23041	0.217726	0.216375	0.223566	0.229094	0.226349	0.216953	0.207765	0.201017
0.133268	0.131192	0.129071	0.127137	0.124778	0.122672	0.122819	0.125178	0.127034	0.127162	0.127621	0.129643	0.13123	0.130567	0.130104	0.13327	0.140778	0.150733	0.162055	0.174951	0.186803	0.192695	0.19187	0.189666	0.192412	0.202149	0.216383	0.230386	0.239086	0.241069	0.240551	0.243156	0.250218	0.259165	0.267302	0.274137	0.281574	0.289625	0.294745	0.29207	0.279767	0.26307	0.250143	0.246596	0.250013	0.250592	0.241475	0.226703	0.214446	0.205571
0.156621	0.152252	0.147457	0.143159	0.138984	0.135225	0.133922	0.135166	0.136268	0.135335	0.133717	0.132713	0.130971	0.127063	0.123531	0.123467	0.126889	0.131146	0.135244	0.14004	0.144411	0.145227	0.142226	0.138938	0.138548	0.141416	0.146508	0.152819	0.158199	0.161294	0.164313	0.170715	0.180632	0.192261	0.204084	0.216239	0.230672	0.248282	0.264682	0.273236	0.270892	0.262449	0.255178	0.253406	0.255007	0.251166	0.236184	0.215605	0.198477	0.186908
0.168284	0.161981	0.155235	0.149737	0.144866	0.139817	0.135533	0.132853	0.130562	0.126972	0.122321	0.117919	0.114077	0.110639	0.108519	0.108107	0.108238	0.10735	0.105876	0.105642	0.10703	0.10838	0.108709	0.108737	0.109522	0.111223	0.113408	0.116037	0.118649	0.121197	0.125138	0.132326	0.142108	0.152851	0.163373	0.174342	0.18827	0.207244	0.227903	0.244075	0.251744	0.253849	0.25474	0.256642	0.258894	0.257419	0.248824	0.235284	0.222277	0.213648
0.152176	0.147743	0.143198	0.139895	0.137192	0.13402	0.130166	0.126607	0.122968	0.118435	0.113028	0.108142	0.104942	0.104271	0.105762	0.10759	0.107712	0.10626	0.10543	0.107761	0.113385	0.120203	0.126451	0.132748	0.140803	0.151157	0.161461	0.169149	0.173569	0.177153	0.182716	0.191464	0.201154	0.210142	0.219147	0.230668	0.246324	0.266404	0.286823	0.302712	0.310671	0.314496	0.318465	0.324254	0.331756	0.339609	0.34447	0.344021	0.339118	0.333488
0.133593	0.131955	0.130005	0.128024	0.126182	0.124543	0.122942	0.121338	0.118892	0.115405	0.111679	0.109383	0.109383	0.111886	0.115791	0.119071	0.120418	0.121359	0.124643	0.13179	0.141457	0.150911	0.15921	0.168562	0.182379	0.201666	0.221925	0.237352	0.247167	0.25634	0.268236	0.281596	0.291817	0.298376	0.305634	0.317892	0.334267	0.350849	0.36263	0.367134	0.363862	0.358813	0.358869	0.365693	0.376987	0.390209	0.402351	0.410506	0.412506	0.408796
0.135614	0.136584	0.137226	0.13695	0.136924	0.138047	0.139433	0.139251	0.136383	0.131997	0.128242	0.127225	0.129275	0.133321	0.13814	0.14255	0.145978	0.149574	0.154202	0.159633	0.16486	0.169429	0.174477	0.181632	0.193055	0.209453	0.227295	0.242179	0.255163	0.270854	0.28897	0.304782	0.314498	0.320904	0.329259	0.342597	0.359464	0.375548	0.385949	0.388248	0.382842	0.37523	0.371668	0.372983	0.376563	0.380773	0.385694	0.390948	0.393993	0.392217
0.135817	0.14143	0.148011	0.153171	0.157419	0.162284	0.166711	0.168121	0.164702	0.15772	0.150102	0.145714	0.146449	0.150961	0.157181	0.162668	0.165711	0.167404	0.168199	0.167905	0.166591	0.166515	0.170025	0.176662	0.185848	0.197553	0.209504	0.219517	0.229439	0.243016	0.259212	0.274053	0.285555	0.297363	0.313766	0.336821	0.363652	0.388681	0.40555	0.412167	0.410239	0.405877	0.403634	0.404042	0.405347	0.406163	0.407535	0.41117	0.415454	0.414955
0.116211	0.125954	0.138522	0.148928	0.155449	0.16041	0.165079	0.168217	0.166839	0.159304	0.147372	0.136343	0.131263	0.132284	0.136704	0.139691	0.137805	0.132712	0.127335	0.123237	0.120032	0.118787	0.120774	0.125217	0.131268	0.138767	0.146092	0.152003	0.15762	0.165451	0.175736	0.186936	0.197975	0.211077	0.230319	0.257959	0.288778	0.314975	0.330361	0.335844	0.334961	0.332906	0.332283	0.334005	0.337929	0.341971	0.345948	0.351949	0.358782	0.359276
0.097904	0.105144	0.114231	0.120835	0.12364	0.125097	0.127242	0.129832	0.130609	0.127158	0.119639	0.11135	0.106577	0.106276	0.108526	0.109419	0.106337	0.100535	0.0949711	0.0911322	0.0884453	0.0867277	0.0861208	0.0862337	0.0870094	0.0890397	0.0922224	0.0959281	0.0997628	0.103985	0.108842	0.114475	0.121017	0.1295	0.142145	0.159803	0.178548	0.193617	0.202701	0.208078	0.211754	0.214516	0.21623	0.217545	0.219798	0.222146	0.224354	0.227762	0.231944	0.233062
0.108508	0.110048	0.111463	0.111571	0.110667	0.110442	0.111336	0.11255	0.112971	0.11194	0.109645	0.107111	0.106143	0.107732	0.110985	0.113713	0.113976	0.111813	0.10861	0.10552	0.102802	0.100395	0.0980102	0.0955166	0.0933965	0.0931626	0.0957968	0.100371	0.104607	0.10749	0.109515	0.112083	0.116231	0.122621	0.131151	0.140595	0.149282	0.156846	0.163598	0.17001	0.174576	0.175817	0.173885	0.171027	0.169336	0.16901	0.169678	0.171236	0.17249	0.172296
0.155438	0.151622	0.146751	0.142765	0.14081	0.14131	0.143031	0.143992	0.143028	0.140341	0.136924	0.133813	0.132718	0.134975	0.139814	0.14485	0.147417	0.14646	0.142685	0.137942	0.133981	0.131198	0.129006	0.127379	0.127445	0.131331	0.13943	0.14905	0.15631	0.160733	0.164317	0.169225	0.176108	0.184912	0.194138	0.200979	0.20451	0.206955	0.210157	0.213012	0.211197	0.203338	0.19216	0.182512	0.176232	0.17293	0.172055	0.173129	0.173693	0.172082
0.223889	0.215173	0.205574	0.199304	0.198085	0.201144	0.206415	0.210145	0.209668	0.204264	0.195783	0.186722	0.180833	0.180403	0.184906	0.190559	0.193193	0.190446	0.183434	0.174726	0.167273	0.162075	0.159334	0.159827	0.165409	0.177571	0.194245	0.210087	0.220904	0.228262	0.236724	0.248452	0.26215	0.275336	0.285558	0.289307	0.285964	0.279436	0.274533	0.270878	0.263012	0.249291	0.234173	0.222603	0.214031	0.20586	0.198875	0.195696	0.19557	0.195513
0.256829	0.246475	0.235545	0.228635	0.22886	0.236577	0.249195	0.259767	0.263097	0.258906	0.250776	0.240824	0.232048	0.228125	0.231804	0.239463	0.244383	0.241863	0.233918	0.22256	0.208974	0.194965	0.184729	0.182295	0.188831	0.202791	0.219637	0.233181	0.240412	0.24473	0.253287	0.268637	0.287259	0.303219	0.313249	0.31519	0.309663	0.301069	0.295609	0.294113	0.292258	0.288185	0.286078	0.287677	0.288503	0.282281	0.271081	0.262976	0.262044	0.265261
0.222983	0.21694	0.20967	0.203622	0.203184	0.211969	0.227785	0.242353	0.249351	0.250704	0.250736	0.248378	0.241916	0.235677	0.236932	0.244942	0.251993	0.251928	0.246686	0.236381	0.218592	0.195962	0.177106	0.169036	0.170453	0.176433	0.182767	0.186098	0.185149	0.182373	0.184615	0.195085	0.210164	0.222866	0.230245	0.233305	0.234028	0.234887	0.238861	0.246702	0.257206	0.269281	0.28518	0.303352	0.318083	0.321213	0.313667	0.305437	0.30417	0.308664
0.170393	0.168971	0.16573	0.161152	0.158457	0.161294	0.16896	0.176999	0.181658	0.184845	0.188338	0.189562	0.185417	0.178994	0.176433	0.178847	0.181887	0.181157	0.176892	0.168534	0.154697	0.138125	0.125217	0.120226	0.120933	0.123782	0.127313	0.130479	0.131534	0.129759	0.128942	0.131968	0.137685	0.14221	0.144497	0.146538	0.149748	0.154326	0.160088	0.166808	0.174212	0.181531	0.190235	0.200412	0.210157	0.214167	0.211327	0.206906	0.206202	0.209261
0.126496	0.12685	0.126727	0.126054	0.125954	0.127533	0.130097	0.131987	0.132388	0.13276	0.133514	0.133428	0.131372	0.128735	0.127852	0.128964	0.130019	0.12815	0.123287	0.116868	0.110379	0.105088	0.102717	0.104243	0.108592	0.114779	0.12283	0.131421	0.137561	0.138899	0.137753	0.136709	0.136531	0.135742	0.134227	0.133144	0.13337	0.134637	0.135935	0.136162	0.134852	0.131395	0.127191	0.12383	0.122348	0.121063	0.118919	0.117322	0.118149	0.120903
0.1233	0.124032	0.125685	0.128058	0.130875	0.133692	0.135681	0.136526	0.136936	0.138127	0.140057	0.142601	0.146179	0.151037	0.156704	0.161595	0.163851	0.161537	0.155954	0.15101	0.149324	0.150176	0.152582	0.156836	0.16294	0.170381	0.178467	0.185195	0.188759	0.188842	0.188314	0.188482	0.189097	0.188971	0.187746	0.185826	0.183744	0.181303	0.177518	0.171925	0.165644	0.159889	0.155712	0.152172	0.148166	0.14298	0.138108	0.136064	0.137955	0.142119
0.149075	0.149115	0.150059	0.152251	0.155356	0.15851	0.161403	0.165227	0.171627	0.180862	0.191946	0.204792	0.220255	0.237275	0.253261	0.265659	0.273611	0.276533	0.275775	0.27411	0.273061	0.271357	0.269329	0.269507	0.273799	0.280549	0.2861	0.286839	0.283675	0.279986	0.279611	0.281307	0.283013	0.28423	0.286059	0.289008	0.291563	0.290984	0.285103	0.274662	0.264135	0.259316	0.263303	0.270544	0.273204	0.267435	0.258543	0.252646	0.250762	0.250562
0.169907	0.167916	0.16575	0.165436	0.167833	0.17183	0.17716	0.185529	0.198899	0.216678	0.237589	0.261382	0.288289	0.315899	0.340699	0.360875	0.377399	0.390648	0.399495	0.401998	0.397775	0.387532	0.37568	0.367609	0.367319	0.372241	0.375929	0.373195	0.366551	0.361005	0.359804	0.359835	0.359129	0.359132	0.3639	0.374626	0.386971	0.39414	0.391957	0.381329	0.368859	0.36448	0.374713	0.391654	0.402081	0.39811	0.38646	0.372818	0.354643	0.333077
0.17374	0.170048	0.165368	0.163067	0.16487	0.169636	0.176112	0.184538	0.196033	0.211169	0.229519	0.250299	0.272475	0.295042	0.31628	0.335447	0.3529	0.367839	0.377195	0.377969	0.370513	0.357866	0.344595	0.334299	0.329355	0.328469	0.327651	0.324176	0.319593	0.31617	0.314591	0.312858	0.3108	0.31062	0.315855	0.327505	0.3418	0.352795	0.356484	0.352847	0.34647	0.34518	0.353802	0.366902	0.375155	0.372806	0.362702	0.343993	0.309609	0.267422
0.17177	0.168968	0.165345	0.163689	0.165257	0.169246	0.174068	0.178764	0.183396	0.189587	0.196812	0.202903	0.207275	0.214062	0.22377	0.234837	0.24565	0.254091	0.257256	0.254413	0.247821	0.240777	0.234466	0.228387	0.222371	0.217283	0.213435	0.211251	0.210576	0.210078	0.208325	0.205515	0.20367	0.204699	0.208841	0.21523	0.222602	0.229876	0.235627	0.238805	0.240455	0.243499	0.24876	0.254108	0.257117	0.256685	0.252072	0.240065	0.216612	0.189209
0.175012	0.176558	0.1785	0.180519	0.182089	0.183404	0.184718	0.185976	0.186868	0.187817	0.186758	0.180385	0.170131	0.164033	0.163063	0.164442	0.166422	0.16769	0.166949	0.16504	0.164003	0.164654	0.165364	0.164076	0.160915	0.157693	0.155973	0.156189	0.158029	0.159619	0.159045	0.156474	0.154902	0.156594	0.159882	0.161601	0.161993	0.164009	0.168775	0.174434	0.180172	0.186274	0.191996	0.195851	0.19761	0.198256	0.197215	0.192807	0.184708	0.176699
0.190855	0.195276	0.201009	0.205208	0.206004	0.204419	0.202437	0.201223	0.2009	0.200808	0.198548	0.191288	0.180146	0.16994	0.161744	0.155138	0.150419	0.147707	0.146446	0.147066	0.149891	0.153531	0.155968	0.155702	0.15406	0.153034	0.153711	0.155351	0.158445	0.162799	0.166548	0.167353	0.16656	0.167303	0.169726	0.1712	0.172266	0.175793	0.182931	0.191254	0.199359	0.206751	0.212889	0.216041	0.215889	0.214734	0.214466	0.214496	0.213375	0.211309
0.226637	0.228049	0.230011	0.230212	0.227505	0.223361	0.219415	0.216228	0.214556	0.214277	0.213681	0.209483	0.20094	0.189759	0.17855	0.169716	0.164404	0.162419	0.162612	0.163936	0.165731	0.167094	0.167343	0.165034	0.161348	0.159199	0.16066	0.163958	0.16808	0.173284	0.178969	0.182088	0.181831	0.180952	0.182044	0.184733	0.189083	0.195694	0.205251	0.216222	0.226461	0.233834	0.237762	0.238191	0.236672	0.236339	0.239703	0.245111	0.248327	0.247592
0.305119	0.301122	0.295876	0.288321	0.278003	0.267735	0.260268	0.256013	0.254896	0.256063	0.257593	0.255017	0.245917	0.232068	0.219055	0.211456	0.208741	0.20826	0.207774	0.206288	0.203545	0.200271	0.19737	0.193643	0.188669	0.184741	0.184604	0.187079	0.190057	0.192764	0.194811	0.19461	0.191647	0.189007	0.189754	0.193818	0.19954	0.205214	0.211261	0.2185	0.225729	0.230409	0.231322	0.229544	0.228054	0.229934	0.236626	0.245063	0.249561	0.248313
0.435555	0.427606	0.417938	0.406005	0.388611	0.368776	0.35442	0.350104	0.353848	0.359928	0.3639	0.362434	0.353479	0.3395	0.328429	0.326184	0.328269	0.328023	0.322728	0.315562	0.30825	0.30172	0.297265	0.296078	0.295526	0.293367	0.289413	0.285444	0.281977	0.277631	0.27001	0.260208	0.250484	0.245573	0.246251	0.250222	0.253349	0.251958	0.245471	0.238374	0.233691	0.23123	0.227984	0.22366	0.219938	0.21898	0.221135	0.224183	0.223835	0.219586
0.494207	0.48479	0.47546	0.466855	0.452405	0.432205	0.41711	0.415805	0.425961	0.437869	0.444634	0.445411	0.440855	0.434196	0.433336	0.442833	0.454707	0.459896	0.45634	0.451041	0.446523	0.442251	0.439278	0.441808	0.446641	0.448112	0.442534	0.433095	0.422792	0.41202	0.398702	0.385484	0.374084	0.367076	0.361876	0.356949	0.35099	0.340302	0.322979	0.305681	0.293457	0.286135	0.278688	0.270861	0.263234	0.256304	0.249886	0.244615	0.239574	0.23578
0.379941	0.370834	0.362374	0.357274	0.351382	0.344209	0.342572	0.350891	0.365342	0.378413	0.385396	0.38679	0.384912	0.384001	0.390482	0.406457	0.424854	0.439133	0.448101	0.45528	0.459585	0.459618	0.457214	0.457451	0.459158	0.459168	0.454753	0.447603	0.439773	0.434012	0.430703	0.430038	0.428386	0.421289	0.403461	0.379795	0.361288	0.347725	0.335415	0.32759	0.324981	0.323909	0.319817	0.31513	0.310954	0.306478	0.300946	0.296256	0.293797	0.296036
0.3027	0.289302	0.276708	0.27048	0.268186	0.269152	0.277039	0.291949	0.30709	0.315126	0.314332	0.308902	0.304404	0.304116	0.309933	0.321418	0.334631	0.34675	0.357079	0.365402	0.369517	0.368117	0.362158	0.355357	0.349522	0.345685	0.342971	0.340782	0.339005	0.340223	0.345498	0.352945	0.356695	0.34907	0.323934	0.289691	0.26542	0.252856	0.247417	0.2493	0.256559	0.263633	0.266512	0.268085	0.271286	0.27667	0.282914	0.289195	0.295436	0.303585
0.296593	0.280315	0.265097	0.256557	0.251196	0.248399	0.252341	0.263588	0.274988	0.278103	0.271594	0.261386	0.254665	0.252933	0.254445	0.257517	0.260315	0.262387	0.264159	0.265346	0.265058	0.26185	0.254379	0.24431	0.235299	0.231047	0.231249	0.233525	0.236338	0.241232	0.248749	0.257259	0.262672	0.26015	0.246537	0.227048	0.213544	0.207717	0.208197	0.215608	0.227813	0.239872	0.248183	0.254934	0.263733	0.276527	0.291656	0.305613	0.316682	0.326413
0.29682	0.286228	0.27484	0.262641	0.246702	0.230648	0.221334	0.221771	0.228125	0.23365	0.234233	0.229675	0.223285	0.217422	0.21261	0.208387	0.203586	0.199533	0.198831	0.201493	0.205461	0.207918	0.205814	0.198621	0.191213	0.19025	0.19655	0.205275	0.213117	0.221383	0.231007	0.241449	0.250466	0.255437	0.255968	0.254715	0.256423	0.262404	0.273143	0.287642	0.301023	0.310686	0.317481	0.325507	0.336503	0.349752	0.361782	0.369624	0.374956	0.381545
0.328035	0.320083	0.308839	0.291025	0.265009	0.238621	0.221253	0.216755	0.222544	0.232732	0.240327	0.239296	0.230066	0.217759	0.206556	0.197258	0.189103	0.18557	0.191053	0.203427	0.216416	0.224747	0.225515	0.218118	0.209148	0.208312	0.218028	0.231165	0.241971	0.251478	0.261233	0.271407	0.280366	0.286	0.289781	0.294906	0.305381	0.322108	0.345118	0.370712	0.390087	0.401175	0.408369	0.418397	0.432065	0.446622	0.456703	0.459441	0.45931	0.462325
0.308332	0.297545	0.28412	0.269664	0.25236	0.236199	0.22629	0.224233	0.227445	0.232618	0.235062	0.230858	0.220606	0.208771	0.198246	0.18936	0.18242	0.182222	0.192692	0.209674	0.223793	0.228845	0.224767	0.214641	0.20414	0.199809	0.203353	0.21033	0.216052	0.220957	0.226046	0.231079	0.233685	0.232519	0.230368	0.232058	0.241856	0.259417	0.282485	0.307944	0.329553	0.345435	0.356503	0.366692	0.377495	0.389674	0.399774	0.40434	0.404503	0.404156
0.221221	0.213031	0.203806	0.197372	0.192778	0.190058	0.189641	0.190983	0.191794	0.190974	0.187718	0.182311	0.175442	0.168869	0.163467	0.159591	0.157771	0.160537	0.169164	0.180349	0.187475	0.186986	0.180641	0.17307	0.167799	0.166691	0.168934	0.171872	0.171944	0.169764	0.168493	0.167859	0.165377	0.161152	0.158247	0.160781	0.1702	0.183477	0.196472	0.208668	0.21956	0.229213	0.235591	0.239072	0.241218	0.24553	0.252205	0.25845	0.261771	0.26199
0.183632	0.177254	0.168995	0.162553	0.159888	0.160774	0.163678	0.166634	0.167405	0.164846	0.159704	0.154078	0.148966	0.1452	0.143776	0.145336	0.149523	0.15563	0.162632	0.168634	0.171238	0.16973	0.165815	0.162938	0.164133	0.169811	0.177155	0.181725	0.179399	0.171771	0.16584	0.162125	0.158884	0.156828	0.159216	0.168884	0.183574	0.19668	0.202816	0.203391	0.201355	0.198654	0.194613	0.189511	0.184692	0.182411	0.183344	0.185419	0.186689	0.185393
0.198337	0.190692	0.179213	0.168204	0.161642	0.160132	0.161905	0.164672	0.166081	0.164264	0.159713	0.154489	0.149872	0.146915	0.147286	0.151988	0.160301	0.170036	0.178646	0.184626	0.187354	0.187236	0.18534	0.184025	0.186269	0.192516	0.199694	0.203679	0.202051	0.196359	0.191385	0.187289	0.183889	0.182594	0.187357	0.200769	0.218443	0.23196	0.236075	0.233051	0.226239	0.217545	0.208149	0.199334	0.192019	0.186518	0.182973	0.180225	0.177367	0.171899
0.186334	0.180133	0.170103	0.159864	0.152109	0.147649	0.145965	0.146329	0.147291	0.147203	0.145985	0.144649	0.14364	0.143204	0.144697	0.150036	0.15962	0.171536	0.182165	0.190034	0.194702	0.196535	0.195931	0.194584	0.193794	0.192999	0.190465	0.186246	0.181985	0.179099	0.177339	0.174585	0.170643	0.168084	0.170162	0.178631	0.190414	0.200364	0.205022	0.205277	0.203113	0.200294	0.197799	0.195443	0.191995	0.186969	0.181695	0.176986	0.172566	0.167101
0.135107	0.133482	0.130409	0.126878	0.122838	0.118155	0.113529	0.110523	0.110068	0.111002	0.112861	0.115754	0.119182	0.122019	0.125249	0.131663	0.142	0.153619	0.162731	0.169024	0.173512	0.176334	0.177305	0.177024	0.175228	0.170137	0.161338	0.151897	0.146089	0.144759	0.144906	0.143381	0.140661	0.14064	0.145228	0.154687	0.167466	0.180803	0.191066	0.19672	0.19993	0.204221	0.210788	0.217562	0.221432	0.221493	0.219468	0.216066	0.212124	0.209974
0.125054	0.127198	0.130601	0.134505	0.136721	0.135267	0.130733	0.126571	0.125734	0.126582	0.127946	0.130252	0.13356	0.136779	0.141598	0.150743	0.162497	0.171	0.172584	0.169551	0.166278	0.163809	0.161478	0.158824	0.155768	0.150943	0.143936	0.136414	0.131117	0.127685	0.123844	0.11913	0.116741	0.121081	0.132331	0.148867	0.168977	0.189704	0.206356	0.216025	0.221669	0.228345	0.238585	0.250683	0.261102	0.268053	0.272154	0.272825	0.271542	0.273283
0.184565	0.187879	0.195069	0.205869	0.217302	0.225219	0.2281	0.228697	0.229322	0.228236	0.225637	0.224764	0.227256	0.231391	0.238506	0.250195	0.262614	0.267257	0.26036	0.245294	0.229387	0.216652	0.206942	0.198903	0.192554	0.186672	0.178741	0.168564	0.15948	0.15096	0.140844	0.130312	0.124095	0.126487	0.137249	0.153058	0.170004	0.184307	0.193386	0.196999	0.198165	0.199855	0.203825	0.209589	0.215082	0.219081	0.22245	0.225128	0.226853	0.229659
0.253962	0.256409	0.264832	0.280332	0.300217	0.318896	0.331778	0.338935	0.341912	0.341053	0.339267	0.341246	0.348299	0.356801	0.367483	0.381476	0.395167	0.398885	0.387999	0.364851	0.338428	0.316028	0.298937	0.285084	0.27356	0.261015	0.241514	0.216819	0.198429	0.185574	0.171968	0.157458	0.147424	0.146424	0.154738	0.168033	0.180789	0.188614	0.190355	0.187566	0.183124	0.178696	0.175692	0.174383	0.174221	0.175089	0.178251	0.183208	0.186868	0.187441
0.248024	0.249191	0.256179	0.270336	0.289041	0.307573	0.322268	0.332711	0.340319	0.346455	0.35361	0.36349	0.375625	0.386352	0.395935	0.404953	0.411682	0.409577	0.39551	0.371483	0.344982	0.321992	0.303757	0.288498	0.274585	0.256815	0.228267	0.194345	0.173493	0.164261	0.156795	0.148987	0.14468	0.146802	0.155338	0.167234	0.179088	0.188256	0.193567	0.194852	0.192551	0.187931	0.1838	0.182107	0.183582	0.188088	0.195132	0.201892	0.204465	0.201267
0.210893	0.208939	0.210468	0.217895	0.22918	0.240686	0.250529	0.259127	0.267778	0.277649	0.289134	0.300374	0.310208	0.317283	0.322152	0.3243	0.322931	0.315685	0.30192	0.283638	0.265067	0.248782	0.235133	0.223506	0.212692	0.199198	0.179413	0.157228	0.143851	0.138093	0.134389	0.131686	0.131947	0.135986	0.142829	0.150643	0.158455	0.166452	0.174984	0.183254	0.188727	0.19007	0.189497	0.190796	0.196697	0.206394	0.216929	0.224051	0.225265	0.221082
0.19253	0.186886	0.181839	0.181884	0.186717	0.192863	0.197779	0.201594	0.205118	0.209419	0.214059	0.21684	0.217755	0.218437	0.220416	0.222324	0.222371	0.219682	0.214158	0.206462	0.197755	0.189091	0.181109	0.174482	0.168639	0.162292	0.154389	0.145741	0.138604	0.132453	0.126625	0.121851	0.11923	0.119048	0.120467	0.122552	0.125049	0.129021	0.135508	0.144511	0.153408	0.159305	0.161981	0.164752	0.171047	0.180318	0.189703	0.196283	0.199215	0.199569
0.160302	0.155195	0.14976	0.147659	0.149193	0.151919	0.153831	0.155034	0.155877	0.156403	0.155678	0.152681	0.148696	0.146551	0.148321	0.153129	0.15901	0.164526	0.168543	0.169944	0.168393	0.164909	0.160916	0.157416	0.154655	0.152802	0.151848	0.151417	0.150545	0.147676	0.142053	0.134279	0.126438	0.120376	0.116432	0.114184	0.113254	0.114321	0.118006	0.124025	0.130482	0.13507	0.136769	0.137013	0.138309	0.141539	0.146293	0.150657	0.153689	0.15636
0.149104	0.145651	0.141573	0.139028	0.138075	0.137314	0.136003	0.135027	0.134948	0.134588	0.13184	0.126045	0.119352	0.114859	0.114756	0.119166	0.127087	0.136407	0.144928	0.151061	0.154682	0.156574	0.15705	0.156167	0.15543	0.156599	0.160447	0.16703	0.175701	0.182841	0.184482	0.179467	0.171692	0.165181	0.160108	0.155473	0.151456	0.150847	0.155041	0.161852	0.167732	0.170434	0.169032	0.163548	0.157095	0.153579	0.154764	0.157405	0.15862	0.159984
0.210262	0.204407	0.196123	0.188905	0.183769	0.179629	0.175305	0.171259	0.168115	0.164784	0.159054	0.150369	0.140836	0.132962	0.128426	0.127965	0.131653	0.137832	0.144489	0.151434	0.159561	0.168296	0.174284	0.17591	0.176328	0.17899	0.184578	0.193446	0.206772	0.220931	0.229998	0.231361	0.229755	0.229947	0.229042	0.22308	0.213272	0.208142	0.212484	0.222241	0.230571	0.234066	0.231441	0.221896	0.209906	0.202069	0.201431	0.203328	0.203247	0.203905
0.274263	0.265732	0.253415	0.241767	0.232698	0.226456	0.221672	0.217434	0.213398	0.209064	0.203647	0.197133	0.190549	0.185043	0.181401	0.180008	0.180593	0.182851	0.186664	0.193428	0.203672	0.215219	0.222477	0.223427	0.222322	0.223318	0.226075	0.229664	0.235975	0.243901	0.248969	0.249035	0.248159	0.250648	0.251479	0.243843	0.228523	0.216757	0.215721	0.221923	0.228368	0.231855	0.231337	0.22549	0.216943	0.211297	0.212111	0.216439	0.220254	0.226383
0.267726	0.264798	0.260375	0.25536	0.24995	0.246866	0.246104	0.246809	0.247577	0.248047	0.247607	0.246098	0.244415	0.244833	0.248273	0.253702	0.258593	0.263081	0.268437	0.276203	0.28505	0.292924	0.296272	0.295131	0.292908	0.29238	0.292713	0.29259	0.293088	0.294263	0.292378	0.285403	0.275876	0.268891	0.262982	0.254495	0.243299	0.235382	0.233699	0.236239	0.239079	0.240803	0.241353	0.240006	0.236648	0.234483	0.237259	0.244968	0.253541	0.263292
0.248681	0.254197	0.262798	0.272106	0.281562	0.295168	0.312083	0.328325	0.338854	0.344204	0.346446	0.346971	0.346767	0.348651	0.353994	0.361932	0.369886	0.377511	0.385101	0.392472	0.397583	0.399829	0.399696	0.3997	0.400824	0.402869	0.404765	0.405737	0.406047	0.405672	0.401388	0.390605	0.374738	0.359809	0.349126	0.342844	0.340523	0.342551	0.347238	0.352232	0.353339	0.348865	0.342356	0.338108	0.335591	0.333708	0.333695	0.336957	0.339903	0.339869
0.248275	0.257432	0.272502	0.29048	0.311847	0.341025	0.375169	0.406022	0.424672	0.4328	0.43567	0.436213	0.435096	0.435342	0.439352	0.447126	0.456192	0.464937	0.472603	0.478426	0.481477	0.482183	0.482406	0.48494	0.489546	0.495872	0.5038	0.51177	0.516815	0.517263	0.511958	0.501261	0.487324	0.474317	0.465309	0.460559	0.460723	0.467253	0.479875	0.493408	0.497722	0.487986	0.472529	0.462211	0.457864	0.454983	0.450776	0.445828	0.438596	0.426664
0.214916	0.219073	0.226431	0.235713	0.247126	0.263797	0.284162	0.302703	0.312737	0.315773	0.315773	0.314989	0.313268	0.312873	0.315932	0.322718	0.330477	0.33737	0.343303	0.349094	0.354876	0.360873	0.366999	0.374135	0.382332	0.393536	0.408099	0.422968	0.432877	0.436447	0.434762	0.431915	0.430262	0.430576	0.431439	0.430943	0.430238	0.435107	0.449592	0.466977	0.474648	0.468824	0.459662	0.455949	0.455073	0.452656	0.44592	0.435243	0.42105	0.40504
0.177664	0.17661	0.175569	0.174864	0.173864	0.173937	0.175831	0.178603	0.179239	0.178031	0.176199	0.174984	0.17391	0.173835	0.175699	0.18023	0.185886	0.191687	0.197821	0.205665	0.215148	0.225632	0.235427	0.244359	0.253088	0.264176	0.276771	0.287619	0.293624	0.296278	0.297187	0.299353	0.303592	0.309394	0.313503	0.314029	0.311413	0.310494	0.314948	0.321491	0.324	0.322998	0.325135	0.33244	0.33854	0.339902	0.335566	0.32653	0.314022	0.301746
0.18238	0.17949	0.175467	0.171204	0.166094	0.160797	0.157495	0.157092	0.157721	0.157422	0.155451	0.15248	0.148109	0.143206	0.140101	0.140953	0.14531	0.151576	0.158519	0.166562	0.175458	0.1844	0.192215	0.199302	0.206775	0.215832	0.224725	0.231435	0.235698	0.239513	0.243306	0.247085	0.250281	0.252225	0.251037	0.247601	0.243397	0.240132	0.237659	0.235391	0.23444	0.238242	0.248911	0.264509	0.278731	0.287869	0.29052	0.288494	0.285863	0.286582
0.200597	0.19833	0.194648	0.189752	0.183829	0.178178	0.175948	0.177889	0.181128	0.181015	0.176976	0.171582	0.164694	0.156513	0.150216	0.148625	0.151551	0.156473	0.161208	0.165305	0.168731	0.171433	0.173997	0.177754	0.183398	0.190275	0.196923	0.202923	0.208648	0.213939	0.218393	0.221694	0.224216	0.225636	0.226109	0.227597	0.23162	0.237305	0.242252	0.246693	0.255168	0.272171	0.296887	0.326402	0.357192	0.384925	0.404326	0.414972	0.424443	0.438082
0.18417	0.183894	0.181966	0.177809	0.173188	0.170484	0.171982	0.176627	0.179949	0.176788	0.169783	0.165834	0.164676	0.162936	0.159792	0.156774	0.154931	0.153895	0.152989	0.151874	0.150445	0.148752	0.147443	0.147589	0.14942	0.152282	0.155965	0.161609	0.169353	0.176983	0.182805	0.187581	0.194388	0.205196	0.220768	0.238899	0.256606	0.272037	0.287504	0.306768	0.332403	0.364315	0.39799	0.432302	0.470658	0.512206	0.547784	0.570487	0.586247	0.601838
0.194746	0.194829	0.190624	0.182695	0.176519	0.176629	0.183902	0.19395	0.199511	0.195924	0.189996	0.1915	0.198406	0.202856	0.199336	0.189915	0.179726	0.172181	0.167786	0.164371	0.159287	0.150929	0.140521	0.13197	0.127884	0.126962	0.127751	0.131973	0.140891	0.151945	0.161659	0.169956	0.180704	0.197819	0.222845	0.250456	0.273653	0.289998	0.306386	0.328905	0.355229	0.378916	0.395187	0.407888	0.427699	0.458521	0.491305	0.514642	0.528431	0.537696
0.273551	0.270849	0.258423	0.240169	0.226808	0.226	0.238263	0.255423	0.265506	0.262639	0.257916	0.264338	0.276346	0.281493	0.272179	0.254601	0.238126	0.227379	0.22183	0.217077	0.207221	0.188111	0.162645	0.140541	0.128268	0.121971	0.116565	0.114026	0.117371	0.124993	0.13239	0.138461	0.14568	0.156638	0.171908	0.188377	0.201998	0.212216	0.223188	0.237512	0.25153	0.259494	0.258921	0.254716	0.256549	0.26917	0.28721	0.302591	0.312239	0.317097
[truncated: 151 more columns]

## Sheet: A2.matrix.PlaceStimulus
0.127256	0.122285	0.114381	0.105672	0.097771	0.0917404	0.0881318	0.0876435	0.0906836	0.0967395	0.103475	0.108509	0.111127	0.11278	0.114144	0.115303	0.115997	0.116588	0.117285	0.118186	0.119274	0.119862	0.118674	0.115409	0.111217	0.108241	0.107816	0.109301	0.110812	0.112698	0.116542	0.123342	0.133145	0.1466	0.164057	0.184346	0.204507	0.222913	0.237445	0.247063	0.25218	0.255824	0.259851	0.263309	0.263127	0.258535	0.251227	0.242745	0.230682	0.21249
0.132573	0.127983	0.120619	0.112756	0.106168	0.101659	0.0993288	0.0995328	0.102666	0.10812	0.113357	0.115953	0.115523	0.114145	0.113005	0.112506	0.112406	0.112819	0.113534	0.114201	0.114789	0.114861	0.113723	0.111702	0.109684	0.108531	0.109344	0.111786	0.113417	0.114139	0.115368	0.118567	0.124356	0.133735	0.146893	0.16276	0.178896	0.194404	0.206819	0.214688	0.218268	0.221041	0.224987	0.229389	0.231269	0.229803	0.22597	0.220952	0.212342	0.198604
0.142437	0.140865	0.137347	0.13303	0.129534	0.127065	0.125593	0.125525	0.127537	0.130374	0.131503	0.128988	0.123002	0.11562	0.108952	0.104338	0.102119	0.101814	0.10239	0.10245	0.101651	0.0999936	0.0981724	0.097454	0.0982684	0.0994799	0.101429	0.104331	0.106215	0.106393	0.105424	0.104867	0.106024	0.109903	0.116416	0.125009	0.135036	0.146074	0.155393	0.161017	0.163373	0.165912	0.170413	0.176226	0.18095	0.183552	0.183679	0.181774	0.176745	0.168927
0.149043	0.154223	0.158867	0.160788	0.15974	0.155289	0.149118	0.144173	0.142597	0.14217	0.140088	0.134827	0.126343	0.115633	0.104881	0.0960559	0.0904173	0.0877191	0.0869058	0.085931	0.0840041	0.0812132	0.078833	0.0779791	0.0788278	0.0800648	0.0813729	0.0829866	0.0843679	0.0853491	0.0860194	0.0869766	0.0887219	0.0915392	0.0955301	0.100813	0.10798	0.116376	0.123497	0.127486	0.129309	0.132222	0.137557	0.143887	0.148586	0.150687	0.150169	0.148144	0.144624	0.139972
0.135141	0.14567	0.157158	0.164413	0.164718	0.157521	0.146633	0.137611	0.133544	0.132	0.130575	0.128431	0.124986	0.119775	0.113221	0.105745	0.0985628	0.0928407	0.0892151	0.08659	0.0842685	0.0822002	0.0811692	0.0813361	0.0823282	0.0829876	0.0826321	0.081546	0.0804764	0.0803666	0.0817026	0.0843254	0.0876569	0.0912024	0.0949038	0.0985704	0.10257	0.106524	0.109373	0.110694	0.111788	0.114536	0.118766	0.12274	0.124816	0.125036	0.123901	0.122693	0.121255	0.119119
0.106056	0.113419	0.122243	0.129047	0.131794	0.130247	0.126824	0.12442	0.124153	0.124687	0.125521	0.127129	0.129779	0.133073	0.135876	0.135796	0.132271	0.126712	0.121234	0.11655	0.113141	0.111251	0.111061	0.111758	0.112456	0.112108	0.110211	0.107032	0.103264	0.099898	0.0978367	0.0972684	0.0979139	0.0994599	0.101561	0.102938	0.102857	0.101407	0.0995456	0.0988002	0.100604	0.104606	0.108812	0.111825	0.113935	0.115817	0.117163	0.118008	0.117923	0.116862
0.100243	0.103317	0.107624	0.112383	0.116961	0.120921	0.124353	0.127551	0.130478	0.133029	0.135275	0.137502	0.140507	0.14516	0.150945	0.155044	0.155279	0.151581	0.145503	0.139059	0.134237	0.131763	0.131046	0.130374	0.12881	0.126558	0.124377	0.12252	0.120276	0.117057	0.113125	0.109518	0.107372	0.107566	0.109476	0.11077	0.109875	0.107224	0.104871	0.105503	0.11057	0.118047	0.12466	0.129422	0.13426	0.140072	0.145352	0.148901	0.149903	0.149149
0.11302	0.115016	0.118294	0.123225	0.129593	0.135768	0.139968	0.142338	0.144416	0.147414	0.150331	0.151672	0.152162	0.154133	0.158327	0.162335	0.163432	0.160741	0.154973	0.14823	0.143244	0.141191	0.140809	0.139074	0.134903	0.130056	0.127132	0.126573	0.126503	0.125021	0.122021	0.118765	0.116785	0.117373	0.119947	0.12192	0.12168	0.120155	0.120082	0.124152	0.133213	0.144497	0.154637	0.162638	0.170415	0.178108	0.183952	0.187141	0.187559	0.186397
0.124237	0.126073	0.129121	0.133943	0.140986	0.14798	0.151695	0.15182	0.151501	0.15319	0.155643	0.156274	0.155793	0.156781	0.159923	0.162316	0.161896	0.158923	0.154542	0.149688	0.146104	0.144947	0.14516	0.143286	0.138195	0.131947	0.128016	0.127023	0.127113	0.126126	0.124421	0.12286	0.122097	0.12231	0.123333	0.123753	0.12283	0.121774	0.123545	0.129668	0.139538	0.150493	0.16074	0.169462	0.177247	0.182806	0.185292	0.185213	0.184005	0.182436
0.14399	0.145745	0.147797	0.149744	0.153148	0.157893	0.161509	0.161865	0.160344	0.159161	0.158852	0.15793	0.156938	0.157043	0.158087	0.15703	0.152943	0.147383	0.142501	0.138325	0.134653	0.131803	0.129649	0.126609	0.121934	0.116191	0.112266	0.111949	0.113919	0.115245	0.115505	0.115277	0.114981	0.114224	0.113067	0.111619	0.110075	0.109119	0.110564	0.114885	0.120783	0.126095	0.130284	0.133359	0.13592	0.137325	0.137802	0.137822	0.137929	0.137534
0.176708	0.178696	0.180872	0.181239	0.181468	0.183966	0.188231	0.190884	0.190699	0.18859	0.186376	0.183817	0.181595	0.180061	0.17876	0.174696	0.167356	0.158638	0.151495	0.146	0.141047	0.136228	0.132147	0.128757	0.124659	0.117372	0.10933	0.106591	0.109394	0.114293	0.118943	0.122555	0.124303	0.12376	0.121469	0.11884	0.116801	0.115264	0.114772	0.115694	0.117323	0.118377	0.118084	0.116124	0.11245	0.108065	0.104881	0.104052	0.10464	0.104798
0.189719	0.189757	0.189947	0.18899	0.188355	0.19058	0.195801	0.200866	0.20391	0.20469	0.204677	0.203694	0.202315	0.200939	0.199986	0.197676	0.19363	0.18867	0.185136	0.1832	0.182089	0.180889	0.179822	0.178835	0.176278	0.167834	0.155783	0.149838	0.151609	0.157483	0.163659	0.168339	0.169788	0.16746	0.162555	0.157872	0.155071	0.153219	0.151984	0.152216	0.153743	0.155169	0.154464	0.151058	0.144455	0.136417	0.129542	0.126066	0.124867	0.123595
0.182771	0.18223	0.182115	0.182201	0.183542	0.187237	0.1926	0.197522	0.201431	0.204154	0.206363	0.206928	0.205906	0.204391	0.204205	0.204721	0.204932	0.204343	0.204526	0.205883	0.208578	0.211715	0.214508	0.216112	0.216188	0.21217	0.205149	0.201439	0.201999	0.204096	0.205116	0.20479	0.202981	0.199065	0.193874	0.189596	0.187134	0.185392	0.18471	0.187023	0.191962	0.196253	0.196358	0.193278	0.188746	0.184157	0.179771	0.176575	0.174082	0.170499
0.171726	0.173124	0.175408	0.178295	0.182043	0.186363	0.189721	0.191422	0.192521	0.193786	0.195302	0.194916	0.191903	0.188156	0.186805	0.187963	0.18925	0.189203	0.188633	0.188168	0.188721	0.190175	0.191629	0.191809	0.19096	0.188947	0.186499	0.185876	0.187058	0.188218	0.187944	0.186687	0.18536	0.184044	0.183389	0.183579	0.183788	0.18359	0.184589	0.189077	0.19635	0.202821	0.204793	0.203288	0.200939	0.198941	0.196725	0.194295	0.191987	0.188467
0.159712	0.159886	0.159785	0.15975	0.16027	0.161169	0.161312	0.160552	0.159663	0.159203	0.159266	0.158218	0.154824	0.150259	0.148136	0.150038	0.153716	0.156832	0.158369	0.158082	0.156506	0.154199	0.151842	0.14954	0.147694	0.146518	0.14621	0.147604	0.151158	0.155799	0.159444	0.161209	0.161563	0.161657	0.163139	0.165679	0.167518	0.168235	0.169479	0.172776	0.177309	0.181133	0.182172	0.18042	0.176711	0.171898	0.166674	0.162099	0.159846	0.158937
0.148608	0.147664	0.145041	0.141634	0.138907	0.137625	0.137105	0.136575	0.135415	0.133412	0.131243	0.129212	0.126417	0.122684	0.120251	0.121193	0.124562	0.12837	0.130547	0.130137	0.12721	0.123129	0.11971	0.118192	0.119253	0.123011	0.127851	0.131804	0.136015	0.141823	0.14763	0.150987	0.15071	0.148529	0.147333	0.147566	0.147022	0.145082	0.143628	0.144152	0.145485	0.145933	0.144575	0.141647	0.136904	0.130976	0.124984	0.120471	0.118936	0.11998
0.136149	0.136004	0.134659	0.133232	0.133177	0.135311	0.138742	0.142098	0.143864	0.14381	0.142706	0.14144	0.139041	0.13522	0.13168	0.130839	0.1321	0.133389	0.132191	0.12795	0.121042	0.113565	0.107707	0.105058	0.106276	0.111634	0.118222	0.121469	0.122714	0.12548	0.129416	0.131853	0.131111	0.128992	0.127695	0.127223	0.125351	0.122025	0.119794	0.120748	0.123384	0.1251	0.124649	0.122694	0.119176	0.114783	0.110088	0.105869	0.102727	0.101287
0.125458	0.127507	0.130282	0.13455	0.140413	0.147224	0.153526	0.158566	0.161649	0.163024	0.162758	0.161293	0.158196	0.153898	0.149879	0.148162	0.147998	0.14702	0.142677	0.135226	0.125994	0.117385	0.111011	0.107489	0.1065	0.108215	0.110909	0.111262	0.109525	0.107776	0.106559	0.104944	0.103094	0.102668	0.104074	0.105972	0.106556	0.106134	0.107274	0.112184	0.119223	0.124752	0.126531	0.12571	0.123652	0.121044	0.117664	0.113168	0.107996	0.103712
0.118178	0.122241	0.128851	0.137743	0.147454	0.155487	0.15996	0.161301	0.160774	0.158965	0.15526	0.150059	0.144998	0.141134	0.138492	0.136857	0.135831	0.133934	0.129636	0.123395	0.117229	0.113179	0.111542	0.111119	0.110881	0.111407	0.112649	0.112637	0.110233	0.105682	0.100425	0.0950774	0.0915891	0.0916944	0.0948891	0.0986795	0.101187	0.102574	0.105515	0.112319	0.121277	0.127714	0.128843	0.126691	0.12445	0.122642	0.120272	0.115939	0.110279	0.105708
0.109105	0.112133	0.117811	0.125663	0.134312	0.141379	0.144898	0.144612	0.141862	0.1374	0.131174	0.123875	0.118027	0.114843	0.113608	0.112693	0.111701	0.110128	0.10752	0.103831	0.100375	0.0986791	0.098993	0.0999704	0.100583	0.101351	0.10288	0.104071	0.103616	0.100925	0.097051	0.0926823	0.0897053	0.0895346	0.0920095	0.0954454	0.0985191	0.101103	0.104849	0.110911	0.117676	0.121307	0.120099	0.116424	0.113637	0.111966	0.110008	0.10625	0.101883	0.0993903
0.107442	0.107578	0.109656	0.113813	0.119472	0.125195	0.129153	0.12984	0.127689	0.123694	0.118843	0.113783	0.110345	0.109331	0.110253	0.111276	0.111398	0.110127	0.107783	0.104397	0.100799	0.0984013	0.0981667	0.0992682	0.10015	0.100097	0.0999012	0.0999383	0.100179	0.0998805	0.099161	0.0980365	0.0974344	0.09801	0.100295	0.104111	0.108734	0.113453	0.118365	0.123243	0.12686	0.127187	0.124413	0.120898	0.118973	0.118012	0.116221	0.112701	0.109734	0.108476
0.123131	0.120861	0.120385	0.122227	0.125689	0.129442	0.13222	0.132808	0.131598	0.12977	0.128715	0.128573	0.130084	0.133217	0.137775	0.141857	0.143584	0.141553	0.137066	0.131816	0.127846	0.126571	0.128791	0.133093	0.136285	0.135534	0.131968	0.127991	0.125852	0.125096	0.125479	0.126414	0.128144	0.130448	0.134366	0.140527	0.147972	0.154917	0.160509	0.164548	0.166665	0.165745	0.163055	0.160811	0.160667	0.161371	0.16143	0.160611	0.16174	0.16352
0.138208	0.134792	0.133315	0.134103	0.13607	0.138011	0.139648	0.140628	0.141266	0.142002	0.143374	0.145081	0.147848	0.151724	0.15696	0.161776	0.163979	0.161394	0.155954	0.150778	0.148945	0.151265	0.157647	0.165959	0.17217	0.172592	0.169043	0.165237	0.164428	0.165375	0.167133	0.168665	0.170479	0.171985	0.174615	0.179965	0.187611	0.194934	0.200311	0.204382	0.207817	0.208587	0.206409	0.202938	0.201203	0.201787	0.205181	0.211145	0.220489	0.228857
0.134181	0.132198	0.13226	0.134281	0.137606	0.141715	0.146908	0.152791	0.158721	0.163093	0.16429	0.161749	0.15771	0.15418	0.152502	0.151877	0.15117	0.148533	0.144865	0.142007	0.142039	0.145094	0.150801	0.157565	0.162852	0.16478	0.165545	0.16809	0.173845	0.179888	0.18406	0.185164	0.184453	0.181957	0.17933	0.179287	0.183068	0.188286	0.192682	0.19727	0.203255	0.207176	0.205545	0.198953	0.192543	0.189881	0.193191	0.202238	0.215964	0.228657
0.122871	0.123803	0.127457	0.134017	0.143655	0.155546	0.168976	0.1826	0.195254	0.203789	0.205049	0.197804	0.185767	0.17314	0.162546	0.154226	0.148596	0.144732	0.141478	0.137475	0.133129	0.129411	0.127341	0.126537	0.126042	0.125464	0.12649	0.130428	0.136835	0.142884	0.146529	0.146847	0.144745	0.140847	0.1368	0.134998	0.1366	0.139812	0.142854	0.146681	0.15243	0.157101	0.156755	0.151261	0.145026	0.141608	0.142816	0.148563	0.157885	0.166869
0.123696	0.124384	0.127343	0.134404	0.146527	0.161801	0.177897	0.192683	0.205342	0.213451	0.214892	0.208215	0.196277	0.183515	0.172447	0.163228	0.156675	0.152832	0.149704	0.14435	0.136124	0.126757	0.118502	0.112145	0.107054	0.102437	0.099159	0.0983142	0.0993567	0.100893	0.101873	0.102165	0.101725	0.100749	0.100018	0.10078	0.103069	0.105493	0.107099	0.10922	0.113316	0.117614	0.118698	0.115778	0.111592	0.108692	0.107712	0.10853	0.110949	0.113759
0.142582	0.139019	0.135456	0.1356	0.140549	0.147768	0.154582	0.159424	0.162506	0.164397	0.166199	0.166517	0.163147	0.158501	0.154827	0.152365	0.150702	0.149819	0.148418	0.145307	0.139609	0.132097	0.124546	0.118831	0.114425	0.109437	0.10382	0.0995963	0.0972106	0.0961828	0.0957965	0.0968542	0.0990966	0.101806	0.104223	0.106904	0.109683	0.111745	0.112471	0.11338	0.116131	0.119688	0.120634	0.117723	0.113226	0.109974	0.107987	0.106727	0.106307	0.107168
0.160287	0.154384	0.147734	0.143499	0.141782	0.139968	0.136654	0.131976	0.12772	0.126163	0.129284	0.134435	0.135162	0.132758	0.131192	0.13209	0.13398	0.135309	0.134804	0.13297	0.129532	0.124569	0.119061	0.114983	0.112351	0.1095	0.105996	0.10361	0.103152	0.103953	0.104904	0.106637	0.109272	0.112127	0.114286	0.116307	0.118353	0.120099	0.121127	0.12211	0.123653	0.124991	0.124156	0.120828	0.117222	0.115504	0.114963	0.11441	0.114239	0.115572
0.154882	0.149646	0.144354	0.140684	0.13797	0.13408	0.128876	0.12336	0.119464	0.118164	0.119609	0.121772	0.12111	0.119097	0.118498	0.120029	0.122209	0.12358	0.123228	0.121648	0.119246	0.116476	0.113685	0.11125	0.108993	0.10661	0.104603	0.103912	0.104862	0.106937	0.109457	0.112119	0.114425	0.116031	0.117099	0.118257	0.119527	0.120733	0.122094	0.124087	0.126238	0.127058	0.125776	0.123556	0.12255	0.123094	0.123677	0.123185	0.122367	0.122147
0.134031	0.130132	0.126291	0.123446	0.121472	0.11983	0.118858	0.118597	0.118902	0.119036	0.118934	0.11909	0.119963	0.122294	0.125758	0.128914	0.130914	0.131968	0.132476	0.132346	0.131301	0.129863	0.128664	0.127501	0.125929	0.124062	0.122563	0.121175	0.119557	0.118067	0.117851	0.118719	0.119404	0.11908	0.118359	0.118036	0.11802	0.117948	0.11832	0.11999	0.122466	0.124056	0.124343	0.124943	0.127134	0.129696	0.13113	0.131537	0.132182	0.132728
0.134635	0.130546	0.126516	0.123071	0.120381	0.118647	0.118555	0.119332	0.119736	0.119122	0.118755	0.120049	0.123862	0.129603	0.135817	0.139826	0.140855	0.140414	0.141311	0.143714	0.145592	0.145897	0.14586	0.146161	0.146557	0.146595	0.14649	0.144918	0.140909	0.135108	0.130517	0.127816	0.125582	0.122327	0.119154	0.11745	0.117262	0.117348	0.117741	0.119	0.121056	0.123263	0.126474	0.13194	0.139207	0.145739	0.150747	0.155281	0.160279	0.16359
0.138126	0.134007	0.130819	0.128934	0.127475	0.125386	0.12347	0.121614	0.119797	0.118635	0.119737	0.12296	0.127384	0.132232	0.13769	0.141267	0.140497	0.135973	0.132349	0.132237	0.133981	0.135304	0.136764	0.138673	0.140016	0.139807	0.138999	0.137439	0.1343	0.129075	0.123964	0.120016	0.117109	0.114937	0.115172	0.118085	0.122282	0.125654	0.129167	0.134223	0.141099	0.150119	0.163845	0.182479	0.202731	0.219671	0.232829	0.243542	0.251963	0.255359
0.142544	0.141879	0.142796	0.143189	0.140769	0.135969	0.131854	0.129281	0.127819	0.12764	0.129785	0.133098	0.13629	0.139238	0.143114	0.145354	0.142528	0.134572	0.126493	0.12266	0.122578	0.12356	0.125024	0.126419	0.126642	0.124816	0.122453	0.120618	0.119097	0.116632	0.113767	0.111501	0.111394	0.114591	0.122126	0.131707	0.140294	0.146145	0.152345	0.161658	0.17437	0.190695	0.213788	0.243272	0.274101	0.299214	0.317236	0.329159	0.335423	0.334845
0.222839	0.227914	0.23339	0.231213	0.218336	0.201723	0.191042	0.188044	0.187154	0.18435	0.181249	0.179384	0.179362	0.179781	0.179492	0.176253	0.170227	0.163112	0.158161	0.157167	0.158961	0.160467	0.160917	0.160919	0.161529	0.161107	0.158335	0.153098	0.147626	0.143535	0.141475	0.1411	0.143034	0.147665	0.15473	0.161286	0.165265	0.166328	0.167895	0.172465	0.180899	0.192918	0.209517	0.229599	0.249251	0.263285	0.270208	0.270976	0.267768	0.26234
0.309258	0.321673	0.334007	0.332808	0.31437	0.29039	0.275914	0.274808	0.278102	0.277749	0.274919	0.274531	0.279362	0.285454	0.286987	0.281005	0.2717	0.264608	0.263245	0.266872	0.271862	0.273071	0.268813	0.262104	0.258612	0.258129	0.254738	0.243977	0.229209	0.217103	0.210843	0.208682	0.208049	0.207367	0.206187	0.203712	0.200047	0.195756	0.193115	0.193274	0.196892	0.203206	0.210986	0.218585	0.223186	0.222019	0.214702	0.203349	0.191738	0.183557
0.251859	0.266444	0.284125	0.294617	0.29347	0.286546	0.283951	0.290995	0.303041	0.31385	0.322646	0.334437	0.351748	0.370094	0.382306	0.384844	0.380262	0.374789	0.373929	0.378701	0.384661	0.38459	0.374493	0.358303	0.345885	0.341996	0.338908	0.327157	0.30666	0.285888	0.270874	0.260982	0.251925	0.241229	0.229355	0.218563	0.210025	0.204196	0.201687	0.201634	0.202203	0.202831	0.203522	0.203981	0.201076	0.1924	0.178804	0.163773	0.150779	0.14263
0.186897	0.197254	0.211185	0.224389	0.233718	0.239564	0.244866	0.253161	0.263788	0.274964	0.286125	0.300207	0.317095	0.333526	0.345009	0.349485	0.347367	0.34315	0.341944	0.345483	0.350189	0.350697	0.343358	0.330205	0.318297	0.313233	0.310301	0.301759	0.28571	0.268875	0.256765	0.248744	0.239515	0.226618	0.211751	0.198852	0.189205	0.183323	0.181571	0.182445	0.182241	0.179709	0.175849	0.17193	0.165627	0.155216	0.142134	0.129929	0.12083	0.115844
0.167676	0.173278	0.179842	0.186196	0.191781	0.19677	0.200741	0.204169	0.206757	0.20961	0.213928	0.2213	0.229705	0.236968	0.24073	0.240229	0.235665	0.230538	0.228319	0.229348	0.230852	0.230754	0.227737	0.221995	0.215478	0.211169	0.207802	0.202414	0.194152	0.187597	0.185894	0.187074	0.185206	0.178025	0.167859	0.158869	0.152279	0.14869	0.148757	0.151632	0.153908	0.153415	0.150111	0.145129	0.137694	0.127983	0.118195	0.111172	0.107905	0.108262
0.13753	0.141199	0.144618	0.147094	0.149703	0.153341	0.156872	0.159171	0.159859	0.160163	0.161481	0.164737	0.168798	0.172383	0.17348	0.171181	0.165955	0.160658	0.157377	0.155233	0.152331	0.148288	0.14348	0.138148	0.132704	0.128192	0.124489	0.120869	0.11737	0.116343	0.118872	0.122965	0.124585	0.122281	0.117842	0.11424	0.112573	0.113024	0.115594	0.119926	0.124494	0.127516	0.127613	0.124403	0.118323	0.111854	0.10825	0.10882	0.113123	0.121003
0.1011	0.104163	0.107809	0.111153	0.115151	0.12002	0.124932	0.129273	0.133274	0.136547	0.138714	0.139811	0.140514	0.140973	0.140531	0.138939	0.136642	0.134523	0.133027	0.130852	0.127294	0.122396	0.117044	0.111938	0.108201	0.106399	0.106278	0.106479	0.106193	0.10554	0.104741	0.103384	0.100858	0.0970077	0.0927566	0.0894805	0.0881927	0.0888951	0.0908054	0.0929302	0.094797	0.0957422	0.094932	0.0917265	0.087314	0.085185	0.0884837	0.0964045	0.107283	0.121657
0.0781242	0.0800265	0.0831829	0.0868401	0.0910391	0.0953603	0.0994923	0.103366	0.107211	0.110016	0.110858	0.109629	0.107858	0.106865	0.107334	0.109336	0.112278	0.115139	0.117658	0.119058	0.119076	0.117232	0.114641	0.113255	0.115525	0.121702	0.130166	0.137193	0.139888	0.137057	0.129772	0.120401	0.111308	0.102913	0.0949486	0.0878953	0.0836007	0.0826351	0.0832025	0.0825637	0.0801045	0.0764241	0.0722671	0.0676434	0.0636608	0.0628326	0.066836	0.0741116	0.0831746	0.0948503
0.0790654	0.0794561	0.0812435	0.0838692	0.0860755	0.0869853	0.0868962	0.0864376	0.0857344	0.0840593	0.0813225	0.0781197	0.0758671	0.0756998	0.078179	0.0828528	0.0881283	0.0924553	0.0960532	0.0991631	0.101598	0.102396	0.102577	0.104744	0.111741	0.123443	0.137269	0.148298	0.152563	0.148747	0.139027	0.127546	0.117609	0.109143	0.100747	0.0926318	0.0873134	0.0858535	0.0859951	0.0842647	0.08013	0.0751216	0.0707193	0.0669615	0.0640517	0.0629248	0.0639057	0.0658348	0.0682221	0.071994
0.11219	0.112536	0.114166	0.115988	0.115247	0.110864	0.104318	0.0978599	0.0919882	0.0861613	0.0809684	0.0775395	0.0763356	0.0770445	0.0790392	0.0813807	0.082616	0.0820633	0.080825	0.0801905	0.0804968	0.0813434	0.0829636	0.0862766	0.0921182	0.100132	0.108883	0.115671	0.11799	0.115439	0.11018	0.105182	0.10188	0.099244	0.0958331	0.0919394	0.0892942	0.0886088	0.0887727	0.0880296	0.0867868	0.086692	0.0881961	0.0899969	0.0908461	0.0908645	0.0904341	0.0892514	0.0876172	0.0864094
0.154798	0.157242	0.160468	0.162042	0.158673	0.150205	0.139753	0.13056	0.123056	0.116928	0.113034	0.112166	0.113348	0.115184	0.116345	0.115925	0.112614	0.106334	0.0989917	0.093037	0.089628	0.0889039	0.0903515	0.0929246	0.0949722	0.095794	0.0956206	0.09461	0.0923782	0.0895306	0.0876975	0.0879644	0.0897973	0.091551	0.092187	0.0918921	0.0915657	0.0917652	0.0930199	0.0948934	0.0977577	0.102575	0.109013	0.114824	0.117999	0.118666	0.117977	0.116216	0.113714	0.110882
0.181708	0.184081	0.186798	0.187728	0.184488	0.177359	0.169242	0.162261	0.156407	0.152353	0.151493	0.153802	0.156779	0.158555	0.158751	0.157889	0.154715	0.148262	0.140032	0.132976	0.128758	0.127885	0.130138	0.133305	0.133685	0.1303	0.125531	0.122263	0.120953	0.120739	0.121167	0.123007	0.126525	0.13029	0.132417	0.132091	0.129738	0.126713	0.125383	0.125755	0.126134	0.125195	0.12351	0.121495	0.11919	0.116769	0.11416	0.11063	0.106212	0.101684
0.192195	0.190132	0.188263	0.18793	0.188777	0.189203	0.187906	0.184122	0.179021	0.175981	0.176471	0.178621	0.178868	0.17597	0.172377	0.171423	0.17301	0.17495	0.176121	0.177407	0.179651	0.184913	0.194699	0.204819	0.208282	0.204524	0.201339	0.206428	0.218522	0.230283	0.236371	0.238941	0.24198	0.24543	0.245787	0.24101	0.230698	0.216555	0.203038	0.192573	0.183298	0.170791	0.154691	0.138236	0.125337	0.117156	0.111033	0.103497	0.0946653	0.0873867
0.181515	0.177107	0.172613	0.171948	0.175867	0.181024	0.182463	0.178344	0.172141	0.169336	0.169872	0.169639	0.165275	0.157535	0.150815	0.14961	0.155222	0.166263	0.179358	0.192156	0.203588	0.217649	0.237184	0.255904	0.263741	0.260951	0.260492	0.274195	0.298212	0.319181	0.328179	0.329059	0.328874	0.329391	0.326664	0.318116	0.301328	0.276783	0.250045	0.227369	0.20965	0.191213	0.168971	0.146579	0.130269	0.121829	0.116307	0.108111	0.0977073	0.0896488
0.125522	0.122543	0.11895	0.117706	0.119469	0.122173	0.122497	0.119843	0.116992	0.117325	0.119674	0.120689	0.118568	0.114708	0.112004	0.113143	0.119199	0.130005	0.142966	0.155691	0.166684	0.179012	0.19464	0.209504	0.216627	0.21612	0.216076	0.224365	0.238601	0.250449	0.254223	0.253257	0.253139	0.255589	0.256939	0.25433	0.244354	0.22659	0.204948	0.185499	0.171071	0.159026	0.146356	0.134714	0.12765	0.125658	0.124156	0.118705	0.110224	0.102977
0.0857853	0.0830868	0.0793994	0.0766782	0.0757103	0.0760979	0.0766067	0.0768916	0.0776079	0.079718	0.0827439	0.0856114	0.0878039	0.089738	0.0920781	0.0956584	0.101058	0.108406	0.11636	0.1237	0.129657	0.135887	0.143467	0.151222	0.156118	0.157205	0.155625	0.153543	0.151796	0.150388	0.148179	0.146885	0.149792	0.157739	0.166239	0.170833	0.168754	0.161383	0.151773	0.14339	0.138229	0.135904	0.134707	0.134733	0.136425	0.139302	0.139925	0.134899	0.125321	0.115894
0.0916578	0.0878828	0.0832397	0.0795763	0.0780514	0.0790983	0.0818621	0.0848189	0.0869173	0.0884816	0.0905736	0.0935761	0.0971206	0.100657	0.104368	0.108678	0.113951	0.120193	0.12664	0.131992	0.135424	0.137983	0.141314	0.145651	0.149289	0.150039	0.146461	0.138668	0.129536	0.122302	0.117114	0.114776	0.118386	0.128765	0.140617	0.147425	0.146872	0.142431	0.138026	0.13541	0.13473	0.135328	0.136518	0.138445	0.14126	0.144553	0.144963	0.138403	0.125596	0.112587
0.126426	0.122098	0.116973	0.113261	0.112442	0.114782	0.118986	0.122979	0.125674	0.127826	0.13105	0.135053	0.138495	0.140266	0.141366	0.143221	0.146805	0.152498	0.159789	0.166393	0.17048	0.17228	0.173938	0.176082	0.17733	0.175206	0.169078	0.159578	0.149915	0.142364	0.136717	0.132646	0.132035	0.13575	0.141093	0.143284	0.140534	0.135096	0.130492	0.128009	0.12718	0.126685	0.12626	0.126175	0.127141	0.129065	0.129736	0.125716	0.116849	0.10734
0.172585	0.168907	0.163871	0.160624	0.161033	0.163763	0.166614	0.168804	0.171809	0.177389	0.185738	0.193323	0.197035	0.195431	0.190658	0.186266	0.185123	0.188763	0.196693	0.205625	0.212631	0.216292	0.21771	0.216907	0.213157	0.205338	0.195367	0.18509	0.17697	0.171246	0.16672	0.161881	0.156818	0.151993	0.147822	0.143082	0.13724	0.130505	0.124616	0.120389	0.117841	0.115951	0.11459	0.113461	0.112965	0.113328	0.114249	0.114004	0.111523	0.107829
0.197986	0.195102	0.19042	0.187634	0.188791	0.191115	0.191923	0.191965	0.195054	0.203398	0.215562	0.225638	0.229781	0.226513	0.218261	0.209587	0.204698	0.206019	0.213169	0.222612	0.231244	0.236392	0.237682	0.234311	0.226466	0.214744	0.202898	0.193148	0.187018	0.183453	0.18059	0.176393	0.170108	0.161871	0.153501	0.145826	0.139452	0.133918	0.12971	0.126686	0.124618	0.122778	0.121486	0.120324	0.119496	0.119393	0.120649	0.122235	0.122391	0.120571
0.178543	0.175998	0.172211	0.169736	0.170137	0.171177	0.171261	0.171402	0.174623	0.181817	0.191255	0.198919	0.202924	0.20234	0.198034	0.192406	0.18862	0.188694	0.192685	0.198313	0.204019	0.207521	0.207596	0.203277	0.195683	0.186345	0.177997	0.171469	0.167474	0.165332	0.164161	0.162205	0.158378	0.152663	0.146947	0.142274	0.13966	0.139257	0.141487	0.144864	0.147227	0.14734	0.146509	0.145516	0.145317	0.146001	0.147785	0.149206	0.148342	0.144819
0.14603	0.144113	0.14166	0.139282	0.137914	0.136869	0.136271	0.1367	0.139166	0.14295	0.14688	0.150083	0.153133	0.155764	0.157163	0.156834	0.155956	0.155434	0.155756	0.156206	0.15714	0.157543	0.156303	0.152877	0.148691	0.144825	0.141881	0.13905	0.136779	0.135547	0.136314	0.137679	0.137706	0.135784	0.133613	0.132209	0.132828	0.136237	0.142974	0.150716	0.155921	0.156955	0.155828	0.15423	0.153626	0.153561	0.15412	0.154278	0.152641	0.148755
0.139933	0.140067	0.139583	0.137507	0.134478	0.131079	0.128642	0.127595	0.127965	0.128515	0.128551	0.128593	0.129876	0.132346	0.13477	0.135897	0.136198	0.135838	0.134705	0.132154	0.129158	0.126347	0.124037	0.122562	0.122502	0.123079	0.123214	0.121739	0.119653	0.118529	0.120499	0.124487	0.127918	0.129593	0.130904	0.133028	0.136827	0.142334	0.149076	0.155008	0.158114	0.158118	0.157156	0.156463	0.156593	0.156	0.154541	0.152701	0.150867	0.148323
0.160067	0.163065	0.164572	0.163633	0.161124	0.157279	0.153307	0.150365	0.148999	0.147873	0.145895	0.143974	0.143336	0.143685	0.143158	0.141757	0.1417	0.14366	0.144781	0.141813	0.135392	0.128881	0.124993	0.124557	0.12666	0.129076	0.129796	0.128016	0.125514	0.125251	0.129486	0.137013	0.145206	0.15353	0.163602	0.17652	0.190951	0.204824	0.215978	0.222776	0.225344	0.225865	0.22742	0.231675	0.238077	0.242515	0.2418	0.236434	0.230136	0.224327
0.172602	0.177319	0.179993	0.181032	0.181332	0.179672	0.176126	0.172871	0.171252	0.169933	0.16716	0.164087	0.162068	0.160702	0.157288	0.153226	0.152472	0.156708	0.160637	0.158706	0.151162	0.143391	0.139066	0.138491	0.139722	0.141272	0.141907	0.141348	0.141223	0.145892	0.157465	0.172987	0.18766	0.201357	0.217339	0.237829	0.259791	0.280078	0.296017	0.306319	0.310839	0.311945	0.313082	0.318001	0.32643	0.332562	0.330338	0.32012	0.308441	0.298822
0.142754	0.147312	0.151245	0.154584	0.156891	0.15702	0.155028	0.152912	0.151438	0.149987	0.147584	0.145103	0.143316	0.142336	0.140501	0.138295	0.137115	0.138099	0.138886	0.137294	0.133514	0.129995	0.127511	0.126008	0.12497	0.125215	0.12701	0.130047	0.134175	0.142684	0.157583	0.175531	0.190247	0.200293	0.209272	0.220715	0.233069	0.244813	0.25449	0.261699	0.264728	0.263199	0.25829	0.254409	0.252907	0.250945	0.24486	0.235606	0.227309	0.221218
0.0994261	0.103605	0.109265	0.115141	0.119355	0.121164	0.12099	0.120061	0.11866	0.117269	0.116398	0.116511	0.117484	0.119487	0.121866	0.123308	0.121982	0.11805	0.11311	0.109023	0.106415	0.104993	0.103651	0.102195	0.100718	0.10051	0.102484	0.10636	0.11057	0.11577	0.123794	0.134285	0.143655	0.149479	0.152764	0.156036	0.159411	0.162737	0.165595	0.168412	0.169157	0.165709	0.157643	0.148683	0.141588	0.136424	0.131812	0.127962	0.125473	0.123542
0.0775587	0.0802449	0.0850882	0.090899	0.0960658	0.100007	0.102752	0.10408	0.103739	0.102447	0.102037	0.103577	0.106896	0.111229	0.115621	0.118548	0.118186	0.114119	0.108195	0.102366	0.0976333	0.0939569	0.0911814	0.0891663	0.0876113	0.0866723	0.0868024	0.0879787	0.0893728	0.0908098	0.0932486	0.0973195	0.102013	0.105651	0.107914	0.109706	0.111142	0.111984	0.112358	0.112972	0.112706	0.109837	0.103999	0.0974796	0.0924284	0.089355	0.0878138	0.0874286	0.0875809	0.0871218
0.0905863	0.0889435	0.0882314	0.0897426	0.0934128	0.0986999	0.104632	0.109584	0.112582	0.11338	0.113656	0.115372	0.119562	0.125019	0.12997	0.133496	0.135681	0.136228	0.134962	0.131041	0.124663	0.117115	0.11035	0.10498	0.100733	0.0971758	0.0940768	0.0913892	0.0897452	0.0897414	0.091105	0.0924667	0.0932769	0.0935749	0.0941031	0.0951917	0.0963643	0.0968485	0.0969084	0.0972459	0.0976346	0.0975753	0.0971148	0.0965453	0.0958759	0.0951301	0.0951497	0.0960503	0.0973542	0.0983884
0.144856	0.136184	0.125973	0.120644	0.12159	0.127373	0.135358	0.143805	0.151984	0.158444	0.162212	0.164976	0.169451	0.175399	0.1804	0.184091	0.188801	0.195253	0.200662	0.200503	0.193183	0.181712	0.170002	0.159784	0.150813	0.143268	0.13672	0.130891	0.127074	0.126376	0.12702	0.125086	0.120214	0.115119	0.112364	0.11194	0.112367	0.112843	0.11382	0.116281	0.120218	0.126488	0.135392	0.144562	0.15106	0.155111	0.160041	0.166094	0.170892	0.173809
0.190451	0.178595	0.164127	0.156499	0.157007	0.163017	0.170665	0.178938	0.188193	0.197376	0.203628	0.207538	0.211856	0.217445	0.221954	0.225411	0.230916	0.239887	0.248088	0.24963	0.242503	0.231353	0.220294	0.210705	0.201272	0.192803	0.185389	0.179122	0.174689	0.172556	0.170095	0.163425	0.153439	0.145171	0.141809	0.14224	0.143378	0.145111	0.148581	0.155183	0.164251	0.177233	0.194434	0.212079	0.225999	0.237607	0.251274	0.265374	0.273569	0.27489
0.173163	0.167153	0.160048	0.157439	0.159104	0.162994	0.166214	0.168377	0.170388	0.173532	0.176753	0.179879	0.183557	0.189243	0.195741	0.202166	0.208925	0.21727	0.224895	0.228401	0.226864	0.224479	0.223449	0.222998	0.220379	0.216446	0.212535	0.209491	0.205614	0.199903	0.191586	0.181266	0.170985	0.164456	0.163393	0.16657	0.1712	0.177732	0.186366	0.197031	0.207816	0.21936	0.231611	0.243592	0.255496	0.27067	0.289638	0.306578	0.3129	0.308073
0.164621	0.164224	0.164108	0.166181	0.168775	0.170143	0.168146	0.16296	0.156367	0.152591	0.153005	0.15652	0.160918	0.167032	0.17456	0.182157	0.188363	0.19488	0.201398	0.206614	0.210375	0.216345	0.2258	0.23589	0.24213	0.244603	0.246187	0.248976	0.249314	0.244603	0.235525	0.226097	0.217807	0.211564	0.208302	0.209307	0.213939	0.221539	0.230182	0.238725	0.245105	0.248245	0.247474	0.24614	0.250054	0.263473	0.282404	0.297989	0.30184	0.293782
0.176565	0.177458	0.178596	0.180916	0.182645	0.182147	0.177469	0.168986	0.158913	0.152324	0.151405	0.154843	0.159359	0.164146	0.168107	0.17002	0.169538	0.169894	0.172088	0.17551	0.179948	0.188394	0.202446	0.218913	0.232195	0.240096	0.245505	0.251968	0.257769	0.260603	0.260721	0.260028	0.256318	0.249178	0.241897	0.23848	0.238471	0.237697	0.233872	0.228703	0.223643	0.216799	0.206653	0.197096	0.194308	0.200755	0.211854	0.220982	0.222863	0.216718
0.156279	0.156253	0.156074	0.155918	0.154723	0.152238	0.148363	0.143447	0.138155	0.134686	0.134571	0.137546	0.142343	0.14869	0.155536	0.160395	0.161641	0.16124	0.161475	0.163591	0.167491	0.174066	0.183889	0.19541	0.205558	0.211821	0.215188	0.21769	0.21908	0.219325	0.22132	0.22502	0.223488	0.216392	0.21011	0.207585	0.206823	0.202614	0.193321	0.181668	0.171379	0.16183	0.152061	0.143769	0.139938	0.141035	0.14461	0.147769	0.1483	0.144768
0.161622	0.161795	0.162069	0.161458	0.158539	0.153931	0.1496	0.146683	0.145155	0.14454	0.14517	0.147296	0.151592	0.160213	0.174348	0.190111	0.201605	0.207135	0.210251	0.215361	0.22266	0.2304	0.236515	0.240814	0.244159	0.246498	0.24757	0.24642	0.240728	0.230872	0.223562	0.220631	0.213421	0.201274	0.191218	0.18489	0.180703	0.175622	0.167772	0.157932	0.148963	0.14168	0.135936	0.131874	0.130047	0.130115	0.131418	0.133581	0.135625	0.135663
0.200621	0.200634	0.201705	0.202867	0.201603	0.197067	0.191588	0.187891	0.186984	0.186914	0.186396	0.185556	0.186052	0.191057	0.203671	0.221016	0.235879	0.243854	0.24787	0.253655	0.262072	0.27019	0.274049	0.273694	0.272233	0.271914	0.272497	0.271742	0.265396	0.251367	0.235074	0.221658	0.208882	0.195926	0.185104	0.176581	0.169916	0.16474	0.160046	0.155377	0.151424	0.14907	0.148618	0.149905	0.152602	0.156158	0.160551	0.165925	0.17075	0.172849
0.215921	0.213375	0.212237	0.21339	0.214568	0.212642	0.20846	0.205492	0.205678	0.206267	0.204529	0.200551	0.196402	0.193576	0.194544	0.199803	0.206522	0.210515	0.211459	0.212487	0.215392	0.218563	0.218817	0.215888	0.212311	0.210334	0.210056	0.210561	0.209534	0.20404	0.19437	0.18358	0.173894	0.166335	0.161201	0.157691	0.155074	0.153308	0.152305	0.151796	0.151872	0.153459	0.157072	0.16224	0.168616	0.176353	0.185854	0.195938	0.203381	0.205868
0.192985	0.187265	0.18096	0.17672	0.174448	0.17195	0.168822	0.166908	0.167433	0.168523	0.167863	0.165233	0.161705	0.157487	0.153817	0.152642	0.154289	0.156457	0.157063	0.156456	0.156148	0.156342	0.155739	0.154028	0.151954	0.150444	0.149632	0.150255	0.152417	0.154566	0.154338	0.151531	0.147729	0.145265	0.145465	0.147919	0.150697	0.152258	0.152131	0.150995	0.149888	0.150534	0.153983	0.159781	0.167023	0.176544	0.189506	0.203701	0.213944	0.21693
0.18789	0.179776	0.167614	0.154827	0.143803	0.135348	0.129012	0.124225	0.120834	0.118743	0.117373	0.116392	0.115554	0.114655	0.113745	0.113836	0.1155	0.118318	0.120765	0.122174	0.122936	0.123778	0.124525	0.125269	0.125843	0.126321	0.126498	0.127349	0.129381	0.132583	0.135372	0.137135	0.137672	0.138538	0.141453	0.1471	0.153381	0.157932	0.159503	0.158888	0.157448	0.157873	0.162019	0.169219	0.176743	0.184885	0.195705	0.208465	0.218414	0.221611
0.21616	0.208442	0.194262	0.176212	0.158089	0.143356	0.13272	0.124021	0.115588	0.108088	0.102707	0.0999139	0.0992195	0.0998038	0.100356	0.100536	0.100815	0.10234	0.105041	0.108032	0.110285	0.111476	0.11189	0.11259	0.114121	0.116514	0.118877	0.120744	0.121583	0.12215	0.123265	0.125985	0.129248	0.132267	0.135493	0.140459	0.147047	0.154059	0.160022	0.164179	0.16671	0.170516	0.178054	0.188215	0.196672	0.201943	0.205816	0.210502	0.215216	0.217558
0.211629	0.2076	0.197822	0.182685	0.166196	0.153203	0.145895	0.141427	0.136119	0.129311	0.123111	0.119424	0.118402	0.118398	0.117687	0.115759	0.113646	0.113327	0.115689	0.119303	0.12177	0.121543	0.119726	0.11875	0.120293	0.124031	0.128138	0.1306	0.130481	0.128748	0.127903	0.130109	0.134307	0.137549	0.138779	0.139719	0.142607	0.147698	0.153593	0.158218	0.160798	0.163467	0.169052	0.177251	0.184594	0.188328	0.1886	0.187889	0.188251	0.189348
0.179421	0.178594	0.174505	0.166072	0.156492	0.150297	0.150178	0.153286	0.154628	0.151924	0.147603	0.144794	0.144267	0.144063	0.143398	0.142911	0.143932	0.147274	0.152932	0.158617	0.161853	0.161348	0.159393	0.159245	0.162695	0.168486	0.17429	0.177677	0.178142	0.176654	0.17601	0.178413	0.183047	0.185797	0.185118	0.182695	0.181941	0.183533	0.185952	0.186885	0.185419	0.182834	0.182374	0.185084	0.189019	0.190821	0.189113	0.185271	0.182489	0.181834
0.172222	0.172527	0.171747	0.168294	0.163477	0.160523	0.161755	0.165388	0.167356	0.165638	0.162433	0.160733	0.160939	0.161899	0.165006	0.17306	0.186748	0.203416	0.220185	0.233947	0.243457	0.249137	0.254259	0.261616	0.271531	0.281666	0.290074	0.295139	0.296349	0.294166	0.290837	0.289495	0.290575	0.290094	0.28656	0.281508	0.278157	0.276601	0.274855	0.271221	0.265556	0.259304	0.25576	0.25623	0.258356	0.258228	0.253023	0.243848	0.235281	0.230626
0.208392	0.209497	0.210084	0.207761	0.202412	0.196757	0.19313	0.190735	0.187666	0.183983	0.181713	0.181992	0.183305	0.184948	0.190202	0.203632	0.225617	0.251466	0.276738	0.297921	0.314009	0.32626	0.338622	0.353155	0.368377	0.380996	0.389626	0.393875	0.3927	0.385488	0.373965	0.363341	0.35616	0.349315	0.340838	0.331882	0.325016	0.319503	0.313088	0.304969	0.296442	0.289929	0.287988	0.291057	0.295344	0.296779	0.291048	0.278965	0.265931	0.257948
0.277637	0.274316	0.269806	0.26432	0.257853	0.250887	0.244654	0.238403	0.232499	0.22895	0.229802	0.233069	0.234529	0.23247	0.230801	0.234464	0.244676	0.257764	0.270188	0.27893	0.283433	0.285572	0.289717	0.297519	0.306474	0.312786	0.315697	0.316133	0.313822	0.307679	0.298318	0.288743	0.280846	0.273609	0.266679	0.260558	0.255554	0.249969	0.242621	0.234049	0.226397	0.221545	0.220388	0.222581	0.225436	0.226385	0.222745	0.215074	0.206847	0.202237
0.352674	0.341936	0.329313	0.319435	0.312769	0.307662	0.305264	0.304425	0.30528	0.309151	0.317111	0.324248	0.324445	0.316365	0.305512	0.297463	0.293369	0.290321	0.285233	0.275511	0.262018	0.248367	0.239097	0.235599	0.235467	0.235749	0.236317	0.237621	0.238854	0.238595	0.236994	0.233955	0.229548	0.225877	0.22572	0.22813	0.22858	0.223583	0.214493	0.204322	0.195378	0.187735	0.18104	0.175639	0.171262	0.167148	0.162735	0.158581	0.155358	0.153595
0.342533	0.331642	0.320266	0.313162	0.309812	0.308869	0.313335	0.322063	0.332983	0.345451	0.359444	0.369541	0.369441	0.359573	0.346751	0.336784	0.329669	0.322297	0.311167	0.294266	0.274595	0.25788	0.247284	0.241833	0.238775	0.237794	0.241262	0.2489	0.256952	0.262315	0.265702	0.267198	0.266688	0.269192	0.279851	0.294596	0.302236	0.296233	0.282279	0.268147	0.256681	0.24482	0.230546	0.21562	0.202526	0.192067	0.183485	0.175824	0.167305	0.157211
0.258741	0.251259	0.244907	0.243415	0.245536	0.249434	0.256806	0.266753	0.277552	0.288753	0.300997	0.311394	0.315494	0.313828	0.311355	0.311387	0.311927	0.308437	0.2979	0.281011	0.262868	0.249708	0.243593	0.241479	0.239374	0.237776	0.240812	0.248619	0.256316	0.260309	0.262139	0.26361	0.266048	0.274984	0.29511	0.319452	0.333641	0.329088	0.314235	0.300961	0.293522	0.286805	0.276754	0.264383	0.252692	0.242783	0.233366	0.222818	0.208949	0.191031
0.219274	0.21421	0.208637	0.20525	0.203978	0.204287	0.207334	0.213374	0.221951	0.232036	0.242326	0.250556	0.254991	0.257331	0.260564	0.264856	0.26714	0.264475	0.256265	0.244689	0.232718	0.222993	0.216228	0.210803	0.204778	0.199286	0.19729	0.198673	0.199887	0.199041	0.197948	0.198774	0.202922	0.213257	0.231519	0.25212	0.265077	0.264653	0.256964	0.251593	0.252692	0.257269	0.261276	0.262954	0.262408	0.25994	0.25472	0.24606	0.233654	0.218335
0.212976	0.209474	0.203374	0.196001	0.188347	0.181923	0.179223	0.181894	0.189961	0.200892	0.21047	0.215503	0.216127	0.215618	0.215868	0.214961	0.210806	0.205002	0.198836	0.193303	0.187872	0.181497	0.173607	0.164673	0.155709	0.148484	0.143984	0.141616	0.139633	0.137961	0.137996	0.141183	0.147817	0.157516	0.169029	0.179906	0.186579	0.187795	0.186353	0.187297	0.193567	0.204897	0.217973	0.228768	0.234838	0.236769	0.234947	0.229436	0.221297	0.213028
0.181866	0.180344	0.17718	0.172206	0.165505	0.158202	0.153225	0.152847	0.1574	0.164293	0.169823	0.171665	0.170464	0.1684	0.16563	0.159486	0.150306	0.142872	0.138207	0.135232	0.132903	0.130238	0.126582	0.12216	0.117948	0.114733	0.112643	0.11187	0.112496	0.114773	0.118697	0.124595	0.132545	0.141097	0.148221	0.15315	0.1555	0.155672	0.155029	0.156256	0.161487	0.170767	0.181041	0.188384	0.191174	0.191661	0.191256	0.189223	0.185566	0.181911
0.161102	0.161758	0.162591	0.162097	0.158565	0.151749	0.14448	0.139564	0.137812	0.137688	0.138031	0.138322	0.138679	0.138968	0.138039	0.133886	0.128217	0.124757	0.124027	0.124183	0.125129	0.127467	0.130976	0.13405	0.13547	0.134714	0.132583	0.130678	0.13046	0.131901	0.133984	0.135791	0.137641	0.139243	0.141072	0.143376	0.145563	0.146478	0.146466	0.147228	0.150504	0.156186	0.162491	0.167344	0.170892	0.175622	0.182398	0.18836	0.191072	0.189367
0.189387	0.190253	0.191535	0.19183	0.188163	0.179746	0.169272	0.159955	0.152492	0.14673	0.143793	0.144343	0.147108	0.150709	0.153724	0.155003	0.156167	0.159214	0.164424	0.169937	0.176172	0.185249	0.196854	0.207202	0.212322	0.211279	0.205875	0.198437	0.190705	0.184209	0.179618	0.175617	0.170766	0.165013	0.161655	0.161994	0.16423	0.165828	0.166516	0.167499	0.169792	0.17414	0.180877	0.189499	0.199993	0.214372	0.232961	0.250571	0.260851	0.259944
0.222802	0.22101	0.219626	0.219364	0.216626	0.210238	0.201885	0.193483	0.184072	0.174646	0.168229	0.166898	0.168466	0.171607	0.175208	0.178393	0.181179	0.185134	0.191088	0.198266	0.206584	0.218014	0.231677	0.243609	0.249417	0.249024	0.243945	0.235475	0.224378	0.214603	0.209207	0.20703	0.203699	0.198144	0.193938	0.193214	0.194456	0.196199	0.198042	0.200469	0.2033	0.208059	0.215684	0.225458	0.23627	0.251619	0.273644	0.296666	0.31077	0.310631
0.225544	0.223135	0.221411	0.221957	0.221616	0.219649	0.216971	0.213561	0.206869	0.197691	0.18932	0.184723	0.181859	0.179358	0.176497	0.173534	0.170147	0.168436	0.169843	0.174134	0.179176	0.184664	0.190352	0.195609	0.198907	0.20017	0.198602	0.193944	0.187904	0.186036	0.189127	0.19388	0.195806	0.19552	0.195006	0.195382	0.196187	0.198268	0.201601	0.205631	0.209457	0.214424	0.220075	0.223878	0.223518	0.223898	0.230212	0.240932	0.248411	0.248644
0.219517	0.220504	0.221237	0.222214	0.221931	0.220165	0.217141	0.213955	0.210902	0.209007	0.208273	0.207663	0.203303	0.19344	0.180149	0.168062	0.159298	0.155494	0.156669	0.161686	0.166641	0.169445	0.170916	0.173044	0.175258	0.175886	0.172695	0.165524	0.159168	0.161757	0.170129	0.177696	0.181604	0.185508	0.189959	0.193721	0.195747	0.197608	0.199384	0.200691	0.201695	0.20409	0.206076	0.203977	0.19526	0.184706	0.178106	0.176369	0.174445	0.170825
0.256435	0.258773	0.259827	0.259796	0.258322	0.254331	0.245904	0.235778	0.229264	0.231362	0.241174	0.251669	0.252467	0.238765	0.217173	0.198805	0.188682	0.186491	0.189895	0.197037	0.203419	0.206599	0.209071	0.214577	0.219888	0.218888	0.208443	0.191708	0.177264	0.175145	0.180983	0.187428	0.192491	0.199635	0.208062	0.215415	0.219595	0.220647	0.217182	0.210255	0.203071	0.199717	0.198469	0.195954	0.189442	0.180761	0.172701	0.165813	0.156991	0.146866
0.270673	0.272216	0.272688	0.272969	0.272474	0.269081	0.25959	0.247635	0.240755	0.246811	0.266091	0.288983	0.300462	0.292787	0.273912	0.257137	0.247639	0.243959	0.243537	0.246035	0.248667	0.249606	0.251067	0.256606	0.261315	0.257499	0.243144	0.225495	0.212885	0.210511	0.21431	0.219541	0.224143	0.22937	0.234412	0.23845	0.240655	0.240104	0.233389	0.221252	0.208062	0.199459	0.194633	0.191159	0.186129	0.178972	0.17078	0.162893	0.154088	0.144304
0.218252	0.217755	0.217179	0.218136	0.219642	0.22002	0.217782	0.21653	0.221196	0.236017	0.260668	0.28832	0.308668	0.316039	0.314014	0.309128	0.303053	0.295423	0.286486	0.278517	0.272505	0.268523	0.266083	0.265018	0.262046	0.254243	0.241839	0.22958	0.220672	0.215873	0.213635	0.212861	0.212262	0.211746	0.210776	0.208909	0.206622	0.204907	0.200724	0.192469	0.182252	0.174145	0.168858	0.165484	0.162007	0.157109	0.151154	0.145639	0.140582	0.135372
0.192526	0.186593	0.180141	0.176454	0.176119	0.178608	0.183191	0.191252	0.204191	0.221517	0.241654	0.261736	0.279893	0.295226	0.307518	0.31527	0.31638	0.31106	0.301629	0.290373	0.279608	0.271937	0.267772	0.264367	0.258974	0.25186	0.24457	0.236824	0.227163	0.215902	0.205595	0.197812	0.192145	0.187838	0.184213	0.180036	0.174944	0.17032	0.164405	0.156053	0.147595	0.141467	0.138638	0.138548	0.139696	0.140073	0.13936	0.138291	0.137035	0.135212
0.201516	0.190342	0.177568	0.16828	0.164714	0.16676	0.172513	0.180747	0.190725	0.200647	0.209459	0.217145	0.226456	0.239213	0.254192	0.266542	0.2725	0.271795	0.266708	0.258243	0.248134	0.24038	0.237439	0.236413	0.234057	0.230821	0.228337	0.223965	0.214649	0.201589	0.189895	0.182232	0.178272	0.176805	0.176818	0.176758	0.174486	0.169491	0.161447	0.151811	0.143592	0.138319	0.136598	0.138243	0.141948	0.145652	0.14899	0.15226	0.154404	0.154528
0.189466	0.179487	0.168173	0.160125	0.156824	0.157665	0.160258	0.163001	0.164537	0.164621	0.164087	0.164452	0.167528	0.174259	0.183413	0.191524	0.195686	0.19535	0.191637	0.185577	0.17875	0.174041	0.172508	0.172298	0.171407	0.170328	0.169733	0.167697	0.162379	0.155418	0.150802	0.150655	0.154436	0.16109	0.168772	0.175512	0.179416	0.181117	0.18187	0.182766	0.183747	0.18497	0.187404	0.192122	0.198409	0.204784	0.210383	0.214838	0.216109	0.214233
0.15426	0.150137	0.146206	0.144408	0.143934	0.143657	0.142597	0.140963	0.138315	0.135555	0.133907	0.134488	0.136819	0.140389	0.144285	0.147416	0.148383	0.146895	0.143378	0.139365	0.135964	0.133943	0.1325	0.131148	0.129775	0.128852	0.127988	0.126408	0.124023	0.122501	0.123615	0.128449	0.136599	0.147784	0.160056	0.171697	0.182305	0.194388	0.209282	0.225575	0.240032	0.25159	0.261752	0.272277	0.283516	0.294846	0.304437	0.310564	0.310569	0.306409
0.125584	0.125529	0.126605	0.128709	0.129585	0.128189	0.12496	0.121637	0.118835	0.117547	0.118166	0.120671	0.123498	0.125714	0.127	0.127628	0.127246	0.125867	0.123645	0.122015	0.121155	0.120499	0.118825	0.116725	0.115183	0.11453	0.113807	0.112597	0.111504	0.111912	0.114387	0.119291	0.126246	0.135476	0.145724	0.156565	0.168769	0.184889	0.204886	0.225746	0.243617	0.257547	0.269292	0.28045	0.292003	0.304236	0.315397	0.323138	0.324423	0.321648
0.120328	0.119665	0.119419	0.119571	0.118928	0.11716	0.114514	0.111964	0.110013	0.109169	0.109537	0.110722	0.111578	0.111489	0.110886	0.110398	0.110256	0.110331	0.110328	0.110717	0.111181	0.111051	0.109603	0.107777	0.107012	0.107755	0.109153	0.110502	0.111936	0.113768	0.116103	0.118906	0.122154	0.126212	0.131219	0.138267	0.147883	0.16019	0.173255	0.184607	0.19221	0.196363	0.198939	0.201252	0.204442	0.20945	0.216059	0.222313	0.225387	0.225342
0.141944	0.139102	0.135503	0.131975	0.129709	0.128909	0.128798	0.128382	0.12728	0.125183	0.12271	0.11995	0.116992	0.113959	0.112047	0.11165	0.112778	0.114714	0.116799	0.11847	0.11952	0.119578	0.118594	0.117448	0.118266	0.121701	0.126988	0.132598	0.137937	0.141893	0.144222	0.144964	0.14557	0.146946	0.151389	0.160985	0.174144	0.186436	0.194072	0.196506	0.194364	0.188537	0.181105	0.173725	0.168577	0.16679	0.168684	0.171809	0.173732	0.171848
0.183875	0.181773	0.178317	0.174025	0.17113	0.169993	0.169718	0.16842	0.165579	0.160722	0.15462	0.147345	0.140126	0.134261	0.131301	0.130699	0.131525	0.132986	0.134954	0.136741	0.138126	0.138472	0.13804	0.137644	0.139818	0.145181	0.152755	0.160486	0.167613	0.172585	0.175291	0.176327	0.177631	0.179272	0.184584	0.196908	0.21388	0.227831	0.233685	0.232666	0.227582	0.218757	0.207762	0.196998	0.189615	0.1861	0.185716	0.185968	0.186355	0.183982
0.198376	0.200996	0.203186	0.203037	0.201087	0.197932	0.194254	0.189345	0.183795	0.178058	0.172195	0.164506	0.155948	0.148536	0.143909	0.140927	0.138343	0.13617	0.135178	0.135116	0.135501	0.135163	0.134133	0.132834	0.132659	0.133781	0.136292	0.14	0.145101	0.150067	0.154258	0.158039	0.161914	0.164226	0.166687	0.172696	0.182729	0.192131	0.197119	0.198216	0.197447	0.193612	0.187416	0.182186	0.179943	0.179399	0.179744	0.180509	0.183246	0.186355
0.166666	0.170614	0.174512	0.17551	0.173452	0.169458	0.16522	0.161172	0.158386	0.157558	0.157715	0.155689	0.150962	0.145101	0.140412	0.136982	0.13419	0.131793	0.130045	0.128495	0.126958	0.124937	0.122533	0.119713	0.116503	0.112845	0.110015	0.109465	0.1123	0.117186	0.122672	0.127964	0.132502	0.134886	0.13588	0.137333	0.140421	0.143867	0.146464	0.148376	0.150017	0.149088	0.146449	0.146058	0.147806	0.148808	0.149625	0.151439	0.155233	0.159648
0.141263	0.142206	0.142177	0.139891	0.136541	0.133209	0.131126	0.131028	0.133793	0.139542	0.146189	0.149631	0.147735	0.141392	0.13403	0.127972	0.12399	0.121459	0.119692	0.117498	0.114958	0.112457	0.110287	0.107842	0.10437	0.100123	0.0970944	0.096775	0.0999375	0.105249	0.111147	0.116289	0.120034	0.122153	0.123917	0.125755	0.126976	0.126761	0.126116	0.12665	0.1285	0.129214	0.129077	0.129819	0.130841	0.130415	0.130111	0.130508	0.131042	0.130581
0.204079	0.19855	0.189576	0.179673	0.172641	0.168818	0.167691	0.169392	0.174139	0.181564	0.188538	0.189607	0.180766	0.163376	0.143333	0.126165	0.114171	0.106861	0.102925	0.100267	0.0981126	0.0968196	0.0967712	0.0969374	0.0961692	0.0951307	0.095883	0.0990723	0.104107	0.109805	0.115561	0.120772	0.12449	0.126446	0.12827	0.130547	0.131513	0.129603	0.126722	0.126039	0.127564	0.128525	0.128261	0.127459	0.126617	0.12553	0.124938	0.124396	0.122855	0.119438
0.361054	0.345399	0.321845	0.298167	0.282047	0.274047	0.271413	0.272129	0.274561	0.278381	0.279877	0.27151	0.24648	0.208386	0.168748	0.137936	0.118191	0.107329	0.102469	0.100212	0.0982289	0.0969472	0.0975622	0.0997103	0.102019	0.104734	0.108697	0.113811	0.118988	0.124083	0.129726	0.136046	0.140972	0.14315	0.1441	0.145983	0.147444	0.146119	0.142789	0.141081	0.141687	0.142808	0.14293	0.142051	0.140545	0.138711	0.136604	0.134472	0.132414	0.129922
0.470673	0.447763	0.413836	0.379845	0.355852	0.343291	0.33839	0.337264	0.336592	0.335856	0.330889	0.313474	0.276211	0.225247	0.175671	0.139959	0.119082	0.108991	0.105446	0.104122	0.101819	0.0994008	0.0989645	0.101041	0.104297	0.108425	0.113021	0.117647	0.121519	0.125417	0.13053	0.137113	0.142434	0.144754	0.145635	0.148186	0.151264	0.151951	0.14975	0.148024	0.148315	0.150242	0.151843	0.152033	0.150411	0.147653	0.144044	0.140608	0.138106	0.136241
0.411929	0.391816	0.362504	0.332673	0.309936	0.296326	0.289806	0.28697	0.28473	0.281243	0.271624	0.250676	0.216083	0.17496	0.13776	0.111798	0.0970234	0.0904669	0.0886623	0.0879067	0.0857308	0.0831285	0.0818675	0.0825009	0.0843286	0.0872419	0.0906982	0.0942834	0.0975889	0.101015	0.104842	0.108805	0.111444	0.1128	0.114785	0.119091	0.123801	0.126273	0.126249	0.126168	0.127395	0.129892	0.131961	0.132057	0.130051	0.127619	0.125697	0.124246	0.122207	0.118745
0.267714	0.255939	0.238968	0.220932	0.205266	0.193808	0.18668	0.182362	0.179331	0.175162	0.165053	0.147404	0.124759	0.103126	0.086177	0.0751156	0.0693813	0.0678334	0.0684353	0.0688685	0.0680774	0.067013	0.0665926	0.0670627	0.068453	0.0710935	0.0746013	0.0786928	0.0832428	0.0876762	0.0903793	0.0902659	0.0878981	0.0861049	0.0875076	0.0922189	0.0975051	0.100939	0.10247	0.103786	0.10603	0.109019	0.111273	0.111286	0.109606	0.108984	0.110956	0.114168	0.115152	0.112084
0.163061	0.158803	0.152065	0.143812	0.135011	0.126534	0.118876	0.112085	0.106654	0.102209	0.0958188	0.0868032	0.0770965	0.0694875	0.0648724	0.0636618	0.0659144	0.070493	0.0749186	0.0774328	0.078334	0.0790535	0.080135	0.0817705	0.0842528	0.0879697	0.0923435	0.0972194	0.102702	0.107725	0.10908	0.105132	0.0979527	0.0925911	0.0925748	0.0978069	0.105651	0.113638	0.120423	0.126151	0.131317	0.136364	0.140996	0.144751	0.148096	0.153106	0.160831	0.169756	0.175726	0.176888
0.134507	0.133586	0.131554	0.128165	0.123344	0.116745	0.10827	0.0982766	0.089176	0.0839436	0.0813615	0.0798168	0.0786913	0.0779461	0.0780648	0.0813677	0.08958	0.10058	0.109303	0.112903	0.113097	0.113093	0.113731	0.114898	0.116427	0.118543	0.120626	0.123043	0.126244	0.129238	0.128368	0.121891	0.112864	0.107737	0.110844	0.121415	0.136799	0.155252	0.174392	0.19082	0.202157	0.210298	0.218539	0.228929	0.241387	0.255403	0.270078	0.283626	0.292092	0.295366
0.144796	0.145248	0.145276	0.14435	0.141967	0.13668	0.128401	0.117904	0.108447	0.103555	0.101923	0.101831	0.102558	0.103137	0.103407	0.106403	0.115277	0.127848	0.137398	0.140115	0.138843	0.138075	0.13881	0.140125	0.140984	0.141118	0.140365	0.140626	0.14347	0.147416	0.147899	0.142709	0.135866	0.134438	0.142106	0.155886	0.172707	0.192738	0.215124	0.234749	0.247156	0.254602	0.261596	0.270936	0.283119	0.297464	0.312415	0.325041	0.331016	0.331973
0.167483	0.170657	0.173039	0.174194	0.174049	0.170731	0.164659	0.158124	0.153894	0.151839	0.148782	0.14432	0.140163	0.136263	0.131302	0.127425	0.128393	0.133954	0.138967	0.140103	0.139172	0.138527	0.139079	0.140889	0.142504	0.142475	0.141435	0.143254	0.150667	0.160609	0.166861	0.166713	0.164924	0.16779	0.17604	0.184835	0.191711	0.199395	0.209979	0.220383	0.227219	0.230959	0.23179	0.229772	0.227764	0.229772	0.236616	0.243341	0.244183	0.241024
0.222671	0.228064	0.231215	0.232511	0.233546	0.233222	0.231071	0.230121	0.232811	0.236371	0.234617	0.226617	0.21512	0.202419	0.187914	0.173928	0.164451	0.161203	0.160896	0.160133	0.157012	0.149851	0.14092	0.136019	0.134003	0.131834	0.130517	0.134222	0.14429	0.156301	0.163858	0.165248	0.164994	0.167874	0.172228	0.174541	0.174489	0.176095	0.181041	0.187208	0.192263	0.195507	0.194023	0.186205	0.176047	0.17064	0.172839	0.177044	0.176417	0.172121
0.309489	0.311431	0.310007	0.307389	0.307415	0.310246	0.313419	0.319306	0.33008	0.342317	0.346742	0.339514	0.322157	0.300364	0.278186	0.258874	0.244483	0.236316	0.231993	0.227267	0.21705	0.198248	0.175394	0.159195	0.148787	0.141131	0.137995	0.142284	0.151612	0.160469	0.163865	0.162067	0.158595	0.156538	0.154168	0.150941	0.148175	0.148604	0.151454	0.155324	0.159124	0.162083	0.161489	0.156425	0.149353	0.144946	0.145693	0.149162	0.151154	0.151336
0.32086	0.317234	0.309995	0.302908	0.300711	0.304145	0.309557	0.318465	0.332775	0.349666	0.35925	0.355924	0.33945	0.316765	0.295365	0.279082	0.267869	0.26141	0.257408	0.251818	0.240217	0.22168	0.199281	0.17931	0.161746	0.147762	0.141061	0.14377	0.151717	0.158642	0.159849	0.155926	0.149878	0.144478	0.138989	0.133761	0.129735	0.128267	0.128557	0.130787	0.134502	0.138132	0.139297	0.137757	0.134659	0.13242	0.13296	0.136471	0.141005	0.14532
0.212047	0.206025	0.197468	0.190044	0.186681	0.187609	0.19031	0.195574	0.204621	0.215972	0.223676	0.224048	0.216112	0.203563	0.191739	0.184356	0.181703	0.18215	0.182655	0.181011	0.175847	0.167831	0.157618	0.146441	0.134553	0.124351	0.118809	0.119754	0.125291	0.131052	0.133129	0.131121	0.126903	0.122076	0.116289	0.110077	0.104605	0.101274	0.100286	0.101871	0.104996	0.107995	0.109463	0.109365	0.107857	0.106017	0.10534	0.106909	0.109982	0.113526
0.123138	0.118019	0.111636	0.106816	0.104674	0.10453	0.105308	0.107349	0.110938	0.114779	0.11682	0.116622	0.114198	0.109981	0.105619	0.104037	0.106584	0.111103	0.113978	0.114621	0.113944	0.11263	0.110582	0.107993	0.105325	0.103353	0.10267	0.104116	0.108016	0.112266	0.114235	0.113127	0.110361	0.106305	0.100301	0.0929718	0.0864485	0.0825053	0.0814656	0.0824251	0.0837128	0.0840049	0.0831194	0.0815356	0.0796258	0.0777754	0.0767673	0.0770878	0.078758	0.0812295
0.104788	0.102383	0.0996725	0.0984285	0.099093	0.100618	0.102455	0.104405	0.105682	0.104393	0.100541	0.0964706	0.0938371	0.0916506	0.0887683	0.0867145	0.0875076	0.0900219	0.0915077	0.0912791	0.0902196	0.0888889	0.0879308	0.0880006	0.0895483	0.0918664	0.0941965	0.0967157	0.100606	0.105142	0.1084	0.109364	0.109231	0.10826	0.105763	0.101679	0.0977783	0.0954771	0.0946193	0.0936347	0.0914409	0.0879876	0.0841882	0.0804535	0.0773279	0.0750384	0.0739518	0.0738531	0.0750396	0.0773157
0.132312	0.134548	0.137725	0.141764	0.146605	0.151729	0.15652	0.1597	0.159177	0.153172	0.143197	0.133932	0.128542	0.125562	0.121098	0.114463	0.10841	0.104492	0.102146	0.100064	0.0977599	0.0954939	0.094647	0.0963552	0.100634	0.105797	0.110874	0.116337	0.123623	0.132625	0.141996	0.150793	0.15891	0.165596	0.169392	0.169597	0.167747	0.165632	0.162859	0.157515	0.149414	0.140613	0.133141	0.126625	0.120432	0.114333	0.108827	0.104584	0.102543	0.103028
0.178059	0.183655	0.191751	0.200644	0.209066	0.21649	0.222048	0.224159	0.22092	0.211869	0.199289	0.188003	0.181293	0.177641	0.172023	0.161955	0.150362	0.140851	0.135033	0.131474	0.12852	0.125833	0.124868	0.12688	0.131669	0.137345	0.143333	0.150662	0.160649	0.173267	0.188419	0.206009	0.223855	0.238272	0.246435	0.24857	0.247889	0.247358	0.24639	0.242027	0.233745	0.22491	0.218214	0.212101	0.203823	0.19233	0.179459	0.168557	0.161909	0.160005
0.185751	0.189449	0.195915	0.203478	0.209984	0.214026	0.214744	0.211966	0.2065	0.199918	0.193891	0.189243	0.186341	0.183928	0.179933	0.172537	0.163584	0.156003	0.151914	0.149944	0.14821	0.145972	0.143963	0.142911	0.143638	0.145983	0.150173	0.156539	0.165258	0.175569	0.188404	0.20487	0.222695	0.236683	0.244139	0.246687	0.249228	0.254903	0.26279	0.268298	0.269199	0.268322	0.268766	0.268234	0.26255	0.250253	0.234931	0.221687	0.213368	0.209957
0.149215	0.15026	0.152636	0.155718	0.1586	0.16003	0.159293	0.156969	0.154889	0.154192	0.154888	0.155705	0.156005	0.155292	0.153451	0.150119	0.146866	0.145632	0.147034	0.148586	0.148436	0.146487	0.143309	0.139189	0.135742	0.134596	0.136553	0.141026	0.146852	0.152585	0.158486	0.165553	0.173022	0.178295	0.180996	0.182801	0.186583	0.193536	0.202786	0.211017	0.216332	0.220232	0.224757	0.228113	0.227426	0.222319	0.215825	0.210486	0.206522	0.202908
0.111246	0.111101	0.11089	0.110845	0.111747	0.113046	0.114161	0.115442	0.118138	0.12193	0.125556	0.127847	0.128959	0.129253	0.128898	0.12841	0.129768	0.134469	0.14165	0.147747	0.150813	0.150853	0.148324	0.143482	0.138388	0.135317	0.135419	0.138167	0.142113	0.14545	0.146852	0.145881	0.142528	0.137278	0.132484	0.129875	0.129881	0.13169	0.134543	0.137372	0.139836	0.142413	0.145579	0.148346	0.150095	0.151757	0.15482	0.158709	0.161069	0.159961
0.115379	0.11428	0.113124	0.112257	0.112043	0.111834	0.111891	0.112775	0.1158	0.120784	0.12631	0.130373	0.132481	0.133571	0.135256	0.138799	0.145318	0.154611	0.165584	0.175903	0.184229	0.189048	0.189708	0.186225	0.180943	0.17624	0.174023	0.174815	0.177864	0.181071	0.181828	0.177807	0.168575	0.15554	0.142496	0.131918	0.124589	0.119644	0.116481	0.11462	0.114142	0.114677	0.115641	0.116092	0.116326	0.117658	0.12157	0.127999	0.135275	0.14105
0.166203	0.164165	0.163158	0.162976	0.161735	0.158047	0.154269	0.152034	0.153297	0.158504	0.166252	0.173003	0.176625	0.178621	0.183261	0.192754	0.205888	0.219006	0.231006	0.24225	0.25332	0.261731	0.265609	0.263475	0.257081	0.249668	0.244695	0.243589	0.245573	0.247934	0.247252	0.240089	0.226467	0.208547	0.190247	0.173513	0.159778	0.149296	0.142562	0.139179	0.138683	0.139941	0.141646	0.141985	0.140648	0.139271	0.141327	0.148983	0.161606	0.176069
0.209193	0.207043	0.207051	0.208308	0.206848	0.200749	0.194301	0.190337	0.19091	0.196291	0.204978	0.212976	0.217105	0.219225	0.225514	0.239118	0.256778	0.27169	0.282478	0.291975	0.302924	0.312767	0.318452	0.316987	0.309544	0.300345	0.293707	0.291445	0.292434	0.293406	0.290076	0.278972	0.261756	0.241895	0.222552	0.204068	0.187826	0.17522	0.167763	0.164941	0.165497	0.167972	0.170867	0.171798	0.169711	0.16672	0.168046	0.176953	0.192525	0.210866
0.197906	0.197035	0.198611	0.201358	0.200827	0.195485	0.189669	0.18696	0.188316	0.192958	0.199579	0.205914	0.208948	0.210143	0.215201	0.227884	0.244503	0.257573	0.265436	0.272415	0.282249	0.29253	0.298665	0.297876	0.291709	0.284285	0.278516	0.276235	0.276858	0.27734	0.272287	0.259237	0.241708	0.224145	0.207862	0.191898	0.177751	0.167821	0.163209	0.162439	0.163281	0.164647	0.165773	0.165159	0.161851	0.158131	0.158712	0.16591	0.177899	0.191346
0.155804	0.156131	0.158418	0.161483	0.161701	0.158284	0.154411	0.153482	0.155303	0.158373	0.161822	0.165458	0.167036	0.167301	0.170093	0.17893	0.190869	0.199852	0.204458	0.209159	0.217392	0.226995	0.232768	0.232915	0.229319	0.225258	0.221791	0.220564	0.2218	0.223293	0.219302	0.208243	0.19409	0.181289	0.169749	0.158155	0.148081	0.142211	0.140809	0.141715	0.14212	0.141328	0.139329	0.135929	0.130802	0.12618	0.125399	0.129411	0.135788	0.14221
0.119612	0.119939	0.12108	0.122497	0.122559	0.120978	0.119008	0.118559	0.119508	0.121062	0.122795	0.125039	0.126698	0.127995	0.130308	0.135261	0.141503	0.146266	0.148879	0.151726	0.156766	0.162943	0.167134	0.168333	0.16755	0.166648	0.166086	0.166806	0.169153	0.172112	0.171753	0.166644	0.158794	0.151512	0.145116	0.138826	0.133265	0.129883	0.128675	0.128309	0.126722	0.123413	0.118536	0.112624	0.106084	0.100782	0.0987232	0.100139	0.102987	0.105999
0.114387	0.114319	0.114187	0.114651	0.116217	0.117826	0.118336	0.117832	0.117387	0.118027	0.119919	0.122767	0.125873	0.128674	0.130644	0.131903	0.133316	0.134815	0.135326	0.134446	0.133781	0.134305	0.135743	0.137442	0.139314	0.141737	0.144654	0.147625	0.150693	0.153997	0.156044	0.155552	0.153277	0.152097	0.152687	0.153231	0.152581	0.150988	0.148508	0.144555	0.138556	0.131159	0.123273	0.115684	0.108954	0.103861	0.100852	0.0994109	0.0984115	0.0983074
0.172121	0.174279	0.175376	0.177	0.182055	0.187962	0.191089	0.189661	0.186127	0.183781	0.18394	0.185856	0.187971	0.188109	0.184491	0.177429	0.170698	0.166141	0.161399	0.153893	0.146014	0.14045	0.138256	0.138624	0.141074	0.145146	0.149799	0.153219	0.155331	0.156986	0.158396	0.158803	0.159454	0.16315	0.169629	0.175019	0.177439	0.177616	0.175896	0.171164	0.163725	0.155515	0.148242	0.142171	0.137383	0.133415	0.12954	0.124887	0.119682	0.116048
0.283259	0.293809	0.302247	0.306935	0.312196	0.317786	0.321078	0.319215	0.312518	0.304186	0.296891	0.291592	0.286653	0.278996	0.265287	0.245013	0.222995	0.204381	0.189282	0.174539	0.160469	0.148791	0.140483	0.135461	0.133384	0.133633	0.134449	0.133904	0.132483	0.131641	0.132181	0.133307	0.135355	0.139472	0.144961	0.149101	0.151416	0.15356	0.15594	0.157195	0.157518	0.158241	0.159746	0.160652	0.160263	0.158227	0.154308	0.148942	0.14365	0.140462
0.372321	0.394372	0.416448	0.42796	0.429762	0.428921	0.430653	0.433715	0.430996	0.420972	0.406827	0.393133	0.380369	0.367155	0.34961	0.323761	0.290483	0.256999	0.23006	0.208594	0.188676	0.16898	0.150725	0.136839	0.127545	0.121618	0.116142	0.109497	0.103048	0.099042	0.097858	0.0981492	0.0992071	0.10133	0.104524	0.108236	0.112661	0.118649	0.125278	0.131791	0.139136	0.14877	0.159837	0.169332	0.174951	0.176723	0.174952	0.171103	0.166757	0.163695
[truncated: 151 more columns]

## Sheet: A3.matrix.FaceStimulus
0.407987	0.404107	0.39589	0.383602	0.370238	0.359318	0.352225	0.348358	0.347487	0.349779	0.354552	0.359457	0.362053	0.36178	0.360406	0.360224	0.362591	0.368825	0.378694	0.383135	0.364925	0.327695	0.299823	0.287002	0.281667	0.28064	0.284892	0.294664	0.306854	0.316855	0.32237	0.326068	0.33156	0.338125	0.342655	0.346124	0.355064	0.376112	0.404164	0.427403	0.434757	0.424459	0.402984	0.383397	0.376705	0.388678	0.413677	0.437176	0.449006	0.451477
0.38097	0.378494	0.372968	0.364076	0.352717	0.341161	0.333129	0.332213	0.338694	0.348616	0.357639	0.363985	0.367894	0.369567	0.370722	0.374437	0.382512	0.396324	0.417273	0.442194	0.45634	0.45021	0.431943	0.41145	0.396175	0.390811	0.398292	0.418077	0.444155	0.467252	0.481373	0.488901	0.494971	0.497545	0.491745	0.480269	0.473326	0.482138	0.505616	0.533359	0.547998	0.541429	0.522152	0.508466	0.509475	0.523207	0.541586	0.55663	0.566827	0.575533
0.365894	0.365897	0.366456	0.366863	0.362941	0.353272	0.344775	0.348531	0.365637	0.385677	0.397255	0.397415	0.390984	0.38336	0.379716	0.385078	0.401485	0.427963	0.462477	0.504787	0.545737	0.570463	0.570121	0.550929	0.528236	0.515436	0.519434	0.539746	0.570541	0.600957	0.621219	0.628637	0.625736	0.610547	0.580414	0.541271	0.507325	0.493873	0.506388	0.539591	0.571135	0.582951	0.577307	0.57174	0.574779	0.582296	0.589725	0.598428	0.613046	0.634394
0.390478	0.392203	0.397167	0.404582	0.407768	0.403265	0.397642	0.403752	0.423504	0.445742	0.454637	0.442198	0.415242	0.388719	0.375723	0.381363	0.403847	0.437801	0.476686	0.519923	0.564781	0.602674	0.621068	0.616576	0.597386	0.578726	0.57488	0.590143	0.618634	0.646817	0.665026	0.671751	0.668754	0.653536	0.623396	0.583855	0.547769	0.528377	0.534134	0.565323	0.603803	0.63146	0.645264	0.65368	0.660302	0.660497	0.65401	0.647254	0.646339	0.653982
0.411943	0.412146	0.412475	0.413251	0.413607	0.412591	0.412002	0.417073	0.429379	0.442704	0.445078	0.428911	0.401599	0.380321	0.378911	0.398607	0.430506	0.464936	0.496537	0.527076	0.558299	0.58914	0.612859	0.621028	0.610698	0.592993	0.586289	0.597719	0.618434	0.632383	0.636627	0.64147	0.651246	0.657756	0.650939	0.633264	0.614814	0.603554	0.604471	0.620358	0.643906	0.666455	0.684112	0.695849	0.700854	0.692796	0.668418	0.634805	0.604471	0.590046
0.477665	0.473108	0.461052	0.445543	0.43535	0.433086	0.435086	0.436716	0.435148	0.42763	0.413138	0.394849	0.380754	0.377357	0.388489	0.415895	0.453075	0.488792	0.515493	0.535454	0.553534	0.572487	0.592612	0.609385	0.617287	0.618324	0.621304	0.628275	0.63214	0.624513	0.609244	0.602096	0.608961	0.619053	0.617147	0.604188	0.589701	0.576171	0.562436	0.55391	0.557639	0.573603	0.594598	0.61223	0.62197	0.615884	0.586096	0.540618	0.50056	0.485987
0.564521	0.559999	0.544011	0.519422	0.497538	0.484355	0.478827	0.475141	0.465942	0.446721	0.421861	0.403429	0.400011	0.406788	0.415052	0.426714	0.447357	0.473446	0.496977	0.51515	0.531101	0.544952	0.558571	0.57339	0.590429	0.607476	0.622077	0.628874	0.625104	0.610812	0.589634	0.567814	0.551195	0.538444	0.523013	0.505907	0.49496	0.488596	0.477347	0.459685	0.448306	0.45296	0.471697	0.496249	0.518548	0.530697	0.524802	0.505093	0.485677	0.481292
0.64179	0.648913	0.650856	0.638234	0.613441	0.587461	0.571552	0.564687	0.554507	0.532151	0.503166	0.484894	0.487328	0.50247	0.512471	0.511509	0.509488	0.512813	0.520365	0.529399	0.541571	0.552709	0.561419	0.571377	0.588986	0.611857	0.631672	0.641023	0.640921	0.634789	0.624138	0.606434	0.586861	0.573179	0.565877	0.561239	0.561654	0.567388	0.568833	0.557191	0.540153	0.531769	0.537883	0.555006	0.576037	0.595415	0.606865	0.608472	0.602264	0.59703
0.649844	0.665176	0.681214	0.684465	0.674458	0.663309	0.662727	0.666349	0.659127	0.635367	0.606652	0.593096	0.601901	0.625819	0.643239	0.641725	0.62759	0.614294	0.60773	0.606192	0.609538	0.615664	0.622878	0.63133	0.643217	0.655186	0.660243	0.658053	0.655943	0.660686	0.671582	0.681691	0.689444	0.698708	0.709858	0.717655	0.7211	0.726141	0.732823	0.734977	0.731643	0.729936	0.732934	0.737128	0.739528	0.74182	0.744182	0.74426	0.739562	0.734601
0.571938	0.583914	0.595012	0.598787	0.600957	0.613809	0.641059	0.664159	0.663334	0.637542	0.606626	0.593838	0.60376	0.62945	0.650689	0.657598	0.652684	0.646894	0.643747	0.638779	0.629582	0.620651	0.617547	0.621962	0.629764	0.632646	0.624186	0.609964	0.602657	0.61137	0.633833	0.662543	0.689844	0.710252	0.720984	0.721088	0.714645	0.714434	0.725611	0.742406	0.756124	0.767486	0.77506	0.773572	0.765319	0.758832	0.756962	0.755429	0.752605	0.754731
0.475034	0.484846	0.493532	0.497842	0.504114	0.523904	0.558422	0.587475	0.589079	0.563974	0.53378	0.522185	0.533767	0.559866	0.582162	0.594945	0.602154	0.612425	0.625065	0.630764	0.621739	0.605094	0.593157	0.592323	0.595852	0.594296	0.583741	0.571112	0.567244	0.575444	0.588552	0.601137	0.610748	0.610207	0.596613	0.575745	0.559064	0.560353	0.579358	0.604714	0.623776	0.637719	0.646415	0.646123	0.641909	0.642205	0.646478	0.648178	0.649918	0.663257
0.383182	0.39327	0.408431	0.423744	0.437015	0.45415	0.479417	0.50505	0.51553	0.507384	0.490619	0.481812	0.490991	0.516968	0.546681	0.571119	0.59049	0.612324	0.637554	0.656383	0.658671	0.649201	0.638802	0.633736	0.631684	0.631399	0.63124	0.628443	0.621107	0.606746	0.580898	0.550584	0.530038	0.510017	0.483168	0.456812	0.443694	0.452643	0.477423	0.50282	0.515052	0.518507	0.521249	0.52543	0.530282	0.533217	0.529904	0.519367	0.512334	0.523981
0.38664	0.394351	0.408208	0.421626	0.429162	0.435055	0.449565	0.47627	0.504935	0.521619	0.519338	0.5057	0.49622	0.503725	0.528558	0.561601	0.592615	0.620041	0.646717	0.668767	0.67836	0.673716	0.658453	0.63886	0.625095	0.627749	0.642674	0.652596	0.64205	0.605095	0.541986	0.475767	0.442824	0.433982	0.429222	0.424988	0.427311	0.440276	0.45964	0.473392	0.471097	0.460442	0.456109	0.462894	0.472792	0.477071	0.473352	0.461355	0.445972	0.437306
0.458963	0.461036	0.466244	0.467602	0.459865	0.44821	0.449964	0.475399	0.514705	0.543859	0.545572	0.523734	0.495497	0.481343	0.492565	0.523055	0.554946	0.577657	0.595024	0.610046	0.617992	0.611732	0.590324	0.561734	0.543899	0.550008	0.57135	0.585007	0.573397	0.535209	0.47952	0.431768	0.422175	0.440443	0.463733	0.481149	0.493233	0.501575	0.50725	0.505093	0.491339	0.475246	0.473273	0.487482	0.50465	0.515742	0.522048	0.519259	0.501505	0.471612
0.497702	0.497104	0.49768	0.491551	0.472133	0.446479	0.438005	0.458575	0.495326	0.521909	0.522958	0.502105	0.472167	0.450521	0.45067	0.467916	0.484439	0.489718	0.490748	0.496101	0.501758	0.49567	0.47584	0.45389	0.447411	0.460174	0.480012	0.489868	0.479582	0.450942	0.417648	0.401221	0.417046	0.450311	0.48033	0.498311	0.507475	0.509554	0.505702	0.495045	0.481707	0.472805	0.47998	0.500106	0.522531	0.541074	0.555279	0.557927	0.542602	0.511677
0.456751	0.462404	0.466751	0.457388	0.429478	0.398377	0.391879	0.416828	0.455651	0.486144	0.497427	0.488199	0.463258	0.437846	0.428876	0.434897	0.438361	0.429745	0.420662	0.427052	0.443499	0.446949	0.428385	0.403628	0.395134	0.406026	0.425766	0.442117	0.446199	0.431656	0.407221	0.393641	0.406426	0.432995	0.453636	0.4616	0.464339	0.465653	0.462651	0.452862	0.443423	0.441136	0.454018	0.475759	0.500642	0.524471	0.541404	0.541979	0.524074	0.49544
0.378743	0.390614	0.400862	0.394006	0.367724	0.340222	0.336389	0.360022	0.397746	0.434647	0.4583	0.460955	0.443243	0.421717	0.414465	0.423045	0.429741	0.42368	0.416959	0.430385	0.461537	0.483656	0.477641	0.451189	0.424281	0.410242	0.411906	0.424318	0.435275	0.429446	0.407019	0.384841	0.381009	0.391751	0.401424	0.403161	0.402976	0.405202	0.407577	0.409058	0.414259	0.424557	0.441743	0.461418	0.484629	0.511009	0.532332	0.536645	0.520057	0.490149
0.326247	0.339976	0.355046	0.357792	0.344981	0.328686	0.325611	0.340337	0.368357	0.398915	0.415845	0.411247	0.392325	0.37858	0.380965	0.394947	0.403904	0.400663	0.395907	0.407452	0.437911	0.470543	0.485769	0.476301	0.449549	0.42364	0.414212	0.422407	0.434995	0.436694	0.42578	0.413167	0.412377	0.42392	0.438265	0.447742	0.451242	0.449837	0.447952	0.45505	0.47505	0.4978	0.514708	0.525447	0.540155	0.563983	0.586605	0.590703	0.567455	0.525712
0.302167	0.308828	0.319076	0.326181	0.325267	0.31872	0.314427	0.318582	0.334103	0.353799	0.361968	0.350259	0.328747	0.315058	0.314925	0.320429	0.319931	0.311703	0.304544	0.309653	0.331536	0.36474	0.395544	0.407544	0.396626	0.376547	0.366832	0.374403	0.393961	0.417308	0.439516	0.459387	0.480632	0.504613	0.527984	0.543612	0.543773	0.52739	0.508091	0.508432	0.534461	0.567686	0.590111	0.600344	0.609689	0.625578	0.640226	0.637305	0.607266	0.561216
0.338738	0.338664	0.340893	0.343668	0.343491	0.34018	0.338062	0.343985	0.36213	0.384635	0.394911	0.383344	0.360219	0.341738	0.33364	0.330044	0.324677	0.316731	0.309837	0.308767	0.317798	0.337479	0.359286	0.367286	0.355185	0.333588	0.319948	0.3217	0.33738	0.363464	0.394531	0.425119	0.456705	0.491776	0.525965	0.548295	0.548057	0.526313	0.501065	0.496854	0.519895	0.554651	0.58479	0.606702	0.625842	0.646518	0.662091	0.657694	0.626619	0.585918
0.423214	0.424205	0.425462	0.423613	0.418056	0.415101	0.420485	0.437733	0.466613	0.496992	0.512058	0.50338	0.482418	0.464909	0.456021	0.451552	0.449165	0.447532	0.445029	0.44116	0.438629	0.440305	0.442954	0.437948	0.422711	0.405838	0.396476	0.395154	0.398985	0.409296	0.426095	0.445819	0.470881	0.504551	0.5408	0.56635	0.570702	0.55633	0.53827	0.534549	0.549194	0.574555	0.602888	0.631987	0.661579	0.689561	0.707708	0.703648	0.675755	0.64477
0.539009	0.544224	0.547709	0.542924	0.531604	0.527082	0.5354	0.55399	0.578449	0.602094	0.613494	0.607991	0.59552	0.587286	0.583544	0.578579	0.573376	0.570479	0.56934	0.567691	0.565133	0.56276	0.560513	0.557579	0.555758	0.561105	0.569851	0.573355	0.56958	0.56856	0.577393	0.591387	0.607487	0.626367	0.646	0.66024	0.663557	0.657325	0.649096	0.647813	0.654484	0.667547	0.686666	0.712026	0.739725	0.762051	0.772224	0.765877	0.746131	0.726585
0.650305	0.654828	0.655234	0.647417	0.634203	0.626674	0.626613	0.630695	0.63785	0.649068	0.657026	0.657226	0.653965	0.652883	0.649882	0.636882	0.617761	0.602502	0.596895	0.599069	0.604508	0.608838	0.608838	0.60419	0.598963	0.601674	0.606017	0.603937	0.596357	0.595224	0.606357	0.622023	0.634105	0.639842	0.640627	0.639429	0.63776	0.635437	0.634443	0.638341	0.647704	0.6621	0.68097	0.702395	0.722249	0.735629	0.742206	0.741551	0.73293	0.719829
0.639648	0.64835	0.656767	0.659813	0.658742	0.659145	0.660263	0.660069	0.662437	0.674894	0.693669	0.710508	0.719778	0.722833	0.717908	0.700407	0.6763	0.658123	0.653905	0.658468	0.662443	0.65797	0.642195	0.616426	0.584052	0.553201	0.524781	0.50341	0.494359	0.500552	0.516096	0.529884	0.534818	0.529421	0.519219	0.513028	0.515308	0.520598	0.525811	0.535431	0.554007	0.57864	0.602139	0.618382	0.625197	0.624748	0.624653	0.626907	0.626579	0.620901
0.534842	0.551565	0.578696	0.608301	0.634578	0.653582	0.662902	0.662272	0.659646	0.667655	0.686899	0.708185	0.720388	0.725931	0.728817	0.725685	0.715185	0.70199	0.692194	0.683399	0.672356	0.657735	0.640491	0.617905	0.584251	0.541066	0.496113	0.463957	0.451815	0.456975	0.469213	0.478073	0.478591	0.470906	0.462752	0.46207	0.469316	0.476359	0.481973	0.494697	0.519677	0.549935	0.574998	0.58693	0.581889	0.562483	0.541022	0.526094	0.51851	0.516948
0.475955	0.485385	0.510302	0.548877	0.591213	0.623811	0.640452	0.638582	0.625709	0.616829	0.616964	0.620797	0.619355	0.619899	0.630729	0.645992	0.651295	0.638412	0.611974	0.581112	0.556985	0.546793	0.551005	0.558439	0.553859	0.532555	0.502539	0.478575	0.466525	0.465036	0.471183	0.480239	0.487882	0.490266	0.491529	0.496461	0.502323	0.503673	0.504279	0.513364	0.533799	0.557214	0.574287	0.577653	0.563192	0.533016	0.501424	0.479892	0.472526	0.477049
0.47751	0.461751	0.454911	0.470532	0.501969	0.531986	0.551645	0.55449	0.542415	0.525787	0.512382	0.502334	0.4905	0.483196	0.487882	0.499984	0.504246	0.489838	0.460926	0.430859	0.41209	0.409397	0.418841	0.42924	0.430206	0.420987	0.408235	0.399125	0.39366	0.391555	0.397337	0.411344	0.429825	0.444216	0.451758	0.454285	0.452594	0.449197	0.449452	0.456906	0.471707	0.489102	0.50199	0.501781	0.484802	0.456551	0.432623	0.420586	0.421466	0.432622
0.479619	0.439385	0.39759	0.383167	0.394842	0.416443	0.438037	0.450123	0.449025	0.439414	0.430119	0.424887	0.419946	0.414152	0.410138	0.407904	0.402859	0.391437	0.377569	0.36815	0.362964	0.358024	0.350107	0.33794	0.322829	0.30988	0.303493	0.302875	0.30253	0.30196	0.306749	0.319031	0.337653	0.354789	0.362912	0.360856	0.353798	0.350402	0.353369	0.360289	0.370226	0.384474	0.400555	0.4111	0.411094	0.405235	0.405863	0.414695	0.427859	0.444102
0.475966	0.434137	0.385544	0.363907	0.372236	0.396122	0.422762	0.439075	0.439085	0.428032	0.417008	0.413281	0.414117	0.412839	0.406806	0.398278	0.390905	0.386707	0.385941	0.387232	0.386356	0.379343	0.365569	0.348018	0.333157	0.328066	0.334364	0.346682	0.35688	0.363323	0.369883	0.378433	0.388991	0.39575	0.392329	0.377558	0.360567	0.353647	0.357746	0.365279	0.370548	0.374755	0.381883	0.394641	0.411736	0.429358	0.448612	0.467509	0.483908	0.497683
0.455477	0.43397	0.407356	0.397593	0.411513	0.440184	0.470912	0.488248	0.484639	0.465646	0.444798	0.434663	0.434819	0.436253	0.433059	0.428476	0.430323	0.441538	0.455404	0.462891	0.463435	0.458307	0.448338	0.435903	0.429599	0.436254	0.4544	0.477238	0.497662	0.513475	0.526651	0.536388	0.539421	0.529299	0.505614	0.472574	0.443013	0.429421	0.432262	0.440766	0.444788	0.440082	0.432823	0.435289	0.453273	0.476489	0.495156	0.505938	0.513526	0.518432
0.384231	0.38117	0.377598	0.380759	0.396956	0.423952	0.455578	0.478222	0.478797	0.455316	0.422436	0.399683	0.392156	0.393025	0.39752	0.405153	0.418091	0.43671	0.455439	0.465995	0.469035	0.466383	0.460619	0.455277	0.459166	0.4746	0.496233	0.518959	0.541083	0.562614	0.583896	0.599128	0.599337	0.578116	0.543711	0.506718	0.477056	0.461107	0.461258	0.469371	0.475325	0.471032	0.460425	0.452515	0.451734	0.452296	0.452007	0.453303	0.459912	0.464839
0.31356	0.319086	0.332266	0.352862	0.378538	0.407032	0.438985	0.466895	0.474181	0.449386	0.405333	0.364925	0.339354	0.329936	0.339579	0.360423	0.379598	0.390376	0.396327	0.40229	0.411662	0.420923	0.428569	0.43545	0.446989	0.463021	0.481435	0.501982	0.524272	0.544316	0.559329	0.566055	0.561706	0.543303	0.516413	0.486673	0.458744	0.437598	0.431874	0.440865	0.456362	0.46445	0.458578	0.438269	0.410898	0.387095	0.378717	0.38933	0.412791	0.434899
0.303994	0.309772	0.325692	0.349897	0.375296	0.398714	0.423772	0.449773	0.464472	0.451814	0.413419	0.365978	0.324965	0.303503	0.312244	0.337145	0.355962	0.359005	0.35409	0.353104	0.363116	0.380481	0.397908	0.409733	0.419228	0.429958	0.443919	0.460265	0.475805	0.48362	0.482876	0.479036	0.478694	0.478472	0.471877	0.454542	0.428668	0.402475	0.386707	0.385465	0.39655	0.408999	0.410667	0.394408	0.368914	0.351271	0.353832	0.373874	0.403105	0.434627
0.301825	0.304435	0.313802	0.328471	0.343011	0.356702	0.375775	0.403408	0.429692	0.436688	0.417379	0.384604	0.35579	0.345096	0.35752	0.379238	0.393476	0.394193	0.387803	0.385808	0.397606	0.417951	0.43186	0.431517	0.428	0.43291	0.445808	0.459173	0.469223	0.472899	0.47309	0.478095	0.494376	0.513998	0.520679	0.506467	0.480264	0.454591	0.436545	0.427258	0.425381	0.426521	0.424823	0.416317	0.407877	0.40816	0.419185	0.434221	0.450057	0.469052
0.260193	0.261736	0.266855	0.274946	0.283586	0.294099	0.313673	0.345283	0.377529	0.395311	0.394822	0.389113	0.389404	0.39898	0.414928	0.430534	0.44065	0.443986	0.444458	0.451671	0.473033	0.495892	0.500019	0.483813	0.468604	0.469191	0.479588	0.490836	0.504349	0.521741	0.54243	0.56671	0.594579	0.61515	0.607615	0.571651	0.537826	0.520497	0.516121	0.518469	0.521018	0.518974	0.511126	0.500476	0.495093	0.496932	0.502401	0.506565	0.507802	0.50837
0.247577	0.251792	0.258766	0.26728	0.275857	0.283787	0.294192	0.310273	0.327808	0.340705	0.349115	0.362306	0.385222	0.413253	0.438627	0.457869	0.473164	0.486303	0.498582	0.514096	0.53669	0.55602	0.558359	0.546209	0.536037	0.53591	0.538111	0.537608	0.542435	0.560015	0.585841	0.609911	0.626923	0.628986	0.59703	0.537249	0.495153	0.484384	0.493536	0.512603	0.529787	0.535378	0.527163	0.512256	0.499286	0.490343	0.486066	0.487682	0.491024	0.491715
0.335825	0.344402	0.353902	0.359771	0.361463	0.357627	0.348262	0.336841	0.327114	0.320867	0.321348	0.334271	0.360795	0.392434	0.419282	0.438933	0.458404	0.482156	0.509372	0.536164	0.561444	0.57991	0.586579	0.585486	0.583969	0.582361	0.574629	0.560983	0.554466	0.566169	0.587917	0.601574	0.599084	0.582698	0.547317	0.496786	0.460993	0.452067	0.46395	0.489318	0.515965	0.532624	0.533796	0.524328	0.508763	0.490882	0.478722	0.481651	0.495219	0.508083
0.49313	0.501394	0.507933	0.507083	0.500962	0.490116	0.473743	0.451006	0.422825	0.391898	0.36765	0.358801	0.363993	0.371673	0.374568	0.37625	0.388558	0.416474	0.454241	0.489538	0.516723	0.533706	0.541809	0.546129	0.548551	0.545133	0.533569	0.520736	0.520674	0.539857	0.565556	0.576772	0.563749	0.534602	0.500739	0.469444	0.449753	0.442842	0.445717	0.460081	0.483302	0.505965	0.517699	0.517465	0.506462	0.488748	0.473864	0.472807	0.483665	0.494024
0.58254	0.581465	0.579737	0.578716	0.581675	0.586132	0.587736	0.580113	0.557778	0.519402	0.477468	0.445802	0.425106	0.403943	0.379844	0.363252	0.368462	0.396316	0.429746	0.449339	0.452889	0.451153	0.454974	0.464978	0.473245	0.470979	0.459922	0.453636	0.465043	0.493207	0.52446	0.540714	0.533441	0.5111	0.491493	0.485817	0.488711	0.487917	0.480698	0.481065	0.499358	0.526877	0.544264	0.542183	0.525178	0.503489	0.486782	0.478698	0.475598	0.467695
0.585635	0.57622	0.568217	0.568645	0.577636	0.589286	0.600544	0.607259	0.602785	0.581905	0.553657	0.529983	0.512323	0.490229	0.464536	0.447659	0.453028	0.477348	0.499209	0.501954	0.488905	0.477313	0.478924	0.48731	0.489322	0.477201	0.45703	0.444532	0.451925	0.476704	0.508294	0.530994	0.536979	0.531479	0.52656	0.530125	0.534178	0.530643	0.523237	0.527391	0.550382	0.580831	0.597668	0.590302	0.566511	0.53996	0.51979	0.504669	0.491444	0.476071
0.542902	0.533198	0.526924	0.530341	0.538023	0.542286	0.545211	0.550252	0.554018	0.551136	0.546977	0.549837	0.558831	0.561893	0.55797	0.555973	0.563714	0.574816	0.578639	0.575358	0.571521	0.572607	0.578099	0.580291	0.572582	0.553746	0.527626	0.50099	0.481655	0.474512	0.480738	0.491553	0.499715	0.504396	0.507415	0.508172	0.503216	0.498325	0.504547	0.527099	0.556427	0.579232	0.586903	0.581128	0.568627	0.554028	0.540522	0.528686	0.519975	0.515653
0.498271	0.496888	0.49878	0.504971	0.511016	0.512317	0.513479	0.517545	0.518425	0.511186	0.505596	0.514815	0.541395	0.572759	0.601349	0.624928	0.639897	0.639832	0.62855	0.618314	0.615254	0.615253	0.614809	0.613415	0.611257	0.605504	0.592021	0.567467	0.532485	0.492367	0.457484	0.434909	0.427348	0.432655	0.445086	0.455962	0.461855	0.470226	0.490662	0.520202	0.542938	0.549141	0.542009	0.534549	0.534928	0.541324	0.547906	0.551574	0.552591	0.557855
0.478977	0.48812	0.498941	0.507705	0.51353	0.516265	0.518817	0.519727	0.511856	0.493889	0.47949	0.483303	0.510162	0.549084	0.590427	0.626656	0.648944	0.650795	0.637448	0.620899	0.609554	0.604497	0.60645	0.615858	0.629	0.638316	0.639835	0.629707	0.603676	0.559578	0.507849	0.465628	0.445053	0.445403	0.458459	0.474381	0.490569	0.509142	0.530488	0.548811	0.555702	0.547862	0.530985	0.519385	0.523503	0.541072	0.562041	0.580661	0.59579	0.614849
0.396813	0.409684	0.422137	0.429276	0.433081	0.436349	0.439559	0.439185	0.432038	0.420282	0.412925	0.419094	0.442826	0.475734	0.509204	0.539769	0.565553	0.582863	0.589106	0.586618	0.581469	0.580684	0.589187	0.604742	0.618625	0.626305	0.62985	0.627587	0.614777	0.588854	0.55635	0.526432	0.508605	0.506305	0.515705	0.530551	0.549821	0.571577	0.589079	0.596784	0.594218	0.584687	0.576122	0.578725	0.595137	0.615437	0.631495	0.644837	0.660608	0.684375
0.396957	0.402984	0.404285	0.399106	0.39251	0.387027	0.383908	0.382584	0.382285	0.381213	0.380737	0.385709	0.400295	0.41879	0.433044	0.442487	0.454192	0.472435	0.492869	0.509812	0.520286	0.526222	0.532184	0.539244	0.543374	0.543114	0.53939	0.532063	0.523002	0.517653	0.518702	0.518503	0.513003	0.506398	0.502795	0.504231	0.513823	0.530574	0.544484	0.548631	0.546881	0.54999	0.566506	0.594767	0.621796	0.632753	0.630928	0.631779	0.646195	0.673972
0.506974	0.501099	0.487396	0.467476	0.446431	0.424831	0.406947	0.399007	0.40233	0.408029	0.408108	0.401079	0.392807	0.386514	0.379949	0.370756	0.365538	0.374382	0.398734	0.430556	0.457902	0.473631	0.478936	0.479867	0.480744	0.479822	0.472858	0.461684	0.456505	0.468718	0.49509	0.515992	0.516186	0.497822	0.4713	0.446739	0.432239	0.430253	0.434206	0.438673	0.447041	0.467201	0.498568	0.529334	0.544712	0.542365	0.537093	0.544786	0.568175	0.600773
0.57627	0.56117	0.539559	0.515896	0.490562	0.462037	0.435775	0.422542	0.425355	0.433331	0.432145	0.413468	0.384061	0.356987	0.338757	0.326589	0.320543	0.327179	0.348793	0.378882	0.407695	0.427561	0.435053	0.432293	0.426698	0.421577	0.415917	0.409959	0.409864	0.42355	0.447903	0.468302	0.471054	0.455047	0.428475	0.399782	0.37694	0.364909	0.365397	0.376618	0.396437	0.42347	0.451744	0.471047	0.475142	0.474238	0.483869	0.506887	0.533065	0.556052
0.590666	0.571459	0.547439	0.526735	0.507966	0.490402	0.479151	0.480677	0.490731	0.498225	0.493676	0.472919	0.442458	0.416129	0.401712	0.396468	0.397176	0.406328	0.423018	0.4416	0.457398	0.46721	0.467211	0.458164	0.447965	0.443406	0.445524	0.449197	0.449796	0.448105	0.447898	0.450416	0.451992	0.449124	0.442514	0.432522	0.420712	0.409766	0.404886	0.409652	0.4235	0.444128	0.4665	0.483127	0.492695	0.506845	0.532169	0.55818	0.57121	0.572085
0.634549	0.620053	0.598093	0.57557	0.558412	0.554613	0.570093	0.601529	0.632753	0.64918	0.64472	0.622085	0.59042	0.564798	0.552505	0.549398	0.549845	0.555557	0.56598	0.575528	0.578845	0.571342	0.549069	0.518931	0.495386	0.489878	0.50083	0.515144	0.519749	0.512945	0.504387	0.502827	0.505946	0.507632	0.507631	0.507414	0.507703	0.507675	0.507465	0.510242	0.517622	0.529478	0.542988	0.5519	0.556615	0.567644	0.588743	0.609473	0.61878	0.616923
0.650237	0.639128	0.618682	0.591721	0.570663	0.571297	0.600602	0.649493	0.696518	0.72398	0.722593	0.697217	0.661704	0.633363	0.619768	0.616853	0.618353	0.624515	0.63373	0.639177	0.633777	0.612027	0.5715	0.523019	0.484723	0.470893	0.479443	0.496295	0.508559	0.515355	0.523406	0.535863	0.543874	0.540328	0.529612	0.522573	0.526559	0.539515	0.554875	0.571143	0.588382	0.602083	0.605948	0.597024	0.582698	0.576931	0.585118	0.600566	0.613126	0.618636
0.659169	0.653338	0.638755	0.613669	0.590653	0.585871	0.60646	0.644052	0.682442	0.706852	0.705732	0.680922	0.648352	0.624877	0.61476	0.611244	0.609899	0.611365	0.612589	0.607297	0.592106	0.566269	0.530335	0.48961	0.455248	0.43726	0.437502	0.448928	0.461413	0.471713	0.482444	0.496693	0.507268	0.506213	0.494103	0.482311	0.480885	0.490398	0.508392	0.536953	0.574281	0.604364	0.611207	0.597505	0.581117	0.577052	0.584513	0.594785	0.602057	0.605911
0.627444	0.631389	0.63441	0.630539	0.621433	0.612598	0.611623	0.621461	0.640462	0.660504	0.6693	0.660712	0.643624	0.630405	0.622874	0.613764	0.600979	0.586993	0.572456	0.555932	0.538841	0.521853	0.504398	0.482005	0.455584	0.430858	0.417589	0.419135	0.428607	0.437388	0.442085	0.446529	0.450936	0.452458	0.449124	0.445235	0.445042	0.448696	0.461572	0.493913	0.544365	0.589841	0.607412	0.601903	0.594608	0.599938	0.613259	0.623455	0.625959	0.62304
0.497127	0.505678	0.520473	0.532785	0.533446	0.520077	0.502591	0.493063	0.498786	0.518695	0.544109	0.562451	0.568212	0.565195	0.558193	0.547147	0.530477	0.508614	0.487177	0.470694	0.461689	0.45599	0.449797	0.437154	0.414166	0.384356	0.361787	0.357757	0.368363	0.379645	0.382014	0.379014	0.377402	0.381822	0.393363	0.411854	0.431943	0.446071	0.456304	0.475615	0.508016	0.538418	0.549011	0.543556	0.538344	0.546529	0.56557	0.583675	0.589433	0.578407
0.392917	0.392644	0.396478	0.402856	0.404543	0.397523	0.386133	0.376127	0.372061	0.378255	0.394674	0.412939	0.422936	0.422374	0.417381	0.416332	0.420838	0.426317	0.430613	0.434752	0.440053	0.441722	0.436596	0.426244	0.41169	0.39578	0.386033	0.389803	0.40295	0.412692	0.409783	0.398192	0.389497	0.393204	0.412166	0.444397	0.479978	0.507774	0.520283	0.522355	0.518416	0.507695	0.489718	0.474254	0.471822	0.487769	0.51661	0.542866	0.549639	0.529615
0.373048	0.367348	0.360519	0.358158	0.360502	0.365001	0.368185	0.366002	0.358606	0.352038	0.349805	0.348304	0.343585	0.336322	0.331774	0.339411	0.363182	0.397025	0.430909	0.458574	0.476526	0.480175	0.469543	0.455963	0.449804	0.455409	0.469388	0.486871	0.500883	0.507063	0.501657	0.485424	0.46721	0.456225	0.457517	0.472483	0.497111	0.526208	0.547218	0.551566	0.535722	0.505349	0.471641	0.449308	0.447711	0.469656	0.508532	0.543854	0.5559	0.538392
0.34707	0.336526	0.323622	0.316328	0.31733	0.326258	0.337796	0.343362	0.339557	0.330666	0.320444	0.308249	0.29614	0.289857	0.292706	0.307302	0.332159	0.363959	0.398514	0.431313	0.45286	0.455639	0.444189	0.436432	0.443366	0.463765	0.486637	0.503003	0.50869	0.508058	0.50469	0.497858	0.486412	0.470875	0.455977	0.451044	0.461236	0.486047	0.513626	0.531245	0.530306	0.512878	0.488888	0.472147	0.473008	0.493313	0.526586	0.555937	0.568575	0.56013
0.312298	0.30202	0.290401	0.282801	0.279989	0.284169	0.295592	0.308153	0.314245	0.310077	0.296772	0.279075	0.265957	0.266131	0.278159	0.296156	0.313724	0.330662	0.35095	0.376886	0.399177	0.405949	0.399949	0.397566	0.407287	0.424056	0.438883	0.445973	0.443152	0.4367	0.437402	0.447779	0.457513	0.454968	0.438297	0.419696	0.413057	0.424977	0.450021	0.47802	0.49829	0.504647	0.499952	0.494756	0.49688	0.502948	0.507557	0.508402	0.508505	0.508397
0.296089	0.290375	0.286463	0.287097	0.287869	0.288803	0.294992	0.306659	0.31665	0.315701	0.301801	0.282733	0.270449	0.273231	0.286141	0.300319	0.308391	0.310025	0.312243	0.32436	0.343131	0.354611	0.354863	0.353154	0.355738	0.359451	0.36276	0.36494	0.363585	0.361613	0.370542	0.394645	0.421405	0.433859	0.423537	0.399416	0.380632	0.380801	0.399944	0.429076	0.457418	0.475676	0.48362	0.489017	0.492639	0.484172	0.460179	0.43272	0.418449	0.423448
0.327389	0.328905	0.33865	0.357896	0.374696	0.381161	0.380676	0.378532	0.376083	0.372618	0.368101	0.364776	0.36395	0.366814	0.370398	0.371186	0.363597	0.345794	0.326206	0.319099	0.326633	0.337306	0.342436	0.342235	0.336094	0.3234	0.311578	0.309816	0.318757	0.333814	0.354179	0.379566	0.404177	0.417896	0.41309	0.394538	0.378975	0.379084	0.394713	0.416497	0.436545	0.449619	0.45787	0.468527	0.477521	0.471942	0.447717	0.418395	0.401827	0.404906
0.428525	0.438969	0.462762	0.49744	0.526626	0.539312	0.536462	0.523336	0.507576	0.501113	0.509973	0.527962	0.541268	0.543535	0.536433	0.52347	0.502109	0.471281	0.440506	0.42287	0.419312	0.421239	0.421059	0.415393	0.397028	0.364882	0.33288	0.320795	0.333193	0.357717	0.380543	0.396623	0.406781	0.408809	0.400668	0.387496	0.380363	0.386034	0.402365	0.422049	0.439182	0.448706	0.452582	0.460796	0.47485	0.485802	0.485621	0.477709	0.470611	0.46651
0.518841	0.527979	0.549486	0.580371	0.605793	0.617072	0.616016	0.606645	0.594025	0.588082	0.596387	0.611213	0.616971	0.60907	0.594799	0.582105	0.569732	0.552964	0.534219	0.519425	0.50804	0.493981	0.473616	0.448163	0.416644	0.379424	0.346002	0.330134	0.334732	0.349806	0.363796	0.372002	0.375289	0.37202	0.362905	0.354352	0.354955	0.36684	0.386687	0.410174	0.432276	0.446256	0.451814	0.458843	0.473275	0.49162	0.50767	0.518001	0.521351	0.514127
0.512732	0.512326	0.521483	0.539424	0.553873	0.559343	0.562377	0.56714	0.569753	0.567246	0.564841	0.562569	0.554645	0.541127	0.529439	0.525558	0.528538	0.532374	0.53542	0.540027	0.543216	0.532338	0.500993	0.458913	0.422486	0.39808	0.384118	0.377604	0.377216	0.381897	0.391976	0.405945	0.419106	0.421945	0.409822	0.389848	0.37762	0.380896	0.398833	0.425438	0.451236	0.467418	0.474459	0.4814	0.492105	0.502326	0.510055	0.515826	0.520094	0.518755
0.420448	0.412546	0.413477	0.422755	0.429276	0.430194	0.438511	0.459171	0.478479	0.481073	0.469297	0.456425	0.449548	0.448265	0.450496	0.452588	0.455317	0.462005	0.479859	0.515421	0.559391	0.581431	0.563257	0.52143	0.490679	0.485974	0.496634	0.505801	0.510057	0.516017	0.534767	0.567268	0.600737	0.613539	0.589569	0.536867	0.485752	0.46082	0.46819	0.494595	0.519346	0.530376	0.532931	0.537438	0.542902	0.537562	0.519507	0.500297	0.494621	0.50471
[truncated: 151 more columns]

## Sheet: A3.matrix.PlaceStimulus
0.460717	0.450553	0.425529	0.392752	0.368796	0.361882	0.368326	0.381544	0.396365	0.405825	0.408055	0.41175	0.429872	0.460694	0.489003	0.49688	0.481223	0.452021	0.422748	0.408695	0.415834	0.436903	0.459825	0.472722	0.476532	0.475401	0.467079	0.442887	0.404349	0.363126	0.332207	0.316956	0.316988	0.331948	0.353952	0.369296	0.370552	0.361144	0.353548	0.354276	0.361068	0.370862	0.384745	0.407086	0.43864	0.479972	0.528518	0.570436	0.585386	0.563597
0.482655	0.45848	0.42393	0.3919	0.374612	0.372002	0.380277	0.39423	0.40804	0.4167	0.420842	0.426401	0.436194	0.4439	0.447139	0.446846	0.443097	0.428993	0.401827	0.373925	0.360154	0.366504	0.388972	0.413269	0.428994	0.433405	0.42833	0.41383	0.393092	0.372606	0.360997	0.364264	0.381154	0.405975	0.429481	0.444726	0.445096	0.429835	0.409365	0.398037	0.403276	0.42372	0.452294	0.482543	0.510446	0.534808	0.552089	0.557025	0.546986	0.524596
0.478795	0.457203	0.430619	0.408673	0.397181	0.394169	0.400915	0.415244	0.428836	0.436311	0.438399	0.437841	0.431385	0.414825	0.399014	0.395819	0.401588	0.398427	0.377767	0.351582	0.335755	0.336268	0.3504	0.369256	0.382466	0.384959	0.379189	0.371687	0.367392	0.364853	0.364355	0.371303	0.387659	0.409044	0.42853	0.443616	0.446808	0.431842	0.404525	0.382968	0.381681	0.403392	0.439309	0.476781	0.506115	0.520907	0.519147	0.504484	0.484868	0.465515
0.439103	0.425317	0.40901	0.394593	0.38452	0.381138	0.390414	0.409375	0.425104	0.430997	0.428074	0.418691	0.402247	0.381902	0.370359	0.370875	0.373281	0.366947	0.353137	0.341438	0.337369	0.337746	0.33872	0.340902	0.341623	0.336988	0.327145	0.321094	0.325467	0.332806	0.33642	0.338981	0.346209	0.35819	0.372536	0.388246	0.396572	0.388627	0.366233	0.346166	0.342058	0.356751	0.382521	0.408468	0.428013	0.43716	0.436672	0.42958	0.418272	0.402623
0.407592	0.395109	0.38126	0.369357	0.360018	0.355858	0.360992	0.3705	0.374032	0.369416	0.360043	0.348077	0.335283	0.328204	0.334188	0.344909	0.346045	0.335646	0.325724	0.326488	0.335814	0.343114	0.343118	0.339585	0.334799	0.326483	0.315486	0.31028	0.315151	0.320084	0.318312	0.312978	0.311739	0.314648	0.318742	0.32369	0.326049	0.32225	0.313917	0.311253	0.319218	0.334903	0.350168	0.358834	0.361026	0.359089	0.357852	0.359082	0.359409	0.355252
0.388248	0.382239	0.37929	0.382535	0.388572	0.390857	0.386894	0.376582	0.360886	0.344795	0.332875	0.326166	0.323646	0.328051	0.341993	0.357622	0.363144	0.355216	0.343256	0.340892	0.353194	0.370866	0.382707	0.385837	0.382997	0.375552	0.368318	0.367932	0.373837	0.375497	0.368439	0.357286	0.349438	0.343595	0.334465	0.321306	0.307498	0.297266	0.294932	0.305179	0.324552	0.343114	0.350977	0.347012	0.336265	0.324009	0.316659	0.319017	0.33027	0.345139
0.395277	0.397621	0.408952	0.429285	0.450822	0.461913	0.459798	0.450393	0.438002	0.424161	0.409847	0.398439	0.39145	0.390128	0.3951	0.403283	0.407713	0.400587	0.382011	0.365111	0.363701	0.374637	0.384938	0.38926	0.390875	0.392933	0.398782	0.410754	0.424607	0.431363	0.427451	0.416889	0.406423	0.397103	0.385612	0.370617	0.354955	0.341961	0.334302	0.336749	0.348946	0.363234	0.370051	0.367627	0.358256	0.345718	0.338212	0.344496	0.364222	0.386359
0.40728	0.409476	0.422953	0.444345	0.464083	0.475258	0.480593	0.487973	0.495316	0.492913	0.475345	0.450724	0.431657	0.424814	0.428058	0.433847	0.434302	0.423375	0.401269	0.380144	0.371155	0.371148	0.369651	0.368402	0.373554	0.385327	0.399411	0.413988	0.425004	0.428148	0.423763	0.417545	0.414455	0.414478	0.414505	0.413823	0.412296	0.408224	0.398757	0.390438	0.391749	0.402957	0.414701	0.420066	0.4166	0.408203	0.405393	0.415825	0.435654	0.451717
0.453449	0.458202	0.477849	0.50739	0.532061	0.54424	0.547388	0.551531	0.556296	0.552069	0.531864	0.504046	0.486206	0.487829	0.502698	0.513793	0.50775	0.482186	0.446383	0.418452	0.407435	0.40664	0.404303	0.403796	0.411869	0.426384	0.437387	0.438896	0.429525	0.41375	0.401023	0.398898	0.408674	0.426417	0.447035	0.469142	0.489946	0.504838	0.507567	0.502472	0.5012	0.509981	0.522707	0.531507	0.532541	0.531186	0.536883	0.55061	0.563148	0.564566
0.535338	0.548443	0.576411	0.610962	0.63575	0.643813	0.637542	0.624075	0.607902	0.591197	0.573051	0.556098	0.549116	0.556851	0.573913	0.581319	0.563575	0.521123	0.474389	0.448431	0.448695	0.459841	0.466085	0.468835	0.475897	0.486904	0.490876	0.478856	0.453507	0.426969	0.414419	0.420062	0.440392	0.467975	0.49611	0.523908	0.551973	0.5788	0.599382	0.610608	0.616364	0.621852	0.626792	0.629231	0.627447	0.625142	0.627367	0.632315	0.632145	0.621562
0.531092	0.537964	0.552991	0.572122	0.585831	0.591457	0.589702	0.578883	0.559013	0.536978	0.519982	0.50977	0.505641	0.505386	0.507258	0.501134	0.477604	0.437783	0.400678	0.386979	0.397264	0.413574	0.421951	0.424716	0.430766	0.440857	0.443735	0.430196	0.40727	0.38939	0.388824	0.40282	0.424778	0.448171	0.467971	0.484283	0.500806	0.518854	0.535877	0.54544	0.547437	0.547704	0.547601	0.543697	0.53323	0.519406	0.508167	0.500369	0.49065	0.473938
0.379455	0.37774	0.37591	0.375297	0.376394	0.381424	0.388534	0.390202	0.382408	0.369385	0.358953	0.350836	0.341911	0.330414	0.31884	0.305484	0.287706	0.26695	0.252939	0.253926	0.266392	0.278864	0.28425	0.285566	0.288241	0.292496	0.292925	0.2863	0.280019	0.283379	0.301459	0.326269	0.349368	0.365252	0.372882	0.374118	0.372653	0.372098	0.37282	0.372357	0.37188	0.376825	0.385227	0.387464	0.376769	0.356083	0.337023	0.326692	0.321563	0.312212
0.294664	0.296986	0.29557	0.28888	0.283039	0.284829	0.291344	0.294147	0.290309	0.28415	0.281473	0.277932	0.268674	0.252888	0.234927	0.216433	0.198626	0.184471	0.179217	0.183745	0.194064	0.206044	0.21584	0.221425	0.221566	0.217216	0.211422	0.207093	0.209973	0.226198	0.259074	0.299692	0.336197	0.357866	0.363662	0.357033	0.343591	0.330417	0.319398	0.311883	0.310598	0.321224	0.341596	0.360602	0.36539	0.350694	0.327461	0.310878	0.308069	0.310581
0.346244	0.349819	0.352183	0.347589	0.339763	0.335843	0.334506	0.328147	0.31597	0.305563	0.302815	0.303383	0.301803	0.295806	0.285974	0.271291	0.253086	0.235891	0.226331	0.225263	0.230608	0.242482	0.259543	0.274377	0.278146	0.270175	0.256706	0.243175	0.234539	0.238286	0.260514	0.296851	0.336595	0.365012	0.377515	0.376434	0.368618	0.359382	0.348627	0.340039	0.33926	0.353248	0.381528	0.416201	0.442212	0.445902	0.429819	0.41002	0.404141	0.411992
0.418654	0.412768	0.408581	0.402332	0.392691	0.382268	0.372834	0.361641	0.352539	0.352136	0.357531	0.360197	0.358579	0.359337	0.364045	0.365996	0.360201	0.350066	0.343329	0.341531	0.344634	0.354547	0.372276	0.388333	0.390941	0.379527	0.361043	0.339299	0.316073	0.298122	0.292974	0.301989	0.319885	0.335482	0.34564	0.352115	0.357879	0.359549	0.35419	0.348115	0.348938	0.362253	0.389385	0.425835	0.458859	0.474596	0.47096	0.457701	0.450022	0.454429
0.439162	0.42901	0.420946	0.414643	0.406826	0.396007	0.383517	0.370269	0.364835	0.373274	0.386909	0.391518	0.383867	0.376724	0.37817	0.385226	0.390573	0.394846	0.401058	0.406649	0.41126	0.417548	0.427365	0.435291	0.434739	0.425997	0.412882	0.396147	0.375988	0.355921	0.340283	0.33213	0.330553	0.332415	0.341735	0.35996	0.380604	0.390986	0.386058	0.374679	0.366713	0.369246	0.386614	0.41468	0.44151	0.455871	0.455667	0.445627	0.434196	0.427086
0.417531	0.411641	0.408598	0.408121	0.406729	0.400781	0.386695	0.364045	0.344591	0.341778	0.35435	0.365508	0.362227	0.34925	0.337475	0.331803	0.329358	0.331847	0.340245	0.350884	0.360215	0.367036	0.3702	0.369749	0.366629	0.361405	0.354407	0.345794	0.33738	0.330758	0.32759	0.328586	0.330903	0.334338	0.347855	0.37478	0.40338	0.418153	0.412876	0.395409	0.376245	0.366199	0.373637	0.394975	0.416106	0.425209	0.422323	0.413884	0.404145	0.390303
0.440347	0.433155	0.426712	0.423115	0.421014	0.414962	0.396497	0.363091	0.328111	0.309621	0.313032	0.323829	0.327093	0.319707	0.309103	0.301595	0.29784	0.299892	0.307526	0.318512	0.328438	0.333287	0.330382	0.323422	0.320385	0.323161	0.32793	0.329332	0.326349	0.323484	0.328997	0.345227	0.363473	0.374701	0.382646	0.396354	0.415444	0.433092	0.439264	0.429905	0.409242	0.391974	0.393698	0.414701	0.436653	0.441645	0.430802	0.418874	0.415823	0.413563
0.496289	0.488376	0.47991	0.474144	0.46977	0.46228	0.446717	0.421005	0.391515	0.368064	0.357694	0.355906	0.354575	0.348677	0.343853	0.345514	0.351583	0.357218	0.359633	0.362114	0.364856	0.364347	0.358012	0.352054	0.358332	0.378279	0.40242	0.418321	0.419994	0.413587	0.414987	0.433268	0.458833	0.47402	0.472391	0.465437	0.46698	0.482005	0.497637	0.496505	0.473681	0.444664	0.430241	0.436539	0.448159	0.445552	0.428228	0.414603	0.419944	0.437021
0.519104	0.523906	0.529478	0.532224	0.527466	0.515867	0.504179	0.494864	0.485049	0.470901	0.456576	0.446188	0.436043	0.420523	0.407083	0.40487	0.411848	0.418864	0.420529	0.422622	0.425119	0.423817	0.416155	0.409235	0.412776	0.426933	0.445106	0.460004	0.466805	0.46497	0.463358	0.470025	0.479821	0.481606	0.470174	0.457303	0.454977	0.46724	0.482715	0.486486	0.471619	0.445855	0.422959	0.409884	0.40258	0.39343	0.385203	0.388286	0.404873	0.423839
0.453715	0.471118	0.491416	0.505409	0.504492	0.489145	0.471944	0.4621	0.458859	0.454781	0.448058	0.442204	0.434168	0.41965	0.405395	0.398958	0.399622	0.40308	0.406356	0.413239	0.421435	0.428354	0.431439	0.430618	0.426482	0.420152	0.413908	0.410755	0.412302	0.414311	0.415068	0.415713	0.415865	0.413421	0.405482	0.398347	0.395242	0.397108	0.401127	0.404315	0.402696	0.39476	0.383063	0.368756	0.354018	0.345532	0.352659	0.374799	0.397833	0.407991
0.376704	0.390823	0.406316	0.417303	0.418176	0.406278	0.389254	0.375683	0.369599	0.367584	0.365644	0.366202	0.367731	0.365499	0.360398	0.355621	0.352556	0.350482	0.348603	0.35087	0.358245	0.371237	0.386932	0.397433	0.396007	0.384507	0.369485	0.358131	0.356641	0.362401	0.368465	0.371464	0.37504	0.379641	0.378256	0.369551	0.356491	0.344826	0.339326	0.34149	0.347364	0.351734	0.352037	0.344375	0.331388	0.326876	0.344263	0.377768	0.408738	0.425332
0.331646	0.339525	0.345069	0.347589	0.347985	0.345064	0.340374	0.336469	0.334259	0.330363	0.323066	0.319809	0.323215	0.325853	0.320172	0.30783	0.295468	0.285984	0.278669	0.274466	0.273613	0.277056	0.284776	0.293332	0.298573	0.298414	0.293186	0.287611	0.288511	0.295278	0.301188	0.303622	0.307414	0.31288	0.314976	0.312709	0.309684	0.309424	0.311636	0.31467	0.317165	0.31989	0.322492	0.32062	0.314848	0.31506	0.331596	0.361112	0.392775	0.41854
0.368757	0.375873	0.379606	0.380763	0.383358	0.389316	0.396603	0.401175	0.39738	0.382542	0.363363	0.354489	0.357158	0.357039	0.340913	0.315081	0.29437	0.284654	0.281891	0.279099	0.272698	0.266036	0.265162	0.273601	0.288819	0.301204	0.30459	0.304413	0.309582	0.320702	0.329472	0.332242	0.331146	0.327212	0.324295	0.327544	0.338555	0.353385	0.363889	0.366057	0.362165	0.357755	0.354022	0.348061	0.340595	0.337374	0.3435	0.358169	0.379175	0.40338
0.413762	0.423825	0.431399	0.435484	0.440547	0.449886	0.459027	0.459955	0.445834	0.419395	0.395722	0.391351	0.403226	0.412431	0.402179	0.37802	0.35822	0.353162	0.358664	0.362075	0.358514	0.355642	0.361521	0.376824	0.394975	0.404687	0.401339	0.393586	0.392654	0.402055	0.414504	0.423631	0.424605	0.415957	0.406492	0.404698	0.410175	0.416594	0.41982	0.421706	0.424686	0.42831	0.427969	0.420842	0.410708	0.402557	0.398115	0.398211	0.407244	0.428533
0.420849	0.434159	0.443996	0.447468	0.449762	0.454344	0.455774	0.44657	0.425788	0.402301	0.390464	0.400957	0.42898	0.457287	0.466697	0.454618	0.437603	0.432137	0.437427	0.442523	0.445765	0.455105	0.472476	0.489156	0.49569	0.487901	0.466738	0.441034	0.421922	0.417084	0.426031	0.44052	0.447853	0.443282	0.434401	0.427897	0.421591	0.41122	0.401993	0.403885	0.417661	0.434074	0.440203	0.433151	0.421803	0.411786	0.400868	0.390628	0.390457	0.407716
0.444669	0.463672	0.48275	0.495438	0.501128	0.501738	0.495001	0.478521	0.456247	0.439103	0.437026	0.456194	0.491777	0.527907	0.546141	0.538943	0.518955	0.503083	0.494447	0.490646	0.493638	0.506795	0.527878	0.545848	0.550595	0.539757	0.514157	0.481043	0.452225	0.436774	0.4375	0.443107	0.440987	0.430957	0.420778	0.413217	0.403457	0.386669	0.369613	0.364461	0.372073	0.382489	0.381499	0.3682	0.354881	0.348085	0.344233	0.340891	0.341279	0.347586
0.476632	0.499314	0.527036	0.545323	0.545685	0.533182	0.51575	0.497943	0.483325	0.476821	0.482014	0.502404	0.533827	0.562746	0.577178	0.571516	0.551374	0.5265	0.506199	0.498029	0.501524	0.513101	0.531857	0.553108	0.567858	0.568356	0.551622	0.523249	0.494928	0.474651	0.467156	0.465603	0.462923	0.458829	0.456673	0.456759	0.45325	0.438086	0.413045	0.390379	0.377119	0.369684	0.35726	0.339825	0.32963	0.331732	0.340069	0.346047	0.345548	0.337973
0.519061	0.528666	0.539692	0.541182	0.528126	0.507125	0.487121	0.470963	0.458921	0.451787	0.452597	0.463739	0.479096	0.487954	0.488661	0.484417	0.478123	0.470106	0.465119	0.466938	0.470484	0.47541	0.488597	0.510674	0.530763	0.534997	0.522371	0.503423	0.489002	0.480857	0.479424	0.483484	0.4909	0.498342	0.504876	0.510759	0.510214	0.494524	0.465357	0.437076	0.421288	0.414623	0.404398	0.38919	0.381063	0.385296	0.395596	0.401996	0.399165	0.387982
0.513389	0.505936	0.494784	0.480139	0.462637	0.444304	0.426251	0.407544	0.388952	0.374473	0.36759	0.366743	0.365404	0.358681	0.350067	0.345187	0.349029	0.363019	0.382795	0.398636	0.401482	0.399301	0.406018	0.422174	0.434102	0.429979	0.416954	0.409479	0.413372	0.424702	0.438842	0.452462	0.462238	0.469543	0.478855	0.489741	0.491769	0.476787	0.452632	0.436093	0.436307	0.443419	0.442209	0.43197	0.424156	0.425015	0.430974	0.434956	0.430677	0.418465
0.522228	0.505315	0.481589	0.458425	0.439448	0.424009	0.408012	0.389571	0.369938	0.354929	0.345506	0.336146	0.322807	0.307212	0.293456	0.284214	0.285388	0.303363	0.33164	0.353307	0.355856	0.349681	0.350694	0.360199	0.365739	0.36059	0.354157	0.355368	0.363045	0.374537	0.388913	0.403113	0.411276	0.41483	0.417662	0.419722	0.414241	0.398967	0.382996	0.37799	0.386633	0.397693	0.400863	0.397555	0.395298	0.397509	0.402444	0.404643	0.398095	0.38398
0.475483	0.461669	0.443404	0.426868	0.412799	0.398321	0.380828	0.363285	0.348923	0.340748	0.337513	0.333575	0.325965	0.317166	0.308925	0.301178	0.296401	0.300531	0.313444	0.326709	0.330913	0.330965	0.335559	0.345697	0.35346	0.3546	0.354762	0.356045	0.354808	0.352665	0.356695	0.370824	0.389863	0.403606	0.404574	0.394676	0.379715	0.364348	0.351615	0.345003	0.345196	0.346359	0.345536	0.34507	0.349302	0.357123	0.363413	0.359955	0.345725	0.327162
0.374424	0.370484	0.36846	0.371498	0.375852	0.373941	0.364004	0.354501	0.353755	0.359858	0.367891	0.375473	0.384834	0.397383	0.408937	0.414828	0.413568	0.409953	0.408644	0.4109	0.413977	0.416767	0.416692	0.411708	0.402014	0.388543	0.374776	0.362135	0.35122	0.345193	0.34945	0.366831	0.391842	0.41012	0.413014	0.406663	0.401408	0.400388	0.3987	0.394324	0.388973	0.383084	0.377765	0.376165	0.383036	0.394114	0.397837	0.384077	0.35972	0.334657
0.346748	0.352783	0.361721	0.372389	0.382698	0.387997	0.389964	0.398322	0.420415	0.446438	0.466184	0.480478	0.499314	0.525708	0.550511	0.563658	0.563475	0.559527	0.558523	0.560584	0.563567	0.564293	0.554709	0.528169	0.489335	0.447674	0.412298	0.386812	0.3721	0.366883	0.369942	0.379485	0.390105	0.395224	0.395851	0.400381	0.411727	0.425459	0.434966	0.43929	0.43978	0.437353	0.434026	0.434294	0.442571	0.451886	0.447742	0.424349	0.396295	0.370925
0.390544	0.400029	0.405855	0.403036	0.39794	0.39675	0.402345	0.416975	0.441267	0.466704	0.486553	0.501495	0.518337	0.538043	0.552394	0.55295	0.543546	0.539456	0.547546	0.559907	0.567937	0.569101	0.559601	0.532879	0.48996	0.441364	0.401301	0.378551	0.373468	0.378068	0.383462	0.383209	0.374114	0.359256	0.348378	0.350051	0.361014	0.373088	0.382981	0.392305	0.399402	0.402193	0.40256	0.405426	0.412432	0.415677	0.40472	0.381404	0.363218	0.353064
0.458118	0.457983	0.450585	0.434125	0.419635	0.417791	0.427564	0.441411	0.45415	0.463826	0.470709	0.474804	0.477248	0.477937	0.473182	0.458339	0.439478	0.432445	0.444409	0.462757	0.473109	0.474023	0.469278	0.456143	0.429525	0.393341	0.360429	0.345013	0.350866	0.367022	0.378414	0.375117	0.356465	0.330796	0.312288	0.30882	0.313892	0.317943	0.321472	0.329275	0.338119	0.343252	0.345333	0.348931	0.35496	0.358327	0.354156	0.345263	0.341902	0.34478
0.502858	0.489107	0.475271	0.466321	0.464906	0.473807	0.489819	0.504167	0.511467	0.512568	0.508278	0.497269	0.480345	0.462821	0.447606	0.431178	0.411373	0.39631	0.395533	0.403186	0.407977	0.408354	0.409121	0.408086	0.39698	0.374211	0.348322	0.334648	0.340401	0.357008	0.369535	0.370548	0.361276	0.347942	0.341822	0.346708	0.35334	0.352057	0.34692	0.347387	0.352972	0.357719	0.358698	0.359099	0.363239	0.37121	0.3774	0.37888	0.377454	0.374066
0.478249	0.467018	0.460939	0.462892	0.467701	0.473366	0.480472	0.486508	0.491629	0.497202	0.499183	0.490538	0.470274	0.448452	0.433509	0.422863	0.406777	0.385688	0.370366	0.36378	0.36365	0.36976	0.380889	0.387817	0.381262	0.362737	0.342187	0.331653	0.335479	0.347366	0.358474	0.369054	0.381408	0.394725	0.410835	0.427637	0.436352	0.430898	0.417566	0.408188	0.406866	0.409538	0.409809	0.406794	0.405943	0.411745	0.417335	0.416846	0.409306	0.396553
0.429175	0.41761	0.404	0.392118	0.383748	0.378976	0.376787	0.375689	0.380116	0.391884	0.40273	0.402067	0.388773	0.373437	0.364274	0.359682	0.352441	0.340844	0.329636	0.320344	0.316805	0.323757	0.33793	0.345396	0.337649	0.321015	0.306613	0.300438	0.302765	0.310224	0.320504	0.337563	0.363257	0.393096	0.42132	0.442069	0.449675	0.443217	0.428145	0.413552	0.406674	0.409001	0.415311	0.418559	0.417491	0.416641	0.415093	0.411515	0.405392	0.397227
0.357364	0.342797	0.320536	0.300099	0.290406	0.290463	0.292991	0.295123	0.301623	0.314484	0.32575	0.326636	0.316916	0.304726	0.296458	0.291434	0.286934	0.280355	0.270521	0.258913	0.253266	0.259612	0.273027	0.28017	0.274821	0.263258	0.25369	0.248819	0.248669	0.253543	0.264135	0.282886	0.311455	0.347647	0.380219	0.397196	0.394331	0.380254	0.36582	0.355619	0.351162	0.35289	0.359905	0.366841	0.368592	0.367161	0.365438	0.362718	0.356671	0.351645
0.314126	0.301174	0.281656	0.267117	0.265183	0.271179	0.276649	0.282075	0.292401	0.307488	0.318701	0.319181	0.310673	0.300171	0.291956	0.283845	0.274523	0.262391	0.247107	0.234493	0.232869	0.243327	0.256288	0.26036	0.253791	0.243303	0.234432	0.227414	0.221561	0.219378	0.223568	0.235858	0.260419	0.298719	0.335516	0.352527	0.345724	0.331408	0.325224	0.326062	0.32806	0.329066	0.333095	0.34086	0.348325	0.355904	0.365749	0.371513	0.364604	0.35284
0.286745	0.281657	0.274817	0.272314	0.274901	0.276849	0.275762	0.277804	0.287637	0.30041	0.307151	0.30504	0.299417	0.294554	0.290326	0.282939	0.271668	0.257384	0.243228	0.237043	0.243435	0.257724	0.267716	0.265668	0.256252	0.249236	0.246903	0.243497	0.235623	0.227566	0.224236	0.22746	0.240617	0.264316	0.286721	0.295709	0.291891	0.289087	0.29643	0.306201	0.308886	0.303974	0.300336	0.303836	0.311996	0.323208	0.338156	0.350862	0.352338	0.346923
0.297018	0.295948	0.298814	0.308813	0.320261	0.325602	0.325616	0.328377	0.336432	0.34195	0.337192	0.323148	0.308292	0.29646	0.288719	0.283036	0.276958	0.26756	0.256117	0.251484	0.258347	0.271053	0.27713	0.271641	0.264108	0.266903	0.279203	0.290128	0.292453	0.288378	0.281187	0.273858	0.27011	0.270176	0.268048	0.261146	0.255467	0.25892	0.271805	0.282077	0.279569	0.266977	0.255652	0.253399	0.258265	0.266718	0.278209	0.290281	0.298826	0.305745
0.339321	0.334021	0.337527	0.357802	0.386996	0.412736	0.429253	0.439471	0.44369	0.438744	0.420757	0.390489	0.355546	0.323906	0.305322	0.301306	0.304359	0.301392	0.286547	0.270448	0.264925	0.270341	0.276105	0.276017	0.277038	0.289096	0.311269	0.335284	0.352456	0.35819	0.349543	0.332235	0.316197	0.30539	0.294628	0.281086	0.269523	0.264625	0.266306	0.267169	0.261507	0.252185	0.244413	0.241049	0.241179	0.244263	0.249831	0.254482	0.257502	0.264404
0.311391	0.304222	0.308352	0.335086	0.377348	0.418189	0.442666	0.44891	0.441109	0.425594	0.403108	0.373047	0.340206	0.313386	0.302742	0.308018	0.31942	0.32183	0.306838	0.283073	0.265899	0.263757	0.271239	0.279586	0.288088	0.300837	0.317356	0.333894	0.345169	0.34683	0.334811	0.315287	0.300719	0.295927	0.293132	0.284913	0.271779	0.258036	0.247861	0.242621	0.242108	0.24548	0.247928	0.245252	0.238411	0.234061	0.234901	0.234956	0.231762	0.232398
0.23298	0.226863	0.231213	0.256316	0.297185	0.335823	0.353857	0.34964	0.333966	0.318242	0.304773	0.2931	0.285485	0.285559	0.295708	0.314406	0.336843	0.354221	0.357305	0.343817	0.323584	0.311172	0.310747	0.316372	0.322992	0.329775	0.333314	0.330858	0.322376	0.311289	0.296161	0.278663	0.265256	0.257894	0.25166	0.241579	0.229297	0.219656	0.215683	0.218307	0.22532	0.233419	0.237394	0.233975	0.225147	0.219172	0.220133	0.222784	0.222415	0.222588
0.18623	0.180352	0.180061	0.192985	0.218525	0.24552	0.259937	0.259073	0.251181	0.246236	0.248242	0.257928	0.272139	0.286779	0.301652	0.323687	0.358148	0.400536	0.435275	0.445175	0.431075	0.410661	0.397898	0.392625	0.388636	0.38249	0.370351	0.353667	0.33836	0.330062	0.321909	0.306698	0.286002	0.265953	0.249742	0.236055	0.226218	0.224083	0.230365	0.241877	0.252525	0.259571	0.262407	0.260367	0.253262	0.24559	0.241963	0.242324	0.243944	0.246837
0.193249	0.190197	0.18762	0.188255	0.194659	0.205684	0.217048	0.226652	0.236849	0.251919	0.271522	0.291062	0.302819	0.306025	0.310241	0.33045	0.371884	0.426837	0.475907	0.501319	0.503291	0.496228	0.488903	0.479004	0.46385	0.448352	0.434404	0.423165	0.414732	0.407519	0.394695	0.374177	0.349568	0.329645	0.316116	0.303895	0.289796	0.279844	0.280055	0.287883	0.29409	0.295363	0.294595	0.294088	0.291676	0.28554	0.276606	0.267721	0.262213	0.26289
0.2183	0.21885	0.217049	0.21112	0.204487	0.202676	0.209632	0.225939	0.251051	0.283741	0.316324	0.336873	0.336432	0.322918	0.316832	0.335594	0.378312	0.432574	0.479993	0.510556	0.528445	0.542462	0.549841	0.542338	0.521933	0.504485	0.497454	0.496796	0.48957	0.464736	0.426285	0.393602	0.373138	0.365916	0.363364	0.354964	0.335511	0.31524	0.30542	0.307386	0.313333	0.315658	0.312213	0.30589	0.3002	0.295901	0.290818	0.284031	0.278759	0.280048
0.231773	0.23313	0.231485	0.22402	0.213909	0.208183	0.213335	0.231542	0.261623	0.29954	0.33469	0.353594	0.349131	0.332251	0.324891	0.342648	0.382636	0.4321	0.475866	0.508193	0.533591	0.55654	0.570219	0.565824	0.547263	0.531635	0.526877	0.525517	0.506471	0.452737	0.382027	0.338225	0.326196	0.331393	0.336101	0.330449	0.313705	0.297737	0.290536	0.294712	0.307976	0.319099	0.316669	0.301883	0.287028	0.280574	0.279408	0.278396	0.277271	0.278839
[truncated: 151 more columns]

## Sheet: A4.matrix.FaceStimulus
0.302545	0.280977	0.254757	0.235344	0.225865	0.222417	0.221324	0.221199	0.221915	0.224483	0.231357	0.244024	0.259353	0.272011	0.27886	0.281361	0.281902	0.281316	0.279018	0.272712	0.260187	0.24572	0.238108	0.236543	0.236302	0.235119	0.232864	0.231266	0.232005	0.234977	0.238096	0.24029	0.242983	0.250573	0.267475	0.2908	0.311809	0.323505	0.327116	0.327587	0.327803	0.328895	0.331103	0.33304	0.333304	0.331991	0.33065	0.328951	0.322127	0.305322
0.272537	0.253736	0.231689	0.216464	0.210019	0.208187	0.207722	0.207669	0.207921	0.209086	0.213306	0.222466	0.234248	0.24426	0.24976	0.25203	0.252925	0.252959	0.252032	0.249346	0.244011	0.237987	0.235495	0.236591	0.23858	0.239606	0.24097	0.24749	0.261118	0.278055	0.291656	0.300539	0.3093	0.326187	0.358413	0.401094	0.439649	0.461836	0.46921	0.47112	0.473078	0.474761	0.473394	0.467066	0.45789	0.450539	0.447468	0.445591	0.434788	0.406059
0.222475	0.213929	0.203917	0.197213	0.194661	0.194119	0.194034	0.194024	0.193844	0.193021	0.192003	0.192617	0.195384	0.19955	0.203647	0.207054	0.209464	0.210693	0.211373	0.211883	0.212431	0.21445	0.220611	0.231527	0.243482	0.253527	0.264487	0.283675	0.311501	0.339504	0.359016	0.370889	0.381965	0.39818	0.42341	0.454373	0.481694	0.496946	0.501544	0.50516	0.513177	0.519943	0.516665	0.502946	0.489341	0.486224	0.491879	0.497766	0.493961	0.475179
0.202439	0.202396	0.201515	0.200843	0.201264	0.202291	0.203151	0.203518	0.203195	0.201128	0.196479	0.190959	0.187173	0.186708	0.188611	0.191133	0.193303	0.195353	0.198175	0.201796	0.207589	0.219443	0.240672	0.268961	0.295613	0.315306	0.329949	0.345813	0.363142	0.376472	0.382785	0.385229	0.38789	0.390906	0.394489	0.3975	0.39638	0.389259	0.381034	0.381176	0.392457	0.405862	0.412249	0.413282	0.42037	0.439692	0.462724	0.478703	0.483235	0.478821
0.219627	0.221984	0.222904	0.223543	0.226309	0.230747	0.234696	0.23728	0.239541	0.241032	0.240097	0.236699	0.232573	0.229049	0.22586	0.223412	0.222909	0.22535	0.229693	0.233619	0.239871	0.255752	0.284485	0.318726	0.348317	0.370866	0.388101	0.400867	0.407563	0.408542	0.406124	0.402451	0.397658	0.389958	0.379957	0.367046	0.347987	0.323561	0.302447	0.292269	0.290844	0.290984	0.291285	0.296628	0.311453	0.333634	0.35437	0.3668	0.371024	0.371277
0.289236	0.289883	0.287548	0.284758	0.286337	0.292455	0.299701	0.307622	0.318818	0.331184	0.339917	0.342168	0.339219	0.333495	0.327017	0.323338	0.32474	0.329955	0.334307	0.333058	0.329103	0.329969	0.339614	0.353271	0.367659	0.383534	0.399239	0.409878	0.41297	0.412395	0.410218	0.405354	0.397622	0.388341	0.379699	0.370347	0.356348	0.337498	0.319516	0.304743	0.289485	0.273005	0.261603	0.261578	0.271247	0.284163	0.294579	0.299742	0.301134	0.301283
0.39547	0.395446	0.391277	0.384721	0.381491	0.383731	0.390121	0.402591	0.422844	0.444128	0.459591	0.467691	0.470161	0.467799	0.461659	0.457483	0.459686	0.466347	0.470698	0.465743	0.452918	0.437467	0.423285	0.411409	0.404676	0.401128	0.394495	0.383164	0.373374	0.37139	0.372422	0.369104	0.361058	0.352949	0.348237	0.345414	0.342167	0.338073	0.332275	0.322043	0.30659	0.291889	0.285167	0.286658	0.290395	0.292046	0.291748	0.290574	0.289258	0.288632
0.436368	0.435426	0.433006	0.430053	0.429023	0.430047	0.433602	0.442943	0.458006	0.471432	0.480727	0.490532	0.501838	0.508878	0.506842	0.500413	0.497385	0.500002	0.502191	0.495501	0.481489	0.466549	0.453386	0.441867	0.432427	0.419138	0.394207	0.362827	0.341005	0.337377	0.342804	0.346218	0.344819	0.341885	0.339572	0.33679	0.334915	0.338604	0.34627	0.35026	0.346904	0.343573	0.348101	0.356021	0.358343	0.352822	0.343619	0.334464	0.326997	0.323715
0.373582	0.368562	0.36449	0.364777	0.368976	0.372882	0.375035	0.377434	0.381585	0.384654	0.386676	0.391999	0.401125	0.408547	0.408468	0.402836	0.398777	0.400985	0.404438	0.401801	0.396413	0.396601	0.402436	0.407485	0.407703	0.401363	0.386793	0.368222	0.35475	0.351666	0.3558	0.36291	0.369307	0.372664	0.370311	0.360423	0.347609	0.344373	0.356373	0.375078	0.389422	0.400315	0.414428	0.428532	0.434811	0.430622	0.418833	0.404016	0.391651	0.387881
0.291864	0.290611	0.289634	0.292126	0.299735	0.309552	0.317498	0.321361	0.32191	0.320118	0.317637	0.317495	0.322396	0.330992	0.337039	0.337429	0.334935	0.335319	0.337579	0.338386	0.341548	0.353651	0.372108	0.387653	0.394872	0.397524	0.400499	0.40312	0.401405	0.395974	0.39282	0.39786	0.407268	0.412647	0.406468	0.386596	0.35986	0.342889	0.347413	0.368181	0.39196	0.4127	0.43319	0.451944	0.463981	0.465909	0.459856	0.453355	0.453891	0.464299
0.279969	0.285697	0.291326	0.296678	0.305844	0.319686	0.333436	0.34122	0.340033	0.330726	0.318163	0.309121	0.310401	0.322136	0.335329	0.341544	0.339692	0.336477	0.335449	0.336385	0.343585	0.363782	0.39328	0.419791	0.434342	0.442142	0.452589	0.463789	0.465436	0.455259	0.442021	0.436855	0.439179	0.439587	0.428655	0.402953	0.36775	0.338417	0.328774	0.33898	0.358661	0.377697	0.395176	0.412347	0.428297	0.439336	0.446787	0.460145	0.486173	0.520385
0.378701	0.391093	0.403454	0.410065	0.413645	0.418929	0.425735	0.429596	0.423594	0.404465	0.378478	0.356383	0.345621	0.343186	0.340971	0.33482	0.326405	0.320202	0.317988	0.320389	0.334184	0.367672	0.414472	0.456168	0.478491	0.485542	0.489381	0.493192	0.49139	0.479276	0.457772	0.436829	0.426496	0.422236	0.4132	0.391509	0.356985	0.320841	0.297625	0.292769	0.300973	0.314051	0.329255	0.347315	0.366557	0.382256	0.394799	0.413191	0.443908	0.48028
0.519591	0.535602	0.550928	0.556317	0.55279	0.549734	0.552995	0.559783	0.559589	0.545252	0.520243	0.494	0.470995	0.446679	0.419424	0.396139	0.38358	0.380183	0.379891	0.38063	0.387273	0.406291	0.433848	0.457292	0.465318	0.45993	0.451042	0.444592	0.438988	0.425283	0.395038	0.356813	0.332018	0.323304	0.320758	0.314656	0.300973	0.283589	0.270825	0.2675	0.272712	0.28319	0.295923	0.309188	0.320219	0.326286	0.328988	0.3344	0.346163	0.359627
0.586896	0.60141	0.61341	0.615128	0.611148	0.61598	0.637984	0.670407	0.695987	0.703676	0.69444	0.67693	0.654528	0.624546	0.591129	0.566952	0.559686	0.562958	0.565163	0.560455	0.547907	0.528586	0.503209	0.474048	0.44258	0.414432	0.395737	0.38821	0.385885	0.375078	0.344772	0.301809	0.267729	0.252594	0.252647	0.259308	0.267241	0.274369	0.281789	0.291642	0.304318	0.317511	0.327763	0.334739	0.339238	0.34126	0.341195	0.340696	0.339789	0.336465
0.570642	0.575951	0.576376	0.568935	0.563058	0.576073	0.617215	0.675065	0.724531	0.751042	0.757514	0.755793	0.749795	0.738369	0.726046	0.720746	0.725711	0.734799	0.738901	0.730898	0.705115	0.65788	0.592668	0.523985	0.465234	0.426485	0.40914	0.40863	0.412579	0.404605	0.375592	0.332689	0.294484	0.273792	0.270662	0.278835	0.293991	0.310754	0.325871	0.340679	0.35534	0.365434	0.368332	0.3707	0.378374	0.389732	0.399101	0.404627	0.405863	0.403695
0.56282	0.553729	0.540383	0.523045	0.50499	0.499943	0.52051	0.56152	0.599368	0.620097	0.629462	0.64052	0.654889	0.667942	0.679661	0.692156	0.706268	0.718316	0.723326	0.715661	0.690684	0.647337	0.59252	0.541594	0.50458	0.483826	0.474254	0.471483	0.468308	0.454761	0.425081	0.385214	0.349595	0.328183	0.320922	0.323023	0.330685	0.337566	0.340503	0.342092	0.343634	0.342061	0.337275	0.339318	0.352935	0.373333	0.391496	0.405134	0.414383	0.421045
0.520863	0.499115	0.478408	0.465982	0.457029	0.451843	0.455939	0.471239	0.488332	0.499637	0.508273	0.523255	0.547098	0.573978	0.597602	0.615982	0.630749	0.640712	0.641646	0.630754	0.611123	0.588363	0.56732	0.551412	0.541437	0.53517	0.525785	0.509636	0.488381	0.465102	0.439681	0.412735	0.389468	0.374214	0.365476	0.35823	0.350445	0.341577	0.332948	0.325711	0.318551	0.310368	0.303147	0.303085	0.310742	0.322183	0.332914	0.342864	0.352016	0.36149
0.472661	0.452271	0.433109	0.430992	0.449409	0.478408	0.504078	0.521356	0.533277	0.541167	0.545088	0.550317	0.564058	0.585664	0.607442	0.624591	0.637522	0.644435	0.638106	0.615348	0.586698	0.566451	0.559873	0.559856	0.55905	0.555685	0.546229	0.527573	0.503537	0.483697	0.472456	0.467812	0.468614	0.474658	0.480051	0.475849	0.461248	0.444033	0.431579	0.423886	0.416469	0.408376	0.401837	0.398597	0.396384	0.392696	0.385744	0.374678	0.359701	0.346494
0.491015	0.473201	0.449303	0.437104	0.453045	0.491561	0.530671	0.554406	0.564196	0.564187	0.555033	0.542945	0.537933	0.543497	0.553356	0.562059	0.568565	0.570341	0.558958	0.528446	0.488623	0.458183	0.448363	0.451798	0.454613	0.451293	0.441751	0.428859	0.417959	0.41758	0.43183	0.458422	0.494054	0.534941	0.570119	0.58753	0.585595	0.57496	0.56618	0.56262	0.562783	0.564364	0.565336	0.563342	0.556207	0.543139	0.521729	0.487763	0.441241	0.395406
0.478314	0.466746	0.449249	0.436463	0.44134	0.462947	0.487503	0.502124	0.504751	0.496613	0.478275	0.457451	0.443729	0.441086	0.443629	0.446151	0.44669	0.443235	0.431581	0.408506	0.379712	0.358164	0.35421	0.364096	0.37463	0.376344	0.368826	0.359153	0.354895	0.362145	0.381993	0.412339	0.450493	0.492363	0.52861	0.550174	0.554577	0.547785	0.538106	0.533397	0.539228	0.552231	0.563765	0.566784	0.561278	0.550086	0.532059	0.502612	0.46131	0.419978
0.452095	0.451387	0.453069	0.457777	0.465245	0.472266	0.475187	0.471701	0.462829	0.450312	0.433225	0.414999	0.400439	0.39528	0.397124	0.401168	0.400863	0.392541	0.379044	0.365328	0.355726	0.353265	0.362124	0.383409	0.409902	0.429039	0.435136	0.433387	0.431482	0.434081	0.440736	0.451656	0.46707	0.485464	0.502438	0.513594	0.515864	0.507899	0.489828	0.469174	0.461142	0.469496	0.483328	0.489044	0.48589	0.48169	0.478846	0.472686	0.460134	0.447286
0.499758	0.507295	0.523493	0.542167	0.554347	0.5539	0.541936	0.522931	0.503943	0.491615	0.483242	0.471259	0.45281	0.439914	0.440952	0.452792	0.460257	0.453483	0.438061	0.42452	0.419567	0.422314	0.433819	0.459776	0.498722	0.536466	0.560665	0.570138	0.569903	0.564668	0.556008	0.547428	0.542299	0.543195	0.550874	0.562931	0.573602	0.573721	0.552779	0.513801	0.480996	0.472833	0.482407	0.489359	0.486961	0.486658	0.495199	0.507285	0.51537	0.521487
0.552267	0.563346	0.583215	0.603685	0.61418	0.608743	0.59061	0.56916	0.555705	0.553686	0.55361	0.541969	0.518403	0.501544	0.505242	0.525937	0.545448	0.550412	0.542206	0.528622	0.518579	0.515022	0.51748	0.528116	0.548356	0.571366	0.586839	0.587953	0.575642	0.555669	0.532475	0.508555	0.487249	0.474957	0.478082	0.495022	0.516241	0.528525	0.520828	0.495963	0.474412	0.473784	0.489021	0.502165	0.505023	0.507887	0.518996	0.53568	0.549767	0.559607
0.492339	0.507553	0.532118	0.557271	0.571413	0.568623	0.555158	0.547147	0.555948	0.572209	0.576322	0.56182	0.543353	0.54071	0.556958	0.580806	0.598517	0.603758	0.599447	0.592031	0.587448	0.585703	0.578668	0.56209	0.542477	0.527525	0.515858	0.498412	0.47151	0.440113	0.409538	0.380529	0.354621	0.336895	0.332461	0.339677	0.351359	0.363177	0.376695	0.396116	0.421151	0.44867	0.474035	0.495043	0.510403	0.523141	0.536488	0.550533	0.561843	0.568778
0.380782	0.398743	0.423491	0.445477	0.45724	0.458995	0.460299	0.474617	0.503687	0.528655	0.530024	0.513606	0.503203	0.515351	0.540959	0.561159	0.565813	0.559186	0.552335	0.552391	0.557517	0.559284	0.545761	0.515213	0.479	0.44968	0.427863	0.404997	0.376153	0.345482	0.318121	0.296729	0.282865	0.278275	0.281319	0.28786	0.294701	0.308995	0.342501	0.39771	0.45742	0.5046	0.538349	0.568302	0.595761	0.616473	0.630403	0.64088	0.648621	0.652618
0.317026	0.335836	0.358099	0.373233	0.377384	0.376916	0.383383	0.404151	0.434547	0.458744	0.465054	0.460075	0.459805	0.47566	0.500096	0.515391	0.512133	0.498127	0.487832	0.48713	0.489308	0.484102	0.465428	0.438443	0.41413	0.398648	0.388418	0.376617	0.359765	0.34058	0.322819	0.310184	0.30588	0.312765	0.327764	0.34492	0.360412	0.381622	0.416143	0.461003	0.502057	0.530934	0.552915	0.574013	0.590118	0.596111	0.595433	0.595104	0.596559	0.596859
0.344411	0.353003	0.360525	0.360829	0.352465	0.341937	0.338654	0.347299	0.365251	0.384087	0.395975	0.400966	0.404717	0.415759	0.435129	0.453334	0.462979	0.465764	0.467548	0.469813	0.469001	0.462231	0.449315	0.43506	0.424868	0.420742	0.420586	0.42286	0.425558	0.4272	0.426212	0.420414	0.411232	0.405199	0.407035	0.415211	0.424849	0.436981	0.452848	0.468782	0.479613	0.484317	0.484676	0.479171	0.464878	0.444268	0.425762	0.415574	0.413137	0.413239
0.38965	0.387353	0.379977	0.366302	0.348619	0.332146	0.321635	0.319681	0.325668	0.335259	0.341683	0.34246	0.340824	0.345014	0.360683	0.383452	0.40813	0.430609	0.448088	0.457927	0.460578	0.459139	0.45511	0.451184	0.450563	0.455549	0.465761	0.48136	0.500339	0.518751	0.531124	0.529616	0.513092	0.490723	0.473789	0.464975	0.460083	0.456646	0.453771	0.449905	0.445512	0.44238	0.436298	0.41975	0.391083	0.358829	0.335151	0.325089	0.326477	0.332218
0.376028	0.370332	0.362161	0.351593	0.339273	0.326314	0.313939	0.304291	0.298748	0.296342	0.292869	0.286023	0.277715	0.273565	0.278057	0.2878	0.299582	0.312125	0.325389	0.336681	0.343757	0.346674	0.346908	0.347345	0.351455	0.361902	0.377863	0.396803	0.415729	0.433433	0.448552	0.454855	0.448024	0.431465	0.413354	0.397705	0.385162	0.375961	0.3701	0.365908	0.364787	0.371075	0.382142	0.388668	0.38294	0.368732	0.357783	0.357339	0.367085	0.379589
0.316401	0.311087	0.306834	0.303739	0.300274	0.296137	0.29205	0.287763	0.282303	0.275831	0.269134	0.262593	0.255946	0.251023	0.250885	0.253627	0.256962	0.261962	0.272262	0.284941	0.293007	0.293544	0.291697	0.293472	0.300186	0.310814	0.323656	0.336349	0.345505	0.350067	0.353014	0.355008	0.3527	0.342857	0.328344	0.314046	0.303748	0.297531	0.294633	0.294546	0.299362	0.312067	0.331037	0.350386	0.363842	0.372394	0.38208	0.395531	0.410539	0.42246
0.255556	0.252986	0.251666	0.251875	0.253682	0.258874	0.267924	0.276844	0.280882	0.279784	0.277429	0.276205	0.275445	0.276604	0.283338	0.293559	0.302787	0.310624	0.321683	0.334491	0.343139	0.346015	0.348949	0.356771	0.367684	0.380104	0.394773	0.410289	0.419982	0.418517	0.411379	0.406723	0.404759	0.399439	0.389895	0.380056	0.373363	0.368151	0.363041	0.358996	0.357694	0.358944	0.361178	0.365606	0.375198	0.391625	0.412519	0.43184	0.444478	0.449652
0.218478	0.218866	0.220532	0.223192	0.226836	0.232696	0.241132	0.249525	0.254824	0.257665	0.262652	0.271964	0.281883	0.292012	0.307502	0.326441	0.341573	0.349385	0.35476	0.361224	0.369494	0.380125	0.392973	0.405932	0.416046	0.425766	0.439696	0.456721	0.467591	0.464352	0.453355	0.446631	0.447459	0.44968	0.449102	0.446111	0.442449	0.437832	0.433149	0.429162	0.424531	0.416096	0.403408	0.393502	0.395624	0.410943	0.431165	0.446418	0.452132	0.449539
0.199217	0.20111	0.206047	0.212629	0.218362	0.222151	0.224818	0.22655	0.226887	0.2287	0.24042	0.266616	0.296641	0.320448	0.339896	0.357287	0.368531	0.3697	0.365359	0.361157	0.359699	0.361306	0.365075	0.369522	0.372069	0.370558	0.36437	0.356322	0.347523	0.337142	0.326545	0.320594	0.321903	0.327164	0.331919	0.333736	0.332448	0.33023	0.33064	0.333908	0.33589	0.332253	0.323432	0.315899	0.316366	0.325217	0.336352	0.343049	0.342554	0.336672
0.205935	0.206209	0.211003	0.218665	0.22505	0.227962	0.228211	0.225481	0.218244	0.211014	0.217595	0.247867	0.289084	0.32331	0.345264	0.35944	0.365998	0.362116	0.352344	0.343234	0.337874	0.335523	0.334917	0.33572	0.335888	0.329202	0.309514	0.282215	0.257496	0.241645	0.232156	0.227553	0.230599	0.241257	0.253311	0.259563	0.258101	0.25587	0.26132	0.273644	0.283616	0.285065	0.28091	0.277904	0.279657	0.286328	0.293969	0.296035	0.288445	0.275506
0.235465	0.232239	0.23262	0.2361	0.239434	0.24111	0.241266	0.237366	0.225182	0.208325	0.200234	0.212068	0.236383	0.258818	0.272597	0.280253	0.283187	0.280383	0.274461	0.269535	0.268145	0.269865	0.272866	0.276628	0.280867	0.283235	0.278712	0.268063	0.2563	0.248324	0.244084	0.244369	0.254427	0.275853	0.298083	0.308247	0.305097	0.299143	0.302233	0.313637	0.321994	0.320613	0.31479	0.312229	0.315595	0.324923	0.335151	0.336402	0.321952	0.298973
0.251782	0.249484	0.249258	0.251443	0.254858	0.258995	0.263859	0.266874	0.263169	0.253191	0.245598	0.249789	0.26347	0.277309	0.285435	0.289017	0.290511	0.290208	0.288245	0.285788	0.283898	0.282126	0.28049	0.282209	0.289559	0.299914	0.305678	0.304494	0.300237	0.297086	0.29594	0.298844	0.312128	0.337663	0.364138	0.377989	0.379272	0.37227	0.363886	0.357834	0.352501	0.345935	0.33978	0.336342	0.337755	0.34548	0.354536	0.35452	0.338655	0.312676
0.26409	0.267422	0.273253	0.282028	0.294418	0.309947	0.327454	0.343868	0.355144	0.35983	0.364236	0.377696	0.400604	0.423515	0.438553	0.446153	0.451407	0.455551	0.456375	0.452759	0.444034	0.429619	0.414157	0.408194	0.417977	0.434932	0.441603	0.433071	0.42058	0.412564	0.407402	0.402828	0.404634	0.417706	0.436934	0.452763	0.462206	0.460021	0.44475	0.421272	0.398684	0.383649	0.374925	0.366505	0.359289	0.358431	0.362099	0.360421	0.346133	0.321724
0.297202	0.302123	0.308789	0.318325	0.333775	0.355469	0.380806	0.405386	0.426361	0.442042	0.457507	0.481735	0.517018	0.553606	0.581308	0.598522	0.612733	0.627683	0.640256	0.645398	0.638303	0.618495	0.595379	0.58384	0.593059	0.612354	0.619294	0.605752	0.587167	0.575684	0.567814	0.554232	0.534343	0.513446	0.496343	0.487868	0.489927	0.492464	0.483215	0.459271	0.431509	0.412633	0.402984	0.390671	0.372259	0.35537	0.346316	0.342238	0.337517	0.3298
0.361227	0.354633	0.3424	0.328217	0.319267	0.320384	0.331022	0.348127	0.368379	0.387605	0.406315	0.430301	0.462557	0.496869	0.525161	0.544931	0.562844	0.585007	0.610355	0.631149	0.638842	0.63285	0.622033	0.617268	0.624683	0.637978	0.642829	0.633799	0.622733	0.620873	0.625494	0.623775	0.604012	0.565416	0.520023	0.487861	0.480457	0.489283	0.496962	0.492213	0.478441	0.466678	0.461162	0.451761	0.429959	0.400592	0.374937	0.361004	0.360086	0.369067
0.419678	0.402419	0.373672	0.339764	0.310385	0.29292	0.287511	0.291281	0.299355	0.306561	0.31212	0.319709	0.332177	0.347092	0.36047	0.370572	0.379971	0.391535	0.404827	0.416483	0.423942	0.429685	0.438506	0.45437	0.478403	0.505616	0.52646	0.53678	0.543686	0.55718	0.577567	0.596981	0.603355	0.591767	0.568501	0.548593	0.54384	0.553916	0.56839	0.573327	0.563382	0.545953	0.530544	0.515145	0.492056	0.461971	0.429533	0.403008	0.392097	0.404392
0.358197	0.347665	0.330776	0.312766	0.298634	0.290546	0.286729	0.286152	0.287449	0.28869	0.288719	0.28769	0.286794	0.287116	0.28931	0.292499	0.295363	0.295898	0.292916	0.288669	0.288266	0.297373	0.317585	0.348491	0.388819	0.433026	0.471145	0.496807	0.511797	0.523668	0.537408	0.554783	0.571977	0.582981	0.584964	0.58122	0.577949	0.578656	0.579461	0.569741	0.544327	0.511143	0.482037	0.461764	0.449112	0.443473	0.43613	0.422622	0.414044	0.430897
0.311515	0.309719	0.305268	0.302494	0.303646	0.30693	0.30864	0.309517	0.313309	0.322306	0.333369	0.340984	0.342165	0.340791	0.342879	0.348797	0.354539	0.354423	0.347658	0.339798	0.337902	0.345608	0.36039	0.378064	0.397621	0.419644	0.441307	0.458063	0.464466	0.460773	0.454845	0.454832	0.4627	0.471428	0.474607	0.471515	0.467189	0.467245	0.470396	0.466581	0.44928	0.42447	0.40248	0.389958	0.391691	0.410795	0.436483	0.456651	0.474477	0.507749
0.313891	0.312677	0.308152	0.306085	0.30915	0.314661	0.317838	0.319805	0.326787	0.343491	0.366015	0.385815	0.395913	0.400376	0.408241	0.421361	0.43468	0.440114	0.437078	0.432209	0.432264	0.438631	0.446013	0.447683	0.443333	0.439935	0.442608	0.450324	0.452584	0.441778	0.425001	0.412396	0.409397	0.409468	0.406503	0.40064	0.398587	0.407305	0.425222	0.439136	0.439078	0.429025	0.418169	0.410442	0.409013	0.418673	0.439414	0.466351	0.497835	0.537989
0.275717	0.27168	0.265523	0.26261	0.26439	0.268299	0.270859	0.272375	0.276754	0.28741	0.30262	0.317194	0.326525	0.33402	0.346944	0.366367	0.388225	0.405533	0.415446	0.419266	0.420818	0.423409	0.425813	0.424057	0.417842	0.412776	0.414705	0.424287	0.432569	0.428298	0.41289	0.393203	0.377361	0.365603	0.357087	0.353154	0.357011	0.370861	0.391838	0.409232	0.41556	0.413782	0.411114	0.407534	0.40253	0.399009	0.404183	0.419621	0.441947	0.466973
0.241091	0.238214	0.235009	0.234251	0.236369	0.23964	0.2421	0.243242	0.244645	0.248526	0.255366	0.262843	0.269009	0.276925	0.292347	0.315609	0.344331	0.37351	0.396599	0.407576	0.407619	0.404503	0.403116	0.402253	0.400111	0.398363	0.401271	0.409196	0.415011	0.408068	0.388207	0.360461	0.332439	0.309085	0.294484	0.290079	0.293611	0.303122	0.316902	0.329126	0.334803	0.335755	0.340315	0.350408	0.36231	0.370866	0.378991	0.390407	0.404121	0.41606
0.255184	0.254486	0.25367	0.252702	0.251125	0.249197	0.247679	0.247032	0.247336	0.249395	0.253435	0.257071	0.259004	0.261598	0.269331	0.28274	0.301476	0.323583	0.342195	0.349252	0.344998	0.33801	0.334781	0.334489	0.333649	0.330424	0.327312	0.326255	0.325294	0.318634	0.305599	0.288209	0.269275	0.252138	0.240795	0.236791	0.237425	0.240474	0.245099	0.249154	0.251416	0.25476	0.266718	0.289696	0.31771	0.340026	0.352676	0.359143	0.363937	0.368279
0.307117	0.305039	0.301869	0.295825	0.284266	0.269309	0.256667	0.250464	0.249553	0.251412	0.253146	0.251023	0.245199	0.239587	0.238427	0.241511	0.248016	0.257058	0.264795	0.26678	0.26331	0.259007	0.257611	0.258892	0.259952	0.257625	0.252273	0.246539	0.24301	0.241402	0.241881	0.244815	0.249098	0.252899	0.255186	0.256322	0.256744	0.256514	0.255166	0.253289	0.254541	0.263257	0.281368	0.305329	0.327569	0.340004	0.339503	0.331141	0.323917	0.324004
0.378563	0.369249	0.35766	0.344922	0.32674	0.302125	0.278243	0.263567	0.259858	0.263655	0.269055	0.269531	0.264029	0.2569	0.253545	0.254836	0.259913	0.266774	0.272299	0.274258	0.273699	0.273081	0.274496	0.277978	0.280514	0.279292	0.27365	0.266028	0.261072	0.263564	0.276012	0.296453	0.320153	0.342006	0.357747	0.366544	0.370818	0.372168	0.369731	0.365201	0.365726	0.37908	0.404632	0.431294	0.445412	0.440253	0.420669	0.399736	0.388944	0.394594
0.431489	0.416133	0.397783	0.380932	0.360579	0.331708	0.30051	0.278221	0.269462	0.270145	0.273521	0.274483	0.272392	0.2701	0.270947	0.276023	0.285071	0.295269	0.302972	0.306138	0.30629	0.305886	0.307417	0.31152	0.315497	0.317436	0.315175	0.308922	0.302781	0.3054	0.321487	0.345776	0.370988	0.394018	0.413466	0.429228	0.443182	0.455104	0.460323	0.456751	0.451441	0.458708	0.485296	0.519883	0.540427	0.534497	0.513937	0.501458	0.507016	0.528957
0.419334	0.409961	0.398564	0.387639	0.373841	0.353781	0.331603	0.31453	0.303913	0.293429	0.279157	0.264489	0.256334	0.258109	0.26701	0.278016	0.287902	0.295179	0.29978	0.30132	0.299778	0.295845	0.292248	0.291411	0.293505	0.297157	0.299404	0.297637	0.292002	0.289553	0.297361	0.313881	0.333662	0.353924	0.374643	0.396232	0.419771	0.443302	0.46016	0.46466	0.461186	0.464981	0.489356	0.5303	0.565955	0.577369	0.571105	0.568772	0.580563	0.601374
0.456024	0.453678	0.449648	0.442293	0.428923	0.410132	0.392278	0.380468	0.372324	0.355571	0.324559	0.289419	0.267491	0.267288	0.280264	0.293198	0.299667	0.300738	0.300647	0.300386	0.298658	0.295164	0.29182	0.290646	0.294089	0.302132	0.312465	0.319823	0.319971	0.318505	0.326564	0.348579	0.379587	0.411154	0.439569	0.462497	0.479368	0.491558	0.499969	0.502198	0.498519	0.49731	0.512152	0.546647	0.583686	0.600552	0.593041	0.574664	0.558991	0.54808
0.481672	0.47996	0.47595	0.466513	0.448098	0.421967	0.397041	0.381449	0.374969	0.362898	0.334509	0.298327	0.273487	0.270068	0.277665	0.282538	0.280992	0.276718	0.274244	0.274289	0.277976	0.287995	0.30259	0.316344	0.328385	0.341687	0.357686	0.372006	0.380431	0.388701	0.40769	0.442672	0.487914	0.530024	0.560344	0.573085	0.56796	0.554396	0.544756	0.541749	0.539128	0.534267	0.536205	0.552394	0.572528	0.578153	0.560722	0.52758	0.494214	0.468678
0.347619	0.342507	0.335094	0.325684	0.31293	0.296516	0.281437	0.273997	0.275542	0.277808	0.273539	0.267178	0.268393	0.279852	0.291742	0.295964	0.294072	0.29139	0.290906	0.293251	0.303446	0.327506	0.360144	0.387995	0.403351	0.409525	0.412122	0.412669	0.412632	0.418503	0.435291	0.463574	0.499344	0.534068	0.5583	0.560928	0.538892	0.507672	0.489587	0.492798	0.505784	0.514374	0.518373	0.523509	0.52771	0.523554	0.5077	0.485822	0.468848	0.460858
0.252181	0.246544	0.238139	0.229511	0.223594	0.219719	0.217708	0.220559	0.232083	0.252333	0.277813	0.306766	0.3386	0.36936	0.389831	0.396456	0.396921	0.39915	0.404816	0.412075	0.425508	0.450453	0.481929	0.505853	0.512091	0.501917	0.483102	0.463371	0.45029	0.45145	0.466317	0.487181	0.509291	0.531069	0.547528	0.546671	0.523665	0.493109	0.477808	0.487376	0.511523	0.53266	0.543792	0.546622	0.541484	0.526391	0.505586	0.488893	0.484949	0.492701
0.22647	0.227061	0.2248	0.21956	0.216866	0.218076	0.221465	0.228749	0.245983	0.276988	0.316843	0.356624	0.390593	0.415616	0.427571	0.427123	0.425643	0.431527	0.44461	0.458766	0.474868	0.496045	0.519731	0.534952	0.532832	0.514668	0.4903	0.469648	0.460133	0.466247	0.485069	0.504969	0.519509	0.528221	0.531212	0.522072	0.499029	0.471908	0.455558	0.456085	0.467608	0.478813	0.483936	0.482269	0.470894	0.445875	0.413114	0.383997	0.36822	0.367459
0.165676	0.168226	0.169347	0.168	0.16807	0.171432	0.176569	0.183206	0.194377	0.212917	0.235848	0.256609	0.270862	0.277481	0.276786	0.271472	0.269391	0.275979	0.291024	0.307424	0.321383	0.334901	0.351597	0.367302	0.374414	0.37229	0.369578	0.373487	0.384999	0.402034	0.421958	0.439191	0.448547	0.447022	0.437205	0.421549	0.402537	0.38199	0.364168	0.352424	0.345068	0.336022	0.322608	0.307339	0.291102	0.270577	0.24555	0.220411	0.201844	0.193903
0.127943	0.12881	0.129438	0.129646	0.130831	0.133878	0.137929	0.142049	0.146469	0.151865	0.157316	0.160781	0.161199	0.158785	0.154861	0.151189	0.150703	0.156268	0.168627	0.182753	0.193309	0.200913	0.211738	0.227141	0.242694	0.258417	0.282353	0.318158	0.358353	0.393113	0.419838	0.441381	0.455642	0.45754	0.448398	0.43504	0.423104	0.410515	0.395138	0.378668	0.3596	0.33129	0.292698	0.254454	0.227611	0.211246	0.196647	0.179815	0.164339	0.155321
0.187183	0.186867	0.186492	0.186346	0.186772	0.187764	0.189105	0.191345	0.195194	0.199399	0.20097	0.197855	0.191669	0.1853	0.181064	0.179216	0.179695	0.183212	0.190484	0.199126	0.205634	0.209495	0.214267	0.221653	0.229983	0.241862	0.266459	0.306949	0.353189	0.392077	0.420817	0.445897	0.46685	0.477325	0.4758	0.468824	0.463715	0.459519	0.452766	0.443556	0.428065	0.397881	0.352039	0.305266	0.274272	0.260748	0.253849	0.245353	0.235993	0.230757
0.393032	0.390704	0.38738	0.384168	0.381825	0.379742	0.377489	0.376927	0.380212	0.38504	0.385473	0.377795	0.364605	0.350974	0.341888	0.338304	0.338589	0.339146	0.338493	0.337267	0.336274	0.335839	0.33509	0.331196	0.320652	0.304738	0.292685	0.292986	0.30477	0.319738	0.335305	0.355285	0.377676	0.394121	0.399709	0.399248	0.399884	0.403205	0.407418	0.411435	0.410821	0.399332	0.374952	0.345843	0.323699	0.312694	0.308712	0.305701	0.302333	0.302077
0.658011	0.65012	0.637589	0.623605	0.611589	0.601805	0.593051	0.585428	0.580674	0.577985	0.573041	0.562557	0.546708	0.528174	0.51283	0.504474	0.50245	0.499905	0.492769	0.48342	0.475973	0.472284	0.469324	0.460476	0.437826	0.398417	0.351161	0.311824	0.290253	0.283278	0.288707	0.307725	0.3359	0.361543	0.375901	0.382708	0.388687	0.396097	0.403951	0.41094	0.415278	0.414765	0.406696	0.391543	0.373933	0.356491	0.338483	0.319725	0.303723	0.295936
0.727356	0.712927	0.68767	0.657044	0.62971	0.610192	0.597821	0.587544	0.577348	0.568098	0.559529	0.549971	0.537626	0.521527	0.50422	0.4911	0.485471	0.483098	0.478248	0.470305	0.462116	0.45567	0.44953	0.439762	0.420559	0.388646	0.349114	0.31379	0.291663	0.282723	0.287313	0.307179	0.338518	0.371113	0.39538	0.412469	0.426914	0.440206	0.450964	0.457283	0.459879	0.459977	0.456584	0.44847	0.435956	0.417378	0.390422	0.358246	0.32829	0.308776
0.603469	0.590622	0.564268	0.530112	0.500963	0.486537	0.487903	0.494575	0.496904	0.49257	0.483483	0.47269	0.461747	0.448684	0.431412	0.416906	0.414607	0.423039	0.431074	0.430008	0.419261	0.401479	0.380553	0.361961	0.348517	0.339126	0.330701	0.322665	0.31632	0.314076	0.320643	0.340382	0.37201	0.409802	0.444963	0.474102	0.497245	0.515984	0.531142	0.54012	0.543059	0.543355	0.543584	0.544376	0.542898	0.532318	0.507826	0.475039	0.442081	0.416622
0.444691	0.443999	0.434073	0.418135	0.408659	0.418081	0.449311	0.489724	0.520491	0.530721	0.521425	0.503913	0.48789	0.473332	0.455306	0.443506	0.45326	0.481301	0.506829	0.511359	0.491847	0.453255	0.40651	0.368793	0.352373	0.357454	0.371907	0.383867	0.388489	0.390432	0.398398	0.41902	0.452576	0.496419	0.542262	0.581602	0.608921	0.627496	0.644172	0.656783	0.661942	0.663523	0.667746	0.677428	0.686691	0.68379	0.662534	0.632843	0.6034	0.577814
[truncated: 151 more columns]

## Sheet: A4.matrix.PlaceStimulus
0.234482	0.245554	0.259622	0.273908	0.296166	0.340062	0.403081	0.470081	0.521487	0.554527	0.573783	0.586529	0.597946	0.60961	0.620066	0.624469	0.618839	0.607836	0.59571	0.575595	0.534607	0.474165	0.408168	0.35715	0.325964	0.309579	0.298545	0.286252	0.271609	0.256847	0.245775	0.241059	0.240276	0.2407	0.241694	0.243817	0.249528	0.260739	0.273083	0.279189	0.276221	0.269589	0.265029	0.263472	0.26324	0.26324	0.26324	0.263163	0.263735	0.268201
0.260695	0.265411	0.271402	0.277487	0.286653	0.303627	0.326427	0.34983	0.367395	0.378164	0.382336	0.382707	0.382002	0.381038	0.379677	0.377203	0.372953	0.367928	0.362764	0.354197	0.33674	0.311264	0.284902	0.268527	0.265212	0.270844	0.276992	0.278071	0.274025	0.268085	0.263436	0.261794	0.262634	0.265624	0.27094	0.277333	0.283867	0.290024	0.29342	0.289984	0.279352	0.267379	0.259864	0.257296	0.256914	0.256847	0.256481	0.255274	0.252705	0.249711
0.296654	0.299145	0.302117	0.304475	0.30609	0.30647	0.304083	0.300035	0.296528	0.294799	0.292928	0.28957	0.283334	0.27283	0.260084	0.249033	0.242335	0.238793	0.236688	0.234726	0.231481	0.227265	0.224984	0.228648	0.238304	0.250132	0.258986	0.263072	0.263587	0.262702	0.262141	0.263417	0.267776	0.275803	0.287004	0.298045	0.306062	0.309794	0.309721	0.305696	0.298444	0.291046	0.286491	0.284934	0.284702	0.284403	0.282761	0.278334	0.270381	0.259595
0.286042	0.294061	0.303195	0.309115	0.310852	0.30927	0.304806	0.299134	0.294616	0.292426	0.291402	0.289747	0.28472	0.273839	0.25846	0.241884	0.227865	0.217789	0.21225	0.210398	0.210129	0.210423	0.212219	0.217075	0.224598	0.232205	0.237221	0.239338	0.239869	0.239933	0.240426	0.243134	0.249917	0.260335	0.272275	0.28244	0.289549	0.293093	0.293357	0.290622	0.286298	0.282489	0.280557	0.280042	0.27999	0.279496	0.276789	0.270014	0.259647	0.247851
0.247351	0.263031	0.281388	0.294254	0.300372	0.30293	0.303812	0.303715	0.303184	0.302845	0.302767	0.302401	0.300392	0.29488	0.284081	0.266605	0.245334	0.225964	0.213451	0.207504	0.20474	0.203203	0.203214	0.206918	0.2155	0.22597	0.233906	0.237198	0.237787	0.237787	0.238087	0.239729	0.244091	0.252017	0.264152	0.279506	0.295871	0.308553	0.312781	0.30702	0.296589	0.288264	0.285132	0.284799	0.284875	0.284576	0.282934	0.278603	0.270843	0.259194
0.223601	0.238153	0.257587	0.275349	0.289426	0.300746	0.309163	0.314402	0.316486	0.316866	0.316866	0.316799	0.316433	0.31481	0.309267	0.296736	0.278009	0.256939	0.238322	0.22388	0.213208	0.206028	0.202796	0.206474	0.218665	0.234535	0.247026	0.252346	0.253317	0.253317	0.253384	0.25375	0.255508	0.26264	0.281827	0.315162	0.3554	0.388842	0.403884	0.39935	0.386235	0.376274	0.373888	0.374523	0.374865	0.374798	0.374431	0.372695	0.365649	0.346755
0.216491	0.226902	0.246059	0.270777	0.296314	0.318536	0.334674	0.344166	0.347758	0.348385	0.348385	0.348385	0.348385	0.348045	0.346048	0.340058	0.327291	0.305663	0.278033	0.25053	0.228653	0.214427	0.207287	0.207735	0.215216	0.226249	0.237246	0.246557	0.254848	0.261934	0.266681	0.26924	0.271428	0.278689	0.300498	0.34106	0.39069	0.432841	0.455688	0.461404	0.459852	0.457876	0.456065	0.451358	0.44489	0.439739	0.436636	0.433968	0.42617	0.403588
0.21757	0.230639	0.257717	0.294386	0.331483	0.360478	0.379027	0.388095	0.390878	0.391258	0.391258	0.391258	0.391258	0.391198	0.39054	0.386436	0.372134	0.341841	0.299643	0.257307	0.226003	0.20812	0.200523	0.199609	0.203624	0.213439	0.232303	0.262677	0.30061	0.336405	0.362254	0.378413	0.389492	0.399896	0.414839	0.437611	0.464445	0.487908	0.502858	0.510739	0.512872	0.506222	0.486121	0.454097	0.419992	0.393143	0.374768	0.361476	0.349614	0.334003
0.220881	0.238421	0.273684	0.319711	0.36422	0.396345	0.414987	0.422869	0.425646	0.427794	0.430647	0.434047	0.437235	0.43946	0.440003	0.436216	0.420288	0.384994	0.334974	0.284534	0.24832	0.22907	0.222001	0.221174	0.225368	0.238615	0.268433	0.320727	0.39003	0.459388	0.513904	0.551565	0.579447	0.600271	0.614491	0.623545	0.630848	0.638724	0.646861	0.653002	0.651396	0.63351	0.592395	0.532055	0.467795	0.413199	0.370301	0.335065	0.309362	0.294733
0.207685	0.218436	0.239277	0.265926	0.291351	0.309347	0.319747	0.325365	0.331264	0.340574	0.353714	0.369779	0.385054	0.395509	0.399586	0.400887	0.400703	0.394186	0.378285	0.356546	0.338182	0.327473	0.322146	0.317962	0.314947	0.316451	0.328097	0.357072	0.404774	0.461151	0.511418	0.547378	0.57384	0.593378	0.606499	0.612451	0.615407	0.62038	0.627631	0.632961	0.630824	0.616652	0.587527	0.544366	0.494621	0.445207	0.398541	0.354241	0.320674	0.30354
0.201152	0.20462	0.209918	0.216009	0.221682	0.225698	0.2284	0.232204	0.240934	0.256466	0.279066	0.307498	0.334378	0.351264	0.35547	0.358048	0.370612	0.391232	0.408873	0.415896	0.415415	0.413017	0.408885	0.399919	0.38579	0.367977	0.349245	0.33731	0.339559	0.355309	0.37248	0.379303	0.37799	0.375031	0.375109	0.376423	0.377942	0.380889	0.384979	0.387789	0.38738	0.384016	0.378446	0.368938	0.354442	0.334854	0.31216	0.28834	0.269695	0.259975
0.22829	0.228617	0.228738	0.22852	0.2285	0.229793	0.232825	0.237684	0.244804	0.255158	0.270353	0.289828	0.305992	0.310714	0.303224	0.295553	0.298997	0.312667	0.32709	0.334465	0.334558	0.331059	0.325845	0.318522	0.308361	0.294042	0.275218	0.256944	0.245878	0.244085	0.244493	0.239437	0.229779	0.220727	0.216195	0.215138	0.21531	0.215882	0.216331	0.215909	0.214803	0.214402	0.21566	0.216958	0.2164	0.213263	0.208701	0.203717	0.199779	0.197698
0.281549	0.277605	0.274259	0.272046	0.271823	0.277621	0.290066	0.304226	0.313986	0.319178	0.323529	0.327293	0.324606	0.311279	0.291494	0.275686	0.269854	0.271212	0.273561	0.271146	0.260758	0.245103	0.230766	0.223242	0.222081	0.22214	0.219596	0.21588	0.215209	0.218381	0.221468	0.221067	0.21818	0.215275	0.213691	0.213218	0.213159	0.212813	0.210916	0.20646	0.20086	0.196438	0.193699	0.190547	0.186509	0.183053	0.181501	0.181207	0.181207	0.181207
0.320093	0.311063	0.302208	0.296182	0.293562	0.299879	0.316915	0.337639	0.351788	0.357464	0.359012	0.357762	0.350325	0.334804	0.316255	0.302368	0.29643	0.2952	0.29394	0.286895	0.268835	0.242961	0.219766	0.20883	0.210208	0.216666	0.222547	0.227405	0.234449	0.243342	0.250517	0.253595	0.254157	0.254157	0.254157	0.254157	0.254157	0.253586	0.250458	0.243112	0.23378	0.225949	0.220164	0.213355	0.205429	0.19919	0.196533	0.196048	0.196115	0.196482
0.335073	0.323112	0.310642	0.301395	0.291905	0.283167	0.280383	0.285351	0.293812	0.300813	0.304919	0.305739	0.302779	0.296018	0.287928	0.281855	0.279353	0.278908	0.278182	0.273909	0.262955	0.247007	0.231545	0.22164	0.218351	0.219172	0.221756	0.224971	0.229654	0.235224	0.239607	0.241474	0.241815	0.241815	0.241815	0.241815	0.241815	0.241469	0.239571	0.235116	0.229456	0.224706	0.221197	0.217067	0.21226	0.208476	0.206865	0.206571	0.20687	0.208512
0.345914	0.337348	0.32833	0.319821	0.305223	0.282724	0.261335	0.251648	0.255028	0.263309	0.269452	0.271714	0.271631	0.270505	0.269074	0.267947	0.267467	0.26738	0.267218	0.266265	0.263591	0.258358	0.249663	0.23838	0.228211	0.222604	0.221747	0.222906	0.224317	0.225627	0.226605	0.227021	0.227097	0.227097	0.227097	0.227097	0.227097	0.22702	0.22653	0.225169	0.223046	0.220893	0.21925	0.217962	0.216823	0.215978	0.215619	0.215553	0.216047	0.218754
0.365022	0.35486	0.343791	0.334119	0.321814	0.305714	0.292671	0.290094	0.29596	0.302081	0.30334	0.30114	0.297443	0.293607	0.290955	0.289932	0.289759	0.289759	0.289759	0.289759	0.288733	0.282812	0.267987	0.247716	0.231339	0.225783	0.228043	0.231605	0.233247	0.233546	0.233546	0.233546	0.233546	0.233546	0.233546	0.233546	0.233546	0.233546	0.233247	0.231605	0.227749	0.222851	0.218995	0.217353	0.217054	0.217054	0.217054	0.217054	0.217353	0.218995
0.456543	0.439468	0.416743	0.395511	0.377999	0.365559	0.360821	0.36464	0.37005	0.369767	0.361603	0.348784	0.332077	0.31483	0.302661	0.297401	0.295775	0.295103	0.294816	0.294764	0.293123	0.284063	0.262585	0.235403	0.215918	0.212436	0.218512	0.224803	0.22751	0.228004	0.228004	0.228004	0.228004	0.228004	0.228004	0.227953	0.227669	0.227004	0.225666	0.222293	0.215654	0.207526	0.201169	0.198462	0.197968	0.197968	0.197968	0.197968	0.198035	0.198401
0.49854	0.484423	0.458625	0.42852	0.402997	0.387087	0.379444	0.376507	0.372451	0.363475	0.348757	0.328399	0.300995	0.272336	0.25146	0.240884	0.235784	0.232772	0.231422	0.230821	0.229166	0.223715	0.212622	0.199555	0.190898	0.190395	0.194499	0.198354	0.199996	0.200296	0.200296	0.200296	0.200296	0.200296	0.200296	0.200064	0.198795	0.195815	0.191729	0.187107	0.181982	0.176852	0.172997	0.171355	0.171055	0.171055	0.171055	0.171055	0.171055	0.171055
0.385155	0.380707	0.366564	0.346074	0.328837	0.321137	0.319638	0.31843	0.313063	0.302706	0.289233	0.273805	0.25628	0.239104	0.225753	0.216765	0.210538	0.206892	0.206108	0.205527	0.202773	0.199091	0.19727	0.198191	0.200223	0.201851	0.202718	0.202687	0.201922	0.20104	0.200346	0.19949	0.198298	0.196968	0.195948	0.195167	0.193409	0.189193	0.183469	0.178439	0.175531	0.174056	0.173196	0.17283	0.172763	0.172763	0.172763	0.172763	0.172763	0.172717
0.279464	0.277934	0.270596	0.259513	0.252296	0.254242	0.261384	0.26704	0.26675	0.260482	0.251752	0.244447	0.24085	0.239647	0.238616	0.237119	0.236953	0.239857	0.24539	0.248934	0.247059	0.241875	0.238317	0.238034	0.238394	0.237264	0.234511	0.230074	0.224935	0.220685	0.217572	0.213738	0.208396	0.202433	0.197862	0.195844	0.196071	0.196218	0.195055	0.193193	0.192127	0.191896	0.191896	0.191896	0.191896	0.191896	0.191896	0.191896	0.191896	0.191692
0.216289	0.215042	0.211278	0.206342	0.203912	0.206509	0.21214	0.218247	0.224004	0.229249	0.233444	0.236996	0.241948	0.248119	0.253485	0.257681	0.263438	0.272572	0.284038	0.293036	0.29624	0.294081	0.289201	0.282297	0.273135	0.263544	0.254982	0.246121	0.236778	0.228905	0.223091	0.216481	0.20762	0.197841	0.190659	0.188691	0.192558	0.19877	0.203358	0.204936	0.205052	0.205075	0.205481	0.206435	0.207648	0.208685	0.20955	0.2107	0.211983	0.212191
0.187549	0.187133	0.186155	0.184989	0.184436	0.185015	0.186699	0.190897	0.200388	0.214906	0.229555	0.23999	0.247141	0.254049	0.26083	0.266421	0.271555	0.277708	0.284951	0.29107	0.29446	0.294495	0.290316	0.279882	0.264106	0.248359	0.23693	0.228359	0.219741	0.211613	0.205487	0.200617	0.195947	0.19224	0.192396	0.198739	0.210879	0.223833	0.232599	0.235958	0.236528	0.23686	0.238681	0.242957	0.24839	0.25296	0.256319	0.259922	0.262799	0.261312
0.180276	0.181315	0.182354	0.182834	0.182921	0.182921	0.183221	0.18521	0.190967	0.20033	0.209903	0.216565	0.221019	0.225859	0.230513	0.232531	0.231537	0.229979	0.229861	0.230779	0.231661	0.231693	0.229562	0.223455	0.213927	0.204495	0.197968	0.192945	0.186482	0.179141	0.173589	0.17177	0.174262	0.182376	0.198048	0.221079	0.24818	0.272344	0.28846	0.29577	0.298001	0.299038	0.302118	0.309168	0.318126	0.325431	0.329507	0.331052	0.327653	0.314958
0.236987	0.241727	0.246848	0.250178	0.252437	0.254655	0.256618	0.258435	0.261156	0.26579	0.271432	0.27568	0.27628	0.272449	0.264125	0.25113	0.236039	0.222976	0.214988	0.211243	0.209085	0.207373	0.205646	0.202829	0.197941	0.191942	0.186814	0.183034	0.179199	0.174806	0.171029	0.170388	0.175858	0.190591	0.215309	0.246197	0.278604	0.307639	0.330566	0.345087	0.352036	0.35456	0.356803	0.36142	0.367413	0.37173	0.371528	0.36466	0.348834	0.323716
0.339091	0.347148	0.356908	0.365738	0.37475	0.384632	0.392801	0.398188	0.403649	0.414281	0.429714	0.442685	0.443732	0.429638	0.406449	0.381427	0.359911	0.342609	0.329342	0.319332	0.310507	0.303184	0.297641	0.291122	0.278748	0.261222	0.245009	0.235591	0.231643	0.228144	0.222346	0.216572	0.215699	0.223703	0.239603	0.258794	0.278832	0.299854	0.321662	0.340065	0.351532	0.35654	0.358896	0.361816	0.36562	0.367478	0.364767	0.355944	0.341403	0.32272
0.356869	0.362151	0.370243	0.381106	0.395292	0.411414	0.423955	0.430656	0.43689	0.452239	0.476755	0.498414	0.502569	0.486517	0.464171	0.450597	0.448839	0.449246	0.443389	0.43227	0.41921	0.408865	0.402695	0.395544	0.378102	0.350852	0.324758	0.309794	0.304155	0.298437	0.286432	0.271291	0.260891	0.261544	0.270966	0.282354	0.291279	0.298343	0.306263	0.315598	0.325044	0.332711	0.338208	0.342702	0.347205	0.349075	0.346249	0.338271	0.326524	0.312358
0.32004	0.321459	0.324582	0.330346	0.3388	0.348299	0.354375	0.354845	0.354059	0.359775	0.373113	0.385564	0.385858	0.371707	0.356076	0.353992	0.367097	0.383123	0.390403	0.38929	0.385266	0.385693	0.393448	0.403049	0.403946	0.393795	0.380096	0.371346	0.367323	0.360548	0.34514	0.324351	0.307211	0.302903	0.310193	0.319859	0.321955	0.31426	0.303112	0.297124	0.300067	0.308337	0.316134	0.320927	0.324178	0.326144	0.326207	0.322262	0.312262	0.2977
0.330549	0.331376	0.332324	0.333588	0.334711	0.334203	0.330782	0.324955	0.319487	0.316964	0.318106	0.320251	0.31715	0.304441	0.289101	0.283606	0.292788	0.309199	0.321918	0.32818	0.332127	0.342165	0.36238	0.387417	0.406452	0.414165	0.413048	0.408914	0.404129	0.396212	0.381742	0.362177	0.343087	0.332355	0.330858	0.331912	0.325143	0.306925	0.283972	0.267218	0.261836	0.2645	0.268743	0.271066	0.272628	0.276401	0.284017	0.291639	0.293949	0.292882
0.411311	0.414635	0.416802	0.417183	0.413849	0.402773	0.385199	0.367616	0.355328	0.347307	0.342922	0.344165	0.348506	0.346756	0.335359	0.322403	0.317607	0.32166	0.326454	0.326696	0.324826	0.327944	0.33997	0.357076	0.371661	0.378125	0.374541	0.363121	0.348508	0.334808	0.322718	0.311487	0.300886	0.293214	0.289225	0.286497	0.279878	0.267082	0.251404	0.238791	0.23237	0.230876	0.231289	0.231672	0.232808	0.238593	0.252097	0.268846	0.282283	0.294325
0.474772	0.480252	0.483826	0.484453	0.478957	0.460794	0.43236	0.404706	0.386425	0.375329	0.369733	0.373659	0.386213	0.39468	0.388024	0.371236	0.357083	0.351578	0.348525	0.341493	0.332344	0.327441	0.331039	0.340701	0.350866	0.354964	0.347744	0.329139	0.30581	0.286803	0.276076	0.27196	0.270495	0.269575	0.268694	0.267429	0.263933	0.256393	0.245512	0.23416	0.225679	0.221047	0.219433	0.219165	0.219739	0.222889	0.230284	0.239679	0.247846	0.256022
0.366237	0.369494	0.371362	0.371248	0.367682	0.356898	0.340224	0.324433	0.315829	0.313698	0.315535	0.321761	0.33135	0.33791	0.33554	0.327002	0.319362	0.315991	0.31315	0.307181	0.299933	0.29657	0.301314	0.312466	0.324429	0.330806	0.328005	0.317075	0.302944	0.291626	0.286586	0.287913	0.292316	0.296324	0.298121	0.297933	0.2947	0.285601	0.270169	0.25212	0.237613	0.229524	0.226758	0.226315	0.226164	0.225335	0.22339	0.220985	0.219655	0.221218
0.267874	0.268265	0.267275	0.264971	0.263109	0.261798	0.260772	0.261129	0.266573	0.277537	0.28962	0.298558	0.303478	0.305845	0.307561	0.310785	0.315552	0.319481	0.318847	0.312834	0.304914	0.300117	0.301677	0.306929	0.310751	0.310817	0.30823	0.305248	0.30227	0.299033	0.296801	0.298313	0.303198	0.308568	0.311262	0.311457	0.309038	0.301291	0.286796	0.269209	0.254849	0.246993	0.244029	0.242983	0.241837	0.238249	0.230241	0.220441	0.215007	0.217858
0.257382	0.256661	0.25386	0.249426	0.247367	0.249555	0.254949	0.262257	0.273979	0.289663	0.303933	0.312024	0.314729	0.316169	0.320793	0.331013	0.343794	0.352995	0.352994	0.343792	0.331067	0.320996	0.315959	0.312491	0.308197	0.305091	0.305847	0.310284	0.314693	0.315125	0.31065	0.305393	0.302996	0.303765	0.304784	0.304848	0.303565	0.298975	0.289355	0.276498	0.264105	0.254786	0.248001	0.242938	0.238742	0.23259	0.220809	0.206758	0.200944	0.207708
0.259332	0.26004	0.261058	0.262127	0.264835	0.269385	0.275195	0.281529	0.289488	0.297937	0.304056	0.306465	0.307064	0.308191	0.312234	0.32044	0.329535	0.333847	0.329651	0.318419	0.305747	0.296302	0.291997	0.291395	0.293986	0.301388	0.313917	0.329507	0.342799	0.349159	0.347068	0.340821	0.33557	0.333424	0.332962	0.332701	0.331476	0.326862	0.316393	0.300774	0.282734	0.265474	0.249814	0.237268	0.22817	0.219609	0.206144	0.190276	0.183423	0.187302
0.258498	0.2644	0.278431	0.297665	0.31641	0.329368	0.337013	0.340674	0.340197	0.334227	0.324894	0.316707	0.313138	0.312983	0.314636	0.316821	0.31493	0.303787	0.284984	0.265122	0.251006	0.243654	0.242806	0.24811	0.258792	0.274234	0.292706	0.31257	0.329253	0.339155	0.341285	0.339178	0.336719	0.335455	0.335038	0.334833	0.33374	0.329022	0.317803	0.300622	0.280209	0.260197	0.241678	0.226982	0.217351	0.211911	0.206871	0.201499	0.200018	0.201628
0.255992	0.266156	0.29062	0.324266	0.356099	0.376739	0.387499	0.390953	0.38601	0.370877	0.351041	0.335274	0.328563	0.327434	0.327699	0.326432	0.317417	0.294874	0.263944	0.235683	0.218824	0.211435	0.210126	0.213293	0.219937	0.229033	0.239191	0.249744	0.258613	0.264216	0.2662	0.266214	0.265858	0.265599	0.265258	0.264779	0.264161	0.262385	0.257919	0.25038	0.240696	0.23076	0.221642	0.215103	0.211993	0.212834	0.216787	0.221783	0.226178	0.228226
0.223587	0.229782	0.244654	0.264917	0.283913	0.296891	0.305651	0.311059	0.310696	0.302453	0.290381	0.280669	0.276578	0.276074	0.276721	0.276724	0.272241	0.25952	0.241816	0.226439	0.218595	0.21518	0.212972	0.211637	0.212775	0.216432	0.221542	0.226687	0.230221	0.231111	0.229904	0.227866	0.2261	0.224732	0.22312	0.221098	0.220417	0.222545	0.227043	0.230631	0.231146	0.228941	0.227235	0.228976	0.233651	0.239278	0.244578	0.249412	0.253819	0.257556
0.199421	0.200804	0.203927	0.20738	0.209492	0.211295	0.215658	0.222043	0.226684	0.22694	0.224635	0.222484	0.221787	0.222758	0.225662	0.230191	0.234846	0.237074	0.236912	0.236819	0.238578	0.239266	0.237387	0.235685	0.239882	0.251454	0.267624	0.28223	0.289842	0.288284	0.280704	0.271189	0.263278	0.257892	0.254004	0.250446	0.249462	0.253459	0.261128	0.265354	0.261733	0.251842	0.244064	0.244605	0.251737	0.259338	0.263729	0.266917	0.273352	0.285831
0.208823	0.208891	0.208685	0.206995	0.203045	0.199057	0.198179	0.200714	0.203827	0.205303	0.205606	0.205684	0.206122	0.208052	0.212856	0.220693	0.230433	0.239088	0.245037	0.248631	0.251282	0.252318	0.252114	0.255563	0.271013	0.300326	0.335677	0.363775	0.376136	0.372638	0.359854	0.344155	0.331109	0.322679	0.318291	0.315753	0.315121	0.316766	0.316906	0.306692	0.282697	0.251565	0.227154	0.217041	0.217968	0.222185	0.226002	0.231871	0.244797	0.268271
0.21716	0.217593	0.218287	0.218279	0.216605	0.214032	0.212301	0.212186	0.21276	0.213105	0.213233	0.213382	0.213774	0.21504	0.217974	0.222615	0.228114	0.23254	0.235011	0.235838	0.236193	0.236436	0.237581	0.244865	0.26672	0.303364	0.341652	0.366679	0.374112	0.370327	0.362012	0.352449	0.344525	0.339507	0.337287	0.336455	0.336162	0.335234	0.328591	0.307676	0.270971	0.229523	0.198843	0.184791	0.181783	0.182962	0.186974	0.195883	0.210624	0.230498
0.173892	0.174972	0.177266	0.179947	0.181711	0.182122	0.182081	0.182474	0.183196	0.183807	0.184177	0.184662	0.185601	0.186975	0.188751	0.190821	0.192657	0.193476	0.193455	0.193698	0.194931	0.196714	0.198782	0.204494	0.219543	0.243653	0.266424	0.278216	0.27897	0.276244	0.27444	0.273094	0.271245	0.268785	0.26624	0.263949	0.261687	0.258692	0.251591	0.235068	0.208498	0.179975	0.159559	0.150232	0.147252	0.146294	0.147663	0.153158	0.161937	0.171165
0.143463	0.144328	0.146518	0.149617	0.151902	0.152282	0.152385	0.154435	0.158365	0.161883	0.163235	0.16356	0.164852	0.167287	0.170311	0.174225	0.179232	0.18489	0.190768	0.198082	0.206802	0.214753	0.218269	0.218311	0.219448	0.224533	0.229203	0.228093	0.222584	0.219172	0.221372	0.2252	0.225166	0.219727	0.211096	0.202052	0.193188	0.185523	0.178712	0.171021	0.161196	0.151137	0.143982	0.140272	0.136854	0.131051	0.124637	0.120966	0.120998	0.122355
0.23924	0.237619	0.235827	0.235072	0.233045	0.227705	0.222306	0.222307	0.22876	0.235224	0.234658	0.22711	0.217995	0.211442	0.208307	0.20985	0.216688	0.228132	0.241633	0.256872	0.272647	0.285592	0.288889	0.28169	0.27019	0.261927	0.256391	0.248379	0.238759	0.234016	0.238038	0.244548	0.245225	0.237943	0.225862	0.21269	0.199018	0.187498	0.179903	0.176174	0.174257	0.172778	0.171698	0.170403	0.166043	0.156209	0.143672	0.133063	0.126676	0.122921
0.419475	0.414417	0.408202	0.402801	0.39441	0.380393	0.365133	0.356205	0.3566	0.357758	0.347111	0.319951	0.284363	0.253168	0.232369	0.222926	0.222346	0.228114	0.236739	0.246583	0.256412	0.263815	0.263088	0.252251	0.236833	0.224835	0.218137	0.212423	0.206573	0.204021	0.207162	0.212193	0.21446	0.213099	0.209339	0.20412	0.197027	0.190335	0.18598	0.184276	0.183966	0.183966	0.183966	0.183449	0.180613	0.173957	0.16516	0.15664	0.14943	0.143356
0.468132	0.462309	0.455903	0.449132	0.438194	0.422463	0.405509	0.391793	0.383382	0.37492	0.355854	0.319114	0.271798	0.230383	0.204312	0.192644	0.189041	0.189319	0.191133	0.193398	0.195619	0.196983	0.195212	0.189016	0.180779	0.174344	0.171317	0.169969	0.169328	0.170614	0.174886	0.180378	0.184859	0.187642	0.189218	0.189735	0.188826	0.187294	0.185913	0.185011	0.184655	0.184595	0.184595	0.184255	0.182393	0.178021	0.17226	0.166758	0.162243	0.158532
0.347945	0.343486	0.336913	0.328002	0.316771	0.305435	0.295702	0.287677	0.281076	0.27409	0.262436	0.24224	0.216684	0.194628	0.181568	0.176407	0.17491	0.17453	0.174461	0.174461	0.174461	0.174358	0.173791	0.172464	0.170794	0.169552	0.169396	0.170649	0.173871	0.179904	0.188839	0.198176	0.205181	0.208716	0.210123	0.210736	0.210804	0.210093	0.208257	0.205918	0.204636	0.204299	0.203932	0.202683	0.199457	0.193588	0.186812	0.181484	0.178759	0.177617
0.291241	0.285857	0.273586	0.255305	0.236732	0.223897	0.217664	0.214856	0.212996	0.211164	0.208551	0.204336	0.199097	0.194652	0.192184	0.191382	0.191265	0.191265	0.191265	0.191265	0.191266	0.191268	0.191276	0.191298	0.191368	0.191597	0.192667	0.196399	0.20455	0.216319	0.22866	0.237602	0.242406	0.244326	0.244859	0.244893	0.24459	0.243342	0.240315	0.236459	0.234344	0.233599	0.231957	0.227866	0.221673	0.21478	0.209278	0.20594	0.204646	0.20441
0.326577	0.318553	0.299322	0.270738	0.242478	0.223825	0.215817	0.21344	0.212769	0.212526	0.212437	0.212404	0.212391	0.212387	0.212385	0.212384	0.212384	0.212384	0.212385	0.212386	0.212389	0.212399	0.212424	0.212492	0.212677	0.213189	0.215128	0.221336	0.234143	0.250515	0.262769	0.264612	0.260342	0.257557	0.257096	0.257117	0.256933	0.256176	0.25434	0.252001	0.250719	0.249955	0.247247	0.240838	0.232473	0.225439	0.22187	0.220698	0.22041	0.220357
0.354204	0.344329	0.322503	0.291105	0.259962	0.238461	0.228099	0.224284	0.222953	0.222447	0.222255	0.222181	0.222153	0.222143	0.222139	0.222137	0.222137	0.222137	0.222138	0.222141	0.222149	0.22217	0.222226	0.222371	0.222753	0.223759	0.226716	0.234475	0.24916	0.266893	0.276491	0.268639	0.2526	0.243662	0.241891	0.241896	0.241855	0.241686	0.241276	0.240754	0.240468	0.240108	0.238466	0.234611	0.229712	0.225857	0.224215	0.223915	0.223915	0.223915
[truncated: 151 more columns]

## Sheet: A5.matrix.FaceStimulus
0.521723	0.49787	0.473791	0.459404	0.455112	0.459194	0.468382	0.478384	0.48756	0.497146	0.507431	0.519073	0.532767	0.547639	0.559157	0.557561	0.536043	0.496765	0.455569	0.424808	0.406642	0.395194	0.382395	0.361498	0.331226	0.301554	0.282379	0.275629	0.276326	0.281659	0.293433	0.314811	0.344746	0.375752	0.399779	0.410777	0.409388	0.404738	0.409238	0.427803	0.450451	0.464454	0.464557	0.454812	0.441034	0.424745	0.406039	0.388348	0.373744	0.359942
0.515577	0.503696	0.488402	0.476038	0.471013	0.47372	0.479893	0.482384	0.478918	0.473241	0.468826	0.467071	0.467671	0.467961	0.464235	0.45223	0.431221	0.404413	0.379148	0.359476	0.344797	0.332561	0.320981	0.308572	0.294177	0.281458	0.274576	0.273769	0.276311	0.280518	0.286893	0.296373	0.308144	0.318692	0.324409	0.3233	0.316844	0.310837	0.31106	0.319238	0.329911	0.336502	0.33695	0.333175	0.327821	0.321586	0.31502	0.31095	0.311009	0.313851
0.4067	0.396289	0.376921	0.356961	0.346266	0.346329	0.35058	0.350866	0.345052	0.336078	0.326844	0.318544	0.310689	0.301497	0.290555	0.278924	0.268533	0.260821	0.255907	0.252174	0.247281	0.240628	0.233607	0.228245	0.224991	0.224036	0.225065	0.227275	0.230552	0.234852	0.239463	0.243028	0.245001	0.245259	0.244008	0.24216	0.240855	0.241744	0.245266	0.251022	0.257196	0.262198	0.266356	0.269885	0.272385	0.273522	0.274853	0.279072	0.286067	0.29316
0.34729	0.330317	0.301573	0.271445	0.250987	0.242749	0.241169	0.239898	0.236323	0.230428	0.222773	0.213961	0.204116	0.19334	0.18386	0.178761	0.179137	0.183751	0.19011	0.195551	0.197953	0.197743	0.197069	0.199144	0.205174	0.213398	0.220742	0.226619	0.233152	0.241034	0.248362	0.252259	0.253456	0.254138	0.256933	0.263288	0.271885	0.280506	0.287708	0.294061	0.300942	0.30874	0.317335	0.325485	0.332609	0.338437	0.344657	0.352349	0.359793	0.36326
0.306043	0.293712	0.274174	0.252615	0.234923	0.224028	0.2189	0.217135	0.215976	0.21336	0.209	0.203923	0.198669	0.193439	0.190286	0.191717	0.197348	0.204967	0.213769	0.222626	0.229622	0.234331	0.238896	0.247166	0.26015	0.274495	0.28597	0.295138	0.305602	0.317191	0.325375	0.325504	0.320833	0.3164	0.317335	0.324613	0.334993	0.344913	0.352939	0.360576	0.369894	0.380263	0.389737	0.397126	0.404819	0.41499	0.42907	0.444136	0.455823	0.460995
0.259883	0.255014	0.24719	0.237028	0.226091	0.216228	0.209553	0.207521	0.210049	0.21551	0.222362	0.229604	0.23603	0.240524	0.244408	0.2504	0.258572	0.267155	0.276001	0.285104	0.293255	0.298878	0.302785	0.306976	0.312013	0.31592	0.317181	0.31761	0.320581	0.325053	0.324912	0.314811	0.299557	0.286799	0.282632	0.285881	0.292494	0.300245	0.308068	0.316114	0.324569	0.33282	0.339879	0.345165	0.350942	0.360311	0.37589	0.393805	0.408432	0.417238
0.292254	0.288482	0.28315	0.276244	0.267789	0.258122	0.250544	0.249201	0.256721	0.271787	0.290973	0.310824	0.327852	0.33924	0.345285	0.3501	0.356092	0.362442	0.367665	0.372738	0.378828	0.383475	0.383202	0.376209	0.364075	0.348661	0.332025	0.317199	0.307592	0.30351	0.300002	0.291887	0.280418	0.27048	0.266231	0.267216	0.27153	0.27839	0.285653	0.291262	0.294496	0.29641	0.297761	0.298263	0.298404	0.299691	0.304505	0.312328	0.321858	0.331642
0.345991	0.341044	0.336424	0.333015	0.330046	0.326075	0.323656	0.327205	0.339002	0.356335	0.37536	0.394276	0.410454	0.420407	0.422581	0.421599	0.422575	0.425516	0.427257	0.428498	0.43248	0.43637	0.432906	0.419004	0.400292	0.381639	0.363555	0.347115	0.336449	0.335623	0.342118	0.349996	0.355387	0.358268	0.360119	0.361848	0.364306	0.368608	0.373438	0.37656	0.377243	0.376161	0.372759	0.366833	0.358874	0.349399	0.339917	0.334227	0.337496	0.349635
0.327385	0.323887	0.322385	0.32457	0.329601	0.334797	0.340535	0.349743	0.362998	0.376836	0.388598	0.398874	0.406358	0.407835	0.402145	0.395209	0.393173	0.394247	0.393073	0.389487	0.388304	0.388393	0.383372	0.371376	0.358854	0.349526	0.340797	0.332478	0.329822	0.339037	0.358727	0.382589	0.405167	0.424535	0.4399	0.450565	0.4575	0.463029	0.4684	0.473711	0.479213	0.484343	0.486042	0.483602	0.477403	0.466799	0.451903	0.438423	0.434791	0.442132
0.277732	0.276849	0.278269	0.283443	0.291781	0.300503	0.308686	0.318746	0.331627	0.344349	0.353862	0.35878	0.356907	0.347408	0.334271	0.32607	0.326518	0.330233	0.329963	0.324612	0.318983	0.31424	0.307235	0.296953	0.287795	0.282455	0.278864	0.276702	0.279859	0.29205	0.311047	0.331838	0.351765	0.371594	0.391468	0.409277	0.423453	0.433916	0.441589	0.448177	0.455932	0.46555	0.474886	0.482882	0.488992	0.490871	0.486291	0.477453	0.469549	0.465145
0.253449	0.255042	0.259524	0.26799	0.280447	0.294436	0.307711	0.320623	0.33356	0.344888	0.352936	0.35521	0.348675	0.335506	0.3252	0.326384	0.336849	0.347184	0.350472	0.345902	0.336868	0.325577	0.312476	0.298885	0.289128	0.285507	0.286059	0.288503	0.293417	0.299629	0.304204	0.305415	0.304423	0.303632	0.306122	0.313992	0.326478	0.339425	0.349193	0.354772	0.357563	0.360077	0.364074	0.369253	0.374707	0.378918	0.38103	0.380246	0.375803	0.368669
0.270999	0.275914	0.284895	0.298779	0.3178	0.339517	0.359902	0.375561	0.384729	0.387631	0.386816	0.383831	0.379173	0.375472	0.378655	0.389744	0.402844	0.410593	0.410504	0.403858	0.392821	0.379353	0.364761	0.350825	0.341743	0.339343	0.340652	0.340605	0.338143	0.331709	0.320918	0.306257	0.288903	0.269329	0.251593	0.242534	0.244404	0.251943	0.258715	0.261453	0.259674	0.255897	0.252915	0.249556	0.244505	0.238898	0.235883	0.235853	0.236081	0.235013
0.312322	0.319199	0.329951	0.343887	0.36044	0.377958	0.393834	0.405184	0.409919	0.408272	0.403205	0.39904	0.400371	0.407499	0.416423	0.419652	0.414854	0.404637	0.393248	0.38377	0.376672	0.371008	0.363538	0.352726	0.341928	0.334752	0.329681	0.321717	0.311082	0.300892	0.293248	0.285553	0.274412	0.258777	0.241178	0.227224	0.219886	0.218364	0.220047	0.223001	0.225956	0.229042	0.230801	0.227043	0.21687	0.205684	0.199891	0.199452	0.199812	0.199527
0.333061	0.33902	0.347879	0.357045	0.364789	0.371254	0.377671	0.384177	0.38901	0.391372	0.392046	0.394049	0.400945	0.410075	0.412475	0.400378	0.378326	0.356733	0.342267	0.335607	0.333861	0.332938	0.327592	0.317477	0.306719	0.298835	0.291528	0.281447	0.272071	0.269976	0.275935	0.282209	0.281358	0.272211	0.256307	0.238132	0.223521	0.217893	0.221037	0.228799	0.238499	0.249973	0.259478	0.260595	0.253153	0.246439	0.248038	0.255289	0.26067	0.263516
0.350761	0.359613	0.370704	0.380363	0.388064	0.395204	0.402879	0.411692	0.420372	0.428176	0.433431	0.437553	0.443761	0.449772	0.446086	0.42614	0.397706	0.373446	0.358872	0.350966	0.344939	0.337272	0.32427	0.308765	0.296459	0.290496	0.285945	0.277939	0.269723	0.268226	0.274115	0.280383	0.280239	0.271421	0.253206	0.230032	0.211738	0.207283	0.21428	0.223312	0.230266	0.238162	0.247723	0.254683	0.258015	0.264336	0.277734	0.294743	0.309802	0.32431
0.341602	0.35505	0.369403	0.379763	0.387922	0.396645	0.406329	0.41716	0.429156	0.441606	0.450019	0.454064	0.457925	0.461938	0.459122	0.444253	0.423333	0.405861	0.395182	0.388391	0.381549	0.372372	0.358703	0.344277	0.334302	0.33132	0.330858	0.327779	0.322189	0.318078	0.31673	0.316273	0.314312	0.308025	0.294066	0.275293	0.260653	0.256613	0.257463	0.253147	0.242695	0.233233	0.230539	0.234129	0.241647	0.252498	0.264497	0.274928	0.284461	0.296781
0.269462	0.278593	0.289039	0.296842	0.301687	0.304618	0.307999	0.314882	0.328338	0.347487	0.365348	0.377022	0.383993	0.389484	0.394128	0.397011	0.398335	0.398278	0.396937	0.396827	0.399457	0.403262	0.405232	0.406558	0.409731	0.416183	0.42504	0.43439	0.440687	0.441842	0.437903	0.43261	0.43009	0.430336	0.428807	0.42409	0.419495	0.416323	0.40739	0.38558	0.355112	0.326258	0.306566	0.297931	0.297789	0.301347	0.303021	0.300463	0.296759	0.294836
0.218556	0.222168	0.226449	0.229745	0.230642	0.228507	0.226426	0.228913	0.240977	0.263375	0.288787	0.307778	0.317418	0.322877	0.331098	0.343897	0.357695	0.367881	0.373281	0.378019	0.385991	0.398279	0.415229	0.436192	0.457996	0.477636	0.496628	0.517425	0.535858	0.546185	0.547634	0.545633	0.545125	0.546911	0.548453	0.548302	0.54666	0.540557	0.523502	0.493236	0.457037	0.423495	0.39634	0.377104	0.364973	0.357494	0.352433	0.349652	0.350319	0.353119
0.291391	0.292635	0.292302	0.289903	0.285618	0.2799	0.275342	0.274484	0.281225	0.297899	0.318847	0.335249	0.343552	0.349055	0.357267	0.367717	0.37757	0.38543	0.391234	0.396281	0.402073	0.411296	0.428601	0.454108	0.482012	0.50548	0.524475	0.541944	0.556211	0.564157	0.56672	0.567033	0.565822	0.56303	0.55887	0.554388	0.549337	0.538563	0.51726	0.486891	0.455951	0.430279	0.409965	0.394557	0.384476	0.380593	0.38406	0.395289	0.411808	0.429787
0.447063	0.447494	0.445643	0.439608	0.430402	0.421301	0.414768	0.409746	0.406544	0.406894	0.408751	0.409276	0.408845	0.410239	0.412499	0.410946	0.404993	0.398676	0.39481	0.393019	0.390059	0.385409	0.385488	0.393864	0.407198	0.418561	0.426619	0.433404	0.438632	0.441258	0.443042	0.444848	0.444652	0.441669	0.43728	0.435064	0.436912	0.437277	0.430577	0.4167	0.401967	0.389379	0.377877	0.367841	0.36221	0.363697	0.372602	0.38703	0.402245	0.415018
0.559976	0.562052	0.562504	0.557312	0.547014	0.536448	0.527868	0.518853	0.508248	0.496582	0.4826	0.467108	0.455125	0.44933	0.444278	0.431054	0.408624	0.384241	0.364564	0.351084	0.339607	0.327754	0.32	0.318487	0.319781	0.319346	0.317862	0.318047	0.319196	0.319437	0.319969	0.322132	0.325262	0.328482	0.331862	0.336563	0.34323	0.348468	0.350541	0.349873	0.348554	0.345256	0.337989	0.328716	0.322888	0.32455	0.332776	0.343181	0.349318	0.347998
0.512354	0.516546	0.518264	0.513601	0.504107	0.494039	0.484754	0.475013	0.465023	0.454704	0.44154	0.426289	0.414458	0.409539	0.406552	0.396728	0.377596	0.354578	0.333366	0.315976	0.301206	0.289224	0.282505	0.280118	0.278368	0.275425	0.273413	0.274942	0.277925	0.278564	0.277316	0.278049	0.283489	0.293265	0.305723	0.317812	0.326419	0.329645	0.330933	0.333679	0.337306	0.336217	0.327691	0.314941	0.305501	0.303008	0.30557	0.30905	0.308944	0.302538
0.357635	0.360324	0.359354	0.352739	0.343069	0.334114	0.327727	0.324752	0.325537	0.327677	0.327881	0.32713	0.329031	0.33551	0.343701	0.349088	0.350056	0.348172	0.344856	0.340629	0.335706	0.331457	0.328773	0.326615	0.324496	0.323023	0.322634	0.323316	0.322088	0.315532	0.305331	0.297966	0.298547	0.306241	0.3184	0.330928	0.339387	0.341177	0.340024	0.340468	0.342758	0.341579	0.335027	0.32592	0.32021	0.318221	0.317499	0.316443	0.314986	0.311346
0.266305	0.267517	0.264661	0.256647	0.246359	0.238046	0.235236	0.240831	0.254387	0.270159	0.283186	0.295107	0.309139	0.325503	0.341821	0.356795	0.37112	0.38503	0.396944	0.405335	0.409416	0.409453	0.405324	0.398212	0.392706	0.392317	0.395121	0.397186	0.393876	0.382106	0.36502	0.350863	0.345964	0.34935	0.359035	0.372293	0.384915	0.39151	0.391401	0.386769	0.380478	0.37336	0.366131	0.360092	0.357241	0.355283	0.35072	0.342736	0.334211	0.325319
0.206181	0.208739	0.210509	0.209668	0.206788	0.205129	0.209198	0.222314	0.243528	0.266644	0.286468	0.30397	0.321832	0.340213	0.3572	0.372451	0.387088	0.401888	0.4156	0.426383	0.432755	0.434118	0.430193	0.422795	0.417639	0.419718	0.427747	0.436653	0.441006	0.437729	0.429203	0.421563	0.418303	0.419421	0.42558	0.436102	0.446661	0.450865	0.446546	0.434681	0.418875	0.403709	0.391764	0.383325	0.377716	0.372206	0.362627	0.348655	0.333451	0.318743
0.207775	0.211819	0.218861	0.225594	0.229485	0.232688	0.240367	0.255386	0.276962	0.300482	0.321761	0.340628	0.359968	0.382102	0.405808	0.428249	0.446685	0.461855	0.475479	0.487795	0.496972	0.501365	0.500741	0.49634	0.492271	0.493286	0.499262	0.50532	0.506695	0.502591	0.496209	0.491434	0.487549	0.483838	0.481115	0.479552	0.476282	0.468438	0.456771	0.442929	0.42807	0.413993	0.40261	0.394365	0.388314	0.382625	0.374379	0.363937	0.352215	0.341049
0.229987	0.231485	0.236643	0.242748	0.246627	0.249396	0.254866	0.263918	0.274993	0.286544	0.299631	0.317154	0.341311	0.370959	0.401342	0.426887	0.443851	0.454613	0.464315	0.474166	0.480892	0.482056	0.478932	0.473677	0.467527	0.461701	0.454979	0.444658	0.430349	0.415997	0.405694	0.400823	0.397501	0.39323	0.387711	0.381575	0.374539	0.36699	0.361469	0.359562	0.359951	0.361664	0.36535	0.370526	0.374492	0.376816	0.378447	0.380243	0.379281	0.375967
0.236032	0.231481	0.230242	0.232896	0.236906	0.241168	0.246379	0.250845	0.252037	0.251556	0.255728	0.269706	0.292704	0.318228	0.340089	0.355017	0.362339	0.365025	0.36781	0.371053	0.370729	0.364851	0.35662	0.349742	0.343125	0.333622	0.319546	0.302368	0.286327	0.276262	0.273106	0.274347	0.274682	0.271785	0.266513	0.26128	0.258187	0.258265	0.26277	0.271576	0.282767	0.295144	0.308646	0.322967	0.336002	0.348032	0.360973	0.374785	0.385566	0.392062
0.246944	0.236989	0.229465	0.226986	0.22697	0.227387	0.228212	0.228214	0.225967	0.223526	0.225232	0.232706	0.243176	0.252543	0.259704	0.265223	0.268543	0.269786	0.27089	0.272817	0.273378	0.270548	0.265303	0.259971	0.254549	0.247229	0.237877	0.228555	0.222513	0.221991	0.225657	0.230087	0.23125	0.228445	0.223675	0.220111	0.219992	0.223486	0.229625	0.23697	0.244683	0.253021	0.262782	0.274603	0.287624	0.300647	0.312979	0.324313	0.334123	0.342285
0.280724	0.271523	0.262929	0.256381	0.250686	0.246513	0.245261	0.246905	0.250903	0.25697	0.263742	0.267701	0.266251	0.262508	0.262847	0.270203	0.280343	0.28844	0.294168	0.300476	0.307141	0.310633	0.307663	0.298153	0.285565	0.273963	0.266876	0.264448	0.263727	0.261527	0.255908	0.247952	0.239528	0.23244	0.226357	0.221209	0.218414	0.219413	0.223216	0.227376	0.230505	0.233045	0.236955	0.244412	0.25532	0.266494	0.274344	0.277972	0.279943	0.283551
0.343741	0.339429	0.333224	0.325106	0.316786	0.311917	0.312511	0.318587	0.329443	0.342799	0.354234	0.358302	0.353023	0.344564	0.341392	0.346742	0.356062	0.363968	0.369737	0.37638	0.383902	0.388006	0.383228	0.367218	0.344048	0.32193	0.308444	0.303618	0.299516	0.289244	0.272244	0.253906	0.239521	0.230772	0.224561	0.217993	0.212064	0.210142	0.213223	0.21979	0.22697	0.233023	0.238834	0.248197	0.26268	0.278039	0.288449	0.291708	0.292567	0.297977
0.424694	0.428303	0.429922	0.427495	0.422794	0.419434	0.419327	0.422571	0.428006	0.434272	0.439566	0.441393	0.438426	0.43413	0.431897	0.430432	0.426816	0.420058	0.413347	0.410428	0.411596	0.412991	0.409082	0.396475	0.375639	0.3523	0.332814	0.318234	0.302295	0.281659	0.261214	0.247237	0.241215	0.238663	0.234633	0.227316	0.21882	0.213265	0.21301	0.219651	0.231562	0.245847	0.259727	0.274777	0.292982	0.311836	0.3262	0.333182	0.338688	0.351209
0.47041	0.47822	0.486946	0.493066	0.495717	0.496536	0.49671	0.496838	0.497509	0.500064	0.503988	0.506684	0.507099	0.509313	0.515183	0.518743	0.513673	0.499227	0.482341	0.470991	0.468181	0.469793	0.468095	0.458839	0.441146	0.419724	0.399395	0.380382	0.356784	0.327662	0.302472	0.289332	0.287187	0.286659	0.281623	0.271736	0.260258	0.251041	0.245637	0.247008	0.255703	0.269875	0.284543	0.297488	0.309668	0.322155	0.333009	0.339321	0.344975	0.356396
0.410411	0.41248	0.417033	0.423732	0.431594	0.440075	0.446654	0.450664	0.455598	0.465395	0.477626	0.486687	0.49128	0.497246	0.507835	0.518137	0.521416	0.515679	0.504803	0.494389	0.488335	0.486844	0.484587	0.476033	0.458925	0.439269	0.42479	0.41552	0.402808	0.381845	0.359156	0.343319	0.335206	0.328743	0.321153	0.313749	0.307558	0.301839	0.295984	0.293734	0.296878	0.303179	0.309067	0.31387	0.319376	0.32647	0.332366	0.333148	0.330409	0.328706
0.35889	0.354534	0.353054	0.357041	0.365981	0.378174	0.389335	0.397782	0.40773	0.423268	0.440497	0.452799	0.458232	0.461171	0.465015	0.468571	0.46976	0.468724	0.465321	0.457932	0.447227	0.438601	0.434443	0.430431	0.421074	0.409431	0.403647	0.404983	0.406118	0.40076	0.390703	0.380875	0.372142	0.362568	0.35375	0.349292	0.347947	0.344373	0.337279	0.332701	0.333809	0.336531	0.33776	0.339062	0.343385	0.349823	0.353476	0.350256	0.341868	0.332509
0.29676	0.293845	0.294298	0.29925	0.307453	0.316999	0.325582	0.333034	0.343109	0.358653	0.374896	0.384702	0.386188	0.38397	0.382076	0.380141	0.376196	0.370073	0.361474	0.349796	0.33652	0.326111	0.320928	0.318431	0.315143	0.312652	0.31504	0.321834	0.327839	0.329111	0.32665	0.323459	0.320127	0.315686	0.310402	0.305973	0.302048	0.296096	0.288088	0.281546	0.277801	0.274282	0.269998	0.26685	0.266597	0.268319	0.269362	0.268434	0.266992	0.266993
0.330523	0.334391	0.341149	0.347581	0.351946	0.353562	0.353343	0.35388	0.359087	0.370952	0.383699	0.389417	0.386791	0.38202	0.379289	0.3765	0.367676	0.350806	0.329326	0.309399	0.295993	0.289165	0.285618	0.282632	0.280271	0.282044	0.289536	0.298657	0.303088	0.300947	0.295783	0.292803	0.293843	0.296601	0.296714	0.291938	0.283975	0.275274	0.266865	0.258066	0.247269	0.234647	0.222809	0.213643	0.206242	0.199524	0.194143	0.192117	0.194532	0.201541
0.407734	0.414816	0.423525	0.428386	0.427459	0.421297	0.412685	0.40561	0.40384	0.408862	0.415711	0.418152	0.416127	0.415138	0.417141	0.418025	0.410055	0.391559	0.36873	0.349819	0.339855	0.336578	0.334696	0.331129	0.326679	0.325748	0.330591	0.336161	0.335091	0.326096	0.31443	0.307015	0.306181	0.308753	0.309705	0.306375	0.301167	0.296817	0.292864	0.286494	0.275482	0.260978	0.247212	0.236363	0.226556	0.216403	0.207898	0.204807	0.20779	0.214621
0.406061	0.408856	0.411574	0.411011	0.40613	0.398803	0.391883	0.386589	0.382671	0.3796	0.376463	0.373767	0.374808	0.382817	0.396614	0.410382	0.418043	0.419302	0.417315	0.414211	0.41091	0.407537	0.403533	0.39828	0.392433	0.388788	0.389586	0.391513	0.387862	0.376696	0.362518	0.350746	0.341911	0.33427	0.328399	0.326415	0.32943	0.335004	0.338388	0.336135	0.328153	0.31578	0.302032	0.289807	0.279843	0.271864	0.267629	0.270269	0.278868	0.287773
0.3636	0.360731	0.35595	0.349388	0.34189	0.336375	0.334855	0.33584	0.335806	0.332728	0.328336	0.327121	0.33309	0.347046	0.36629	0.385441	0.401771	0.416766	0.430132	0.438686	0.439882	0.435973	0.429633	0.422473	0.415652	0.410418	0.407675	0.406406	0.40215	0.393003	0.381247	0.368846	0.35435	0.338212	0.325938	0.323174	0.329496	0.339349	0.345834	0.345742	0.341088	0.333532	0.32363	0.313652	0.306415	0.303885	0.308473	0.32171	0.339503	0.353216
0.275986	0.269307	0.2592	0.24858	0.240726	0.238175	0.240833	0.24711	0.254768	0.262001	0.269164	0.278459	0.291352	0.306954	0.322558	0.336083	0.348349	0.361508	0.37394	0.381944	0.383471	0.381105	0.376062	0.368269	0.357971	0.346589	0.335712	0.326395	0.317508	0.308796	0.300064	0.290002	0.277399	0.264499	0.2564	0.256052	0.261641	0.270187	0.278714	0.286124	0.293583	0.301583	0.308997	0.315864	0.322646	0.331092	0.343753	0.361432	0.380092	0.393286
0.208722	0.202089	0.192413	0.182628	0.17605	0.174407	0.176651	0.181845	0.189655	0.19981	0.211511	0.224502	0.238863	0.253637	0.266473	0.276769	0.286276	0.296519	0.306912	0.31588	0.322115	0.326745	0.328967	0.326721	0.318272	0.305153	0.291206	0.278906	0.268622	0.261439	0.258009	0.256717	0.255282	0.253494	0.253055	0.254743	0.257162	0.260818	0.267625	0.279419	0.296326	0.316957	0.339193	0.360937	0.378629	0.390527	0.398621	0.407108	0.41741	0.42742
0.194318	0.192984	0.191577	0.190433	0.19061	0.193347	0.197977	0.2032	0.208679	0.215949	0.225821	0.237611	0.250164	0.262733	0.274681	0.286009	0.296649	0.305313	0.312416	0.319311	0.326638	0.334786	0.34308	0.349804	0.352226	0.349305	0.343392	0.336514	0.329296	0.323777	0.323475	0.32881	0.336245	0.341505	0.343381	0.342365	0.33837	0.332853	0.329325	0.33207	0.342921	0.359357	0.376921	0.391995	0.401039	0.401075	0.394338	0.388669	0.390604	0.399596
0.243051	0.2486	0.25587	0.261732	0.265943	0.27135	0.279378	0.288223	0.295082	0.301283	0.309584	0.319959	0.330232	0.338972	0.346373	0.35298	0.358221	0.360208	0.360686	0.362767	0.367886	0.374544	0.382	0.391165	0.400742	0.406223	0.404888	0.397448	0.386466	0.376077	0.3717	0.375271	0.383441	0.390344	0.392505	0.388597	0.379474	0.367679	0.356955	0.351044	0.35269	0.360757	0.370601	0.377528	0.378454	0.371014	0.358671	0.35043	0.353268	0.36663
0.349369	0.357905	0.366435	0.370886	0.371794	0.373222	0.377721	0.38362	0.385742	0.383004	0.378017	0.372273	0.366261	0.359147	0.349851	0.33819	0.325708	0.314598	0.30743	0.305698	0.308874	0.313597	0.317693	0.322936	0.330124	0.33577	0.335682	0.329064	0.31836	0.307726	0.301926	0.302993	0.309678	0.318365	0.323438	0.318629	0.304408	0.287632	0.275092	0.267852	0.265182	0.2667	0.270873	0.27546	0.278983	0.279978	0.279597	0.281102	0.286801	0.298767
0.42875	0.434793	0.439221	0.440967	0.44186	0.444362	0.448444	0.450703	0.444719	0.428328	0.40501	0.379006	0.354388	0.331796	0.310031	0.288362	0.268484	0.253185	0.242768	0.236581	0.234593	0.236043	0.238345	0.240719	0.243523	0.246737	0.24879	0.248265	0.245028	0.240994	0.238965	0.240756	0.247009	0.257015	0.265341	0.262778	0.248182	0.230844	0.220569	0.217556	0.217305	0.218014	0.220766	0.22715	0.237665	0.249961	0.26038	0.266578	0.268107	0.269976
0.378517	0.3859	0.393338	0.398731	0.402494	0.406698	0.412216	0.415827	0.411482	0.396682	0.375076	0.351593	0.329683	0.309302	0.289483	0.269899	0.251881	0.237516	0.226352	0.217322	0.211245	0.209316	0.20962	0.209905	0.209796	0.211047	0.214135	0.217744	0.220016	0.221552	0.224158	0.229159	0.236589	0.246195	0.254762	0.255332	0.246246	0.234687	0.228955	0.230026	0.233636	0.236944	0.240971	0.248142	0.259081	0.270504	0.277418	0.277733	0.272098	0.265704
0.278508	0.288979	0.303495	0.317312	0.326484	0.330517	0.332759	0.335043	0.335525	0.331913	0.324344	0.314081	0.302721	0.290748	0.27731	0.261586	0.244254	0.228121	0.214663	0.20388	0.196326	0.19248	0.191	0.189869	0.188592	0.188673	0.190549	0.192707	0.193738	0.195365	0.19994	0.207613	0.216093	0.223515	0.228566	0.229232	0.225463	0.220132	0.216526	0.216027	0.217853	0.220574	0.223935	0.227983	0.231924	0.233488	0.230564	0.223353	0.213638	0.205205
0.267971	0.27665	0.291028	0.306607	0.316593	0.317143	0.312289	0.308909	0.309703	0.31251	0.313848	0.312047	0.308582	0.304931	0.299572	0.289979	0.275814	0.260647	0.247933	0.239064	0.233785	0.230662	0.228221	0.22536	0.222358	0.220094	0.21772	0.213353	0.207256	0.202769	0.202559	0.206019	0.210131	0.211758	0.209479	0.204952	0.201362	0.199462	0.197695	0.195254	0.193415	0.193131	0.194089	0.19489	0.194086	0.19105	0.185486	0.177451	0.168442	0.161769
0.344682	0.345774	0.348546	0.352767	0.35415	0.348414	0.337808	0.329473	0.327691	0.330196	0.332733	0.333724	0.33488	0.337509	0.339914	0.339642	0.336624	0.333483	0.33255	0.334861	0.338629	0.339807	0.336434	0.329714	0.322567	0.31596	0.307672	0.296425	0.284398	0.275693	0.270894	0.266313	0.258054	0.244655	0.227196	0.211153	0.20296	0.203393	0.206849	0.207214	0.203962	0.199588	0.195168	0.190285	0.184273	0.179163	0.176846	0.177076	0.178183	0.179791
0.379711	0.377325	0.373857	0.372291	0.370945	0.365928	0.357948	0.352489	0.35285	0.355607	0.357348	0.35825	0.36015	0.363415	0.366303	0.367984	0.369624	0.372824	0.378397	0.387238	0.397362	0.403038	0.400841	0.392407	0.382495	0.373143	0.361955	0.347974	0.334089	0.325367	0.321147	0.314186	0.298692	0.275591	0.249791	0.228527	0.218167	0.220066	0.22808	0.233278	0.232355	0.228745	0.225662	0.223096	0.219043	0.216371	0.220392	0.232624	0.24717	0.258169
0.320778	0.316111	0.309438	0.306151	0.306782	0.306331	0.30367	0.303448	0.30807	0.312695	0.31345	0.3106	0.305795	0.299572	0.292	0.285317	0.281229	0.280177	0.281705	0.286437	0.294028	0.300861	0.303446	0.301818	0.298905	0.296148	0.291828	0.284937	0.277653	0.274151	0.274376	0.271967	0.261226	0.243782	0.226128	0.214488	0.211121	0.215115	0.222044	0.227223	0.229464	0.23258	0.239054	0.247567	0.254739	0.262328	0.276434	0.299799	0.32497	0.344145
[truncated: 151 more columns]

## Sheet: A5.matrix.PlaceStimulus
0.369901	0.363503	0.349538	0.327812	0.305693	0.291901	0.286741	0.283683	0.278055	0.270084	0.262258	0.255917	0.25148	0.247951	0.243917	0.239153	0.235868	0.235729	0.236729	0.235101	0.229195	0.219769	0.20806	0.196364	0.187315	0.181413	0.177508	0.174287	0.17234	0.173407	0.1775	0.182447	0.186879	0.192487	0.201862	0.213941	0.225455	0.234735	0.241448	0.24505	0.247109	0.251352	0.259712	0.269041	0.274943	0.277939	0.282707	0.290087	0.295536	0.294419
0.339404	0.335498	0.326674	0.312818	0.298637	0.28936	0.285689	0.285311	0.285995	0.287037	0.288722	0.290949	0.292875	0.293538	0.292681	0.290688	0.289517	0.290387	0.29124	0.288723	0.281151	0.268742	0.252599	0.235767	0.221979	0.211505	0.202685	0.19491	0.189445	0.188464	0.192318	0.199149	0.206751	0.21578	0.228243	0.243815	0.259692	0.273475	0.282838	0.286426	0.286567	0.287933	0.2923	0.29661	0.296833	0.291831	0.283677	0.274742	0.266588	0.259229
0.386159	0.384249	0.380561	0.376724	0.374019	0.371631	0.368092	0.364346	0.362851	0.365996	0.373916	0.383564	0.390337	0.391858	0.388173	0.379371	0.368395	0.359784	0.35444	0.348746	0.337784	0.321418	0.302883	0.284253	0.265615	0.246681	0.229247	0.215833	0.205887	0.19986	0.200033	0.20641	0.214451	0.220377	0.225386	0.233058	0.244194	0.256731	0.26784	0.275936	0.281097	0.284779	0.287993	0.290754	0.291299	0.287111	0.276766	0.262299	0.248427	0.237701
0.518958	0.514903	0.509853	0.508936	0.512877	0.517082	0.516764	0.512856	0.509502	0.511531	0.519925	0.530634	0.538468	0.541024	0.537553	0.52629	0.510543	0.498142	0.49225	0.487826	0.476034	0.456553	0.435243	0.414382	0.39149	0.366453	0.344446	0.329161	0.316833	0.305978	0.301007	0.303324	0.306648	0.303918	0.2967	0.291213	0.291108	0.295655	0.303684	0.313491	0.321838	0.326024	0.326957	0.328067	0.330132	0.330887	0.326662	0.316206	0.301985	0.28608
0.519894	0.511607	0.501634	0.496805	0.499869	0.508207	0.516406	0.52278	0.527208	0.530769	0.533743	0.535317	0.537463	0.542207	0.548726	0.551508	0.548894	0.546148	0.547812	0.550934	0.547193	0.535222	0.519133	0.501822	0.483496	0.466422	0.455606	0.450518	0.444366	0.433854	0.424086	0.419402	0.417041	0.410414	0.399195	0.387074	0.37775	0.372571	0.373117	0.378104	0.383099	0.383798	0.381354	0.380355	0.383851	0.391671	0.398998	0.400115	0.393002	0.378603
0.368249	0.362369	0.355584	0.35204	0.35435	0.362392	0.372637	0.382667	0.390702	0.395335	0.395094	0.389542	0.384273	0.385565	0.395818	0.409489	0.420554	0.428281	0.435378	0.441343	0.441933	0.436748	0.427708	0.416542	0.404714	0.396285	0.396285	0.402098	0.404999	0.397897	0.38365	0.370174	0.362046	0.356209	0.349179	0.341146	0.334888	0.331772	0.332402	0.335577	0.339053	0.340135	0.338863	0.33822	0.342559	0.354068	0.368017	0.377105	0.378698	0.375449
0.226544	0.225703	0.225006	0.225651	0.228879	0.235145	0.242842	0.250196	0.255263	0.256439	0.252912	0.245264	0.23766	0.235313	0.241707	0.254496	0.26842	0.279688	0.287627	0.291635	0.290657	0.286156	0.279978	0.273402	0.267392	0.26471	0.268441	0.27721	0.284847	0.284486	0.276122	0.266016	0.260356	0.258269	0.256111	0.253759	0.254024	0.257903	0.263987	0.270166	0.275522	0.278556	0.27804	0.275065	0.273003	0.274397	0.277031	0.277195	0.275242	0.27483
0.187849	0.189433	0.191823	0.19482	0.198734	0.203356	0.208136	0.212401	0.214432	0.21296	0.208283	0.201699	0.194353	0.188645	0.1879	0.193338	0.202066	0.209635	0.213909	0.215089	0.21467	0.213965	0.212976	0.211169	0.208701	0.207478	0.209852	0.217085	0.22695	0.23431	0.236136	0.234747	0.23408	0.233657	0.230284	0.22466	0.220726	0.221723	0.227725	0.236621	0.245129	0.248974	0.246059	0.238921	0.231992	0.2265	0.219266	0.20826	0.197714	0.194435
0.282046	0.283455	0.286164	0.290201	0.295972	0.301329	0.305364	0.308081	0.308084	0.30474	0.299544	0.294231	0.287193	0.278145	0.270638	0.268895	0.271679	0.273261	0.271983	0.271373	0.27595	0.28436	0.291928	0.295141	0.294078	0.291248	0.290214	0.295074	0.305694	0.31558	0.318537	0.31623	0.3133	0.30891	0.298233	0.282433	0.267671	0.259951	0.261766	0.271699	0.28271	0.285924	0.278815	0.267727	0.25995	0.255204	0.246714	0.231024	0.214721	0.208592
0.391655	0.393871	0.397789	0.403586	0.41239	0.420059	0.423772	0.423195	0.418196	0.409921	0.401394	0.394957	0.387823	0.377246	0.365003	0.355519	0.349606	0.342851	0.335966	0.334413	0.342856	0.356959	0.36974	0.377406	0.380452	0.380429	0.379962	0.383029	0.389759	0.393675	0.390179	0.383114	0.378464	0.374856	0.36706	0.355535	0.344326	0.336294	0.334142	0.33938	0.345991	0.345534	0.33749	0.331019	0.331965	0.335461	0.332491	0.319772	0.303381	0.293388
0.361273	0.362161	0.363417	0.365503	0.370607	0.375084	0.37469	0.368752	0.359854	0.351218	0.345286	0.342673	0.340182	0.334271	0.324123	0.312625	0.302769	0.294307	0.28885	0.288041	0.292629	0.299975	0.308116	0.316592	0.324903	0.331254	0.33524	0.338828	0.342325	0.342163	0.338022	0.335323	0.339659	0.349971	0.361948	0.374187	0.384525	0.389485	0.389676	0.390061	0.390779	0.389039	0.38528	0.387006	0.397458	0.409675	0.414168	0.407248	0.392603	0.37837
0.346106	0.3427	0.338549	0.334224	0.331446	0.328003	0.320872	0.310101	0.299199	0.291423	0.288192	0.288959	0.290514	0.289268	0.283227	0.273901	0.264373	0.256741	0.252959	0.252094	0.251784	0.25102	0.251514	0.255583	0.262646	0.269081	0.272381	0.273676	0.274754	0.27485	0.27522	0.280487	0.293502	0.311978	0.331961	0.353422	0.37379	0.387727	0.39178	0.389154	0.384241	0.380189	0.377364	0.378257	0.384796	0.393642	0.398317	0.39515	0.384907	0.372343
0.45847	0.456401	0.455853	0.455363	0.453921	0.44986	0.442264	0.432085	0.421259	0.411433	0.403208	0.396566	0.390423	0.383419	0.374606	0.363534	0.35049	0.336304	0.323011	0.31169	0.301274	0.291731	0.284097	0.281003	0.282474	0.285809	0.288551	0.291453	0.29602	0.300839	0.305808	0.3131	0.323339	0.33404	0.342012	0.349414	0.358511	0.368334	0.375124	0.377577	0.377653	0.378515	0.379854	0.380575	0.381161	0.381932	0.382748	0.383331	0.383633	0.384839
0.512446	0.521876	0.53684	0.551754	0.563617	0.572455	0.578389	0.581058	0.579259	0.573901	0.565971	0.555891	0.543937	0.53121	0.519437	0.508172	0.496237	0.480943	0.461133	0.439577	0.419542	0.404304	0.393447	0.387713	0.386411	0.387724	0.390636	0.397184	0.408754	0.420979	0.428949	0.430446	0.427659	0.42354	0.416101	0.40423	0.392581	0.388368	0.394062	0.40552	0.418123	0.429738	0.437538	0.438809	0.433813	0.426642	0.42332	0.426029	0.433665	0.446977
0.479989	0.496016	0.516471	0.533632	0.546299	0.558547	0.571982	0.583312	0.588294	0.588305	0.586294	0.58248	0.574727	0.563462	0.551866	0.541639	0.533498	0.524533	0.510443	0.492481	0.475959	0.466596	0.462895	0.461783	0.460883	0.459224	0.457912	0.461144	0.471876	0.485371	0.492294	0.485972	0.470892	0.457127	0.443988	0.423126	0.395849	0.375346	0.372882	0.385363	0.402797	0.417262	0.423569	0.41866	0.404103	0.388952	0.383275	0.387848	0.396469	0.409092
0.4469	0.461028	0.474985	0.481381	0.481318	0.481855	0.487192	0.493791	0.495878	0.494029	0.493036	0.494336	0.494003	0.490246	0.483973	0.475889	0.467003	0.458113	0.447545	0.435394	0.425059	0.420946	0.422748	0.42655	0.429182	0.428584	0.424748	0.420397	0.418528	0.417797	0.412532	0.39885	0.381022	0.368059	0.360147	0.348408	0.329503	0.310416	0.300988	0.301785	0.306858	0.310727	0.310637	0.304951	0.294691	0.286952	0.289242	0.300218	0.311024	0.318651
0.39457	0.398803	0.399325	0.393051	0.382379	0.373132	0.369778	0.369588	0.365043	0.353777	0.343189	0.339813	0.341277	0.341933	0.339075	0.332916	0.324985	0.317458	0.310399	0.303158	0.296263	0.290763	0.288547	0.290517	0.297307	0.304019	0.305354	0.300681	0.293572	0.285446	0.27461	0.261285	0.248846	0.241921	0.240591	0.239803	0.235195	0.225031	0.213103	0.202972	0.196668	0.193627	0.191978	0.190268	0.189139	0.192121	0.201758	0.21552	0.22667	0.232245
0.342965	0.339736	0.332837	0.324295	0.316797	0.311935	0.310593	0.309708	0.302062	0.284701	0.266311	0.256641	0.255992	0.257128	0.25545	0.251373	0.246451	0.241278	0.235063	0.227299	0.218512	0.209008	0.202138	0.20219	0.211944	0.224256	0.23049	0.228542	0.222793	0.215766	0.207035	0.197861	0.190935	0.188766	0.191469	0.19601	0.198147	0.192101	0.178823	0.163905	0.154122	0.150687	0.150046	0.149949	0.15119	0.155714	0.16366	0.172849	0.179847	0.183751
0.349464	0.346487	0.34114	0.336303	0.334779	0.335718	0.337161	0.337482	0.334878	0.328926	0.323383	0.321897	0.323993	0.32483	0.320843	0.312554	0.302256	0.291207	0.279834	0.268667	0.258942	0.250859	0.246271	0.246826	0.252003	0.25572	0.25392	0.247713	0.240333	0.232746	0.224625	0.217322	0.212743	0.212234	0.215327	0.219007	0.219624	0.213026	0.200383	0.187255	0.179279	0.176492	0.175226	0.174872	0.17716	0.182018	0.18725	0.191116	0.193077	0.19421
0.413161	0.40992	0.405263	0.401909	0.402657	0.405405	0.406948	0.407561	0.410178	0.416788	0.426723	0.437118	0.445155	0.447936	0.44347	0.432398	0.41752	0.40084	0.384219	0.369932	0.361351	0.359595	0.363688	0.370366	0.374108	0.369949	0.35955	0.34811	0.337403	0.325879	0.313665	0.304074	0.300117	0.302448	0.307971	0.311082	0.307629	0.297248	0.283636	0.272859	0.267913	0.266126	0.264318	0.265574	0.273788	0.285543	0.294206	0.298294	0.300814	0.304398
0.379051	0.374813	0.370339	0.36632	0.363843	0.362081	0.359851	0.357991	0.358731	0.36418	0.373803	0.384494	0.393565	0.399422	0.402002	0.401807	0.398924	0.392504	0.383252	0.374751	0.373335	0.382611	0.398492	0.413837	0.421543	0.419674	0.411938	0.403037	0.394039	0.382301	0.367848	0.355388	0.350673	0.355686	0.365034	0.369491	0.36363	0.351164	0.339296	0.333808	0.333841	0.334381	0.333337	0.335843	0.347119	0.362705	0.374322	0.380833	0.386762	0.394538
0.342045	0.340909	0.339557	0.335233	0.327906	0.318814	0.309192	0.300281	0.292731	0.287533	0.284458	0.283287	0.284786	0.288942	0.29585	0.305069	0.313822	0.318659	0.318879	0.318191	0.324109	0.340967	0.362198	0.379529	0.387953	0.389226	0.38567	0.379181	0.372402	0.364042	0.351761	0.337821	0.329208	0.33032	0.336684	0.33867	0.331605	0.320926	0.313422	0.311824	0.313294	0.315261	0.31666	0.317806	0.321123	0.326997	0.333175	0.337732	0.340979	0.34386
0.327332	0.328116	0.327501	0.323653	0.318259	0.311864	0.303241	0.292109	0.279283	0.265967	0.251874	0.238473	0.229132	0.225252	0.226201	0.230604	0.235864	0.239706	0.241495	0.243392	0.250238	0.264653	0.281423	0.294615	0.302058	0.30688	0.311188	0.316155	0.324101	0.332936	0.336968	0.334331	0.330308	0.330538	0.334416	0.335749	0.331403	0.325407	0.322254	0.323041	0.325752	0.32967	0.332741	0.330233	0.322702	0.316552	0.316287	0.318824	0.31956	0.317506
0.269583	0.27292	0.276991	0.281722	0.287686	0.291458	0.288029	0.277571	0.265502	0.256728	0.250487	0.244016	0.23681	0.230376	0.226534	0.225521	0.225649	0.225295	0.223832	0.223859	0.231228	0.24905	0.272064	0.291037	0.301901	0.308689	0.318223	0.334664	0.358013	0.382986	0.401339	0.408564	0.408118	0.406976	0.408761	0.409171	0.403238	0.3931	0.385237	0.383923	0.387644	0.392153	0.393218	0.387442	0.377042	0.369626	0.369838	0.374457	0.378585	0.37941
0.244362	0.249319	0.256796	0.266668	0.278056	0.286447	0.287198	0.281633	0.276573	0.277489	0.282215	0.283954	0.278824	0.26932	0.261404	0.257777	0.256724	0.25511	0.251273	0.249275	0.257579	0.279285	0.306664	0.327084	0.335507	0.337304	0.342802	0.358582	0.382763	0.407693	0.42489	0.430817	0.428794	0.425593	0.42454	0.421265	0.410563	0.395748	0.385427	0.384939	0.391873	0.399186	0.402694	0.402304	0.400872	0.402246	0.406144	0.409616	0.411639	0.411811
0.300194	0.299614	0.299502	0.30054	0.302886	0.30517	0.306268	0.306171	0.306745	0.309172	0.310771	0.305343	0.289638	0.267942	0.249369	0.239136	0.235604	0.23337	0.228842	0.225165	0.229061	0.241598	0.256425	0.265642	0.267299	0.265601	0.268204	0.280555	0.300451	0.319735	0.330208	0.330246	0.325498	0.323158	0.324068	0.322935	0.316021	0.307214	0.302785	0.305358	0.312928	0.320854	0.327105	0.332399	0.338098	0.344754	0.34957	0.349581	0.345892	0.3415
0.400699	0.388666	0.374291	0.361299	0.350265	0.341828	0.33761	0.336288	0.335123	0.331911	0.325213	0.311086	0.286269	0.254818	0.227944	0.213657	0.21002	0.209151	0.206627	0.204887	0.207885	0.214319	0.220102	0.222439	0.222225	0.222016	0.225763	0.237419	0.256029	0.273862	0.281761	0.278003	0.269771	0.264538	0.262092	0.257713	0.249986	0.242842	0.239542	0.239638	0.240995	0.242526	0.245689	0.252058	0.260892	0.269712	0.275722	0.277916	0.278235	0.27939
0.428595	0.416513	0.403214	0.391625	0.379227	0.366377	0.355789	0.347372	0.339233	0.330357	0.320827	0.308344	0.289685	0.266941	0.248743	0.240704	0.239086	0.235772	0.228943	0.223785	0.224886	0.231006	0.237789	0.242095	0.24547	0.250263	0.256918	0.265006	0.274422	0.282516	0.284923	0.280995	0.276097	0.274454	0.273844	0.269951	0.26205	0.253899	0.248326	0.244045	0.238064	0.231314	0.229497	0.23644	0.249425	0.261749	0.269587	0.274197	0.279564	0.287882
0.334722	0.33832	0.346282	0.356123	0.362079	0.363975	0.363015	0.359335	0.354969	0.353398	0.354661	0.354796	0.35014	0.342663	0.337828	0.337066	0.335204	0.325699	0.309535	0.294729	0.288072	0.290679	0.29725	0.301853	0.305039	0.309696	0.314797	0.316063	0.313064	0.308745	0.305043	0.30244	0.302811	0.306534	0.310192	0.309804	0.303994	0.295767	0.28899	0.283219	0.274961	0.26488	0.260867	0.268615	0.284498	0.299351	0.308835	0.315603	0.325202	0.339221
0.247891	0.257391	0.272474	0.290999	0.311092	0.333038	0.353705	0.369697	0.382673	0.397929	0.414802	0.427822	0.433414	0.434718	0.435799	0.436974	0.435121	0.426298	0.41052	0.392787	0.378288	0.370718	0.367847	0.36563	0.362271	0.357842	0.352311	0.34514	0.338249	0.335037	0.335986	0.337836	0.338111	0.336589	0.333991	0.330358	0.325211	0.319939	0.317149	0.316533	0.314968	0.310531	0.307022	0.308191	0.312973	0.317655	0.322344	0.33024	0.344631	0.363561
0.221975	0.227279	0.237679	0.252948	0.273404	0.300141	0.330342	0.359497	0.38459	0.406735	0.426401	0.442317	0.453374	0.461134	0.467499	0.473683	0.47903	0.480881	0.478571	0.473431	0.465221	0.45461	0.442559	0.431472	0.421036	0.409055	0.395886	0.38484	0.380792	0.386289	0.398302	0.408902	0.410683	0.401406	0.385679	0.370607	0.361595	0.361102	0.369299	0.383076	0.396531	0.403149	0.401497	0.39276	0.379641	0.366322	0.359791	0.365259	0.383009	0.405935
0.224143	0.225674	0.230113	0.235939	0.241952	0.250743	0.264627	0.283157	0.301634	0.316886	0.329095	0.340247	0.350789	0.360401	0.369113	0.378359	0.388211	0.397307	0.406832	0.41728	0.423771	0.421443	0.409938	0.394573	0.378803	0.363211	0.34937	0.340036	0.339437	0.349097	0.365771	0.382167	0.390161	0.385275	0.370974	0.356557	0.350792	0.357577	0.376259	0.402408	0.428325	0.444914	0.447671	0.436284	0.416286	0.395787	0.384132	0.387569	0.404816	0.426457
0.249642	0.253323	0.258064	0.258655	0.252425	0.244558	0.242289	0.249606	0.262277	0.274245	0.282573	0.288429	0.293334	0.297973	0.301386	0.303225	0.303941	0.304973	0.309285	0.316681	0.321526	0.319246	0.309081	0.29506	0.280126	0.266089	0.255201	0.249061	0.249119	0.255067	0.265242	0.276725	0.285164	0.28729	0.285002	0.284567	0.290544	0.303762	0.323029	0.346775	0.371369	0.39005	0.396779	0.389572	0.374731	0.361169	0.35614	0.363353	0.38014	0.397985
0.279843	0.286648	0.292892	0.292116	0.283107	0.27203	0.266136	0.270016	0.281336	0.294975	0.306743	0.315192	0.320419	0.322916	0.321928	0.316859	0.309019	0.301571	0.297773	0.29788	0.298803	0.298305	0.294627	0.287772	0.277935	0.267329	0.259373	0.25556	0.254603	0.253974	0.252961	0.252658	0.253367	0.254358	0.256104	0.261033	0.269526	0.280054	0.291048	0.303007	0.316853	0.331369	0.342808	0.347866	0.348261	0.348669	0.352893	0.363105	0.377618	0.390618
0.323897	0.32885	0.331374	0.326543	0.314533	0.300781	0.29111	0.289203	0.295645	0.30861	0.32413	0.33722	0.344678	0.346197	0.343566	0.338234	0.330701	0.322756	0.317294	0.316556	0.319742	0.325536	0.330961	0.331719	0.324752	0.313649	0.305446	0.302808	0.30194	0.298095	0.290929	0.283421	0.278197	0.276058	0.276974	0.281629	0.2885	0.295374	0.300489	0.304685	0.310033	0.318534	0.330207	0.342692	0.353564	0.362162	0.36968	0.379041	0.390963	0.401999
0.376493	0.380864	0.384274	0.382399	0.373937	0.362034	0.351922	0.346956	0.34824	0.355189	0.365409	0.374869	0.380107	0.380446	0.377767	0.372528	0.362811	0.349499	0.337774	0.332037	0.331646	0.334153	0.335857	0.33213	0.320165	0.304545	0.29263	0.286784	0.282979	0.277543	0.270743	0.2646	0.260703	0.259766	0.262882	0.271423	0.283804	0.297157	0.308143	0.315582	0.320056	0.324397	0.331622	0.341841	0.351908	0.359642	0.366581	0.375861	0.387542	0.397163
0.383373	0.39252	0.406576	0.420467	0.430435	0.436267	0.439301	0.438629	0.432256	0.422393	0.413699	0.408876	0.406499	0.405533	0.405418	0.401789	0.387699	0.362526	0.335577	0.314825	0.300887	0.290737	0.281677	0.271873	0.259422	0.245642	0.233373	0.22426	0.21681	0.209644	0.203132	0.198911	0.198404	0.20101	0.206425	0.215281	0.227567	0.241513	0.254305	0.264039	0.270222	0.27453	0.279209	0.285265	0.291139	0.296032	0.301783	0.309833	0.319129	0.325804
0.385794	0.395202	0.412049	0.433123	0.454522	0.472477	0.482536	0.480118	0.463588	0.439568	0.417009	0.400685	0.389098	0.381269	0.377191	0.372448	0.358379	0.331062	0.29752	0.266578	0.242455	0.224615	0.211578	0.201755	0.192774	0.183349	0.174275	0.168007	0.165141	0.163835	0.162404	0.161901	0.164968	0.171263	0.178768	0.185983	0.193633	0.202333	0.212172	0.222378	0.231684	0.238942	0.242913	0.243941	0.243585	0.243668	0.245484	0.248838	0.253222	0.257218
0.403682	0.408	0.415972	0.42617	0.435409	0.439533	0.434949	0.420839	0.399921	0.37855	0.361146	0.347216	0.333194	0.318682	0.307528	0.301307	0.29506	0.282529	0.263198	0.241681	0.223184	0.209749	0.200905	0.195033	0.19033	0.184779	0.178626	0.17534	0.17691	0.180179	0.181398	0.181038	0.183298	0.189527	0.197862	0.205242	0.211003	0.216281	0.222641	0.230192	0.238143	0.244602	0.24629	0.242203	0.236117	0.231786	0.229647	0.227674	0.225338	0.222986
0.412313	0.418075	0.423813	0.425287	0.420712	0.40984	0.393847	0.374911	0.356556	0.342554	0.334158	0.328067	0.318981	0.305188	0.291493	0.282845	0.278378	0.273718	0.266222	0.256565	0.247075	0.239561	0.23458	0.231883	0.230298	0.227192	0.22181	0.217304	0.215312	0.211837	0.204899	0.197825	0.196429	0.20134	0.210136	0.219447	0.226646	0.230864	0.233132	0.234858	0.237493	0.240676	0.241776	0.240466	0.241068	0.24448	0.246948	0.244759	0.239109	0.231862
0.376575	0.382314	0.38807	0.389228	0.385507	0.378263	0.36961	0.360525	0.351757	0.344687	0.340824	0.338685	0.334086	0.324506	0.313099	0.303927	0.297369	0.291363	0.285293	0.279425	0.274305	0.270174	0.26687	0.264237	0.261274	0.256132	0.248941	0.242823	0.238278	0.230147	0.218272	0.208571	0.207213	0.212233	0.219714	0.227475	0.233729	0.237118	0.23801	0.237843	0.238438	0.239794	0.241016	0.244548	0.255328	0.27016	0.280535	0.281762	0.27802	0.273077
0.29352	0.295823	0.298269	0.298282	0.296084	0.292913	0.290162	0.287789	0.285948	0.285366	0.286503	0.28752	0.28602	0.280978	0.273699	0.266127	0.259181	0.253152	0.249134	0.247964	0.249297	0.251488	0.252655	0.252036	0.249289	0.244026	0.237657	0.233034	0.230987	0.22823	0.224033	0.220944	0.22156	0.223537	0.224352	0.224354	0.224707	0.226115	0.228338	0.230242	0.23139	0.232136	0.234455	0.241299	0.254092	0.268323	0.278273	0.282137	0.283648	0.285564
0.260078	0.260288	0.258838	0.253143	0.244646	0.237066	0.232717	0.229967	0.228472	0.229252	0.232655	0.236012	0.238257	0.239529	0.238825	0.234942	0.22912	0.224743	0.224834	0.229923	0.237273	0.243113	0.245456	0.245048	0.243223	0.240217	0.236831	0.233881	0.231748	0.230417	0.230289	0.231298	0.232082	0.230473	0.226317	0.221926	0.219808	0.221802	0.2269	0.231817	0.233658	0.233226	0.234713	0.240588	0.248804	0.25549	0.259497	0.261596	0.262594	0.262797
0.266188	0.268662	0.267793	0.259029	0.245354	0.234	0.22982	0.230562	0.23355	0.237608	0.243501	0.252051	0.26531	0.281247	0.293355	0.295701	0.29069	0.286158	0.288774	0.298756	0.309765	0.314819	0.311727	0.303824	0.295909	0.290404	0.287034	0.282945	0.276609	0.270338	0.267425	0.267731	0.267186	0.263367	0.257933	0.253859	0.252686	0.255676	0.262127	0.26839	0.269449	0.265526	0.261661	0.261305	0.262317	0.262639	0.263392	0.26463	0.262166	0.253872
0.248659	0.252606	0.253973	0.248913	0.239595	0.231256	0.228958	0.233659	0.241967	0.249049	0.254744	0.265936	0.288665	0.317031	0.339514	0.34813	0.346729	0.34419	0.347749	0.357717	0.367657	0.370728	0.364986	0.353693	0.342364	0.334428	0.329208	0.322699	0.314435	0.308365	0.307685	0.309939	0.309852	0.306481	0.302752	0.300589	0.299568	0.300715	0.30673	0.315928	0.321665	0.321169	0.317696	0.314821	0.310878	0.305734	0.302567	0.300994	0.294286	0.280158
0.239982	0.24224	0.243587	0.243254	0.241964	0.240031	0.240577	0.248369	0.261181	0.270776	0.272874	0.274738	0.285044	0.301307	0.316473	0.326361	0.332839	0.337678	0.341491	0.345344	0.348393	0.347115	0.338735	0.325745	0.313974	0.306448	0.301388	0.295237	0.289392	0.287617	0.290043	0.29186	0.290121	0.28802	0.288203	0.289507	0.290618	0.294544	0.30664	0.326409	0.347056	0.362732	0.372083	0.375758	0.372913	0.365793	0.359547	0.355672	0.350942	0.344153
0.254703	0.253412	0.251676	0.2515	0.254531	0.259912	0.268304	0.282485	0.300524	0.314601	0.319341	0.317871	0.317219	0.319041	0.323143	0.330059	0.339749	0.347803	0.349441	0.346776	0.343535	0.338122	0.326197	0.309923	0.296292	0.288335	0.283507	0.278127	0.273237	0.27124	0.270611	0.26718	0.261005	0.258044	0.259592	0.261797	0.263057	0.267431	0.279526	0.298858	0.321889	0.345192	0.365996	0.381464	0.388508	0.387848	0.384367	0.383259	0.386695	0.393978
0.321829	0.316639	0.309888	0.304996	0.305415	0.311903	0.323334	0.337007	0.34975	0.356861	0.356561	0.350515	0.342941	0.335528	0.329318	0.32524	0.323139	0.321066	0.316897	0.31179	0.306416	0.298408	0.284996	0.269083	0.256682	0.249698	0.245706	0.24187	0.238362	0.236686	0.23624	0.235488	0.234017	0.233771	0.234569	0.234912	0.235246	0.237887	0.24405	0.25273	0.263294	0.276143	0.291256	0.306696	0.318067	0.322606	0.32238	0.32347	0.330565	0.342804
0.372872	0.366781	0.357983	0.348126	0.340086	0.336355	0.33686	0.33693	0.333207	0.32461	0.313383	0.301559	0.291183	0.282042	0.273056	0.26376	0.255015	0.249094	0.247369	0.24862	0.249083	0.245636	0.23819	0.230619	0.226628	0.225679	0.224669	0.222404	0.220346	0.221034	0.224274	0.228904	0.231822	0.230685	0.225804	0.220326	0.217322	0.21718	0.218303	0.219115	0.219419	0.220313	0.222973	0.227268	0.230714	0.231425	0.230061	0.230163	0.234309	0.240898
0.306172	0.305147	0.301113	0.292136	0.281011	0.271917	0.266021	0.259594	0.251227	0.2427	0.235992	0.229727	0.223372	0.217312	0.21063	0.201851	0.19216	0.186127	0.187318	0.193203	0.198195	0.199339	0.198665	0.200674	0.206799	0.21369	0.217034	0.216585	0.21538	0.218007	0.225462	0.236213	0.244933	0.246196	0.240255	0.233016	0.229303	0.228094	0.225629	0.220852	0.215241	0.209639	0.204056	0.198692	0.193671	0.189547	0.185916	0.183104	0.181534	0.179823
0.191225	0.191728	0.19101	0.187422	0.182661	0.179017	0.177092	0.176314	0.178532	0.185138	0.193884	0.199082	0.198946	0.19615	0.191847	0.184172	0.173818	0.165518	0.163534	0.16529	0.166183	0.165178	0.166074	0.172404	0.182334	0.190177	0.192952	0.192804	0.192942	0.197055	0.207784	0.224738	0.243259	0.255985	0.261305	0.264037	0.267791	0.269328	0.263369	0.251889	0.241834	0.234917	0.228365	0.220901	0.214472	0.210656	0.206603	0.19903	0.188378	0.176749
[truncated: 151 more columns]
