# Supplementary material for: Single-neuron correlates of visual consciousness in human lateral occipital complex
Source: Nat Commun. 2025 Dec 15;16:11008. doi: 10.1038/s41467-025-67077-w (PMC12705761; doi:10.1038/s41467-025-67077-w)
Supplement: Supplementary file 4 — Source Data [file 41467_2025_67077_MOESM4_ESM.zip › SourceData/Figure6C.xlsx]

## Sheet: A2.FaceStimulus.avg
0.214771
0.211758
0.210753
0.210329
0.208339
0.207809
0.209099
0.211307
0.21433
0.213986
0.210609
0.208874
0.206247
0.202912
0.201125
0.203581
0.207513
0.21021
0.210368
0.211578
0.212787
0.213053
0.211102
0.209609
0.20956
0.212882
0.217674
0.218695
0.222082
0.224747
0.228602
0.231003
0.230164
0.233141
0.2373
0.24121
0.245501
0.250128
0.253923
0.258338
0.260307
0.260936
0.259255
0.261663
0.265028
0.267027
0.268212
0.268642
0.267837
0.265473
0.264003
0.26696
0.264865
0.267232
0.265316
0.267502
0.271216
0.275586
0.276267
0.275724
0.277932
0.28419
0.293142
0.299645
0.304775
0.305646
0.303607
0.303362
0.304771
0.304642
0.304384
0.302201
0.297887
0.296413
0.297017
0.298837
0.297608
0.294354
0.291572
0.2889
0.288278
0.285205
0.28322
0.280348
0.278633
0.279043
0.280202
0.284684
0.284649
0.283682
0.280851
0.279928
0.279174
0.278488
0.278972
0.278899
0.280543
0.281829
0.28509
0.288039
0.289013
0.290034
0.292057
0.297704
0.301965
0.303334
0.303912
0.304125
0.305803
0.307228
0.309484
0.312607
0.313741
0.313559
0.311466
0.309173
0.305869
0.302085
0.297253
0.293268
0.291644
0.292703
0.292788
0.291097
0.28732
0.285243
0.282036
0.28194
0.27973
0.27888
0.277514
0.277891
0.276884
0.27572
0.27489
0.277921
0.277148
0.275924
0.276446
0.278374
0.279562
0.279332
0.277201
0.275676
0.275797
0.276667
0.277667
0.280666
0.281777
0.282875
0.282737
0.280936
0.276998
0.273053
0.269539
0.265765
0.265472
0.265628
0.265126
0.260408
0.254052
0.248407
0.242945
0.239393
0.236862
0.236868
0.236781
0.236492
0.234632
0.233671
0.232587
0.230092
0.225606
0.220134
0.217647
0.215939
0.215568
0.215006
0.214372
0.212808
0.211591
0.211441
0.21259
0.215003
0.216034
0.21657
0.21511
0.216264
0.220573
0.224572
0.227098
0.225352
0.224031
0.222257
0.220789
0.218618
0.216635
0.21565
0.214279
0.214663
0.213496

## Sheet: A2.FaceStimulus.se
0.0161203
0.015327
0.0152307
0.0155111
0.0157064
0.0155685
0.0157488
0.0161238
0.0166699
0.0165599
0.0163125
0.0161842
0.0163889
0.0162804
0.0163491
0.0166334
0.0172385
0.0175872
0.0176895
0.0175164
0.0171572
0.0166521
0.0162296
0.0161223
0.0161583
0.0162076
0.0163577
0.0162327
0.0160594
0.0157274
0.0158789
0.0159896
0.0161879
0.0159962
0.016069
0.0160941
0.016595
0.0170788
0.0175523
0.0181505
0.018353
0.0182094
0.0183729
0.019071
0.0200549
0.0206517
0.0211407
0.0212145
0.0212637
0.0214153
0.021279
0.021498
0.0217621
0.0222099
0.0220411
0.0218291
0.0215607
0.0214209
0.0213941
0.0213558
0.0211318
0.0213178
0.0221408
0.0227832
0.0228756
0.0226257
0.022297
0.0225129
0.0229017
0.0230191
0.0228737
0.0225648
0.0222918
0.0222141
0.0225295
0.0226346
0.022752
0.0223883
0.0221413
0.0221537
0.0223349
0.0222378
0.0218946
0.0217384
0.0215052
0.0215601
0.0215429
0.0218486
0.0217537
0.0216747
0.0213453
0.0212013
0.0208163
0.0204614
0.0203233
0.0202959
0.0203895
0.0201364
0.0198581
0.0196916
0.0196981
0.0198952
0.0203708
0.0210859
0.0215531
0.0215095
0.0216229
0.0220233
0.0223124
0.0224445
0.0227795
0.0235476
0.0242258
0.024753
0.0245167
0.0241522
0.0236847
0.0231258
0.0227374
0.0225267
0.0224328
0.0224799
0.0223544
0.0222538
0.0218752
0.0215797
0.0209031
0.0206788
0.0203862
0.0204797
0.0204452
0.0206692
0.0204105
0.02021
0.0200491
0.0200502
0.0200189
0.0199581
0.0195797
0.0195089
0.0193477
0.0193972
0.0192414
0.0191776
0.0189222
0.0187833
0.0188312
0.0188306
0.0187948
0.0189117
0.0189105
0.018903
0.018494
0.0182553
0.0177323
0.0173191
0.0171449
0.0173649
0.0176148
0.0173116
0.0166927
0.0162264
0.0157053
0.0155385
0.0155643
0.0158012
0.0159424
0.0159525
0.0159685
0.0160751
0.0163237
0.0160953
0.015252
0.0140507
0.0129649
0.0121934
0.0122726
0.0124947
0.0128181
0.0124544
0.0123496
0.0122501
0.0124622
0.0126874
0.0129414
0.0130673
0.0131486
0.0133
0.0140491
0.0147174
0.015668
0.0157011
0.015813
0.0156603
0.0158795
0.015726
0.0157974
0.0157865
0.0155175
0.0149931
0.0144788

## Sheet: A2.FaceStimulus.avg_fit
0.214302
0.214099
0.213897
0.213696
0.213496
0.213298
0.213103
0.21291
0.21272
0.212534
0.212353
0.212176
0.212003
0.211835
0.211671
0.211511
0.211356
0.211204
0.211056
0.210912
0.210772
0.210635
0.210502
0.210371
0.210244
0.21012
0.209999
0.209881
0.209765
0.209652
0.209541
0.209433
0.209327
0.209225
0.209128
0.209035
0.208947
0.208866
0.208792
0.208725
0.208667
0.208617
0.208577
0.208546
0.208526
0.208515
0.208516
0.208527
0.20855
0.208585
0.208632
0.208692
0.208763
0.208847
0.208941
0.209047
0.209163
0.209289
0.209424
0.209568
0.209721
0.209881
0.210049
0.210223
0.210401
0.210584
0.210769
0.210955
0.211141
0.211327
0.211511
0.211692
0.211869
0.21204
0.212203
0.212359
0.212504
0.212638
0.21276
0.212867
0.21296
0.213035
0.213093
0.213134
0.213157
0.213163
0.213152
0.213123
0.213076
0.213011
0.212929
0.212829
0.212711
0.212578
0.212429
0.212266
0.21209
0.211902
0.211702
0.211493
0.211275
0.211048
0.210814
0.210573
0.210326
0.210073
0.209815
0.209551
0.209283
0.209011
0.208736
0.208457
0.208176
0.207893
0.207608
0.207324
0.20704
0.206757
0.206476
0.206198
0.205923
0.205652
0.205387
0.205127
0.204875
0.204632
0.204399
0.204176
0.203966
0.20377
0.203588
0.203422
0.203273
0.203142
0.203028
0.202934
0.202858
0.202803
0.202768
0.202755
0.202764
0.202795
0.202849
0.202924
0.20302
0.203135
0.20327
0.203421
0.20359
0.203773
0.203972
0.204184
0.204408
0.204644
0.204888
0.205141
0.2054
0.205664
0.205931
0.206199
0.206468
0.206736
0.207001
0.207263
0.20752
0.207774
0.208021
0.208263
0.208498
0.208726
0.208945
0.209156
0.209358
0.209551
0.209735
0.209912
0.210081
0.210243
0.210398
0.210546
0.210689
0.210826
0.210958
0.211084
0.211205
0.211321
0.211432
0.211537
0.211637
0.211731
0.21182
0.211903
0.211981
0.212053
0.212119
0.212178
0.21223
0.212275
0.212313
0.212342
0.212364
0.212377
0.212381
0.212376
0.212363
0.212341
0.21231
0.212271
0.212224
0.212168
0.212104
0.212032
0.211952
0.211865
0.211772
0.211674
0.211573
0.211468
0.211362
0.211256
0.21115
0.211046
0.210944
0.210847
0.210754
0.210667
0.210588
0.210516
0.210455
0.210404
0.210364
0.210338
0.210325
0.210327
0.210343
0.210375
0.210423
0.210486
0.210566
0.210663
0.210777
0.210909
0.211059
0.211226
0.21141
0.211609
0.211822
0.212049
0.212289
0.21254
0.212802
0.213075
0.213355
0.213644
0.21394
0.21424
0.214546
0.214854
0.215164
0.215476
0.215787
0.216096
0.216403
0.216708
0.21701
0.217311
0.21761
0.217908
0.218205
0.218502
0.218799
0.219096
0.219394
0.219692
0.219991
0.22029
0.22059
0.22089
0.221189
0.221489
0.221789
0.222089
0.222388
0.222687
0.222984
0.223282
0.223578
0.223872
0.224166
0.224457
0.224747
0.225035
0.22532
0.225603
0.225883
0.226158
0.22643
0.226696
0.226957
0.227212
0.227461
0.227702
0.227935
0.228161
0.228379
0.22859
0.228794
0.228991
0.229182
0.229366
0.229544
0.229716
0.229883
0.230045
0.230205
0.230362
0.230519
0.230678
0.230839
0.231004
0.231175
0.231352
0.231539
0.231734
0.231939
0.232153
0.232377
0.232611
0.232855
0.23311
0.233375
0.233651
0.233938
0.234236
0.234544
0.234862
0.23519
0.235526
0.235871
0.236225
0.236586
0.236955
0.23733
0.237712
0.2381
0.238493
0.238893
0.239297
0.239707
0.240121
0.24054
0.240963
0.24139
0.24182
0.242253
0.242689
0.243128
0.243569
0.244012
0.244457
0.244903
0.245351
0.245799
0.246248
0.246697
0.247145
0.247593
0.248039
0.248484
0.248927
0.249368
0.249805
0.250239
0.25067
0.251096
0.251518
0.251935
0.252347
0.252753
0.253153
0.253547
0.253934
0.254313
0.254685
0.255049
0.255404
0.255748
0.256083
0.256407
0.256718
0.257018
0.257305
0.257577
0.257836
0.258081
0.258312
0.258529
0.258733
0.258923
0.2591
0.259264
0.259415
0.259554
0.259679
0.259794
0.259897
0.259991
0.260076
0.260153
0.260223
0.260287
0.260346
0.260401
0.260453
0.260502
0.260552
0.260602
0.260656
0.260713
0.260776
0.260845
0.260924
0.261012
0.261111
0.26122
0.261341
0.261472
0.261612
0.261763
0.261923
0.262093
0.262271
0.262458
0.262653
0.262856
0.263065
0.263279
0.263498
0.26372
0.263944
0.264169
0.264394
0.264618
0.26484
0.26506
0.265276
0.265488
0.265696
0.265899
0.266096
0.266286
0.26647
0.266646
0.266813
0.266972
0.267122
0.267263
0.267394
0.267516
0.267628
0.26773
0.267822
0.267903
0.267973
0.268032
0.26808
0.268117
0.268144
0.26816
0.268165
0.268159
0.268143
0.268116
0.268079
0.268032
0.267975
0.26791
0.267836
0.267754
0.267665
0.267569
0.267468
0.267361
0.267248
0.267132
0.267013
0.266892
0.26677
0.266649
0.266528
0.26641
0.266295
0.266185
0.26608
0.265981
0.265888
0.265802
0.265723
0.265652
0.265588
0.265533
0.265486
0.265448
0.265419
0.265399
0.265386
0.26538
0.265379
0.265382
0.265389
0.265399
0.265409
0.26542
0.26543
0.265439
0.265448
0.265457
0.265467
0.265478
0.26549
0.265504
0.265521
0.26554
0.265563
0.26559
0.26562
0.265652
0.265688
0.265726
0.265767
0.265809
0.265854
0.265901
0.265949
0.265999
0.266053
0.266111
0.266175
0.266245
0.266322
0.266409
0.266505
0.266612
0.266732
0.266863
0.267007
0.267162
0.267329
0.267508
0.267698
0.267898
0.26811
0.268331
0.268563
0.268805
0.269054
0.269311
0.269574
0.269842
0.270113
0.270387
0.270663
0.270938
0.271213
0.271485
0.271755
0.27202
0.27228
0.272534
0.272781
0.273019
0.273248
0.273467
0.273675
0.273871
0.274057
0.274233
0.2744
0.274559
0.274712
0.274859
0.275001
0.275139
0.275274
0.275408
0.275542
0.275678
0.275818
0.275964
0.276119
0.276284
0.276461
0.276653
0.27686
0.277085
0.277329
0.277592
0.277876
0.278181
0.278508
0.278859
0.279234
0.279635
0.280061
0.280513
0.280991
0.281494
0.282019
0.282567
0.283136
0.283725
0.284333
0.284959
0.285603
0.286261
0.286934
0.287617
0.288309
0.289008
0.28971
0.290415
0.29112
0.291822
0.292519
0.29321
0.293892
0.294564
0.295224
0.295872
0.296505
0.297122
0.297721
0.298301
0.298861
0.299399
0.299914
0.300406
0.300874
0.301317
0.301735
0.302128
0.302494
0.302832
0.303143
0.303426
0.303681
0.30391
0.304114
0.304293
0.304449
0.304583
0.304695
0.304787
0.30486
0.304914
0.304952
0.304975
0.304985
0.304984
0.304974
0.304955
0.304931
0.304903
0.304872
0.304841
0.304809
0.304778
0.304748
0.304719
0.304693
0.304668
0.304647
0.30463
0.304616
0.304607
0.304602
0.3046
0.3046
0.304603
0.304606
0.30461
0.304613
0.304615
0.304616
0.304613
0.304608
0.3046
0.304587
0.304569
0.304546
0.304517
0.304482
0.304439
0.304389
0.304331
0.304265
0.30419
0.304105
0.304012
0.303909
0.303795
0.303672
0.303538
0.303393
0.303237
0.30307
0.302893
0.302707
0.302513
0.30231
0.302101
0.301884
0.301663
0.301436
0.301204
0.30097
0.300734
0.300498
0.300264
0.300032
0.299805
0.299584
0.29937
0.299165
0.29897
0.298786
0.298614
0.298453
0.298304
0.298167
0.298042
0.29793
0.297831
0.297745
0.297672
0.297613
0.297565
0.297528
0.297501
0.297482
0.297472
0.297468
0.29747
0.297476
0.297487
0.297499
0.297513
0.297526
0.297538
0.297545
0.297548
0.297545
0.297533
0.297512
0.297481
0.297438
0.297383
0.297317
0.297239
0.297149
0.297047
0.296932
0.296805
0.296665
0.296512
0.296347
0.296171
0.295983
0.295786
0.29558
0.295366
0.295145
0.294917
0.294683
0.294445
0.294202
0.293956
0.293707
0.293456
0.293204
0.29295
0.292696
0.292443
0.29219
0.291939
0.29169
0.291443
0.291199
0.290956
0.290716
0.290479
0.290245
0.290013
0.289785
0.28956
0.289338
0.289118
0.2889
0.288683
0.288467
0.288251
0.288034
0.287816
0.287596
0.287374
0.287149
0.286922
0.286692
0.28646
0.286226
0.28599
0.285753
0.285515
0.285275
0.285034
0.284793
0.284551
0.284309
0.284067
0.283826
0.283585
0.283345
0.283106
0.282869
0.282634
0.282401
0.282171
0.281944
0.281723
0.281506
0.281296
0.281093
0.280898
0.280711
0.280533
0.280366
0.280209
0.280063
0.279929
0.279808
0.279699
0.279603
0.279522
0.279455
0.279403
0.279366
0.279345
0.279339
0.279348
0.279371
0.279409
0.279461
0.279526
0.279606
0.279699
0.279806
0.279925
0.280055
0.280197
0.280348
0.280508
0.280676
0.280852
0.281034
0.281222
0.281415
0.281611
0.281807
0.282003
0.282196
0.282385
0.282568
0.282743
0.282907
0.283061
0.2832
0.283327
0.283439
0.283538
0.283622
0.283692
0.283748
0.283788
0.283813
0.283823
0.283818
0.283798
0.283764
0.283716
0.283655
0.283582
0.283497
0.283401
0.283294
0.283177
0.283051
0.282916
0.282774
0.282627
0.282474
0.282317
0.282158
0.281997
0.281835
0.281674
0.281515
0.281357
0.281202
0.281049
0.280899
0.280753
0.28061
0.28047
0.280335
0.280204
0.280078
0.279956
0.27984
0.279728
0.279621
0.279519
0.279422
0.27933
0.279242
0.27916
0.279083
0.279012
0.278945
0.278884
0.278828
0.278777
0.278732
0.278693
0.278659
0.278631
0.278608
0.278591
0.27858
0.278575
0.278574
0.27858
0.27859
0.278606
0.278627
0.278653
0.278684
0.278721
0.278762
0.27881
0.278863
0.278922
0.278988
0.279061
0.27914
0.279226
0.27932
0.279421
0.279529
0.279644
0.279766
0.279895
0.28003
0.280172
0.280321
0.280476
0.280637
0.280805
0.280978
0.281158
0.281343
0.281534
0.281731
0.281934
0.282141
0.282355
0.282573
0.282796
0.283024
0.283255
0.283488
0.283724
0.283961
0.284198
0.284436
0.284673
0.284908
0.285141
0.285373
0.285601
0.285826
0.286048
0.286266
0.28648
0.286689
0.286893
0.287092
0.287285
0.287474
0.28766
0.287842
0.288021
0.288199
0.288376
0.288552
0.288728
0.288905
0.289083
0.289264
0.289448
0.289636
0.289829
0.290028
0.290234
0.290447
0.290669
0.290899
0.29114
0.29139
0.291651
0.291921
0.292202
0.292493
0.292794
0.293106
0.293429
0.293762
0.294105
0.294457
0.294817
0.295182
0.295552
0.295924
0.296299
0.296673
0.297046
0.297416
0.297783
0.298144
0.298499
0.298847
0.299187
0.299518
0.299838
0.300147
0.300445
0.300728
0.300998
0.301255
0.301498
0.301728
0.301946
0.302151
0.302344
0.302525
0.302694
0.302853
0.303
0.303137
0.303265
0.303385
0.303497
0.303602
0.303701
0.303795
0.303884
0.30397
0.304053
0.304134
0.304213
0.304292
0.304372
0.304452
0.304534
0.304618
0.304706
0.304797
0.304894
0.304995
0.305101
0.305212
0.305328
0.30545
0.305577
0.305709
0.305847
0.305991
0.30614
0.306296
0.306457
0.306623
0.306796
0.306974
0.307157
0.307346
0.307541
0.30774
0.307946
0.308155
0.30837
0.308587
0.308808
0.309032
0.309258
0.309485
0.309713
0.309942
0.310171
0.310398
0.310624
0.310847
0.311066
0.311279
0.311487
0.311688
0.311881
0.312066
0.31224
0.312404
0.312558
0.312701
0.312832
0.312951
0.313057
0.313151
0.313231
0.313298
0.31335
0.313388
0.313412
0.313422
0.313417
0.313399
0.313366
0.313318
0.313257
0.313181
0.313091
0.312987
0.31287
0.312739
0.312596
0.31244
0.312272
0.312092
0.311901
0.3117
0.311487
0.311265
0.311032
0.310789
0.310536
0.310274
0.310002
0.309721
0.309431
0.309131
0.308823
0.308507
0.308182
0.307849
0.307508
0.30716
0.306804
0.306442
0.306073
0.305697
0.305316
0.304928
0.304536
0.304139
0.303737
0.303332
0.302924
0.302514
0.302101
0.301686
0.301271
0.300856
0.300441
0.300028
0.299618
0.299212
0.298811
0.298416
0.298028
0.297648
0.297277
0.296916
0.296565
0.296226
0.295898
0.295584
0.295283
0.294996
0.294724
0.294469
0.294229
0.294006
0.2938
0.293609
0.293434
0.293274
0.293128
0.292997
0.292881
0.292777
0.292688
0.29261
0.292544
0.292487
0.292437
0.292395
0.292358
0.292324
0.292293
0.292263
0.292232
0.292199
0.292164
0.292124
0.292081
0.292031
0.291975
0.291911
0.291838
0.291755
0.291662
0.291558
0.291443
0.291317
0.29118
0.291032
0.290874
0.290704
0.290524
0.290334
0.290133
0.289922
0.289702
0.289474
0.289239
0.288998
0.288751
0.2885
0.288245
0.287988
0.287729
0.28747
0.287209
0.286949
0.286689
0.28643
0.286172
0.285916
0.285662
0.28541
0.285162
0.284916
0.284674
0.284437
0.284203
0.283975
0.283752
0.283535
0.283324
0.28312
0.282922
0.282732
0.282548
0.28237
0.282198
0.282031
0.281868
0.281709
0.281553
0.2814
0.28125
0.281101
0.280955
0.280811
0.280669
0.280529
0.280392
0.280258
0.280126
0.279998
0.279872
0.279749
0.279629
0.279512
0.279398
0.279286
0.279178
0.279072
0.278968
0.278868
0.278769
0.278673
0.27858
0.278489
0.278401
0.278315
0.278231
0.278151
0.278073
0.277998
0.277925
0.277855
0.277787
0.277722
0.277658
0.277594
0.277532
0.27747
0.277408
0.277346
0.277283
0.277219
0.277154
0.277088
0.277022
0.276955
0.276888
0.276822
0.276756
0.27669
0.276626
0.276562
0.2765
0.276439
0.276381
0.276326
0.276274
0.276226
0.276182
0.276143
0.276108
0.27608
0.276057
0.27604
0.276028
0.276023
0.276023
0.276029
0.276042
0.276061
0.276086
0.276117
0.276153
0.276194
0.276237
0.276283
0.276329
0.276376
0.27642
0.276463
0.276502
0.276536
0.276566
0.276591
0.276613
0.276631
0.276646
0.276658
0.276667
0.276674
0.276678
0.276681
0.276682
0.276684
0.276685
0.276688
0.276693
0.2767
0.27671
0.276725
0.276745
0.27677
0.276801
0.276838
0.27688
0.276928
0.276982
0.277041
0.277105
0.277175
0.27725
0.27733
0.277415
0.277503
0.277595
0.277688
0.277782
0.277877
0.27797
0.278063
0.278153
0.278239
0.278322
0.2784
0.278473
0.278539
0.278599
0.278652
0.278697
0.278733
0.27876
0.278777
0.278783
0.27878
0.278767
0.278744
0.278711
0.278669
0.278617
0.278556
0.278486
0.278407
0.27832
0.278225
0.278123
0.278016
0.277905
0.27779
0.277672
0.277553
0.277433
0.277314
0.277196
0.277079
0.276966
0.276856
0.276751
0.276651
0.276557
0.27647
0.27639
0.276318
0.276256
0.276202
0.276157
0.276122
0.276095
0.276078
0.276071
0.276073
0.276085
0.276107
0.276138
0.27618
0.27623
0.27629
0.276359
0.276438
0.276525
0.27662
0.276724
0.276836
0.276957
0.277085
0.27722
0.277363
0.277512
0.277669
0.277831
0.278
0.278174
0.278354
0.278539
0.278727
0.278919
0.279113
0.279309
0.279505
0.2797
0.279895
0.280087
0.280276
0.280461
0.280642
0.280819
0.28099
0.281156
0.281316
0.28147
0.281617
0.281757
0.281888
0.282012
0.282128
0.282234
0.28233
0.282417
0.282493
0.282557
0.282611
0.282652
0.28268
0.282696
0.282698
0.282687
0.282661
0.282622
0.282568
0.282499
0.282415
0.282315
0.2822
0.282069
0.281923
0.281761
0.281583
0.281391
0.281184
0.280962
0.280726
0.280475
0.28021
0.279932
0.279641
0.279337
0.279023
0.278698
0.278364
0.278022
0.277671
0.277314
0.276951
0.276583
0.276211
0.275835
0.275457
0.275077
0.274696
0.274315
0.273935
0.273557
0.273181
0.272809
0.272441
0.272077
0.271719
0.271368
0.271022
0.270685
0.270356
0.270035
0.269724
0.269423
0.269133
0.268854
0.268587
0.268332
0.268089
0.267859
0.267643
0.267441
0.267254
0.267081
0.266923
0.266777
0.266643
0.26652
0.266407
0.266304
0.266208
0.266119
0.266036
0.265958
0.265884
0.265811
0.265739
0.265666
0.26559
0.265509
0.265423
0.26533
0.265227
0.265114
0.26499
0.264853
0.264702
0.264535
0.264353
0.264153
0.263934
0.263696
0.263437
0.263157
0.262855
0.262531
0.262187
0.261824
0.26144
0.261038
0.260618
0.26018
0.259725
0.259253
0.258765
0.258264
0.257749
0.257223
0.256687
0.256141
0.255588
0.255029
0.254464
0.253895
0.253324
0.252751
0.252177
0.251603
0.251031
0.25046
0.249893
0.24933
0.248773
0.248221
0.247677
0.24714
0.246612
0.246093
0.245585
0.245087
0.244601
0.244128
0.243667
0.243221
0.242789
0.242372
0.241969
0.241581
0.241209
0.240851
0.240509
0.240183
0.239873
0.239578
0.2393
0.239038
0.238791
0.238559
0.238343
0.238142
0.237956
0.237785
0.237628
0.237485
0.237356
0.23724
0.237136
0.237043
0.23696
0.236886
0.236821
0.236763
0.236712
0.236667
0.236627
0.23659
0.236558
0.236528
0.236501
0.236475
0.236449
0.236424
0.236398
0.23637
0.236341
0.236309
0.236274
0.236237
0.236197
0.236153
0.236105
0.236053
0.235996
0.235935
0.235869
0.235798
0.235722
0.235643
0.235559
0.235471
0.23538
0.235285
0.235187
0.235085
0.234981
0.234873
0.234761
0.234646
0.234526
0.234401
0.234272
0.234137
0.233997
0.233851
0.233699
0.23354
0.233374
0.233201
0.233019
0.232828
0.232628
0.232418
0.232198
0.231967
0.231724
0.231471
0.231206
0.23093
0.230642
0.230343
0.230033
0.229712
0.22938
0.229036
0.228682
0.228317
0.227943
0.227562
0.227173
0.226777
0.226377
0.225972
0.225564
0.225153
0.22474
0.224328
0.223916
0.223507
0.223102
0.222701
0.222307
0.22192
0.221542
0.221173
0.220816
0.220471
0.220136
0.219813
0.219502
0.219203
0.218916
0.218642
0.21838
0.21813
0.217894
0.217669
0.217457
0.217257
0.217068
0.21689
0.216722
0.216566
0.216419
0.216282
0.216154
0.216035
0.215923
0.215819
0.215722
0.21563
0.215543
0.215461
0.215383
0.215308
0.215235
0.215164
0.215094
0.215026
0.214958
0.214891
0.214823
0.214754
0.214684
0.214613
0.214539
0.214464
0.214386
0.214306
0.214224
0.214139
0.214052
0.213963
0.213871
0.213776
0.213679
0.21358
0.213479
0.213377
0.213275
0.213173
0.213071
0.21297
0.212871
0.212774
0.212679
0.212588
0.212501
0.212418
0.212339
0.212267
0.2122
0.21214
0.212087
0.212042
0.212005
0.211977
0.211957
0.211946
0.211944
0.211951
0.211968
0.211993
0.212028
0.212072
0.212126
0.212189
0.212261
0.212341
0.212428
0.212523
0.212625
0.212733
0.212846
0.212965
0.213089
0.213216
0.213346
0.213479
0.213612
0.213746
0.21388
0.214011
0.214141
0.214267
0.214389
0.214507
0.214619
0.214727
0.21483
0.214927
0.215019
0.215105
0.215185
0.215259
0.215327
0.215388
0.215445
0.215496
0.215543
0.215586
0.215626
0.215663
0.215698
0.215732
0.215764
0.215796
0.21583
0.215867
0.215907
0.215953
0.216006
0.216067
0.216138
0.21622
0.216313
0.21642
0.21654
0.216673
0.21682
0.216981
0.217156
0.217345
0.217549
0.217768
0.218001
0.218249
0.21851
0.218783
0.219066
0.219358
0.219657
0.219963
0.220274
0.220588
0.220905
0.221223
0.22154
0.221854
0.222165
0.222471
0.22277
0.223061
0.223343
0.223613
0.223871
0.224114
0.224344
0.224558
0.224756
0.224938
0.225103
0.225249
0.225377
0.225486
0.225575
0.225644
0.225694
0.225726
0.22574
0.225738
0.22572
0.225688
0.225641
0.225581
0.225509
0.225426
0.225332
0.225227
0.225113
0.22499
0.22486
0.224721
0.224576
0.224425
0.224268
0.224107
0.22394
0.22377
0.223596
0.223419
0.223238
0.223055
0.22287
0.222682
0.222494
0.222304
0.222113
0.221921
0.221728
0.221534
0.221339
0.221144
0.220948
0.220751
0.220554
0.220357
0.22016
0.219962
0.219766
0.21957
0.219375
0.219182
0.21899
0.2188
0.218612
0.218426
0.218243
0.218063
0.217885
0.217711
0.217541
0.217374
0.217211
0.217052
0.216898
0.216749
0.216603
0.216463
0.216327
0.216195
0.216067
0.215944
0.215825
0.21571
0.215599
0.215492
0.21539
0.215291
0.215196
0.215105
0.215019
0.214936
0.214857
0.214782
0.21471
0.214643
0.214578
0.214517
0.214458
0.214401
0.214346
0.214292
0.214238
0.214185
0.214131
[truncated: 10 more rows]

## Sheet: A2.FaceStimulus.se_fit
0.0161203
0.0161203
0.0161203
0.0161203
0.0161203
0.0161203
0.016041
0.0159616
0.0158823
0.015803
0.0157236
0.0156443
0.015565
0.0154857
0.0154063
0.015327
0.0153174
0.0153077
0.0152981
0.0152885
0.0152788
0.0152692
0.0152596
0.0152499
0.0152403
0.0152307
0.0152587
0.0152868
0.0153148
0.0153428
0.0153709
0.0153989
0.015427
0.015455
0.015483
0.0155111
0.0155306
0.0155501
0.0155697
0.0155892
0.0156087
0.0156283
0.0156478
0.0156673
0.0156869
0.0157064
0.0156926
0.0156788
0.015665
0.0156512
0.0156374
0.0156237
0.0156099
0.0155961
0.0155823
0.0155685
0.0155865
0.0156046
0.0156226
0.0156406
0.0156587
0.0156767
0.0156947
0.0157128
0.0157308
0.0157488
0.0157863
0.0158238
0.0158613
0.0158988
0.0159363
0.0159738
0.0160113
0.0160488
0.0160863
0.0161238
0.0161784
0.016233
0.0162876
0.0163422
0.0163968
0.0164514
0.016506
0.0165607
0.0166153
0.0166699
0.0166589
0.0166479
0.0166369
0.0166259
0.0166149
0.0166039
0.0165929
0.0165819
0.0165709
0.0165599
0.0165352
0.0165104
0.0164857
0.0164609
0.0164362
0.0164115
0.0163867
0.016362
0.0163373
0.0163125
0.0162997
0.0162869
0.016274
0.0162612
0.0162484
0.0162355
0.0162227
0.0162099
0.016197
0.0161842
0.0162047
0.0162252
0.0162456
0.0162661
0.0162866
0.016307
0.0163275
0.016348
0.0163684
0.0163889
0.016378
0.0163672
0.0163563
0.0163455
0.0163346
0.0163238
0.0163129
0.0163021
0.0162912
0.0162804
0.0162872
0.0162941
0.016301
0.0163079
0.0163148
0.0163216
0.0163285
0.0163354
0.0163423
0.0163491
0.0163776
0.016406
0.0164344
0.0164629
0.0164913
0.0165197
0.0165482
0.0165766
0.016605
0.0166334
0.0166939
0.0167544
0.0168149
0.0168754
0.0169359
0.0169964
0.0170569
0.0171175
0.017178
0.0172385
0.0172733
0.0173082
0.0173431
0.017378
0.0174128
0.0174477
0.0174826
0.0175175
0.0175523
0.0175872
0.0175975
0.0176077
0.0176179
0.0176282
0.0176384
0.0176486
0.0176588
0.0176691
0.0176793
0.0176895
0.0176722
0.0176549
0.0176376
0.0176203
0.017603
0.0175857
0.0175683
0.017551
0.0175337
0.0175164
0.0174805
0.0174446
0.0174086
0.0173727
0.0173368
0.0173009
0.017265
0.0172291
0.0171932
0.0171572
0.0171067
0.0170562
0.0170057
0.0169552
0.0169047
0.0168542
0.0168037
0.0167531
0.0167026
0.0166521
0.0166099
0.0165676
0.0165254
0.0164831
0.0164409
0.0163986
0.0163564
0.0163141
0.0162719
0.0162296
0.0162189
0.0162082
0.0161974
0.0161867
0.0161759
0.0161652
0.0161545
0.0161437
0.016133
0.0161223
0.0161259
0.0161295
0.0161331
0.0161367
0.0161403
0.0161439
0.0161475
0.0161511
0.0161547
0.0161583
0.0161632
0.0161682
0.0161731
0.016178
0.016183
0.0161879
0.0161928
0.0161978
0.0162027
0.0162076
0.0162226
0.0162376
0.0162526
0.0162676
0.0162827
0.0162977
0.0163127
0.0163277
0.0163427
0.0163577
0.0163452
0.0163327
0.0163202
0.0163077
0.0162952
0.0162827
0.0162702
0.0162577
0.0162452
0.0162327
0.0162154
0.016198
0.0161807
0.0161634
0.016146
0.0161287
0.0161114
0.0160941
0.0160767
0.0160594
0.0160262
0.015993
0.0159598
0.0159266
0.0158934
0.0158602
0.015827
0.0157938
0.0157606
0.0157274
0.0157426
0.0157577
0.0157729
0.015788
0.0158032
0.0158183
0.0158335
0.0158486
0.0158638
0.0158789
0.01589
0.0159011
0.0159121
0.0159232
0.0159343
0.0159453
0.0159564
0.0159675
0.0159785
0.0159896
0.0160094
0.0160292
0.0160491
0.0160689
0.0160887
0.0161086
0.0161284
0.0161482
0.0161681
0.0161879
0.0161687
0.0161496
0.0161304
0.0161112
0.0160921
0.0160729
0.0160537
0.0160346
0.0160154
0.0159962
0.0160035
0.0160108
0.0160181
0.0160253
0.0160326
0.0160399
0.0160472
0.0160545
0.0160617
0.016069
0.0160715
0.016074
0.0160766
0.0160791
0.0160816
0.0160841
0.0160866
0.0160891
0.0160916
0.0160941
0.0161442
0.0161943
0.0162444
0.0162945
0.0163446
0.0163947
0.0164447
0.0164948
0.0165449
0.016595
0.0166434
0.0166918
0.0167402
0.0167885
0.0168369
0.0168853
0.0169337
0.0169821
0.0170304
0.0170788
0.0171262
0.0171735
0.0172209
0.0172682
0.0173156
0.0173629
0.0174103
0.0174576
0.017505
0.0175523
0.0176121
0.017672
0.0177318
0.0177916
0.0178514
0.0179112
0.017971
0.0180308
0.0180907
0.0181505
0.0181707
0.018191
0.0182112
0.0182315
0.0182518
0.018272
0.0182923
0.0183125
0.0183328
0.018353
0.0183387
0.0183243
0.0183099
0.0182956
0.0182812
0.0182668
0.0182525
0.0182381
0.0182237
0.0182094
0.0182257
0.0182421
0.0182584
0.0182748
0.0182911
0.0183075
0.0183238
0.0183402
0.0183565
0.0183729
0.0184427
0.0185125
0.0185823
0.0186521
0.0187219
0.0187917
0.0188615
0.0189313
0.0190011
0.019071
0.0191694
0.0192678
0.0193662
0.0194646
0.019563
0.0196613
0.0197597
0.0198581
0.0199565
0.0200549
0.0201146
0.0201743
0.020234
0.0202936
0.0203533
0.020413
0.0204727
0.0205324
0.020592
0.0206517
0.0207006
0.0207495
0.0207984
0.0208473
0.0208962
0.0209451
0.020994
0.0210429
0.0210918
0.0211407
0.0211481
0.0211555
0.0211629
0.0211703
0.0211776
0.021185
0.0211924
0.0211998
0.0212071
0.0212145
0.0212194
0.0212244
0.0212293
0.0212342
0.0212391
0.021244
0.0212489
0.0212539
0.0212588
0.0212637
0.0212789
0.021294
0.0213092
0.0213243
0.0213395
0.0213547
0.0213698
0.021385
0.0214001
0.0214153
0.0214017
0.021388
0.0213744
0.0213608
0.0213472
0.0213335
0.0213199
0.0213063
0.0212926
0.021279
0.0213009
0.0213228
0.0213447
0.0213666
0.0213885
0.0214104
0.0214323
0.0214542
0.0214761
0.021498
0.0215244
0.0215508
0.0215772
0.0216036
0.0216301
0.0216565
0.0216829
0.0217093
0.0217357
0.0217621
0.0218069
0.0218517
0.0218965
0.0219412
0.021986
0.0220308
0.0220756
0.0221204
0.0221651
0.0222099
0.022193
0.0221761
0.0221593
0.0221424
0.0221255
0.0221086
0.0220917
0.0220748
0.022058
0.0220411
0.0220199
0.0219987
0.0219775
0.0219563
0.0219351
0.0219139
0.0218927
0.0218715
0.0218503
0.0218291
0.0218023
0.0217754
0.0217486
0.0217217
0.0216949
0.0216681
0.0216412
0.0216144
0.0215875
0.0215607
0.0215467
0.0215327
0.0215188
0.0215048
0.0214908
0.0214768
0.0214629
0.0214489
0.0214349
0.0214209
0.0214183
0.0214156
0.0214129
0.0214102
0.0214075
0.0214048
0.0214021
0.0213994
0.0213968
0.0213941
0.0213903
0.0213864
0.0213826
0.0213788
0.021375
0.0213711
0.0213673
0.0213635
0.0213597
0.0213558
0.0213334
0.021311
0.0212886
0.0212662
0.0212438
0.0212214
0.021199
0.0211766
0.0211542
0.0211318
0.0211504
0.021169
0.0211876
0.0212062
0.0212248
0.0212434
0.021262
0.0212806
0.0212992
0.0213178
0.0214001
0.0214824
0.0215647
0.021647
0.0217293
0.0218116
0.0218939
0.0219762
0.0220585
0.0221408
0.022205
0.0222693
0.0223335
0.0223978
0.022462
0.0225263
0.0225905
0.0226548
0.022719
0.0227832
0.0227925
0.0228017
0.0228109
0.0228202
0.0228294
0.0228386
0.0228479
0.0228571
0.0228664
0.0228756
0.0228506
0.0228256
0.0228006
0.0227757
0.0227507
0.0227257
0.0227007
0.0226757
0.0226507
0.0226257
0.0225929
0.02256
0.0225271
0.0224943
0.0224614
0.0224285
0.0223956
0.0223628
0.0223299
0.022297
0.0223186
0.0223402
0.0223618
0.0223834
0.022405
0.0224266
0.0224482
0.0224697
0.0224913
0.0225129
0.0225518
0.0225907
0.0226296
0.0226684
0.0227073
0.0227462
0.022785
0.0228239
0.0228628
0.0229017
0.0229134
0.0229252
0.0229369
0.0229487
0.0229604
0.0229721
0.0229839
0.0229956
0.0230074
0.0230191
0.0230046
0.02299
0.0229755
0.0229609
0.0229464
0.0229319
0.0229173
0.0229028
0.0228882
0.0228737
0.0228428
0.0228119
0.022781
0.0227501
0.0227193
0.0226884
0.0226575
0.0226266
0.0225957
0.0225648
0.0225375
0.0225102
0.0224829
0.0224556
0.0224283
0.022401
0.0223737
0.0223464
0.0223191
0.0222918
0.022284
0.0222762
0.0222684
0.0222607
0.0222529
0.0222451
0.0222374
0.0222296
0.0222218
0.0222141
0.0222456
0.0222771
0.0223087
0.0223402
0.0223718
0.0224033
0.0224348
0.0224664
0.0224979
0.0225295
0.02254
0.0225505
0.022561
0.0225715
0.022582
0.0225925
0.0226031
0.0226136
0.0226241
0.0226346
0.0226463
0.0226581
0.0226698
0.0226816
0.0226933
0.022705
0.0227168
0.0227285
0.0227402
0.022752
0.0227156
0.0226793
0.0226429
0.0226065
0.0225702
0.0225338
0.0224974
0.0224611
0.0224247
0.0223883
0.0223636
0.0223389
0.0223142
0.0222895
0.0222648
0.0222401
0.0222154
0.0221907
0.022166
0.0221413
0.0221425
0.0221438
0.022145
0.0221463
0.0221475
0.0221487
0.02215
0.0221512
0.0221524
0.0221537
0.0221718
0.0221899
0.022208
0.0222261
0.0222443
0.0222624
0.0222805
0.0222986
0.0223167
0.0223349
0.0223252
0.0223154
0.0223057
0.022296
0.0222863
0.0222766
0.0222669
0.0222572
0.0222475
0.0222378
0.0222035
0.0221692
0.0221349
0.0221005
0.0220662
0.0220319
0.0219976
0.0219633
0.021929
0.0218946
0.021879
0.0218634
0.0218478
0.0218322
0.0218165
0.0218009
0.0217853
0.0217697
0.0217541
0.0217384
0.0217151
0.0216918
0.0216685
0.0216452
0.0216218
0.0215985
0.0215752
0.0215519
0.0215285
0.0215052
0.0215107
0.0215162
0.0215217
0.0215272
0.0215326
0.0215381
0.0215436
0.0215491
0.0215546
0.0215601
0.0215583
0.0215566
0.0215549
0.0215532
0.0215515
0.0215498
0.0215481
0.0215464
0.0215446
0.0215429
0.0215735
0.0216041
0.0216346
0.0216652
0.0216958
0.0217263
0.0217569
0.0217874
0.021818
0.0218486
0.0218391
0.0218296
0.0218201
0.0218106
0.0218011
0.0217917
0.0217822
0.0217727
0.0217632
0.0217537
0.0217458
0.0217379
0.02173
0.0217221
0.0217142
0.0217063
0.0216984
0.0216905
0.0216826
0.0216747
0.0216418
0.0216089
0.0215759
0.021543
0.02151
0.0214771
0.0214441
0.0214112
0.0213783
0.0213453
0.0213309
0.0213165
0.0213021
0.0212877
0.0212733
0.0212589
0.0212445
0.0212301
0.0212157
0.0212013
0.0211628
0.0211243
0.0210858
0.0210473
0.0210088
0.0209703
0.0209318
0.0208933
0.0208548
0.0208163
0.0207808
0.0207453
0.0207098
0.0206743
0.0206388
0.0206034
0.0205679
0.0205324
0.0204969
0.0204614
0.0204476
0.0204338
0.02042
0.0204062
0.0203924
0.0203786
0.0203648
0.0203509
0.0203371
0.0203233
0.0203206
0.0203178
0.0203151
0.0203124
0.0203096
0.0203069
0.0203042
0.0203014
0.0202987
0.0202959
0.0203053
0.0203146
0.020324
0.0203333
0.0203427
0.0203521
0.0203614
0.0203708
0.0203801
0.0203895
0.0203642
0.0203388
0.0203135
0.0202882
0.0202629
0.0202376
0.0202123
0.020187
0.0201617
0.0201364
0.0201085
0.0200807
0.0200529
0.0200251
0.0199972
0.0199694
0.0199416
0.0199137
0.0198859
0.0198581
0.0198414
0.0198248
0.0198081
0.0197915
0.0197748
0.0197582
0.0197415
0.0197249
0.0197082
0.0196916
0.0196922
0.0196929
0.0196935
0.0196942
0.0196948
0.0196955
0.0196961
0.0196968
0.0196974
0.0196981
0.0197178
0.0197375
0.0197572
0.0197769
0.0197966
0.0198164
0.0198361
0.0198558
0.0198755
0.0198952
0.0199428
0.0199904
0.0200379
0.0200855
0.020133
0.0201806
0.0202282
0.0202757
0.0203233
0.0203708
0.0204423
0.0205138
0.0205853
0.0206568
0.0207284
0.0207999
0.0208714
0.0209429
0.0210144
0.0210859
0.0211326
0.0211793
0.021226
0.0212728
0.0213195
0.0213662
0.0214129
0.0214597
0.0215064
0.0215531
0.0215487
0.0215444
0.02154
0.0215356
0.0215313
0.0215269
0.0215226
0.0215182
0.0215138
0.0215095
0.0215208
0.0215322
0.0215435
0.0215549
0.0215662
0.0215776
0.0215889
0.0216003
0.0216116
0.0216229
0.021663
0.021703
0.0217431
0.0217831
0.0218231
0.0218632
0.0219032
0.0219433
0.0219833
0.0220233
0.0220522
0.0220812
0.0221101
0.022139
0.0221679
0.0221968
0.0222257
0.0222546
0.0222835
0.0223124
0.0223256
0.0223389
0.0223521
0.0223653
0.0223785
0.0223917
0.0224049
0.0224181
0.0224313
0.0224445
0.022478
0.0225115
0.022545
0.0225785
0.022612
0.0226455
0.022679
0.0227125
0.022746
0.0227795
0.0228563
0.0229332
0.02301
0.0230868
0.0231636
0.0232404
0.0233172
0.023394
0.0234708
0.0235476
0.0236155
0.0236833
0.0237511
0.0238189
0.0238867
0.0239545
0.0240223
0.0240902
0.024158
0.0242258
0.0242785
0.0243312
0.0243839
0.0244367
0.0244894
0.0245421
0.0245948
0.0246475
0.0247003
0.024753
0.0247293
0.0247057
0.0246821
0.0246584
0.0246348
0.0246112
0.0245876
0.0245639
0.0245403
0.0245167
0.0244802
0.0244438
0.0244073
0.0243709
0.0243345
0.024298
0.0242616
0.0242251
0.0241887
0.0241522
0.0241055
0.0240587
0.024012
0.0239652
0.0239185
0.0238717
0.0238249
0.0237782
0.0237314
0.0236847
0.0236288
0.0235729
0.023517
0.0234611
0.0234052
0.0233493
0.0232935
0.0232376
0.0231817
0.0231258
0.023087
0.0230481
0.0230093
0.0229704
0.0229316
0.0228928
0.0228539
0.0228151
0.0227762
0.0227374
0.0227163
0.0226952
0.0226742
0.0226531
0.022632
0.022611
0.0225899
0.0225688
0.0225477
0.0225267
0.0225173
0.0225079
0.0224985
0.0224891
0.0224797
0.0224704
0.022461
0.0224516
0.0224422
0.0224328
0.0224376
0.0224423
0.022447
0.0224517
0.0224564
0.0224611
0.0224658
0.0224705
0.0224752
0.0224799
0.0224674
0.0224548
0.0224423
0.0224297
0.0224172
0.0224046
0.0223921
0.0223795
0.022367
0.0223544
0.0223444
0.0223343
0.0223243
0.0223142
0.0223041
0.0222941
0.022284
0.022274
0.0222639
0.0222538
0.022216
0.0221781
0.0221403
0.0221024
0.0220645
0.0220267
0.0219888
0.0219509
0.0219131
0.0218752
0.0218457
0.0218161
0.0217866
0.021757
0.0217274
0.0216979
0.0216683
0.0216388
0.0216092
0.0215797
0.021512
0.0214444
0.0213767
0.0213091
0.0212414
0.0211737
0.0211061
0.0210384
0.0209708
0.0209031
0.0208807
0.0208582
0.0208358
0.0208134
0.0207909
0.0207685
0.0207461
0.0207236
0.0207012
0.0206788
0.0206495
0.0206203
0.020591
0.0205617
0.0205325
0.0205032
0.020474
0.0204447
0.0204154
0.0203862
0.0203955
0.0204049
0.0204142
0.0204236
0.020433
0.0204423
0.0204517
0.020461
0.0204704
0.0204797
0.0204763
0.0204728
0.0204694
0.0204659
0.0204625
0.020459
0.0204556
0.0204521
0.0204487
0.0204452
0.0204676
0.02049
0.0205124
0.0205348
0.0205572
0.0205796
0.020602
0.0206244
0.0206468
0.0206692
0.0206433
0.0206174
0.0205916
0.0205657
0.0205398
0.0205139
0.0204881
0.0204622
0.0204363
0.0204105
0.0203904
0.0203704
0.0203503
0.0203303
0.0203102
0.0202902
0.0202701
0.0202501
0.0202301
0.02021
0.0201939
0.0201778
0.0201617
0.0201456
0.0201295
0.0201134
0.0200974
0.0200813
0.0200652
0.0200491
0.0200492
0.0200493
0.0200494
0.0200495
0.0200496
0.0200497
0.0200499
0.02005
0.0200501
0.0200502
0.0200471
0.0200439
0.0200408
0.0200377
0.0200345
0.0200314
0.0200283
0.0200251
0.020022
0.0200189
0.0200128
0.0200067
0.0200006
0.0199946
0.0199885
0.0199824
0.0199763
0.0199703
0.0199642
0.0199581
0.0199203
0.0198824
0.0198446
0.0198068
0.0197689
0.0197311
0.0196933
0.0196554
0.0196176
0.0195797
0.0195727
0.0195656
0.0195585
0.0195514
0.0195443
0.0195372
0.0195301
0.0195231
0.019516
0.0195089
0.0194928
0.0194767
0.0194605
0.0194444
0.0194283
0.0194122
0.019396
0.0193799
0.0193638
0.0193477
0.0193526
0.0193576
0.0193625
0.0193675
0.0193724
0.0193774
0.0193823
0.0193873
0.0193923
0.0193972
0.0193816
0.019366
0.0193505
0.0193349
0.0193193
0.0193037
0.0192881
0.0192726
0.019257
0.0192414
0.019235
0.0192287
0.0192223
0.0192159
0.0192095
0.0192032
0.0191968
0.0191904
0.019184
0.0191776
0.0191521
0.0191266
0.019101
0.0190755
0.0190499
0.0190244
0.0189988
0.0189733
0.0189477
0.0189222
0.0189083
0.0188944
0.0188805
0.0188666
0.0188527
0.0188388
0.0188249
0.018811
0.0187972
0.0187833
0.0187881
0.0187928
0.0187976
0.0188024
0.0188072
0.018812
0.0188168
0.0188216
0.0188264
0.0188312
0.0188311
0.0188311
0.018831
0.018831
0.0188309
0.0188308
0.0188308
0.0188307
0.0188307
0.0188306
0.018827
0.0188234
0.0188198
0.0188163
0.0188127
0.0188091
0.0188055
0.0188019
0.0187983
0.0187948
0.0188065
0.0188181
0.0188298
0.0188415
0.0188532
0.0188649
0.0188766
0.0188883
0.0189
0.0189117
0.0189116
0.0189114
0.0189113
0.0189112
0.0189111
0.018911
0.0189109
0.0189108
0.0189107
0.0189105
0.0189098
0.018909
0.0189083
0.0189075
0.0189068
0.018906
0.0189053
0.0189045
0.0189038
0.018903
0.0188621
0.0188212
0.0187803
0.0187394
0.0186985
0.0186576
0.0186167
0.0185758
0.0185349
0.018494
0.0184702
0.0184463
0.0184224
0.0183985
0.0183747
0.0183508
0.0183269
0.018303
0.0182792
0.0182553
0.018203
0.0181507
0.0180984
0.0180461
0.0179938
0.0179415
0.0178892
0.0178369
0.0177846
0.0177323
0.017691
0.0176497
0.0176084
0.017567
0.0175257
0.0174844
0.0174431
0.0174017
0.0173604
0.0173191
0.0173017
0.0172842
0.0172668
0.0172494
0.017232
0.0172145
0.0171971
0.0171797
0.0171623
0.0171449
0.0171669
0.0171889
0.0172109
0.0172329
0.0172549
0.0172769
0.0172989
0.0173209
0.0173429
0.0173649
0.0173899
0.0174149
0.0174398
0.0174648
0.0174898
0.0175148
0.0175398
0.0175648
0.0175898
0.0176148
0.0175845
0.0175542
0.0175238
0.0174935
0.0174632
0.0174329
0.0174026
0.0173722
0.0173419
0.0173116
0.0172497
0.0171878
0.0171259
0.0170641
0.0170022
0.0169403
0.0168784
0.0168165
0.0167546
0.0166927
0.0166461
0.0165995
0.0165528
0.0165062
0.0164596
0.0164129
0.0163663
0.0163197
0.016273
0.0162264
0.0161743
0.0161222
0.0160701
0.016018
0.0159658
0.0159137
0.0158616
0.0158095
0.0157574
0.0157053
0.0156886
0.0156719
0.0156553
0.0156386
0.0156219
0.0156052
0.0155885
0.0155719
0.0155552
0.0155385
0.0155411
0.0155437
0.0155462
0.0155488
0.0155514
0.015554
0.0155566
0.0155591
0.0155617
0.0155643
0.015588
0.0156117
0.0156354
0.0156591
0.0156828
0.0157064
0.0157301
0.0157538
0.0157775
0.0158012
0.0158153
0.0158294
0.0158436
0.0158577
0.0158718
0.0158859
0.0159
0.0159141
0.0159283
0.0159424
0.0159434
0.0159444
0.0159454
0.0159464
0.0159475
0.0159485
0.0159495
0.0159505
0.0159515
0.0159525
0.0159541
0.0159557
0.0159573
0.0159589
0.0159605
0.0159621
0.0159637
0.0159653
0.0159669
0.0159685
0.0159792
0.0159899
0.0160005
0.0160112
0.0160218
0.0160325
0.0160432
0.0160538
0.0160645
0.0160751
0.0161
0.0161248
0.0161497
0.0161745
0.0161994
0.0162242
0.0162491
0.016274
0.0162988
0.0163237
0.0163008
0.016278
0.0162551
0.0162323
0.0162095
0.0161866
0.0161638
0.0161409
0.0161181
0.0160953
0.0160109
0.0159266
0.0158423
0.015758
0.0156736
0.0155893
0.015505
0.0154207
0.0153363
0.015252
0.0151319
0.0150117
0.0148916
0.0147715
0.0146513
0.0145312
0.0144111
0.0142909
0.0141708
0.0140507
0.0139421
0.0138335
0.0137249
0.0136164
0.0135078
0.0133992
0.0132907
0.0131821
0.0130735
0.0129649
0.0128878
0.0128106
0.0127335
0.0126563
0.0125792
0.012502
0.0124248
0.0123477
0.0122705
0.0121934
0.0122013
0.0122092
0.0122171
0.012225
0.012233
0.0122409
0.0122488
0.0122567
0.0122646
0.0122726
0.0122948
0.012317
0.0123392
0.0123614
0.0123836
0.0124059
0.0124281
0.0124503
0.0124725
0.0124947
0.0125271
0.0125594
0.0125917
0.0126241
0.0126564
0.0126887
0.0127211
0.0127534
0.0127857
0.0128181
0.0127817
0.0127453
0.012709
0.0126726
0.0126362
0.0125999
0.0125635
0.0125271
0.0124908
0.0124544
0.0124439
0.0124334
0.0124229
0.0124125
0.012402
0.0123915
0.012381
0.0123705
0.01236
0.0123496
0.0123396
0.0123297
0.0123197
0.0123098
0.0122998
0.0122899
0.0122799
0.01227
0.01226
0.0122501
0.0122713
0.0122925
0.0123137
0.0123349
0.0123561
0.0123774
0.0123986
0.0124198
0.012441
0.0124622
0.0124848
0.0125073
0.0125298
0.0125523
0.0125748
0.0125974
0.0126199
0.0126424
0.0126649
0.0126874
0.0127128
0.0127382
0.0127636
0.012789
0.0128144
0.0128398
0.0128652
0.0128906
0.012916
0.0129414
0.012954
0.0129666
0.0129792
0.0129918
0.0130044
0.0130169
0.0130295
0.0130421
0.0130547
0.0130673
0.0130754
0.0130835
0.0130917
0.0130998
0.0131079
0.0131161
0.0131242
0.0131323
0.0131404
0.0131486
0.0131637
0.0131789
0.013194
0.0132092
0.0132243
0.0132395
0.0132546
0.0132697
0.0132849
0.0133
0.013375
0.0134499
0.0135248
0.0135997
0.0136746
0.0137495
0.0138244
0.0138993
0.0139742
0.0140491
0.0141159
0.0141828
0.0142496
0.0143164
0.0143833
0.0144501
0.0145169
0.0145838
0.0146506
0.0147174
0.0148125
0.0149075
0.0150026
0.0150977
0.0151927
0.0152878
0.0153828
0.0154779
0.015573
0.015668
0.0156713
0.0156746
0.0156779
0.0156813
0.0156846
0.0156879
0.0156912
0.0156945
0.0156978
0.0157011
0.0157123
0.0157235
0.0157347
0.0157459
0.0157571
0.0157682
0.0157794
0.0157906
0.0158018
0.015813
0.0157977
0.0157824
0.0157672
0.0157519
0.0157366
0.0157214
0.0157061
0.0156909
0.0156756
0.0156603
0.0156822
0.0157042
0.0157261
0.015748
0.0157699
0.0157919
0.0158138
0.0158357
0.0158576
0.0158795
0.0158642
0.0158488
0.0158335
0.0158181
0.0158028
0.0157874
0.0157721
0.0157567
0.0157414
0.015726
0.0157332
0.0157403
0.0157474
0.0157546
0.0157617
0.0157688
0.015776
0.0157831
0.0157902
0.0157974
0.0157963
0.0157952
0.0157941
0.015793
0.0157919
0.0157908
0.0157897
0.0157886
0.0157876
0.0157865
0.0157596
0.0157327
0.0157058
0.0156789
0.015652
0.0156251
0.0155982
0.0155713
0.0155444
0.0155175
0.0154651
0.0154126
0.0153602
0.0153077
0.0152553
0.0152029
0.0151504
0.015098
0.0150455
0.0149931
0.0149416
0.0148902
0.0148388
0.0147874
[truncated: 10 more rows]

## Sheet: A2.PlaceStimulus.avg
0.178507
0.177906
0.176303
0.175268
0.174948
0.173699
0.172925
0.172378
0.171527
0.172149
0.172919
0.173554
0.172358
0.169895
0.167727
0.166299
0.165221
0.164329
0.16522
0.16496
0.163332
0.161836
0.161237
0.161577
0.160899
0.159773
0.158081
0.158666
0.158814
0.159272
0.159527
0.160762
0.160264
0.159822
0.160494
0.162639
0.163957
0.164736
0.164528
0.165318
0.166037
0.167065
0.166897
0.167361
0.166584
0.166578
0.167331
0.16797
0.167403
0.165107
0.161965
0.160517
0.16017
0.159843
0.159696
0.159952
0.160872
0.160682
0.161267
0.160625
0.16086
0.16126
0.161272
0.160176
0.161414
0.162329
0.164531
0.165753
0.166919
0.166665
0.166289
0.165889
0.165485
0.164964
0.163886
0.16307
0.162078
0.161887
0.162943
0.162955
0.163623
0.162152
0.161745
0.161115
0.160971
0.160928
0.160216
0.159072
0.159517
0.16045
0.161639
0.160671
0.161049
0.16038
0.160802
0.160002
0.160721
0.160701
0.16091
0.159361
0.158637
0.158338
0.159283
0.158494
0.158003
0.15647
0.155637
0.153673
0.152591
0.15045
0.149945
0.148055
0.14744
0.145581
0.145842
0.14625
0.14693
0.146599
0.146502
0.146924
0.148064
0.149083
0.151535
0.153161
0.155817
0.156849
0.159054
0.158977
0.158534
0.156655
0.155737
0.15562
0.156078
0.156828
0.157551
0.15789
0.157973
0.156545
0.155763
0.154283
0.154217
0.154481
0.156275
0.158966
0.16275
0.163988
0.163566
0.161216
0.160268
0.159278
0.15945
0.159311
0.160312
0.161033
0.161677
0.161353
0.160216
0.158748
0.157577
0.157025
0.156011
0.154952
0.154945
0.154241
0.153503
0.152489
0.152173
0.151151
0.150568
0.149218
0.148574
0.147505
0.14731
0.146726
0.147543
0.147493
0.148165
0.147793
0.148414
0.149574
0.15164
0.152372
0.153408
0.153302
0.154496
0.154572
0.156376
0.156545
0.157307
0.15505
0.154613
0.153316
0.153939
0.153402
0.153836
0.153128
0.153749
0.154
0.156072
0.157295
0.159329

## Sheet: A2.PlaceStimulus.se
0.00751625
0.0074929
0.00733717
0.00712132
0.00674787
0.00655251
0.00639313
0.00648891
0.00647938
0.00669457
0.00678662
0.00686819
0.00667878
0.00641056
0.00617428
0.00617009
0.00614521
0.00617337
0.00624294
0.00641047
0.00645947
0.00658791
0.00667469
0.00685262
0.00687454
0.0069376
0.00688335
0.00707081
0.00704867
0.00701686
0.00673881
0.00661017
0.00643399
0.0062939
0.00608824
0.00608198
0.00608652
0.00599983
0.00584397
0.00584282
0.00582764
0.00587458
0.00594936
0.00629017
0.00670564
0.00717099
0.00747116
0.00768443
0.0077064
0.00756327
0.00738456
0.007309
0.00731426
0.00711786
0.00692876
0.00694802
0.00714949
0.00735987
0.00734634
0.00712634
0.00687936
0.00680888
0.00690293
0.00705518
0.00713988
0.00711285
0.00704743
0.00694166
0.00695802
0.00700794
0.00676487
0.00652242
0.00609004
0.00596529
0.00570658
0.00578264
0.00567507
0.00566227
0.00559262
0.00564026
0.00568457
0.00576672
0.00576965
0.00574826
0.00562361
0.0055885
0.00556592
0.0056522
0.00576936
0.00590388
0.00596205
0.00591538
0.0058367
0.00578454
0.00570272
0.00557725
0.00549948
0.00557113
0.00562821
0.00559022
0.00555186
0.00551109
0.00553201
0.00552954
0.00554222
0.00546194
0.00544402
0.00539471
0.0053941
0.00531182
0.00538267
0.0052457
0.00520727
0.00504264
0.0052196
0.00527794
0.0053814
0.00521649
0.00520134
0.00521473
0.00532591
0.00534343
0.00544459
0.00542027
0.0055687
0.00558104
0.00575007
0.00574393
0.00576667
0.00564028
0.00565442
0.00562592
0.00560953
0.00561446
0.00575107
0.00587902
0.00594993
0.00584166
0.0059865
0.00606012
0.00625476
0.00623776
0.0063735
0.0064366
0.0065899
0.00658415
0.00658396
0.00643788
0.00638515
0.00616363
0.00609645
0.00604364
0.00609721
0.00607766
0.00608696
0.00597885
0.00585565
0.00577409
0.00570627
0.00569302
0.00548533
0.00525169
0.00503619
0.00493375
0.00486394
0.00487208
0.00492179
0.00488583
0.00479846
0.0047537
0.00471419
0.00461071
0.00452246
0.00441464
0.00438046
0.00433459
0.00437089
0.00437642
0.00447955
0.00452631
0.00465601
0.0047152
0.00487303
0.00487287
0.00498089
0.00498961
0.00505735
0.0049943
0.00509553
0.00505703
0.00522134
0.00518091
0.00533008
0.00529175
0.00544109
0.0055524
0.00579375
0.00595523
0.00622816
0.00635274
0.00648946

## Sheet: A2.PlaceStimulus.avg_fit
0.178612
0.178511
0.17841
0.178308
0.178207
0.178105
0.178002
0.177899
0.177795
0.17769
0.177584
0.177477
0.17737
0.177262
0.177153
0.177044
0.176936
0.176827
0.176719
0.176612
0.176505
0.1764
0.176296
0.176193
0.176091
0.175991
0.175892
0.175794
0.175698
0.175602
0.175509
0.175416
0.175325
0.175235
0.175146
0.175058
0.17497
0.174882
0.174794
0.174707
0.174619
0.17453
0.174441
0.174352
0.174262
0.174173
0.174083
0.173994
0.173906
0.173817
0.17373
0.173644
0.173558
0.173473
0.17339
0.173308
0.173228
0.173149
0.173073
0.172998
0.172925
0.172854
0.172785
0.172719
0.172656
0.172595
0.172537
0.172483
0.172431
0.172383
0.172339
0.172298
0.172261
0.172228
0.172199
0.172175
0.172155
0.172141
0.172131
0.172127
0.172128
0.172135
0.172147
0.172164
0.172186
0.172213
0.172243
0.172277
0.172314
0.172354
0.172396
0.17244
0.172486
0.172532
0.172579
0.172625
0.17267
0.172712
0.172753
0.17279
0.172824
0.172853
0.172877
0.172895
0.172907
0.172912
0.17291
0.1729
0.172882
0.172854
0.172817
0.17277
0.172712
0.172644
0.172566
0.172478
0.17238
0.172273
0.172157
0.172031
0.171896
0.171753
0.171601
0.171441
0.171275
0.171102
0.170923
0.17074
0.170553
0.170362
0.170168
0.169973
0.169776
0.169578
0.16938
0.169182
0.168985
0.168789
0.168595
0.168404
0.168216
0.168031
0.16785
0.167674
0.167502
0.167334
0.167171
0.167013
0.16686
0.166713
0.16657
0.166434
0.166303
0.166178
0.166059
0.165945
0.165838
0.165736
0.16564
0.16555
0.165465
0.165387
0.165314
0.165247
0.165185
0.165129
0.165077
0.165031
0.164989
0.164952
0.164919
0.164891
0.164866
0.164844
0.164825
0.164808
0.164791
0.164775
0.164758
0.16474
0.16472
0.164697
0.16467
0.164641
0.164607
0.164569
0.164527
0.164481
0.164429
0.164373
0.164311
0.164245
0.164172
0.164095
0.164013
0.163927
0.163837
0.163744
0.163648
0.16355
0.16345
0.163349
0.163247
0.163145
0.163043
0.162941
0.16284
0.16274
0.162643
0.162547
0.162454
0.162365
0.162279
0.162196
0.162116
0.16204
0.161968
0.161898
0.161831
0.161768
0.161707
0.161649
0.161594
0.16154
0.161489
0.161439
0.16139
0.16134
0.161291
0.161241
0.16119
0.161137
0.161082
0.161024
0.160965
0.160902
0.160838
0.160771
0.160702
0.160629
0.160555
0.160477
0.160397
0.160315
0.16023
0.160144
0.160057
0.159968
0.159879
0.15979
0.159701
0.159612
0.159525
0.159438
0.159354
0.159273
0.159194
0.159119
0.159048
0.158981
0.15892
0.158865
0.158815
0.158772
0.158735
0.158704
0.158678
0.158657
0.158641
0.15863
0.158624
0.158622
0.158624
0.15863
0.15864
0.158654
0.15867
0.15869
0.158713
0.158739
0.158767
0.158798
0.158832
0.158867
0.158904
0.158943
0.158983
0.159025
0.159069
0.159113
0.159158
0.159203
0.15925
0.159296
0.159343
0.15939
0.159437
0.159484
0.15953
0.159577
0.159622
0.159668
0.159712
0.159755
0.159798
0.159838
0.159877
0.159914
0.159949
0.159981
0.16001
0.160035
0.160058
0.160077
0.160093
0.160107
0.160119
0.160129
0.160138
0.160147
0.160155
0.160163
0.160172
0.160182
0.160194
0.160207
0.160224
0.160243
0.160267
0.160294
0.160326
0.160364
0.160407
0.160457
0.160512
0.160573
0.160641
0.160714
0.160793
0.160879
0.16097
0.161067
0.161169
0.161277
0.16139
0.161508
0.161628
0.161752
0.161878
0.162005
0.162134
0.162263
0.162391
0.162519
0.162645
0.16277
0.162893
0.163014
0.163133
0.163248
0.16336
0.163469
0.163573
0.163674
0.16377
0.163862
0.163951
0.164035
0.164116
0.164193
0.164266
0.164336
0.164402
0.164465
0.164525
0.164583
0.164638
0.164692
0.164745
0.164797
0.164848
0.1649
0.164952
0.165004
0.165058
0.165112
0.165168
0.165224
0.16528
0.165338
0.165397
0.165457
0.165517
0.165579
0.165641
0.165704
0.165767
0.165831
0.165894
0.165958
0.166021
0.166084
0.166147
0.166208
0.166269
0.166329
0.166386
0.166443
0.166497
0.166548
0.166598
0.166644
0.166688
0.166728
0.166765
0.166799
0.16683
0.166858
0.166884
0.166907
0.166927
0.166946
0.166962
0.166976
0.166988
0.166998
0.167006
0.167012
0.167016
0.167019
0.16702
0.16702
0.167017
0.167014
0.167009
0.167004
0.166998
0.166993
0.166988
0.166984
0.166981
0.16698
0.166981
0.166984
0.16699
0.166998
0.167009
0.167023
0.167039
0.167057
0.167078
0.167101
0.167127
0.167156
0.167186
0.167218
0.167251
0.167284
0.167317
0.16735
0.167381
0.167411
0.167438
0.167462
0.167483
0.1675
0.167512
0.167519
0.16752
0.167514
0.1675
0.167479
0.167449
0.16741
0.167362
0.167304
0.167236
0.167158
0.167071
0.166973
0.166866
0.166747
0.166619
0.16648
0.166331
0.166172
0.166005
0.16583
0.165648
0.165458
0.165263
0.165063
0.164858
0.164648
0.164436
0.164221
0.164006
0.16379
0.163575
0.163361
0.16315
0.162943
0.16274
0.162542
0.162351
0.162166
0.161987
0.161815
0.161649
0.161491
0.16134
0.161197
0.161061
0.160934
0.160814
0.160703
0.160599
0.160502
0.160411
0.160328
0.160251
0.16018
0.160115
0.160056
0.160002
0.159954
0.15991
0.159872
0.159838
0.159809
0.159784
0.159763
0.159746
0.159733
0.159724
0.159718
0.159715
0.159717
0.159721
0.159729
0.15974
0.159754
0.159771
0.15979
0.159813
0.159838
0.159866
0.159896
0.159928
0.159962
0.159998
0.160036
0.160075
0.160116
0.160157
0.160199
0.160242
0.160285
0.160327
0.16037
0.160411
0.160452
0.160491
0.160528
0.160564
0.160597
0.16063
0.16066
0.160689
0.160716
0.160742
0.160767
0.16079
0.160811
0.160832
0.160851
0.160868
0.160884
0.160899
0.160911
0.160922
0.160931
0.160939
0.160944
0.160948
0.16095
0.16095
0.160949
0.160948
0.160946
0.160944
0.160941
0.160939
0.160937
0.160935
0.160934
0.160934
0.160934
0.160934
0.160935
0.160935
0.160936
0.160937
0.160939
0.16094
0.160941
0.160941
0.160942
0.160941
0.160941
0.160939
0.160936
0.160933
0.160928
0.160921
0.160914
0.160906
0.160898
0.160888
0.160879
0.16087
0.16086
0.160851
0.160843
0.160835
0.160829
0.160824
0.160823
0.160824
0.16083
0.16084
0.160855
0.160876
0.160903
0.160937
0.160977
0.161025
0.161079
0.161139
0.161206
0.161279
0.161358
0.161443
0.161534
0.161631
0.161734
0.161842
0.161956
0.162074
0.162197
0.162325
0.162458
0.162595
0.162736
0.16288
0.163028
0.163178
0.163331
0.163485
0.163639
0.163795
0.163949
0.164103
0.164255
0.164405
0.164553
0.164698
0.16484
0.164979
0.165114
0.165245
0.165372
0.165494
0.165611
0.165723
0.165829
0.16593
0.166025
0.166114
0.166197
0.166274
0.166344
0.166407
0.166464
0.166513
0.166556
0.166592
0.166622
0.166646
0.166664
0.166677
0.166685
0.166688
0.166686
0.166679
0.166669
0.166655
0.166637
0.166616
0.166591
0.166564
0.166534
0.166502
0.166467
0.166431
0.166393
0.166353
0.166311
0.166268
0.166224
0.166178
0.166131
0.166082
0.166033
0.165982
0.16593
0.165877
0.165823
0.165768
0.165711
0.165653
0.165594
0.165533
0.16547
0.165406
0.16534
0.165273
0.165204
0.165133
0.165061
0.164987
0.164911
0.164833
0.164754
0.164672
0.164589
0.164505
0.164419
0.164332
0.164245
0.164156
0.164068
0.163979
0.163889
0.1638
0.163712
0.163624
0.163537
0.163451
0.163366
0.163283
0.163202
0.163122
0.163045
0.162971
0.162899
0.16283
0.162764
0.162702
0.162644
0.16259
0.16254
0.162496
0.162456
0.162421
0.162392
0.162368
0.16235
0.162336
0.162328
0.162325
0.162326
0.162332
0.162344
0.16236
0.16238
0.162404
0.162431
0.162462
0.162494
0.162529
0.162564
0.1626
0.162637
0.162672
0.162708
0.162742
0.162775
0.162806
0.162836
0.162863
0.162889
0.162911
0.162931
0.162949
0.162962
0.162973
0.162979
0.162982
0.162981
0.162975
0.162964
0.162949
0.162929
0.162903
0.162872
0.162836
0.162796
0.162752
0.162704
0.162653
0.1626
0.162545
0.162489
0.162431
0.162373
0.162314
0.162254
0.162195
0.162135
0.162075
0.162016
0.161957
0.161899
0.161841
0.161785
0.16173
0.161675
0.161622
0.16157
0.161519
0.161469
0.161421
0.161374
0.161328
0.161284
0.161242
0.1612
0.16116
0.16112
0.161081
0.161042
0.161004
0.160965
0.160927
0.160889
0.16085
0.160811
0.160771
0.16073
0.160689
0.160647
0.160603
0.160559
0.160513
0.160466
0.160417
0.160368
0.160318
0.160268
0.160218
0.160168
0.160119
0.16007
0.160022
0.159976
0.159932
0.159889
0.15985
0.159814
0.159781
0.159752
0.159728
0.159709
0.159696
0.159688
0.159686
0.159689
0.159698
0.159712
0.159731
0.159755
0.159784
0.159817
0.159855
0.159897
0.159943
0.159992
0.160044
0.160098
0.160154
0.160211
0.160269
0.160327
0.160386
0.160443
0.1605
0.160555
0.160608
0.160659
0.160706
0.160751
0.160792
0.160829
0.160861
0.160889
0.160912
0.160931
0.160945
0.160956
0.160964
0.160969
0.160971
0.160971
0.160969
0.160965
0.16096
0.160953
0.160945
0.160936
0.160925
0.160913
0.160899
0.160884
0.160868
0.160851
0.160833
0.160815
0.160795
0.160776
0.160756
0.160737
0.160718
0.1607
0.160682
0.160666
0.16065
0.160636
0.160623
0.16061
0.160598
0.160587
0.160576
0.160566
0.160557
0.160548
0.160539
0.160531
0.160524
0.160519
0.160514
0.160511
0.160509
0.160509
0.160511
0.160515
0.160521
0.160528
0.160537
0.160546
0.160557
0.160567
0.160577
0.160587
0.160596
0.160605
0.160611
0.160617
0.16062
0.160622
0.160621
0.160618
0.160613
0.160605
0.160593
0.160579
0.160561
0.16054
0.160515
0.160487
0.160455
0.160419
0.160379
0.160335
0.160287
0.160235
0.160179
0.16012
0.160057
0.159993
0.159926
0.159859
0.15979
0.159722
0.159653
0.159586
0.15952
0.159455
0.159393
0.159332
0.159274
0.159219
0.159166
0.159117
0.159071
0.159029
0.158991
0.158957
0.158926
0.158899
0.158875
0.158854
0.158837
0.158822
0.15881
0.158801
0.158795
0.15879
0.158786
0.158783
0.15878
0.158777
0.158772
0.158765
0.158756
0.158745
0.158729
0.158711
0.158689
0.158664
0.158635
0.158602
0.158566
0.158526
0.158482
0.158435
0.158383
0.158327
0.158268
0.158204
0.158137
0.158065
0.15799
0.15791
0.157826
0.157738
0.157646
0.15755
0.15745
0.157347
0.157241
0.157132
0.15702
0.156905
0.156788
0.156669
0.156548
0.156424
0.156299
0.156171
0.156042
0.15591
0.155776
0.15564
0.155502
0.155361
0.155219
0.155074
0.154928
0.15478
0.154631
0.154481
0.154331
0.154179
0.154027
0.153875
0.153723
0.153571
0.153419
0.153267
0.153115
0.152963
0.152811
0.152659
0.152506
0.152354
0.152202
0.15205
0.151898
0.151747
0.151597
0.151448
0.1513
0.151154
0.151009
0.150866
0.150724
0.150585
0.150447
0.150311
0.150176
0.150041
0.149908
0.149774
0.149642
0.149509
0.149376
0.149243
0.14911
0.148978
0.148847
0.148716
0.148587
0.148459
0.148332
0.148207
0.148084
0.147963
0.147844
0.147727
0.147613
0.1475
0.14739
0.147282
0.147176
0.147073
0.146973
0.146875
0.146781
0.14669
0.146604
0.146522
0.146445
0.146374
0.146308
0.146249
0.146196
0.14615
0.146111
0.146077
0.146049
0.146027
0.14601
0.145998
0.145991
0.145989
0.145992
0.145998
0.146008
0.146022
0.146038
0.146057
0.146079
0.146102
0.146126
0.146152
0.146178
0.146205
0.146232
0.146259
0.146285
0.14631
0.146335
0.146358
0.14638
0.1464
0.146417
0.146433
0.146447
0.146459
0.14647
0.14648
0.146489
0.146497
0.146505
0.146513
0.146521
0.146529
0.146538
0.146548
0.146559
0.146572
0.146587
0.146604
0.146624
0.146647
0.146672
0.146702
0.146735
0.146771
0.146812
0.146857
0.146906
0.146959
0.147017
0.14708
0.147148
0.147221
0.147298
0.147381
0.147469
0.147561
0.147659
0.147762
0.147869
0.147981
0.148099
0.148221
0.148348
0.14848
0.148617
0.14876
0.148907
0.149059
0.149217
0.149379
0.149547
0.149719
0.149897
0.150078
0.150264
0.150453
0.150645
0.15084
0.151038
0.151238
0.151441
0.151644
0.15185
0.152056
0.152264
0.152473
0.152683
0.152894
0.153106
0.153318
0.15353
0.153743
0.153955
0.154166
0.154377
0.154586
0.154792
0.154997
0.155199
0.155397
0.155592
0.155784
0.155971
0.156154
0.156333
0.156507
0.156678
0.156843
0.157004
0.157161
0.157312
0.157458
0.157599
0.157733
0.157861
0.157982
0.158095
0.1582
0.158297
0.158384
0.158461
0.158528
0.158586
0.158634
0.158672
0.1587
0.158719
0.158728
0.158729
0.15872
0.158701
0.158674
0.158639
0.158595
0.158543
0.158484
0.158418
0.158345
0.158266
0.15818
0.158089
0.157993
0.157892
0.157788
0.157681
0.157572
0.157462
0.157351
0.157241
0.157131
0.157024
0.156919
0.156817
0.156718
0.156624
0.156533
0.156447
0.156366
0.15629
0.15622
0.156156
0.156099
0.156048
0.156004
0.155966
0.155934
0.155909
0.15589
0.155878
0.155872
0.155872
0.155878
0.155891
0.155909
0.155932
0.155961
0.155994
0.156032
0.156075
0.156121
0.156172
0.156225
0.156282
0.156342
0.156404
0.156468
0.156534
0.156602
0.15667
0.156739
0.156808
0.156877
0.156945
0.157013
0.15708
0.157145
0.157208
0.15727
0.157328
0.157384
0.157437
0.157486
0.157532
0.157573
0.157611
0.157644
0.157672
0.157695
0.157713
0.157726
0.157734
0.157735
0.157731
0.15772
0.157704
0.157681
0.157653
0.157618
0.157576
0.157528
0.157474
0.157413
0.157346
0.157274
0.157195
0.157112
0.157025
0.156933
0.156838
0.156739
0.156637
0.156534
0.156428
0.15632
0.156211
0.156101
0.155991
0.15588
0.155769
0.155658
0.155549
0.15544
0.155333
0.155229
0.155127
0.155028
0.154934
0.154844
0.154759
0.15468
0.154607
0.154541
0.154482
0.154431
0.154387
0.154352
0.154325
0.154307
0.154297
0.154297
0.154306
0.154325
0.154354
0.154393
0.154443
0.154503
0.154574
0.154656
0.154748
0.154852
0.154968
0.155095
0.155234
0.155384
0.155545
0.155716
0.155898
0.156089
0.15629
0.1565
0.156719
0.156946
0.157181
0.157423
0.157672
0.157925
0.158183
0.158445
0.158709
0.158975
0.159242
0.159509
0.159775
0.160039
0.1603
0.160556
0.160806
0.161048
0.161282
0.161507
0.161721
0.161922
0.16211
0.162286
0.162447
0.162595
0.162728
0.162847
0.162951
0.16304
0.163113
0.16317
0.163212
0.163238
0.163249
0.163246
0.16323
0.1632
0.163157
0.163101
0.163034
0.162956
0.162867
0.162769
0.162662
0.162548
0.162428
0.162303
0.162173
0.162041
0.161906
0.161771
0.161635
0.1615
0.161366
0.161233
0.161102
0.160973
0.160847
0.160724
0.160606
0.160491
0.160381
0.160275
0.160175
0.16008
0.15999
0.159906
0.159828
0.159756
0.15969
0.159631
0.159578
0.159532
0.159492
0.159458
0.159431
0.159409
0.159393
0.159383
0.159378
0.159378
0.159383
0.159394
0.159409
0.159429
0.159455
0.159484
0.159519
0.159558
0.159602
0.15965
0.159703
0.159759
0.159819
0.159881
0.159947
0.160015
0.160085
0.160156
0.160228
0.160301
0.160374
0.160447
0.16052
0.160592
0.160662
0.160731
0.160798
0.160862
0.160924
0.160982
0.161037
0.161089
0.161136
0.161178
0.161216
0.161248
0.161275
0.161297
0.161312
0.161321
0.161323
0.161318
0.161307
0.161289
0.161264
0.161233
0.161195
0.161151
0.1611
0.161043
0.160979
0.160909
0.160834
0.160753
0.160667
0.160576
0.160481
0.160381
0.160278
0.160172
0.160062
0.159949
0.159834
0.159718
0.159599
0.15948
0.159359
0.159238
0.159117
0.158996
0.158876
0.158757
0.158639
0.158522
0.158406
0.158291
0.158178
0.158067
0.157957
0.15785
0.157744
0.157641
0.157539
0.157439
0.157341
0.157244
0.157149
0.157055
0.156962
0.156871
0.15678
0.15669
0.156602
0.156514
0.156427
0.156342
0.156258
0.156175
0.156093
0.156013
0.155935
0.155857
0.155782
0.155707
0.155635
0.155564
0.155495
0.155428
0.155363
0.1553
0.155239
0.155179
0.155122
0.155065
0.15501
0.154955
0.154901
0.154847
0.154794
0.15474
0.154685
0.15463
0.154574
0.154517
0.15446
0.154401
0.154342
0.154282
0.154221
0.154159
0.154096
0.154031
0.153966
0.1539
0.153833
0.153765
0.153696
0.153627
0.153557
0.153486
0.153414
0.153343
0.153271
0.153198
0.153125
0.153053
0.15298
0.152907
0.152835
0.152763
0.152691
0.152619
0.152548
0.152477
0.152406
0.152334
0.152263
0.15219
0.152117
0.152044
0.151969
0.151893
0.151817
0.151739
0.151661
0.151581
0.151501
0.15142
0.151338
0.151255
0.151172
0.151087
0.151002
0.150916
0.150829
0.150741
0.150652
0.150562
0.150471
0.150379
0.150285
0.150191
0.150095
0.149999
0.149902
0.149805
0.149708
0.149611
0.149514
0.149418
0.149323
0.149228
0.149134
0.149041
0.148949
0.148858
0.148769
0.14868
0.148593
0.148507
0.148422
0.148339
0.148257
0.148177
0.148099
0.148023
0.14795
0.147879
0.147811
0.147746
0.147683
0.147624
0.147568
0.147516
0.147466
0.14742
0.147376
0.147336
0.147298
0.147264
0.147233
0.147205
0.14718
0.147158
0.147139
0.147124
0.147112
0.147103
0.147097
0.147095
0.147097
0.147102
0.14711
0.147121
0.147135
0.147151
0.147168
0.147188
0.147208
0.14723
0.147252
0.147275
0.147298
0.147322
0.147346
0.14737
0.147394
0.147419
0.147444
0.147469
0.147495
0.14752
0.147546
0.147572
0.147598
0.147624
0.147651
0.147677
0.147703
0.14773
0.147756
0.147783
0.14781
0.147837
0.147866
0.147896
0.147929
0.147963
0.148001
0.148041
0.148085
0.148133
0.148185
0.14824
0.1483
0.148364
0.148433
0.148506
0.148583
0.148665
0.148752
0.148844
0.14894
0.149041
0.149146
0.149254
0.149367
0.149482
0.149601
0.149723
0.149848
0.149975
0.150104
0.150235
0.150366
0.150498
0.15063
0.150761
0.150891
0.15102
0.151146
0.15127
0.151391
0.15151
0.151625
0.151738
0.151848
0.151955
0.152059
0.15216
0.152258
0.152353
0.152445
0.152534
0.15262
0.152703
0.152784
0.152862
0.152937
0.153009
0.153079
0.153147
0.153212
0.153276
0.153338
0.153399
0.15346
0.15352
0.15358
0.153641
0.153702
0.153765
0.153829
0.153894
0.153961
0.154028
0.154097
0.154166
0.154237
0.154308
0.154381
0.154455
0.154529
0.154605
0.154681
0.154759
0.154837
0.154918
0.154999
0.155081
0.155165
0.155251
0.155337
0.155424
0.155511
0.155598
0.155683
0.155767
0.155848
0.155927
0.156002
0.156073
0.15614
0.156203
0.156261
0.156314
0.156362
0.156404
0.156441
0.156472
0.156498
0.156517
0.156529
0.156535
0.156535
0.156527
0.156513
0.156491
0.156462
0.156425
0.15638
0.156327
0.156267
0.1562
0.156127
0.156048
0.155965
0.155878
0.155788
0.155696
0.155602
0.155508
0.155413
0.155318
0.155223
0.155129
0.155036
0.154944
0.154853
0.154764
0.154676
0.154591
0.154508
0.154428
0.15435
0.154276
0.154205
0.154138
0.154075
0.154015
0.15396
0.15391
0.153864
0.153823
0.153785
0.153751
0.15372
0.153692
0.153666
0.153643
0.153621
0.153601
0.153582
0.153564
0.153547
0.153531
0.153516
0.153502
0.153489
0.153477
0.153466
0.153456
0.153447
0.153438
0.15343
0.153423
0.153416
0.153409
0.153403
0.153397
0.153391
0.153386
0.15338
0.153375
0.15337
0.153367
0.153365
0.153366
0.153368
0.153373
0.153381
0.153392
0.153407
0.153425
0.153447
0.153473
0.153503
0.153537
0.153576
0.153618
0.153665
0.153717
0.153773
0.153834
0.153899
0.15397
0.154046
0.154127
0.154213
0.154305
0.154403
0.154506
0.154616
0.154731
0.154851
0.154976
0.155105
0.155239
0.155377
0.155518
0.155662
0.155809
0.155959
0.15611
0.156265
0.156421
0.15658
0.156741
0.156903
0.157068
0.157235
0.157403
[truncated: 10 more rows]

## Sheet: A2.PlaceStimulus.se_fit
0.00751625
0.00751625
0.00751625
0.00751625
0.00751625
0.00751625
0.00751392
0.00751158
0.00750925
0.00750691
0.00750458
0.00750224
0.00749991
0.00749757
0.00749524
0.0074929
0.00747733
0.00746175
0.00744618
0.00743061
0.00741503
0.00739946
0.00738389
0.00736832
0.00735274
0.00733717
0.00731558
0.007294
0.00727241
0.00725083
0.00722925
0.00720766
0.00718608
0.00716449
0.00714291
0.00712132
0.00708398
0.00704663
0.00700929
0.00697194
0.00693459
0.00689725
0.0068599
0.00682256
0.00678521
0.00674787
0.00672833
0.0067088
0.00668926
0.00666973
0.00665019
0.00663065
0.00661112
0.00659158
0.00657205
0.00655251
0.00653657
0.00652064
0.0065047
0.00648876
0.00647282
0.00645688
0.00644094
0.00642501
0.00640907
0.00639313
0.00640271
0.00641229
0.00642187
0.00643144
0.00644102
0.0064506
0.00646018
0.00646976
0.00647934
0.00648891
0.00648796
0.00648701
0.00648605
0.0064851
0.00648415
0.00648319
0.00648224
0.00648129
0.00648033
0.00647938
0.0065009
0.00652242
0.00654394
0.00656546
0.00658697
0.00660849
0.00663001
0.00665153
0.00667305
0.00669457
0.00670378
0.00671298
0.00672219
0.00673139
0.0067406
0.0067498
0.00675901
0.00676821
0.00677742
0.00678662
0.00679478
0.00680294
0.00681109
0.00681925
0.00682741
0.00683556
0.00684372
0.00685188
0.00686003
0.00686819
0.00684925
0.00683031
0.00681137
0.00679243
0.00677349
0.00675454
0.0067356
0.00671666
0.00669772
0.00667878
0.00665196
0.00662514
0.00659832
0.00657149
0.00654467
0.00651785
0.00649103
0.00646421
0.00643738
0.00641056
0.00638694
0.00636331
0.00633968
0.00631605
0.00629242
0.0062688
0.00624517
0.00622154
0.00619791
0.00617428
0.00617386
0.00617344
0.00617302
0.0061726
0.00617219
0.00617177
0.00617135
0.00617093
0.00617051
0.00617009
0.0061676
0.00616511
0.00616263
0.00616014
0.00615765
0.00615516
0.00615268
0.00615019
0.0061477
0.00614521
0.00614803
0.00615085
0.00615366
0.00615648
0.00615929
0.00616211
0.00616493
0.00616774
0.00617056
0.00617337
0.00618033
0.00618729
0.00619424
0.0062012
0.00620816
0.00621511
0.00622207
0.00622902
0.00623598
0.00624294
0.00625969
0.00627644
0.0062932
0.00630995
0.0063267
0.00634346
0.00636021
0.00637697
0.00639372
0.00641047
0.00641537
0.00642027
0.00642517
0.00643007
0.00643497
0.00643987
0.00644477
0.00644967
0.00645457
0.00645947
0.00647232
0.00648516
0.006498
0.00651085
0.00652369
0.00653653
0.00654938
0.00656222
0.00657506
0.00658791
0.00659659
0.00660526
0.00661394
0.00662262
0.0066313
0.00663997
0.00664865
0.00665733
0.00666601
0.00667469
0.00669248
0.00671027
0.00672807
0.00674586
0.00676365
0.00678145
0.00679924
0.00681703
0.00683483
0.00685262
0.00685481
0.006857
0.0068592
0.00686139
0.00686358
0.00686577
0.00686797
0.00687016
0.00687235
0.00687454
0.00688085
0.00688716
0.00689346
0.00689977
0.00690607
0.00691238
0.00691868
0.00692499
0.00693129
0.0069376
0.00693217
0.00692675
0.00692132
0.0069159
0.00691047
0.00690505
0.00689962
0.0068942
0.00688877
0.00688335
0.0069021
0.00692084
0.00693959
0.00695834
0.00697708
0.00699583
0.00701457
0.00703332
0.00705207
0.00707081
0.0070686
0.00706639
0.00706417
0.00706196
0.00705974
0.00705753
0.00705532
0.0070531
0.00705089
0.00704867
0.00704549
0.00704231
0.00703913
0.00703595
0.00703277
0.00702959
0.00702641
0.00702322
0.00702004
0.00701686
0.00698906
0.00696125
0.00693345
0.00690564
0.00687784
0.00685003
0.00682222
0.00679442
0.00676661
0.00673881
0.00672594
0.00671308
0.00670022
0.00668735
0.00667449
0.00666162
0.00664876
0.0066359
0.00662303
0.00661017
0.00659255
0.00657493
0.00655731
0.0065397
0.00652208
0.00650446
0.00648684
0.00646923
0.00645161
0.00643399
0.00641998
0.00640597
0.00639196
0.00637795
0.00636394
0.00634993
0.00633592
0.00632191
0.00630791
0.0062939
0.00627333
0.00625276
0.0062322
0.00621163
0.00619107
0.0061705
0.00614993
0.00612937
0.0061088
0.00608824
0.00608761
0.00608698
0.00608636
0.00608573
0.00608511
0.00608448
0.00608386
0.00608323
0.0060826
0.00608198
0.00608243
0.00608289
0.00608334
0.0060838
0.00608425
0.00608471
0.00608516
0.00608561
0.00608607
0.00608652
0.00607785
0.00606919
0.00606052
0.00605185
0.00604318
0.00603451
0.00602584
0.00601717
0.0060085
0.00599983
0.00598425
0.00596866
0.00595307
0.00593749
0.0059219
0.00590631
0.00589073
0.00587514
0.00585955
0.00584397
0.00584385
0.00584374
0.00584362
0.00584351
0.00584339
0.00584328
0.00584316
0.00584305
0.00584293
0.00584282
0.0058413
0.00583978
0.00583826
0.00583675
0.00583523
0.00583371
0.0058322
0.00583068
0.00582916
0.00582764
0.00583234
0.00583703
0.00584173
0.00584642
0.00585111
0.00585581
0.0058605
0.00586519
0.00586989
0.00587458
0.00588206
0.00588954
0.00589701
0.00590449
0.00591197
0.00591945
0.00592692
0.0059344
0.00594188
0.00594936
0.00598344
0.00601752
0.0060516
0.00608568
0.00611977
0.00615385
0.00618793
0.00622201
0.00625609
0.00629017
0.00633172
0.00637327
0.00641481
0.00645636
0.00649791
0.00653945
0.006581
0.00662255
0.00666409
0.00670564
0.00675218
0.00679871
0.00684524
0.00689178
0.00693831
0.00698485
0.00703138
0.00707792
0.00712445
0.00717099
0.007201
0.00723102
0.00726104
0.00729106
0.00732108
0.00735109
0.00738111
0.00741113
0.00744115
0.00747116
0.00749249
0.00751382
0.00753514
0.00755647
0.00757779
0.00759912
0.00762045
0.00764177
0.0076631
0.00768443
0.00768662
0.00768882
0.00769102
0.00769322
0.00769541
0.00769761
0.00769981
0.00770201
0.0077042
0.0077064
0.00769209
0.00767777
0.00766346
0.00764915
0.00763483
0.00762052
0.00760621
0.00759189
0.00757758
0.00756327
0.00754539
0.00752752
0.00750965
0.00749178
0.00747391
0.00745604
0.00743817
0.0074203
0.00740243
0.00738456
0.007377
0.00736945
0.00736189
0.00735433
0.00734678
0.00733922
0.00733167
0.00732411
0.00731655
0.007309
0.00730953
0.00731005
0.00731058
0.0073111
0.00731163
0.00731215
0.00731268
0.00731321
0.00731373
0.00731426
0.00729462
0.00727498
0.00725534
0.0072357
0.00721606
0.00719642
0.00717678
0.00715714
0.0071375
0.00711786
0.00709895
0.00708004
0.00706113
0.00704222
0.00702331
0.0070044
0.00698549
0.00696658
0.00694767
0.00692876
0.00693069
0.00693262
0.00693454
0.00693647
0.00693839
0.00694032
0.00694225
0.00694417
0.0069461
0.00694802
0.00696817
0.00698832
0.00700846
0.00702861
0.00704876
0.0070689
0.00708905
0.0071092
0.00712934
0.00714949
0.00717053
0.00719156
0.0072126
0.00723364
0.00725468
0.00727572
0.00729675
0.00731779
0.00733883
0.00735987
0.00735851
0.00735716
0.00735581
0.00735445
0.0073531
0.00735175
0.0073504
0.00734904
0.00734769
0.00734634
0.00732434
0.00730234
0.00728034
0.00725834
0.00723634
0.00721434
0.00719234
0.00717034
0.00714834
0.00712634
0.00710164
0.00707694
0.00705225
0.00702755
0.00700285
0.00697815
0.00695345
0.00692875
0.00690405
0.00687936
0.00687231
0.00686526
0.00685821
0.00685117
0.00684412
0.00683707
0.00683002
0.00682298
0.00681593
0.00680888
0.00681829
0.00682769
0.0068371
0.0068465
0.00685591
0.00686531
0.00687472
0.00688412
0.00689353
0.00690293
0.00691816
0.00693338
0.00694861
0.00696383
0.00697906
0.00699428
0.00700951
0.00702473
0.00703995
0.00705518
0.00706365
0.00707212
0.00708059
0.00708906
0.00709753
0.007106
0.00711447
0.00712294
0.00713141
0.00713988
0.00713718
0.00713447
0.00713177
0.00712907
0.00712637
0.00712366
0.00712096
0.00711826
0.00711556
0.00711285
0.00710631
0.00709977
0.00709323
0.00708668
0.00708014
0.0070736
0.00706706
0.00706051
0.00705397
0.00704743
0.00703685
0.00702628
0.0070157
0.00700512
0.00699455
0.00698397
0.00697339
0.00696282
0.00695224
0.00694166
0.0069433
0.00694493
0.00694657
0.0069482
0.00694984
0.00695148
0.00695311
0.00695475
0.00695638
0.00695802
0.00696301
0.006968
0.006973
0.00697799
0.00698298
0.00698797
0.00699297
0.00699796
0.00700295
0.00700794
0.00698364
0.00695933
0.00693502
0.00691071
0.00688641
0.0068621
0.00683779
0.00681348
0.00678918
0.00676487
0.00674062
0.00671638
0.00669213
0.00666789
0.00664364
0.0066194
0.00659516
0.00657091
0.00654667
0.00652242
0.00647918
0.00643595
0.00639271
0.00634947
0.00630623
0.00626299
0.00621975
0.00617652
0.00613328
0.00609004
0.00607756
0.00606509
0.00605261
0.00604014
0.00602767
0.00601519
0.00600272
0.00599024
0.00597777
0.00596529
0.00593942
0.00591355
0.00588768
0.00586181
0.00583594
0.00581007
0.0057842
0.00575833
0.00573245
0.00570658
0.00571419
0.0057218
0.0057294
0.00573701
0.00574461
0.00575222
0.00575982
0.00576743
0.00577504
0.00578264
0.00577189
0.00576113
0.00575037
0.00573961
0.00572886
0.0057181
0.00570734
0.00569659
0.00568583
0.00567507
0.00567379
0.00567251
0.00567123
0.00566995
0.00566867
0.00566739
0.00566611
0.00566483
0.00566355
0.00566227
0.0056553
0.00564834
0.00564137
0.00563441
0.00562744
0.00562048
0.00561351
0.00560655
0.00559958
0.00559262
0.00559738
0.00560215
0.00560691
0.00561167
0.00561644
0.0056212
0.00562597
0.00563073
0.0056355
0.00564026
0.00564469
0.00564912
0.00565355
0.00565798
0.00566241
0.00566685
0.00567128
0.00567571
0.00568014
0.00568457
0.00569278
0.005701
0.00570921
0.00571743
0.00572564
0.00573386
0.00574207
0.00575029
0.0057585
0.00576672
0.00576701
0.0057673
0.0057676
0.00576789
0.00576818
0.00576848
0.00576877
0.00576906
0.00576936
0.00576965
0.00576751
0.00576537
0.00576323
0.00576109
0.00575895
0.00575682
0.00575468
0.00575254
0.0057504
0.00574826
0.00573579
0.00572333
0.00571086
0.0056984
0.00568594
0.00567347
0.00566101
0.00564854
0.00563608
0.00562361
0.0056201
0.00561659
0.00561308
0.00560957
0.00560606
0.00560254
0.00559903
0.00559552
0.00559201
0.0055885
0.00558624
0.00558398
0.00558173
0.00557947
0.00557721
0.00557495
0.0055727
0.00557044
0.00556818
0.00556592
0.00557455
0.00558318
0.00559181
0.00560043
0.00560906
0.00561769
0.00562632
0.00563494
0.00564357
0.0056522
0.00566391
0.00567563
0.00568735
0.00569906
0.00571078
0.0057225
0.00573421
0.00574593
0.00575764
0.00576936
0.00578281
0.00579626
0.00580972
0.00582317
0.00583662
0.00585007
0.00586352
0.00587698
0.00589043
0.00590388
0.0059097
0.00591551
0.00592133
0.00592715
0.00593297
0.00593878
0.0059446
0.00595042
0.00595624
0.00596205
0.00595739
0.00595272
0.00594805
0.00594339
0.00593872
0.00593405
0.00592939
0.00592472
0.00592005
0.00591538
0.00590752
0.00589965
0.00589178
0.00588391
0.00587604
0.00586818
0.00586031
0.00585244
0.00584457
0.0058367
0.00583149
0.00582627
0.00582106
0.00581584
0.00581062
0.00580541
0.00580019
0.00579498
0.00578976
0.00578454
0.00577636
0.00576818
0.00576
0.00575182
0.00574363
0.00573545
0.00572727
0.00571909
0.00571091
0.00570272
0.00569018
0.00567763
0.00566508
0.00565254
0.00563999
0.00562744
0.0056149
0.00560235
0.0055898
0.00557725
0.00556948
0.0055617
0.00555392
0.00554614
0.00553837
0.00553059
0.00552281
0.00551503
0.00550726
0.00549948
0.00550664
0.00551381
0.00552097
0.00552814
0.0055353
0.00554247
0.00554963
0.0055568
0.00556397
0.00557113
0.00557684
0.00558255
0.00558825
0.00559396
0.00559967
0.00560538
0.00561108
0.00561679
0.0056225
0.00562821
0.00562441
0.00562061
0.00561681
0.00561301
0.00560922
0.00560542
0.00560162
0.00559782
0.00559402
0.00559022
0.00558639
0.00558255
0.00557872
0.00557488
0.00557104
0.00556721
0.00556337
0.00555954
0.0055557
0.00555186
0.00554779
0.00554371
0.00553963
0.00553555
0.00553148
0.0055274
0.00552332
0.00551925
0.00551517
0.00551109
0.00551318
0.00551528
0.00551737
0.00551946
0.00552155
0.00552364
0.00552573
0.00552782
0.00552991
0.00553201
0.00553176
0.00553151
0.00553127
0.00553102
0.00553077
0.00553053
0.00553028
0.00553004
0.00552979
0.00552954
0.00553081
0.00553208
0.00553335
0.00553461
0.00553588
0.00553715
0.00553842
0.00553969
0.00554095
0.00554222
0.00553419
0.00552616
0.00551814
0.00551011
0.00550208
0.00549405
0.00548602
0.00547799
0.00546997
0.00546194
0.00546015
0.00545835
0.00545656
0.00545477
0.00545298
0.00545119
0.00544939
0.0054476
0.00544581
0.00544402
0.00543909
0.00543416
0.00542922
0.00542429
0.00541936
0.00541443
0.0054095
0.00540457
0.00539964
0.00539471
0.00539465
0.00539458
0.00539452
0.00539446
0.0053944
0.00539434
0.00539428
0.00539422
0.00539416
0.0053941
0.00538587
0.00537764
0.00536942
0.00536119
0.00535296
0.00534473
0.00533651
0.00532828
0.00532005
0.00531182
0.00531891
0.00532599
0.00533308
0.00534016
0.00534725
0.00535433
0.00536142
0.0053685
0.00537559
0.00538267
0.00536898
0.00535528
0.00534158
0.00532788
0.00531419
0.00530049
0.00528679
0.00527309
0.00525939
0.0052457
0.00524185
0.00523801
0.00523417
0.00523033
0.00522648
0.00522264
0.0052188
0.00521495
0.00521111
0.00520727
0.00519081
0.00517434
0.00515788
0.00514142
0.00512495
0.00510849
0.00509203
0.00507556
0.0050591
0.00504264
0.00506033
0.00507803
0.00509573
0.00511342
0.00513112
0.00514882
0.00516651
0.00518421
0.00520191
0.0052196
0.00522544
0.00523127
0.0052371
0.00524294
0.00524877
0.0052546
0.00526044
0.00526627
0.0052721
0.00527794
0.00528828
0.00529863
0.00530898
0.00531932
0.00532967
0.00534001
0.00535036
0.00536071
0.00537105
0.0053814
0.00536491
0.00534842
0.00533193
0.00531544
0.00529895
0.00528246
0.00526597
0.00524947
0.00523298
0.00521649
0.00521498
0.00521346
0.00521195
0.00521043
0.00520892
0.0052074
0.00520588
0.00520437
0.00520285
0.00520134
0.00520268
0.00520402
0.00520536
0.0052067
0.00520804
0.00520938
0.00521072
0.00521206
0.00521339
0.00521473
0.00522585
0.00523697
0.00524809
0.00525921
0.00527032
0.00528144
0.00529256
0.00530368
0.00531479
0.00532591
0.00532766
0.00532941
0.00533117
0.00533292
0.00533467
0.00533642
0.00533817
0.00533992
0.00534167
0.00534343
0.00535354
0.00536366
0.00537377
0.00538389
0.00539401
0.00540412
0.00541424
0.00542435
0.00543447
0.00544459
0.00544215
0.00543972
0.00543729
0.00543486
0.00543243
0.00543
0.00542757
0.00542513
0.0054227
0.00542027
0.00543511
0.00544996
0.0054648
0.00547964
0.00549449
0.00550933
0.00552417
0.00553901
0.00555386
0.0055687
0.00556993
0.00557117
0.0055724
0.00557363
0.00557487
0.0055761
0.00557734
0.00557857
0.0055798
0.00558104
0.00559794
0.00561485
0.00563175
0.00564865
0.00566556
0.00568246
0.00569936
0.00571627
0.00573317
0.00575007
0.00574946
0.00574884
0.00574823
0.00574761
0.005747
0.00574639
0.00574577
0.00574516
0.00574454
0.00574393
0.0057462
0.00574847
0.00575075
0.00575302
0.0057553
0.00575757
0.00575984
0.00576212
0.00576439
0.00576667
0.00575403
0.00574139
0.00572875
0.00571611
0.00570347
0.00569083
0.00567819
0.00566556
0.00565292
0.00564028
0.00564169
0.00564311
0.00564452
0.00564594
0.00564735
0.00564876
0.00565018
0.00565159
0.00565301
0.00565442
0.00565157
0.00564872
0.00564587
0.00564302
0.00564017
0.00563732
0.00563447
0.00563162
0.00562877
0.00562592
0.00562429
0.00562265
0.00562101
0.00561937
0.00561773
0.00561609
0.00561445
0.00561281
0.00561117
0.00560953
0.00561002
0.00561052
0.00561101
0.0056115
0.005612
0.00561249
0.00561298
0.00561348
0.00561397
0.00561446
0.00562812
0.00564178
0.00565545
0.00566911
0.00568277
0.00569643
0.00571009
0.00572375
0.00573741
0.00575107
0.00576387
0.00577666
0.00578946
0.00580225
0.00581505
0.00582784
0.00584063
0.00585343
0.00586622
0.00587902
0.00588611
0.0058932
0.00590029
0.00590738
0.00591447
0.00592156
0.00592865
0.00593574
0.00594284
0.00594993
0.0059391
0.00592827
0.00591745
0.00590662
0.00589579
0.00588497
0.00587414
0.00586331
0.00585249
0.00584166
0.00585614
0.00587063
0.00588511
0.0058996
0.00591408
0.00592856
0.00594305
0.00595753
0.00597202
0.0059865
0.00599386
0.00600122
0.00600859
0.00601595
0.00602331
0.00603067
0.00603803
0.0060454
0.00605276
0.00606012
0.00607958
0.00609905
0.00611851
0.00613798
0.00615744
0.0061769
0.00619637
0.00621583
0.0062353
0.00625476
0.00625306
0.00625136
0.00624966
0.00624796
0.00624626
0.00624456
0.00624286
0.00624116
0.00623946
0.00623776
0.00625134
0.00626491
0.00627848
0.00629206
0.00630563
0.0063192
0.00633278
0.00634635
0.00635992
0.0063735
0.00637981
0.00638612
0.00639243
0.00639874
0.00640505
0.00641136
0.00641767
0.00642398
0.00643029
0.0064366
0.00645193
0.00646726
0.00648259
0.00649792
0.00651325
0.00652858
0.00654391
0.00655924
0.00657457
0.0065899
0.00658933
0.00658875
0.00658818
0.0065876
0.00658703
0.00658645
0.00658587
0.0065853
0.00658472
0.00658415
0.00658413
0.00658411
0.00658409
0.00658407
0.00658406
0.00658404
0.00658402
0.006584
0.00658398
0.00658396
0.00656935
0.00655475
0.00654014
0.00652553
0.00651092
0.00649631
0.0064817
0.00646709
0.00645249
0.00643788
0.0064326
0.00642733
0.00642206
0.00641678
0.00641151
0.00640624
0.00640097
0.00639569
0.00639042
0.00638515
0.006363
0.00634084
0.00631869
0.00629654
0.00627439
0.00625224
0.00623008
0.00620793
0.00618578
0.00616363
0.00615691
0.00615019
0.00614348
0.00613676
0.00613004
0.00612332
0.0061166
0.00610989
0.00610317
0.00609645
0.00609117
0.00608589
0.00608061
0.00607533
0.00607004
0.00606476
0.00605948
0.0060542
0.00604892
0.00604364
0.006049
0.00605435
0.00605971
0.00606507
0.00607042
0.00607578
0.00608114
0.0060865
0.00609185
0.00609721
0.00609525
0.0060933
0.00609134
0.00608939
0.00608743
0.00608548
0.00608352
0.00608157
0.00607962
0.00607766
0.00607859
0.00607952
0.00608045
0.00608138
0.00608231
0.00608324
0.00608417
0.0060851
0.00608603
0.00608696
0.00607615
0.00606534
0.00605453
0.00604371
0.0060329
0.00602209
0.00601128
0.00600047
0.00598966
0.00597885
0.00596653
0.00595421
0.00594189
0.00592957
0.00591725
0.00590493
0.00589261
0.00588029
0.00586797
0.00585565
0.00584749
0.00583934
0.00583118
0.00582303
0.00581487
0.00580671
0.00579856
0.0057904
0.00578225
0.00577409
0.00576731
0.00576053
0.00575374
0.00574696
0.00574018
0.0057334
0.00572662
0.00571983
0.00571305
0.00570627
0.00570494
0.00570362
0.00570229
0.00570097
0.00569964
0.00569832
0.00569699
0.00569567
0.00569434
0.00569302
0.00567225
0.00565148
0.00563071
0.00560994
0.00558917
0.0055684
0.00554763
0.00552686
0.0055061
0.00548533
0.00546196
0.0054386
0.00541524
0.00539187
0.00536851
0.00534515
0.00532178
0.00529842
0.00527506
0.00525169
0.00523014
0.00520859
0.00518704
0.00516549
0.00514394
0.00512239
0.00510084
0.00507929
0.00505774
0.00503619
0.00502595
0.0050157
0.00500546
0.00499521
0.00498497
0.00497472
0.00496448
0.00495424
0.00494399
0.00493375
0.00492677
0.00491979
0.00491281
0.00490583
0.00489885
0.00489187
0.00488489
0.00487791
0.00487093
0.00486394
0.00486476
0.00486557
0.00486639
0.0048672
0.00486801
0.00486883
0.00486964
0.00487046
0.00487127
0.00487208
0.00487705
0.00488202
0.00488699
0.00489196
0.00489694
0.00490191
0.00490688
0.00491185
0.00491682
0.00492179
0.00491819
0.00491459
0.004911
0.0049074
0.00490381
0.00490021
0.00489661
0.00489302
0.00488942
0.00488583
0.00487709
0.00486835
0.00485962
0.00485088
0.00484214
0.0048334
0.00482467
0.00481593
0.00480719
0.00479846
0.00479398
0.0047895
0.00478503
0.00478055
0.00477608
0.0047716
0.00476713
0.00476265
0.00475817
0.0047537
0.00474975
0.0047458
0.00474185
0.0047379
0.00473395
0.00473
0.00472604
0.00472209
0.00471814
0.00471419
0.00470384
0.0046935
0.00468315
0.0046728
0.00466245
0.00465211
0.00464176
0.00463141
0.00462106
0.00461071
0.00460189
0.00459306
0.00458424
0.00457541
0.00456659
0.00455776
0.00454893
0.00454011
0.00453128
0.00452246
0.00451167
0.00450089
0.00449011
0.00447933
0.00446855
0.00445777
0.00444699
0.00443621
0.00442542
0.00441464
0.00441122
0.00440781
0.00440439
0.00440097
0.00439755
0.00439413
0.00439071
0.0043873
0.00438388
0.00438046
0.00437587
0.00437129
0.0043667
0.00436211
0.00435753
0.00435294
0.00434835
0.00434377
0.00433918
0.00433459
0.00433822
0.00434185
0.00434548
0.00434911
0.00435274
0.00435637
0.00436
0.00436363
0.00436726
0.00437089
0.00437144
0.004372
0.00437255
0.0043731
0.00437366
0.00437421
0.00437476
0.00437532
0.00437587
0.00437642
0.00438674
0.00439705
0.00440736
0.00441767
0.00442799
0.0044383
0.00444861
0.00445893
0.00446924
0.00447955
0.00448423
0.0044889
0.00449358
0.00449825
0.00450293
0.00450761
0.00451228
0.00451696
0.00452163
0.00452631
0.00453928
0.00455225
0.00456522
0.00457819
0.00459116
0.00460413
0.0046171
0.00463007
0.00464304
0.00465601
0.00466193
0.00466785
0.00467377
0.00467969
0.00468561
0.00469153
0.00469744
0.00470336
0.00470928
0.0047152
0.00473098
0.00474677
0.00476255
0.00477833
0.00479411
0.0048099
0.00482568
0.00484146
0.00485724
0.00487303
0.00487301
0.004873
0.00487298
0.00487296
0.00487295
0.00487293
0.00487292
0.0048729
0.00487289
0.00487287
0.00488367
0.00489447
0.00490528
0.00491608
0.00492688
0.00493768
0.00494849
0.00495929
0.00497009
0.00498089
0.00498177
0.00498264
0.00498351
0.00498438
0.00498525
0.00498612
0.004987
0.00498787
0.00498874
0.00498961
0.00499639
0.00500316
0.00500993
0.00501671
0.00502348
0.00503025
0.00503703
0.0050438
0.00505057
0.00505735
0.00505104
0.00504474
0.00503843
0.00503213
0.00502582
0.00501952
0.00501322
0.00500691
0.00500061
0.0049943
0.00500443
0.00501455
0.00502467
0.0050348
0.00504492
0.00505504
0.00506516
0.00507529
0.00508541
0.00509553
0.00509168
0.00508783
0.00508398
0.00508013
0.00507628
0.00507243
0.00506858
0.00506473
0.00506088
0.00505703
0.00507346
0.00508989
0.00510632
0.00512275
0.00513918
0.00515562
0.00517205
0.00518848
0.00520491
0.00522134
0.0052173
0.00521325
0.00520921
0.00520517
0.00520112
0.00519708
0.00519304
0.00518899
0.00518495
0.00518091
0.00519582
0.00521074
0.00522566
0.00524058
0.00525549
0.00527041
0.00528533
0.00530024
0.00531516
0.00533008
0.00532624
0.00532241
0.00531858
0.00531475
0.00531091
0.00530708
0.00530325
0.00529942
0.00529558
0.00529175
0.00530669
0.00532162
0.00533655
0.00535149
0.00536642
0.00538136
0.00539629
0.00541123
0.00542616
0.00544109
0.00545222
0.00546335
0.00547449
0.00548562
0.00549675
0.00550788
0.00551901
0.00553014
0.00554127
0.0055524
0.00557653
0.00560067
0.0056248
0.00564894
0.00567307
0.00569721
0.00572134
0.00574548
0.00576961
0.00579375
0.0058099
0.00582604
0.00584219
0.00585834
0.00587449
0.00589064
0.00590678
0.00592293
0.00593908
0.00595523
0.00598252
0.00600981
0.00603711
0.0060644
0.00609169
0.00611898
0.00614628
0.00617357
0.00620086
0.00622816
0.00624061
0.00625307
0.00626553
0.00627799
0.00629045
0.00630291
0.00631537
0.00632782
0.00634028
0.00635274
0.00636641
0.00638008
0.00639376
0.00640743
[truncated: 10 more rows]

## Sheet: A2.PlaceStimulus.all
0.127256	0.122285	0.114381	0.105672	0.097771	0.0917404	0.0881318	0.0876435	0.0906836	0.0967395	0.103475	0.108509	0.111127	0.11278	0.114144	0.115303	0.115997	0.116588	0.117285	0.118186	0.119274	0.119862	0.118674	0.115409	0.111217	0.108241	0.107816	0.109301	0.110812	0.112698	0.116542	0.123342	0.133145	0.1466	0.164057	0.184346	0.204507	0.222913	0.237445	0.247063	0.25218	0.255824	0.259851	0.263309	0.263127	0.258535	0.251227	0.242745	0.230682	0.21249
0.132573	0.127983	0.120619	0.112756	0.106168	0.101659	0.0993288	0.0995328	0.102666	0.10812	0.113357	0.115953	0.115523	0.114145	0.113005	0.112506	0.112406	0.112819	0.113534	0.114201	0.114789	0.114861	0.113723	0.111702	0.109684	0.108531	0.109344	0.111786	0.113417	0.114139	0.115368	0.118567	0.124356	0.133735	0.146893	0.16276	0.178896	0.194404	0.206819	0.214688	0.218268	0.221041	0.224987	0.229389	0.231269	0.229803	0.22597	0.220952	0.212342	0.198604
0.142437	0.140865	0.137347	0.13303	0.129534	0.127065	0.125593	0.125525	0.127537	0.130374	0.131503	0.128988	0.123002	0.11562	0.108952	0.104338	0.102119	0.101814	0.10239	0.10245	0.101651	0.0999936	0.0981724	0.097454	0.0982684	0.0994799	0.101429	0.104331	0.106215	0.106393	0.105424	0.104867	0.106024	0.109903	0.116416	0.125009	0.135036	0.146074	0.155393	0.161017	0.163373	0.165912	0.170413	0.176226	0.18095	0.183552	0.183679	0.181774	0.176745	0.168927
0.149043	0.154223	0.158867	0.160788	0.15974	0.155289	0.149118	0.144173	0.142597	0.14217	0.140088	0.134827	0.126343	0.115633	0.104881	0.0960559	0.0904173	0.0877191	0.0869058	0.085931	0.0840041	0.0812132	0.078833	0.0779791	0.0788278	0.0800648	0.0813729	0.0829866	0.0843679	0.0853491	0.0860194	0.0869766	0.0887219	0.0915392	0.0955301	0.100813	0.10798	0.116376	0.123497	0.127486	0.129309	0.132222	0.137557	0.143887	0.148586	0.150687	0.150169	0.148144	0.144624	0.139972
0.135141	0.14567	0.157158	0.164413	0.164718	0.157521	0.146633	0.137611	0.133544	0.132	0.130575	0.128431	0.124986	0.119775	0.113221	0.105745	0.0985628	0.0928407	0.0892151	0.08659	0.0842685	0.0822002	0.0811692	0.0813361	0.0823282	0.0829876	0.0826321	0.081546	0.0804764	0.0803666	0.0817026	0.0843254	0.0876569	0.0912024	0.0949038	0.0985704	0.10257	0.106524	0.109373	0.110694	0.111788	0.114536	0.118766	0.12274	0.124816	0.125036	0.123901	0.122693	0.121255	0.119119
0.106056	0.113419	0.122243	0.129047	0.131794	0.130247	0.126824	0.12442	0.124153	0.124687	0.125521	0.127129	0.129779	0.133073	0.135876	0.135796	0.132271	0.126712	0.121234	0.11655	0.113141	0.111251	0.111061	0.111758	0.112456	0.112108	0.110211	0.107032	0.103264	0.099898	0.0978367	0.0972684	0.0979139	0.0994599	0.101561	0.102938	0.102857	0.101407	0.0995456	0.0988002	0.100604	0.104606	0.108812	0.111825	0.113935	0.115817	0.117163	0.118008	0.117923	0.116862
0.100243	0.103317	0.107624	0.112383	0.116961	0.120921	0.124353	0.127551	0.130478	0.133029	0.135275	0.137502	0.140507	0.14516	0.150945	0.155044	0.155279	0.151581	0.145503	0.139059	0.134237	0.131763	0.131046	0.130374	0.12881	0.126558	0.124377	0.12252	0.120276	0.117057	0.113125	0.109518	0.107372	0.107566	0.109476	0.11077	0.109875	0.107224	0.104871	0.105503	0.11057	0.118047	0.12466	0.129422	0.13426	0.140072	0.145352	0.148901	0.149903	0.149149
0.11302	0.115016	0.118294	0.123225	0.129593	0.135768	0.139968	0.142338	0.144416	0.147414	0.150331	0.151672	0.152162	0.154133	0.158327	0.162335	0.163432	0.160741	0.154973	0.14823	0.143244	0.141191	0.140809	0.139074	0.134903	0.130056	0.127132	0.126573	0.126503	0.125021	0.122021	0.118765	0.116785	0.117373	0.119947	0.12192	0.12168	0.120155	0.120082	0.124152	0.133213	0.144497	0.154637	0.162638	0.170415	0.178108	0.183952	0.187141	0.187559	0.186397
0.124237	0.126073	0.129121	0.133943	0.140986	0.14798	0.151695	0.15182	0.151501	0.15319	0.155643	0.156274	0.155793	0.156781	0.159923	0.162316	0.161896	0.158923	0.154542	0.149688	0.146104	0.144947	0.14516	0.143286	0.138195	0.131947	0.128016	0.127023	0.127113	0.126126	0.124421	0.12286	0.122097	0.12231	0.123333	0.123753	0.12283	0.121774	0.123545	0.129668	0.139538	0.150493	0.16074	0.169462	0.177247	0.182806	0.185292	0.185213	0.184005	0.182436
0.14399	0.145745	0.147797	0.149744	0.153148	0.157893	0.161509	0.161865	0.160344	0.159161	0.158852	0.15793	0.156938	0.157043	0.158087	0.15703	0.152943	0.147383	0.142501	0.138325	0.134653	0.131803	0.129649	0.126609	0.121934	0.116191	0.112266	0.111949	0.113919	0.115245	0.115505	0.115277	0.114981	0.114224	0.113067	0.111619	0.110075	0.109119	0.110564	0.114885	0.120783	0.126095	0.130284	0.133359	0.13592	0.137325	0.137802	0.137822	0.137929	0.137534
0.176708	0.178696	0.180872	0.181239	0.181468	0.183966	0.188231	0.190884	0.190699	0.18859	0.186376	0.183817	0.181595	0.180061	0.17876	0.174696	0.167356	0.158638	0.151495	0.146	0.141047	0.136228	0.132147	0.128757	0.124659	0.117372	0.10933	0.106591	0.109394	0.114293	0.118943	0.122555	0.124303	0.12376	0.121469	0.11884	0.116801	0.115264	0.114772	0.115694	0.117323	0.118377	0.118084	0.116124	0.11245	0.108065	0.104881	0.104052	0.10464	0.104798
0.189719	0.189757	0.189947	0.18899	0.188355	0.19058	0.195801	0.200866	0.20391	0.20469	0.204677	0.203694	0.202315	0.200939	0.199986	0.197676	0.19363	0.18867	0.185136	0.1832	0.182089	0.180889	0.179822	0.178835	0.176278	0.167834	0.155783	0.149838	0.151609	0.157483	0.163659	0.168339	0.169788	0.16746	0.162555	0.157872	0.155071	0.153219	0.151984	0.152216	0.153743	0.155169	0.154464	0.151058	0.144455	0.136417	0.129542	0.126066	0.124867	0.123595
0.182771	0.18223	0.182115	0.182201	0.183542	0.187237	0.1926	0.197522	0.201431	0.204154	0.206363	0.206928	0.205906	0.204391	0.204205	0.204721	0.204932	0.204343	0.204526	0.205883	0.208578	0.211715	0.214508	0.216112	0.216188	0.21217	0.205149	0.201439	0.201999	0.204096	0.205116	0.20479	0.202981	0.199065	0.193874	0.189596	0.187134	0.185392	0.18471	0.187023	0.191962	0.196253	0.196358	0.193278	0.188746	0.184157	0.179771	0.176575	0.174082	0.170499
0.171726	0.173124	0.175408	0.178295	0.182043	0.186363	0.189721	0.191422	0.192521	0.193786	0.195302	0.194916	0.191903	0.188156	0.186805	0.187963	0.18925	0.189203	0.188633	0.188168	0.188721	0.190175	0.191629	0.191809	0.19096	0.188947	0.186499	0.185876	0.187058	0.188218	0.187944	0.186687	0.18536	0.184044	0.183389	0.183579	0.183788	0.18359	0.184589	0.189077	0.19635	0.202821	0.204793	0.203288	0.200939	0.198941	0.196725	0.194295	0.191987	0.188467
0.159712	0.159886	0.159785	0.15975	0.16027	0.161169	0.161312	0.160552	0.159663	0.159203	0.159266	0.158218	0.154824	0.150259	0.148136	0.150038	0.153716	0.156832	0.158369	0.158082	0.156506	0.154199	0.151842	0.14954	0.147694	0.146518	0.14621	0.147604	0.151158	0.155799	0.159444	0.161209	0.161563	0.161657	0.163139	0.165679	0.167518	0.168235	0.169479	0.172776	0.177309	0.181133	0.182172	0.18042	0.176711	0.171898	0.166674	0.162099	0.159846	0.158937
0.148608	0.147664	0.145041	0.141634	0.138907	0.137625	0.137105	0.136575	0.135415	0.133412	0.131243	0.129212	0.126417	0.122684	0.120251	0.121193	0.124562	0.12837	0.130547	0.130137	0.12721	0.123129	0.11971	0.118192	0.119253	0.123011	0.127851	0.131804	0.136015	0.141823	0.14763	0.150987	0.15071	0.148529	0.147333	0.147566	0.147022	0.145082	0.143628	0.144152	0.145485	0.145933	0.144575	0.141647	0.136904	0.130976	0.124984	0.120471	0.118936	0.11998
0.136149	0.136004	0.134659	0.133232	0.133177	0.135311	0.138742	0.142098	0.143864	0.14381	0.142706	0.14144	0.139041	0.13522	0.13168	0.130839	0.1321	0.133389	0.132191	0.12795	0.121042	0.113565	0.107707	0.105058	0.106276	0.111634	0.118222	0.121469	0.122714	0.12548	0.129416	0.131853	0.131111	0.128992	0.127695	0.127223	0.125351	0.122025	0.119794	0.120748	0.123384	0.1251	0.124649	0.122694	0.119176	0.114783	0.110088	0.105869	0.102727	0.101287
0.125458	0.127507	0.130282	0.13455	0.140413	0.147224	0.153526	0.158566	0.161649	0.163024	0.162758	0.161293	0.158196	0.153898	0.149879	0.148162	0.147998	0.14702	0.142677	0.135226	0.125994	0.117385	0.111011	0.107489	0.1065	0.108215	0.110909	0.111262	0.109525	0.107776	0.106559	0.104944	0.103094	0.102668	0.104074	0.105972	0.106556	0.106134	0.107274	0.112184	0.119223	0.124752	0.126531	0.12571	0.123652	0.121044	0.117664	0.113168	0.107996	0.103712
0.118178	0.122241	0.128851	0.137743	0.147454	0.155487	0.15996	0.161301	0.160774	0.158965	0.15526	0.150059	0.144998	0.141134	0.138492	0.136857	0.135831	0.133934	0.129636	0.123395	0.117229	0.113179	0.111542	0.111119	0.110881	0.111407	0.112649	0.112637	0.110233	0.105682	0.100425	0.0950774	0.0915891	0.0916944	0.0948891	0.0986795	0.101187	0.102574	0.105515	0.112319	0.121277	0.127714	0.128843	0.126691	0.12445	0.122642	0.120272	0.115939	0.110279	0.105708
0.109105	0.112133	0.117811	0.125663	0.134312	0.141379	0.144898	0.144612	0.141862	0.1374	0.131174	0.123875	0.118027	0.114843	0.113608	0.112693	0.111701	0.110128	0.10752	0.103831	0.100375	0.0986791	0.098993	0.0999704	0.100583	0.101351	0.10288	0.104071	0.103616	0.100925	0.097051	0.0926823	0.0897053	0.0895346	0.0920095	0.0954454	0.0985191	0.101103	0.104849	0.110911	0.117676	0.121307	0.120099	0.116424	0.113637	0.111966	0.110008	0.10625	0.101883	0.0993903
0.107442	0.107578	0.109656	0.113813	0.119472	0.125195	0.129153	0.12984	0.127689	0.123694	0.118843	0.113783	0.110345	0.109331	0.110253	0.111276	0.111398	0.110127	0.107783	0.104397	0.100799	0.0984013	0.0981667	0.0992682	0.10015	0.100097	0.0999012	0.0999383	0.100179	0.0998805	0.099161	0.0980365	0.0974344	0.09801	0.100295	0.104111	0.108734	0.113453	0.118365	0.123243	0.12686	0.127187	0.124413	0.120898	0.118973	0.118012	0.116221	0.112701	0.109734	0.108476
0.123131	0.120861	0.120385	0.122227	0.125689	0.129442	0.13222	0.132808	0.131598	0.12977	0.128715	0.128573	0.130084	0.133217	0.137775	0.141857	0.143584	0.141553	0.137066	0.131816	0.127846	0.126571	0.128791	0.133093	0.136285	0.135534	0.131968	0.127991	0.125852	0.125096	0.125479	0.126414	0.128144	0.130448	0.134366	0.140527	0.147972	0.154917	0.160509	0.164548	0.166665	0.165745	0.163055	0.160811	0.160667	0.161371	0.16143	0.160611	0.16174	0.16352
0.138208	0.134792	0.133315	0.134103	0.13607	0.138011	0.139648	0.140628	0.141266	0.142002	0.143374	0.145081	0.147848	0.151724	0.15696	0.161776	0.163979	0.161394	0.155954	0.150778	0.148945	0.151265	0.157647	0.165959	0.17217	0.172592	0.169043	0.165237	0.164428	0.165375	0.167133	0.168665	0.170479	0.171985	0.174615	0.179965	0.187611	0.194934	0.200311	0.204382	0.207817	0.208587	0.206409	0.202938	0.201203	0.201787	0.205181	0.211145	0.220489	0.228857
0.134181	0.132198	0.13226	0.134281	0.137606	0.141715	0.146908	0.152791	0.158721	0.163093	0.16429	0.161749	0.15771	0.15418	0.152502	0.151877	0.15117	0.148533	0.144865	0.142007	0.142039	0.145094	0.150801	0.157565	0.162852	0.16478	0.165545	0.16809	0.173845	0.179888	0.18406	0.185164	0.184453	0.181957	0.17933	0.179287	0.183068	0.188286	0.192682	0.19727	0.203255	0.207176	0.205545	0.198953	0.192543	0.189881	0.193191	0.202238	0.215964	0.228657
0.122871	0.123803	0.127457	0.134017	0.143655	0.155546	0.168976	0.1826	0.195254	0.203789	0.205049	0.197804	0.185767	0.17314	0.162546	0.154226	0.148596	0.144732	0.141478	0.137475	0.133129	0.129411	0.127341	0.126537	0.126042	0.125464	0.12649	0.130428	0.136835	0.142884	0.146529	0.146847	0.144745	0.140847	0.1368	0.134998	0.1366	0.139812	0.142854	0.146681	0.15243	0.157101	0.156755	0.151261	0.145026	0.141608	0.142816	0.148563	0.157885	0.166869
0.123696	0.124384	0.127343	0.134404	0.146527	0.161801	0.177897	0.192683	0.205342	0.213451	0.214892	0.208215	0.196277	0.183515	0.172447	0.163228	0.156675	0.152832	0.149704	0.14435	0.136124	0.126757	0.118502	0.112145	0.107054	0.102437	0.099159	0.0983142	0.0993567	0.100893	0.101873	0.102165	0.101725	0.100749	0.100018	0.10078	0.103069	0.105493	0.107099	0.10922	0.113316	0.117614	0.118698	0.115778	0.111592	0.108692	0.107712	0.10853	0.110949	0.113759
0.142582	0.139019	0.135456	0.1356	0.140549	0.147768	0.154582	0.159424	0.162506	0.164397	0.166199	0.166517	0.163147	0.158501	0.154827	0.152365	0.150702	0.149819	0.148418	0.145307	0.139609	0.132097	0.124546	0.118831	0.114425	0.109437	0.10382	0.0995963	0.0972106	0.0961828	0.0957965	0.0968542	0.0990966	0.101806	0.104223	0.106904	0.109683	0.111745	0.112471	0.11338	0.116131	0.119688	0.120634	0.117723	0.113226	0.109974	0.107987	0.106727	0.106307	0.107168
0.160287	0.154384	0.147734	0.143499	0.141782	0.139968	0.136654	0.131976	0.12772	0.126163	0.129284	0.134435	0.135162	0.132758	0.131192	0.13209	0.13398	0.135309	0.134804	0.13297	0.129532	0.124569	0.119061	0.114983	0.112351	0.1095	0.105996	0.10361	0.103152	0.103953	0.104904	0.106637	0.109272	0.112127	0.114286	0.116307	0.118353	0.120099	0.121127	0.12211	0.123653	0.124991	0.124156	0.120828	0.117222	0.115504	0.114963	0.11441	0.114239	0.115572
0.154882	0.149646	0.144354	0.140684	0.13797	0.13408	0.128876	0.12336	0.119464	0.118164	0.119609	0.121772	0.12111	0.119097	0.118498	0.120029	0.122209	0.12358	0.123228	0.121648	0.119246	0.116476	0.113685	0.11125	0.108993	0.10661	0.104603	0.103912	0.104862	0.106937	0.109457	0.112119	0.114425	0.116031	0.117099	0.118257	0.119527	0.120733	0.122094	0.124087	0.126238	0.127058	0.125776	0.123556	0.12255	0.123094	0.123677	0.123185	0.122367	0.122147
0.134031	0.130132	0.126291	0.123446	0.121472	0.11983	0.118858	0.118597	0.118902	0.119036	0.118934	0.11909	0.119963	0.122294	0.125758	0.128914	0.130914	0.131968	0.132476	0.132346	0.131301	0.129863	0.128664	0.127501	0.125929	0.124062	0.122563	0.121175	0.119557	0.118067	0.117851	0.118719	0.119404	0.11908	0.118359	0.118036	0.11802	0.117948	0.11832	0.11999	0.122466	0.124056	0.124343	0.124943	0.127134	0.129696	0.13113	0.131537	0.132182	0.132728
0.134635	0.130546	0.126516	0.123071	0.120381	0.118647	0.118555	0.119332	0.119736	0.119122	0.118755	0.120049	0.123862	0.129603	0.135817	0.139826	0.140855	0.140414	0.141311	0.143714	0.145592	0.145897	0.14586	0.146161	0.146557	0.146595	0.14649	0.144918	0.140909	0.135108	0.130517	0.127816	0.125582	0.122327	0.119154	0.11745	0.117262	0.117348	0.117741	0.119	0.121056	0.123263	0.126474	0.13194	0.139207	0.145739	0.150747	0.155281	0.160279	0.16359
0.138126	0.134007	0.130819	0.128934	0.127475	0.125386	0.12347	0.121614	0.119797	0.118635	0.119737	0.12296	0.127384	0.132232	0.13769	0.141267	0.140497	0.135973	0.132349	0.132237	0.133981	0.135304	0.136764	0.138673	0.140016	0.139807	0.138999	0.137439	0.1343	0.129075	0.123964	0.120016	0.117109	0.114937	0.115172	0.118085	0.122282	0.125654	0.129167	0.134223	0.141099	0.150119	0.163845	0.182479	0.202731	0.219671	0.232829	0.243542	0.251963	0.255359
0.142544	0.141879	0.142796	0.143189	0.140769	0.135969	0.131854	0.129281	0.127819	0.12764	0.129785	0.133098	0.13629	0.139238	0.143114	0.145354	0.142528	0.134572	0.126493	0.12266	0.122578	0.12356	0.125024	0.126419	0.126642	0.124816	0.122453	0.120618	0.119097	0.116632	0.113767	0.111501	0.111394	0.114591	0.122126	0.131707	0.140294	0.146145	0.152345	0.161658	0.17437	0.190695	0.213788	0.243272	0.274101	0.299214	0.317236	0.329159	0.335423	0.334845
0.222839	0.227914	0.23339	0.231213	0.218336	0.201723	0.191042	0.188044	0.187154	0.18435	0.181249	0.179384	0.179362	0.179781	0.179492	0.176253	0.170227	0.163112	0.158161	0.157167	0.158961	0.160467	0.160917	0.160919	0.161529	0.161107	0.158335	0.153098	0.147626	0.143535	0.141475	0.1411	0.143034	0.147665	0.15473	0.161286	0.165265	0.166328	0.167895	0.172465	0.180899	0.192918	0.209517	0.229599	0.249251	0.263285	0.270208	0.270976	0.267768	0.26234
0.309258	0.321673	0.334007	0.332808	0.31437	0.29039	0.275914	0.274808	0.278102	0.277749	0.274919	0.274531	0.279362	0.285454	0.286987	0.281005	0.2717	0.264608	0.263245	0.266872	0.271862	0.273071	0.268813	0.262104	0.258612	0.258129	0.254738	0.243977	0.229209	0.217103	0.210843	0.208682	0.208049	0.207367	0.206187	0.203712	0.200047	0.195756	0.193115	0.193274	0.196892	0.203206	0.210986	0.218585	0.223186	0.222019	0.214702	0.203349	0.191738	0.183557
0.251859	0.266444	0.284125	0.294617	0.29347	0.286546	0.283951	0.290995	0.303041	0.31385	0.322646	0.334437	0.351748	0.370094	0.382306	0.384844	0.380262	0.374789	0.373929	0.378701	0.384661	0.38459	0.374493	0.358303	0.345885	0.341996	0.338908	0.327157	0.30666	0.285888	0.270874	0.260982	0.251925	0.241229	0.229355	0.218563	0.210025	0.204196	0.201687	0.201634	0.202203	0.202831	0.203522	0.203981	0.201076	0.1924	0.178804	0.163773	0.150779	0.14263
0.186897	0.197254	0.211185	0.224389	0.233718	0.239564	0.244866	0.253161	0.263788	0.274964	0.286125	0.300207	0.317095	0.333526	0.345009	0.349485	0.347367	0.34315	0.341944	0.345483	0.350189	0.350697	0.343358	0.330205	0.318297	0.313233	0.310301	0.301759	0.28571	0.268875	0.256765	0.248744	0.239515	0.226618	0.211751	0.198852	0.189205	0.183323	0.181571	0.182445	0.182241	0.179709	0.175849	0.17193	0.165627	0.155216	0.142134	0.129929	0.12083	0.115844
0.167676	0.173278	0.179842	0.186196	0.191781	0.19677	0.200741	0.204169	0.206757	0.20961	0.213928	0.2213	0.229705	0.236968	0.24073	0.240229	0.235665	0.230538	0.228319	0.229348	0.230852	0.230754	0.227737	0.221995	0.215478	0.211169	0.207802	0.202414	0.194152	0.187597	0.185894	0.187074	0.185206	0.178025	0.167859	0.158869	0.152279	0.14869	0.148757	0.151632	0.153908	0.153415	0.150111	0.145129	0.137694	0.127983	0.118195	0.111172	0.107905	0.108262
0.13753	0.141199	0.144618	0.147094	0.149703	0.153341	0.156872	0.159171	0.159859	0.160163	0.161481	0.164737	0.168798	0.172383	0.17348	0.171181	0.165955	0.160658	0.157377	0.155233	0.152331	0.148288	0.14348	0.138148	0.132704	0.128192	0.124489	0.120869	0.11737	0.116343	0.118872	0.122965	0.124585	0.122281	0.117842	0.11424	0.112573	0.113024	0.115594	0.119926	0.124494	0.127516	0.127613	0.124403	0.118323	0.111854	0.10825	0.10882	0.113123	0.121003
0.1011	0.104163	0.107809	0.111153	0.115151	0.12002	0.124932	0.129273	0.133274	0.136547	0.138714	0.139811	0.140514	0.140973	0.140531	0.138939	0.136642	0.134523	0.133027	0.130852	0.127294	0.122396	0.117044	0.111938	0.108201	0.106399	0.106278	0.106479	0.106193	0.10554	0.104741	0.103384	0.100858	0.0970077	0.0927566	0.0894805	0.0881927	0.0888951	0.0908054	0.0929302	0.094797	0.0957422	0.094932	0.0917265	0.087314	0.085185	0.0884837	0.0964045	0.107283	0.121657
0.0781242	0.0800265	0.0831829	0.0868401	0.0910391	0.0953603	0.0994923	0.103366	0.107211	0.110016	0.110858	0.109629	0.107858	0.106865	0.107334	0.109336	0.112278	0.115139	0.117658	0.119058	0.119076	0.117232	0.114641	0.113255	0.115525	0.121702	0.130166	0.137193	0.139888	0.137057	0.129772	0.120401	0.111308	0.102913	0.0949486	0.0878953	0.0836007	0.0826351	0.0832025	0.0825637	0.0801045	0.0764241	0.0722671	0.0676434	0.0636608	0.0628326	0.066836	0.0741116	0.0831746	0.0948503
0.0790654	0.0794561	0.0812435	0.0838692	0.0860755	0.0869853	0.0868962	0.0864376	0.0857344	0.0840593	0.0813225	0.0781197	0.0758671	0.0756998	0.078179	0.0828528	0.0881283	0.0924553	0.0960532	0.0991631	0.101598	0.102396	0.102577	0.104744	0.111741	0.123443	0.137269	0.148298	0.152563	0.148747	0.139027	0.127546	0.117609	0.109143	0.100747	0.0926318	0.0873134	0.0858535	0.0859951	0.0842647	0.08013	0.0751216	0.0707193	0.0669615	0.0640517	0.0629248	0.0639057	0.0658348	0.0682221	0.071994
0.11219	0.112536	0.114166	0.115988	0.115247	0.110864	0.104318	0.0978599	0.0919882	0.0861613	0.0809684	0.0775395	0.0763356	0.0770445	0.0790392	0.0813807	0.082616	0.0820633	0.080825	0.0801905	0.0804968	0.0813434	0.0829636	0.0862766	0.0921182	0.100132	0.108883	0.115671	0.11799	0.115439	0.11018	0.105182	0.10188	0.099244	0.0958331	0.0919394	0.0892942	0.0886088	0.0887727	0.0880296	0.0867868	0.086692	0.0881961	0.0899969	0.0908461	0.0908645	0.0904341	0.0892514	0.0876172	0.0864094
0.154798	0.157242	0.160468	0.162042	0.158673	0.150205	0.139753	0.13056	0.123056	0.116928	0.113034	0.112166	0.113348	0.115184	0.116345	0.115925	0.112614	0.106334	0.0989917	0.093037	0.089628	0.0889039	0.0903515	0.0929246	0.0949722	0.095794	0.0956206	0.09461	0.0923782	0.0895306	0.0876975	0.0879644	0.0897973	0.091551	0.092187	0.0918921	0.0915657	0.0917652	0.0930199	0.0948934	0.0977577	0.102575	0.109013	0.114824	0.117999	0.118666	0.117977	0.116216	0.113714	0.110882
0.181708	0.184081	0.186798	0.187728	0.184488	0.177359	0.169242	0.162261	0.156407	0.152353	0.151493	0.153802	0.156779	0.158555	0.158751	0.157889	0.154715	0.148262	0.140032	0.132976	0.128758	0.127885	0.130138	0.133305	0.133685	0.1303	0.125531	0.122263	0.120953	0.120739	0.121167	0.123007	0.126525	0.13029	0.132417	0.132091	0.129738	0.126713	0.125383	0.125755	0.126134	0.125195	0.12351	0.121495	0.11919	0.116769	0.11416	0.11063	0.106212	0.101684
0.192195	0.190132	0.188263	0.18793	0.188777	0.189203	0.187906	0.184122	0.179021	0.175981	0.176471	0.178621	0.178868	0.17597	0.172377	0.171423	0.17301	0.17495	0.176121	0.177407	0.179651	0.184913	0.194699	0.204819	0.208282	0.204524	0.201339	0.206428	0.218522	0.230283	0.236371	0.238941	0.24198	0.24543	0.245787	0.24101	0.230698	0.216555	0.203038	0.192573	0.183298	0.170791	0.154691	0.138236	0.125337	0.117156	0.111033	0.103497	0.0946653	0.0873867
0.181515	0.177107	0.172613	0.171948	0.175867	0.181024	0.182463	0.178344	0.172141	0.169336	0.169872	0.169639	0.165275	0.157535	0.150815	0.14961	0.155222	0.166263	0.179358	0.192156	0.203588	0.217649	0.237184	0.255904	0.263741	0.260951	0.260492	0.274195	0.298212	0.319181	0.328179	0.329059	0.328874	0.329391	0.326664	0.318116	0.301328	0.276783	0.250045	0.227369	0.20965	0.191213	0.168971	0.146579	0.130269	0.121829	0.116307	0.108111	0.0977073	0.0896488
0.125522	0.122543	0.11895	0.117706	0.119469	0.122173	0.122497	0.119843	0.116992	0.117325	0.119674	0.120689	0.118568	0.114708	0.112004	0.113143	0.119199	0.130005	0.142966	0.155691	0.166684	0.179012	0.19464	0.209504	0.216627	0.21612	0.216076	0.224365	0.238601	0.250449	0.254223	0.253257	0.253139	0.255589	0.256939	0.25433	0.244354	0.22659	0.204948	0.185499	0.171071	0.159026	0.146356	0.134714	0.12765	0.125658	0.124156	0.118705	0.110224	0.102977
0.0857853	0.0830868	0.0793994	0.0766782	0.0757103	0.0760979	0.0766067	0.0768916	0.0776079	0.079718	0.0827439	0.0856114	0.0878039	0.089738	0.0920781	0.0956584	0.101058	0.108406	0.11636	0.1237	0.129657	0.135887	0.143467	0.151222	0.156118	0.157205	0.155625	0.153543	0.151796	0.150388	0.148179	0.146885	0.149792	0.157739	0.166239	0.170833	0.168754	0.161383	0.151773	0.14339	0.138229	0.135904	0.134707	0.134733	0.136425	0.139302	0.139925	0.134899	0.125321	0.115894
0.0916578	0.0878828	0.0832397	0.0795763	0.0780514	0.0790983	0.0818621	0.0848189	0.0869173	0.0884816	0.0905736	0.0935761	0.0971206	0.100657	0.104368	0.108678	0.113951	0.120193	0.12664	0.131992	0.135424	0.137983	0.141314	0.145651	0.149289	0.150039	0.146461	0.138668	0.129536	0.122302	0.117114	0.114776	0.118386	0.128765	0.140617	0.147425	0.146872	0.142431	0.138026	0.13541	0.13473	0.135328	0.136518	0.138445	0.14126	0.144553	0.144963	0.138403	0.125596	0.112587
0.126426	0.122098	0.116973	0.113261	0.112442	0.114782	0.118986	0.122979	0.125674	0.127826	0.13105	0.135053	0.138495	0.140266	0.141366	0.143221	0.146805	0.152498	0.159789	0.166393	0.17048	0.17228	0.173938	0.176082	0.17733	0.175206	0.169078	0.159578	0.149915	0.142364	0.136717	0.132646	0.132035	0.13575	0.141093	0.143284	0.140534	0.135096	0.130492	0.128009	0.12718	0.126685	0.12626	0.126175	0.127141	0.129065	0.129736	0.125716	0.116849	0.10734
0.172585	0.168907	0.163871	0.160624	0.161033	0.163763	0.166614	0.168804	0.171809	0.177389	0.185738	0.193323	0.197035	0.195431	0.190658	0.186266	0.185123	0.188763	0.196693	0.205625	0.212631	0.216292	0.21771	0.216907	0.213157	0.205338	0.195367	0.18509	0.17697	0.171246	0.16672	0.161881	0.156818	0.151993	0.147822	0.143082	0.13724	0.130505	0.124616	0.120389	0.117841	0.115951	0.11459	0.113461	0.112965	0.113328	0.114249	0.114004	0.111523	0.107829
0.197986	0.195102	0.19042	0.187634	0.188791	0.191115	0.191923	0.191965	0.195054	0.203398	0.215562	0.225638	0.229781	0.226513	0.218261	0.209587	0.204698	0.206019	0.213169	0.222612	0.231244	0.236392	0.237682	0.234311	0.226466	0.214744	0.202898	0.193148	0.187018	0.183453	0.18059	0.176393	0.170108	0.161871	0.153501	0.145826	0.139452	0.133918	0.12971	0.126686	0.124618	0.122778	0.121486	0.120324	0.119496	0.119393	0.120649	0.122235	0.122391	0.120571
0.178543	0.175998	0.172211	0.169736	0.170137	0.171177	0.171261	0.171402	0.174623	0.181817	0.191255	0.198919	0.202924	0.20234	0.198034	0.192406	0.18862	0.188694	0.192685	0.198313	0.204019	0.207521	0.207596	0.203277	0.195683	0.186345	0.177997	0.171469	0.167474	0.165332	0.164161	0.162205	0.158378	0.152663	0.146947	0.142274	0.13966	0.139257	0.141487	0.144864	0.147227	0.14734	0.146509	0.145516	0.145317	0.146001	0.147785	0.149206	0.148342	0.144819
0.14603	0.144113	0.14166	0.139282	0.137914	0.136869	0.136271	0.1367	0.139166	0.14295	0.14688	0.150083	0.153133	0.155764	0.157163	0.156834	0.155956	0.155434	0.155756	0.156206	0.15714	0.157543	0.156303	0.152877	0.148691	0.144825	0.141881	0.13905	0.136779	0.135547	0.136314	0.137679	0.137706	0.135784	0.133613	0.132209	0.132828	0.136237	0.142974	0.150716	0.155921	0.156955	0.155828	0.15423	0.153626	0.153561	0.15412	0.154278	0.152641	0.148755
0.139933	0.140067	0.139583	0.137507	0.134478	0.131079	0.128642	0.127595	0.127965	0.128515	0.128551	0.128593	0.129876	0.132346	0.13477	0.135897	0.136198	0.135838	0.134705	0.132154	0.129158	0.126347	0.124037	0.122562	0.122502	0.123079	0.123214	0.121739	0.119653	0.118529	0.120499	0.124487	0.127918	0.129593	0.130904	0.133028	0.136827	0.142334	0.149076	0.155008	0.158114	0.158118	0.157156	0.156463	0.156593	0.156	0.154541	0.152701	0.150867	0.148323
0.160067	0.163065	0.164572	0.163633	0.161124	0.157279	0.153307	0.150365	0.148999	0.147873	0.145895	0.143974	0.143336	0.143685	0.143158	0.141757	0.1417	0.14366	0.144781	0.141813	0.135392	0.128881	0.124993	0.124557	0.12666	0.129076	0.129796	0.128016	0.125514	0.125251	0.129486	0.137013	0.145206	0.15353	0.163602	0.17652	0.190951	0.204824	0.215978	0.222776	0.225344	0.225865	0.22742	0.231675	0.238077	0.242515	0.2418	0.236434	0.230136	0.224327
0.172602	0.177319	0.179993	0.181032	0.181332	0.179672	0.176126	0.172871	0.171252	0.169933	0.16716	0.164087	0.162068	0.160702	0.157288	0.153226	0.152472	0.156708	0.160637	0.158706	0.151162	0.143391	0.139066	0.138491	0.139722	0.141272	0.141907	0.141348	0.141223	0.145892	0.157465	0.172987	0.18766	0.201357	0.217339	0.237829	0.259791	0.280078	0.296017	0.306319	0.310839	0.311945	0.313082	0.318001	0.32643	0.332562	0.330338	0.32012	0.308441	0.298822
0.142754	0.147312	0.151245	0.154584	0.156891	0.15702	0.155028	0.152912	0.151438	0.149987	0.147584	0.145103	0.143316	0.142336	0.140501	0.138295	0.137115	0.138099	0.138886	0.137294	0.133514	0.129995	0.127511	0.126008	0.12497	0.125215	0.12701	0.130047	0.134175	0.142684	0.157583	0.175531	0.190247	0.200293	0.209272	0.220715	0.233069	0.244813	0.25449	0.261699	0.264728	0.263199	0.25829	0.254409	0.252907	0.250945	0.24486	0.235606	0.227309	0.221218
0.0994261	0.103605	0.109265	0.115141	0.119355	0.121164	0.12099	0.120061	0.11866	0.117269	0.116398	0.116511	0.117484	0.119487	0.121866	0.123308	0.121982	0.11805	0.11311	0.109023	0.106415	0.104993	0.103651	0.102195	0.100718	0.10051	0.102484	0.10636	0.11057	0.11577	0.123794	0.134285	0.143655	0.149479	0.152764	0.156036	0.159411	0.162737	0.165595	0.168412	0.169157	0.165709	0.157643	0.148683	0.141588	0.136424	0.131812	0.127962	0.125473	0.123542
0.0775587	0.0802449	0.0850882	0.090899	0.0960658	0.100007	0.102752	0.10408	0.103739	0.102447	0.102037	0.103577	0.106896	0.111229	0.115621	0.118548	0.118186	0.114119	0.108195	0.102366	0.0976333	0.0939569	0.0911814	0.0891663	0.0876113	0.0866723	0.0868024	0.0879787	0.0893728	0.0908098	0.0932486	0.0973195	0.102013	0.105651	0.107914	0.109706	0.111142	0.111984	0.112358	0.112972	0.112706	0.109837	0.103999	0.0974796	0.0924284	0.089355	0.0878138	0.0874286	0.0875809	0.0871218
0.0905863	0.0889435	0.0882314	0.0897426	0.0934128	0.0986999	0.104632	0.109584	0.112582	0.11338	0.113656	0.115372	0.119562	0.125019	0.12997	0.133496	0.135681	0.136228	0.134962	0.131041	0.124663	0.117115	0.11035	0.10498	0.100733	0.0971758	0.0940768	0.0913892	0.0897452	0.0897414	0.091105	0.0924667	0.0932769	0.0935749	0.0941031	0.0951917	0.0963643	0.0968485	0.0969084	0.0972459	0.0976346	0.0975753	0.0971148	0.0965453	0.0958759	0.0951301	0.0951497	0.0960503	0.0973542	0.0983884
0.144856	0.136184	0.125973	0.120644	0.12159	0.127373	0.135358	0.143805	0.151984	0.158444	0.162212	0.164976	0.169451	0.175399	0.1804	0.184091	0.188801	0.195253	0.200662	0.200503	0.193183	0.181712	0.170002	0.159784	0.150813	0.143268	0.13672	0.130891	0.127074	0.126376	0.12702	0.125086	0.120214	0.115119	0.112364	0.11194	0.112367	0.112843	0.11382	0.116281	0.120218	0.126488	0.135392	0.144562	0.15106	0.155111	0.160041	0.166094	0.170892	0.173809
0.190451	0.178595	0.164127	0.156499	0.157007	0.163017	0.170665	0.178938	0.188193	0.197376	0.203628	0.207538	0.211856	0.217445	0.221954	0.225411	0.230916	0.239887	0.248088	0.24963	0.242503	0.231353	0.220294	0.210705	0.201272	0.192803	0.185389	0.179122	0.174689	0.172556	0.170095	0.163425	0.153439	0.145171	0.141809	0.14224	0.143378	0.145111	0.148581	0.155183	0.164251	0.177233	0.194434	0.212079	0.225999	0.237607	0.251274	0.265374	0.273569	0.27489
0.173163	0.167153	0.160048	0.157439	0.159104	0.162994	0.166214	0.168377	0.170388	0.173532	0.176753	0.179879	0.183557	0.189243	0.195741	0.202166	0.208925	0.21727	0.224895	0.228401	0.226864	0.224479	0.223449	0.222998	0.220379	0.216446	0.212535	0.209491	0.205614	0.199903	0.191586	0.181266	0.170985	0.164456	0.163393	0.16657	0.1712	0.177732	0.186366	0.197031	0.207816	0.21936	0.231611	0.243592	0.255496	0.27067	0.289638	0.306578	0.3129	0.308073
0.164621	0.164224	0.164108	0.166181	0.168775	0.170143	0.168146	0.16296	0.156367	0.152591	0.153005	0.15652	0.160918	0.167032	0.17456	0.182157	0.188363	0.19488	0.201398	0.206614	0.210375	0.216345	0.2258	0.23589	0.24213	0.244603	0.246187	0.248976	0.249314	0.244603	0.235525	0.226097	0.217807	0.211564	0.208302	0.209307	0.213939	0.221539	0.230182	0.238725	0.245105	0.248245	0.247474	0.24614	0.250054	0.263473	0.282404	0.297989	0.30184	0.293782
0.176565	0.177458	0.178596	0.180916	0.182645	0.182147	0.177469	0.168986	0.158913	0.152324	0.151405	0.154843	0.159359	0.164146	0.168107	0.17002	0.169538	0.169894	0.172088	0.17551	0.179948	0.188394	0.202446	0.218913	0.232195	0.240096	0.245505	0.251968	0.257769	0.260603	0.260721	0.260028	0.256318	0.249178	0.241897	0.23848	0.238471	0.237697	0.233872	0.228703	0.223643	0.216799	0.206653	0.197096	0.194308	0.200755	0.211854	0.220982	0.222863	0.216718
0.156279	0.156253	0.156074	0.155918	0.154723	0.152238	0.148363	0.143447	0.138155	0.134686	0.134571	0.137546	0.142343	0.14869	0.155536	0.160395	0.161641	0.16124	0.161475	0.163591	0.167491	0.174066	0.183889	0.19541	0.205558	0.211821	0.215188	0.21769	0.21908	0.219325	0.22132	0.22502	0.223488	0.216392	0.21011	0.207585	0.206823	0.202614	0.193321	0.181668	0.171379	0.16183	0.152061	0.143769	0.139938	0.141035	0.14461	0.147769	0.1483	0.144768
0.161622	0.161795	0.162069	0.161458	0.158539	0.153931	0.1496	0.146683	0.145155	0.14454	0.14517	0.147296	0.151592	0.160213	0.174348	0.190111	0.201605	0.207135	0.210251	0.215361	0.22266	0.2304	0.236515	0.240814	0.244159	0.246498	0.24757	0.24642	0.240728	0.230872	0.223562	0.220631	0.213421	0.201274	0.191218	0.18489	0.180703	0.175622	0.167772	0.157932	0.148963	0.14168	0.135936	0.131874	0.130047	0.130115	0.131418	0.133581	0.135625	0.135663
0.200621	0.200634	0.201705	0.202867	0.201603	0.197067	0.191588	0.187891	0.186984	0.186914	0.186396	0.185556	0.186052	0.191057	0.203671	0.221016	0.235879	0.243854	0.24787	0.253655	0.262072	0.27019	0.274049	0.273694	0.272233	0.271914	0.272497	0.271742	0.265396	0.251367	0.235074	0.221658	0.208882	0.195926	0.185104	0.176581	0.169916	0.16474	0.160046	0.155377	0.151424	0.14907	0.148618	0.149905	0.152602	0.156158	0.160551	0.165925	0.17075	0.172849
0.215921	0.213375	0.212237	0.21339	0.214568	0.212642	0.20846	0.205492	0.205678	0.206267	0.204529	0.200551	0.196402	0.193576	0.194544	0.199803	0.206522	0.210515	0.211459	0.212487	0.215392	0.218563	0.218817	0.215888	0.212311	0.210334	0.210056	0.210561	0.209534	0.20404	0.19437	0.18358	0.173894	0.166335	0.161201	0.157691	0.155074	0.153308	0.152305	0.151796	0.151872	0.153459	0.157072	0.16224	0.168616	0.176353	0.185854	0.195938	0.203381	0.205868
0.192985	0.187265	0.18096	0.17672	0.174448	0.17195	0.168822	0.166908	0.167433	0.168523	0.167863	0.165233	0.161705	0.157487	0.153817	0.152642	0.154289	0.156457	0.157063	0.156456	0.156148	0.156342	0.155739	0.154028	0.151954	0.150444	0.149632	0.150255	0.152417	0.154566	0.154338	0.151531	0.147729	0.145265	0.145465	0.147919	0.150697	0.152258	0.152131	0.150995	0.149888	0.150534	0.153983	0.159781	0.167023	0.176544	0.189506	0.203701	0.213944	0.21693
0.18789	0.179776	0.167614	0.154827	0.143803	0.135348	0.129012	0.124225	0.120834	0.118743	0.117373	0.116392	0.115554	0.114655	0.113745	0.113836	0.1155	0.118318	0.120765	0.122174	0.122936	0.123778	0.124525	0.125269	0.125843	0.126321	0.126498	0.127349	0.129381	0.132583	0.135372	0.137135	0.137672	0.138538	0.141453	0.1471	0.153381	0.157932	0.159503	0.158888	0.157448	0.157873	0.162019	0.169219	0.176743	0.184885	0.195705	0.208465	0.218414	0.221611
0.21616	0.208442	0.194262	0.176212	0.158089	0.143356	0.13272	0.124021	0.115588	0.108088	0.102707	0.0999139	0.0992195	0.0998038	0.100356	0.100536	0.100815	0.10234	0.105041	0.108032	0.110285	0.111476	0.11189	0.11259	0.114121	0.116514	0.118877	0.120744	0.121583	0.12215	0.123265	0.125985	0.129248	0.132267	0.135493	0.140459	0.147047	0.154059	0.160022	0.164179	0.16671	0.170516	0.178054	0.188215	0.196672	0.201943	0.205816	0.210502	0.215216	0.217558
0.211629	0.2076	0.197822	0.182685	0.166196	0.153203	0.145895	0.141427	0.136119	0.129311	0.123111	0.119424	0.118402	0.118398	0.117687	0.115759	0.113646	0.113327	0.115689	0.119303	0.12177	0.121543	0.119726	0.11875	0.120293	0.124031	0.128138	0.1306	0.130481	0.128748	0.127903	0.130109	0.134307	0.137549	0.138779	0.139719	0.142607	0.147698	0.153593	0.158218	0.160798	0.163467	0.169052	0.177251	0.184594	0.188328	0.1886	0.187889	0.188251	0.189348
0.179421	0.178594	0.174505	0.166072	0.156492	0.150297	0.150178	0.153286	0.154628	0.151924	0.147603	0.144794	0.144267	0.144063	0.143398	0.142911	0.143932	0.147274	0.152932	0.158617	0.161853	0.161348	0.159393	0.159245	0.162695	0.168486	0.17429	0.177677	0.178142	0.176654	0.17601	0.178413	0.183047	0.185797	0.185118	0.182695	0.181941	0.183533	0.185952	0.186885	0.185419	0.182834	0.182374	0.185084	0.189019	0.190821	0.189113	0.185271	0.182489	0.181834
0.172222	0.172527	0.171747	0.168294	0.163477	0.160523	0.161755	0.165388	0.167356	0.165638	0.162433	0.160733	0.160939	0.161899	0.165006	0.17306	0.186748	0.203416	0.220185	0.233947	0.243457	0.249137	0.254259	0.261616	0.271531	0.281666	0.290074	0.295139	0.296349	0.294166	0.290837	0.289495	0.290575	0.290094	0.28656	0.281508	0.278157	0.276601	0.274855	0.271221	0.265556	0.259304	0.25576	0.25623	0.258356	0.258228	0.253023	0.243848	0.235281	0.230626
0.208392	0.209497	0.210084	0.207761	0.202412	0.196757	0.19313	0.190735	0.187666	0.183983	0.181713	0.181992	0.183305	0.184948	0.190202	0.203632	0.225617	0.251466	0.276738	0.297921	0.314009	0.32626	0.338622	0.353155	0.368377	0.380996	0.389626	0.393875	0.3927	0.385488	0.373965	0.363341	0.35616	0.349315	0.340838	0.331882	0.325016	0.319503	0.313088	0.304969	0.296442	0.289929	0.287988	0.291057	0.295344	0.296779	0.291048	0.278965	0.265931	0.257948
0.277637	0.274316	0.269806	0.26432	0.257853	0.250887	0.244654	0.238403	0.232499	0.22895	0.229802	0.233069	0.234529	0.23247	0.230801	0.234464	0.244676	0.257764	0.270188	0.27893	0.283433	0.285572	0.289717	0.297519	0.306474	0.312786	0.315697	0.316133	0.313822	0.307679	0.298318	0.288743	0.280846	0.273609	0.266679	0.260558	0.255554	0.249969	0.242621	0.234049	0.226397	0.221545	0.220388	0.222581	0.225436	0.226385	0.222745	0.215074	0.206847	0.202237
0.352674	0.341936	0.329313	0.319435	0.312769	0.307662	0.305264	0.304425	0.30528	0.309151	0.317111	0.324248	0.324445	0.316365	0.305512	0.297463	0.293369	0.290321	0.285233	0.275511	0.262018	0.248367	0.239097	0.235599	0.235467	0.235749	0.236317	0.237621	0.238854	0.238595	0.236994	0.233955	0.229548	0.225877	0.22572	0.22813	0.22858	0.223583	0.214493	0.204322	0.195378	0.187735	0.18104	0.175639	0.171262	0.167148	0.162735	0.158581	0.155358	0.153595
0.342533	0.331642	0.320266	0.313162	0.309812	0.308869	0.313335	0.322063	0.332983	0.345451	0.359444	0.369541	0.369441	0.359573	0.346751	0.336784	0.329669	0.322297	0.311167	0.294266	0.274595	0.25788	0.247284	0.241833	0.238775	0.237794	0.241262	0.2489	0.256952	0.262315	0.265702	0.267198	0.266688	0.269192	0.279851	0.294596	0.302236	0.296233	0.282279	0.268147	0.256681	0.24482	0.230546	0.21562	0.202526	0.192067	0.183485	0.175824	0.167305	0.157211
0.258741	0.251259	0.244907	0.243415	0.245536	0.249434	0.256806	0.266753	0.277552	0.288753	0.300997	0.311394	0.315494	0.313828	0.311355	0.311387	0.311927	0.308437	0.2979	0.281011	0.262868	0.249708	0.243593	0.241479	0.239374	0.237776	0.240812	0.248619	0.256316	0.260309	0.262139	0.26361	0.266048	0.274984	0.29511	0.319452	0.333641	0.329088	0.314235	0.300961	0.293522	0.286805	0.276754	0.264383	0.252692	0.242783	0.233366	0.222818	0.208949	0.191031
0.219274	0.21421	0.208637	0.20525	0.203978	0.204287	0.207334	0.213374	0.221951	0.232036	0.242326	0.250556	0.254991	0.257331	0.260564	0.264856	0.26714	0.264475	0.256265	0.244689	0.232718	0.222993	0.216228	0.210803	0.204778	0.199286	0.19729	0.198673	0.199887	0.199041	0.197948	0.198774	0.202922	0.213257	0.231519	0.25212	0.265077	0.264653	0.256964	0.251593	0.252692	0.257269	0.261276	0.262954	0.262408	0.25994	0.25472	0.24606	0.233654	0.218335
0.212976	0.209474	0.203374	0.196001	0.188347	0.181923	0.179223	0.181894	0.189961	0.200892	0.21047	0.215503	0.216127	0.215618	0.215868	0.214961	0.210806	0.205002	0.198836	0.193303	0.187872	0.181497	0.173607	0.164673	0.155709	0.148484	0.143984	0.141616	0.139633	0.137961	0.137996	0.141183	0.147817	0.157516	0.169029	0.179906	0.186579	0.187795	0.186353	0.187297	0.193567	0.204897	0.217973	0.228768	0.234838	0.236769	0.234947	0.229436	0.221297	0.213028
0.181866	0.180344	0.17718	0.172206	0.165505	0.158202	0.153225	0.152847	0.1574	0.164293	0.169823	0.171665	0.170464	0.1684	0.16563	0.159486	0.150306	0.142872	0.138207	0.135232	0.132903	0.130238	0.126582	0.12216	0.117948	0.114733	0.112643	0.11187	0.112496	0.114773	0.118697	0.124595	0.132545	0.141097	0.148221	0.15315	0.1555	0.155672	0.155029	0.156256	0.161487	0.170767	0.181041	0.188384	0.191174	0.191661	0.191256	0.189223	0.185566	0.181911
0.161102	0.161758	0.162591	0.162097	0.158565	0.151749	0.14448	0.139564	0.137812	0.137688	0.138031	0.138322	0.138679	0.138968	0.138039	0.133886	0.128217	0.124757	0.124027	0.124183	0.125129	0.127467	0.130976	0.13405	0.13547	0.134714	0.132583	0.130678	0.13046	0.131901	0.133984	0.135791	0.137641	0.139243	0.141072	0.143376	0.145563	0.146478	0.146466	0.147228	0.150504	0.156186	0.162491	0.167344	0.170892	0.175622	0.182398	0.18836	0.191072	0.189367
0.189387	0.190253	0.191535	0.19183	0.188163	0.179746	0.169272	0.159955	0.152492	0.14673	0.143793	0.144343	0.147108	0.150709	0.153724	0.155003	0.156167	0.159214	0.164424	0.169937	0.176172	0.185249	0.196854	0.207202	0.212322	0.211279	0.205875	0.198437	0.190705	0.184209	0.179618	0.175617	0.170766	0.165013	0.161655	0.161994	0.16423	0.165828	0.166516	0.167499	0.169792	0.17414	0.180877	0.189499	0.199993	0.214372	0.232961	0.250571	0.260851	0.259944
0.222802	0.22101	0.219626	0.219364	0.216626	0.210238	0.201885	0.193483	0.184072	0.174646	0.168229	0.166898	0.168466	0.171607	0.175208	0.178393	0.181179	0.185134	0.191088	0.198266	0.206584	0.218014	0.231677	0.243609	0.249417	0.249024	0.243945	0.235475	0.224378	0.214603	0.209207	0.20703	0.203699	0.198144	0.193938	0.193214	0.194456	0.196199	0.198042	0.200469	0.2033	0.208059	0.215684	0.225458	0.23627	0.251619	0.273644	0.296666	0.31077	0.310631
0.225544	0.223135	0.221411	0.221957	0.221616	0.219649	0.216971	0.213561	0.206869	0.197691	0.18932	0.184723	0.181859	0.179358	0.176497	0.173534	0.170147	0.168436	0.169843	0.174134	0.179176	0.184664	0.190352	0.195609	0.198907	0.20017	0.198602	0.193944	0.187904	0.186036	0.189127	0.19388	0.195806	0.19552	0.195006	0.195382	0.196187	0.198268	0.201601	0.205631	0.209457	0.214424	0.220075	0.223878	0.223518	0.223898	0.230212	0.240932	0.248411	0.248644
0.219517	0.220504	0.221237	0.222214	0.221931	0.220165	0.217141	0.213955	0.210902	0.209007	0.208273	0.207663	0.203303	0.19344	0.180149	0.168062	0.159298	0.155494	0.156669	0.161686	0.166641	0.169445	0.170916	0.173044	0.175258	0.175886	0.172695	0.165524	0.159168	0.161757	0.170129	0.177696	0.181604	0.185508	0.189959	0.193721	0.195747	0.197608	0.199384	0.200691	0.201695	0.20409	0.206076	0.203977	0.19526	0.184706	0.178106	0.176369	0.174445	0.170825
0.256435	0.258773	0.259827	0.259796	0.258322	0.254331	0.245904	0.235778	0.229264	0.231362	0.241174	0.251669	0.252467	0.238765	0.217173	0.198805	0.188682	0.186491	0.189895	0.197037	0.203419	0.206599	0.209071	0.214577	0.219888	0.218888	0.208443	0.191708	0.177264	0.175145	0.180983	0.187428	0.192491	0.199635	0.208062	0.215415	0.219595	0.220647	0.217182	0.210255	0.203071	0.199717	0.198469	0.195954	0.189442	0.180761	0.172701	0.165813	0.156991	0.146866
0.270673	0.272216	0.272688	0.272969	0.272474	0.269081	0.25959	0.247635	0.240755	0.246811	0.266091	0.288983	0.300462	0.292787	0.273912	0.257137	0.247639	0.243959	0.243537	0.246035	0.248667	0.249606	0.251067	0.256606	0.261315	0.257499	0.243144	0.225495	0.212885	0.210511	0.21431	0.219541	0.224143	0.22937	0.234412	0.23845	0.240655	0.240104	0.233389	0.221252	0.208062	0.199459	0.194633	0.191159	0.186129	0.178972	0.17078	0.162893	0.154088	0.144304
0.218252	0.217755	0.217179	0.218136	0.219642	0.22002	0.217782	0.21653	0.221196	0.236017	0.260668	0.28832	0.308668	0.316039	0.314014	0.309128	0.303053	0.295423	0.286486	0.278517	0.272505	0.268523	0.266083	0.265018	0.262046	0.254243	0.241839	0.22958	0.220672	0.215873	0.213635	0.212861	0.212262	0.211746	0.210776	0.208909	0.206622	0.204907	0.200724	0.192469	0.182252	0.174145	0.168858	0.165484	0.162007	0.157109	0.151154	0.145639	0.140582	0.135372
0.192526	0.186593	0.180141	0.176454	0.176119	0.178608	0.183191	0.191252	0.204191	0.221517	0.241654	0.261736	0.279893	0.295226	0.307518	0.31527	0.31638	0.31106	0.301629	0.290373	0.279608	0.271937	0.267772	0.264367	0.258974	0.25186	0.24457	0.236824	0.227163	0.215902	0.205595	0.197812	0.192145	0.187838	0.184213	0.180036	0.174944	0.17032	0.164405	0.156053	0.147595	0.141467	0.138638	0.138548	0.139696	0.140073	0.13936	0.138291	0.137035	0.135212
0.201516	0.190342	0.177568	0.16828	0.164714	0.16676	0.172513	0.180747	0.190725	0.200647	0.209459	0.217145	0.226456	0.239213	0.254192	0.266542	0.2725	0.271795	0.266708	0.258243	0.248134	0.24038	0.237439	0.236413	0.234057	0.230821	0.228337	0.223965	0.214649	0.201589	0.189895	0.182232	0.178272	0.176805	0.176818	0.176758	0.174486	0.169491	0.161447	0.151811	0.143592	0.138319	0.136598	0.138243	0.141948	0.145652	0.14899	0.15226	0.154404	0.154528
0.189466	0.179487	0.168173	0.160125	0.156824	0.157665	0.160258	0.163001	0.164537	0.164621	0.164087	0.164452	0.167528	0.174259	0.183413	0.191524	0.195686	0.19535	0.191637	0.185577	0.17875	0.174041	0.172508	0.172298	0.171407	0.170328	0.169733	0.167697	0.162379	0.155418	0.150802	0.150655	0.154436	0.16109	0.168772	0.175512	0.179416	0.181117	0.18187	0.182766	0.183747	0.18497	0.187404	0.192122	0.198409	0.204784	0.210383	0.214838	0.216109	0.214233
0.15426	0.150137	0.146206	0.144408	0.143934	0.143657	0.142597	0.140963	0.138315	0.135555	0.133907	0.134488	0.136819	0.140389	0.144285	0.147416	0.148383	0.146895	0.143378	0.139365	0.135964	0.133943	0.1325	0.131148	0.129775	0.128852	0.127988	0.126408	0.124023	0.122501	0.123615	0.128449	0.136599	0.147784	0.160056	0.171697	0.182305	0.194388	0.209282	0.225575	0.240032	0.25159	0.261752	0.272277	0.283516	0.294846	0.304437	0.310564	0.310569	0.306409
0.125584	0.125529	0.126605	0.128709	0.129585	0.128189	0.12496	0.121637	0.118835	0.117547	0.118166	0.120671	0.123498	0.125714	0.127	0.127628	0.127246	0.125867	0.123645	0.122015	0.121155	0.120499	0.118825	0.116725	0.115183	0.11453	0.113807	0.112597	0.111504	0.111912	0.114387	0.119291	0.126246	0.135476	0.145724	0.156565	0.168769	0.184889	0.204886	0.225746	0.243617	0.257547	0.269292	0.28045	0.292003	0.304236	0.315397	0.323138	0.324423	0.321648
0.120328	0.119665	0.119419	0.119571	0.118928	0.11716	0.114514	0.111964	0.110013	0.109169	0.109537	0.110722	0.111578	0.111489	0.110886	0.110398	0.110256	0.110331	0.110328	0.110717	0.111181	0.111051	0.109603	0.107777	0.107012	0.107755	0.109153	0.110502	0.111936	0.113768	0.116103	0.118906	0.122154	0.126212	0.131219	0.138267	0.147883	0.16019	0.173255	0.184607	0.19221	0.196363	0.198939	0.201252	0.204442	0.20945	0.216059	0.222313	0.225387	0.225342
0.141944	0.139102	0.135503	0.131975	0.129709	0.128909	0.128798	0.128382	0.12728	0.125183	0.12271	0.11995	0.116992	0.113959	0.112047	0.11165	0.112778	0.114714	0.116799	0.11847	0.11952	0.119578	0.118594	0.117448	0.118266	0.121701	0.126988	0.132598	0.137937	0.141893	0.144222	0.144964	0.14557	0.146946	0.151389	0.160985	0.174144	0.186436	0.194072	0.196506	0.194364	0.188537	0.181105	0.173725	0.168577	0.16679	0.168684	0.171809	0.173732	0.171848
0.183875	0.181773	0.178317	0.174025	0.17113	0.169993	0.169718	0.16842	0.165579	0.160722	0.15462	0.147345	0.140126	0.134261	0.131301	0.130699	0.131525	0.132986	0.134954	0.136741	0.138126	0.138472	0.13804	0.137644	0.139818	0.145181	0.152755	0.160486	0.167613	0.172585	0.175291	0.176327	0.177631	0.179272	0.184584	0.196908	0.21388	0.227831	0.233685	0.232666	0.227582	0.218757	0.207762	0.196998	0.189615	0.1861	0.185716	0.185968	0.186355	0.183982
0.198376	0.200996	0.203186	0.203037	0.201087	0.197932	0.194254	0.189345	0.183795	0.178058	0.172195	0.164506	0.155948	0.148536	0.143909	0.140927	0.138343	0.13617	0.135178	0.135116	0.135501	0.135163	0.134133	0.132834	0.132659	0.133781	0.136292	0.14	0.145101	0.150067	0.154258	0.158039	0.161914	0.164226	0.166687	0.172696	0.182729	0.192131	0.197119	0.198216	0.197447	0.193612	0.187416	0.182186	0.179943	0.179399	0.179744	0.180509	0.183246	0.186355
0.166666	0.170614	0.174512	0.17551	0.173452	0.169458	0.16522	0.161172	0.158386	0.157558	0.157715	0.155689	0.150962	0.145101	0.140412	0.136982	0.13419	0.131793	0.130045	0.128495	0.126958	0.124937	0.122533	0.119713	0.116503	0.112845	0.110015	0.109465	0.1123	0.117186	0.122672	0.127964	0.132502	0.134886	0.13588	0.137333	0.140421	0.143867	0.146464	0.148376	0.150017	0.149088	0.146449	0.146058	0.147806	0.148808	0.149625	0.151439	0.155233	0.159648
0.141263	0.142206	0.142177	0.139891	0.136541	0.133209	0.131126	0.131028	0.133793	0.139542	0.146189	0.149631	0.147735	0.141392	0.13403	0.127972	0.12399	0.121459	0.119692	0.117498	0.114958	0.112457	0.110287	0.107842	0.10437	0.100123	0.0970944	0.096775	0.0999375	0.105249	0.111147	0.116289	0.120034	0.122153	0.123917	0.125755	0.126976	0.126761	0.126116	0.12665	0.1285	0.129214	0.129077	0.129819	0.130841	0.130415	0.130111	0.130508	0.131042	0.130581
0.204079	0.19855	0.189576	0.179673	0.172641	0.168818	0.167691	0.169392	0.174139	0.181564	0.188538	0.189607	0.180766	0.163376	0.143333	0.126165	0.114171	0.106861	0.102925	0.100267	0.0981126	0.0968196	0.0967712	0.0969374	0.0961692	0.0951307	0.095883	0.0990723	0.104107	0.109805	0.115561	0.120772	0.12449	0.126446	0.12827	0.130547	0.131513	0.129603	0.126722	0.126039	0.127564	0.128525	0.128261	0.127459	0.126617	0.12553	0.124938	0.124396	0.122855	0.119438
0.361054	0.345399	0.321845	0.298167	0.282047	0.274047	0.271413	0.272129	0.274561	0.278381	0.279877	0.27151	0.24648	0.208386	0.168748	0.137936	0.118191	0.107329	0.102469	0.100212	0.0982289	0.0969472	0.0975622	0.0997103	0.102019	0.104734	0.108697	0.113811	0.118988	0.124083	0.129726	0.136046	0.140972	0.14315	0.1441	0.145983	0.147444	0.146119	0.142789	0.141081	0.141687	0.142808	0.14293	0.142051	0.140545	0.138711	0.136604	0.134472	0.132414	0.129922
0.470673	0.447763	0.413836	0.379845	0.355852	0.343291	0.33839	0.337264	0.336592	0.335856	0.330889	0.313474	0.276211	0.225247	0.175671	0.139959	0.119082	0.108991	0.105446	0.104122	0.101819	0.0994008	0.0989645	0.101041	0.104297	0.108425	0.113021	0.117647	0.121519	0.125417	0.13053	0.137113	0.142434	0.144754	0.145635	0.148186	0.151264	0.151951	0.14975	0.148024	0.148315	0.150242	0.151843	0.152033	0.150411	0.147653	0.144044	0.140608	0.138106	0.136241
0.411929	0.391816	0.362504	0.332673	0.309936	0.296326	0.289806	0.28697	0.28473	0.281243	0.271624	0.250676	0.216083	0.17496	0.13776	0.111798	0.0970234	0.0904669	0.0886623	0.0879067	0.0857308	0.0831285	0.0818675	0.0825009	0.0843286	0.0872419	0.0906982	0.0942834	0.0975889	0.101015	0.104842	0.108805	0.111444	0.1128	0.114785	0.119091	0.123801	0.126273	0.126249	0.126168	0.127395	0.129892	0.131961	0.132057	0.130051	0.127619	0.125697	0.124246	0.122207	0.118745
0.267714	0.255939	0.238968	0.220932	0.205266	0.193808	0.18668	0.182362	0.179331	0.175162	0.165053	0.147404	0.124759	0.103126	0.086177	0.0751156	0.0693813	0.0678334	0.0684353	0.0688685	0.0680774	0.067013	0.0665926	0.0670627	0.068453	0.0710935	0.0746013	0.0786928	0.0832428	0.0876762	0.0903793	0.0902659	0.0878981	0.0861049	0.0875076	0.0922189	0.0975051	0.100939	0.10247	0.103786	0.10603	0.109019	0.111273	0.111286	0.109606	0.108984	0.110956	0.114168	0.115152	0.112084
0.163061	0.158803	0.152065	0.143812	0.135011	0.126534	0.118876	0.112085	0.106654	0.102209	0.0958188	0.0868032	0.0770965	0.0694875	0.0648724	0.0636618	0.0659144	0.070493	0.0749186	0.0774328	0.078334	0.0790535	0.080135	0.0817705	0.0842528	0.0879697	0.0923435	0.0972194	0.102702	0.107725	0.10908	0.105132	0.0979527	0.0925911	0.0925748	0.0978069	0.105651	0.113638	0.120423	0.126151	0.131317	0.136364	0.140996	0.144751	0.148096	0.153106	0.160831	0.169756	0.175726	0.176888
0.134507	0.133586	0.131554	0.128165	0.123344	0.116745	0.10827	0.0982766	0.089176	0.0839436	0.0813615	0.0798168	0.0786913	0.0779461	0.0780648	0.0813677	0.08958	0.10058	0.109303	0.112903	0.113097	0.113093	0.113731	0.114898	0.116427	0.118543	0.120626	0.123043	0.126244	0.129238	0.128368	0.121891	0.112864	0.107737	0.110844	0.121415	0.136799	0.155252	0.174392	0.19082	0.202157	0.210298	0.218539	0.228929	0.241387	0.255403	0.270078	0.283626	0.292092	0.295366
0.144796	0.145248	0.145276	0.14435	0.141967	0.13668	0.128401	0.117904	0.108447	0.103555	0.101923	0.101831	0.102558	0.103137	0.103407	0.106403	0.115277	0.127848	0.137398	0.140115	0.138843	0.138075	0.13881	0.140125	0.140984	0.141118	0.140365	0.140626	0.14347	0.147416	0.147899	0.142709	0.135866	0.134438	0.142106	0.155886	0.172707	0.192738	0.215124	0.234749	0.247156	0.254602	0.261596	0.270936	0.283119	0.297464	0.312415	0.325041	0.331016	0.331973
0.167483	0.170657	0.173039	0.174194	0.174049	0.170731	0.164659	0.158124	0.153894	0.151839	0.148782	0.14432	0.140163	0.136263	0.131302	0.127425	0.128393	0.133954	0.138967	0.140103	0.139172	0.138527	0.139079	0.140889	0.142504	0.142475	0.141435	0.143254	0.150667	0.160609	0.166861	0.166713	0.164924	0.16779	0.17604	0.184835	0.191711	0.199395	0.209979	0.220383	0.227219	0.230959	0.23179	0.229772	0.227764	0.229772	0.236616	0.243341	0.244183	0.241024
0.222671	0.228064	0.231215	0.232511	0.233546	0.233222	0.231071	0.230121	0.232811	0.236371	0.234617	0.226617	0.21512	0.202419	0.187914	0.173928	0.164451	0.161203	0.160896	0.160133	0.157012	0.149851	0.14092	0.136019	0.134003	0.131834	0.130517	0.134222	0.14429	0.156301	0.163858	0.165248	0.164994	0.167874	0.172228	0.174541	0.174489	0.176095	0.181041	0.187208	0.192263	0.195507	0.194023	0.186205	0.176047	0.17064	0.172839	0.177044	0.176417	0.172121
0.309489	0.311431	0.310007	0.307389	0.307415	0.310246	0.313419	0.319306	0.33008	0.342317	0.346742	0.339514	0.322157	0.300364	0.278186	0.258874	0.244483	0.236316	0.231993	0.227267	0.21705	0.198248	0.175394	0.159195	0.148787	0.141131	0.137995	0.142284	0.151612	0.160469	0.163865	0.162067	0.158595	0.156538	0.154168	0.150941	0.148175	0.148604	0.151454	0.155324	0.159124	0.162083	0.161489	0.156425	0.149353	0.144946	0.145693	0.149162	0.151154	0.151336
0.32086	0.317234	0.309995	0.302908	0.300711	0.304145	0.309557	0.318465	0.332775	0.349666	0.35925	0.355924	0.33945	0.316765	0.295365	0.279082	0.267869	0.26141	0.257408	0.251818	0.240217	0.22168	0.199281	0.17931	0.161746	0.147762	0.141061	0.14377	0.151717	0.158642	0.159849	0.155926	0.149878	0.144478	0.138989	0.133761	0.129735	0.128267	0.128557	0.130787	0.134502	0.138132	0.139297	0.137757	0.134659	0.13242	0.13296	0.136471	0.141005	0.14532
0.212047	0.206025	0.197468	0.190044	0.186681	0.187609	0.19031	0.195574	0.204621	0.215972	0.223676	0.224048	0.216112	0.203563	0.191739	0.184356	0.181703	0.18215	0.182655	0.181011	0.175847	0.167831	0.157618	0.146441	0.134553	0.124351	0.118809	0.119754	0.125291	0.131052	0.133129	0.131121	0.126903	0.122076	0.116289	0.110077	0.104605	0.101274	0.100286	0.101871	0.104996	0.107995	0.109463	0.109365	0.107857	0.106017	0.10534	0.106909	0.109982	0.113526
0.123138	0.118019	0.111636	0.106816	0.104674	0.10453	0.105308	0.107349	0.110938	0.114779	0.11682	0.116622	0.114198	0.109981	0.105619	0.104037	0.106584	0.111103	0.113978	0.114621	0.113944	0.11263	0.110582	0.107993	0.105325	0.103353	0.10267	0.104116	0.108016	0.112266	0.114235	0.113127	0.110361	0.106305	0.100301	0.0929718	0.0864485	0.0825053	0.0814656	0.0824251	0.0837128	0.0840049	0.0831194	0.0815356	0.0796258	0.0777754	0.0767673	0.0770878	0.078758	0.0812295
0.104788	0.102383	0.0996725	0.0984285	0.099093	0.100618	0.102455	0.104405	0.105682	0.104393	0.100541	0.0964706	0.0938371	0.0916506	0.0887683	0.0867145	0.0875076	0.0900219	0.0915077	0.0912791	0.0902196	0.0888889	0.0879308	0.0880006	0.0895483	0.0918664	0.0941965	0.0967157	0.100606	0.105142	0.1084	0.109364	0.109231	0.10826	0.105763	0.101679	0.0977783	0.0954771	0.0946193	0.0936347	0.0914409	0.0879876	0.0841882	0.0804535	0.0773279	0.0750384	0.0739518	0.0738531	0.0750396	0.0773157
0.132312	0.134548	0.137725	0.141764	0.146605	0.151729	0.15652	0.1597	0.159177	0.153172	0.143197	0.133932	0.128542	0.125562	0.121098	0.114463	0.10841	0.104492	0.102146	0.100064	0.0977599	0.0954939	0.094647	0.0963552	0.100634	0.105797	0.110874	0.116337	0.123623	0.132625	0.141996	0.150793	0.15891	0.165596	0.169392	0.169597	0.167747	0.165632	0.162859	0.157515	0.149414	0.140613	0.133141	0.126625	0.120432	0.114333	0.108827	0.104584	0.102543	0.103028
0.178059	0.183655	0.191751	0.200644	0.209066	0.21649	0.222048	0.224159	0.22092	0.211869	0.199289	0.188003	0.181293	0.177641	0.172023	0.161955	0.150362	0.140851	0.135033	0.131474	0.12852	0.125833	0.124868	0.12688	0.131669	0.137345	0.143333	0.150662	0.160649	0.173267	0.188419	0.206009	0.223855	0.238272	0.246435	0.24857	0.247889	0.247358	0.24639	0.242027	0.233745	0.22491	0.218214	0.212101	0.203823	0.19233	0.179459	0.168557	0.161909	0.160005
0.185751	0.189449	0.195915	0.203478	0.209984	0.214026	0.214744	0.211966	0.2065	0.199918	0.193891	0.189243	0.186341	0.183928	0.179933	0.172537	0.163584	0.156003	0.151914	0.149944	0.14821	0.145972	0.143963	0.142911	0.143638	0.145983	0.150173	0.156539	0.165258	0.175569	0.188404	0.20487	0.222695	0.236683	0.244139	0.246687	0.249228	0.254903	0.26279	0.268298	0.269199	0.268322	0.268766	0.268234	0.26255	0.250253	0.234931	0.221687	0.213368	0.209957
0.149215	0.15026	0.152636	0.155718	0.1586	0.16003	0.159293	0.156969	0.154889	0.154192	0.154888	0.155705	0.156005	0.155292	0.153451	0.150119	0.146866	0.145632	0.147034	0.148586	0.148436	0.146487	0.143309	0.139189	0.135742	0.134596	0.136553	0.141026	0.146852	0.152585	0.158486	0.165553	0.173022	0.178295	0.180996	0.182801	0.186583	0.193536	0.202786	0.211017	0.216332	0.220232	0.224757	0.228113	0.227426	0.222319	0.215825	0.210486	0.206522	0.202908
0.111246	0.111101	0.11089	0.110845	0.111747	0.113046	0.114161	0.115442	0.118138	0.12193	0.125556	0.127847	0.128959	0.129253	0.128898	0.12841	0.129768	0.134469	0.14165	0.147747	0.150813	0.150853	0.148324	0.143482	0.138388	0.135317	0.135419	0.138167	0.142113	0.14545	0.146852	0.145881	0.142528	0.137278	0.132484	0.129875	0.129881	0.13169	0.134543	0.137372	0.139836	0.142413	0.145579	0.148346	0.150095	0.151757	0.15482	0.158709	0.161069	0.159961
0.115379	0.11428	0.113124	0.112257	0.112043	0.111834	0.111891	0.112775	0.1158	0.120784	0.12631	0.130373	0.132481	0.133571	0.135256	0.138799	0.145318	0.154611	0.165584	0.175903	0.184229	0.189048	0.189708	0.186225	0.180943	0.17624	0.174023	0.174815	0.177864	0.181071	0.181828	0.177807	0.168575	0.15554	0.142496	0.131918	0.124589	0.119644	0.116481	0.11462	0.114142	0.114677	0.115641	0.116092	0.116326	0.117658	0.12157	0.127999	0.135275	0.14105
0.166203	0.164165	0.163158	0.162976	0.161735	0.158047	0.154269	0.152034	0.153297	0.158504	0.166252	0.173003	0.176625	0.178621	0.183261	0.192754	0.205888	0.219006	0.231006	0.24225	0.25332	0.261731	0.265609	0.263475	0.257081	0.249668	0.244695	0.243589	0.245573	0.247934	0.247252	0.240089	0.226467	0.208547	0.190247	0.173513	0.159778	0.149296	0.142562	0.139179	0.138683	0.139941	0.141646	0.141985	0.140648	0.139271	0.141327	0.148983	0.161606	0.176069
0.209193	0.207043	0.207051	0.208308	0.206848	0.200749	0.194301	0.190337	0.19091	0.196291	0.204978	0.212976	0.217105	0.219225	0.225514	0.239118	0.256778	0.27169	0.282478	0.291975	0.302924	0.312767	0.318452	0.316987	0.309544	0.300345	0.293707	0.291445	0.292434	0.293406	0.290076	0.278972	0.261756	0.241895	0.222552	0.204068	0.187826	0.17522	0.167763	0.164941	0.165497	0.167972	0.170867	0.171798	0.169711	0.16672	0.168046	0.176953	0.192525	0.210866
0.197906	0.197035	0.198611	0.201358	0.200827	0.195485	0.189669	0.18696	0.188316	0.192958	0.199579	0.205914	0.208948	0.210143	0.215201	0.227884	0.244503	0.257573	0.265436	0.272415	0.282249	0.29253	0.298665	0.297876	0.291709	0.284285	0.278516	0.276235	0.276858	0.27734	0.272287	0.259237	0.241708	0.224145	0.207862	0.191898	0.177751	0.167821	0.163209	0.162439	0.163281	0.164647	0.165773	0.165159	0.161851	0.158131	0.158712	0.16591	0.177899	0.191346
0.155804	0.156131	0.158418	0.161483	0.161701	0.158284	0.154411	0.153482	0.155303	0.158373	0.161822	0.165458	0.167036	0.167301	0.170093	0.17893	0.190869	0.199852	0.204458	0.209159	0.217392	0.226995	0.232768	0.232915	0.229319	0.225258	0.221791	0.220564	0.2218	0.223293	0.219302	0.208243	0.19409	0.181289	0.169749	0.158155	0.148081	0.142211	0.140809	0.141715	0.14212	0.141328	0.139329	0.135929	0.130802	0.12618	0.125399	0.129411	0.135788	0.14221
0.119612	0.119939	0.12108	0.122497	0.122559	0.120978	0.119008	0.118559	0.119508	0.121062	0.122795	0.125039	0.126698	0.127995	0.130308	0.135261	0.141503	0.146266	0.148879	0.151726	0.156766	0.162943	0.167134	0.168333	0.16755	0.166648	0.166086	0.166806	0.169153	0.172112	0.171753	0.166644	0.158794	0.151512	0.145116	0.138826	0.133265	0.129883	0.128675	0.128309	0.126722	0.123413	0.118536	0.112624	0.106084	0.100782	0.0987232	0.100139	0.102987	0.105999
0.114387	0.114319	0.114187	0.114651	0.116217	0.117826	0.118336	0.117832	0.117387	0.118027	0.119919	0.122767	0.125873	0.128674	0.130644	0.131903	0.133316	0.134815	0.135326	0.134446	0.133781	0.134305	0.135743	0.137442	0.139314	0.141737	0.144654	0.147625	0.150693	0.153997	0.156044	0.155552	0.153277	0.152097	0.152687	0.153231	0.152581	0.150988	0.148508	0.144555	0.138556	0.131159	0.123273	0.115684	0.108954	0.103861	0.100852	0.0994109	0.0984115	0.0983074
0.172121	0.174279	0.175376	0.177	0.182055	0.187962	0.191089	0.189661	0.186127	0.183781	0.18394	0.185856	0.187971	0.188109	0.184491	0.177429	0.170698	0.166141	0.161399	0.153893	0.146014	0.14045	0.138256	0.138624	0.141074	0.145146	0.149799	0.153219	0.155331	0.156986	0.158396	0.158803	0.159454	0.16315	0.169629	0.175019	0.177439	0.177616	0.175896	0.171164	0.163725	0.155515	0.148242	0.142171	0.137383	0.133415	0.12954	0.124887	0.119682	0.116048
0.283259	0.293809	0.302247	0.306935	0.312196	0.317786	0.321078	0.319215	0.312518	0.304186	0.296891	0.291592	0.286653	0.278996	0.265287	0.245013	0.222995	0.204381	0.189282	0.174539	0.160469	0.148791	0.140483	0.135461	0.133384	0.133633	0.134449	0.133904	0.132483	0.131641	0.132181	0.133307	0.135355	0.139472	0.144961	0.149101	0.151416	0.15356	0.15594	0.157195	0.157518	0.158241	0.159746	0.160652	0.160263	0.158227	0.154308	0.148942	0.14365	0.140462
0.372321	0.394372	0.416448	0.42796	0.429762	0.428921	0.430653	0.433715	0.430996	0.420972	0.406827	0.393133	0.380369	0.367155	0.34961	0.323761	0.290483	0.256999	0.23006	0.208594	0.188676	0.16898	0.150725	0.136839	0.127545	0.121618	0.116142	0.109497	0.103048	0.099042	0.097858	0.0981492	0.0992071	0.10133	0.104524	0.108236	0.112661	0.118649	0.125278	0.131791	0.139136	0.14877	0.159837	0.169332	0.174951	0.176723	0.174952	0.171103	0.166757	0.163695
[truncated: 151 more columns]

## Sheet: A2.pval.value
5.17111e-50

[truncated: 34 more sheets: A2.pval.interval, A3.FaceStimulus.avg, A3.FaceStimulus.se, A3.FaceStimulus.avg_fit, A3.FaceStimulus.se_fit, A3.PlaceStimulus.avg, A3.PlaceStimulus.se, A3.PlaceStimulus.avg_fit, A3.PlaceStimulus.se_fit, A3.PlaceStimulus.all, A3.pval.value, A3.pval.interval, A4.FaceStimulus.avg, A4.FaceStimulus.se, A4.FaceStimulus.avg_fit, A4.FaceStimulus.se_fit, A4.PlaceStimulus.avg, A4.PlaceStimulus.se, A4.PlaceStimulus.avg_fit, A4.PlaceStimulus.se_fit …]
