# Supplementary material for: Single-neuron correlates of visual consciousness in human lateral occipital complex
Source: Nat Commun. 2025 Dec 15;16:11008. doi: 10.1038/s41467-025-67077-w (PMC12705761; doi:10.1038/s41467-025-67077-w)
Supplement: Supplementary file 4 — Source Data [file 41467_2025_67077_MOESM4_ESM.zip › SourceData/Figure7A.xlsx]

## Sheet: A2345.Perception.pval
0.2494
0.2123
0.1668
0.5063
0.7951
0.8219
0.4774
0.9599
0.677
0.9964
0.7356
0.866
0.8409
0.8633
0.7848
0.4815
0.7875
0.4053
0.2098
0.1584
0.255
0.5074
0.8241
0.8122
0.6806
0.2227
0.1944
0.0098
0.0465
0.0189
0.0215
0.0393
0.0196
0.019
0.0072
0.0028
0.0022
0.0045
0.0047
0.0006
0.0001
0.0001
0
0
0
0
0
0
0
0
0
0
0
0
0
0
0
0
0
0
0
0
0
0
0

## Sheet: A2345.Perception.conditions.fac
0.00946868	0.0158186	0.017696	-0.00576032	0.00479975	0.0140796	0.0589264	0.0824596	0.082159	0.037789	0.0171794	-0.0160822	-0.0232806	-0.0225703	-0.0464329	-0.0163714	-0.0179078	-0.0172228	-0.0286914	-0.0169244	-0.0159509	-0.0216786	-0.0194633	-0.0120843	-0.0120843	-0.0521339	-0.0463102	-0.0593858	-0.056536	-0.0702378	-0.0284096	-0.0376086	-0.013968	-0.010785	-0.00519835	0.000227567	0.0758251	0.191245	0.373006	0.531042	0.511766	0.550586	0.622955	0.668646	0.767202	0.784828	0.75548	0.721917	0.724288	0.648169
0.00927771	-0.118722	-0.114628	-0.115078	-0.122992	-0.111482	-0.119903	-0.124904	-0.117506	-0.114685	-0.103252	-0.0148869	-0.0225374	-0.0167014	0.00673771	0.114999	0.150526	0.182887	0.261087	0.252374	0.188234	0.0227846	0.0448242	0.0543614	0.0517465	-0.0595909	-0.07419	0.04506	0.00829317	0.0397777	0.043791	0.076836	0.0492336	0.119436	0.168035	0.179002	0.21255	0.0114855	0.00317725	-0.0112393	0.0242908	0.0212797	0.0976241	0.0294209	0.0245411	0.0560324	0.0610912	0.0938922	0.0826826	0.0925736
0.00839866	0.0068794	-0.00151216	0.0150424	0.0289321	0.00649311	0.0100268	0.0100268	0.00468348	-0.00130849	-0.0043935	0.000681691	-0.00932016	-0.0283793	-0.0283793	-0.0401618	-0.0178692	-0.0115811	-0.0211949	-0.0166344	-0.00293902	0.0119526	0.0128153	0.0390887	0.0330161	0.0475428	0.0104016	-0.0128453	0.00564637	0.00909596	-0.00898797	-0.0259373	-0.0266185	-0.0405947	0.0420516	0.0311205	0.0263385	0.0332421	0.0295674	0.0502191	0.0701991	0.0791362	0.302654	0.321148	0.18808	0.248257	0.257688	0.294809	0.309263	0.317046
0.00760038	-0.0251914	-0.0473587	-0.0473587	-0.0654685	-0.0693129	-0.0802347	-0.0440194	-0.0458832	-0.0246104	-0.0406534	-0.0332541	-0.0316454	-0.0230447	-0.00556451	0.0891624	0.120421	0.042689	0.0676139	0.0343487	0.0773149	0.0773149	0.0482789	0.0356968	0.0115116	-0.0555275	-0.063391	-0.076434	-0.0843671	-0.07494	-0.0902581	-0.0897594	-0.074286	-0.0568775	-0.0467004	-0.0124549	-0.00798141	-0.00725851	0.000143194	-0.0140367	0.0824937	0.0813534	0.0582193	0.0714125	0.140998	0.154145	0.230197	0.323328	0.535478	0.639184
0.00734806	-0.00413475	0.0134015	-0.0208448	-0.0269216	-0.0283489	-0.0354664	-0.0635728	-0.0691416	-0.0675856	-0.0608307	-0.0511125	-0.00737312	0.00605973	0.0230253	0.0261005	0.0660524	0.0639451	0.0683939	0.0537427	0.0253557	0.0294182	-0.00154043	0.00769983	0.0463302	0.0868234	0.084581	0.084581	0.071425	0.071425	0.140436	0.166338	0.13733	0.162255	0.142615	0.0861982	0.0529638	0.0599229	0.0698595	0.23894	0.205347	0.18532	0.214394	0.183849	0.184533	0.406938	0.46599	0.540327	0.705052	0.63623
0.00706608	-0.0815671	-0.0636129	-0.0405694	-0.00351907	0.00489158	0.00877038	0.000218965	0.0207232	0.0219439	0.035383	0.0548783	0.0829329	0.0610739	-5.36262e-05	-0.0107361	0.0211804	0.0230391	0.0365521	0.00324479	0.00324479	-0.00781215	-0.0238801	-0.0474391	-0.0175565	-0.0225228	-0.0675074	-0.057898	-0.0635646	-0.0641608	-0.059697	-0.0604567	-0.0685553	0.0137241	0.00858235	0.0338948	0.043688	0.148039	0.1854	0.249144	0.259587	0.263519	0.31204	0.17793	0.236567	0.45947	0.506374	0.351492	0.384497	0.431408
0.00716749	-0.0156243	-0.00768121	-0.0135874	-0.0349349	-0.0342289	0.0444348	0.0949985	0.140012	0.142376	0.0838057	0.043097	0.0334979	0.065433	0.0722138	0.069996	-0.033323	-0.0569562	-0.0755432	-0.0831695	-0.0906584	-0.0836371	-0.0836371	-0.0831519	-0.0677055	-0.0638877	-0.048703	-0.0260969	-0.00908484	0.0041134	0.00431744	0.0284876	0.0379771	0.0146245	-0.00557665	0.0134894	0.0561748	0.144365	0.145738	0.134233	0.267221	0.304183	0.356462	0.474488	0.494676	0.490305	0.486323	0.396244	0.519239	0.580986
0.00661443	0.036841	0.0229141	0.0338769	0.0270585	0.0544973	0.0888417	0.0841893	0.0617257	0.0107778	-0.0211949	-0.036254	-0.0250843	-0.0286271	-0.032794	-0.0507098	-0.068727	-0.0632333	-0.049363	-0.045337	-0.0307865	-0.0214016	-0.00272471	0.0218577	0.0160986	0.00984655	0.0124702	-0.00136925	-0.0178668	-0.0220286	-0.0137996	0.00961787	0.00459182	-0.0221735	0.0054549	0.0399658	0.0624972	0.0915369	0.151927	0.207895	0.383908	0.408574	0.457304	0.476797	0.426061	0.434577	0.358505	0.400346	0.354975	0.324467
0.00682437	-0.0433238	-0.0606001	-0.0160243	-0.000823026	0.00617483	0.0460226	0.0546252	0.0647988	0.0407215	0.0578199	0.0371652	0.0371652	0.00396412	-0.00399229	-0.0185351	-0.038801	-0.029293	-0.0320652	-0.0327684	-0.0348204	-0.0110099	-0.0143422	0.0176548	0.0138353	0.0437183	0.0376647	0.0457364	0.0401161	0.0721745	0.0680877	0.0396819	0.0767885	0.0290943	0.0144442	0.0836793	0.0948863	0.0709618	0.0915951	0.0951118	0.188836	0.221484	0.424722	0.490628	0.561247	0.568147	0.717329	0.751077	0.768996	0.768812
0.00692466	-0.0601395	-0.0499741	-0.0479276	-0.048536	-0.0642281	-0.0752457	-0.0582641	-0.0625475	-0.0595286	-0.041142	-0.0231438	-0.00485924	0.0202648	0.0365659	0.0553046	0.0837011	0.104565	0.0881941	0.0637274	0.0623346	0.0454427	0.0245008	0.0287952	0.0342078	0.0239805	0.0138768	0.0066455	0.0201239	0.0576596	0.0587001	0.07892	0.0924967	0.0489002	0.0520983	0.0758258	0.0822537	0.0730901	0.0741815	0.133555	0.248644	0.312778	0.403734	0.547928	0.618595	0.721877	0.762927	0.775008	0.788966	0.798024
0.00689288	-0.0329729	-0.0522912	-0.0529657	-0.0470628	-0.0550975	-0.0454225	0.0274639	0.00820661	0.0145995	-0.00277799	-0.00703404	-0.0168866	-0.033	-0.036269	0.0556159	0.0383823	-0.0259753	-0.00277799	-0.0043239	0.044573	0.0594146	0.0624843	0.0624843	0.0780751	-0.0136501	-0.00375661	-0.0212709	-0.0474744	-0.0597614	-0.072598	-0.0720465	-0.057473	-0.057473	-0.0609663	-0.0643329	-0.0717813	-0.0717813	-0.0646496	-0.0580568	0.0109692	0.00805889	-0.00792228	-0.00715028	0.00823644	0.00293906	0.0177628	0.14187	0.145817	0.145189
0.00655049	-0.00754423	-0.000450934	-0.0154748	-0.0300983	-0.0424286	-0.0425805	-0.0316964	-0.0310825	-0.029136	-0.0400544	-0.0394803	-0.0284676	-0.0256408	-0.0371805	-0.00716342	0.0186418	0.00297623	0.0141854	0.0340391	0.0611646	0.0864804	0.0581114	0.0547236	0.0886754	0.0552966	0.0365571	0.0375252	0.0184121	-0.000394559	0.0087012	-0.008085	0.0128911	0.0431526	0.197356	0.244829	0.258302	0.292314	0.294296	0.323789	0.310664	0.327229	0.495301	0.450346	0.324874	0.301608	0.297165	0.312418	0.397156	0.483266
0.00662814	-0.0715226	-0.00944132	-0.0192665	-0.0142363	0.0102357	0.0326339	0.0251613	0.0127109	0.0285795	0.0195462	0.0449896	-0.0364981	-0.0238719	-0.00073564	-0.00674222	0.0173919	-0.00718588	0.0182157	0.00304933	-0.0065608	0.0201471	0.0251333	0.00795583	-0.0204382	-0.0465614	-0.0757893	-0.0519285	-0.0709276	-0.0534062	-0.0463687	-0.0648054	-0.0612337	0.0443502	0.0645485	0.0834381	0.308704	0.293327	0.343595	0.320176	0.396661	0.379402	0.37882	0.17681	0.187016	0.359457	0.146257	0.199654	0.235079	0.290393
0.00669424	-0.0507802	-0.0496509	-0.0446282	-0.0434331	-0.0369239	-0.0368829	-0.0283209	-0.0371876	-0.0371876	-0.0494282	-0.043425	-0.0375235	-0.0356027	-0.0160824	-0.0149205	0.0223007	0.0116509	0.0277527	0.0988675	0.133276	0.103395	0.0835225	0.0685327	0.0652876	0.0526976	0.0343737	0.0344359	0.00958054	-0.0397632	-0.0270455	0.0167543	0.0648115	0.0916151	0.0821458	0.227056	0.214024	0.305803	0.345647	0.436491	0.45106	0.437666	0.514739	0.577452	0.73855	0.684567	0.738048	0.721816	0.748962	0.732091
0.00663514	-0.0278449	-0.0237306	-0.0411676	-0.0406058	-0.0216526	-0.0203248	-0.0161683	-0.0168115	-0.03375	-0.0369226	-0.0502723	-0.0300183	-0.0149814	-0.0014985	-0.0085321	0.0194336	0.00884954	0.00884954	0.0273486	0.0286776	0.086745	0.0427554	0.0614313	0.0584151	0.0546671	0.0430961	0.028144	0.0565568	0.0553108	0.047068	-0.00246923	0.0197261	0.00318643	0.0475071	0.212438	0.262292	0.37395	0.355667	0.400836	0.526425	0.613213	0.729457	0.755355	0.734216	0.617583	0.559811	0.552404	0.6995	0.684456
0.00704464	0.0246156	0.0188835	0.00224252	-0.010773	-0.00758397	-0.00262234	0.00283422	0.0230091	0.00446251	-0.0107548	-0.0281201	-0.0217449	-0.00833493	0.00131251	-0.0167119	-0.00643327	-0.00469696	-0.0400574	-0.0097605	-0.0123329	-0.00119987	0.0187982	0.029026	0.0322383	0.0734216	0.0658829	0.0394268	0.086513	0.0546919	0.0351893	0.036149	0.0246561	0.0282994	0.0447364	0.0268633	0.0561276	0.0942408	0.107808	0.140798	0.303552	0.361321	0.512566	0.663926	0.708739	0.732959	0.765329	0.767559	0.814949	0.804999
0.00713513	0.0166864	0.0110637	0.0290363	0.00277886	-0.00774192	-0.00774192	-0.0229019	-0.0376408	-0.0274196	-0.0251989	-0.0183455	-0.0290671	-0.0423959	-0.0333182	-0.0333154	-0.0153213	-0.0160652	0.0130639	0.0233467	0.0399996	0.0299998	0.0254716	0.0394838	0.0267011	0.0153485	0.00883772	0.0145783	0.0108391	0.00683466	0.00293224	0.0106948	0.0206522	0.108929	0.129972	0.178879	0.173478	0.256799	0.505939	0.557783	0.591911	0.654924	0.683586	0.597819	0.761094	0.781854	0.799463	0.767475	0.6791	0.736378
0.00642802	0.00216185	0.00715167	-0.0109562	-0.0238885	-0.0130104	-0.0152271	-0.0104126	-0.0133727	0.00182102	-0.0114101	-0.00661364	-0.0128708	0.00836905	0.0355662	0.0087698	0.0230997	0.0173328	0.0391264	0.0208284	0.00139501	0.007105	-0.00532085	-0.0145326	-0.0353455	0.00577137	0.0122287	0.0556887	0.0740535	0.0801916	0.118086	0.0990006	0.273547	0.262303	0.318552	0.308312	0.385142	0.410242	0.43349	0.524776	0.684413	0.743698	0.662468	0.700686	0.719191	0.775889	0.742797	0.732495	0.730006	0.812518
0.00714596	-0.0787571	-0.0716396	-0.0485144	-0.0440207	-0.0287638	-0.0427962	-0.0359058	-0.0359058	-0.0136181	-0.00890136	-0.0219642	-0.0263144	-0.0365652	0.0644651	0.0871774	0.117674	0.0862285	0.0826617	0.0535701	0.0475725	0.0236731	0.0319989	0.0423855	-0.0549213	-0.0703152	-0.0703152	-0.0746729	-0.0752334	-0.0623669	-0.0538686	-0.0370268	0.0708142	0.0802462	0.164312	0.290518	0.343624	0.388481	0.424133	0.373235	0.419229	0.449584	0.323697	0.287454	0.254942	0.186889	0.117268	0.195347	0.370101	0.45909
0.00682805	-0.0969897	-0.104851	-0.094634	-0.0745338	-0.0646138	-0.0367472	-0.0087588	0.00424053	0.00424053	0.0222651	0.0429395	0.0349745	0.0464426	0.0317735	0.0546001	0.0506476	0.0317212	0.010899	0.0347869	0.0168806	0.0358027	0.0787214	0.0475648	0.0266929	0.0338573	0.00984485	0.00377142	0.0391773	0.0212698	0.0349277	0.00419924	-0.0153769	0.000852302	0.122102	0.152328	0.257026	0.260966	0.314517	0.416017	0.468964	0.62055	0.628542	0.632545	0.636408	0.560618	0.653774	0.648709	0.665768	0.612451
0.00716926	-0.021911	-0.00542117	0.00152731	-0.00951742	0.00315726	0.01475	0.00251734	-0.00323549	0.00444884	0.00720088	-0.0118324	-0.0173447	-0.018946	0.00395379	-0.00291376	-0.0220116	-0.0122072	-0.0109956	0.0250316	0.0220887	0.0280286	0.0218736	0.0291388	0.0104821	0.020527	0.0243955	0.0132814	0.0188223	-0.0256891	-0.0268922	-0.0312518	-0.0274372	0.0373403	0.0834003	0.164867	0.207354	0.267972	0.288197	0.35339	0.424697	0.544669	0.685371	0.626728	0.564465	0.528263	0.613392	0.700626	0.692999	0.755405
0.00779578	0.0287663	0.0609081	0.0445125	-0.000245206	-0.0117046	-0.0022694	0.00708273	0.00713365	-0.0128306	-0.0281003	-0.0116178	-0.0244731	-0.0204572	-0.0191498	-0.000936439	-0.0104509	-0.0211824	-0.0081893	-0.00814342	0.015301	-0.0179118	-0.022045	0.00657592	0.010491	-0.0169921	0.00108312	-0.016788	-0.0181203	-0.0230646	-0.0257572	-0.0306361	-0.0247527	-0.0306361	0.0248474	0.0821642	0.257443	0.276996	0.275422	0.414474	0.380131	0.494044	0.57367	0.566088	0.686093	0.723115	0.661708	0.641272	0.693318	0.718053
0.00899485	-0.0279143	-0.0206372	-0.0104988	-0.00431154	0.00229841	0.00205009	0.00550822	-0.010393	0.00484309	0.0201211	0.0508809	0.0627666	0.0362425	0.017761	-0.00651739	-0.00628151	-0.01199	0.0108629	0.0126216	-0.00948149	-0.0292438	-0.0431815	-0.0167716	-0.0055816	-0.00883388	-0.0197625	-0.00888361	-0.0137794	-0.0147142	-0.00522609	-0.00337256	0.0260403	0.0544783	0.130171	0.169395	0.291096	0.50064	0.546721	0.597005	0.736703	0.746982	0.75634	0.754957	0.776518	0.772111	0.747731	0.729589	0.708154	0.724627
0.00979526	-0.0306505	-0.00296503	-0.00296503	-0.00296503	-0.00296503	-0.00178039	-0.000592041	-0.000592041	-0.00178039	-0.00178039	-0.0317483	0.0315267	0.0315267	0.0315267	0.0328029	0.0315267	0.0302539	0.0302539	0.0315267	0.0315267	0.0315267	-0.0583034	-0.0583034	-0.0583034	0.0302539	0.0315267	0.0727576	0.0727576	0.0713949	0.0727576	0.0727576	0.0727576	0.0727576	0.0741232	0.149655	0.149655	0.102772	0.102772	0.102772	0.217457	0.217457	0.215727	0.213997	0.209025	0.0228685	0.0201928	0.131361	0.328242	0.331158
0.0100755	-0.0554612	-0.0554612	-0.0554612	-0.0564808	0.0342059	0.0342059	-0.00434864	-0.039632	0.129275	0.129275	0.130731	0.132189	0.132189	0.13365	0.0259053	0.0259053	0.0259053	0.0259053	-0.110837	-0.110837	-0.111647	-0.111647	-0.112453	-0.113256	-0.113256	-0.112453	-0.112453	-0.112453	-0.0385546	-0.0363881	-0.0363881	-0.0374733	-0.0387087	0.000507159	0.00170661	0.000507159	0.0317683	0.0330487	-0.0563828	-0.061863	0.000200457	0.000200457	0.00156961	-0.0106663	0.0183933	0.205198	0.206712	0.208226	0.206712
0.00957627	0.310889	0.262179	0.145075	0.145075	0.0398775	0.0411031	0.0055211	0.0055211	0.00439717	-0.113069	-0.113742	-0.113742	-0.113742	-0.113069	-0.113069	-0.113742	-0.114411	-0.0519416	-0.0519416	-0.0510116	-0.0519416	-0.0510116	-0.0500778	-0.0510116	-0.0510116	-0.0510116	-0.04914	-0.111713	-0.111713	-0.112393	-0.0871751	0.151163	0.149718	0.149718	0.197119	0.244173	0.240927	0.239413	0.237684	0.237684	0.185735	-0.0685341	-0.0685341	-0.0477793	0.220112	0.220112	0.218604	0.256813	0.298285
0.00982717	0.19465	0.19465	0.19465	0.19465	0.149431	0.147954	0.00902596	-0.12177	-0.122537	-0.12177	-0.122537	-0.12177	-0.0519446	-0.0519446	-0.0529796	-0.0529796	-0.0540107	-0.0550378	-0.0540107	-0.0550378	-0.0201536	-0.0212902	-0.0996182	-0.0987579	-0.0201536	-0.0201536	0.273825	0.273825	0.318831	0.318831	0.270813	0.270813	0.270813	0.317361	0.25288	0.299803	0.0758197	0.0758197	0.18991	0.240349	0.4268	0.4268	0.426621	0.383812	0.333683	0.285884	0.350577	0.352005	0.187886
0.0100079	-0.0523014	-0.0523014	-0.0523014	0.115356	0.115356	0.0809536	0.0809536	0.0795631	-0.020702	0.0181376	0.019397	0.0206598	0.0206598	-0.0427197	-0.0439552	-0.0156147	-0.0156147	-0.0156147	-0.0156147	-0.0167796	-0.0179407	-0.019098	-0.019098	-0.0990783	-0.0980692	-0.120097	-0.120097	-0.120097	-0.120097	-0.0786634	-0.0786634	-0.0786634	-0.0777041	-0.0777041	-0.00695619	-0.00695619	-0.005764	0.0793756	0.0807651	0.0563451	0.0995854	0.0993823	0.19285	0.309401	0.212117	0.404708	0.497569	0.450259	0.485255
0.00983626	-0.06184	0.130019	0.0970336	0.0626946	0.0613697	0.0600479	0.0600479	0.0970336	0.0956417	-0.00474712	-0.00474712	-0.142343	-0.143595	-0.143595	-0.143595	-0.14297	-0.121956	-0.0806403	-0.0806403	0.0679956	0.0679956	0.109612	0.111026	0.111026	0.15621	0.154736	0.160967	0.160967	0.160967	-0.0133176	-0.0121893	-0.0457837	-0.0457837	-0.0121893	-0.0457837	-0.00852694	-0.0199974	0.0433026	0.0861238	0.122986	0.121553	0.158292	0.275135	0.266095	0.451323	0.449898	0.448469	0.262213	0.21336
0.00986447	0.00977073	0.0109879	0.11583	0.115628	0.114194	0.112763	0.112763	0.114194	0.114194	0.158313	-0.0159969	-0.0171373	-0.0948519	-0.0947269	-0.0947269	-0.0947269	-0.0955911	-0.0955911	-0.0169739	-0.0508362	-0.0518634	-0.0518634	-0.0528867	-0.0518634	-0.0518634	-0.0518634	-0.0181105	-0.0192434	0.0453585	0.0453585	0.0453585	0.0453585	0.0874535	0.086067	0.123249	0.123249	0.0819401	0.0833201	0.058216	0.108517	0.111369	0.109739	0.0648309	0.0661794	0.0317626	0.030311	0.0277785	0.0265174	-0.0940403
0.0107686	0.164713	-0.00631038	-0.00631038	-0.0823022	-0.0814843	-0.0814843	-0.0814843	-0.00521331	-0.0587706	-0.0587706	-0.0578584	0.0260108	0.0260108	0.0260108	0.0248194	0.0558841	0.0571569	-0.0326486	-0.0569424	-0.0569424	0.0935778	-0.00450782	-0.00340547	-0.00340547	-0.00340547	-0.0301708	0.0590045	0.0577277	0.0564543	0.0577277	-0.0814843	-0.0814843	-0.0823022	0.0962684	0.0962684	0.0962684	-9.37322e-05	-0.000252837	0.0974354	0.0974354	0.147238	0.147238	0.147238	-0.0515847	-0.0526543	-0.0526543	0.0998884	0.0998884	0.0422164
0.0115588	-0.00669557	-0.00904808	0.0291857	0.0279133	0.0291857	0.0291857	-0.0596477	-0.0596477	-0.0596477	-0.060656	-0.060656	0.0291857	-0.00904808	-0.0078737	-0.00904808	-0.00904808	-0.00904808	0.0291857	0.0304615	0.0304615	0.0317407	0.0317407	0.0343092	0.0330233	0.0330233	0.0330233	0.0317407	-0.00432813	-0.00432813	0.026668	0.212341	0.096426	0.0950169	0.096426	0.179013	0.182019	0.302039	0.300554	0.297369	0.257947	0.101211	0.10263	0.10263	0.175114	0.0911691	0.201707	0.0851859	0.128258	0.129921
0.0109104	0.208113	0.0297764	-0.0511875	-0.0511875	-0.0511875	-0.0511875	-0.0520785	-0.0216035	-0.0529656	-0.0529656	-0.112915	-0.112915	-0.113542	-0.112915	-0.0547283	0.0921524	0.0934795	0.0522074	0.0522074	0.0522074	0.053439	0.053439	0.053439	0.053439	-0.0319577	-0.130641	-0.131184	-0.131184	-0.131184	-0.130641	-0.0338795	0.0546742	0.0991151	0.097776	0.0964399	0.139414	0.189311	0.189311	0.189101	0.24069	0.0571038	-0.0321237	-0.0321237	0.1241	0.168553	0.286293	0.233883	0.233883	0.234097
0.011016	-0.0332985	-0.0332985	-0.11362	-0.138798	-0.138798	-0.138798	-0.138798	-0.138798	-0.138015	-0.137228	-0.136438	-0.136438	-0.137228	-0.137228	-0.0286304	-0.0286304	-0.0298031	0.0731919	0.0717874	0.106428	0.348067	0.39186	0.393173	0.432642	0.28252	0.28252	0.284004	0.16401	0.16401	0.17789	-0.0445789	-0.0523558	0.0430781	0.00108432	0.00233945	0.0430781	0.0417305	0.0417305	0.0430781	0.0430781	0.0428855	0.316491	0.237288	0.237074	0.234048	0.237195	0.238494	0.29155	0.396854
0.0114832	0.0285957	0.0285957	0.0298376	0.0298376	0.031083	0.031083	-0.0564096	-0.0573838	-0.0573838	-0.0573838	-0.0554316	-0.0554316	-0.0564096	-0.0564096	-0.0564096	0.031083	0.031083	0.0335844	0.0335844	0.0335844	0.0335844	0.0348404	0.0348404	0.0348404	0.0335844	-0.0544497	-0.0544497	-0.0564096	-0.0564096	-0.0564096	-0.058354	-0.058354	0.0285957	0.0731577	0.0731577	0.265726	0.267239	0.267239	0.267239	0.305223	0.305223	0.303729	0.185126	0.135778	0.33408	0.133922	0.249834	0.286288	0.32396
0.0131323	0.0157408	0.0145022	0.0145022	0.0169829	0.0169829	0.0157408	-0.0953261	-0.0944478	-0.0953261	-0.0962006	-0.0179533	-0.0179533	-0.0179533	-0.0190965	0.0182025	0.0586055	0.059946	0.0586055	0.0586055	0.059946	-0.0359293	-0.0348392	-0.0337452	0.135906	0.0909265	0.0484414	0.0471249	0.0471249	0.0471249	0.0471249	0.157965	0.208228	0.206714	0.0208004	0.208442	0.208442	0.255781	0.255781	0.255781	0.254267	0.136232	0.0869348	0.0869348	0.202052	0.0114899	0.196876	0.151614	0.151614	0.151614
0.0154758	0.260764	0.187071	0.0193379	0.0182605	0.0493495	0.0774665	0.0762213	-0.00909319	-0.032727	0.0298434	0.0049437	0.00391573	-0.0120968	-0.0120968	-0.0953577	-0.0953577	-0.0947322	-0.110212	-0.110212	-0.0849354	-0.0856062	-0.0654684	-0.0903457	-0.0896958	-0.105763	-0.100953	-0.0849354	-0.0849354	-0.0842613	-0.139539	-0.139131	-0.149863	-0.140348	-0.0666471	-0.0666471	-0.0900605	-0.0217606	-0.0217606	-0.0226927	-0.0226927	-0.0236209	-0.0236209	-0.0459106	-0.112376	-0.0141131	0.0433796	-0.045284	0.0583671	0.0881544
0.0178105	-0.126302	0.168177	0.168177	0.169685	0.121648	0.121648	0.121648	0.120179	0.120179	0.120179	0.117246	-0.152759	-0.15204	-0.152759	-0.152759	-0.0536777	-0.0536777	-0.0547699	-0.0536777	-0.0536777	-0.0536777	-0.0536777	-0.0536777	-0.0536777	-0.0536777	0.0131539	0.0144363	0.0144363	0.0131539	0.0144363	0.123444	0.123444	0.121974	0.17488	0.17488	-0.0479144	-0.0490255	-0.0127139	-0.0127139	-0.0139274	0.0999821	0.133587	0.291035	0.239451	0.237725	0.287659	0.289139	0.243894	0.24368
0.0188284	-0.0767181	-0.0767181	-0.0775057	-0.00507985	-0.00295332	-0.0018842	-0.000811185	-0.000811185	-0.000811185	0.0262608	0.0262608	0.0262608	0.0262608	-0.0539323	-0.0556898	-0.0565628	-0.057432	-0.0539323	0.0262608	-0.0018842	-0.000811185	-0.000811185	0.167954	0.167954	0.167954	0.167954	0.16941	0.165048	0.0988192	0.0988192	0.0974806	0.0974806	-0.0174104	-0.0163917	0.146531	0.146531	0.261617	0.261617	0.215962	0.269539	0.269539	0.32311	0.267593	0.313125	0.119964	0.119768	0.195699	0.194007	0.190835
0.0206656	0.0878943	0.0865126	0.0851337	0.0851337	0.0837576	0.0920281	0.0577599	0.0590838	-0.0699788	-0.0690311	-0.0699788	-0.0699788	-0.0699788	-0.0699788	-0.0690311	-0.0969931	-0.0961499	-0.0201223	-0.0212377	-0.0223493	-0.0223493	0.0139866	0.0139866	0.0139866	0.0139866	0.0139866	0.0152042	-0.0699788	-0.0699788	-0.0690311	-0.0690311	0.0176502	0.0176502	0.0188786	0.106022	0.157375	0.192083	0.192083	0.193588	0.19187	0.491929	0.430228	0.52141	0.520094	0.477416	0.435122	0.401909	0.401909	0.525288
0.0224459	-0.093495	-0.0944319	-0.0717276	-0.101787	-0.129246	-0.128449	-0.0548922	-0.0278089	-0.0266491	-0.0243182	-0.0231471	0.0401863	0.0401863	0.0415194	0.122271	0.122271	0.0153234	0.0153234	0.0140498	0.0457659	0.15821	0.0844663	0.0844663	0.0844663	0.00751429	0.0388563	0.0375294	0.00500964	0.00500964	-0.0254855	-0.106266	-0.106266	0.0488143	0.0953577	0.0953577	0.0599744	0.0613459	0.0613459	0.17545	0.21215	0.210418	0.469293	0.248455	0.286318	0.286109	0.324608	0.3242	0.322549	0.239898
0.0247353	0.0171453	0.0171453	0.0171453	0.0184176	0.0889435	0.0875293	-0.0730307	-0.0710209	-0.0710209	0.0917793	0.0917793	0.0917793	0.0903602	0.0889435	-0.0127319	-0.0127319	-0.0139227	-0.016293	-0.016293	-0.140951	-0.0730307	-0.0730307	-0.0720278	-0.0720278	-0.0730307	-0.0710209	-0.0710209	-0.0700102	-0.03306	-0.0341917	-0.110344	-0.110344	0.0328831	0.0328831	0.144793	0.1935	0.1935	0.1935	0.141827	0.140346	0.137388	0.137388	-0.0364435	0.137388	0.0710341	0.0249072	0.0219701	0.0192315	0.0148809
0.0265283	0.0157928	0.0157928	0.0157928	0.0157928	0.0157928	0.0145139	0.0157928	0.058577	-0.0735652	-0.0478442	-0.0164974	0.0147571	0.0147571	0.0147571	0.0147571	0.0160368	0.0147571	-0.0259419	-0.0284404	-0.0556167	0.00423853	-0.0239872	-0.0239872	0.0156107	0.061435	0.061435	0.061435	0.0641956	0.102924	0.104369	-0.00164526	0.0414614	0.0859343	0.0414614	0.105816	0.381007	0.381007	0.424414	0.423166	0.420483	0.556144	0.555339	0.574661	0.575384	0.530451	0.447466	0.476271	0.435208	0.403438
0.027773	-0.13123	-0.112623	-0.112623	-0.113428	-0.112623	-0.112623	-0.0839143	-0.000673899	0.000524353	0.000524353	-0.000673899	-0.0297841	0.142724	0.144196	0.142724	0.144196	0.096235	0.0311322	0.0285829	0.0298558	0.0298558	0.0724911	0.00532535	0.00653972	0.00775772	0.189302	0.19081	0.144196	0.197183	0.235439	0.235439	0.186651	0.0714524	0.0700881	0.0687268	-0.0827843	-0.0827843	-0.0827843	-0.113428	-0.0678102	-0.0689297	-0.0700443	-0.0722588	0.131755	0.131755	0.130091	0.246396	0.246396	0.246396
0.02858	0.0565941	0.0565941	-0.0182918	-0.0507106	-0.117247	-0.117247	-0.11653	0.00743555	0.110524	0.110524	0.110524	0.110524	0.110524	0.109119	0.109119	0.109119	0.109119	-0.0497261	-0.11653	-0.117247	-0.117247	-0.117247	-0.115809	-0.115084	-0.115084	-0.0487376	-0.0497261	0.110524	0.110524	0.110524	0.110524	0.111931	0.109119	0.153973	0.153973	0.0456389	0.0456389	0.0214193	0.0202107	0.0202107	0.0202107	0.0581846	0.0581846	0.199245	0.200749	0.235464	0.23698	0.233611	0.280926
0.0281174	-0.0927166	-0.0927166	-0.0918333	-0.0927166	0.0531158	-0.0411752	-0.0411752	0.051792	0.051792	0.0860416	0.0860416	0.0874326	0.0874326	0.0874326	-0.0703338	-0.0703338	-0.0712976	-0.0154173	0.0233362	-0.00731726	-0.00848711	-0.00848711	0.0915932	0.0915932	0.0915932	0.137793	0.139258	-0.032106	-0.0656204	-0.0656204	-0.0656204	-0.029662	-0.0835179	-0.0316484	0.00822994	0.0692325	0.30791	0.308118	0.344999	0.341713	0.38552	0.335196	0.504328	0.531822	0.495114	0.39869	0.159061	0.279092	0.33564
0.028086	-0.0890737	-0.0537739	-0.0537739	-0.0526866	-0.0526866	-0.0526866	-0.0715608	-0.0725845	-0.108399	-0.078878	-0.0524921	-0.0888997	-0.0888997	-0.00357318	0.183685	0.183685	0.0938992	0.140967	0.142453	0.0996401	0.0653784	0.0653784	0.0653784	-0.0333564	-0.155716	-0.155022	-0.0883157	-0.116786	-0.117643	-0.117643	-0.117643	0.0247289	0.0247289	0.023427	0.023427	0.0221284	-0.0435385	-0.00423255	-0.00563575	-0.0094729	0.0938108	0.0390173	0.0403512	0.230713	0.267076	0.313078	0.274321	0.338771	0.341809
0.0277575	0.182578	0.145641	0.145641	0.065425	0.108567	0.105808	-0.0493887	-0.0484432	-0.0932927	-0.0233815	-0.0223429	-0.0213003	-0.0223429	-0.0213003	-0.052191	-0.0512548	-0.0264595	-0.0264595	-0.0274848	-0.0970847	-0.0978353	-0.0985824	-0.0985824	-0.0993259	-0.100066	-0.0811581	0.128527	0.128527	0.0935472	0.094901	0.094901	0.0962577	0.0962577	0.0962577	0.0962577	0.0628464	-0.132918	-0.111529	-0.0876629	-0.0884523	-0.0884523	-0.016873	-0.016873	-0.016873	-0.018082	0.148413	0.145121	0.0906468	0.0487239
0.028124	-0.0278288	-0.0288485	-1.58583e-05	0.00109954	0.00109954	-0.0259787	-0.0259787	-0.0270053	-0.0526748	-0.0517412	-0.0517412	-0.0517412	-0.114718	-0.0974474	-0.0974474	-0.0981957	-0.093666	-0.0680849	0.0112505	0.187638	0.150566	0.150566	0.250026	0.213361	0.213361	0.213361	0.168361	0.124812	0.0651336	-0.0455404	-0.0455404	-0.0455404	-0.101039	-0.101039	-0.100302	0.0287273	0.0275299	0.0261681	0.0831481	0.0388731	0.0374766	0.0374766	0.0348656	0.0665625	0.301324	0.102494	0.102494	0.102686	0.102686
0.0284584	-0.0381899	-0.0381899	-0.0381899	-0.0381899	0.0572849	0.0572849	0.0572849	0.0572849	0.0572849	0.0572849	0.0572849	0.0572849	0.0572849	0.0572849	-0.0381899	-0.0381899	-0.0381899	-0.0381899	-0.0381899	-0.0381899	-0.0381899	-0.0381899	-0.0381899	-0.0381899	-0.0381899	-0.0381899	-0.0381899	-0.0381899	-0.0381899	-0.0381899	-0.0381899	-0.0381899	-0.0381899	-0.0381899	-0.0381899	-0.0381899	-0.0381899	-0.0381899	-0.0381899	-0.0381899	-0.0381899	-0.0381899	-0.0381899	-0.0381899	-0.0381899	-0.0381899	-0.0381899	0.172071	0.172071
0.028302	0.0440574	0.0440574	0.0440574	0.136062	0.136062	0.136062	0.136062	0.136062	0.136062	0.0243019	0.0243019	0.0243019	0.0243019	-0.0514174	-0.111772	-0.111772	-0.111772	-0.111772	-0.111772	-0.111772	-0.111772	-0.111772	-0.111772	-0.0324451	-0.0324451	-0.0324451	-0.0324451	-0.0324451	0.071168	0.189322	0.189322	0.189322	0.312592	0.308963	0.308963	0.308963	0.308963	0.308963	0.181947	0.0645333	0.0645333	0.0645333	-0.0351093	-0.111772	0.0645333	0.181947	0.181947	0.305324	0.305324
0.0281801	-0.0406023	-0.104481	-0.104481	-0.104481	-0.104481	-0.104481	-0.104481	-0.104481	-0.0383407	-0.0383407	-0.0383407	-0.0383407	-0.0383407	-0.0383407	-0.0383407	-0.0383407	-0.0383407	0.165376	0.165376	0.165376	0.165376	0.165376	0.165376	0.165376	0.165376	0.165376	0.165376	-0.0383407	-0.104481	-0.104481	-0.104481	-0.104481	-0.104481	-0.104481	-0.104481	-0.104481	-0.104481	-0.104481	-0.104481	-0.104481	-0.104481	-0.104481	-0.104481	-0.104481	-0.104481	-0.0406023	-0.0406023	-0.0406023	-0.0406023
0.0269522	-0.0381899	-0.0381899	-0.0381899	-0.0381899	-0.0381899	-0.0381899	0.0572849	0.0572849	0.0572849	0.0572849	0.0572849	0.0572849	0.0572849	0.0572849	0.0572849	0.0572849	-0.0381899	-0.0381899	-0.0381899	-0.0381899	-0.0381899	-0.0381899	-0.0381899	-0.0381899	-0.0381899	-0.0381899	-0.0381899	-0.0381899	-0.0381899	-0.0381899	-0.0381899	-0.0381899	-0.0381899	-0.0381899	-0.0381899	-0.0381899	-0.0381899	-0.0381899	0.0572849	0.0572849	0.0572849	0.0572849	0.0572849	0.0572849	0.172071	0.172071	0.299115	0.299115	0.175714
0.0267211	-0.00410779	-0.00410779	-0.00410779	-0.00410779	-0.00410779	-0.00410779	-0.00410779	-0.00410779	-0.00410779	-0.00410779	-0.00410779	-0.00410779	-0.00410779	-0.00410779	-0.00410779	-0.00410779	-0.00410779	-0.00410779	-0.00410779	-0.00410779	-0.00410779	-0.00410779	-0.00410779	0.0985869	0.0985869	0.0985869	0.0985869	0.0985869	0.0985869	0.0985869	0.0985869	0.0985869	0.0985869	-0.00410779	-0.00410779	-0.00410779	-0.00410779	-0.00410779	-0.00410779	-0.00410779	-0.00410779	-0.00410779	-0.00410779	-0.00410779	-0.00410779	0.217715	0.340752	0.340752	0.340752
0.0266062	0.0508485	0.0508485	0.0508485	0.0508485	0.0508485	0.0508485	0.0508485	0.0508485	0.0508485	0.0508485	-0.0397392	-0.0397392	-0.0397392	-0.0397392	-0.0397392	-0.0397392	-0.0397392	-0.0397392	-0.0397392	-0.0397392	-0.0397392	-0.0397392	-0.0397392	-0.0397392	0.0478645	0.0478645	0.0478645	0.0478645	0.0478645	0.0478645	0.0478645	0.0478645	0.0478645	0.0478645	-0.0397392	-0.0397392	-0.0397392	-0.0397392	-0.0397392	-0.0397392	-0.0397392	-0.0397392	-0.0397392	-0.0397392	-0.0397392	-0.0397392	-0.0397392	-0.0397392	-0.0397392
0.0252768	-0.0381899	0.0572849	0.0572849	0.0572849	0.0572849	0.0572849	0.0572849	0.0572849	0.0572849	0.0572849	0.0572849	-0.0381899	-0.0381899	-0.0381899	-0.0381899	-0.0381899	-0.0381899	-0.0381899	-0.0381899	-0.0381899	-0.0381899	-0.0381899	-0.0381899	-0.0381899	-0.0381899	-0.0381899	-0.0381899	-0.0381899	-0.0381899	-0.0381899	-0.0381899	-0.0381899	-0.0381899	-0.0381899	-0.0381899	-0.0381899	-0.0381899	-0.0381899	-0.0381899	-0.0381899	-0.0381899	-0.0381899	-0.0381899	-0.0381899	-0.0381899	-0.0381899	-0.0381899	-0.0381899	-0.0381899
0.0252879	-0.054911	-0.054911	-0.054911	-0.054911	-0.054911	-0.054911	-0.054911	-0.054911	-0.054911	-0.054911	-0.054911	-0.054911	-0.054911	-0.054911	-0.054911	-0.054911	-0.054911	-0.054911	-0.054911	-0.054911	-0.054911	0.402681	0.402681	0.402681	0.402681	0.402681	0.402681	0.402681	0.402681	0.402681	0.402681	-0.054911	-0.054911	-0.054911	-0.054911	-0.054911	-0.054911	-0.054911	-0.054911	-0.054911	-0.054911	-0.054911	-0.054911	-0.054911	-0.054911	-0.054911	-0.054911	-0.054911	-0.054911
0.0246962	5.55112e-17	5.55112e-17	5.55112e-17	5.55112e-17	5.55112e-17	5.55112e-17	5.55112e-17	5.55112e-17	5.55112e-17	5.55112e-17	5.55112e-17	5.55112e-17	5.55112e-17	5.55112e-17	5.55112e-17	5.55112e-17	5.55112e-17	5.55112e-17	5.55112e-17	5.55112e-17	5.55112e-17	5.55112e-17	5.55112e-17	5.55112e-17	5.55112e-17	5.55112e-17	5.55112e-17	5.55112e-17	5.55112e-17	5.55112e-17	5.55112e-17	5.55112e-17	5.55112e-17	5.55112e-17	5.55112e-17	5.55112e-17	5.55112e-17	5.55112e-17	5.55112e-17	5.55112e-17	5.55112e-17	5.55112e-17	5.55112e-17	5.55112e-17	5.55112e-17	5.55112e-17	5.55112e-17	5.55112e-17	5.55112e-17
0.0235002	-0.0745464	-0.0745464	0.0132898	0.0132898	0.0132898	0.0132898	0.0132898	0.122513	0.122513	0.122513	0.122513	0.122513	0.0132898	0.0132898	0.0132898	0.0132898	0.0132898	-0.0745464	-0.0745464	-0.0745464	-0.0745464	-0.0745464	-0.0745464	-0.0745464	-0.0745464	-0.0745464	-0.0745464	-0.0745464	-0.0745464	-0.0745464	-0.0745464	-0.0745464	-0.0745464	-0.0745464	-0.0745464	-0.0745464	-0.0745464	-0.0745464	-0.0745464	-0.0745464	-0.0745464	-0.0745464	-0.0745464	-0.0745464	-0.0745464	-0.0745464	-0.0745464	-0.0745464	-0.0745464
0.0239138	-0.00381899	-0.00381899	-0.00381899	-0.00381899	-0.00381899	-0.00381899	-0.00381899	-0.00381899	-0.00381899	-0.00381899	-0.00381899	-0.00381899	-0.00381899	-0.00381899	-0.00381899	-0.00381899	-0.00381899	-0.00381899	-0.00381899	-0.00381899	-0.00381899	-0.00381899	-0.00381899	-0.00381899	-0.00381899	-0.00381899	-0.00381899	-0.00381899	-0.00381899	-0.00381899	0.0916559	0.0916559	0.0916559	0.0916559	0.0916559	0.0916559	0.0916559	0.0916559	0.0916559	0.0916559	-0.00381899	-0.00381899	-0.00381899	-0.00381899	-0.00381899	-0.00381899	-0.00381899	-0.00381899	0.0916559
0.0235792	5.55112e-17	5.55112e-17	5.55112e-17	5.55112e-17	5.55112e-17	5.55112e-17	5.55112e-17	5.55112e-17	5.55112e-17	5.55112e-17	5.55112e-17	5.55112e-17	5.55112e-17	5.55112e-17	5.55112e-17	5.55112e-17	5.55112e-17	5.55112e-17	5.55112e-17	5.55112e-17	5.55112e-17	5.55112e-17	5.55112e-17	5.55112e-17	5.55112e-17	5.55112e-17	5.55112e-17	5.55112e-17	5.55112e-17	5.55112e-17	5.55112e-17	5.55112e-17	5.55112e-17	5.55112e-17	5.55112e-17	5.55112e-17	5.55112e-17	5.55112e-17	5.55112e-17	5.55112e-17	5.55112e-17	5.55112e-17	5.55112e-17	5.55112e-17	5.55112e-17	5.55112e-17	5.55112e-17	5.55112e-17	5.55112e-17
0.0241289	-0.0184513	-0.0184513	-0.0184513	-0.0184513	-0.0184513	-0.0184513	-0.0184513	-0.0184513	-0.0184513	-0.0184513	-0.0184513	-0.0184513	-0.0184513	-0.0184513	-0.0184513	-0.0184513	-0.0184513	-0.0184513	0.058429	0.058429	0.058429	0.058429	0.058429	0.058429	0.058429	0.058429	0.058429	0.058429	-0.0184513	-0.0184513	-0.0184513	-0.0184513	-0.0184513	-0.0184513	-0.0184513	-0.0184513	-0.0184513	-0.0184513	-0.0184513	-0.0184513	-0.0184513	-0.0184513	-0.0184513	-0.0184513	-0.0184513	-0.0184513	-0.0184513	-0.0184513	-0.0184513
0.0240437	-0.0762914	-0.0762914	-0.0762914	-0.0762914	-0.0762914	-0.0762914	-0.0762914	-0.0762914	-0.0762914	0.106434	0.106434	0.106434	0.106434	0.106434	0.106434	0.106434	0.106434	0.106434	0.106434	-0.0762914	-0.0762914	-0.0762914	-0.0762914	-0.0762914	-0.0762914	-0.0762914	-0.0762914	-0.0762914	-0.0762914	-0.0762914	-0.0762914	-0.0762914	-0.0762914	-0.0762914	-0.0762914	-0.0762914	-0.0762914	-0.0762914	-0.0762914	-0.0762914	0.00373931	0.00373931	0.00373931	0.00373931	0.00373931	0.00373931	0.00373931	0.00373931	0.106434
0.0231865	5.55112e-17	5.55112e-17	5.55112e-17	5.55112e-17	5.55112e-17	5.55112e-17	5.55112e-17	5.55112e-17	5.55112e-17	5.55112e-17	5.55112e-17	5.55112e-17	5.55112e-17	5.55112e-17	5.55112e-17	5.55112e-17	5.55112e-17	5.55112e-17	5.55112e-17	5.55112e-17	5.55112e-17	5.55112e-17	5.55112e-17	5.55112e-17	5.55112e-17	5.55112e-17	5.55112e-17	5.55112e-17	5.55112e-17	5.55112e-17	5.55112e-17	5.55112e-17	5.55112e-17	5.55112e-17	5.55112e-17	5.55112e-17	5.55112e-17	5.55112e-17	5.55112e-17	5.55112e-17	5.55112e-17	5.55112e-17	5.55112e-17	5.55112e-17	5.55112e-17	5.55112e-17	5.55112e-17	5.55112e-17	5.55112e-17
0.0228235	5.55112e-17	5.55112e-17	5.55112e-17	5.55112e-17	5.55112e-17	5.55112e-17	5.55112e-17	5.55112e-17	5.55112e-17	5.55112e-17	5.55112e-17	5.55112e-17	5.55112e-17	5.55112e-17	5.55112e-17	5.55112e-17	5.55112e-17	5.55112e-17	5.55112e-17	5.55112e-17	5.55112e-17	5.55112e-17	5.55112e-17	5.55112e-17	5.55112e-17	5.55112e-17	5.55112e-17	5.55112e-17	5.55112e-17	5.55112e-17	5.55112e-17	5.55112e-17	5.55112e-17	5.55112e-17	5.55112e-17	5.55112e-17	5.55112e-17	5.55112e-17	5.55112e-17	5.55112e-17	5.55112e-17	5.55112e-17	5.55112e-17	5.55112e-17	5.55112e-17	5.55112e-17	5.55112e-17	5.55112e-17	5.55112e-17
5.55112e-17	5.55112e-17	5.55112e-17	5.55112e-17	5.55112e-17	5.55112e-17	5.55112e-17	5.55112e-17	5.55112e-17	5.55112e-17	5.55112e-17	5.55112e-17	5.55112e-17	5.55112e-17	5.55112e-17	5.55112e-17	5.55112e-17	5.55112e-17	5.55112e-17	5.55112e-17	5.55112e-17	5.55112e-17	5.55112e-17	5.55112e-17	5.55112e-17	5.55112e-17	5.55112e-17	5.55112e-17	5.55112e-17	5.55112e-17	5.55112e-17	5.55112e-17	5.55112e-17	5.55112e-17	5.55112e-17	0.221823	0.34486	0.460694	0.460694	0.460694	0.460694	0.460694	0.460694	0.460694	0.460694	0.225529	0.106079	5.55112e-17	0.102695	0.102695
0.134624	0.134624	0.134624	0.134624	0.134624	0.134624	0.134624	0.134624	0.02168	-0.0686671	-0.0686671	-0.0686671	-0.0686671	-0.0686671	-0.0686671	-0.0686671	-0.0686671	-0.0686671	-0.0686671	-0.0686671	-0.0686671	-0.0686671	-0.0686671	-0.0686671	-0.0686671	-0.0686671	-0.0686671	-0.0686671	-0.0686671	-0.0686671	-0.0686671	-0.0686671	-0.0686671	-0.0686671	-0.0686671	-0.0686671	-0.0686671	-0.0686671	-0.0686671	-0.0686671	-0.0686671	-0.0686671	-0.0686671	-0.0686671	-0.0686671	-0.0686671	-0.0686671	-0.0686671	-0.0686671	-0.0686671
0.0840179	0.0840179	0.0840179	-0.011457	-0.011457	-0.011457	-0.011457	-0.011457	-0.011457	-0.011457	-0.011457	-0.011457	-0.011457	-0.011457	-0.011457	-0.011457	-0.011457	-0.011457	-0.011457	-0.011457	-0.011457	-0.011457	-0.011457	-0.011457	-0.011457	-0.011457	-0.011457	-0.011457	-0.011457	-0.011457	-0.011457	-0.011457	-0.011457	-0.011457	0.0872186	0.0872186	0.0872186	0.0872186	0.0872186	0.0872186	0.0872186	0.0872186	0.0872186	0.0872186	-0.011457	-0.011457	-0.011457	-0.011457	0.0840179	0.198804
-0.0393778	-0.0393778	-0.0393778	-0.0393778	-0.0393778	0.0590667	0.0590667	0.0590667	0.0590667	0.0590667	0.0590667	0.0590667	0.0590667	0.0590667	0.0590667	-0.0393778	-0.0393778	-0.0393778	-0.0393778	-0.0393778	-0.0393778	-0.0393778	-0.0393778	-0.0393778	-0.0393778	-0.0393778	-0.0393778	-0.0393778	-0.0393778	-0.0393778	-0.0393778	-0.0393778	-0.0393778	-0.0393778	-0.0393778	-0.0393778	-0.0393778	-0.0393778	-0.0393778	-0.0393778	-0.0393778	-0.0393778	-0.0393778	-0.0393778	-0.0393778	-0.0393778	-0.0393778	-0.0393778	0.170509	0.170509
5.55112e-17	5.55112e-17	5.55112e-17	5.55112e-17	5.55112e-17	5.55112e-17	5.55112e-17	5.55112e-17	5.55112e-17	5.55112e-17	5.55112e-17	5.55112e-17	5.55112e-17	5.55112e-17	5.55112e-17	5.55112e-17	5.55112e-17	5.55112e-17	5.55112e-17	5.55112e-17	5.55112e-17	5.55112e-17	5.55112e-17	5.55112e-17	5.55112e-17	5.55112e-17	5.55112e-17	5.55112e-17	0.221823	0.221823	0.34486	0.457592	0.457592	0.457592	0.457592	0.457592	0.457592	0.457592	0.221823	0.221823	0.221823	0.102695	0.102695	0.102695	0.102695	0.102695	0.102695	0.102695	0.102695	0.102695
-0.0435538	-0.0435538	-0.0435538	-0.0435538	-0.0435538	-0.0435538	-0.0435538	-0.0435538	-0.0435538	-0.0435538	-0.0435538	-0.0435538	-0.0435538	-0.0435538	-0.0435538	-0.0435538	0.051921	0.051921	0.051921	0.051921	0.051921	0.051921	0.051921	0.166707	0.166707	0.166707	0.051921	0.051921	0.051921	0.051921	0.051921	0.051921	0.051921	-0.0435538	-0.0435538	-0.0435538	-0.0435538	-0.0435538	-0.0435538	-0.0435538	-0.0435538	-0.0435538	-0.0435538	-0.0435538	-0.0435538	-0.0435538	-0.0435538	-0.0435538	-0.0435538	-0.0435538
0.177752	0.0688954	0.0688954	0.0688954	0.0688954	-0.0184758	-0.0827923	-0.0827923	-0.0827923	-0.016197	-0.016197	-0.016197	-0.016197	-0.016197	-0.016197	-0.016197	-0.016197	-0.016197	-0.016197	-0.0827923	-0.016197	-0.016197	-0.016197	0.0534363	0.0534363	0.0534363	0.0534363	0.0534363	0.0534363	0.0534363	-0.032355	-0.032355	-0.032355	-0.0827923	-0.0827923	-0.0827923	-0.0827923	-0.0827923	-0.0827923	-0.0827923	-0.0827923	-0.0827923	-0.0827923	-0.0827923	-0.0184758	0.0688954	0.0688954	0.0688954	0.0688954	0.0688954
0.0224086	0.0224086	0.0224086	-0.0576221	-0.0576221	-0.0576221	-0.0576221	-0.0576221	0.0224086	0.0224086	0.0224086	0.0224086	0.0224086	0.0224086	0.0224086	0.0224086	0.0224086	0.0224086	-0.0576221	-0.0576221	0.0224086	0.0224086	0.0224086	0.0224086	0.0224086	0.0224086	0.0224086	0.0224086	0.0224086	0.0224086	-0.0576221	-0.0576221	-0.0576221	-0.0576221	-0.0576221	-0.0576221	-0.0576221	-0.0576221	-0.0576221	-0.0576221	-0.0576221	-0.0576221	-0.0576221	-0.0576221	-0.0576221	-0.0576221	-0.0576221	-0.0576221	-0.0576221	0.0224086
5.55112e-17	5.55112e-17	5.55112e-17	5.55112e-17	5.55112e-17	5.55112e-17	5.55112e-17	5.55112e-17	5.55112e-17	5.55112e-17	5.55112e-17	5.55112e-17	5.55112e-17	5.55112e-17	5.55112e-17	5.55112e-17	5.55112e-17	5.55112e-17	5.55112e-17	5.55112e-17	5.55112e-17	5.55112e-17	5.55112e-17	5.55112e-17	5.55112e-17	5.55112e-17	5.55112e-17	5.55112e-17	5.55112e-17	5.55112e-17	5.55112e-17	5.55112e-17	5.55112e-17	5.55112e-17	5.55112e-17	5.55112e-17	5.55112e-17	5.55112e-17	5.55112e-17	5.55112e-17	5.55112e-17	5.55112e-17	0.102695	0.102695	0.102695	0.102695	0.102695	0.102695	0.102695	0.102695
5.55112e-17	5.55112e-17	5.55112e-17	5.55112e-17	5.55112e-17	5.55112e-17	5.55112e-17	5.55112e-17	5.55112e-17	5.55112e-17	5.55112e-17	5.55112e-17	5.55112e-17	5.55112e-17	5.55112e-17	5.55112e-17	5.55112e-17	5.55112e-17	5.55112e-17	5.55112e-17	5.55112e-17	5.55112e-17	5.55112e-17	5.55112e-17	5.55112e-17	5.55112e-17	5.55112e-17	5.55112e-17	5.55112e-17	5.55112e-17	5.55112e-17	5.55112e-17	5.55112e-17	5.55112e-17	5.55112e-17	5.55112e-17	5.55112e-17	5.55112e-17	5.55112e-17	5.55112e-17	5.55112e-17	5.55112e-17	5.55112e-17	0.102695	0.221823	0.321969	0.416923	0.416923	0.517816	0.517816
0.0363422	0.0363422	0.00051491	0.0358337	0.00051491	-0.0320765	4.3464e-05	4.3464e-05	4.3464e-05	-0.032509	-0.032509	-0.032509	0.0353258	0.0353258	0.0353258	0.0353258	4.3464e-05	4.3464e-05	4.3464e-05	4.3464e-05	4.3464e-05	0.0353258	-0.032509	-0.062206	-0.062206	-0.062206	-0.062206	-0.032509	-0.032509	-0.0320765	-0.0316432	-0.0614201	-0.0614201	0.0752669	0.157571	0.3297	0.371173	0.410156	0.512523	0.56631	0.56631	0.609046	0.582961	0.532883	0.503714	0.399006	0.471679	0.532883	0.436382	0.470751
0.0318239	-0.00255657	-0.0341529	-0.0337339	-0.0337339	-0.00209814	-0.0337339	-0.00209814	0.0323198	-0.00209814	-0.00209814	-0.00209814	-0.00209814	-0.00255657	0.0318239	0.0318239	0.0328164	-0.00163897	-0.0333141	-0.0333141	-0.00163897	-0.00163897	0.0328164	0.0328164	-0.00163897	-0.0333141	-0.00255657	-0.00255657	-0.0341529	-0.00255657	-0.0341529	-0.0428308	-0.0707103	-0.0120682	0.0577551	0.179671	0.137554	0.179671	0.223298	0.266605	0.310128	0.404328	0.441913	0.509303	0.442417	0.404328	0.47698	0.441913	0.564996	0.538375
0.131998	0.173911	0.173911	0.216833	0.13257	0.0538862	0.0170298	-0.0252422	0.0416333	0.00660787	0.00707559	-0.0248127	-0.0884919	-0.111447	-0.111447	-0.111447	-0.0888294	-0.0256708	-0.0816233	-0.0816233	-0.0819715	-0.105961	-0.0476014	0.0155955	0.0151188	0.0151188	-0.0479995	-0.0752531	-0.0752531	-0.0752531	-0.0752531	-0.0752531	-0.106269	-0.127187	-0.106269	-0.0562485	0.00520919	0.040124	0.117222	0.117222	0.158628	0.159212	0.171553	0.130283	0.130854	0.0523404	-0.0165455	-0.0468028	-0.0987058	-0.0987058
0.0582988	0.0228953	-0.066564	-0.066564	-0.0669186	-0.0916261	-0.0916261	-0.0916261	-0.0916261	-0.0407978	-0.0115194	0.0562651	0.0940202	0.0940202	0.0562651	0.0940202	0.0940202	0.133924	0.133924	0.0562651	0.0210071	-0.0411898	-0.0679779	-0.0679779	-0.118912	-0.136926	-0.136926	-0.118912	-0.118912	-0.0749157	-0.0489215	-0.0489215	-0.0200533	-0.0200533	0.0945601	0.134491	0.218862	0.21946	0.30589	0.30589	0.389298	0.465305	0.499565	0.531034	0.559627	0.560004	0.531451	0.500022	0.428976	0.348274
-0.132544	-0.132544	-0.132544	-0.155651	-0.155651	-0.155651	-0.155651	-0.132544	-0.106642	-0.012284	-0.012284	0.0246945	0.063947	0.063947	0.147487	0.147487	0.147487	0.148082	0.19126	0.0645058	0.0645058	0.0252245	0.0645058	0.105632	0.0252245	0.0252245	0.0252245	-0.012284	-0.0466769	-0.0466769	-0.0466769	-0.0466769	-0.0466769	-0.0782864	-0.0778671	0.0257551	0.106214	0.149274	0.107378	0.150466	0.237515	0.238113	0.23871	0.281917	0.322736	0.322736	0.363448	0.363448	0.435657	0.435193
0.00356764	-0.0581802	-0.0287371	-0.0287371	-0.0287371	-0.0287371	-0.0287371	0.0493314	0.0875771	0.0493314	0.0875771	0.0875771	0.0493314	0.0493314	0.0493314	-0.0287371	-0.0287371	-0.0287371	-0.0287371	-0.0287371	-0.0581802	-0.0581802	-0.0581802	0.00356764	0.00356764	0.0875771	0.0875771	0.0875771	0.0493314	0.0493314	0.169773	0.169773	0.256587	0.256587	0.299634	0.383034	0.422248	0.458539	0.458539	0.492178	0.384687	0.384687	0.384136	0.384687	0.344094	0.343519	0.383585	0.384136	0.459024	0.422768
0.183547	0.142594	0.183547	0.103536	-0.0073053	-0.0817375	-0.0814496	-0.0593824	-0.0814496	-0.100923	-0.0954992	-0.113249	-0.128741	-0.128942	-0.0455917	-0.0191615	0.0423224	0.0101482	0.0423224	0.0423224	0.114709	0.0772494	0.0101482	0.0101482	-0.0191615	0.0101482	-0.019548	-0.019548	-0.019548	0.00972162	-0.0459387	-0.019548	-0.019548	-0.019548	-0.0459387	-0.0904104	-0.0904104	-0.0904104	-0.069208	-0.113249	-0.113249	-0.0954992	-0.0954992	-0.0952354	-0.0949709	-0.0949709	-0.128338	-0.128338	-0.142016	-0.124441
-0.0841085	-0.055093	-0.0232072	0.0124476	0.0124476	0.0124476	0.0124476	0.0124476	0.13054	0.173101	0.21632	0.21632	0.0775053	0.0010611	0.0010611	0.0010611	0.0010611	0.0010611	-0.0920303	-0.117341	-0.117341	-0.139882	-0.0841085	-0.0841085	-0.0841085	-0.0232072	-0.0222815	0.0497295	0.0497295	0.0497295	0.0497295	0.0497295	-0.0318997	0.00203978	0.00203978	0.00203978	0.0010611	-0.0323515	0.00253018	0.00253018	-0.0314472	0.0396561	0.131707	0.0903636	0.131707	0.132291	0.132291	0.174295	0.13054	0.21632
-0.108338	-0.108338	-0.108338	-0.108338	-0.108338	-0.108338	-0.0815102	-0.0815102	-0.0815102	-0.0815102	0.0160601	0.0538476	0.0937785	0.0937785	0.0937785	0.0937785	0.0538476	0.054388	0.0943456	0.0943456	0.054388	0.054388	0.0165682	0.054388	0.054388	0.0943456	0.135982	0.135395	0.135395	0.135395	0.0538476	0.0538476	0.0538476	-0.0290248	0.00549294	0.00599066	0.0431157	0.123692	0.166189	0.295896	0.337918	0.296481	0.377608	0.519668	0.491155	0.545312	0.519668	0.491571	0.491986	0.46022
-0.0286695	-0.0286695	-0.0286695	-0.0286695	-0.0286695	-0.0286695	-0.0286695	-0.0286695	-0.0286695	-0.0286695	-0.0286695	-0.0286695	-0.0286695	-0.0286695	-0.0286695	-0.0286695	0.050968	0.050968	0.050968	0.050968	0.050968	0.050968	0.050968	0.050968	0.050968	0.050968	-0.0286695	-0.0286695	-0.0286695	-0.0286695	-0.0286695	-0.0286695	-0.0286695	-0.0286695	-0.0286695	-0.0286695	-0.0286695	-0.0286695	-0.0286695	-0.0286695	-0.0286695	-0.0286695	-0.0286695	0.0666883	0.0666883	0.180426	0.302016	0.302016	0.417693	0.417693
-0.109378	-0.109378	-0.109378	-0.109378	-0.109378	-0.0294219	0.0731307	0.0731307	0.0731307	0.0731307	0.0731307	0.0731307	0.0731307	0.0731307	0.0731307	-0.0294219	-0.109378	-0.109378	-0.109378	-0.109378	-0.0294219	0.0731307	0.0731307	0.0731307	0.195094	0.195094	0.195094	0.195094	0.195094	0.195094	0.0758856	0.0786504	0.0786504	0.0786504	-0.0271716	-0.0271716	-0.0271716	-0.0271716	0.0758856	0.0758856	0.195094	0.0731307	0.192075	0.192075	0.427588	0.427588	0.427588	0.427588	0.314947	0.314947
-0.0127295	-0.0127295	-0.0127295	-0.0127295	-0.0127295	-0.0127295	-0.0127295	-0.0127295	-0.0127295	-0.0127295	-0.0127295	-0.0127295	-0.0127295	-0.0127295	-0.0127295	-0.0127295	-0.0127295	-0.0127295	-0.0127295	-0.0127295	-0.0127295	-0.0127295	0.0933495	0.0933495	0.0933495	0.0933495	0.0933495	0.0933495	0.0933495	0.0933495	0.0933495	0.0933495	-0.0127295	-0.0127295	-0.0127295	-0.0127295	0.0899653	0.0899653	0.0899653	0.209093	0.309239	0.309239	0.309239	0.42488	0.521657	0.521657	0.521657	0.59714	0.59714	0.585095
-0.0535572	-0.0535572	-0.0535572	-0.0535572	-0.0535572	-0.0535572	-0.0535572	-0.0535572	-0.0535572	-0.0535572	-0.0535572	0.034279	0.034279	0.034279	0.034279	0.034279	0.034279	0.034279	0.034279	0.034279	0.143502	0.034279	0.034279	0.034279	0.034279	0.147036	0.147036	0.147036	0.147036	0.147036	0.0372709	0.0372709	0.0372709	0.0372709	0.0372709	0.143502	0.143502	0.265539	0.265539	0.265539	0.265539	0.265539	0.265539	0.265539	0.386615	0.143502	0.143502	0.034279	0.147036	0.269258
5.55112e-17	5.55112e-17	5.55112e-17	5.55112e-17	5.55112e-17	5.55112e-17	5.55112e-17	5.55112e-17	5.55112e-17	5.55112e-17	5.55112e-17	5.55112e-17	5.55112e-17	5.55112e-17	5.55112e-17	5.55112e-17	5.55112e-17	5.55112e-17	5.55112e-17	5.55112e-17	5.55112e-17	5.55112e-17	5.55112e-17	5.55112e-17	5.55112e-17	5.55112e-17	5.55112e-17	5.55112e-17	5.55112e-17	5.55112e-17	5.55112e-17	5.55112e-17	5.55112e-17	5.55112e-17	0.106079	0.106079	0.106079	0.106079	0.106079	0.106079	0.20222	0.302475	0.654404	0.654404	0.597825	0.597825	0.597825	0.597825	0.597825	0.654404
5.55112e-17	5.55112e-17	5.55112e-17	5.55112e-17	5.55112e-17	5.55112e-17	5.55112e-17	5.55112e-17	5.55112e-17	5.55112e-17	5.55112e-17	5.55112e-17	5.55112e-17	5.55112e-17	5.55112e-17	5.55112e-17	5.55112e-17	5.55112e-17	5.55112e-17	5.55112e-17	5.55112e-17	5.55112e-17	5.55112e-17	5.55112e-17	5.55112e-17	5.55112e-17	5.55112e-17	5.55112e-17	5.55112e-17	0.102695	0.102695	0.102695	0.221823	0.34486	0.34486	0.34486	0.34486	0.34486	0.34486	0.416923	0.416923	0.416923	0.416923	0.416923	0.517816	0.595841	0.595841	0.651678	0.651678	0.550102
0.0826933	0.0826933	0.0826933	0.0826933	-0.0157511	-0.0157511	-0.0157511	-0.0157511	-0.0157511	-0.0157511	-0.0157511	-0.0157511	-0.0157511	-0.0157511	-0.0157511	-0.0157511	-0.0157511	-0.0157511	-0.0157511	-0.0157511	-0.0157511	-0.0157511	-0.0157511	-0.0157511	-0.0157511	-0.0157511	-0.0157511	-0.0157511	-0.0157511	-0.0157511	-0.0157511	-0.0157511	-0.0157511	-0.0157511	-0.0157511	-0.0157511	-0.0157511	-0.0157511	-0.0157511	-0.0157511	-0.0157511	-0.0157511	0.0826933	0.0826933	0.197776	0.197776	0.197776	0.197776	0.197776	0.197776
5.55112e-17	5.55112e-17	5.55112e-17	5.55112e-17	5.55112e-17	5.55112e-17	5.55112e-17	5.55112e-17	5.55112e-17	5.55112e-17	5.55112e-17	5.55112e-17	5.55112e-17	5.55112e-17	5.55112e-17	5.55112e-17	5.55112e-17	5.55112e-17	5.55112e-17	5.55112e-17	5.55112e-17	5.55112e-17	5.55112e-17	5.55112e-17	5.55112e-17	5.55112e-17	5.55112e-17	5.55112e-17	5.55112e-17	5.55112e-17	5.55112e-17	5.55112e-17	5.55112e-17	5.55112e-17	5.55112e-17	5.55112e-17	5.55112e-17	5.55112e-17	5.55112e-17	5.55112e-17	5.55112e-17	5.55112e-17	5.55112e-17	0.106079	0.225529	0.225529	0.225529	0.225529	0.225529	0.225529
0.157648	0.157648	0.157648	0.157648	0.157648	-0.0394119	-0.0394119	-0.0394119	-0.0394119	-0.0394119	-0.0394119	-0.0394119	-0.0394119	-0.0394119	-0.0394119	-0.0394119	-0.0394119	-0.0394119	-0.0394119	-0.0394119	-0.0394119	-0.0394119	-0.0394119	-0.0394119	-0.0394119	-0.0394119	-0.0394119	-0.0394119	-0.0394119	-0.0394119	-0.0394119	-0.0394119	-0.0394119	-0.0394119	-0.0394119	0.279684	0.279684	0.279684	0.279684	0.279684	0.404226	0.404226	0.404226	0.404226	0.623616	0.336678	0.336678	0.452525	0.549637	0.625478
0.0611039	0.0611039	0.0611039	0.0611039	0.0611039	0.0611039	0.0611039	0.0611039	0.0611039	-0.0343709	-0.0343709	-0.0343709	-0.0343709	-0.0343709	-0.0343709	-0.0343709	-0.0343709	-0.0343709	-0.0343709	-0.0343709	-0.0343709	-0.0343709	-0.0343709	-0.0343709	-0.0343709	-0.0343709	-0.0343709	-0.0343709	-0.0343709	-0.0343709	-0.0343709	-0.0343709	-0.0343709	-0.0343709	-0.0343709	-0.0343709	-0.0343709	-0.0343709	-0.0343709	-0.0343709	-0.0343709	-0.0343709	-0.0343709	0.0413484	0.0413484	0.0413484	0.153108	0.153108	0.153108	0.153108
-0.139009	-0.139009	-0.139009	-0.139009	-0.139009	-0.139009	-0.0649126	0.033763	0.033763	0.033763	0.152644	0.152644	0.152644	0.152644	0.152644	0.152644	0.033763	-0.0649126	-0.0649126	0.0305623	-0.0674185	-0.0674185	0.0273834	0.0273834	0.0273834	0.0273834	0.0273834	0.0273834	0.0273834	-0.0674185	-0.0674185	-0.0674185	-0.139009	-0.139009	-0.139009	-0.139009	-0.139009	-0.139009	-0.139009	-0.139009	-0.139009	-0.139009	-0.139009	-0.0674185	0.141715	0.268711	0.268711	0.268711	0.268711	0.365121
-0.074926	0.0156617	0.0156617	0.0156617	0.0156617	0.0156617	0.0156617	0.0156617	0.0156617	0.0156617	0.125248	0.0126778	0.0126778	0.0126778	0.0126778	0.0126778	0.0126778	0.0126778	0.0126778	0.0126778	-0.074926	-0.074926	-0.074926	-0.074926	-0.00567338	-0.00567338	-0.00567338	-0.00567338	-0.00567338	-0.00567338	-0.00567338	-0.00567338	-0.00567338	-0.00567338	-0.074926	-0.074926	-0.074926	-0.074926	-0.074926	-0.074926	-0.074926	-0.074926	-0.074926	-0.074926	-0.074926	-0.074926	-0.00567338	-0.00567338	-0.00567338	-0.00567338
5.55112e-17	5.55112e-17	5.55112e-17	5.55112e-17	5.55112e-17	5.55112e-17	5.55112e-17	5.55112e-17	5.55112e-17	5.55112e-17	5.55112e-17	5.55112e-17	5.55112e-17	5.55112e-17	5.55112e-17	5.55112e-17	5.55112e-17	5.55112e-17	5.55112e-17	5.55112e-17	5.55112e-17	5.55112e-17	5.55112e-17	5.55112e-17	5.55112e-17	0.106079	0.106079	0.106079	0.106079	0.106079	0.106079	0.106079	0.106079	0.106079	0.106079	0.106079	0.106079	0.106079	0.106079	0.20222	0.20222	0.440826	0.520498	0.644119	0.684443	0.676956	0.676956	0.706689	0.736545	0.727646
-0.0393778	0.0590667	0.0590667	0.0590667	0.0590667	0.0590667	0.0590667	0.0590667	0.0590667	0.0590667	0.0590667	-0.0393778	-0.0393778	-0.0393778	-0.0393778	-0.0393778	-0.0393778	-0.0393778	-0.0393778	-0.0393778	-0.0393778	-0.0393778	-0.0393778	-0.0393778	-0.0393778	-0.0393778	-0.0393778	-0.0393778	-0.0393778	0.0361562	0.0361562	0.0361562	0.0361562	0.0361562	0.0361562	0.0361562	0.0361562	0.0361562	0.0361562	-0.0393778	-0.0393778	-0.0393778	0.0558732	0.390358	0.390358	0.390358	0.497249	0.616928	0.616928	0.616928
-0.0381899	-0.0381899	-0.0381899	-0.0381899	0.0572849	0.0572849	0.0572849	0.0572849	0.0572849	0.0572849	0.0572849	0.0572849	0.0572849	0.0572849	-0.0381899	-0.0381899	-0.0381899	-0.0381899	-0.0381899	-0.0381899	-0.0381899	-0.0381899	-0.0381899	-0.0381899	-0.0381899	-0.0381899	-0.0381899	-0.0381899	-0.0381899	-0.0381899	-0.0381899	-0.0381899	-0.0381899	-0.0381899	-0.0381899	-0.0381899	-0.0381899	-0.0381899	-0.0381899	-0.0381899	-0.0381899	-0.0381899	0.0572849	0.172071	0.295434	0.295434	0.413016	0.58991	0.58991	0.644828
5.55112e-17	5.55112e-17	5.55112e-17	5.55112e-17	5.55112e-17	5.55112e-17	5.55112e-17	5.55112e-17	5.55112e-17	5.55112e-17	5.55112e-17	5.55112e-17	5.55112e-17	5.55112e-17	5.55112e-17	5.55112e-17	5.55112e-17	5.55112e-17	5.55112e-17	5.55112e-17	5.55112e-17	5.55112e-17	5.55112e-17	5.55112e-17	5.55112e-17	5.55112e-17	5.55112e-17	5.55112e-17	5.55112e-17	5.55112e-17	5.55112e-17	5.55112e-17	5.55112e-17	5.55112e-17	5.55112e-17	5.55112e-17	5.55112e-17	5.55112e-17	5.55112e-17	5.55112e-17	0.0817189	0.0817189	0.0817189	0.325618	0.597825	0.644119	0.644119	0.678021	0.707368	0.707368
5.55112e-17	5.55112e-17	5.55112e-17	5.55112e-17	5.55112e-17	5.55112e-17	5.55112e-17	5.55112e-17	5.55112e-17	5.55112e-17	5.55112e-17	5.55112e-17	5.55112e-17	5.55112e-17	5.55112e-17	5.55112e-17	5.55112e-17	5.55112e-17	5.55112e-17	5.55112e-17	5.55112e-17	5.55112e-17	5.55112e-17	5.55112e-17	5.55112e-17	5.55112e-17	5.55112e-17	5.55112e-17	5.55112e-17	0.102695	0.102695	0.102695	0.102695	0.102695	0.102695	0.102695	0.102695	0.102695	0.225529	0.440826	0.609869	0.609869	0.661333	0.730398	0.730398	0.730398	0.739884	0.739884	0.739884	0.718644
0.0676547	0.0676547	0.0676547	-0.00922564	-0.00922564	-0.00922564	-0.00922564	-0.00922564	-0.00922564	-0.00922564	-0.00922564	-0.00922564	-0.00922564	-0.00922564	-0.00922564	-0.00922564	-0.00922564	-0.00922564	-0.00922564	-0.00922564	-0.00922564	-0.00922564	-0.00922564	-0.00922564	-0.00922564	-0.00922564	0.0876561	0.0876561	0.0876561	0.0876561	0.0876561	0.0876561	0.0876561	0.0876561	0.0876561	0.0876561	-0.00922564	-0.00922564	-0.00922564	-0.00922564	-0.00922564	-0.00922564	-0.00922564	-0.00922564	-0.00922564	0.21069	0.334122	0.334122	0.45006	0.45006
-0.0152875	-0.0152875	-0.0152875	-0.0152875	0.086085	0.086085	0.086085	0.086085	0.086085	0.086085	0.086085	0.00221624	0.00221624	0.00221624	-0.0807742	-0.0807742	-0.0807742	-0.0807742	-0.0807742	-0.0807742	-0.0807742	-0.0807742	-0.0807742	0.0894371	0.0894371	0.0894371	0.0894371	0.0894371	0.0894371	0.0894371	0.0894371	0.0894371	0.0894371	-0.0807742	-0.0807742	-0.0807742	-0.0807742	-0.0807742	0.00506852	0.00506852	0.00506852	0.00506852	0.00506852	0.357454	0.357454	0.469947	0.469947	0.469947	0.469947	0.469947
-0.00848631	-0.00848631	-0.00848631	-0.00848631	-0.00848631	-0.00848631	-0.00848631	-0.00848631	-0.00848631	-0.00848631	-0.00848631	-0.00848631	-0.00848631	-0.00848631	-0.00848631	-0.00848631	-0.00848631	-0.00848631	-0.00848631	-0.00848631	-0.00848631	-0.00848631	-0.00848631	0.0975926	0.0975926	0.0975926	0.0975926	0.0975926	0.0975926	0.0975926	0.0975926	0.0975926	0.0975926	-0.00848631	-0.00848631	-0.00848631	-0.00848631	-0.00848631	-0.00848631	-0.00848631	-0.00848631	-0.00848631	0.0732326	0.0732326	0.0732326	0.0732326	0.167027	0.167027	0.167027	0.266927
5.55112e-17	5.55112e-17	5.55112e-17	5.55112e-17	5.55112e-17	5.55112e-17	5.55112e-17	5.55112e-17	5.55112e-17	5.55112e-17	5.55112e-17	5.55112e-17	5.55112e-17	5.55112e-17	5.55112e-17	5.55112e-17	5.55112e-17	5.55112e-17	5.55112e-17	5.55112e-17	5.55112e-17	5.55112e-17	5.55112e-17	5.55112e-17	5.55112e-17	5.55112e-17	5.55112e-17	0.34486	0.457592	0.457592	0.457592	0.457592	0.457592	0.457592	0.457592	0.457592	0.457592	0.102695	5.55112e-17	0.106079	0.106079	0.106079	0.348455	0.463773	0.463773	0.463773	0.463773	0.463773	0.554911	0.460694
0.0184403	0.101584	-0.00154095	-0.00154095	-0.00154095	-0.00154095	-0.00154095	-0.00154095	-0.00154095	-0.00154095	-0.00154095	-0.065637	-0.065637	0.0156392	0.0156392	0.0156392	0.0156392	0.0156392	0.0156392	0.0156392	0.0156392	0.0156392	0.0156392	-0.065637	-0.065637	-0.065637	-0.065637	-0.065637	-0.065637	-0.065637	-0.065637	-0.065637	-0.065637	-0.065637	-0.065637	-0.065637	-0.065637	0.0184403	0.126264	0.126264	0.246544	0.372647	0.372647	0.372647	0.372647	0.372647	0.638233	0.569826	0.476867	0.476867
-0.121102	-0.121102	-0.121102	-0.121102	-0.121102	-0.121102	-0.121102	-0.0495109	-0.0495109	-0.0495109	-0.0495109	-0.0495109	-0.0495109	-0.0495109	-0.0495109	0.0484699	0.0484699	-0.047005	0.170552	0.170552	0.170552	0.170552	0.170552	0.170552	0.170552	0.0516706	0.0516706	0.0516706	-0.121102	-0.121102	-0.121102	-0.121102	-0.121102	-0.121102	-0.047005	-0.047005	-0.047005	-0.047005	-0.047005	-0.047005	-0.047005	0.0484699	0.0484699	0.0484699	-0.0495109	-0.0495109	0.0452911	0.0452911	0.163256	0.163256
-0.105029	-0.105029	-0.105029	-0.105029	-0.105029	-0.105029	-0.105029	-0.105029	-0.105029	-0.105029	-0.105029	-0.105029	-0.105029	-0.105029	-0.105029	-0.105029	0.0806336	0.199978	0.199978	0.199978	0.199978	0.199978	0.199978	0.199978	0.199978	0.199978	-0.0252316	-0.105029	-0.105029	-0.105029	-0.105029	-0.105029	-0.105029	-0.105029	-0.105029	-0.105029	-0.105029	-0.105029	-0.105029	-0.105029	-0.105029	-0.105029	-0.105029	0.0806336	0.0806336	0.0806336	0.199978	0.435348	0.527401	0.597961
0.308078	0.308078	0.308078	0.308078	0.185025	0.0722151	-0.0783976	-0.0783976	-0.0783976	-0.0783976	-0.0783976	-0.0783976	-0.0783976	-0.0783976	-0.0783976	-0.0783976	-0.0783976	-0.0783976	-0.0783976	-0.0783976	-0.0783976	-0.0783976	-0.0783976	-0.0783976	-0.0783976	0.098712	0.098712	0.098712	0.098712	0.098712	0.098712	0.098712	0.098712	0.098712	0.098712	-0.0783976	-0.0783976	-0.0783976	-0.0783976	-0.0783976	-0.0783976	-0.0783976	-0.0020891	-0.0020891	0.211584	0.211584	0.211584	0.211584	0.211584	0.31178
0.0669422	0.0669422	0.0669422	0.0669422	0.0669422	0.0669422	0.0669422	0.0669422	-0.0315022	-0.0315022	-0.0315022	-0.0315022	-0.0315022	-0.0315022	-0.0315022	-0.0315022	-0.0315022	-0.0315022	-0.0315022	-0.0315022	-0.0315022	-0.0315022	-0.0315022	-0.0315022	-0.0315022	-0.0315022	-0.0315022	-0.0315022	-0.0315022	-0.0315022	-0.0315022	-0.0315022	-0.0315022	-0.0315022	-0.0315022	-0.0315022	-0.0315022	-0.0315022	-0.0315022	-0.0315022	-0.0315022	0.178385	0.301731	0.419438	0.419438	0.419438	0.502332	0.502332	0.583965	0.583965
-0.129122	-0.129122	-0.129122	-0.129122	-0.129122	-0.129122	-0.129122	-0.129122	-0.129122	0.155989	0.155989	0.155989	0.155989	0.155989	0.155989	0.155989	0.155989	0.155989	0.155989	-0.129122	-0.129122	-0.129122	-0.129122	0.0593515	0.0593515	0.0593515	0.0593515	0.0593515	0.0593515	0.179345	0.179345	0.179345	0.179345	-0.047846	-0.047846	-0.047846	-0.047846	-0.047846	-0.047846	-0.129122	-0.129122	-0.129122	-0.129122	-0.129122	-0.129122	-0.129122	-0.129122	-0.129122	-0.129122	-0.129122
-0.0315022	-0.0315022	-0.0315022	-0.0315022	-0.0315022	-0.0315022	-0.0315022	-0.0315022	-0.0315022	-0.0315022	-0.0315022	-0.0315022	-0.0315022	-0.0315022	-0.0315022	-0.0315022	-0.0315022	0.0669422	0.0669422	0.0669422	0.0669422	0.0669422	0.0669422	0.0669422	0.0669422	0.0669422	0.0669422	-0.0315022	-0.0315022	-0.0315022	-0.0315022	-0.0315022	-0.0315022	-0.0315022	-0.0315022	-0.0315022	-0.0315022	-0.0315022	-0.0315022	-0.0315022	-0.0315022	-0.0315022	-0.0315022	-0.0315022	-0.0315022	-0.0315022	0.178385	0.178385	0.178385	0.178385
0.136065	0.0297731	0.0297731	0.0297731	0.0297731	-0.0525394	-0.0525394	-0.0525394	-0.0525394	0.0270237	0.0270237	0.0270237	0.0270237	0.0270237	0.0270237	0.0270237	0.0270237	0.0270237	0.0270237	-0.0525394	-0.0525394	-0.0525394	-0.0525394	-0.0525394	-0.0525394	-0.0525394	-0.0525394	-0.0525394	-0.0525394	-0.0525394	-0.0525394	-0.0525394	-0.0525394	-0.0525394	-0.0525394	-0.0525394	-0.0525394	-0.0525394	0.0101694	0.0101694	0.0101694	0.108394	0.228622	0.547567	0.547567	0.547567	0.547567	0.627334	0.627334	0.683705
5.55112e-17	5.55112e-17	5.55112e-17	5.55112e-17	5.55112e-17	5.55112e-17	5.55112e-17	5.55112e-17	5.55112e-17	5.55112e-17	5.55112e-17	5.55112e-17	5.55112e-17	5.55112e-17	5.55112e-17	5.55112e-17	5.55112e-17	5.55112e-17	5.55112e-17	5.55112e-17	5.55112e-17	5.55112e-17	5.55112e-17	5.55112e-17	5.55112e-17	5.55112e-17	5.55112e-17	0.102695	0.457592	0.457592	0.457592	0.457592	0.457592	0.457592	0.457592	0.457592	0.457592	0.34486	0.225529	0.348455	0.348455	0.348455	0.348455	0.348455	0.348455	0.348455	0.348455	0.348455	0.102695	5.55112e-17
0.0687558	0.0687558	0.0687558	0.030054	0.030054	-0.00629757	-0.0400151	0.0800044	-0.00629757	-0.00629757	-0.0400151	-0.0400151	-0.0400151	-0.0400151	-0.00629757	-0.00629757	-0.00629757	-0.106328	-0.0400151	-0.0400151	-0.0790977	-0.0160494	0.0576621	0.0576621	0.0576621	0.139575	0.182384	0.28062	0.28062	0.237767	0.292508	0.206677	0.121125	0.121933	0.121933	0.0807825	0.164376	0.207513	0.374442	0.374442	0.374442	0.374442	0.374442	0.373695	0.373695	0.411263	0.237767	0.28062	0.151527	0.237767
0.194858	0.112106	0.0742974	0.0742974	0.00642572	0.00642572	-0.0232769	-0.0232769	-0.0232769	-0.0500896	-0.0507665	-0.0240305	-0.0240305	0.00559481	0.00559481	0.00559481	0.00559481	0.00559481	-0.0240305	0.00559481	0.00559481	-0.0240305	-0.0500896	-0.0953375	-0.0953375	-0.0953375	-0.0740694	-0.0500896	-0.0500896	-0.0500896	-0.0494107	-0.0494107	-0.0500896	-0.0500896	0.00642572	-0.0232769	0.0389922	0.00642572	0.0389922	0.0389922	0.0733206	0.0733206	0.111066	0.111066	0.0733206	0.0733206	-0.0240305	-0.0507665	-0.074672	-0.0958698
-0.0491981	-0.0496454	-0.11358	-0.11358	-0.11358	-0.137064	-0.137064	-0.176178	-0.176178	-0.157594	-0.157315	-0.136748	-0.0491981	-0.0163689	0.0191638	0.0571527	0.181742	0.181742	0.22499	0.224374	0.223757	0.180514	0.137746	0.0960707	0.0560394	0.018116	-0.079999	-0.079999	-0.107028	-0.131229	-0.131229	-0.131229	-0.131229	-0.0795932	-0.0163689	0.0571527	0.14016	0.269271	0.269271	0.311485	0.311485	0.392228	0.429205	0.428704	0.428704	0.392765	0.392228	0.392765	0.429205	0.522158
-0.204283	-0.204283	-0.224129	-0.174936	-0.140988	-0.0689674	-0.0689674	-0.0329658	-0.033662	-0.0696159	-0.0696159	-0.0696159	-0.033662	0.0869774	0.129862	0.173096	0.173096	0.129862	0.0877723	0.0458363	0.0877723	0.173904	0.173904	0.0877723	0.0458363	0.00542892	0.00542892	-0.0329658	-0.0696159	-0.0696159	-0.102904	-0.133372	-0.160966	-0.185719	-0.160966	-0.0696159	-0.033662	0.00542892	0.0466081	0.131477	0.217629	0.30007	0.338537	0.338537	0.338537	0.217629	0.218425	0.175519	0.174711	0.174711
-0.0792137	-0.0792137	-0.0188142	-0.0188142	0.015613	0.015613	0.015613	0.0526293	0.0526293	0.0526293	0.015613	-0.0188142	-0.0792137	-0.0504536	-0.0504536	-0.0504536	-0.0504536	0.015613	0.0526293	0.0526293	0.0526293	0.0526293	0.0526293	0.015613	-0.0188142	-0.0188142	-0.0188142	-0.0792137	-0.104721	-0.0787939	-0.0783734	-0.0779523	-0.0172884	0.0178147	0.136289	0.22275	0.26603	0.389846	0.426782	0.494021	0.522966	0.522536	0.549114	0.522536	0.425106	0.347025	0.347025	0.176204	0.133711	0.0161625
0.0157476	0.0516013	0.0416799	0.0793352	-0.0258871	-0.0258871	-0.0258871	-0.0258871	-0.0554475	-0.0564213	-0.0564213	-0.0830038	-0.0761156	-0.150987	-0.150987	-0.133086	-0.133086	-0.112712	-0.0320393	0.0356775	0.0729387	0.115237	0.115237	0.265786	0.350614	0.390966	0.390966	0.350614	0.261287	0.173575	0.131634	0.0885131	0.0885131	0.050315	-0.0185229	-0.0761156	-0.0185229	-0.0564213	-0.0564213	-0.0269608	0.00535766	0.0404168	0.0779903	0.159213	0.201872	0.201872	0.117738	0.213503	0.213503	0.213503
0.0548508	0.0548508	-0.0132247	0.0201359	-0.0126231	-0.0126231	-0.0126231	-0.0126231	-0.0126231	0.068186	-0.00177318	-0.00177318	-0.00177318	-0.0332617	-0.0332617	-0.0332617	-0.00239305	-0.00177318	-0.00177318	-0.00177318	-0.00177318	-0.00177318	-0.00177318	-0.00177318	-0.00177318	-0.00177318	-0.0326959	-0.0332617	-0.0332617	-0.0612932	-0.0326959	-0.00177318	-0.00177318	-0.00177318	-0.0420348	-0.0516101	-0.0516101	-0.0322108	0.0324883	0.107413	0.18903	0.231776	0.317327	0.358893	0.448593	0.494582	0.494582	0.471901	0.398257	0.316635
-0.117478	-0.117478	-0.141589	-0.162904	-0.142641	-0.0850363	-0.05518	-0.0224949	0.0128855	0.0128855	0.0507187	0.0906502	0.13222	0.13222	0.0906502	0.0507187	0.0906502	0.0507187	0.0128855	0.0128855	0.0128855	-0.0224949	0.0128855	0.0507187	0.0507187	-0.0321626	-0.0640446	-0.0321626	-0.0321626	-0.0321626	-0.0640446	-0.0640446	-0.0633183	-0.0633183	0.00417831	0.176928	0.220074	0.305171	0.345912	0.305171	0.345912	0.384753	0.304181	0.304181	0.218019	0.13222	0.0507187	-0.05518	-0.0850363	-0.142641
-0.0958855	-0.0355513	-0.000654115	0.0758513	0.117677	0.117677	0.117677	0.117677	0.117677	0.0763659	0.0369318	-0.000197998	-0.0347093	-0.0944945	-0.120766	-0.0941456	-0.0652467	-0.0334427	-0.0334427	-0.0334427	0.0011729	-0.0334427	-0.0338653	-0.0347093	-0.0347093	-0.0958855	-0.0958855	-0.121699	-0.0958855	-0.0355513	-0.00110981	0.0359568	0.0758513	0.117141	0.24779	0.332982	0.410736	0.478813	0.508337	0.558718	0.57977	0.598279	0.614256	0.598059	0.579267	0.579014	0.468943	0.468537	0.499013	0.399135
0.0200782	-0.0719417	-0.0719417	-0.0719417	-0.0719417	-0.0719417	-0.0719417	-0.0719417	-0.119045	-0.119045	-0.119045	-0.0968743	-0.0441447	-0.0441447	-0.0134522	0.056285	0.056285	0.0948936	0.0948936	0.177659	0.177659	0.135516	0.0948936	0.0948936	0.056285	-0.0134522	0.0200782	-0.0134522	0.0955509	-0.0219044	-0.0219044	-0.0219044	0.0108818	0.0470077	0.209934	0.253316	0.340295	0.491967	0.491428	0.558305	0.582891	0.624283	0.60507	0.623985	0.582891	0.558305	0.499474	0.349984	0.221464	0.264862
0.00622085	0.00622085	0.00622085	-0.0263292	0.00622085	0.00622085	0.00622085	-0.0263292	-0.0560391	-0.0263292	-0.0263292	-0.0263292	-0.0263292	-0.0263292	-0.0263292	-0.0560391	-0.0560391	0.00622085	0.00622085	0.00622085	0.0414837	0.0414837	0.0414837	0.0792229	0.119089	0.119089	0.119089	0.0414837	0.0792229	0.0414837	0.00622085	0.0414837	0.0419483	0.00708412	-0.0255369	-0.034414	0.0319662	0.108944	0.236757	0.363718	0.440627	0.403268	0.402779	0.402289	0.402289	0.450036	0.413313	0.332881	0.246469	0.289524
0.146381	0.105837	0.0309496	0.0309496	-0.00271716	-0.00271716	-0.00271716	-0.00271716	-0.00271716	-0.00271716	-0.0335991	-0.0335991	-0.0335991	-0.0335991	-0.0335991	-0.0335991	-0.0335991	-0.00271716	-0.0697793	-0.0697793	-0.042051	-0.0119968	0.0208726	0.0564155	0.0564155	0.0564155	0.057176	0.02158	0.107476	0.107476	0.106656	0.0680033	0.031673	-0.0119968	0.0951887	0.219586	0.346752	0.387408	0.462602	0.414312	0.414312	0.414312	0.414312	0.462602	0.425381	0.386587	0.425381	0.386587	0.386587	0.505783
-0.0383885	-0.00586974	-0.00586974	-0.00586974	-0.00586974	-0.00527786	-0.00527786	-0.00527786	0.0300039	0.0300039	0.0300039	0.0300039	0.0677629	0.0677629	0.0300039	0.0293664	0.0293664	0.0287297	-0.00646079	-0.00646079	-0.00586974	-0.076334	-0.076334	-0.076334	-0.0475137	-0.015832	-0.015832	-0.015832	-0.015832	0.0948881	0.0941862	0.276657	0.39918	0.39918	0.437323	0.426633	0.523393	0.574121	0.595152	0.574121	0.613668	0.574121	0.462244	0.523881	0.450916	0.425999	0.348698	0.388428	0.425999	0.425999
0.00751752	-0.024343	-0.0537661	-0.0537661	-0.0533291	-0.0238594	0.00804622	0.0427242	0.0427242	-0.03246	-0.00137051	-0.00137051	-0.03246	-0.03246	-0.0329305	-0.0334002	-0.0334002	-0.0329305	-0.000853826	0.0805756	0.0432963	0.00857563	0.00857563	0.0805756	0.120089	0.120089	0.0805756	0.0799652	0.119446	0.203296	0.247222	0.24791	0.375835	0.416034	0.417256	0.455079	0.5506	0.522084	0.550163	0.5506	0.550163	0.599337	0.575935	0.442933	0.441762	0.477378	0.364161	0.441762	0.321705	0.235509
-0.0515337	-0.136799	-0.114493	-0.137159	-0.157191	-0.157191	-0.137159	-0.137159	-0.0890483	0.0632713	0.0632713	0.157425	0.115278	0.115278	0.115278	0.115278	0.074622	0.074622	-0.0431277	-0.0731057	-0.0431277	0.0252517	0.063932	0.104094	0.189494	0.190223	0.190223	0.190952	0.289675	0.371872	0.410101	0.278122	0.234288	0.234288	0.233557	0.232826	0.275956	0.358446	0.358446	0.275234	0.275234	0.476827	0.581798	0.559894	0.434068	0.397422	0.359121	0.31825	0.318953	0.399336
-0.0711771	-0.0711771	-0.0420379	-0.0711771	-0.0711771	-0.0711771	-0.0711771	0.0352166	0.0352166	0.0352166	-0.000302716	-0.000302716	-0.000302716	0.0352166	0.0352166	0.0352166	0.073197	0.0352166	0.073197	0.0352166	0.073197	0.0352166	-0.000302716	-0.0331147	-0.0331147	-0.0331147	-0.0630833	0.0352166	0.0359396	0.114084	0.114084	0.156661	0.244456	0.330492	0.410686	0.447726	0.481385	0.449099	0.513384	0.541756	0.567166	0.5889	0.540719	0.565312	0.564846	0.564379	0.564379	0.56391	0.510494	0.445659
0.312743	0.226477	0.269463	0.143845	0.00451343	-0.0482852	-0.0901267	-0.107481	-0.0902962	-0.0485025	-0.0485025	-0.0485025	-0.070699	-0.070699	-0.0485025	-0.0485025	-0.0235549	-0.0235549	-0.0235549	-0.0235549	-0.0235549	-0.0235549	-0.0235549	-0.0235549	-0.0485025	-0.0485025	-0.070699	-0.070699	-0.0902962	-0.122461	-0.107481	-0.0902962	-0.0902962	-0.0703136	-0.023068	0.0690633	0.105611	0.144211	0.270261	0.271058	0.39915	0.357634	0.39953	0.39877	0.313939	0.185559	0.185177	0.185177	0.0693854	0.0687413
-0.0689469	-0.0689469	-0.0383332	-0.0383332	-0.0383332	-0.00490285	-0.00490285	-0.00490285	-0.00490285	0.0323527	-0.00381291	0.0323527	-0.00381291	0.0323527	0.0323527	-0.00381291	0.0323527	0.0715119	0.0715119	0.0317678	0.0317678	-0.00435821	-0.00435821	-0.0378316	-0.0378316	-0.0378316	-0.0684901	-0.096686	-0.0689469	-0.0689469	-0.0383332	-0.104086	-0.0767219	-0.0758319	-0.0131345	0.0229133	0.100944	0.185404	0.185404	0.185404	0.142636	0.283854	0.240303	0.238952	0.238952	0.195033	0.152773	0.152773	0.110771	0.153439
-0.10468	-0.079146	-0.079146	-0.0796465	-0.127832	-0.127832	-0.147901	-0.147901	-0.165212	-0.0341942	-0.0641564	-0.0912339	-0.0641564	-0.0912339	-0.0641564	-0.00138278	0.0341428	0.112239	0.111477	0.207691	0.208495	0.2093	0.2093	0.210104	0.167061	0.0849972	0.0864774	0.0125236	0.0490731	0.0879603	0.0483714	0.169443	0.127235	0.126463	0.127235	0.126463	0.12492	0.208495	0.251811	0.294776	0.295567	0.166268	0.295567	0.252615	0.251811	0.251811	0.294776	0.336763	0.251811	0.165475
-0.0869646	-0.0585016	-0.0585016	0.0437054	0.0834133	0.0834133	-0.0266188	0.00755794	-0.0266188	-0.0266188	0.0549225	0.0174738	0.0945666	0.0174738	0.0542814	0.0542814	0.0542814	0.0168723	-0.0271633	-0.0271633	0.00696826	0.00696826	-0.0585016	-0.0869646	-0.112562	-0.13538	-0.13538	-0.13538	-0.018003	-0.0174456	-0.0496154	-0.0496154	-0.0174456	0.0555642	0.0562065	0.137363	0.137363	0.223237	0.0959165	0.136663	0.222518	0.222518	0.265703	0.178576	0.135264	0.0938923	0.177861	0.0938923	0.0938923	0.0549225
-0.106717	-0.0796833	-0.0796833	-0.0796833	-0.106717	-0.106717	-0.131115	-0.131115	-0.152566	-0.19219	-0.0719386	-0.0997455	-0.0997455	-0.0997455	-0.0997455	-0.0719386	-0.0412426	-0.00771648	-0.00740544	0.0392892	0.16201	0.333343	0.373292	0.41109	0.446386	0.478946	0.446386	0.508644	0.508392	0.535228	0.446083	0.332614	0.290945	0.248527	0.373292	0.333707	0.373639	0.292076	0.293207	0.293583	0.250834	0.294336	0.335889	0.375717	0.294336	0.335526	0.29396	0.251602	0.334799	0.29283
-0.0851114	-0.0851114	-0.0851114	-0.0851114	-0.0851114	-0.0851114	-0.0851114	-0.0228258	0.0124955	0.0509038	0.0509038	0.0509038	0.0509038	0.0909212	0.0909212	0.0909212	0.0909212	0.0135829	0.0135829	-0.0223216	-0.0223216	0.0130389	0.0135829	-0.0218168	0.0514825	0.133259	0.176121	0.218851	0.219495	0.262732	0.346281	0.305814	0.306434	0.386609	0.423952	0.423952	0.425003	0.490335	0.543833	0.518301	0.458592	0.517901	0.565621	0.517099	0.456645	0.456645	0.421312	0.303951	0.261458	0.261458
0.0497244	-0.0166694	-0.0166694	-0.0166694	-0.0166694	-0.0166694	0.0157168	0.0157168	0.0881626	0.0881626	0.12759	0.12759	0.0875067	0.00629323	-0.0247596	-0.0242527	-0.0247596	-0.0529435	-0.101208	-0.0534004	-0.0782754	-0.0782754	-0.0529435	-0.0161493	-0.0161493	-0.0166694	-0.0166694	0.0151484	0.0497244	0.0151484	0.0491111	0.00518456	-0.0257708	0.00518456	0.114041	0.114041	0.197544	0.241269	0.241269	0.198274	0.156124	0.298289	0.382101	0.382101	0.298289	0.298289	0.211273	0.168086	0.168086	0.168803
-0.000668863	-0.000668863	-0.000668863	-0.000668863	-0.0348884	-0.12604	-0.12604	-0.147699	-0.147699	-0.147699	-0.147699	-0.147699	-0.12604	-0.101315	-0.101315	-0.0348884	-0.00113345	0.0352573	0.0739989	0.156845	0.156845	0.156845	0.243143	0.242571	0.327324	0.367619	0.327869	0.286015	0.243143	0.243143	0.286015	0.286015	0.243143	0.286577	0.243714	0.286577	0.286577	0.328413	0.369697	0.287699	0.287699	0.3295	0.287699	0.201015	0.157974	0.115793	0.0745253	0.115243	0.0734728	0.114145
0.160326	0.159735	0.159735	0.0765618	0.0882	0.184154	0.141481	0.0490443	-0.0315668	-0.0220883	-0.0220883	-0.114876	-0.114876	-0.0896038	-0.0896038	-0.0896038	-0.114549	-0.10756	-0.0817899	-0.136741	-0.121302	0.00238581	0.0385549	0.0380359	0.0380359	0.0380359	0.0380359	0.0380359	0.0882	0.22741	0.240047	0.196743	0.196743	0.153835	0.240647	0.283694	0.325851	0.405262	0.476234	0.442595	0.442595	0.476234	0.507054	0.560072	0.534992	0.534992	0.560072	0.507054	0.506237	0.534254
-0.0761208	-0.0464504	-0.0464504	-0.0460184	0.0218416	0.0218416	0.0218416	0.0601695	0.0601695	0.100127	0.100127	0.0612521	0.0612521	0.100695	0.0228584	0.0228584	-0.0125088	-0.0455856	-0.0455856	-0.0455856	-0.0455856	-0.0464504	-0.0464504	-0.0761208	-0.0761208	-0.102909	-0.102909	-0.102909	-0.0464504	-0.0464504	-0.0139239	-0.0139239	-0.0139239	-0.0139239	0.0218416	0.141764	0.141764	0.22841	0.00190275	0.0383406	0.0771299	0.117872	0.160066	0.246434	0.330625	0.245234	0.370379	0.287559	0.464177	0.464177
-0.03427	0.000384871	0.000384871	0.038133	0.000884481	-0.0338075	-0.0338075	-0.0338075	-0.0338075	0.00138478	-0.0333443	0.000884481	0.038133	0.038133	0.0776141	0.0776141	0.0776141	0.0776141	0.0270185	0.0264948	-0.0100017	-0.0749198	-0.0438654	-0.0753304	-0.0753304	-0.0443157	-0.0753304	-0.01049	0.076492	0.160249	0.204055	0.204055	0.118311	0.162038	0.248494	0.291105	0.372102	0.291105	0.291105	0.248494	0.331923	0.44438	0.44438	0.475639	0.37103	0.289936	0.204055	0.247299	0.204055	0.118311
-0.0670633	-0.105051	-0.034381	0.00102272	0.0903534	0.0113138	0.0113138	0.0113138	-0.0243248	-0.0578192	-0.0243248	0.0228473	0.0228473	0.0228473	0.0228473	0.0620224	0.0620224	0.0620224	0.0223189	0.0228473	-0.0135454	-0.0135454	-0.0130497	-0.0474175	-0.0474175	-0.0790005	-0.0790005	-0.0790005	-0.0790005	-0.0478757	-0.0140403	0.103067	0.103067	0.146058	0.190423	0.276411	0.431176	0.564823	0.59973	0.626155	0.653554	0.64579	0.653454	0.660011	0.653153	0.636172	0.598881	0.452653	0.483208	0.333136
0.00700416	0.00700416	0.043138	0.0833145	0.0833145	0.0833145	0.0833145	0.0446968	0.0446968	0.0446968	0.0446968	0.0446968	0.00845742	-0.0264647	-0.0571079	-0.0571079	-0.0571079	-0.0571079	-0.0571079	-0.0571079	-0.0571079	-0.0567022	-0.0567022	-0.0567022	-0.0260193	-0.0260193	-0.0260193	-0.0260193	-0.0260193	-0.0260193	-0.0260193	0.00700416	-0.0357011	-0.00304469	-0.129308	-0.129308	-0.0815585	0.0113745	0.0483467	0.0877292	0.257738	0.258337	0.39448	0.301188	0.507626	0.561518	0.536379	0.476821	0.476367	0.441817
0.0185577	0.181302	0.0967066	0.0967066	0.0565814	0.181302	0.267704	0.267704	0.267704	0.267704	0.224596	0.0565814	-0.026876	-0.0880683	-0.0880683	-0.158625	-0.192902	-0.206795	-0.206795	-0.192902	-0.192902	-0.192902	-0.152825	-0.152543	-0.130944	-0.130944	-0.130944	-0.130944	-0.130944	-0.152543	-0.106621	-0.0794614	0.0195817	0.139643	0.139643	0.1825	0.225798	0.311725	0.311725	0.311725	0.226399	0.269485	0.1825	0.0972761	0.0972761	0.0571249	0.0190694	-0.0170035	0.0185577	0.0185577
-0.102856	-0.0756296	-0.0125647	-0.0455191	-0.0455191	-0.0455191	0.0230926	-0.0125647	-0.0455191	0.0350176	-0.0014555	-0.0352937	-0.0663215	-0.0352937	-0.0352937	-0.0014555	-0.0014555	0.0732842	0.0732842	0.0334497	0.0721793	0.112874	0.0721793	0.0334497	0.0334497	-0.00291889	-0.0675518	-0.120746	-0.120746	-0.0955785	-0.0675518	-0.0955785	-0.0952091	-0.0357442	-0.0014555	0.0738375	0.199887	0.328495	0.442561	0.475998	0.407376	0.443514	0.475998	0.395973	0.303665	0.261138	0.217932	0.131457	0.0129264	-0.0546004
-0.0887855	-0.0880277	-0.059253	-0.0276041	-0.088407	-0.0596722	-0.0596722	-0.0596722	-0.0276041	-0.0271447	-0.0266845	-0.0276041	-0.059253	-0.0276041	0.0438387	0.0438387	0.0842391	0.0842391	0.0836793	0.08312	0.0825612	0.0825612	0.123665	0.0433087	-0.0280628	-0.0596722	-0.0891632	-0.0891632	-0.0891632	-0.0605084	-0.0289779	0.00534009	-0.0289779	0.00534009	0.0820029	0.251944	0.376154	0.414398	0.482497	0.482497	0.482497	0.45007	0.45007	0.414905	0.336832	0.166101	0.0433087	-0.0285207	-0.114947	-0.137941
0.16053	0.0434666	0.0434666	0.00847603	0.00847603	0.00847603	0.00847603	0.0089367	-0.023659	-0.0524605	-0.0524605	0.0070985	0.00664083	0.0409838	0.0404894	0.0404894	0.0404894	0.0399956	0.00618391	0.00618391	-0.0253335	-0.0797456	-0.0797456	-0.102727	-0.102727	-0.102727	-0.102727	-0.102727	-0.0800829	-0.0543516	-0.0257502	-0.0621525	-0.00330476	0.105478	0.146059	0.0939957	0.175742	0.30496	0.347872	0.347872	0.348451	0.508494	0.50805	0.474756	0.474756	0.517235	0.484757	0.411828	0.399851	0.359407
-3.03051e-05	-3.03051e-05	-3.03051e-05	-3.03051e-05	-3.03051e-05	-0.0328425	-0.0628066	-0.0628066	-0.0628066	-0.0328425	-0.0324064	-0.0706203	0.0627007	0.0632354	0.0637707	0.0637707	0.0637707	0.0263667	0.0637707	0.0637707	0.0258645	0.0745729	-0.0620133	-0.0624103	-0.0898869	-0.0328425	-0.0328425	-3.03051e-05	-0.0328425	-0.0628066	-0.0628066	-0.0328425	0.0354947	0.000444607	-0.103704	-0.126421	-0.077836	-0.0486051	0.0169065	0.0174002	0.0174002	0.0541954	0.0178946	0.0541954	0.330327	0.330327	0.287527	0.328595	0.243246	0.242645
0.0894907	0.0516816	0.0158914	0.0158914	-0.0166611	-0.0166611	-0.0166611	-0.0166611	0.0516816	-0.0162286	-0.0162286	-0.0162286	-0.0162286	-0.0162286	-0.0162286	-0.0162286	-0.0162286	-0.0162286	-0.0463582	-0.0166611	-0.0166611	-0.0166611	0.0163628	0.0163628	0.0516816	0.0894907	0.129439	0.129439	0.0894907	0.0516816	0.0894907	0.129439	0.170482	0.213831	0.300857	0.384798	0.423898	0.526299	0.554825	0.580482	0.603653	0.641579	0.657055	0.670315	0.641117	0.623054	0.623054	0.579807	0.602755	0.579807
0.0162065	-0.0170314	-0.047435	-0.047435	-0.0470325	0.102612	0.0630776	0.0264191	-0.0165891	0.0166873	0.0166873	0.0166873	0.0166873	0.0166873	-0.0170314	-0.0749545	-0.0749545	-0.0749545	-0.00807494	-0.00807494	-0.00807494	-0.00762184	-0.00762184	0.0630776	0.102057	0.185244	0.228356	0.271649	0.228957	0.272847	0.357366	0.396882	0.435366	0.436385	0.471782	0.50489	0.561924	0.535064	0.626057	0.626057	0.607278	0.626057	0.642277	0.606442	0.560863	0.470835	0.434856	0.533094	0.396338	0.355658
-0.0787414	-0.107744	-0.0464065	-0.0459436	-0.0459436	-0.0778948	-0.0459436	0.026044	-0.0112268	0.026044	-0.0112268	0.026044	-0.0459436	-0.0464065	0.0649821	0.106254	0.106254	-0.0221205	-0.0221205	0.0143991	-0.0221205	-0.0221205	0.0527056	0.135696	0.0934798	0.178771	0.135696	0.191409	0.234655	0.191409	0.358406	0.358406	0.277297	0.192011	0.279634	0.193815	0.360549	0.494324	0.544349	0.565091	0.544349	0.565091	0.59927	0.613121	0.564278	0.56455	0.465183	0.32098	0.193214	0.0661059
0.0908941	0.0908941	0.131251	0.00672929	0.00672929	0.0908941	0.0908941	0.0525857	0.0525857	0.0525857	-0.0164986	-0.0468624	-0.0743419	-0.0378873	-0.0378873	-0.037473	-0.0658735	-0.0914074	-0.037473	-0.0370579	-0.0370579	-0.0370579	-0.0654984	-0.037473	-0.00619358	-0.00664745	0.0273935	0.0640519	0.0273935	0.0640519	0.103031	0.103587	0.230532	0.231133	0.317805	0.472756	0.535646	0.586616	0.586616	0.5863	0.607975	0.626788	0.562192	0.585985	0.461733	0.304227	0.217305	0.217305	0.217305	0.174357
0.199782	0.157722	0.117173	0.0424695	0.00897512	-0.0216946	0.00897512	-0.0963024	-0.074086	-0.074086	-0.0491145	-0.0491145	-0.0491145	-0.0491145	0.00942106	0.0429537	0.00942106	0.00897512	0.00897512	0.00897512	-0.0216946	-0.0216946	-0.0216946	-0.0216946	-0.0744133	-0.0965924	-0.0744133	-0.0494808	-0.0744133	-0.0744133	-0.0494808	-0.0212884	0.0434386	0.118274	0.159447	0.160023	0.245784	0.246385	0.333196	0.333196	0.376222	0.334374	0.291489	0.292088	0.376222	0.32135	0.23437	0.23377	0.190917	0.190917
-0.105901	-0.105901	-0.0732062	0.0521361	0.107274	0.289321	0.205668	0.205668	0.205668	0.0642774	-0.0159593	-0.0159593	-0.0871636	-0.118681	-0.119098	-0.173431	-0.173093	-0.180081	-0.127336	-0.127336	-0.0966535	-0.0269772	0.0115793	0.181113	0.224074	0.224074	0.224074	0.317942	0.224665	0.356197	0.318481	0.237038	0.19431	0.0237836	0.0237836	-0.105467	-0.105901	-0.105901	-0.06363	-0.06363	-0.0274962	-0.0274962	0.0110297	0.0110297	0.0110297	0.205072	0.247566	0.161878	0.106084	0.0636972
0.0934336	0.0218013	0.0213406	0.0213406	-0.0107944	-0.0112142	-0.0112142	-0.0399756	-0.0658645	-0.0403546	-0.0403546	-0.0403546	-0.0116332	-0.0403546	-0.0403546	-0.0662041	-0.0403546	-0.0116332	0.0913107	0.0538484	0.0538484	0.0538484	0.0199631	0.0199631	0.0199631	0.0199631	-0.0116332	-0.0403546	-0.089261	-0.089261	-0.0662041	-0.0116332	0.0199631	0.131112	0.215272	0.259055	0.38652	0.463927	0.561284	0.587865	0.587865	0.587865	0.552986	0.552585	0.604332	0.579318	0.488103	0.319014	0.275298	0.318419
-0.00193077	-0.0353595	-0.0353595	-0.0349283	-0.0645986	-0.0642066	-0.0638137	-0.0638137	-0.0638137	-0.0906813	-0.0906813	-0.0906813	-0.0638137	-0.0638137	-0.0336299	-0.0340635	-0.0344962	-0.00193077	0.111082	0.111082	0.111082	0.152699	0.152699	0.194854	0.0981177	0.0981177	0.0981177	0.0981177	0.0218032	-0.0126398	-0.0126398	-0.0443019	0.0222995	-0.0121808	0.0328563	0.0706114	0.0706114	-0.0438824	-0.105705	-0.0525904	-0.0217218	-0.0217218	-0.0809444	-0.0809444	-0.0809444	-0.0809444	-0.106033	-0.0438824	-0.00240172	-0.0645986
0.0997599	0.0234245	0.0234245	0.0609904	0.0609904	0.0609904	0.0609904	0.0239218	0.0239218	0.0239218	-0.0431257	-0.0431257	-0.0431257	-0.0435447	-0.0435447	-0.0119484	-0.0119484	-0.0119484	-0.0119484	-0.0119484	-0.0435447	-0.0435447	-0.0119484	-0.0435447	-0.0435447	-0.0722662	-0.0435447	-0.0435447	-0.0435447	-0.0119484	0.0593992	0.0593992	-0.0518154	-0.0201169	0.0504482	0.0504482	0.0891873	0.216911	0.303684	0.303684	0.217512	0.304272	0.434535	0.468523	0.50034	0.580026	0.601057	0.555253	0.49862	0.46618
0.0478158	0.086403	0.086403	0.0478158	0.0478158	-0.0219338	-0.0526565	-0.0526565	-0.053063	-0.0534686	-0.0534686	-0.0228255	-0.0228255	-0.02238	-0.02238	-0.02238	-0.02238	-0.02238	-0.02238	0.0111271	0.0111271	-0.053063	0.0111271	0.0853031	0.0853031	0.0853031	0.086403	0.126984	0.126984	0.086403	0.169068	0.212078	0.126984	0.126984	0.16966	0.257187	0.299529	0.299529	0.456166	0.547744	0.547744	0.547744	0.572396	0.547744	0.547382	0.546655	0.518633	0.546291	0.454721	0.418159
0.110422	0.110422	0.0711216	0.0711216	0.110422	0.0705912	0.0330942	-0.0328826	-0.0328826	-0.0328826	-0.00128625	-0.00128625	-0.00128625	-0.00128625	-0.0328826	-0.0328826	-0.0328826	-0.0324636	-0.0324636	-0.0324636	-0.061225	-0.061225	-0.061225	-0.061225	-0.0324636	-0.0324636	-0.000827826	-0.00128625	-0.00128625	0.0700614	0.193427	0.237204	0.323758	0.36527	0.405598	0.511002	0.479651	0.541198	0.612538	0.568007	0.511857	0.479651	0.407208	0.407208	0.325514	0.23961	0.281664	0.281664	0.152145	0.152727
-0.0348512	-0.0634705	-0.0634705	-0.0634705	-0.0634705	-0.0896363	-0.0634705	-0.0344283	-0.0344283	-0.0344283	0.0321633	0.0316639	0.0688678	-0.0121193	-0.0116678	0.0588134	0.0222591	0.0222591	0.0222591	0.0588134	0.0222591	0.0222591	-0.0116678	0.0694007	0.149562	0.108311	0.108311	0.0688678	0.0688678	0.108311	0.0688678	0.108311	0.108311	0.149562	0.0694007	0.0321633	0.0321633	0.0699342	0.0699342	0.109434	0.236502	0.193881	0.237104	0.280337	0.363744	0.363744	0.363744	0.321772	0.321772	0.235901
0.100575	0.0614782	0.0253209	0.100025	0.0614782	0.0614782	0.0994751	0.100025	0.0253209	0.0253209	-0.00817353	-0.00817353	-0.00817353	-0.0666294	-0.0666294	-0.0666294	-0.0915619	-0.0918884	-0.0918884	-0.0918884	-0.0388432	-0.00772759	-0.00772759	-0.00728089	-0.00728089	-0.00728089	-0.00728089	0.02629	0.02629	0.0625177	-0.00772759	-0.0388432	-0.0666294	-0.0983113	-0.0738405	-0.0464584	-0.0464584	-0.0464584	0.0162117	-0.0165482	0.0166864	0.0527101	0.0532222	0.228635	0.228035	0.271342	0.314278	0.35679	0.314868	0.314868
0.0372595	0.0740783	0.0740783	0.0372595	0.0372595	0.0372595	0.036766	0.0362732	0.0836611	0.177018	0.219882	-0.0654435	-0.0378175	-0.0654435	-0.0902196	-0.0902196	-0.11225	-0.11225	-0.11225	-0.11225	-0.131689	0.0569054	0.0212478	0.0212478	-0.0203641	0.0118101	0.0122766	0.0127438	0.0127438	0.0127438	0.0127438	0.0477445	0.125548	0.210291	0.265584	0.265584	0.308049	0.349668	0.390437	0.465738	0.499581	0.499581	0.428737	0.348513	0.389329	0.348513	0.306269	0.306269	0.263181	0.177018
0.0558761	0.0558761	0.0558761	0.0558761	0.0204846	0.0204846	0.0563859	0.0204846	0.0195395	0.0190681	0.0190681	-0.0134844	-0.0134844	-0.0134844	-0.0134844	-0.0431814	-0.0435732	-0.0435732	-0.0435732	-0.0139162	-0.0139162	-0.0776229	-0.0516813	-0.0228664	0.00882202	0.00882202	-0.0516813	-0.0516813	-0.0516813	-0.0516813	-0.0516813	0.0185974	0.0543504	0.174246	0.174833	0.304629	0.346987	0.427075	0.498073	0.583659	0.606531	0.62676	0.583322	0.462888	0.462392	0.42496	0.385743	0.385743	0.385743	0.302248
-0.0407744	-0.0793333	-0.0499035	-0.0499035	-0.0499035	-0.0176118	0.0174258	0.0549845	0.00742572	0.00742572	-0.0268667	0.055522	0.0179305	0.0179305	0.055522	0.0952902	0.0952902	0.0179305	0.0281363	0.0663715	0.0281363	-0.0407744	-0.0407744	-0.071045	-0.0984314	-0.122974	-0.144782	-0.144782	-0.144782	-0.144782	-0.144782	-0.144782	-0.0984314	-0.071045	-0.00718591	0.107813	0.150323	0.194457	0.195057	0.238366	0.323454	0.402611	0.36403	0.323454	0.322879	0.194457	0.195057	0.193857	0.236564	0.236564
0.127239	0.127239	0.0481257	0.0481257	0.0877833	0.0883346	0.128389	0.012441	-0.0206574	-0.0514198	-0.051827	-0.051827	-0.0206574	0.0129262	-0.0215505	-0.021996	-0.0522335	-0.0522335	-0.0803987	-0.021996	-0.0526391	-0.0526391	-0.0224406	-0.053044	-0.053044	-0.0526391	-0.0807637	-0.0807637	-0.0224406	-0.0807637	-0.053044	-0.0224406	-0.021996	0.0866823	0.169305	0.212307	0.255616	0.341164	0.382157	0.421059	0.383252	0.342883	0.257416	0.213508	0.213508	0.256216	0.299177	0.199701	0.156322	0.155735
0.088229	0.015819	0.0502555	0.088229	0.0407839	0.00659188	0.00659188	0.116677	0.157661	0.157661	0.116677	0.0775799	0.00659188	-0.0537028	-0.0167951	0.015353	-0.0796512	-0.122596	-0.122596	-0.102443	-0.102443	-0.102443	-0.0796512	-0.0540779	-0.1083	-0.163604	-0.127751	-0.144799	-0.127751	-0.144799	-0.144799	-0.144578	-0.144578	-0.108012	0.00659188	0.12846	0.169902	0.299003	0.341526	0.382765	0.422192	0.382203	0.382203	0.255197	0.29781	0.156502	0.156502	0.076526	-0.0256372	-0.0256372
-0.114973	-0.0901611	-0.0312788	-0.0312788	0.00241999	0.0382443	0.117578	0.0769233	0.0392868	0.0408554	0.0413795	0.0413795	-0.0285763	-0.0285763	-0.0290286	-0.0959948	-0.120511	-0.120511	-0.0698337	-0.00674262	0.0659582	0.0659582	0.0654153	0.106109	0.0659582	0.160304	0.118153	0.160304	0.0774746	0.000964465	-0.0633829	-0.0633829	0.0372044	0.0752726	0.200946	0.200946	0.287212	0.244253	0.244253	0.408055	0.477393	0.535511	0.477393	0.408055	0.287212	0.244253	0.244853	0.287804	0.370189	0.202146
0.0209531	0.0209531	0.0571457	-0.0125796	-0.0121329	-0.042882	-0.043289	-0.043289	-0.0436952	-0.0130255	-0.0125796	0.0209531	-0.0125796	-0.0125796	-0.0130255	-0.0130255	0.0204689	0.0204689	0.0204689	-0.0130255	0.0199855	-0.0134707	-0.0134707	0.0566263	0.0566263	0.136296	0.136296	0.136296	0.136296	0.221381	0.221981	0.26529	0.350793	0.390648	0.42956	0.350793	0.391743	0.465989	0.465989	0.465989	0.465509	0.498777	0.556401	0.556401	0.580818	0.602564	0.580166	0.555307	0.580166	0.528001
-0.0398783	-0.0398783	-0.0700893	-0.0398783	-0.0403124	0.0271645	0.0649736	0.104922	0.104922	0.146552	0.145965	0.145965	0.104355	0.103789	0.103789	0.0261494	-0.00909642	-0.04161	-0.071267	-0.0980419	-0.0980419	-0.121991	-0.121991	-0.143236	-0.143236	-0.143236	-0.121678	-0.0976898	-0.0708752	-0.0411782	-0.0411782	0.0649736	0.10549	0.27634	0.399909	0.531059	0.502613	0.556973	0.579732	0.579732	0.617521	0.556638	0.556302	0.502198	0.398853	0.275745	0.27515	0.188117	0.103789	0.0638937
-0.0379724	-0.0379724	-0.00445251	-0.00445251	-0.00493645	-0.00493645	-0.00493645	0.0306906	-0.00493645	-0.0384181	-0.0379724	0.0322482	0.0322482	0.0708455	0.0322482	0.0322482	0.0708455	0.0322482	0.0317283	0.0317283	0.0312091	-0.0694797	-0.038863	-0.0694797	-0.0694797	-0.0694797	-0.0972127	-0.0694797	-0.038863	-0.038863	-0.0384181	-0.00493645	-0.0690745	-0.0690745	-0.0384181	0.0317283	0.0317283	-0.00445251	-0.0459174	0.0224435	-0.0130929	-0.0126171	-0.0126171	0.0229554	0.0229554	-0.0459174	0.0229554	0.101122	0.153524	0.0708455
0.0175385	0.0180272	-0.0158236	-0.0162744	-0.0167244	-0.0171737	-0.0171737	-0.0480957	-0.0476861	-0.0476861	-0.0167244	-0.026491	-0.026491	0.00643755	0.00691393	0.0425833	0.0425833	0.0425833	0.0420709	0.0420709	0.00643755	0.0165632	0.0529434	0.0165632	-0.056972	-0.056972	0.00596191	0.00596191	0.00596191	0.0415592	0.0415592	0.0415592	0.00596191	0.0420709	0.26151	0.206188	0.25009	0.376683	0.41599	0.417033	0.417033	0.517898	0.545877	0.545509	0.366099	0.377236	0.293755	0.0704205	0.0698841	0.0693482
0.0519939	0.133863	0.176695	0.133863	0.176695	0.176695	0.133863	0.0921104	0.0139808	0.0139808	0.0139808	-0.0544063	-0.111504	-0.111504	-0.0840002	-0.111147	-0.0840002	-0.0539697	-0.0539697	-0.118529	-0.118529	-0.063029	-0.0309729	0.00384279	-0.126004	-0.126004	-0.126004	-0.148671	-0.148671	-0.118874	-0.118874	-0.142337	-0.163122	-0.181402	-0.111504	-0.0210929	0.0530811	0.13504	0.13504	0.13504	0.221192	0.177894	0.386826	0.488405	0.488405	0.457293	0.386302	0.386302	0.386302	0.386302
0.102268	0.18582	0.14338	0.14338	0.18582	0.18582	0.14338	0.102268	-0.00838935	-0.040012	-0.040012	-0.0946357	-0.117718	-0.117416	-0.137877	-0.137877	-0.0942956	-0.0683805	-0.0683805	-0.0395924	-0.0395924	-0.0395924	-0.0395924	-0.040012	-0.06876	-0.101654	-0.143628	-0.16089	-0.143628	-0.143628	-0.123945	-0.04829	-0.04829	-0.017013	0.0535275	0.187607	0.31674	0.398548	0.436111	0.471153	0.532885	0.435606	0.471153	0.39801	0.470217	0.470217	0.345715	0.161516	0.161516	0.161516
0.0949314	0.0561716	0.0556496	-0.0233192	-0.022442	-0.0799383	-0.104403	-0.104082	-0.104082	-0.104403	-0.0799383	-0.0526322	-0.022442	0.0566942	0.0556496	0.0556496	0.019281	0.0551282	0.0938275	0.0556496	0.019281	0.019281	-0.0144431	0.019281	0.0556496	0.0943792	0.135074	0.0556496	-0.0453519	-0.0148914	0.0187946	-0.112253	-0.000730928	-0.0328263	-0.000730928	-0.000730928	-0.0328263	0.0341218	0.0715148	0.111117	0.11168	0.348982	0.306506	0.294063	0.294063	0.250967	0.195093	0.111117	0.0720499	-0.00026598
[truncated: 15 more columns]

## Sheet: A2345.Perception.conditions.pla
0.0104766	-0.050822	-0.0434466	-0.0460348	-0.0486689	-0.0673753	-0.0745053	-0.0853847	-0.0853847	-0.0932054	-0.0935362	-0.0949893	-0.0578344	-0.0590539	0.0112597	0.00240399	0.00240399	-0.00760285	-0.00244781	0.166735	0.207189	0.250232	0.146742	0.133397	0.0183507	0.0345473	0.0219369	0.0376166	0.0480263	-0.0584232	-0.0532432	-0.0568321	-0.0564412	-0.0509865	-0.0521235	-0.0332599	-0.0224825	-0.0208304	-0.0275358	-0.0281943	-0.0434036	-0.0384587	-0.0273917	0.0112705	0.0176658	0.000573753	0.0272038	0.0605089	0.129338	0.180325
0.00927075	-0.00429192	0.0167706	0.013041	0.00778785	0.0407281	0.0292849	0.0351503	0.0499751	0.019228	0.0129032	0.0409717	0.000433571	-0.0168616	-0.0168616	-0.0312468	-0.0318307	-0.0262981	-0.0275099	-0.0149418	-0.0162578	-0.0261508	-0.0261508	-0.0274029	-0.0212587	-0.0243563	-0.0243563	-0.0300112	-0.0387857	-0.0506992	-0.0491483	-0.0438177	-0.0438177	-0.0332077	-0.0382499	-0.00802737	0.0245411	0.0181584	0.0493778	0.0474554	0.0483734	0.0145321	0.0161213	0.0136754	0.0302598	0.00894438	-0.0117388	-0.00941833	-0.0315558	-0.0256529
0.00871747	-0.00292876	-0.0100222	0.0118307	0.0126483	0.0242702	0.0094325	0.0173361	-0.00491011	0.0163863	0.0201407	-0.0090481	-0.0139138	-0.0281274	-0.010902	-0.0207265	-0.0124444	-0.0272807	-0.0179438	-0.0102655	-0.0104943	-0.0029794	0.0265565	0.0396847	0.0222288	0.0260318	0.0389792	0.0520402	0.0533239	0.0334576	0.0297494	0.0412999	0.0282268	0.0165732	0.0238953	0.0133481	0.00970646	0.00229626	0.00475994	0.00723061	0.0108165	0.0190604	0.0193285	0.0184841	0.0113479	-0.00913402	-0.00913402	-0.0190572	-0.022743	-0.0320208
0.0101861	-0.0707251	-0.070221	-0.0651041	-0.0611645	-0.0689056	-0.0683925	-0.0759976	-0.0759976	-0.0937858	-0.018072	-0.0136826	-0.00918268	0.0117533	0.00903177	0.00548479	0.0104498	0.0246335	0.0732393	0.141652	0.061331	0.121737	0.113418	0.101324	0.0886192	0.0933916	0.0856185	0.051939	0.00677037	-0.0387469	-0.0748899	-0.0935065	-0.0935065	-0.0967655	-0.0967655	-0.10069	-0.10069	-0.103013	-0.103013	-0.0972322	-0.0972322	-0.107877	-0.107877	-0.0893366	-0.0893366	-0.0774685	-0.0716939	-0.0513502	-0.034608	-0.0143552
0.0112064	-0.0385291	-0.0391516	-0.0301054	-0.0237018	-0.00717273	0.00479803	-0.00455117	0.00159672	0.027423	0.0440505	0.0384979	0.0464823	0.0286581	0.0413575	0.0469714	0.0389081	0.0275078	0.0111341	-0.0177382	-0.0299978	-0.0254183	-0.0353986	-0.0251544	-0.0448658	-0.0601387	-0.0620235	-0.0696028	-0.0620235	-0.0411135	-0.0184739	-0.00361205	0.00770767	0.00580047	0.014121	0.0473849	0.0509922	0.035403	0.0567415	0.0459185	0.0995515	0.0991791	0.1007	0.0728326	0.0703443	0.0396538	0.0564421	0.119422	0.088721	0.126119
0.0110477	-0.0429427	-0.0423179	-0.0316398	-0.0240569	-0.0191618	-0.0191618	-0.0191618	-0.0385238	0.0382502	0.0241243	0.0707759	0.0770725	0.0473326	0.0574025	0.0442086	0.0398548	0.0323486	0.0388235	-0.0389893	-0.0345583	-0.0388287	-0.0294748	-0.034061	-0.0287778	-0.0367865	-0.0272972	-0.0110293	-0.00574492	-0.0118453	-0.0169543	-0.0263789	-0.0234465	0.00282838	-0.0105098	-0.0156575	-0.0187314	-0.0197433	-0.0186466	-0.01823	-0.013159	-0.00210738	-0.0123487	-0.00735079	0.0139875	0.0600418	0.0657872	0.0985753	0.110512	0.132483
0.00996442	0.0209443	0.0285638	0.00840156	0.00919507	0.00924884	0.00251918	-0.00999726	-0.0144216	0.0235064	0.00969499	0.0120257	0.00533376	0.0261602	0.0321182	0.0300098	0.0123751	-0.00397735	0.0128341	-0.0247329	-0.0360307	-0.0307761	-0.0461802	-0.054542	-0.0510657	-0.0440439	-0.0402128	-0.0396386	-0.0554622	-0.0475183	-0.0505905	-0.0527626	-0.045019	-0.0348343	-0.032932	-0.0454249	-0.0416399	-0.00586329	0.00436852	-0.00869151	0.0130979	0.0282383	0.0166879	-0.0163888	-0.0209662	-0.0308306	-0.0297039	-0.0572146	-0.0604858	-0.0330553
0.00963963	-0.00740669	0.0242239	0.03764	0.0210477	0.00835415	0.0102665	0.0147312	0.0219571	0.0367259	0.0198786	-0.0172486	-0.00382871	-0.012512	-0.00561336	-0.00561336	-0.0166538	-0.010196	0.00347974	-0.00507425	0.00647044	0.0175163	-0.0316925	-0.0336259	-0.0420972	-0.0224873	-0.0142519	-0.0297093	-0.0408882	-0.0401142	-0.0450092	-0.0487305	-0.0522951	-0.054438	-0.0473623	-0.0554645	-0.0499221	-0.0374325	-0.0430423	-0.0521483	-0.0450935	-0.0396207	-0.00176088	-0.00100435	0.0133661	0.0056522	-0.0150372	0.0021283	0.011831	0.01102
0.00974984	0.00700245	0.00720644	-0.0269908	-0.0114048	0.0115593	0.00781916	5.09007e-05	0.0114632	-0.0106629	-0.00869684	-0.00719285	0.0138752	0.0397962	0.0459913	0.0392621	0.041288	0.0213329	0.00464112	-0.00257701	-0.0230123	-0.021537	-0.0414376	-0.0468303	-0.0587649	-0.0594429	-0.0664275	-0.0582472	-0.05237	-0.0424067	-0.0320256	-0.0119071	0.00776839	0.0302475	0.0365015	0.114549	0.175731	0.22602	0.208984	0.189444	0.196953	0.172586	0.140973	0.144718	0.145354	0.0561349	0.0321009	0.00728775	0.0431375	0.0421821
0.00917788	-0.00163809	-0.0142274	-0.0111362	-0.017497	-0.0117636	0.000951762	0.017339	0.0353104	0.103855	0.0862676	0.0567866	0.0567866	0.0728736	0.055772	0.00279702	-0.0100419	0.0311488	0.00799095	-0.0600096	-0.0600096	-0.0774245	-0.0720069	-0.0805539	-0.0805539	-0.0573683	-0.0470174	-0.0895299	-0.0879391	-0.0737274	-0.0705747	-0.067312	-0.0585266	-0.0395557	0.0199125	0.0930346	0.157736	0.148507	0.143121	0.0907109	0.128989	0.124486	0.097805	0.0971524	0.0372471	-0.0450311	-0.0717129	-0.064244	-0.0657871	-0.0691011
0.00882992	0.0332661	0.00871247	-0.00916693	-0.022413	-0.00498464	0.00352916	0.0170207	-0.00100208	0.0353758	0.0383458	-0.000598163	0.00487374	-0.00300885	0.0131318	-0.00300781	-0.00588955	-0.0176466	-0.00680926	-0.0187727	-0.030237	-0.0296592	-0.0244148	0.0105948	-0.0106593	-0.00785648	0.00604801	0.0261425	0.00983658	-0.0048207	-0.000792472	-0.00150354	-0.0184544	-0.0341138	-0.0292081	-0.0354108	-0.0348172	-0.0447822	-0.0385599	-0.0263275	-0.0256909	-0.0162925	0.00588782	0.00283415	0.0418248	0.0634294	0.0680594	0.0721988	0.111608	0.109189
0.00877348	-0.00819245	0.0223829	0.0305379	0.0170244	0.0431471	0.0675744	0.0407354	0.0397312	0.0606225	0.0520136	0.0338955	0.00456395	-0.000789409	0.00456395	-0.000789409	-0.0140549	-0.0242622	-0.0189205	-0.0446676	-0.0479717	-0.0630491	-0.0658365	-0.0572038	-0.0601242	-0.0403936	-0.0443952	-0.0517062	-0.0289593	-0.00997646	-0.00489436	0.012566	0.0143553	0.0525213	0.0514713	0.00987894	0.0310655	0.0520484	0.017095	0.0248342	0.0316465	0.0470212	0.0400675	0.0264298	0.0528477	0.0474921	0.0439804	0.0487058	0.0759133	0.0492651
0.00781994	-0.100572	-0.118918	-0.127303	-0.132461	-0.142475	-0.139785	-0.137714	-0.14847	-0.149708	-0.13269	-0.116275	-0.00278923	0.0488208	0.0692893	0.118	0.148147	0.138207	0.204268	0.215707	0.201071	0.198697	0.0794348	0.0470463	0.0746514	0.0604453	0.0808623	0.0885615	0.0182834	-0.0031606	-0.0454852	-0.041771	-0.0654887	-0.0484154	-0.0547716	-0.0689067	-0.0755519	-0.0762322	-0.059219	-0.0585068	-0.0317795	-0.0478149	-0.0640286	-0.0881225	-0.0714319	-0.0618961	-0.0933045	-0.0896347	-0.0951621	-0.0919708
0.00808578	-0.0559849	-0.0559849	-0.0403181	-0.044852	-0.0536177	-0.0545478	-0.0574619	-0.0445609	-0.0486555	-0.0478714	-0.020916	-0.0201943	0.00448294	0.010615	0.0451251	0.0256202	0.0272404	0.113278	0.114482	0.0962982	0.0553792	0.0554479	0.026845	0.0269066	-0.0067257	0.0116097	0.00834641	-0.0623282	-0.0719974	-0.0644593	-0.0570761	-0.0358838	-0.0230664	0.00221165	0.0235647	-0.000491298	-0.00406972	0.14293	0.116587	0.125208	0.152438	0.12591	0.144618	0.0864588	0.0837675	0.120941	0.109025	-0.0245817	0.0247586
0.00839645	-0.00601339	-0.0155634	-0.0383766	-0.0516419	-0.0554264	-0.0717816	-0.07873	-0.0887076	-0.0938795	-0.0563677	0.0578954	0.0514049	0.0937197	0.0937197	0.100082	0.133476	0.103405	0.103405	0.111166	0.00345777	-0.0792274	-0.0751826	-0.078514	-0.0710939	-0.0811586	-0.0899328	-0.0688281	-0.0568253	-0.0648664	-0.0588915	-0.0483194	-0.0579598	-0.061724	-0.063253	-0.0451314	-0.0332208	-0.0441902	-0.0574728	-0.0583589	-0.0583589	-0.0649297	-0.0571859	-0.0649659	-0.0634606	-0.0606521	-0.0736535	-0.0718212	-0.0640371	-0.0577336
0.00904549	-0.0289761	-0.0320607	-0.0216998	-0.00546042	-0.0115772	0.00101816	0.00798758	0.0231443	-0.00327003	0.0284102	0.0354675	0.0497395	0.0518505	0.0321402	0.0212764	0.0129448	0.0232773	0.0025872	0.0142139	-0.026184	-0.0369107	-0.0431296	-0.0443989	-0.0249684	-0.0105618	-0.0113052	-0.0150873	0.0347207	0.0572567	0.0487249	0.0792234	0.0769058	0.0754878	0.0463227	0.035602	0.101872	0.100352	0.0714054	0.0343151	0.0148436	-0.00880868	0.000265012	-0.0105609	-0.0192386	-0.0260746	-0.0474851	-0.0589391	-0.0772257	-0.0742613
0.00878091	0.00710708	0.00263907	0.00187908	0.00427583	0.00088302	-0.00416514	-0.0018509	0.00154658	-0.0151946	-0.0151946	-0.0273402	0.0042974	0.0165336	0.021071	0.00672246	0.0353543	0.0222355	-0.00309407	-0.00309407	0.0191144	0.0083758	-0.0174661	-0.0274717	-0.0349399	-0.0349399	-0.0425775	-0.0425775	-0.0337065	-0.0331085	-0.0378363	-0.030737	-0.00677031	0.00370171	0.0404723	0.0817914	0.114165	0.206743	0.188829	0.18748	0.196943	0.169418	0.200906	0.197969	0.164558	0.153493	0.127175	0.0493398	0.0506121	0.0639012
0.00850315	0.00279065	-0.0289852	-0.01361	-0.00112717	-0.00112717	-0.00270872	0.00800091	-0.0228909	-0.00872407	-0.0139966	-0.0349792	0.00676638	-0.00155555	-0.0112947	0.00400286	0.0281176	0.0272538	0.0291016	0.00313417	0.0158415	0.0223628	-0.0111578	-0.00293831	0.00750442	-0.00809708	-0.0409481	-0.0485914	-0.0394862	-0.0349717	-0.0472354	-0.0478007	-0.0431573	-0.049028	-0.0531439	-0.0415551	-0.0491936	-0.0402919	-0.0482781	-0.052297	-0.0415927	-0.0374482	-0.0384944	-0.0312542	-0.023418	-0.0362352	-0.0168284	-0.0141215	-0.00298747	0.0060915
0.0110209	-0.0328197	-0.0261127	-0.0352108	-0.0334427	-0.0260195	-0.0472636	-0.0633991	-0.0529788	-0.0453435	-0.0591317	-0.0627089	-0.0674811	-0.0674811	-0.0712891	-0.0725413	-0.0303523	-0.0118331	-0.0072764	0.0457125	0.0813743	0.116714	0.119136	0.187512	0.295057	0.277499	0.223188	0.196748	0.162767	0.0911651	0.104668	0.0703998	0.0606315	0.0495179	-0.018936	-0.0103185	-0.024744	-0.024744	-0.0199394	-0.0199394	-0.0491375	-0.0491375	-0.0202147	-0.047478	-0.0364887	-0.0437694	-0.0165094	0.00244306	0.0148352	0.00233343
0.0133109	0.0591611	0.0653915	0.0423325	0.0565467	0.0165608	0.0247363	0.0405905	0.0117235	-0.0138264	-0.0119511	-0.0073513	-0.0179144	-0.0265267	-0.0363745	-0.0217677	-0.0265645	-0.0421815	-0.0395649	-0.0405183	-0.0454026	-0.0572631	-0.0513967	-0.032129	-0.037466	-0.0346455	-0.0266834	-0.00358888	0.120869	0.150013	0.150013	0.191872	0.181009	0.156143	0.206415	0.196273	0.233182	0.219554	0.0708204	0.0791275	0.118139	0.087364	0.0805882	0.111812	0.100929	0.14254	0.101001	0.0885572	0.0669312	0.0694122
0.0141191	-0.0399958	-0.0342896	-0.0194341	-0.000952369	-0.0167054	-0.00856562	-0.00856562	0.00434152	0.00434152	0.0157447	0.037926	0.0404764	0.0307704	0.0133986	-0.00235726	0.0103011	0.0103011	0.0149816	0.00528719	0.0259895	-0.00470536	-0.0163952	-0.0284634	-0.0297994	-0.0297994	-0.0456138	-0.0386193	-0.0451014	-0.0401873	-0.0470749	-0.0470749	-0.0396457	-0.0221142	-0.013132	0.00768331	0.0207983	0.0108339	0.0534884	0.0436426	0.0313225	0.0313225	0.0215302	0.0073039	0.0189522	-0.00261105	-0.0172138	-0.00440351	-0.0293809	-0.022502
0.0156837	-0.0172951	-0.0179908	-0.0359003	-0.0290288	-0.0350872	-0.0308323	-0.0137388	0.00186806	0.00368627	0.00368627	-0.010211	-0.00518147	0.0155556	0.00122382	0.0191247	0.022697	0.00385168	0.00648983	0.00918246	0.0156163	0.0354782	0.0233379	0.0371493	0.0281947	0.00951479	0.00616366	0.00430281	0.00169384	-0.000451662	-0.00636554	-0.014455	-0.014455	-0.00710938	0.0138251	0.0574704	0.057971	0.0545856	0.0699009	0.0594735	0.0745223	0.126141	0.155194	0.11895	0.0958686	0.0730979	0.073624	0.119143	0.0783733	0.0957703
0.0147928	0.0110623	0.00674028	-0.0185198	-0.0124347	-0.00296958	-0.00602962	-0.0049969	-0.00504294	-0.0231261	-0.00550951	-0.0136799	-0.0077997	-0.00851445	-0.0201689	-0.0200151	-0.00364646	0.00477741	-0.00601571	0.00867149	0.00197026	0.01735	0.00974194	0.0112981	0.0510032	0.0432285	0.0142765	-0.00602928	0.0217751	0.0194797	0.0385388	0.0306092	0.0580028	0.0732443	0.112159	0.14953	0.174653	0.180074	0.160237	0.132576	0.0922541	0.114625	0.0845604	0.111396	0.0363952	0.0168908	0.00130938	0.00433532	-0.00219317	0.0041696
0.0150102	0.0145259	0.0136967	0.00153145	-0.00371497	-0.00131695	-0.0374623	-0.0452471	-0.0602792	-0.0625741	-0.0605346	-0.0671982	-0.0526897	-0.0437997	-0.0373378	-0.0278681	-0.0265238	-0.00897272	0.0202449	0.0538776	0.06647	0.099542	0.105816	0.0922645	0.0644068	0.0577354	0.0556816	0.0203006	0.0130102	0.0066267	0.00127568	0.000450355	-0.0101142	-0.0191745	-0.0237692	-0.0201987	-0.0011293	0.0164873	0.00174216	-0.00307695	-0.00814974	-0.0183715	-0.0158286	-0.00815557	-0.00815557	-0.0303031	-0.0460621	-0.0217879	0.0813222	0.105443
0.0147459	-0.0331109	-0.0331109	-0.0429767	-0.0429767	-0.0599756	-0.059438	-0.0600117	-0.0605465	-0.0674304	-0.0623367	0.0196401	0.0196401	0.0368885	0.0368885	0.0726739	0.0715979	0.0800838	0.0923647	0.112839	0.0998972	-0.022951	-0.0165906	-0.0218341	-0.0169082	-0.0269119	-0.0169081	0.0187667	0.0229688	-0.00745156	0.0103458	0.0159866	0.00843916	0.022276	0.0307719	0.0138887	0.00210379	-0.0178523	-0.0289203	-0.0249139	-0.0293855	-0.0185492	0.0120321	0.00934519	0.00765992	0.0237749	0.0318575	0.10401	0.126632	0.166197
0.011553	0.0324087	0.0372492	-0.00378703	-0.0167859	-0.0167859	-0.032639	-0.0299792	-0.00238625	0.0100064	0.00843848	0.011689	0.0162598	0.0226648	0.0180871	0.0307898	0.0376733	0.0310218	0.00173386	1.13913e-05	-0.0171789	-0.0303771	-0.0382843	-0.0499778	-0.0381055	-0.0404182	-0.0418768	-0.046087	-0.030222	-0.0378606	-0.0275855	-0.0155547	-0.0205228	-0.0101931	-0.00611831	0.00209852	0.00389177	0.0140133	0.0271541	0.0511531	0.0610416	0.0486129	0.0425568	0.041356	0.0209343	0.0048956	0.00252882	-0.00207454	-0.0271449	-0.04313
0.0115078	-0.0406309	-0.0110821	-0.0162969	-0.0200434	-0.00406015	-0.0160087	-0.0203614	0.00341263	0.0158036	0.0121327	0.0291824	-0.00271857	0.0260853	0.0283249	0.000948077	0.0188899	0.0188351	-0.0012215	0.000710417	0.0247242	0.013313	0.0062344	-0.0216039	-0.0253662	-0.0294699	-0.0388837	-0.0314647	-0.0278785	-0.0324835	-0.0224989	-0.0266926	-0.0182926	-0.0206348	-0.0175948	-0.0102993	0.0016125	0.0016125	-0.000280063	0.00448399	-0.0175766	-0.0175766	-0.0110163	-0.0196562	-0.00286714	0.0099535	-0.00839498	-0.0171869	-0.00589574	-0.0176603
0.0105295	-0.0499967	-0.0555675	-0.0507202	-0.054989	-0.0575752	-0.0290702	0.0217771	0.0349205	0.0269293	0.0557582	0.0715026	0.0722899	0.0572026	0.0838963	0.0775216	0.0624684	-0.00319356	0.0111108	-0.00765316	-0.0292521	-0.0470849	-0.0551507	-0.0319036	-0.0553549	-0.0553549	-0.0439962	-0.0380322	-0.0409532	-0.0319121	-0.0334522	-0.0260915	-0.0192606	-0.041019	-0.0395322	-0.0393326	-0.0669404	-0.0747378	-0.0953264	-0.0953264	-0.096498	-0.0933651	-0.0832166	-0.0792627	-0.0787117	-0.0819636	-0.0698745	-0.0698745	-0.0573335	-0.0516712
0.0135324	0.0075742	0.00255889	-0.0126586	0.0127872	0.0218053	0.0218053	0.0237828	0.0176709	0.0185536	0.00967913	0.000450867	-0.0100125	-0.0122169	-0.040496	-0.0424056	-0.0335094	-0.0241444	-0.0271928	-0.0326933	-0.01947	-0.0170216	0.0188541	0.0525919	0.0525919	0.041289	0.0275434	0.0278184	0.0390033	0.0507444	0.0863091	0.0727533	0.0402131	0.0649185	0.0808426	0.0964429	0.0964429	0.172348	0.174743	0.16753	0.115765	0.157119	0.147461	0.111588	0.131071	0.119537	0.158383	0.101385	0.126058	0.112771
0.012173	-0.0440287	0.0205957	0.127766	0.143818	0.150829	0.182816	0.148011	0.0936538	0.0620634	0.0574637	0.0613019	-0.00506348	-0.0653493	-0.0647947	-0.0719344	-0.0718938	-0.070665	-0.0639706	-0.0739141	-0.0947397	-0.0969639	-0.0872125	-0.101935	-0.0946527	-0.0998557	-0.0943187	-0.0958139	-0.103833	-0.0965615	-0.087825	-0.0953077	-0.0836073	-0.0708087	-0.0821832	-0.0442812	-0.0355704	-0.0306291	0.00473155	-0.00282978	-0.0128448	0.00494807	0.00206427	0.0122242	-0.0103921	-0.0391781	-0.0348912	-0.0373906	-0.0652311	-0.0451147
0.0107704	-0.0429971	-0.0320098	-0.00205632	-0.00205632	0.00839394	0.0521574	0.0810212	0.0714275	0.0321279	0.0354294	0.0317714	0.0267455	-0.0203595	0.015212	0.022542	-0.00775626	-0.0281527	-0.0329682	-0.0276127	-0.0278407	-0.00871713	-0.011233	-0.0212725	-0.0531935	-0.0521892	-0.0451441	-0.0442521	-0.0199431	-0.0472342	-0.0504573	-0.0537653	-0.0537244	-0.0449488	-0.039296	-0.0616535	-0.0730278	-0.0769192	-0.0821661	-0.0420114	-0.0550897	-0.0730901	-0.0614783	-0.0420598	-0.0469732	-0.0425959	-0.0432485	-0.0487478	-0.0564946	-0.086784
0.0106334	-0.012535	-0.0328997	-0.0427081	-0.0437958	-0.0314215	-0.0583725	-0.0458886	2.66861e-05	0.00119938	0.0136303	0.0248429	0.0526041	0.0493739	0.0481347	0.0578771	0.0677353	0.0793459	0.0205185	-0.000412998	0.0104912	-0.00767661	-0.0321959	-0.0447621	-0.0556429	-0.070009	-0.0777268	-0.0805376	-0.070009	-0.074383	-0.0858382	-0.0865093	-0.0805303	-0.0776945	-0.0801526	-0.0830833	-0.0776301	-0.0856973	-0.0901955	-0.0904956	-0.0917257	-0.0920369	-0.0930895	-0.0885029	-0.0839587	-0.075347	-0.0738164	-0.073623	-0.074423	-0.0587608
0.0104751	0.0154612	0.0410889	0.0594419	0.0468196	0.0241687	-8.55849e-05	-0.00252404	-0.0208199	-0.0445026	-0.0574819	-0.0550422	-0.0454673	-0.0552715	-0.0513432	-0.0588063	-0.0237539	-0.0207022	-0.00718593	0.0126589	0.0355001	0.0535749	0.0444279	0.043472	0.0513342	0.0643684	0.0237834	0.0246645	0.0178883	0.00616975	-0.00697165	-0.00362783	-0.00305259	0.00811015	0.0181032	0.00729596	0.0238428	0.0756443	0.0641645	0.0951321	0.0709041	0.0429164	0.0380537	0.0261221	0.0137443	0.0329334	0.0349024	-0.0133188	-0.000153263	-0.00438371
0.0100301	0.00344378	-0.0248447	-0.0192037	0.0110098	0.0219029	0.0284905	0.0359491	0.0526047	0.0530769	0.0340703	0.0333571	0.0334162	0.00503857	0.00348881	-0.00636017	-0.0110662	-0.0205777	-0.0251997	-0.0336102	-0.0280846	-0.0403514	-0.0433195	-0.0367968	-0.039422	-0.0223405	0.0116942	0.0279015	0.0244604	0.0338085	0.0266903	0.054042	0.0790076	0.0898526	0.110724	0.221069	0.192661	0.204387	0.216306	0.222102	0.289204	0.256947	0.252914	0.22271	0.160608	0.0569493	0.0686887	0.0406266	0.0223387	0.011032
0.0113104	-0.00329603	0.00110609	-0.0107218	-0.0125819	-0.024351	-0.0582537	-0.0684892	-0.0407835	-0.0510234	-0.039309	-0.0101219	-0.0207127	-0.00214163	-0.0107023	-0.00349252	0.049192	0.0457322	0.037065	0.0514613	0.0426074	0.0271175	0.0224132	0.0328689	0.0438346	0.0184987	0.000198599	0.0113814	-0.0069272	0.0182401	0.00927454	-0.0111267	0.0750505	0.0680301	0.100172	0.146221	0.145686	0.149961	0.204978	0.175976	0.189297	0.252615	0.126032	0.155557	0.117142	0.0910191	0.133763	0.170195	0.0789577	0.0710021
0.0132999	0.172912	0.171415	0.172912	0.290017	0.217017	0.102198	0.102198	0.102198	0.0671135	-0.0830585	-0.0830585	-0.082131	-0.0830585	-0.145342	-0.164145	-0.163565	-0.148625	-0.0867177	-0.0867177	-0.0876281	-0.0885347	-0.0894373	-0.0894373	-0.0894373	-0.0903362	-0.0921223	-0.11272	-0.167	-0.167	-0.167	-0.165867	-0.165867	0.0248245	0.0657575	0.0657575	0.0657575	0.0657575	0.109297	0.110728	0.11216	0.144319	0.144319	0.000570037	-0.0389828	-0.0389828	-0.0389828	-0.0400607	0.00420605	0.0464799
0.0146941	-0.118137	0.0330049	0.0316537	0.10288	0.220869	0.18259	0.18259	0.181074	0.18259	0.18259	0.181074	-0.0071639	-0.00590023	-0.063415	-0.139232	-0.140058	-0.140058	-0.140058	-0.140881	-0.139232	-0.138402	-0.0623089	-0.063415	-0.0645172	-0.0645172	-0.063415	-0.063415	-0.063415	-0.0233596	-0.0257945	-0.0257945	-0.110537	-0.110537	0.0853692	0.0853692	0.0853692	0.0853692	0.0853692	0.150466	0.15197	0.150466	0.204106	0.204106	0.017916	0.0192381	0.2561	0.2561	0.298864	0.181121
0.0154923	-0.0994844	-0.0994844	-0.158121	-0.158121	-0.142114	-0.142114	-0.0762516	-0.10036	-0.0702035	0.124772	0.123318	0.123318	0.160529	0.160529	0.174303	0.212427	0.0948463	0.0948463	0.159038	-0.0463122	-0.0463122	-0.0463122	-0.0711879	-0.0711879	-0.0791312	-0.1021	-0.1021	-0.101232	-0.159364	-0.137013	-0.137013	-0.0682228	-0.0682228	-0.0682228	-0.093086	-0.093086	-0.0921824	-0.0692151	-0.0330077	0.0882569	0.0908714	-0.0175165	-0.0199891	0.0787095	0.0787095	0.0787095	0.0773237	0.0445462	0.000939994
0.0166688	0.0345018	0.033198	0.033198	0.033198	0.11245	0.111005	0.108124	0.108124	-0.0271841	-0.0271841	-0.0644693	-0.0644693	-0.0644693	-0.00262606	-0.0656686	-0.0321749	-0.0321749	-0.0299125	-0.0299125	-0.0299125	-0.0299125	0.00716027	0.00716027	-0.0806194	-0.0806194	-0.109015	-0.109015	-0.110718	0.0786578	0.192271	0.195296	0.149906	0.149906	0.14842	0.14842	0.14842	0.149906	0.152882	-0.062598	-0.112393	-0.0854397	-0.00425797	-0.0044291	-0.0044291	0.175935	0.227858	0.341378	0.338515	0.338515
0.0160525	-0.173323	-0.107636	-0.106671	-0.106671	-0.105703	-0.105703	-0.0453351	-0.0429912	-0.044165	-0.0453351	-0.0465015	-0.127132	-0.128019	-0.104562	0.167923	0.167923	0.0840827	0.131786	0.133279	0.131786	0.131786	0.183716	0.183716	0.147076	-0.1186	-0.1186	-0.116753	-0.145052	-0.145867	-0.145867	-0.145867	-0.171927	-0.171927	-0.171927	-0.171927	-0.105703	0.0483341	0.046948	0.0467523	0.0481384	0.0939967	0.0906789	0.0904748	0.0904748	0.0888201	-0.0202713	-0.154002	-0.15478	-0.15467
0.0163975	-0.0200555	-0.0200555	0.0757879	0.0784777	-0.0709221	-0.0700109	-0.0709221	-0.0709221	0.0798271	0.0784777	0.0798271	0.0811795	-0.0156733	-0.0178721	-0.0178721	0.0771313	0.0784777	0.0784777	-0.0718295	-0.0709221	-0.0718295	-0.072733	-0.0718295	0.0101537	0.0113366	-0.0690958	-0.0700109	-0.0690958	-0.0354515	-0.036488	-0.0354515	-0.0354515	-0.036488	-0.106909	0.0219219	0.0600575	0.0585655	0.215381	0.218406	0.216893	0.212146	0.210422	0.210422	0.210422	0.0239452	0.127348	0.32559	0.160783	0.108279
0.01741	-0.0159496	-0.0159496	-0.0159496	-0.0159496	-0.0159496	-0.0159496	-0.0159496	-0.0159496	-0.0159496	-0.0159496	-0.0959803	-0.0959803	-0.0959803	-0.0159496	-0.0159496	-0.0159496	0.0867451	0.0867451	0.0867451	0.0867451	0.0867451	0.0867451	0.0867451	-0.0159496	-0.0159496	-0.0159496	-0.0959803	-0.0959803	-0.0959803	-0.0959803	-0.0159496	-0.0159496	0.0867451	0.0867451	0.0867451	0.0867451	0.0867451	0.0867451	0.0867451	0.0867451	-0.0159496	-0.0159496	-0.0959803	-0.0959803	-0.0959803	-0.0959803	-0.0959803	-0.0959803	-0.0959803
0.0166162	0.0878369	-0.00763799	-0.00763799	-0.00763799	-0.00763799	-0.00763799	-0.00763799	-0.00763799	-0.00763799	-0.00763799	-0.00763799	-0.00763799	-0.00763799	-0.00763799	-0.00763799	-0.00763799	-0.00763799	-0.00763799	-0.00763799	-0.00763799	-0.00763799	-0.00763799	-0.00763799	-0.00763799	-0.00763799	-0.00763799	-0.00763799	-0.00763799	-0.00763799	-0.00763799	-0.00763799	-0.00763799	-0.00763799	-0.00763799	-0.00763799	-0.00763799	-0.00763799	-0.00763799	-0.00763799	-0.00763799	-0.00763799	-0.00763799	-0.00763799	-0.00763799	-0.00763799	-0.00763799	-0.00763799	-0.00763799	-0.00763799
0.0162567	5.55112e-17	5.55112e-17	5.55112e-17	5.55112e-17	5.55112e-17	5.55112e-17	5.55112e-17	5.55112e-17	5.55112e-17	5.55112e-17	5.55112e-17	5.55112e-17	5.55112e-17	5.55112e-17	5.55112e-17	5.55112e-17	5.55112e-17	5.55112e-17	5.55112e-17	5.55112e-17	5.55112e-17	5.55112e-17	5.55112e-17	5.55112e-17	5.55112e-17	5.55112e-17	5.55112e-17	5.55112e-17	5.55112e-17	5.55112e-17	5.55112e-17	5.55112e-17	5.55112e-17	5.55112e-17	5.55112e-17	5.55112e-17	5.55112e-17	0.34486	0.34486	0.34486	0.34486	0.34486	0.34486	0.34486	0.34486	0.34486	0.34486	5.55112e-17	5.55112e-17
0.0145871	-0.118268	-0.118268	-0.118268	-0.118268	-0.118268	-0.118268	-0.118268	-0.118268	-0.118268	-0.118268	-0.118268	-0.118268	-0.118268	-0.118268	-0.0459902	-0.0459902	-0.0459902	-0.0459902	0.0494846	0.287634	0.405216	0.405216	0.405216	0.405216	0.287634	0.287634	0.287634	0.507795	0.408515	0.167914	0.0526853	0.0526853	0.0526853	0.0526853	0.0526853	0.0526853	0.0526853	-0.118268	-0.118268	-0.061442	-0.061442	-0.061442	-0.061442	-0.061442	-0.061442	-0.061442	-0.061442	0.0328151	0.271711
0.013606	-0.213684	-0.213684	-0.213684	-0.213684	-0.213684	-0.213684	-0.213684	-0.213684	-0.213684	-0.213684	-0.213684	-0.213684	-0.213684	-0.162771	0.0049814	0.0049814	0.119768	0.360713	0.460638	0.460638	0.460638	0.460638	0.460638	0.360713	0.119768	0.119768	0.0049814	-0.162771	-0.213684	-0.213684	-0.213684	-0.213684	-0.213684	-0.213684	-0.213684	-0.213684	-0.213684	-0.213684	-0.213684	-0.213684	-0.213684	-0.213684	-0.213684	-0.213684	-0.213684	-0.213684	-0.213684	-0.162771	0.0049814
0.0152807	-0.00722337	-0.00722337	-0.00722337	-0.00722337	-0.00722337	-0.00722337	-0.00722337	-0.00722337	-0.00722337	-0.00722337	-0.00722337	-0.00722337	-0.00722337	-0.00722337	-0.00722337	-0.00722337	-0.00722337	-0.00722337	-0.00722337	-0.00722337	-0.00722337	-0.00722337	-0.00722337	-0.00722337	-0.00722337	-0.00722337	-0.00722337	-0.00722337	-0.00722337	-0.00722337	-0.00722337	-0.00722337	-0.00722337	-0.00722337	-0.00722337	-0.00722337	-0.00722337	-0.00722337	-0.00722337	-0.00722337	-0.00722337	0.0818474	0.0818474	0.0818474	0.0818474	0.0818474	0.0818474	0.0818474	0.0818474
0.0176752	0.153684	0.196164	0.239466	0.196164	0.110881	0.110881	0.0701143	0.123071	0.0818272	0.0423933	0.00619952	-0.0285049	-0.060443	-0.060443	-0.0895119	-0.115704	-0.139091	-0.139091	-0.139091	-0.159533	-0.139397	-0.139397	-0.116048	-0.116048	-0.116048	-0.116048	-0.116048	-0.116048	-0.116048	-0.090278	-0.116391	-0.0898953	-0.116048	-0.116048	-0.0898953	-0.0608664	-0.0285049	-0.0974493	-0.0974493	-0.0974493	-0.0692227	-0.0692227	0.0328661	0.0328661	0.0328661	0.0328661	0.0323415	0.124236	0.124236
0.0155341	-0.0505955	0.0165564	0.0535019	0.0535019	0.134558	0.0535019	0.0931509	0.0931509	0.134558	0.08138	0.08138	-0.0285364	-0.0280815	0.0428586	-0.0280815	0.00608541	-0.0280815	-0.0594533	-0.142574	-0.0879473	-0.0879473	-0.0594533	-0.0883227	-0.136714	-0.136714	-0.156878	-0.156878	-0.156878	-0.106736	-0.13003	-0.0505955	-0.0505955	-0.0505955	-0.0505955	-0.0183952	-0.0879473	-0.120194	-0.0366392	0.0719678	0.071418	-0.0366392	-0.0672552	-0.0366392	-0.00319647	0.0719678	0.168227	0.309096	0.223433	0.136898
0.0150856	0.141882	-0.000491169	0.0311577	0.0311577	0.0316171	-7.1134e-05	-7.1134e-05	-7.1134e-05	0.0311577	0.0655881	0.1026	0.1026	0.0655881	-0.000491169	-0.0296452	-0.0555077	-0.0785773	-0.0555077	-0.0555077	-0.0785773	-0.0989914	-0.0989914	-0.116928	-0.116928	-0.116928	-0.116928	-0.116928	-0.13259	-0.146192	-0.146192	-0.146192	-0.146192	-0.116695	-0.0779726	-0.0288859	-0.0288859	-7.1134e-05	-7.1134e-05	0.000349675	0.00161675	0.00289077	0.146933	0.106862	0.106327	0.0700842	0.0256898	0.0261445	0.0601583	0.176622
0.01584	-0.0791386	-0.0791386	-0.0791386	-0.105327	-0.0504172	-0.0499982	-0.0499982	-0.0491579	-0.0491579	-0.0487365	-0.0169827	-0.0169827	-0.0169827	-0.0169827	-0.0491579	-0.0179033	0.016552	0.0917697	0.0917697	0.0912115	0.0912115	0.0917697	0.132867	0.218467	0.175297	0.132867	0.0917697	0.0525268	0.0917697	0.132867	0.132867	0.174702	0.174702	0.261139	0.385909	0.458837	0.459308	0.424131	0.424131	0.386987	0.459778	0.424638	0.460247	0.347736	0.220271	0.13461	0.13461	0.135192	0.222075
0.0160424	-0.0505889	-0.0795109	-0.0795109	-0.112957	-0.135373	-0.112957	-0.112957	-0.0593267	-0.028365	-0.028365	0.041825	0.041825	0.0805948	0.176005	0.207166	0.0207733	0.0979105	0.0577076	0.0577076	0.0577076	-0.0146316	0.0202704	0.0202704	-0.0146316	0.0304303	0.175409	0.0917355	0.0523776	0.0152747	0.0523776	0.0523776	0.0152747	-0.0192558	-0.0877763	-0.135373	-0.112957	-0.0874066	-0.0593267	-0.027915	-0.0274642	0.00638664	0.00638664	0.0817012	0.263651	0.306292	0.424888	0.459377	0.459377	0.423879
0.0167422	-0.13198	-0.152788	-0.171328	-0.171328	-0.12541	-0.12541	-0.101113	-0.101113	-0.0739795	-0.0739795	-0.0439623	-0.0110984	-0.0110984	-0.0110984	0.0239635	0.0239635	0.102074	0.14382	0.14382	0.186649	0.229942	0.186649	0.186649	0.186649	0.14382	0.102074	-0.0110984	-0.0439623	-0.0739795	-0.101113	-0.146984	-0.12541	-0.0739795	-0.0110984	0.0244747	0.0625091	0.0625091	0.103783	0.146175	0.146764	0.146764	0.0929965	-0.09643	-0.121232	-0.143286	-0.143286	-0.0967944	-0.0699885	-0.0978829
0.0166409	0.0399134	0.0399134	0.120108	0.120108	0.120108	0.0788424	0.120108	0.16205	0.0782814	0.0782814	0.0388475	0.0782814	0.00215392	-0.101367	-0.0731801	-0.0731801	-0.101367	-0.127023	-0.101738	-0.127023	-0.127023	-0.149539	-0.101367	0.00215392	-0.0325133	-0.0325133	0.00215392	0.0788424	0.0393802	0.0393802	0.0788424	0.0788424	0.077721	0.077721	0.118943	0.204655	0.290564	0.332021	0.279395	0.321796	0.362538	0.362538	0.280574	0.237718	0.194421	0.109067	0.0293203	-0.072356	-0.0325133
0.0176368	0.0174131	-0.0165915	-0.0165915	-0.0472877	-0.0472877	-0.0165915	-0.0472877	-0.0472877	-0.0472877	-0.0751005	0.0164445	0.0164445	0.05259	0.05259	0.05259	0.05259	0.0911262	0.0911262	0.05259	0.05259	-0.0170372	-0.0476936	-0.0751005	-0.100059	-0.100059	-0.122263	-0.141865	-0.141865	-0.0997313	-0.046881	-0.0161451	0.0174131	0.0169284	-0.0258433	0.00686485	0.00686485	0.0428026	0.0073385	-0.0557003	-0.0826739	-0.127963	-0.146874	-0.127683	-0.0739979	-0.0990735	-0.0739979	-0.0743662	-0.0464735	0.0541495
0.0177474	-0.0787063	-0.0787063	-0.0787063	-0.0787063	-0.0787063	-0.0787063	-0.0787063	-0.0787063	-0.0787063	-0.0787063	-0.0787063	-0.0787063	-0.0787063	-0.0787063	0.118059	0.118059	0.118059	0.118059	0.118059	0.118059	0.118059	0.118059	0.118059	0.118059	-0.0787063	-0.0787063	-0.0787063	-0.0787063	-0.0787063	-0.0787063	-0.0787063	-0.0787063	-0.0787063	-0.0787063	-0.0787063	-0.0787063	-0.0787063	-0.0787063	-0.0787063	-0.0787063	-0.0787063	-0.0787063	-0.0787063	0.00902705	0.00902705	0.00902705	0.00902705	0.00902705	0.00902705
0.0185154	-0.0981337	-0.0981337	-0.0981337	-0.0981337	-0.0981337	-0.0981337	-0.0981337	-0.0981337	-0.0981337	-0.0981337	-0.0981337	-0.0981337	-0.0981337	-0.0981337	-0.0981337	-0.0981337	-0.0259068	-0.0259068	0.184042	0.307209	0.307209	0.307209	0.307209	0.307209	0.307209	0.307209	0.284588	0.284588	0.0502762	0.161954	0.161954	0.161954	0.161954	0.161954	0.161954	0.161954	0.0694434	0.0694434	0.0694434	-0.0981337	-0.0981337	-0.0981337	-0.0981337	-0.0981337	-0.0981337	-0.0981337	-0.0981337	-0.0981337	-0.0981337
0.0182006	0.165438	0.165438	0.291829	0.291829	0.291829	0.0531189	0.0531189	0.0531189	0.0531189	0.0531189	-0.0451643	-0.0451643	-0.119128	-0.119128	-0.119128	-0.119128	-0.119128	-0.119128	-0.119128	-0.119128	-0.119128	-0.119128	-0.119128	-0.119128	-0.119128	-0.119128	-0.0472128	-0.0472128	-0.0472128	0.0479138	0.0479138	0.0479138	0.0479138	0.0479138	0.0479138	0.0479138	-0.0472128	-0.0472128	-0.0472128	-0.119128	-0.119128	-0.119128	-0.119128	-0.119128	-0.119128	-0.119128	-0.119128	-0.119128	-0.119128
0.019909	-0.0391179	0.0586769	0.0586769	0.0586769	0.0586769	0.0586769	0.0586769	0.0586769	0.0586769	0.0586769	0.0586769	-0.0391179	-0.0391179	-0.0391179	-0.0391179	-0.0391179	-0.0391179	-0.0391179	-0.0391179	-0.0391179	-0.0391179	-0.0391179	-0.0391179	-0.0391179	-0.0391179	-0.0391179	-0.0391179	-0.0391179	-0.0391179	-0.0391179	-0.0391179	-0.0391179	-0.0391179	-0.0391179	-0.0391179	-0.0391179	-0.0391179	-0.0391179	-0.0391179	-0.0391179	-0.0391179	-0.0391179	-0.0391179	-0.0391179	-0.0391179	-0.0391179	-0.0391179	-0.0391179	-0.0391179
0.0203592	-0.0815704	-0.0518344	-0.0815704	-0.0815704	-0.0815704	-0.0813462	-0.0813462	-0.0189748	-0.0813462	-0.0813462	-0.0813462	-0.108223	-0.0515873	-0.0189748	0.0163634	0.0938276	0.135791	0.0541893	0.0541893	0.0941515	0.135791	0.178557	0.135791	0.135791	0.0941515	0.0163634	0.0160733	0.0538807	0.135791	0.0541893	0.0941515	0.135791	0.0941515	0.0941515	0.0941515	0.178557	0.135791	0.135791	0.135456	0.135456	0.0938276	0.0538807	0.0938276	0.0538807	0.136126	0.054498	0.0944754	0.054498	0.0166537
0.0203537	-0.0396796	-0.00806308	-0.00806308	0.0262842	-0.00806308	-0.0396796	-0.0406076	-0.0415328	-0.0415328	-0.0424554	-0.0100885	-0.0701459	-0.0701459	-0.0959275	-0.0701459	-0.0100885	-0.0100885	0.0240956	0.0608238	0.0997907	0.0985625	0.0985625	0.0985625	0.139306	0.0997907	0.0240956	0.0251887	-0.0406076	-0.0406076	-0.0406076	-0.0693082	-0.00907708	0.0251887	0.0619909	0.0608238	0.0631602	0.103486	0.103486	0.0643315	0.0273822	0.0643315	-0.00704649	-0.038749	-0.0676247	-0.0676247	-0.0693082	-0.070981	-0.070981	-0.0424554
0.0178548	-0.0570257	-0.0570257	-0.0570257	-0.0570257	-0.0570257	-0.0573739	-0.0573739	-0.0573739	-0.0269562	-0.0573739	0.0140258	0.0140258	0.0140258	0.0140258	0.0507777	0.0507777	0.0507777	0.0507777	0.0140258	0.0507777	0.0507777	0.0507777	0.0507777	0.0507777	0.0140258	0.0507777	0.0507777	0.0507777	0.131295	0.0900032	0.131295	0.174133	0.262499	0.349227	0.390125	0.253484	0.253484	0.156429	0.114156	0.243927	0.287827	0.243927	0.155912	0.113158	0.0727052	0.164739	0.164739	0.305624	0.305624
0.018819	0.128191	0.171104	0.0760487	0.117015	0.117015	0.0760487	0.0760487	0.00085724	0.00085724	-0.0633452	-0.143049	-0.12184	-0.0910094	-0.0910094	-0.0910094	-0.0910094	-0.115747	-0.0633452	-0.0633452	-0.0327082	0.0867427	0.0102488	0.0102488	0.0102488	0.0102488	0.0102488	0.0102488	-0.0554971	-0.0554971	-0.0554971	-0.0554971	-0.0240738	-0.0240738	-0.0240738	-0.0633452	-0.0327082	0.0760487	0.203198	0.290831	0.333528	0.290831	0.290831	0.333528	0.290831	0.344629	0.302293	0.171104	0.0472883	-0.0240738
0.0218997	-0.00360088	-0.00360088	-0.00360088	-0.00360088	0.0315324	-0.00360088	-0.0360208	-0.00360088	0.0315324	0.0315324	0.0315324	0.0315324	0.0315324	0.0315324	-0.00493952	-0.00493952	-0.00493952	-0.0372486	-0.0667181	-0.0656039	-0.0360208	-0.00360088	-0.00360088	0.0329789	0.0329789	0.0329789	0.0706857	0.0722276	0.112131	0.15201	0.0597306	0.0989975	0.184128	0.14173	0.143391	0.0519434	0.0549448	0.0923667	0.0534423	0.0534423	0.145055	0.0642931	-0.00915391	0.0241176	0.225481	0.363943	0.360759	0.321374	0.321374
0.023172	0.0895773	0.0515553	0.0161374	0.0161374	0.0161374	-0.016447	-0.0460832	0.0161374	-0.0794174	-0.0794174	-0.016447	0.0161374	0.0161374	-0.016447	-0.016447	-0.016447	-0.016447	-0.0727585	-0.00799362	-0.00799362	-0.00799362	-0.0384258	-0.00799362	0.0253666	0.0253666	0.0253666	0.0253666	0.0615106	0.0615106	0.0615106	0.0615106	0.0615106	0.100176	0.0161374	0.0161374	0.0515553	0.0515553	0.0515553	0.0515553	0.129853	0.215208	0.302884	0.215208	0.314531	0.35727	0.314531	0.35727	0.35727	0.35727
-0.00588644	-0.0649011	-0.119744	-0.119744	-0.119744	-0.0977444	-0.0972351	-0.0972351	-0.00446144	-0.00446144	-0.0358151	-0.0051746	0.0772136	0.0772136	0.0772136	0.0398245	0.0390368	0.0763744	0.0763744	0.0763744	0.0763744	0.0390368	0.0390368	0.0390368	0.0390368	0.0390368	0.0390368	0.00421271	-0.027879	-0.0571269	-0.027879	-0.027879	-0.027879	-0.027879	0.0390368	-0.0364666	-0.0051746	0.0296638	0.0296638	0.0663706	0.0296638	0.0296638	0.0296638	0.0663706	-0.00446144	0.116777	0.116777	0.0763744	0.0763744	0.0390368
-0.0125034	-0.0125034	-0.0125034	-0.0125034	-0.0462236	-0.0125034	-0.0125034	0.0243908	0.0243908	0.0631327	0.0631327	0.103826	0.146582	0.105012	0.147191	0.105012	0.0642694	-0.0115011	-0.0115011	-0.0452995	-0.112139	-0.136574	-0.158574	-0.112875	-0.137231	-0.112875	-0.112875	-0.112875	-0.0856863	-0.0556188	0.023854	0.023854	-0.0551689	-0.164457	-0.164457	-0.182845	-0.182845	-0.182845	-0.198923	-0.164457	-0.119622	-0.0931934	-0.0222227	0.0631327	0.103826	0.103826	0.103826	0.103826	0.103826	-0.0120025
0.167783	0.167783	0.210859	0.210859	0.210859	0.167783	0.0850504	0.0468285	-0.0229186	0.0109597	0.0113021	0.0113021	-0.0530446	-0.0530446	-0.0806475	-0.0806475	-0.0806475	-0.0809064	-0.0809064	-0.128135	-0.12834	-0.128135	-0.127931	-0.127931	-0.128135	-0.147757	-0.147757	-0.147757	-0.147576	-0.128135	-0.105903	-0.0811651	-0.0229186	-0.118726	-0.0952984	-0.0952984	-0.0690549	-0.0399237	0.0265213	0.063848	0.0265213	-0.00823969	-0.069326	0.0464615	0.0102757	0.0102757	0.0102757	-0.0232333	-0.0816816	-0.128748
-0.0643131	-0.0335824	-0.0335824	-0.0335824	0.000912753	-0.000196642	-0.000196642	0.0368514	0.0368514	0.076228	0.076228	0.076228	0.117509	0.117509	0.0368514	0.0368514	0.0368514	-0.000196642	-0.0346066	-0.0661852	-0.0661852	-0.094848	-0.120605	-0.0661852	-0.0346066	-0.0346066	-0.0346066	-0.000196642	-0.000196642	-0.000196642	-0.000196642	-0.000196642	0.0380381	0.000912753	0.000912753	0.118813	0.291517	0.2512	0.294149	0.295463	0.20003	0.104167	0.10288	0.10288	0.0622096	-0.0459844	-0.150931	-0.152205	-0.152205	-0.106609
0.118019	0.0307353	0.0672182	-0.0346857	-0.00364368	-0.0346857	-0.0881946	-0.0885662	-0.111097	-0.111097	-0.111097	-0.026172	-0.0551643	-0.026172	-0.0551643	-0.026172	-0.026172	0.0402685	0.0774059	0.0774059	0.0774059	0.0774059	0.0774059	0.0774059	0.0774059	0.0402685	0.0402685	-0.026172	-0.0812963	-0.0812963	-0.0551643	-0.0812963	-0.111097	-0.153292	-0.136492	-0.136492	-0.117321	-0.095589	-0.095589	-0.095589	-0.117321	-0.117321	-0.0885662	-0.026172	-0.026172	0.00567296	0.00567296	0.00567296	0.00567296	0.00567296
-0.0881586	-0.0881586	-0.0881586	-0.114229	-0.0594252	-0.0594252	-0.0594252	-0.0594252	-0.0276429	-0.0279503	-0.0279503	-0.0279503	0.00663821	0.0835867	0.0835867	0.0835867	0.0835867	0.125019	0.0835867	0.0835867	0.0835867	0.0835867	0.044038	-0.0279503	-0.0885389	-0.0597058	-0.0279503	-0.0597058	-0.0279503	-0.0279503	-0.0279503	-0.0676325	-0.127036	-0.172361	-0.172361	-0.188416	-0.172361	-0.133034	-0.109377	-0.109261	-0.0827377	0.0239931	0.113884	0.211326	0.254936	0.254936	0.167802	0.0835867	0.00680462	0.00663821
0.0213793	-0.0428965	-0.0428965	-0.0121645	-0.0121645	-0.0436514	-0.0436514	-0.0717751	-0.0966771	-0.0966771	-0.0440282	-0.0134068	0.0204797	-0.0129932	-0.0129932	-0.0129932	0.0204797	0.056605	0.056605	0.0951089	0.056605	0.0204797	0.0200306	0.0561231	0.135072	0.177058	0.219983	0.177058	0.177058	0.135072	0.00997941	0.00997941	-0.0226472	-0.0866639	-0.130567	-0.1487	-0.164546	-0.164546	-0.164546	-0.164546	-0.103427	-0.103427	-0.0793401	-0.0134068	0.0200306	0.0561231	0.0200306	0.0204797	0.0204797	0.0204797
-0.00794989	-0.00794989	0.0263833	0.102471	0.103115	0.103115	0.103115	0.103759	0.103759	0.0645155	0.0275274	0.0275274	-0.0385422	-0.0932523	-0.116737	-0.0936447	-0.067767	-0.068204	-0.068204	-0.0395093	-0.00742131	-0.0390261	-0.0390261	-0.0390261	-0.0390261	-0.0390261	-0.067767	-0.067767	-0.0390261	-0.0390261	-0.068204	-0.0395093	-0.101069	-0.101069	-0.101069	-0.16485	-0.16485	-0.16485	-0.17928	-0.17928	-0.17928	-0.191781	-0.160227	-0.160227	-0.160227	-0.117085	-0.0940363	-0.0940363	-0.0395093	-0.068204
0.0198819	-0.0441789	0.0204166	0.0950734	0.0950734	0.0565543	0.0565543	-0.0130658	-0.0130658	0.0204166	0.0204166	0.0204166	-0.0441789	-0.0968188	-0.0719225	-0.0437305	-0.0130658	0.0204166	0.0209519	-0.0125727	-0.0125727	-0.0125727	-0.0125727	-0.0125727	-0.0432815	-0.0715183	-0.0964577	-0.118648	-0.118968	-0.118968	-0.118968	-0.118968	-0.190245	-0.190245	-0.190245	-0.211609	-0.203189	-0.181954	-0.181766	-0.168522	-0.153261	-0.135768	-0.0222156	0.0104649	0.0458588	0.178262	0.178262	0.136223	0.136223	0.0956815
-0.0643368	-0.0328546	-0.0328546	0.00138373	0.00138373	-0.0643368	-0.0328546	0.0359621	0.0370713	0.0760631	0.0760631	0.0381825	0.0795831	0.0404106	0.0404106	0.0404106	0.0404106	-0.0309243	-0.0318906	-0.0634553	-0.0625714	-0.0634553	-0.0652158	0.000343719	0.0370713	0.0370713	0.000343719	0.000343719	-0.0338161	-0.0338161	-0.0347753	-0.000694086	-0.0347753	-0.0652158	-0.0652158	-0.0652158	-0.126509	-0.100082	-0.0985281	-0.0985281	-0.0985281	-0.0985281	-0.070483	-0.152907	-0.131301	-0.0498918	0.108346	0.147814	0.231197	0.273997
0.0862158	0.0862158	0.0477935	0.011867	0.0567384	0.0567384	-0.0213071	-0.0515866	-0.0515866	-0.0515866	-0.051897	-0.051897	-0.051897	-0.109055	-0.134716	-0.156537	-0.0912143	-0.0649894	-0.0043041	-0.0043041	-0.0043041	0.030335	0.0676068	0.201814	0.255856	0.266257	0.222582	0.178713	0.222112	0.265787	0.265787	0.309075	0.265787	0.16848	0.16848	-0.0046623	-0.0717289	-0.04358	-0.04358	-0.0124992	0.0580891	0.0214481	0.0584978	0.148661	0.191475	0.288993	0.382909	0.382909	0.255856	0.168941
0.140401	0.238834	0.112444	0.00311205	-0.0279447	-0.0561029	-0.0561029	-0.0813842	-0.0813842	-0.0813842	-0.0813842	-0.0813842	-0.0813842	-0.0813842	-0.0561029	-0.0279447	0.00311205	0.036998	0.036998	0.036998	0.036998	0.036998	0.036998	0.036998	0.036998	0.0735382	0.112624	0.112624	0.112624	0.112624	0.112624	0.0618876	0.062055	0.062055	0.0263042	-0.0368967	-0.0886843	-0.0886843	-0.0370265	0.0618876	0.100094	0.195832	0.195638	0.195638	0.238834	0.238834	0.282263	0.282263	0.238834	0.153312
-0.0385296	-0.0388966	-0.0930673	-0.123473	-0.123726	-0.123726	-0.123726	-0.10179	-0.10179	-0.0193854	0.127667	0.127667	0.169322	0.270182	0.313193	0.0119241	0.0475243	0.0119241	0.0479761	0.0123448	-0.0508279	-0.0206391	-0.0508279	-0.0508279	-0.0784904	0.184884	0.184884	0.184884	0.184363	0.101572	0.0260902	-0.0079612	-0.0079612	-0.0392632	-0.0392632	-0.0392632	-0.0677295	-0.0677295	-0.0933646	-0.0933646	-0.0677295	-0.0677295	-0.0677295	-0.0677295	-0.0677295	-0.0677295	-0.0677295	-0.0677295	-0.0677295	-0.0677295
-0.0554631	-0.0554631	-0.0238381	-0.0238381	-0.0238381	-0.0238381	-0.0238381	-0.0238381	-0.0238381	0.0105818	-0.0238381	-0.0238381	-0.0554631	-0.0554631	-0.0554631	-0.0554631	-0.0554631	0.0105818	0.0482504	0.0111914	0.0482504	0.0875884	0.12878	0.12878	0.12878	0.171301	0.171301	0.0875884	0.0475989	0.0869013	0.0475989	0.0105818	-0.0238381	-0.091355	-0.12266	-0.144283	-0.122268	-0.122268	-0.122268	-0.122268	-0.0978649	-0.0706135	-0.0404681	0.0769321	0.171301	0.214553	0.300676	0.203021	0.246402	0.246402
0.0170598	0.0176058	0.0170598	0.0170598	0.0170598	0.0915858	0.0531422	0.0531422	0.0915858	0.0915858	0.0915858	0.0525573	0.0165144	-0.0168901	0.0165144	-0.0168901	-0.0168901	-0.0168901	-0.0752392	-0.100151	-0.0752392	-0.0752392	-0.0752392	-0.0752392	-0.100151	-0.122328	-0.14192	-0.15911	-0.122001	-0.099782	-0.122001	-0.099782	-0.147243	-0.147243	-0.147243	-0.147243	-0.082896	-0.082896	-0.128697	-0.147519	-0.147519	-0.164004	-0.100151	-0.100151	-0.0748262	-0.0163876	-0.10663	-0.0824961	-0.0555506	-0.0555506
-0.0893439	-0.144889	-0.122361	-0.0689045	-0.0373511	-0.00345747	-0.00345747	-0.00345747	-0.00345747	-0.00345747	-0.00345747	0.124629	0.125292	0.0445102	0.00724778	0.0445102	0.00724778	0.00724778	0.00724778	0.00724778	0.0445102	0.00724778	0.00667932	0.00667932	0.0432977	0.00667932	0.00667932	0.00667932	0.0439037	0.0439037	0.0833644	0.0833644	-0.00345747	-0.0767574	-0.22341	-0.223573	-0.223573	-0.223573	-0.233186	-0.233186	-0.248462	-0.223573	-0.208895	-0.156528	0.0432977	0.0061115	0.0432977	0.0432977	0.0432977	0.0432977
0.0411318	0.0411318	-0.0595423	-0.0600065	-0.0299771	0.00279436	-0.0299771	-0.0294678	-0.0294678	-0.0682197	-0.101817	-0.0150188	0.096102	0.137316	0.0567068	0.0567068	0.0554859	-0.0259622	-0.0259622	0.0178461	0.065294	-0.00755692	-0.0399918	-0.0399918	-0.00755692	0.0276153	-0.00755692	0.0764987	0.0764987	0.158823	0.20176	0.20176	0.11688	-0.00755692	-0.0399918	-0.146893	-0.146893	-0.21188	-0.201077	-0.22116	-0.21172	-0.21172	-0.21172	-0.18439	-0.151983	-0.0482736	-0.016604	0.202449	0.159501	0.159501
0.054233	0.0547731	0.094911	0.136668	0.179487	0.22275	0.265813	0.167138	0.124562	0.166545	0.123402	0.0415091	0.0415091	-0.0304359	-0.0623733	-0.0918274	-0.141349	-0.134932	-0.134302	-0.155537	-0.17453	-0.17453	-0.191161	-0.191161	-0.191161	-0.17453	-0.17453	-0.17453	-0.17502	-0.156372	-0.156372	-0.196138	-0.213565	-0.228002	-0.217025	-0.247611	-0.239883	-0.239883	-0.239883	-0.247611	-0.247611	-0.204303	-0.185021	-0.117989	-0.117989	-0.021234	0.0141852	0.0520764	0.0520764	0.0526149
0.0880451	0.0133422	-0.0856021	-0.0585847	-0.0191547	0.0144276	0.0506643	0.0144276	-0.0503726	-0.0196548	0.0500819	0.0886613	0.140424	0.0596452	0.0590541	0.022261	-0.0119295	-0.0119295	0.0228137	0.0228137	-0.103922	-0.103922	-0.0790276	-0.0512816	-0.0512816	-0.0512816	-0.0512816	-0.0512816	-0.0794363	-0.104287	-0.0433275	-0.071849	-0.0975027	-0.181765	-0.181765	-0.167449	-0.210238	-0.200435	-0.189039	-0.189039	-0.189039	-0.189039	-0.189039	-0.132194	-0.132194	-0.132194	-0.0428612	-0.0714276	-0.0971254	-0.0710055
0.279236	0.236159	0.194632	0.154102	0.00844907	0.00844907	-0.021706	-0.0490056	-0.0129201	-0.0129201	-0.0664028	-0.0664028	-0.0670215	-0.109911	-0.110392	-0.0906197	-0.0431476	-0.0431476	-0.0431476	-0.0431476	-0.0431476	-0.0431476	-0.01521	-0.01521	0.0155806	0.0164154	-0.0424602	-0.0424602	-0.0424602	-0.0746815	-0.074086	-0.074086	-0.0957897	-0.136358	-0.150383	-0.16282	-0.120686	-0.120686	-0.102329	-0.0490056	-0.021706	-0.021706	-0.021706	0.126962	0.126962	0.126962	-0.0490056	-0.0490056	-0.0490056	-0.0503421
0.178687	0.13706	0.0236087	0.0236087	0.0591085	0.0591085	-0.0190987	-0.0481755	-0.0190987	-0.0190987	-0.0743952	-0.0743952	-0.0481755	-0.0481755	-0.0743952	-0.0743952	-0.00982199	-0.00982199	-0.0397574	-0.0397574	-0.00982199	0.0583877	0.0229386	0.0229386	0.0229386	0.0229386	0.0229386	0.0229386	0.0583877	0.0583877	0.0229386	-0.0978253	-0.0743952	-0.0743952	-0.124327	-0.124327	-0.124327	-0.0817091	-0.0817091	-0.0812383	-0.0812383	-0.0184997	-0.0476327	-0.0476327	0.0236087	0.0236087	0.0236087	-0.00920623	-0.0391977	-0.0397574
-0.0175909	-0.0175909	0.0162423	0.0527913	0.0532769	0.0537629	0.0537629	0.0922868	0.0922868	0.0537629	-0.0159233	-0.0159233	-0.0163409	-0.0474045	-0.047784	-0.0481631	-0.0171747	-0.0474045	-0.0163409	0.0171475	0.0532769	0.0532769	-0.0560629	-0.114085	-0.114085	-0.114085	-0.134922	-0.135172	-0.135422	-0.135422	-0.173679	-0.141332	-0.0743252	0.0289093	0.0289093	0.0289093	0.0658636	0.10559	0.10559	0.0663597	0.118299	0.0407178	0.0166947	0.0166947	0.0922868	0.0928016	0.0928016	0.0537629	0.0176007	0.0176007
-0.0813359	-0.137315	-0.137315	-0.114796	-0.114243	-0.114243	-0.114243	-0.0607735	-0.0607735	-0.0297851	0.00396818	0.0910449	0.132071	0.0910449	0.050899	0.050899	0.131106	0.0901158	0.0901158	0.0901158	0.050899	0.050899	0.0138817	0.0138817	0.0138817	0.0138817	-0.0523912	-0.0813359	-0.0523912	-0.0523912	-0.0523912	-0.0901539	-0.0901539	-0.0621373	-0.0621373	-0.0621373	-0.0621373	-0.0621373	-0.0895386	-0.114796	-0.0889217	-0.0509846	-0.0509846	-0.0800609	-0.0800609	-0.0800609	-0.0800609	-0.0794211	-0.0509846	-0.0509846
-0.00123836	-0.00102985	-0.00123836	-0.0331456	-0.0331456	-0.0331456	-0.0333356	-0.0335255	-0.0335255	-0.0337153	-0.0337153	-0.0339049	-0.0339049	-0.0339049	-0.0339049	-0.0339049	-0.0339049	-0.0339049	-0.0339049	0.0326472	0.0700523	0.109825	0.109825	0.109825	0.109825	0.109825	0.109825	0.109825	0.109825	0.0700523	0.0326472	-0.123179	-0.123179	-0.10165	-0.10165	-0.123179	-0.123179	-0.0773311	0.0132669	0.128458	0.171399	0.368475	0.368733	0.326606	0.368733	0.447133	0.447133	0.409064	0.368991	0.239576
-0.0175503	0.0182233	0.0182233	-0.0175503	-0.0175503	0.0182233	-0.0600381	-0.0278978	-0.0600381	0.00736614	0.00705666	0.00705666	0.0446105	0.0446105	0.0446105	0.00705666	0.0969354	0.0565077	0.0568438	-0.0175503	-0.0505629	-0.0806783	-0.0804341	-0.0169631	0.0194889	0.0578531	0.0578531	0.0578531	0.0575165	0.0979932	0.18333	0.312991	0.312633	0.270052	0.225867	0.225867	0.269685	0.353414	0.353414	0.429368	0.392582	0.312276	0.269685	0.270052	0.312991	0.27042	0.270052	0.182959	0.139757	0.0976404
[truncated: 15 more columns]

## Sheet: A2345.Phenomenology.pval
0.9037
0.7442
0.7842
0.9711
0.9295
0.8814
0.7365
0.7712
0.8754
0.3338
0.4277
0.5108
0.425
0.625
0.9561
0.8988
0.3687
0.4648
0.879
0.7492
0.7561
0.9219
0.9277
0.6432
0.8762
0.8451
0.591
0.4643
0.4933
0.6055
0.6466
0.7155
0.3611
0.6594
0.5378
0.4144
0.3297
0.1003
0.1014
0.023
0.0037
0.003
0.0004
0.0003
0
0
0.0001
0.0002
0.0001
0
0
0.0001
0.0001
0.0001
0
0.0001
0
0
0
0
0
0
0
0
0

## Sheet: A2345.Phenomenology.conditions.
0.0085421	-0.00429192	0.0167706	0.013041	0.00778785	0.0407281	0.0292849	0.0351503	0.0499751	0.019228	0.0129032	0.0409717	0.000433571	-0.0168616	-0.0168616	-0.0312468	-0.0318307	-0.0262981	-0.0275099	-0.0149418	-0.0162578	-0.0261508	-0.0261508	-0.0274029	-0.0212587	-0.0243563	-0.0243563	-0.0300112	-0.0387857	-0.0506992	-0.0491483	-0.0438177	-0.0438177	-0.0332077	-0.0382499	-0.00802737	0.0245411	0.0181584	0.0493778	0.0474554	0.0483734	0.0145321	0.0161213	0.0136754	0.0302598	0.00894438	-0.0117388	-0.00941833	-0.0315558	-0.0256529
0.00784183	-0.00292876	-0.0100222	0.0118307	0.0126483	0.0242702	0.0094325	0.0173361	-0.00491011	0.0163863	0.0201407	-0.0090481	-0.0139138	-0.0281274	-0.010902	-0.0207265	-0.0124444	-0.0272807	-0.0179438	-0.0102655	-0.0104943	-0.0029794	0.0265565	0.0396847	0.0222288	0.0260318	0.0389792	0.0520402	0.0533239	0.0334576	0.0297494	0.0412999	0.0282268	0.0165732	0.0238953	0.0133481	0.00970646	0.00229626	0.00475994	0.00723061	0.0108165	0.0190604	0.0193285	0.0184841	0.0113479	-0.00913402	-0.00913402	-0.0190572	-0.022743	-0.0320208
0.00735579	-0.0707251	-0.070221	-0.0651041	-0.0611645	-0.0689056	-0.0683925	-0.0759976	-0.0759976	-0.0937858	-0.018072	-0.0136826	-0.00918268	0.0117533	0.00903177	0.00548479	0.0104498	0.0246335	0.0732393	0.141652	0.061331	0.121737	0.113418	0.101324	0.0886192	0.0933916	0.0856185	0.051939	0.00677037	-0.0387469	-0.0748899	-0.0935065	-0.0935065	-0.0967655	-0.0967655	-0.10069	-0.10069	-0.103013	-0.103013	-0.0972322	-0.0972322	-0.107877	-0.107877	-0.0893366	-0.0893366	-0.0774685	-0.0716939	-0.0513502	-0.034608	-0.0143552
0.00702863	-0.0385291	-0.0391516	-0.0301054	-0.0237018	-0.00717273	0.00479803	-0.00455117	0.00159672	0.027423	0.0440505	0.0384979	0.0464823	0.0286581	0.0413575	0.0469714	0.0389081	0.0275078	0.0111341	-0.0177382	-0.0299978	-0.0254183	-0.0353986	-0.0251544	-0.0448658	-0.0601387	-0.0620235	-0.0696028	-0.0620235	-0.0411135	-0.0184739	-0.00361205	0.00770767	0.00580047	0.014121	0.0473849	0.0509922	0.035403	0.0567415	0.0459185	0.0995515	0.0991791	0.1007	0.0728326	0.0703443	0.0396538	0.0564421	0.119422	0.088721	0.126119
0.00692884	-0.0429427	-0.0423179	-0.0316398	-0.0240569	-0.0191618	-0.0191618	-0.0191618	-0.0385238	0.0382502	0.0241243	0.0707759	0.0770725	0.0473326	0.0574025	0.0442086	0.0398548	0.0323486	0.0388235	-0.0389893	-0.0345583	-0.0388287	-0.0294748	-0.034061	-0.0287778	-0.0367865	-0.0272972	-0.0110293	-0.00574492	-0.0118453	-0.0169543	-0.0263789	-0.0234465	0.00282838	-0.0105098	-0.0156575	-0.0187314	-0.0197433	-0.0186466	-0.01823	-0.013159	-0.00210738	-0.0123487	-0.00735079	0.0139875	0.0600418	0.0657872	0.0985753	0.110512	0.132483
0.00685446	0.0209443	0.0285638	0.00840156	0.00919507	0.00924884	0.00251918	-0.00999726	-0.0144216	0.0235064	0.00969499	0.0120257	0.00533376	0.0261602	0.0321182	0.0300098	0.0123751	-0.00397735	0.0128341	-0.0247329	-0.0360307	-0.0307761	-0.0461802	-0.054542	-0.0510657	-0.0440439	-0.0402128	-0.0396386	-0.0554622	-0.0475183	-0.0505905	-0.0527626	-0.045019	-0.0348343	-0.032932	-0.0454249	-0.0416399	-0.00586329	0.00436852	-0.00869151	0.0130979	0.0282383	0.0166879	-0.0163888	-0.0209662	-0.0308306	-0.0297039	-0.0572146	-0.0604858	-0.0330553
0.00661706	-0.00740669	0.0242239	0.03764	0.0210477	0.00835415	0.0102665	0.0147312	0.0219571	0.0367259	0.0198786	-0.0172486	-0.00382871	-0.012512	-0.00561336	-0.00561336	-0.0166538	-0.010196	0.00347974	-0.00507425	0.00647044	0.0175163	-0.0316925	-0.0336259	-0.0420972	-0.0224873	-0.0142519	-0.0297093	-0.0408882	-0.0401142	-0.0450092	-0.0487305	-0.0522951	-0.054438	-0.0473623	-0.0554645	-0.0499221	-0.0374325	-0.0430423	-0.0521483	-0.0450935	-0.0396207	-0.00176088	-0.00100435	0.0133661	0.0056522	-0.0150372	0.0021283	0.011831	0.01102
0.00617008	0.00700245	0.00720644	-0.0269908	-0.0114048	0.0115593	0.00781916	5.09007e-05	0.0114632	-0.0106629	-0.00869684	-0.00719285	0.0138752	0.0397962	0.0459913	0.0392621	0.041288	0.0213329	0.00464112	-0.00257701	-0.0230123	-0.021537	-0.0414376	-0.0468303	-0.0587649	-0.0594429	-0.0664275	-0.0582472	-0.05237	-0.0424067	-0.0320256	-0.0119071	0.00776839	0.0302475	0.0365015	0.114549	0.175731	0.22602	0.208984	0.189444	0.196953	0.172586	0.140973	0.144718	0.145354	0.0561349	0.0321009	0.00728775	0.0431375	0.0421821
0.00627835	-0.00163809	-0.0142274	-0.0111362	-0.017497	-0.0117636	0.000951762	0.017339	0.0353104	0.103855	0.0862676	0.0567866	0.0567866	0.0728736	0.055772	0.00279702	-0.0100419	0.0311488	0.00799095	-0.0600096	-0.0600096	-0.0774245	-0.0720069	-0.0805539	-0.0805539	-0.0573683	-0.0470174	-0.0895299	-0.0879391	-0.0737274	-0.0705747	-0.067312	-0.0585266	-0.0395557	0.0199125	0.0930346	0.157736	0.148507	0.143121	0.0907109	0.128989	0.124486	0.097805	0.0971524	0.0372471	-0.0450311	-0.0717129	-0.064244	-0.0657871	-0.0691011
0.00620134	0.0332661	0.00871247	-0.00916693	-0.022413	-0.00498464	0.00352916	0.0170207	-0.00100208	0.0353758	0.0383458	-0.000598163	0.00487374	-0.00300885	0.0131318	-0.00300781	-0.00588955	-0.0176466	-0.00680926	-0.0187727	-0.030237	-0.0296592	-0.0244148	0.0105948	-0.0106593	-0.00785648	0.00604801	0.0261425	0.00983658	-0.0048207	-0.000792472	-0.00150354	-0.0184544	-0.0341138	-0.0292081	-0.0354108	-0.0348172	-0.0447822	-0.0385599	-0.0263275	-0.0256909	-0.0162925	0.00588782	0.00283415	0.0418248	0.0634294	0.0680594	0.0721988	0.111608	0.109189
0.00620365	-0.00819245	0.0223829	0.0305379	0.0170244	0.0431471	0.0675744	0.0407354	0.0397312	0.0606225	0.0520136	0.0338955	0.00456395	-0.000789409	0.00456395	-0.000789409	-0.0140549	-0.0242622	-0.0189205	-0.0446676	-0.0479717	-0.0630491	-0.0658365	-0.0572038	-0.0601242	-0.0403936	-0.0443952	-0.0517062	-0.0289593	-0.00997646	-0.00489436	0.012566	0.0143553	0.0525213	0.0514713	0.00987894	0.0310655	0.0520484	0.017095	0.0248342	0.0316465	0.0470212	0.0400675	0.0264298	0.0528477	0.0474921	0.0439804	0.0487058	0.0759133	0.0492651
0.00613343	-0.100572	-0.118918	-0.127303	-0.132461	-0.142475	-0.139785	-0.137714	-0.14847	-0.149708	-0.13269	-0.116275	-0.00278923	0.0488208	0.0692893	0.118	0.148147	0.138207	0.204268	0.215707	0.201071	0.198697	0.0794348	0.0470463	0.0746514	0.0604453	0.0808623	0.0885615	0.0182834	-0.0031606	-0.0454852	-0.041771	-0.0654887	-0.0484154	-0.0547716	-0.0689067	-0.0755519	-0.0762322	-0.059219	-0.0585068	-0.0317795	-0.0478149	-0.0640286	-0.0881225	-0.0714319	-0.0618961	-0.0933045	-0.0896347	-0.0951621	-0.0919708
0.0059615	-0.0559849	-0.0559849	-0.0403181	-0.044852	-0.0536177	-0.0545478	-0.0574619	-0.0445609	-0.0486555	-0.0478714	-0.020916	-0.0201943	0.00448294	0.010615	0.0451251	0.0256202	0.0272404	0.113278	0.114482	0.0962982	0.0553792	0.0554479	0.026845	0.0269066	-0.0067257	0.0116097	0.00834641	-0.0623282	-0.0719974	-0.0644593	-0.0570761	-0.0358838	-0.0230664	0.00221165	0.0235647	-0.000491298	-0.00406972	0.14293	0.116587	0.125208	0.152438	0.12591	0.144618	0.0864588	0.0837675	0.120941	0.109025	-0.0245817	0.0247586
0.00535935	-0.00601339	-0.0155634	-0.0383766	-0.0516419	-0.0554264	-0.0717816	-0.07873	-0.0887076	-0.0938795	-0.0563677	0.0578954	0.0514049	0.0937197	0.0937197	0.100082	0.133476	0.103405	0.103405	0.111166	0.00345777	-0.0792274	-0.0751826	-0.078514	-0.0710939	-0.0811586	-0.0899328	-0.0688281	-0.0568253	-0.0648664	-0.0588915	-0.0483194	-0.0579598	-0.061724	-0.063253	-0.0451314	-0.0332208	-0.0441902	-0.0574728	-0.0583589	-0.0583589	-0.0649297	-0.0571859	-0.0649659	-0.0634606	-0.0606521	-0.0736535	-0.0718212	-0.0640371	-0.0577336
0.00518827	-0.0289761	-0.0320607	-0.0216998	-0.00546042	-0.0115772	0.00101816	0.00798758	0.0231443	-0.00327003	0.0284102	0.0354675	0.0497395	0.0518505	0.0321402	0.0212764	0.0129448	0.0232773	0.0025872	0.0142139	-0.026184	-0.0369107	-0.0431296	-0.0443989	-0.0249684	-0.0105618	-0.0113052	-0.0150873	0.0347207	0.0572567	0.0487249	0.0792234	0.0769058	0.0754878	0.0463227	0.035602	0.101872	0.100352	0.0714054	0.0343151	0.0148436	-0.00880868	0.000265012	-0.0105609	-0.0192386	-0.0260746	-0.0474851	-0.0589391	-0.0772257	-0.0742613
0.00529633	0.00710708	0.00263907	0.00187908	0.00427583	0.00088302	-0.00416514	-0.0018509	0.00154658	-0.0151946	-0.0151946	-0.0273402	0.0042974	0.0165336	0.021071	0.00672246	0.0353543	0.0222355	-0.00309407	-0.00309407	0.0191144	0.0083758	-0.0174661	-0.0274717	-0.0349399	-0.0349399	-0.0425775	-0.0425775	-0.0337065	-0.0331085	-0.0378363	-0.030737	-0.00677031	0.00370171	0.0404723	0.0817914	0.114165	0.206743	0.188829	0.18748	0.196943	0.169418	0.200906	0.197969	0.164558	0.153493	0.127175	0.0493398	0.0506121	0.0639012
0.00549109	0.00279065	-0.0289852	-0.01361	-0.00112717	-0.00112717	-0.00270872	0.00800091	-0.0228909	-0.00872407	-0.0139966	-0.0349792	0.00676638	-0.00155555	-0.0112947	0.00400286	0.0281176	0.0272538	0.0291016	0.00313417	0.0158415	0.0223628	-0.0111578	-0.00293831	0.00750442	-0.00809708	-0.0409481	-0.0485914	-0.0394862	-0.0349717	-0.0472354	-0.0478007	-0.0431573	-0.049028	-0.0531439	-0.0415551	-0.0491936	-0.0402919	-0.0482781	-0.052297	-0.0415927	-0.0374482	-0.0384944	-0.0312542	-0.023418	-0.0362352	-0.0168284	-0.0141215	-0.00298747	0.0060915
0.00563532	-0.0328197	-0.0261127	-0.0352108	-0.0334427	-0.0260195	-0.0472636	-0.0633991	-0.0529788	-0.0453435	-0.0591317	-0.0627089	-0.0674811	-0.0674811	-0.0712891	-0.0725413	-0.0303523	-0.0118331	-0.0072764	0.0457125	0.0813743	0.116714	0.119136	0.187512	0.295057	0.277499	0.223188	0.196748	0.162767	0.0911651	0.104668	0.0703998	0.0606315	0.0495179	-0.018936	-0.0103185	-0.024744	-0.024744	-0.0199394	-0.0199394	-0.0491375	-0.0491375	-0.0202147	-0.047478	-0.0364887	-0.0437694	-0.0165094	0.00244306	0.0148352	0.00233343
0.00703379	0.0591611	0.0653915	0.0423325	0.0565467	0.0165608	0.0247363	0.0405905	0.0117235	-0.0138264	-0.0119511	-0.0073513	-0.0179144	-0.0265267	-0.0363745	-0.0217677	-0.0265645	-0.0421815	-0.0395649	-0.0405183	-0.0454026	-0.0572631	-0.0513967	-0.032129	-0.037466	-0.0346455	-0.0266834	-0.00358888	0.120869	0.150013	0.150013	0.191872	0.181009	0.156143	0.206415	0.196273	0.233182	0.219554	0.0708204	0.0791275	0.118139	0.087364	0.0805882	0.111812	0.100929	0.14254	0.101001	0.0885572	0.0669312	0.0694122
0.008068	-0.0399958	-0.0342896	-0.0194341	-0.000952369	-0.0167054	-0.00856562	-0.00856562	0.00434152	0.00434152	0.0157447	0.037926	0.0404764	0.0307704	0.0133986	-0.00235726	0.0103011	0.0103011	0.0149816	0.00528719	0.0259895	-0.00470536	-0.0163952	-0.0284634	-0.0297994	-0.0297994	-0.0456138	-0.0386193	-0.0451014	-0.0401873	-0.0470749	-0.0470749	-0.0396457	-0.0221142	-0.013132	0.00768331	0.0207983	0.0108339	0.0534884	0.0436426	0.0313225	0.0313225	0.0215302	0.0073039	0.0189522	-0.00261105	-0.0172138	-0.00440351	-0.0293809	-0.022502
0.00812317	-0.0172951	-0.0179908	-0.0359003	-0.0290288	-0.0350872	-0.0308323	-0.0137388	0.00186806	0.00368627	0.00368627	-0.010211	-0.00518147	0.0155556	0.00122382	0.0191247	0.022697	0.00385168	0.00648983	0.00918246	0.0156163	0.0354782	0.0233379	0.0371493	0.0281947	0.00951479	0.00616366	0.00430281	0.00169384	-0.000451662	-0.00636554	-0.014455	-0.014455	-0.00710938	0.0138251	0.0574704	0.057971	0.0545856	0.0699009	0.0594735	0.0745223	0.126141	0.155194	0.11895	0.0958686	0.0730979	0.073624	0.119143	0.0783733	0.0957703
0.00865257	0.0110623	0.00674028	-0.0185198	-0.0124347	-0.00296958	-0.00602962	-0.0049969	-0.00504294	-0.0231261	-0.00550951	-0.0136799	-0.0077997	-0.00851445	-0.0201689	-0.0200151	-0.00364646	0.00477741	-0.00601571	0.00867149	0.00197026	0.01735	0.00974194	0.0112981	0.0510032	0.0432285	0.0142765	-0.00602928	0.0217751	0.0194797	0.0385388	0.0306092	0.0580028	0.0732443	0.112159	0.14953	0.174653	0.180074	0.160237	0.132576	0.0922541	0.114625	0.0845604	0.111396	0.0363952	0.0168908	0.00130938	0.00433532	-0.00219317	0.0041696
0.00920586	0.0145259	0.0136967	0.00153145	-0.00371497	-0.00131695	-0.0374623	-0.0452471	-0.0602792	-0.0625741	-0.0605346	-0.0671982	-0.0526897	-0.0437997	-0.0373378	-0.0278681	-0.0265238	-0.00897272	0.0202449	0.0538776	0.06647	0.099542	0.105816	0.0922645	0.0644068	0.0577354	0.0556816	0.0203006	0.0130102	0.0066267	0.00127568	0.000450355	-0.0101142	-0.0191745	-0.0237692	-0.0201987	-0.0011293	0.0164873	0.00174216	-0.00307695	-0.00814974	-0.0183715	-0.0158286	-0.00815557	-0.00815557	-0.0303031	-0.0460621	-0.0217879	0.0813222	0.105443
0.00956392	-0.0331109	-0.0331109	-0.0429767	-0.0429767	-0.0599756	-0.059438	-0.0600117	-0.0605465	-0.0674304	-0.0623367	0.0196401	0.0196401	0.0368885	0.0368885	0.0726739	0.0715979	0.0800838	0.0923647	0.112839	0.0998972	-0.022951	-0.0165906	-0.0218341	-0.0169082	-0.0269119	-0.0169081	0.0187667	0.0229688	-0.00745156	0.0103458	0.0159866	0.00843916	0.022276	0.0307719	0.0138887	0.00210379	-0.0178523	-0.0289203	-0.0249139	-0.0293855	-0.0185492	0.0120321	0.00934519	0.00765992	0.0237749	0.0318575	0.10401	0.126632	0.166197
0.0095987	0.0324087	0.0372492	-0.00378703	-0.0167859	-0.0167859	-0.032639	-0.0299792	-0.00238625	0.0100064	0.00843848	0.011689	0.0162598	0.0226648	0.0180871	0.0307898	0.0376733	0.0310218	0.00173386	1.13913e-05	-0.0171789	-0.0303771	-0.0382843	-0.0499778	-0.0381055	-0.0404182	-0.0418768	-0.046087	-0.030222	-0.0378606	-0.0275855	-0.0155547	-0.0205228	-0.0101931	-0.00611831	0.00209852	0.00389177	0.0140133	0.0271541	0.0511531	0.0610416	0.0486129	0.0425568	0.041356	0.0209343	0.0048956	0.00252882	-0.00207454	-0.0271449	-0.04313
0.00879839	-0.0406309	-0.0110821	-0.0162969	-0.0200434	-0.00406015	-0.0160087	-0.0203614	0.00341263	0.0158036	0.0121327	0.0291824	-0.00271857	0.0260853	0.0283249	0.000948077	0.0188899	0.0188351	-0.0012215	0.000710417	0.0247242	0.013313	0.0062344	-0.0216039	-0.0253662	-0.0294699	-0.0388837	-0.0314647	-0.0278785	-0.0324835	-0.0224989	-0.0266926	-0.0182926	-0.0206348	-0.0175948	-0.0102993	0.0016125	0.0016125	-0.000280063	0.00448399	-0.0175766	-0.0175766	-0.0110163	-0.0196562	-0.00286714	0.0099535	-0.00839498	-0.0171869	-0.00589574	-0.0176603
0.00920736	-0.0499967	-0.0555675	-0.0507202	-0.054989	-0.0575752	-0.0290702	0.0217771	0.0349205	0.0269293	0.0557582	0.0715026	0.0722899	0.0572026	0.0838963	0.0775216	0.0624684	-0.00319356	0.0111108	-0.00765316	-0.0292521	-0.0470849	-0.0551507	-0.0319036	-0.0553549	-0.0553549	-0.0439962	-0.0380322	-0.0409532	-0.0319121	-0.0334522	-0.0260915	-0.0192606	-0.041019	-0.0395322	-0.0393326	-0.0669404	-0.0747378	-0.0953264	-0.0953264	-0.096498	-0.0933651	-0.0832166	-0.0792627	-0.0787117	-0.0819636	-0.0698745	-0.0698745	-0.0573335	-0.0516712
0.00913246	0.0075742	0.00255889	-0.0126586	0.0127872	0.0218053	0.0218053	0.0237828	0.0176709	0.0185536	0.00967913	0.000450867	-0.0100125	-0.0122169	-0.040496	-0.0424056	-0.0335094	-0.0241444	-0.0271928	-0.0326933	-0.01947	-0.0170216	0.0188541	0.0525919	0.0525919	0.041289	0.0275434	0.0278184	0.0390033	0.0507444	0.0863091	0.0727533	0.0402131	0.0649185	0.0808426	0.0964429	0.0964429	0.172348	0.174743	0.16753	0.115765	0.157119	0.147461	0.111588	0.131071	0.119537	0.158383	0.101385	0.126058	0.112771
0.00987753	-0.0440287	0.0205957	0.127766	0.143818	0.150829	0.182816	0.148011	0.0936538	0.0620634	0.0574637	0.0613019	-0.00506348	-0.0653493	-0.0647947	-0.0719344	-0.0718938	-0.070665	-0.0639706	-0.0739141	-0.0947397	-0.0969639	-0.0872125	-0.101935	-0.0946527	-0.0998557	-0.0943187	-0.0958139	-0.103833	-0.0965615	-0.087825	-0.0953077	-0.0836073	-0.0708087	-0.0821832	-0.0442812	-0.0355704	-0.0306291	0.00473155	-0.00282978	-0.0128448	0.00494807	0.00206427	0.0122242	-0.0103921	-0.0391781	-0.0348912	-0.0373906	-0.0652311	-0.0451147
0.00954699	-0.0429971	-0.0320098	-0.00205632	-0.00205632	0.00839394	0.0521574	0.0810212	0.0714275	0.0321279	0.0354294	0.0317714	0.0267455	-0.0203595	0.015212	0.022542	-0.00775626	-0.0281527	-0.0329682	-0.0276127	-0.0278407	-0.00871713	-0.011233	-0.0212725	-0.0531935	-0.0521892	-0.0451441	-0.0442521	-0.0199431	-0.0472342	-0.0504573	-0.0537653	-0.0537244	-0.0449488	-0.039296	-0.0616535	-0.0730278	-0.0769192	-0.0821661	-0.0420114	-0.0550897	-0.0730901	-0.0614783	-0.0420598	-0.0469732	-0.0425959	-0.0432485	-0.0487478	-0.0564946	-0.086784
0.00948006	-0.012535	-0.0328997	-0.0427081	-0.0437958	-0.0314215	-0.0583725	-0.0458886	2.66861e-05	0.00119938	0.0136303	0.0248429	0.0526041	0.0493739	0.0481347	0.0578771	0.0677353	0.0793459	0.0205185	-0.000412998	0.0104912	-0.00767661	-0.0321959	-0.0447621	-0.0556429	-0.070009	-0.0777268	-0.0805376	-0.070009	-0.074383	-0.0858382	-0.0865093	-0.0805303	-0.0776945	-0.0801526	-0.0830833	-0.0776301	-0.0856973	-0.0901955	-0.0904956	-0.0917257	-0.0920369	-0.0930895	-0.0885029	-0.0839587	-0.075347	-0.0738164	-0.073623	-0.074423	-0.0587608
0.00981164	0.0154612	0.0410889	0.0594419	0.0468196	0.0241687	-8.55849e-05	-0.00252404	-0.0208199	-0.0445026	-0.0574819	-0.0550422	-0.0454673	-0.0552715	-0.0513432	-0.0588063	-0.0237539	-0.0207022	-0.00718593	0.0126589	0.0355001	0.0535749	0.0444279	0.043472	0.0513342	0.0643684	0.0237834	0.0246645	0.0178883	0.00616975	-0.00697165	-0.00362783	-0.00305259	0.00811015	0.0181032	0.00729596	0.0238428	0.0756443	0.0641645	0.0951321	0.0709041	0.0429164	0.0380537	0.0261221	0.0137443	0.0329334	0.0349024	-0.0133188	-0.000153263	-0.00438371
0.00896966	0.00344378	-0.0248447	-0.0192037	0.0110098	0.0219029	0.0284905	0.0359491	0.0526047	0.0530769	0.0340703	0.0333571	0.0334162	0.00503857	0.00348881	-0.00636017	-0.0110662	-0.0205777	-0.0251997	-0.0336102	-0.0280846	-0.0403514	-0.0433195	-0.0367968	-0.039422	-0.0223405	0.0116942	0.0279015	0.0244604	0.0338085	0.0266903	0.054042	0.0790076	0.0898526	0.110724	0.221069	0.192661	0.204387	0.216306	0.222102	0.289204	0.256947	0.252914	0.22271	0.160608	0.0569493	0.0686887	0.0406266	0.0223387	0.011032
0.00947955	-0.00329603	0.00110609	-0.0107218	-0.0125819	-0.024351	-0.0582537	-0.0684892	-0.0407835	-0.0510234	-0.039309	-0.0101219	-0.0207127	-0.00214163	-0.0107023	-0.00349252	0.049192	0.0457322	0.037065	0.0514613	0.0426074	0.0271175	0.0224132	0.0328689	0.0438346	0.0184987	0.000198599	0.0113814	-0.0069272	0.0182401	0.00927454	-0.0111267	0.0750505	0.0680301	0.100172	0.146221	0.145686	0.149961	0.204978	0.175976	0.189297	0.252615	0.126032	0.155557	0.117142	0.0910191	0.133763	0.170195	0.0789577	0.0710021
0.0103851	-0.178929	-0.15924	-0.0211261	0.011975	0.0468142	0.108221	0.225255	0.262892	0.261416	0.296714	0.295279	0.25846	0.0633146	0.0277753	-0.0035327	-0.0949654	-0.146491	-0.167451	-0.167451	-0.186299	-0.187004	-0.121588	-0.122555	-0.122555	-0.124475	-0.124475	-0.146656	-0.146656	-0.146656	-0.114524	-0.114524	-0.181856	-0.181129	-0.180399	-0.180399	-0.153228	-0.0131634	-0.0146368	0.0929684	0.0385399	0.0369478	0.0353589	0.0814682	0.126249	0.12925	0.278022	0.132256	0.133973	0.0233045
0.0115519	-0.0306505	-0.00296503	-0.00296503	-0.00296503	-0.00296503	-0.00178039	-0.000592041	-0.000592041	-0.00178039	-0.00178039	-0.0317483	0.0315267	0.0315267	0.0315267	0.0328029	0.0315267	0.0302539	0.0302539	0.0315267	0.0315267	0.0315267	-0.0583034	-0.0583034	-0.0583034	0.0302539	0.0315267	0.0727576	0.0727576	0.0713949	0.0727576	0.0727576	0.0727576	0.0727576	0.0741232	0.149655	0.149655	0.102772	0.102772	0.102772	0.217457	0.217457	0.215727	0.213997	0.209025	0.0228685	0.0201928	0.131361	0.328242	0.331158
0.0124924	0.0152384	0.136906	0.0971286	0.00857745	0.0406341	0.0406341	0.041749	-0.0351342	0.0439905	0.045117	0.0462473	-0.0723491	-0.073031	-0.0723491	-0.0922093	-0.0701346	-0.0708264	-0.0708264	-0.0306938	-0.0315513	-0.0324049	-0.0332548	-0.0050454	-0.00695066	-0.00695066	-0.0368083	-0.0368083	-0.0368083	-0.119956	-0.119956	-0.119956	-0.104587	-0.0359731	-0.0359731	-0.00408692	-0.0050454	0.0265969	0.101299	0.100021	0.100021	0.100021	0.16348	0.00198846	0.000865027	-0.030794	-0.0318988	0.111847	0.0628798	0.062713
0.0129166	-0.0994844	-0.0994844	-0.158121	-0.158121	-0.142114	-0.142114	-0.0762516	-0.10036	-0.0702035	0.124772	0.123318	0.123318	0.160529	0.160529	0.174303	0.212427	0.0948463	0.0948463	0.159038	-0.0463122	-0.0463122	-0.0463122	-0.0711879	-0.0711879	-0.0791312	-0.1021	-0.1021	-0.101232	-0.159364	-0.137013	-0.137013	-0.0682228	-0.0682228	-0.0682228	-0.093086	-0.093086	-0.0921824	-0.0692151	-0.0330077	0.0882569	0.0908714	-0.0175165	-0.0199891	0.0787095	0.0787095	0.0787095	0.0773237	0.0445462	0.000939994
0.013959	0.105994	0.107425	0.107425	0.0637836	0.0624267	0.178615	0.0665063	0.0665063	0.0678721	0.0678721	-0.0828141	-0.0828141	-0.0828141	0.00197747	0.00197747	-0.0846909	-0.0537932	-0.054836	-0.054836	-0.0537932	-0.054836	-0.0558749	-0.054836	-0.126568	-0.126568	-0.126568	-0.148935	-0.148935	0.00273055	0.105994	0.15487	0.15487	0.153385	0.205157	0.205157	0.205157	0.203643	0.323031	0.0830061	-0.0177784	-0.0546017	-0.0166198	-0.0179464	-0.0216643	0.0496914	0.0510219	0.0855261	-0.0168386	-0.0179961
0.0138755	-0.030668	-0.030668	0.0128288	0.0107935	0.0107935	0.0118092	-0.0191396	-0.0209395	-0.0209395	-0.0200415	-0.0200415	-0.0200415	-0.0804273	-0.0200415	-0.0209395	-0.0209395	-0.0209395	-0.0200415	0.00281604	0.00183326	0.0288239	0.0277519	0.0288239	0.006967	0.00796788	0.00796788	0.168832	0.167419	0.132533	0.133883	0.207847	0.207847	0.207847	0.126926	0.12559	0.124257	-0.0218337	-0.0218337	0.0120361	0.0120361	-0.0571603	-0.0571603	-0.0571603	0.0492039	0.0503437	0.0876644	0.272859	0.272859	0.25745
0.0146992	0.13339	0.13339	0.13339	0.2102	0.2102	-0.110344	-0.110344	-0.109538	-0.109538	-0.135425	-0.134727	-0.134727	-0.014818	0.0174366	0.0199179	0.0211639	0.0224134	0.0211639	0.0211639	0.0211639	0.0199179	0.0199179	-0.113056	-0.165702	-0.166809	-0.167903	-0.167358	-0.167358	-0.166809	-0.113848	-0.0866354	-0.0857327	-0.0848261	-0.0547973	-0.0547973	-0.0280025	-0.0291078	-0.0291078	0.0505269	-0.044058	0.00829411	0.18902	0.234767	0.222231	0.267812	0.27511	0.312599	0.312599	0.264365
0.0161359	-0.0554612	-0.0554612	-0.0554612	-0.0564808	0.0342059	0.0342059	-0.00434864	-0.039632	0.129275	0.129275	0.130731	0.132189	0.132189	0.13365	0.0259053	0.0259053	0.0259053	0.0259053	-0.110837	-0.110837	-0.111647	-0.111647	-0.112453	-0.113256	-0.113256	-0.112453	-0.112453	-0.112453	-0.0385546	-0.0363881	-0.0363881	-0.0374733	-0.0387087	0.000507159	0.00170661	0.000507159	0.0317683	0.0330487	-0.0563828	-0.061863	0.000200457	0.000200457	0.00156961	-0.0106663	0.0183933	0.205198	0.206712	0.208226	0.206712
0.0166802	0.0469307	0.0796661	0.0783785	-0.0134322	-0.0611101	-0.0443571	-0.0863374	-0.0619442	0.0142498	0.0131436	-0.019642	-0.044531	-0.0653926	-0.064572	-0.0126113	-0.0362863	-0.0372183	-0.018646	-0.0863374	0.0391303	0.0403146	0.0789552	0.111016	0.109662	0.0763891	0.0438693	0.148634	0.0800008	0.0812916	-0.0797933	0.0484529	0.0134538	-0.0133406	0.0249209	0.0286211	0.130365	0.0286211	0.0286211	0.027147	0.0232393	-0.0961484	-0.0968345	-0.0778122	-0.102343	-0.104451	0.00814003	0.0791981	0.0791981	0.0795594
0.0169671	0.310889	0.262179	0.145075	0.145075	0.0398775	0.0411031	0.0055211	0.0055211	0.00439717	-0.113069	-0.113742	-0.113742	-0.113742	-0.113069	-0.113069	-0.113742	-0.114411	-0.0519416	-0.0519416	-0.0510116	-0.0519416	-0.0510116	-0.0500778	-0.0510116	-0.0510116	-0.0510116	-0.04914	-0.111713	-0.111713	-0.112393	-0.0871751	0.151163	0.149718	0.149718	0.197119	0.244173	0.240927	0.239413	0.237684	0.237684	0.185735	-0.0685341	-0.0685341	-0.0477793	0.220112	0.220112	0.218604	0.256813	0.298285
0.016964	0.0424031	0.00977979	0.0398403	0.0398403	0.007386	0.00619465	0.00619465	0.00619465	0.14183	0.14037	0.0340787	0.0340787	0.00318954	0.00318954	0.00437252	0.00555923	-0.02336	-0.02336	-0.0776603	-0.0767466	-0.0776603	-0.0776603	-0.0776603	-0.0420933	-0.00904371	-0.010188	-0.010188	0.167165	0.0575724	0.0562549	0.0562549	0.167165	0.167165	0.164194	0.118633	0.167286	0.167286	-0.0100934	-0.0125337	-0.0138292	0.160932	0.0492707	0.0505712	0.109089	0.110506	0.0615753	0.0615753	0.0615753	0.108889
0.0168237	0.19465	0.19465	0.19465	0.19465	0.149431	0.147954	0.00902596	-0.12177	-0.122537	-0.12177	-0.122537	-0.12177	-0.0519446	-0.0519446	-0.0529796	-0.0529796	-0.0540107	-0.0550378	-0.0540107	-0.0550378	-0.0201536	-0.0212902	-0.0996182	-0.0987579	-0.0201536	-0.0201536	0.273825	0.273825	0.318831	0.318831	0.270813	0.270813	0.270813	0.317361	0.25288	0.299803	0.0758197	0.0758197	0.18991	0.240349	0.4268	0.4268	0.426621	0.383812	0.333683	0.285884	0.350577	0.352005	0.187886
0.0171195	-0.0523014	-0.0523014	-0.0523014	0.115356	0.115356	0.0809536	0.0809536	0.0795631	-0.020702	0.0181376	0.019397	0.0206598	0.0206598	-0.0427197	-0.0439552	-0.0156147	-0.0156147	-0.0156147	-0.0156147	-0.0167796	-0.0179407	-0.019098	-0.019098	-0.0990783	-0.0980692	-0.120097	-0.120097	-0.120097	-0.120097	-0.0786634	-0.0786634	-0.0786634	-0.0777041	-0.0777041	-0.00695619	-0.00695619	-0.005764	0.0793756	0.0807651	0.0563451	0.0995854	0.0993823	0.19285	0.309401	0.212117	0.404708	0.497569	0.450259	0.485255
0.0175751	-0.06184	0.130019	0.0970336	0.0626946	0.0613697	0.0600479	0.0600479	0.0970336	0.0956417	-0.00474712	-0.00474712	-0.142343	-0.143595	-0.143595	-0.143595	-0.14297	-0.121956	-0.0806403	-0.0806403	0.0679956	0.0679956	0.109612	0.111026	0.111026	0.15621	0.154736	0.160967	0.160967	0.160967	-0.0133176	-0.0121893	-0.0457837	-0.0457837	-0.0121893	-0.0457837	-0.00852694	-0.0199974	0.0433026	0.0861238	0.122986	0.121553	0.158292	0.275135	0.266095	0.451323	0.449898	0.448469	0.262213	0.21336
0.0178622	-0.0688531	-0.0688531	-0.066813	-0.136456	-0.135592	-0.134833	-0.153012	-0.134833	-0.105782	-0.0246784	-0.0258363	-0.0258363	-0.0269904	0.00316751	0.0366923	0.0353766	0.0353766	0.189225	0.136162	0.0252763	0.187713	0.189225	0.187713	0.151296	0.112687	0.114137	0.114137	-0.0539018	-0.0539018	0.0248823	-0.100457	-0.101356	-0.101356	-0.102251	0.0941932	0.0911496	0.0925694	0.208982	0.207251	0.240647	0.280161	0.314118	0.312242	0.312035	0.0634118	0.0636057	0.257776	0.177087	0.178807
0.0181123	0.0345018	0.033198	0.033198	0.033198	0.11245	0.111005	0.108124	0.108124	-0.0271841	-0.0271841	-0.0644693	-0.0644693	-0.0644693	-0.00262606	-0.0656686	-0.0321749	-0.0321749	-0.0299125	-0.0299125	-0.0299125	-0.0299125	0.00716027	0.00716027	-0.0806194	-0.0806194	-0.109015	-0.109015	-0.110718	0.0786578	0.192271	0.195296	0.149906	0.149906	0.14842	0.14842	0.14842	0.149906	0.152882	-0.062598	-0.112393	-0.0854397	-0.00425797	-0.0044291	-0.0044291	0.175935	0.227858	0.341378	0.338515	0.338515
0.0184886	-0.0289915	-0.0289915	-0.131921	-0.131334	-0.133213	-0.0522691	0.0977979	0.0991574	0.0991574	0.0977979	0.13429	0.132869	0.131451	0.130035	0.0870493	-0.0391143	-0.138301	-0.138301	-0.138853	-0.0391143	-0.0634694	0.0166626	0.0166626	0.0166626	0.0178221	0.0178221	0.0178221	0.0166626	0.0597946	-0.0791743	-0.00193436	-0.0767022	-0.0767022	-0.0758707	-0.0767022	-0.0767022	-0.0758707	-0.0758707	-0.101854	-0.102679	-0.150555	-0.0314339	-0.0304301	-0.0315758	-0.030572	-0.030572	0.0988783	0.10024	0.0988783
0.0188317	0.00977073	0.0109879	0.11583	0.115628	0.114194	0.112763	0.112763	0.114194	0.114194	0.158313	-0.0159969	-0.0171373	-0.0948519	-0.0947269	-0.0947269	-0.0947269	-0.0955911	-0.0955911	-0.0169739	-0.0508362	-0.0518634	-0.0518634	-0.0528867	-0.0518634	-0.0518634	-0.0518634	-0.0181105	-0.0192434	0.0453585	0.0453585	0.0453585	0.0453585	0.0874535	0.086067	0.123249	0.123249	0.0819401	0.0833201	0.058216	0.108517	0.111369	0.109739	0.0648309	0.0661794	0.0317626	0.030311	0.0277785	0.0265174	-0.0940403
0.0192785	-0.0525023	-0.0525023	-0.0535161	-0.0535161	-0.0535161	-0.0279503	-0.104084	-0.102441	-0.102441	-0.103264	-0.076841	0.00799569	0.00920135	0.0484693	0.0484693	0.0576575	0.0933936	0.0906077	0.13981	0.142738	0.134003	0.0256447	0.0243962	-0.0129619	-0.0129619	-0.0469746	-0.0719568	-0.0719568	-0.101613	-0.102441	-0.12148	-0.0525023	-0.0525023	0.109688	0.111112	0.112537	0.109488	0.109488	0.154607	0.204256	0.24834	0.130735	0.130735	-0.0372559	0.0526751	0.0511761	0.326275	0.32774	0.280024
0.0191649	0.164713	-0.00631038	-0.00631038	-0.0823022	-0.0814843	-0.0814843	-0.0814843	-0.00521331	-0.0587706	-0.0587706	-0.0578584	0.0260108	0.0260108	0.0260108	0.0248194	0.0558841	0.0571569	-0.0326486	-0.0569424	-0.0569424	0.0935778	-0.00450782	-0.00340547	-0.00340547	-0.00340547	-0.0301708	0.0590045	0.0577277	0.0564543	0.0577277	-0.0814843	-0.0814843	-0.0823022	0.0962684	0.0962684	0.0962684	-9.37322e-05	-0.000252837	0.0974354	0.0974354	0.147238	0.147238	0.147238	-0.0515847	-0.0526543	-0.0526543	0.0998884	0.0998884	0.0422164
0.019087	-0.173323	-0.107636	-0.106671	-0.106671	-0.105703	-0.105703	-0.0453351	-0.0429912	-0.044165	-0.0453351	-0.0465015	-0.127132	-0.128019	-0.104562	0.167923	0.167923	0.0840827	0.131786	0.133279	0.131786	0.131786	0.183716	0.183716	0.147076	-0.1186	-0.1186	-0.116753	-0.145052	-0.145867	-0.145867	-0.145867	-0.171927	-0.171927	-0.171927	-0.171927	-0.105703	0.0483341	0.046948	0.0467523	0.0481384	0.0939967	0.0906789	0.0904748	0.0904748	0.0888201	-0.0202713	-0.154002	-0.15478	-0.15467
0.0187981	-0.0200555	-0.0200555	0.0757879	0.0784777	-0.0709221	-0.0700109	-0.0709221	-0.0709221	0.0798271	0.0784777	0.0798271	0.0811795	-0.0156733	-0.0178721	-0.0178721	0.0771313	0.0784777	0.0784777	-0.0718295	-0.0709221	-0.0718295	-0.072733	-0.0718295	0.0101537	0.0113366	-0.0690958	-0.0700109	-0.0690958	-0.0354515	-0.036488	-0.0354515	-0.0354515	-0.036488	-0.106909	0.0219219	0.0600575	0.0585655	0.215381	0.218406	0.216893	0.212146	0.210422	0.210422	0.210422	0.0239452	0.127348	0.32559	0.160783	0.108279
0.0189738	-0.0196889	-0.0196889	-0.0196889	-0.0196889	-0.0196889	-0.0196889	-0.0196889	-0.0196889	-0.0196889	-0.0196889	-0.0196889	-0.0196889	-0.0196889	-0.0196889	-0.0196889	-0.0196889	-0.0196889	-0.0196889	-0.0196889	0.0787556	0.0787556	0.0787556	0.0787556	0.0787556	0.0787556	0.0787556	0.0787556	0.0787556	0.0787556	-0.0196889	-0.0196889	-0.0196889	0.0755621	0.0755621	0.0755621	0.0755621	0.0755621	0.0755621	0.0755621	0.0755621	0.0755621	0.0755621	-0.0196889	-0.0196889	-0.0196889	-0.0196889	-0.0196889	-0.0196889	-0.0196889
0.0187365	-0.0381899	-0.0381899	-0.0381899	-0.0381899	0.0572849	0.0572849	0.0572849	0.0572849	0.0572849	0.0572849	0.0572849	0.0572849	0.0572849	0.0572849	-0.0381899	-0.0381899	-0.0381899	-0.0381899	-0.0381899	-0.0381899	-0.0381899	-0.0381899	-0.0381899	-0.0381899	-0.0381899	-0.0381899	-0.0381899	-0.0381899	-0.0381899	-0.0381899	-0.0381899	-0.0381899	-0.0381899	-0.0381899	-0.0381899	-0.0381899	-0.0381899	-0.0381899	-0.0381899	-0.0381899	-0.0381899	-0.0381899	-0.0381899	-0.0381899	-0.0381899	-0.0381899	-0.0381899	0.172071	0.172071
0.0183566	5.55112e-17	5.55112e-17	5.55112e-17	5.55112e-17	5.55112e-17	5.55112e-17	5.55112e-17	5.55112e-17	5.55112e-17	5.55112e-17	5.55112e-17	5.55112e-17	5.55112e-17	5.55112e-17	5.55112e-17	5.55112e-17	5.55112e-17	5.55112e-17	5.55112e-17	5.55112e-17	5.55112e-17	5.55112e-17	5.55112e-17	5.55112e-17	5.55112e-17	5.55112e-17	5.55112e-17	5.55112e-17	5.55112e-17	5.55112e-17	5.55112e-17	5.55112e-17	5.55112e-17	5.55112e-17	5.55112e-17	5.55112e-17	5.55112e-17	5.55112e-17	5.55112e-17	5.55112e-17	5.55112e-17	5.55112e-17	5.55112e-17	5.55112e-17	0.102695	0.102695	0.102695	0.102695	0.102695
0.018501	5.55112e-17	5.55112e-17	5.55112e-17	5.55112e-17	5.55112e-17	5.55112e-17	5.55112e-17	5.55112e-17	5.55112e-17	5.55112e-17	5.55112e-17	5.55112e-17	5.55112e-17	5.55112e-17	5.55112e-17	5.55112e-17	5.55112e-17	5.55112e-17	5.55112e-17	5.55112e-17	5.55112e-17	5.55112e-17	5.55112e-17	5.55112e-17	5.55112e-17	5.55112e-17	5.55112e-17	5.55112e-17	5.55112e-17	5.55112e-17	5.55112e-17	5.55112e-17	5.55112e-17	5.55112e-17	5.55112e-17	5.55112e-17	5.55112e-17	0.34486	0.34486	0.34486	0.34486	0.34486	0.34486	0.34486	0.34486	0.34486	0.34486	5.55112e-17	5.55112e-17
0.0181985	-0.0911698	-0.000582113	-0.000582113	-0.000582113	-0.000582113	-0.000582113	-0.000582113	-0.000582113	-0.000582113	-0.000582113	-0.000582113	-0.0911698	-0.0911698	-0.0911698	-0.0911698	-0.0911698	-0.0911698	-0.0911698	-0.0911698	-0.0911698	-0.00356604	0.227446	0.348603	0.348603	0.348603	0.348603	0.348603	0.348603	0.348603	0.348603	0.227446	-0.00356604	-0.0911698	-0.0911698	-0.0911698	-0.0911698	-0.0911698	-0.0911698	-0.0911698	-0.0911698	-0.0911698	-0.0911698	-0.0911698	-0.0911698	-0.0911698	-0.0911698	0.227446	0.348603	0.455553
0.0178534	0.0281076	0.0281076	0.0281076	0.0281076	0.0281076	0.0281076	-0.0597286	-0.0597286	-0.0597286	0.0281076	0.0281076	0.0281076	0.0281076	0.0281076	0.0281076	0.0281076	0.0281076	0.0281076	0.0281076	-0.0597286	-0.0597286	-0.0597286	-0.0597286	-0.0597286	-0.0597286	-0.0597286	-0.0597286	-0.0597286	-0.0597286	-0.0597286	-0.0597286	-0.0597286	-0.0597286	-0.0597286	-0.0597286	-0.0597286	-0.0597286	-0.0597286	-0.0597286	-0.0597286	-0.0597286	-0.0597286	-0.0597286	-0.0597286	-0.0597286	-0.0597286	-0.0597286	-0.0597286	-0.0597286
0.0182028	-0.00381899	-0.00381899	-0.00381899	-0.00381899	-0.00381899	-0.00381899	-0.00381899	-0.00381899	-0.00381899	-0.00381899	-0.00381899	-0.00381899	-0.00381899	-0.00381899	-0.00381899	-0.00381899	-0.00381899	-0.00381899	-0.00381899	-0.00381899	-0.00381899	-0.00381899	-0.00381899	-0.00381899	-0.00381899	-0.00381899	-0.00381899	-0.00381899	-0.00381899	-0.00381899	-0.00381899	-0.00381899	-0.00381899	-0.00381899	-0.00381899	-0.00381899	-0.00381899	-0.00381899	-0.00381899	-0.00381899	-0.00381899	-0.00381899	-0.00381899	-0.00381899	-0.00381899	-0.00381899	-0.00381899	-0.00381899	0.0916559
0.0185344	0.0440574	0.0440574	0.0440574	0.136062	0.136062	0.136062	0.136062	0.136062	0.136062	0.0243019	0.0243019	0.0243019	0.0243019	-0.0514174	-0.111772	-0.111772	-0.111772	-0.111772	-0.111772	-0.111772	-0.111772	-0.111772	-0.111772	-0.0324451	-0.0324451	-0.0324451	-0.0324451	-0.0324451	0.071168	0.189322	0.189322	0.189322	0.312592	0.308963	0.308963	0.308963	0.308963	0.308963	0.181947	0.0645333	0.0645333	0.0645333	-0.0351093	-0.111772	0.0645333	0.181947	0.181947	0.305324	0.305324
0.0191484	5.55112e-17	5.55112e-17	5.55112e-17	5.55112e-17	5.55112e-17	5.55112e-17	5.55112e-17	5.55112e-17	5.55112e-17	5.55112e-17	5.55112e-17	5.55112e-17	5.55112e-17	5.55112e-17	5.55112e-17	5.55112e-17	5.55112e-17	5.55112e-17	5.55112e-17	5.55112e-17	5.55112e-17	5.55112e-17	5.55112e-17	5.55112e-17	0.102695	0.102695	0.102695	0.102695	0.102695	0.102695	0.102695	0.102695	0.102695	0.102695	5.55112e-17	5.55112e-17	5.55112e-17	5.55112e-17	5.55112e-17	5.55112e-17	5.55112e-17	5.55112e-17	5.55112e-17	5.55112e-17	5.55112e-17	5.55112e-17	5.55112e-17	5.55112e-17	5.55112e-17
-0.0406023	-0.0406023	-0.104481	-0.104481	-0.104481	-0.104481	-0.104481	-0.104481	-0.104481	-0.0383407	-0.0383407	-0.0383407	-0.0383407	-0.0383407	-0.0383407	-0.0383407	-0.0383407	-0.0383407	0.165376	0.165376	0.165376	0.165376	0.165376	0.165376	0.165376	0.165376	0.165376	0.165376	-0.0383407	-0.104481	-0.104481	-0.104481	-0.104481	-0.104481	-0.104481	-0.104481	-0.104481	-0.104481	-0.104481	-0.104481	-0.104481	-0.104481	-0.104481	-0.104481	-0.104481	-0.104481	-0.0406023	-0.0406023	-0.0406023	-0.0406023
-0.0123234	-0.0123234	-0.0123234	-0.0123234	-0.0123234	-0.0123234	-0.0123234	-0.0123234	-0.0123234	-0.0123234	-0.0123234	-0.0123234	-0.0123234	-0.0123234	-0.0123234	-0.0123234	-0.0123234	-0.0123234	-0.0123234	-0.0123234	-0.0123234	-0.0123234	0.0903714	0.0903714	0.0903714	0.0903714	0.2095	0.2095	0.2095	0.2095	0.2095	0.2095	0.0903714	0.0903714	0.0903714	0.0903714	-0.0123234	-0.0123234	-0.0123234	-0.0123234	-0.0123234	-0.0123234	-0.0123234	-0.0123234	-0.0123234	0.0903714	0.0903714	0.0903714	0.0903714	0.0903714
-0.0381899	-0.0381899	-0.0381899	-0.0381899	-0.0381899	-0.0381899	-0.0381899	0.0572849	0.0572849	0.0572849	0.0572849	0.0572849	0.0572849	0.0572849	0.0572849	0.0572849	0.0572849	-0.0381899	-0.0381899	-0.0381899	-0.0381899	-0.0381899	-0.0381899	-0.0381899	-0.0381899	-0.0381899	-0.0381899	-0.0381899	-0.0381899	-0.0381899	-0.0381899	-0.0381899	-0.0381899	-0.0381899	-0.0381899	-0.0381899	-0.0381899	-0.0381899	-0.0381899	0.0572849	0.0572849	0.0572849	0.0572849	0.0572849	0.0572849	0.172071	0.172071	0.299115	0.299115	0.175714
-0.00410779	-0.00410779	-0.00410779	-0.00410779	-0.00410779	-0.00410779	-0.00410779	-0.00410779	-0.00410779	-0.00410779	-0.00410779	-0.00410779	-0.00410779	-0.00410779	-0.00410779	-0.00410779	-0.00410779	-0.00410779	-0.00410779	-0.00410779	-0.00410779	-0.00410779	-0.00410779	-0.00410779	0.0985869	0.0985869	0.0985869	0.0985869	0.0985869	0.0985869	0.0985869	0.0985869	0.0985869	0.0985869	-0.00410779	-0.00410779	-0.00410779	-0.00410779	-0.00410779	-0.00410779	-0.00410779	-0.00410779	-0.00410779	-0.00410779	-0.00410779	-0.00410779	0.217715	0.340752	0.340752	0.340752
0.0478645	0.0508485	0.0508485	0.0508485	0.0508485	0.0508485	0.0508485	0.0508485	0.0508485	0.0508485	0.0508485	-0.0397392	-0.0397392	-0.0397392	-0.0397392	-0.0397392	-0.0397392	-0.0397392	-0.0397392	-0.0397392	-0.0397392	-0.0397392	-0.0397392	-0.0397392	-0.0397392	0.0478645	0.0478645	0.0478645	0.0478645	0.0478645	0.0478645	0.0478645	0.0478645	0.0478645	0.0478645	-0.0397392	-0.0397392	-0.0397392	-0.0397392	-0.0397392	-0.0397392	-0.0397392	-0.0397392	-0.0397392	-0.0397392	-0.0397392	-0.0397392	-0.0397392	-0.0397392	-0.0397392
5.55112e-17	5.55112e-17	5.55112e-17	5.55112e-17	5.55112e-17	5.55112e-17	5.55112e-17	5.55112e-17	5.55112e-17	5.55112e-17	5.55112e-17	5.55112e-17	5.55112e-17	5.55112e-17	5.55112e-17	5.55112e-17	5.55112e-17	5.55112e-17	5.55112e-17	5.55112e-17	5.55112e-17	5.55112e-17	5.55112e-17	5.55112e-17	5.55112e-17	5.55112e-17	5.55112e-17	5.55112e-17	5.55112e-17	5.55112e-17	5.55112e-17	5.55112e-17	5.55112e-17	0.106079	0.106079	0.106079	0.106079	0.106079	0.106079	0.106079	0.106079	0.106079	0.106079	0.102695	0.102695	0.221823	0.221823	0.34486	0.550102	0.550102
-0.118268	-0.118268	-0.118268	-0.118268	-0.118268	-0.118268	-0.118268	-0.118268	-0.118268	-0.118268	-0.118268	-0.118268	-0.118268	-0.118268	-0.118268	-0.0459902	-0.0459902	-0.0459902	-0.0459902	0.0494846	0.287634	0.405216	0.405216	0.405216	0.405216	0.287634	0.287634	0.287634	0.507795	0.408515	0.167914	0.0526853	0.0526853	0.0526853	0.0526853	0.0526853	0.0526853	0.0526853	-0.118268	-0.118268	-0.061442	-0.061442	-0.061442	-0.061442	-0.061442	-0.061442	-0.061442	-0.061442	0.0328151	0.271711
0.0801989	0.0801989	0.0801989	0.0801989	-0.015276	-0.015276	-0.015276	-0.015276	-0.015276	-0.015276	-0.015276	-0.015276	-0.015276	-0.015276	-0.015276	-0.015276	-0.015276	-0.015276	-0.015276	-0.015276	-0.015276	-0.015276	-0.015276	-0.015276	-0.015276	-0.015276	-0.015276	-0.015276	0.0801989	0.194985	0.318348	0.43593	0.43593	0.43593	0.43593	0.43593	0.43593	0.43593	0.318348	0.194985	0.0801989	-0.015276	-0.015276	-0.015276	-0.015276	-0.015276	-0.015276	-0.015276	-0.015276	-0.015276
-0.0381899	-0.0381899	0.0572849	0.0572849	0.0572849	0.0572849	0.0572849	0.0572849	0.0572849	0.0572849	0.0572849	0.0572849	-0.0381899	-0.0381899	-0.0381899	-0.0381899	-0.0381899	-0.0381899	-0.0381899	-0.0381899	-0.0381899	-0.0381899	-0.0381899	-0.0381899	-0.0381899	-0.0381899	-0.0381899	-0.0381899	-0.0381899	-0.0381899	-0.0381899	-0.0381899	-0.0381899	-0.0381899	-0.0381899	-0.0381899	-0.0381899	-0.0381899	-0.0381899	-0.0381899	-0.0381899	-0.0381899	-0.0381899	-0.0381899	-0.0381899	-0.0381899	-0.0381899	-0.0381899	-0.0381899	-0.0381899
-0.0870629	-0.0870629	-0.0870629	-0.0870629	-0.0870629	-0.0870629	-0.0870629	-0.0870629	-0.0870629	-0.0870629	-0.0870629	-0.0870629	-0.0870629	-0.0870629	-0.0870629	-0.0870629	-0.0870629	0.0956625	0.0956625	0.214791	0.214791	0.214791	0.214791	0.214791	0.214791	0.214791	0.214791	-0.0070322	-0.0070322	-0.0870629	-0.0870629	-0.0870629	-0.0870629	-0.0870629	-0.0870629	-0.0870629	-0.0870629	-0.0870629	-0.0870629	-0.0870629	-0.0870629	-0.0870629	-0.0870629	-0.0870629	-0.0870629	-0.0870629	-0.0870629	-0.0070322	0.0956625	0.337827
-0.054911	-0.054911	-0.054911	-0.054911	-0.054911	-0.054911	-0.054911	-0.054911	-0.054911	-0.054911	-0.054911	-0.054911	-0.054911	-0.054911	-0.054911	-0.054911	-0.054911	-0.054911	-0.054911	-0.054911	-0.054911	-0.054911	0.402681	0.402681	0.402681	0.402681	0.402681	0.402681	0.402681	0.402681	0.402681	0.402681	-0.054911	-0.054911	-0.054911	-0.054911	-0.054911	-0.054911	-0.054911	-0.054911	-0.054911	-0.054911	-0.054911	-0.054911	-0.054911	-0.054911	-0.054911	-0.054911	-0.054911	-0.054911
-0.213684	-0.213684	-0.213684	-0.213684	-0.213684	-0.213684	-0.213684	-0.213684	-0.213684	-0.213684	-0.213684	-0.213684	-0.213684	-0.213684	-0.162771	0.0049814	0.0049814	0.119768	0.360713	0.460638	0.460638	0.460638	0.460638	0.460638	0.360713	0.119768	0.119768	0.0049814	-0.162771	-0.213684	-0.213684	-0.213684	-0.213684	-0.213684	-0.213684	-0.213684	-0.213684	-0.213684	-0.213684	-0.213684	-0.213684	-0.213684	-0.213684	-0.213684	-0.213684	-0.213684	-0.213684	-0.213684	-0.162771	0.0049814
0.173361	-0.00722337	-0.00722337	-0.00722337	-0.00722337	-0.00722337	-0.00722337	-0.00722337	-0.00722337	-0.00722337	-0.00722337	-0.00722337	-0.00722337	-0.00722337	-0.00722337	-0.00722337	-0.00722337	-0.00722337	-0.00722337	-0.00722337	-0.00722337	-0.00722337	-0.00722337	-0.00722337	-0.00722337	-0.00722337	-0.00722337	-0.00722337	-0.00722337	-0.00722337	-0.00722337	-0.00722337	-0.00722337	-0.00722337	-0.00722337	-0.00722337	-0.00722337	-0.00722337	-0.00722337	-0.00722337	-0.00722337	-0.00722337	0.0818474	0.0818474	0.0818474	0.0818474	0.0818474	0.0818474	0.0818474	0.0818474
-0.0628328	-0.0628328	-0.0312102	0.0912723	0.132829	0.132829	0.0912723	-0.0312102	0.00319531	0.00369164	0.0407153	0.0407153	0.0407153	0.0407153	-0.0711108	-0.040282	-0.040282	0.0407153	0.00369164	0.00319531	-0.0312102	-0.0994247	-0.0994247	-0.0994247	0.00369164	0.00418867	0.00418867	0.00418867	0.0805657	0.0805657	0.0805657	0.176744	0.176744	0.134002	0.0918385	0.0912723	0.0912723	0.0918385	0.0918385	0.133415	0.133415	0.219417	0.219417	0.346663	0.3864	0.3864	0.423292	0.489098	0.489098	0.517731
0.0363422	0.0363422	0.00051491	0.0358337	0.00051491	-0.0320765	4.3464e-05	4.3464e-05	4.3464e-05	-0.032509	-0.032509	-0.032509	0.0353258	0.0353258	0.0353258	0.0353258	4.3464e-05	4.3464e-05	4.3464e-05	4.3464e-05	4.3464e-05	0.0353258	-0.032509	-0.062206	-0.062206	-0.062206	-0.062206	-0.032509	-0.032509	-0.0320765	-0.0316432	-0.0614201	-0.0614201	0.0752669	0.157571	0.3297	0.371173	0.410156	0.512523	0.56631	0.56631	0.609046	0.582961	0.532883	0.503714	0.399006	0.471679	0.532883	0.436382	0.470751
0.00494025	0.00494025	0.0404893	-0.0660945	-0.0923658	-0.0657095	-0.0923658	-0.0923658	-0.0923658	-0.0660945	-0.0365204	-0.0360947	-0.0653237	0.00589177	0.00589177	-0.0274611	0.0410008	0.0790457	0.119188	0.0790457	0.0404893	0.0779596	0.0779596	0.0779596	0.0779596	0.11805	0.0779596	0.11805	0.0779596	0.11805	0.11805	0.11805	0.11805	0.202605	0.372787	0.372787	0.320265	0.320265	0.361597	0.401148	0.438478	0.438979	0.473726	0.474189	0.43948	0.506556	0.591405	0.568847	0.611339	0.591699
0.111458	0.153684	0.196164	0.239466	0.196164	0.110881	0.110881	0.0701143	0.123071	0.0818272	0.0423933	0.00619952	-0.0285049	-0.060443	-0.060443	-0.0895119	-0.115704	-0.139091	-0.139091	-0.139091	-0.159533	-0.139397	-0.139397	-0.116048	-0.116048	-0.116048	-0.116048	-0.116048	-0.116048	-0.116048	-0.090278	-0.116391	-0.0898953	-0.116048	-0.116048	-0.0898953	-0.0608664	-0.0285049	-0.0974493	-0.0974493	-0.0974493	-0.0692227	-0.0692227	0.0328661	0.0328661	0.0328661	0.0328661	0.0323415	0.124236	0.124236
-0.0183952	-0.0505955	0.0165564	0.0535019	0.0535019	0.134558	0.0535019	0.0931509	0.0931509	0.134558	0.08138	0.08138	-0.0285364	-0.0280815	0.0428586	-0.0280815	0.00608541	-0.0280815	-0.0594533	-0.142574	-0.0879473	-0.0879473	-0.0594533	-0.0883227	-0.136714	-0.136714	-0.156878	-0.156878	-0.156878	-0.106736	-0.13003	-0.0505955	-0.0505955	-0.0505955	-0.0505955	-0.0183952	-0.0879473	-0.120194	-0.0366392	0.0719678	0.071418	-0.0366392	-0.0672552	-0.0366392	-0.00319647	0.0719678	0.168227	0.309096	0.223433	0.136898
0.132404	0.0924822	0.0924822	0.0924822	0.0547055	0.0547055	0.0547055	0.0194231	-0.0131294	-0.0696409	-0.0696409	-0.0936287	-0.11491	-0.0936287	-0.0933143	-0.0689345	-0.0420404	-0.0122635	0.0203668	0.0203668	0.0203668	0.0203668	0.0203668	-0.0118295	-0.0122635	-0.0424338	-0.0692881	-0.0689345	-0.068225	-0.0412514	-0.0113946	0.0213133	0.0213133	0.0208397	0.0941047	0.134107	0.21856	0.21856	0.260642	0.260642	0.260642	0.387772	0.464231	0.530662	0.465216	0.465216	0.428484	0.389442	0.389442	0.465708
-0.118443	-0.118443	-0.141122	-0.140825	-0.140825	-0.118108	-0.0926136	-0.0926136	-0.0642531	-0.0642531	-0.0330133	0.000536763	0.0371607	-0.009665	0.0262198	0.0650752	0.0267355	0.105457	0.105457	0.190939	0.135621	0.0940577	0.0940577	0.147401	0.105457	0.0262198	0.0262198	-0.0428644	-0.0732282	-0.125664	-0.0933599	-0.0650794	-0.0933599	-0.0933599	-0.0650794	-0.0650794	-0.0650794	-0.0650794	-0.0650794	-0.0650794	-0.0339187	-0.0339187	0.000536763	0.000536763	0.0772209	0.0772209	0.161635	0.248653	0.333678	0.41201
0.0278509	0.0278509	-0.00708846	-0.00708846	0.0278509	0.0278509	-0.00708846	0.0278509	0.0278509	0.0653215	0.104989	0.104989	0.0173834	-0.0262138	-0.0262138	-0.0262138	-0.0262138	-0.056737	-0.056737	-0.0843763	-0.109165	-0.109165	-0.0481296	0.0653215	0.0653215	0.0653215	0.104989	0.104989	0.104989	0.146409	0.146409	0.146409	0.146409	0.189643	0.232891	0.319201	0.319201	0.264731	0.307494	0.349693	0.349693	0.349693	0.389619	0.264731	0.221451	0.221451	0.264731	0.360418	0.401411	0.361538
0.0638144	0.0274109	0.0269238	0.0269238	0.0269238	0.0269238	0.102022	-0.0161138	-0.0461844	-0.0156763	0.0534482	0.0921334	0.0921334	0.0539616	0.0182325	-0.0147991	-0.0722955	-0.00545096	-0.00545096	-0.0059015	-0.0653664	-0.0909032	-0.0909032	-0.0909032	-0.0909032	-0.0657357	-0.0657357	-0.0657357	-0.0657357	-0.0657357	-0.00680031	0.0269238	-0.0540269	-0.0540269	0.00737684	0.00830897	0.12045	0.204528	0.204528	0.290981	0.291577	0.415787	0.535956	0.563903	0.564614	0.563903	0.507151	0.474781	0.589484	0.565323
-0.00499242	-0.00499242	0.0289052	-0.0370204	-0.0653366	-0.0915383	-0.0657151	-0.00499242	-0.00453374	-0.00407432	-0.00361414	-0.0353418	-0.00361414	0.030891	-0.00407432	0.0303935	-0.00407432	-0.00453374	0.0298967	0.066379	0.0289052	-0.00545034	-0.00545034	0.0289052	0.105073	0.105073	0.188576	0.105632	0.0658496	-0.00545034	-0.0370204	-0.00545034	-0.0657151	-0.11457	-0.152852	-0.168484	-0.168484	-0.153084	-0.153084	-0.153084	-0.135213	-0.114871	-0.0918766	-0.0918766	-0.0660928	-0.0660928	-0.114871	-0.135213	-0.0918766	-0.114871
0.31486	0.228405	0.0568132	0.0935521	0.0935521	0.0568132	0.022684	0.022684	-0.00864831	-0.0371023	-0.0371023	-0.0626887	0.0001978	-0.0290985	-0.0290985	-0.0290985	0.0001978	-0.0623526	-0.0851948	-0.0848958	-0.0848958	-0.0848958	-0.0848958	-0.0848958	-0.0848958	-0.0848958	-0.0848958	-0.0287114	-0.0287114	0.0001978	0.0001978	0.0001978	0.0001978	0.0001978	0.0001978	0.0001978	-0.0626887	-0.0367269	0.057799	0.0946065	0.174705	0.217066	0.30409	0.429557	0.502602	0.565227	0.643149	0.642883	0.564836	0.503542
-0.154713	-0.154713	-0.154713	-0.154713	-0.154713	-0.154713	-0.154713	-0.154713	-0.175958	-0.175958	-0.154085	-0.130059	-0.103205	-0.0734678	-0.0408764	0.0727676	0.200472	0.200472	0.285992	0.287151	0.285992	0.243618	0.200472	0.15719	0.15719	0.0322514	-0.0734678	-0.0734678	-0.0734678	-0.0743321	-0.103989	-0.103989	-0.103989	-0.103989	-0.130764	-0.0743321	-0.0743321	-0.0743321	-0.18167	-0.138039	-0.138039	-0.112097	-0.0166292	-0.0161317	0.0603493	0.0209821	0.0209821	0.144034	0.243023	0.199871
0.0305516	0.0305516	0.0305516	0.0305516	0.0305516	0.0305516	0.0305516	-0.00386631	-0.0355021	-0.0355021	-0.0355021	-0.0355021	-0.0355021	-0.0355021	-0.0355021	-0.0355021	-0.0355021	-0.0355021	-0.00386631	-0.00386631	0.0305516	0.0305516	0.0305516	0.0305516	0.0305516	0.0305516	0.0305516	0.0305516	-0.00386631	0.0305516	-0.00386631	-0.00386631	-0.00386631	-0.00386631	0.0305516	0.0305516	0.147944	0.190984	0.190984	0.148525	0.234166	0.234166	0.27743	0.27743	0.27743	0.27743	0.148525	0.106824	0.106824	0.106824
0.183008	0.141882	-0.000491169	0.0311577	0.0311577	0.0316171	-7.1134e-05	-7.1134e-05	-7.1134e-05	0.0311577	0.0655881	0.1026	0.1026	0.0655881	-0.000491169	-0.0296452	-0.0555077	-0.0785773	-0.0555077	-0.0555077	-0.0785773	-0.0989914	-0.0989914	-0.116928	-0.116928	-0.116928	-0.116928	-0.116928	-0.13259	-0.146192	-0.146192	-0.146192	-0.146192	-0.116695	-0.0779726	-0.0288859	-0.0288859	-7.1134e-05	-7.1134e-05	0.000349675	0.00161675	0.00289077	0.146933	0.106862	0.106327	0.0700842	0.0256898	0.0261445	0.0601583	0.176622
-0.0267868	-0.0267868	0.00763111	0.00763111	0.0446322	0.0839039	0.0839039	0.0446322	0.0446322	0.0839039	0.0446322	0.0839039	0.0446322	0.0446322	0.00763111	-0.0267868	-0.0267868	-0.0267868	-0.0267868	-0.0584226	-0.0584226	-0.087184	-0.087184	-0.087184	-0.087184	-0.087184	-0.087184	-0.087184	-0.087184	-0.087184	-0.087184	-0.087184	-0.087184	-0.087184	-0.0267868	0.0451626	0.125604	0.169256	0.169256	0.169256	0.169256	0.212448	0.256303	0.258095	0.171642	0.128516	0.171642	0.257498	0.300139	0.418736
0.0967732	0.0967732	0.0237142	-0.00883834	-0.00883834	-0.0385354	-0.0893377	-0.0887082	-0.0646435	-0.0646435	-0.0646435	-0.0377494	-0.0377494	-0.00797251	-0.0377494	-0.0377494	-0.0377494	-0.00883834	0.0237142	0.0589965	0.0589965	0.0589965	0.0967732	0.0595044	0.0595044	0.0595044	0.0973135	0.0595044	-0.00840581	-0.00840581	-0.0173795	-0.079353	-0.101781	-0.054529	-0.054529	-0.0265161	-0.0265161	0.0048277	0.0048277	0.0749681	0.209692	0.39262	0.432249	0.432775	0.504083	0.504083	0.469999	0.432775	0.469999	0.434352
-0.0403827	-0.0710524	-0.0710524	-0.0403827	0.0303085	0.0689161	0.0683655	0.0297885	0.0297885	0.0292691	0.108364	0.108364	0.108364	0.0678154	-0.00785447	-0.0412723	-0.0412723	-0.0412723	-0.0412723	-0.0403827	-0.0984723	-0.0702392	-0.0698315	-0.00543358	0.0308292	0.0700188	0.110665	0.110665	0.110665	0.109514	0.108939	0.108364	0.10779	0.0287503	0.0287503	-0.00785447	-0.0412723	-0.0412723	-0.00785447	0.0282322	0.149833	0.192823	0.279114	0.279705	0.236732	0.236732	0.321716	0.362193	0.362193	0.436706
0.168971	0.169567	0.114944	0.0742896	0.0731865	0.0731865	0.0345688	0.0345688	-0.00167057	-0.00215571	-0.0365927	-0.0370374	0.00665971	0.00665971	0.00665971	0.00665971	0.0434904	-0.0370374	-0.102907	-0.126959	-0.126959	-0.126644	-0.126644	-0.0756328	-0.0131727	-0.0131727	-0.045829	0.0715359	0.16659	0.16659	0.112068	0.112068	0.112068	0.112642	0.113217	0.198311	0.28458	0.24162	0.367012	0.405945	0.514409	0.564673	0.585885	0.564359	0.604319	0.604319	0.604319	0.620901	0.585885	0.585885
-0.0554477	-0.0554477	-0.0245257	-0.0245257	-0.0554477	-0.0834877	-0.0554477	-0.0554477	-0.0554477	-0.0554477	-0.0249742	0.0837791	-0.00091448	0.0347189	0.0744402	0.0744402	0.074986	0.074986	0.074986	0.115266	0.074986	-0.0706104	0.000516829	-0.0325276	-0.0334053	-0.0334053	-0.033843	-0.00091448	-0.00091448	-0.033843	-0.00091448	0.0455913	0.0455913	0.125034	0.210253	0.338368	0.378686	0.378686	0.378686	0.379232	0.379232	0.453733	0.517417	0.545074	0.487673	0.381413	0.300006	0.341793	0.456116	0.570131
-0.117804	-0.117804	-0.0489206	-0.0489206	-0.0489206	-0.0489206	-0.0489206	-0.0142409	-0.0142409	0.0630298	0.0624681	0.0624681	0.0624681	0.0624681	0.0630298	0.0630298	0.0630298	0.02353	-0.0137408	-0.0489206	-0.0489206	-0.0142409	0.0229965	0.02353	0.0624681	0.10374	0.10374	0.104324	0.104324	0.14688	0.190098	0.233336	0.276536	0.31734	0.31734	0.3575	0.394887	0.462245	0.491426	0.385252	0.453624	0.420794	0.347788	0.385762	0.45406	0.421268	0.375444	0.335741	0.335741	0.453187
-0.112537	-0.112537	-0.112537	-0.085762	-0.056105	-0.085762	-0.0235914	0.0116545	0.0121616	-0.0226493	0.0504786	0.0126695	0.0126695	-0.0226493	-0.0226493	0.0515608	0.0515608	0.0521028	0.0515608	0.0909948	0.0131781	0.0131781	0.0510194	0.0909948	0.0909948	0.0121616	-0.0556732	-0.056105	-0.0231207	0.0121616	0.0121616	0.0504786	0.0126695	0.0131781	0.0909948	0.133819	0.219902	0.263629	0.346898	0.346898	0.38594	0.422672	0.516939	0.488533	0.457248	0.488118	0.488533	0.516939	0.456794	0.488118
0.0069401	-0.0256383	-0.055362	-0.055362	-0.055362	-0.055362	-0.055362	-0.055362	-0.055362	-0.0256383	-0.0256383	-0.0256383	0.0069401	0.0069401	-0.0256383	-0.0256383	-0.0256383	0.0069401	0.0069401	0.0422467	0.0422467	0.0422467	0.080045	0.120552	0.204964	0.248847	0.291988	0.291988	0.334352	0.248847	0.291988	0.193002	0.0597983	0.0592743	0.0232795	0.0597983	-0.0195292	-0.0190878	0.0504355	0.08929	0.0514699	0.185251	0.366937	0.444298	0.510579	0.539337	0.633154	0.609678	0.564949	0.588211
-0.0489269	-0.0493652	0.0296036	0.0296036	-0.0404891	-0.0062779	-0.0709886	-0.0400401	-0.0400401	-0.0709886	-0.0709886	-0.0709886	-0.0400401	-0.0062779	0.0306482	0.0688854	0.0688854	0.0688854	0.0688854	0.0688854	0.0688854	0.0688854	0.0301256	-0.0062779	-0.0404891	-0.0994246	-0.124592	-0.146996	-0.124592	-0.0709886	-0.0990552	-0.0990552	-0.098685	-0.098685	-0.0705785	-0.0705785	-0.0705785	-0.0705785	-0.098685	-0.146703	-0.146703	-0.124262	-0.0994246	-0.0994246	-0.124592	-0.124592	-0.0994246	-0.0994246	-0.0994246	-0.0713979
-0.00737631	0.0279182	-0.00737631	-0.00737631	0.0279182	0.0284263	-0.00690462	-0.00690462	-0.00690462	-0.00690462	0.0284263	-0.00690462	0.0662461	0.0662461	0.0284263	0.0279182	0.0279182	0.0279182	-0.00737631	-0.00737631	-0.0399418	-0.0399418	-0.0964799	-0.0696521	-0.0399418	-0.0399418	-0.0399418	-0.0399418	-0.00737631	0.0279182	0.0279182	0.0279182	0.0279182	0.0279182	0.0662461	0.190606	0.277036	0.400122	0.436945	0.471167	0.502597	0.502597	0.502597	0.471167	0.399594	0.277036	0.233886	0.105637	0.0279182	-0.0399418
0.141866	0.18462	0.18462	0.227898	0.18462	0.141866	0.100817	0.0608592	-0.0122915	-0.0448959	-0.0448959	-0.0746462	-0.0746462	-0.101514	-0.101514	-0.101514	-0.101867	-0.101867	-0.101867	-0.101867	-0.101867	-0.101867	-0.075039	-0.0453287	0.0603188	0.10025	0.141866	0.141866	0.141866	0.141866	0.141866	0.18462	0.0490554	0.0490554	-0.0542946	-0.0542946	-0.0831628	-0.0225536	-0.0225536	0.0119641	0.0119641	-0.0225536	0.0603188	0.10025	0.141866	0.0490554	0.0495868	0.0124618	0.0124618	-0.0220932
-0.0478292	-0.0775529	-0.0775529	-0.0779452	-0.0779452	-0.0779452	-0.0482615	-0.015722	-0.0152508	-0.0478292	-0.0478292	0.0200558	0.0583948	0.0983612	0.0983612	0.0983612	0.0983612	0.0583948	0.0578541	0.0578541	0.0578541	0.0200558	-0.015722	-0.0482615	-0.0482615	-0.015722	-0.0478292	-0.0478292	-0.0478292	-0.0478292	-0.0152508	-0.0478292	-0.0478292	0.0205642	0.0205642	0.058936	0.226656	0.269798	0.312161	0.353712	0.354269	0.430064	0.495536	0.49512	0.54925	0.523243	0.428584	0.299333	0.256666	0.212811
-0.0504172	-0.0791386	-0.0791386	-0.0791386	-0.105327	-0.0504172	-0.0499982	-0.0499982	-0.0491579	-0.0491579	-0.0487365	-0.0169827	-0.0169827	-0.0169827	-0.0169827	-0.0491579	-0.0179033	0.016552	0.0917697	0.0917697	0.0912115	0.0912115	0.0917697	0.132867	0.218467	0.175297	0.132867	0.0917697	0.0525268	0.0917697	0.132867	0.132867	0.174702	0.174702	0.261139	0.385909	0.458837	0.459308	0.424131	0.424131	0.386987	0.459778	0.424638	0.460247	0.347736	0.220271	0.13461	0.13461	0.135192	0.222075
0.0568857	0.0568857	0.0563432	0.0964247	0.138152	0.224862	0.182168	0.139328	0.182168	0.0574289	0.0574289	0.0574289	0.0574289	-0.0161786	-0.0490425	-0.0794562	-0.079852	-0.137367	-0.157869	-0.13706	-0.13706	-0.13706	-0.13706	-0.13706	-0.157869	-0.176171	-0.157869	-0.10655	-0.106906	-0.10655	-0.0794562	-0.0794562	-0.0157027	0.0579726	0.0579726	0.0987026	0.0987026	0.183366	0.183366	0.269756	0.352831	0.428773	0.461763	0.427793	0.521586	0.569576	0.569871	0.590335	0.636347	0.590335
-0.0261399	-0.0261399	0.00870049	-0.0261399	-0.0261399	0.0568792	0.0183336	0.0964438	0.0964438	-0.0172034	0.0183336	0.0563361	0.0563361	0.0563361	0.0183336	0.0183336	0.0183336	-0.0500286	-0.0500286	-0.0172034	-0.0500286	-0.0500286	-0.0800059	-0.0500286	-0.0500286	-0.0500286	-0.0500286	-0.0172034	-0.0172034	-0.0500286	-0.0172034	-0.0172034	-0.088208	-0.0266046	0.0851128	0.0856755	0.127624	0.0868025	0.0873666	0.128794	0.128794	0.0873666	0.270393	0.141134	0.0208965	0.0987236	0.0579672	0.0975828	0.138778	0.225514
0.0336155	0.0336155	0.0336155	0.0341123	0.0341123	0.0706278	0.0336155	-0.000814928	-0.000814928	-0.000814928	-0.000814928	0.0331194	-0.0012736	-0.0012736	-0.00173153	-0.0333016	-0.0333016	-0.0328831	-0.0328831	-0.0328831	-0.0012736	-0.0328831	-0.0328831	-0.0333016	-0.0333016	-0.0333016	0.032624	0.0321293	0.0321293	0.0690397	0.0690397	0.108234	0.149294	0.235461	0.235461	0.278733	0.235461	0.322055	0.403483	0.363621	0.322055	0.236062	0.19289	0.149874	0.321469	0.321469	0.363621	0.402943	0.44068	0.476389
-0.0505889	-0.0505889	-0.0795109	-0.0795109	-0.112957	-0.135373	-0.112957	-0.112957	-0.0593267	-0.028365	-0.028365	0.041825	0.041825	0.0805948	0.176005	0.207166	0.0207733	0.0979105	0.0577076	0.0577076	0.0577076	-0.0146316	0.0202704	0.0202704	-0.0146316	0.0304303	0.175409	0.0917355	0.0523776	0.0152747	0.0523776	0.0523776	0.0152747	-0.0192558	-0.0877763	-0.135373	-0.112957	-0.0874066	-0.0593267	-0.027915	-0.0274642	0.00638664	0.00638664	0.0817012	0.263651	0.306292	0.424888	0.459377	0.459377	0.423879
-0.0333168	-0.0333168	-0.0333168	-0.0640129	-0.0640129	-0.0337625	-0.0337625	-0.0337625	-0.0337625	-0.0644189	-0.0644189	-0.0644189	-0.0644189	-0.0644189	-0.0337625	-0.0644189	-0.0644189	-0.0337625	-0.0337625	0.036384	0.0749508	0.115516	0.243901	0.243901	0.200592	0.200592	0.103502	0.103502	0.103502	0.062932	0.0250583	-0.0103333	-0.0728197	-0.0728197	-0.0728197	-0.0430026	-0.0728197	-0.0993992	-0.0993992	-0.123541	-0.0993992	-0.0724255	-0.0993992	-0.0993992	-0.0993992	-0.123225	-0.0328703	-0.0333168	0.000203145	0.0749508
-0.301659	-0.301659	-0.301659	-0.271874	-0.184191	-0.183828	-0.215311	-0.134458	-0.0288106	0.052737	0.0954908	0.139971	0.139971	0.139971	0.183115	0.183115	0.152601	0.108692	0.066302	0.0248333	0.0668936	0.109892	0.109892	0.196174	0.153801	0.153201	0.153201	0.0674856	0.0668936	0.066302	0.0242588	-0.0558172	0.0231109	0.0231109	0.0645285	0.1514	0.194992	0.236462	0.1514	0.108692	0.109292	0.109892	0.0254083	-0.0151644	-0.0537409	-0.090418	-0.0157149	-0.0151644	0.0254083	0.196174
0.0710094	0.0710094	0.0710094	0.0710094	0.0704767	-0.00134611	-0.0332057	-0.0332057	-0.032783	-0.0323596	-0.0693659	-0.0403136	-0.00912715	-0.00912715	-0.00912715	-0.00912715	-0.00912715	-0.00957996	-0.010032	-0.0104833	0.0337831	-0.00180732	-0.0336276	-0.0332057	-0.00134611	-0.00134611	-0.0419618	-0.0411393	-0.00957996	0.0243722	0.100414	0.184143	0.184143	0.183549	0.226651	0.129183	0.226651	0.268748	0.311025	0.352855	0.310435	0.223646	0.266949	0.351712	0.309845	0.440895	0.403366	0.403366	0.440895	0.440895
0.0132758	0.0132758	0.0132758	-0.0490789	-0.0490789	-0.0490789	-0.0494717	-0.0494717	-0.0494717	-0.0494717	-0.0494717	-0.0494717	-0.0494717	-0.0494717	-0.0762995	-0.0494717	0.0128041	0.0128041	0.0480986	0.0858861	0.0858861	0.0858861	0.0858861	0.0858861	0.125817	0.0858861	0.0128041	0.0128041	0.0128041	0.0128041	0.0480986	0.0858861	0.125817	0.125817	0.125817	0.125817	0.125817	0.167434	0.125817	0.0858861	0.0480986	0.0128041	0.0128041	0.0128041	0.0128041	0.0128041	0.0480986	0.0128041	0.0864265	0.126384
0.237448	0.280674	0.280674	0.139407	0.0486068	0.0486068	0.0126982	0.0131787	-0.0200849	-0.0200849	-0.0855573	-0.109442	-0.109442	-0.050515	0.0233985	-0.050515	-0.102759	-0.103083	-0.103083	-0.0784234	-0.0784234	-0.0509173	-0.0509173	-0.0509173	-0.0205269	0.0595541	0.0595541	0.0595541	0.0595541	0.0229072	0.151626	0.237448	0.0985235	0.139407	0.139407	0.181698	0.181698	0.181698	0.181698	0.224807	0.181698	0.0595541	0.151626	0.110275	0.0712357	0.0338426	0.0338426	0.0338426	0.0712357	-0.0106676
0.0269342	0.0269342	0.0269342	-0.00773306	-0.00773306	-0.00773306	-0.00773306	-0.0765865	-0.0765865	-0.101578	-0.101578	-0.101578	-0.0762148	-0.0479882	-0.0479882	-0.0479882	-0.0479882	0.027434	0.0646937	0.103623	0.103623	0.144888	0.103623	0.0641604	0.0641604	0.0641604	0.0641604	0.144888	0.103623	0.0641604	0.0165441	0.0165441	0.133269	0.175512	0.261899	0.387319	0.4254	0.425912	0.461502	0.494383	0.532639	0.532639	0.436061	0.398663	0.317683	0.274479	0.231239	0.187427	0.230638	0.187427
-0.0558486	-0.0558486	-0.0261383	0.00642718	0.00642718	0.0417217	0.0422298	0.0422298	0.0422298	0.00689888	0.00689888	-0.0257055	-0.0554558	-0.106362	-0.106362	-0.106362	-0.0826764	-0.0261383	0.00642718	0.0417217	0.0795092	0.11944	0.0682458	0.0682458	0.0682458	0.0311545	-0.0033632	-0.0351041	-0.0639724	-0.0899665	-0.0899665	-0.0899665	-0.0558486	-0.0558486	-0.0558486	-0.0261383	-0.0261383	-0.0554558	-0.0550622	-0.0550622	-0.0819695	-0.105731	-0.0816148	-0.0546678	-0.0248376	0.00784446	0.0437581	0.043248	0.0805906	0.120575
-0.0176419	0.0170129	0.0170129	0.0170129	0.054228	0.054228	-0.0578803	0.00711535	0.0825164	0.16556	0.0825164	0.0825164	0.0436465	0.0436465	0.00711535	-0.0267863	0.0170129	-0.0176419	-0.0495277	-0.104683	-0.0781601	-0.0781601	-0.0781601	-0.0781601	-0.104339	-0.0781601	-0.0781601	-0.0777761	-0.0777761	-0.0486806	-0.0491045	-0.0781601	-0.0781601	-0.0171795	0.0175125	-0.0171795	0.17807	0.220683	0.220683	0.177473	0.177473	0.221284	0.1239	0.0446958	0.00858655	0.0452214	-0.110443	-0.153192	-0.1708	-0.17057
0.106848	0.148472	0.148472	0.106848	0.106848	0.0291102	0.0291102	0.0669085	0.106848	-0.00619645	-0.00619645	-0.0684985	-0.0684985	-0.0684985	-0.0684985	-0.0684985	-0.0684985	-0.0953396	-0.0953396	-0.0953396	-0.0953396	-0.0681054	-0.0383418	-0.00572451	0.0674491	0.0674491	0.0674491	0.0674491	0.0296185	0.0674491	0.107416	0.106848	0.0674491	-0.0473233	-0.151645	-0.109357	-0.109357	-0.109357	-0.0841382	-0.0841382	-0.109357	-0.13181	-0.132103	-0.0766263	0.0291102	-0.00619645	0.0291102	0.0291102	-0.00619645	-0.0387749
-0.112263	-0.112607	-0.105283	-0.0779417	-0.0480714	-0.0779417	0.081138	0.00501218	0.00501218	0.0419338	0.0414048	0.0414048	0.08058	0.0408765	0.00451725	0.00451725	0.00451725	0.00451725	0.0414048	0.0414048	0.0414048	0.0414048	0.00451725	0.00451725	0.00402301	0.00402301	-0.0703367	-0.0703367	-0.098083	-0.122977	-0.144829	-0.12265	-0.12265	-0.0977176	-0.0977176	-0.0687104	0.0429936	0.0822554	0.0828148	0.12453	0.209582	0.210183	0.210785	0.155693	0.199951	0.242652	0.242652	0.285548	0.405384	0.40487
-0.0633788	-0.0925742	-0.118817	-0.0933335	0.0382305	0.0774539	0.160957	0.160361	0.117375	0.158577	0.201717	0.201717	0.202319	0.159171	-0.0001979	-0.0439114	-0.127142	-0.15523	-0.109811	-0.160972	-0.140379	-0.0910591	-0.0910591	-0.0910591	-0.0989551	-0.0910591	-0.0910591	-0.05314	-0.082917	0.0256422	0.0256422	-0.010468	-0.0109505	0.0251244	0.0752237	0.116795	0.159171	0.146701	0.104663	0.0256422	-0.0821295	-0.160434	-0.183461	-0.198705	-0.198705	-0.212102	-0.212102	-0.20809	-0.20809	-0.20809
0.0318239	-0.00255657	-0.0341529	-0.0337339	-0.0337339	-0.00209814	-0.0337339	-0.00209814	0.0323198	-0.00209814	-0.00209814	-0.00209814	-0.00209814	-0.00255657	0.0318239	0.0318239	0.0328164	-0.00163897	-0.0333141	-0.0333141	-0.00163897	-0.00163897	0.0328164	0.0328164	-0.00163897	-0.0333141	-0.00255657	-0.00255657	-0.0341529	-0.00255657	-0.0341529	-0.0428308	-0.0707103	-0.0120682	0.0577551	0.179671	0.137554	0.179671	0.223298	0.266605	0.310128	0.404328	0.441913	0.509303	0.442417	0.404328	0.47698	0.441913	0.564996	0.538375
0.237153	0.152272	0.152272	0.00439182	-0.0535312	-0.0782035	-0.0260118	-0.0260118	-0.0260118	-0.0260118	0.0138014	0.0478424	0.0478424	0.0478424	0.0138014	0.0478424	-0.0174384	-0.0174384	-0.0174384	-0.0457989	-0.100135	-0.100135	-0.099848	-0.0778798	-0.0531686	-0.099848	-0.099848	-0.099848	-0.099848	-0.0778798	0.048334	0.0488263	0.0855535	0.166689	0.167269	0.252785	0.253386	0.156289	0.156289	0.156289	0.0771782	0.076658	0.0405252	-0.0239914	-0.0520761	-0.0769041	-0.0243971	0.0493193	0.0493193	0.0493193
-0.100838	-0.100838	-0.0740104	-0.0740104	-0.0740104	-0.100485	-0.100485	-0.100485	-0.0736176	-0.0438673	-0.0112629	-0.0112629	-0.0112629	-0.0112629	-0.0112629	0.0235599	0.0235599	0.101278	0.142895	0.101278	0.101278	0.101278	0.101278	0.101278	0.101278	0.101278	0.142895	0.0618878	0.024068	0.024068	0.024068	0.0618878	0.024068	0.024068	0.024068	0.0618878	0.144069	0.272678	0.315061	0.315061	0.315061	0.272678	0.315641	0.356643	0.432587	0.432587	0.315061	0.230129	0.186846	0.273273
-0.108491	-0.13198	-0.152788	-0.171328	-0.171328	-0.12541	-0.12541	-0.101113	-0.101113	-0.0739795	-0.0739795	-0.0439623	-0.0110984	-0.0110984	-0.0110984	0.0239635	0.0239635	0.102074	0.14382	0.14382	0.186649	0.229942	0.186649	0.186649	0.186649	0.14382	0.102074	-0.0110984	-0.0439623	-0.0739795	-0.101113	-0.146984	-0.12541	-0.0739795	-0.0110984	0.0244747	0.0625091	0.0625091	0.103783	0.146175	0.146764	0.146764	0.0929965	-0.09643	-0.121232	-0.143286	-0.143286	-0.0967944	-0.0699885	-0.0978829
-0.0533184	-0.0193398	0.0559803	0.0559803	0.0559803	0.0559803	0.0965779	0.0960029	0.0965779	0.0565314	0.0173728	0.0168528	-0.0193398	-0.0193398	-0.0188549	-0.0188549	-0.0193398	0.0168528	0.0163334	-0.0203074	-0.0537636	-0.0843935	-0.112505	-0.0847981	-0.112868	-0.112868	-0.137684	-0.159752	-0.179226	-0.179226	-0.159752	-0.159752	-0.159752	-0.179226	-0.179226	-0.179226	-0.137684	-0.137684	-0.137684	-0.137684	-0.137684	-0.137684	-0.112868	-0.0546517	-0.0546517	-0.0212722	-0.085202	0.014779	0.014779	0.0937071
0.0036555	0.0399134	0.0399134	0.120108	0.120108	0.120108	0.0788424	0.120108	0.16205	0.0782814	0.0782814	0.0388475	0.0782814	0.00215392	-0.101367	-0.0731801	-0.0731801	-0.101367	-0.127023	-0.101738	-0.127023	-0.127023	-0.149539	-0.101367	0.00215392	-0.0325133	-0.0325133	0.00215392	0.0788424	0.0393802	0.0393802	0.0788424	0.0788424	0.077721	0.077721	0.118943	0.204655	0.290564	0.332021	0.279395	0.321796	0.362538	0.362538	0.280574	0.237718	0.194421	0.109067	0.0293203	-0.072356	-0.0325133
0.0531092	0.0174131	-0.0165915	-0.0165915	-0.0472877	-0.0472877	-0.0165915	-0.0472877	-0.0472877	-0.0472877	-0.0751005	0.0164445	0.0164445	0.05259	0.05259	0.05259	0.05259	0.0911262	0.0911262	0.05259	0.05259	-0.0170372	-0.0476936	-0.0751005	-0.100059	-0.100059	-0.122263	-0.141865	-0.141865	-0.0997313	-0.046881	-0.0161451	0.0174131	0.0169284	-0.0258433	0.00686485	0.00686485	0.0428026	0.0073385	-0.0557003	-0.0826739	-0.127963	-0.146874	-0.127683	-0.0739979	-0.0990735	-0.0739979	-0.0743662	-0.0464735	0.0541495
0.00751752	-0.024343	-0.0537661	-0.0537661	-0.0533291	-0.0238594	0.00804622	0.0427242	0.0427242	-0.03246	-0.00137051	-0.00137051	-0.03246	-0.03246	-0.0329305	-0.0334002	-0.0334002	-0.0329305	-0.000853826	0.0805756	0.0432963	0.00857563	0.00857563	0.0805756	0.120089	0.120089	0.0805756	0.0799652	0.119446	0.203296	0.247222	0.24791	0.375835	0.416034	0.417256	0.455079	0.5506	0.522084	0.550163	0.5506	0.550163	0.599337	0.575935	0.442933	0.441762	0.477378	0.364161	0.441762	0.321705	0.235509
-0.0515337	-0.136799	-0.114493	-0.137159	-0.157191	-0.157191	-0.137159	-0.137159	-0.0890483	0.0632713	0.0632713	0.157425	0.115278	0.115278	0.115278	0.115278	0.074622	0.074622	-0.0431277	-0.0731057	-0.0431277	0.0252517	0.063932	0.104094	0.189494	0.190223	0.190223	0.190952	0.289675	0.371872	0.410101	0.278122	0.234288	0.234288	0.233557	0.232826	0.275956	0.358446	0.358446	0.275234	0.275234	0.476827	0.581798	0.559894	0.434068	0.397422	0.359121	0.31825	0.318953	0.399336
-0.0711771	-0.0711771	-0.0420379	-0.0711771	-0.0711771	-0.0711771	-0.0711771	0.0352166	0.0352166	0.0352166	-0.000302716	-0.000302716	-0.000302716	0.0352166	0.0352166	0.0352166	0.073197	0.0352166	0.073197	0.0352166	0.073197	0.0352166	-0.000302716	-0.0331147	-0.0331147	-0.0331147	-0.0630833	0.0352166	0.0359396	0.114084	0.114084	0.156661	0.244456	0.330492	0.410686	0.447726	0.481385	0.449099	0.513384	0.541756	0.567166	0.5889	0.540719	0.565312	0.564846	0.564379	0.564379	0.56391	0.510494	0.445659
0.312743	0.226477	0.269463	0.143845	0.00451343	-0.0482852	-0.0901267	-0.107481	-0.0902962	-0.0485025	-0.0485025	-0.0485025	-0.070699	-0.070699	-0.0485025	-0.0485025	-0.0235549	-0.0235549	-0.0235549	-0.0235549	-0.0235549	-0.0235549	-0.0235549	-0.0235549	-0.0485025	-0.0485025	-0.070699	-0.070699	-0.0902962	-0.122461	-0.107481	-0.0902962	-0.0902962	-0.0703136	-0.023068	0.0690633	0.105611	0.144211	0.270261	0.271058	0.39915	0.357634	0.39953	0.39877	0.313939	0.185559	0.185177	0.185177	0.0693854	0.0687413
-0.0689469	-0.0689469	-0.0383332	-0.0383332	-0.0383332	-0.00490285	-0.00490285	-0.00490285	-0.00490285	0.0323527	-0.00381291	0.0323527	-0.00381291	0.0323527	0.0323527	-0.00381291	0.0323527	0.0715119	0.0715119	0.0317678	0.0317678	-0.00435821	-0.00435821	-0.0378316	-0.0378316	-0.0378316	-0.0684901	-0.096686	-0.0689469	-0.0689469	-0.0383332	-0.104086	-0.0767219	-0.0758319	-0.0131345	0.0229133	0.100944	0.185404	0.185404	0.185404	0.142636	0.283854	0.240303	0.238952	0.238952	0.195033	0.152773	0.152773	0.110771	0.153439
-0.10468	-0.079146	-0.079146	-0.0796465	-0.127832	-0.127832	-0.147901	-0.147901	-0.165212	-0.0341942	-0.0641564	-0.0912339	-0.0641564	-0.0912339	-0.0641564	-0.00138278	0.0341428	0.112239	0.111477	0.207691	0.208495	0.2093	0.2093	0.210104	0.167061	0.0849972	0.0864774	0.0125236	0.0490731	0.0879603	0.0483714	0.169443	0.127235	0.126463	0.127235	0.126463	0.12492	0.208495	0.251811	0.294776	0.295567	0.166268	0.295567	0.252615	0.251811	0.251811	0.294776	0.336763	0.251811	0.165475
-0.0869646	-0.0585016	-0.0585016	0.0437054	0.0834133	0.0834133	-0.0266188	0.00755794	-0.0266188	-0.0266188	0.0549225	0.0174738	0.0945666	0.0174738	0.0542814	0.0542814	0.0542814	0.0168723	-0.0271633	-0.0271633	0.00696826	0.00696826	-0.0585016	-0.0869646	-0.112562	-0.13538	-0.13538	-0.13538	-0.018003	-0.0174456	-0.0496154	-0.0496154	-0.0174456	0.0555642	0.0562065	0.137363	0.137363	0.223237	0.0959165	0.136663	0.222518	0.222518	0.265703	0.178576	0.135264	0.0938923	0.177861	0.0938923	0.0938923	0.0549225
-0.106717	-0.0796833	-0.0796833	-0.0796833	-0.106717	-0.106717	-0.131115	-0.131115	-0.152566	-0.19219	-0.0719386	-0.0997455	-0.0997455	-0.0997455	-0.0997455	-0.0719386	-0.0412426	-0.00771648	-0.00740544	0.0392892	0.16201	0.333343	0.373292	0.41109	0.446386	0.478946	0.446386	0.508644	0.508392	0.535228	0.446083	0.332614	0.290945	0.248527	0.373292	0.333707	0.373639	0.292076	0.293207	0.293583	0.250834	0.294336	0.335889	0.375717	0.294336	0.335526	0.29396	0.251602	0.334799	0.29283
-0.0851114	-0.0851114	-0.0851114	-0.0851114	-0.0851114	-0.0851114	-0.0851114	-0.0228258	0.0124955	0.0509038	0.0509038	0.0509038	0.0509038	0.0909212	0.0909212	0.0909212	0.0909212	0.0135829	0.0135829	-0.0223216	-0.0223216	0.0130389	0.0135829	-0.0218168	0.0514825	0.133259	0.176121	0.218851	0.219495	0.262732	0.346281	0.305814	0.306434	0.386609	0.423952	0.423952	0.425003	0.490335	0.543833	0.518301	0.458592	0.517901	0.565621	0.517099	0.456645	0.456645	0.421312	0.303951	0.261458	0.261458
0.0497244	-0.0166694	-0.0166694	-0.0166694	-0.0166694	-0.0166694	0.0157168	0.0157168	0.0881626	0.0881626	0.12759	0.12759	0.0875067	0.00629323	-0.0247596	-0.0242527	-0.0247596	-0.0529435	-0.101208	-0.0534004	-0.0782754	-0.0782754	-0.0529435	-0.0161493	-0.0161493	-0.0166694	-0.0166694	0.0151484	0.0497244	0.0151484	0.0491111	0.00518456	-0.0257708	0.00518456	0.114041	0.114041	0.197544	0.241269	0.241269	0.198274	0.156124	0.298289	0.382101	0.382101	0.298289	0.298289	0.211273	0.168086	0.168086	0.168803
-0.000668863	-0.000668863	-0.000668863	-0.000668863	-0.0348884	-0.12604	-0.12604	-0.147699	-0.147699	-0.147699	-0.147699	-0.147699	-0.12604	-0.101315	-0.101315	-0.0348884	-0.00113345	0.0352573	0.0739989	0.156845	0.156845	0.156845	0.243143	0.242571	0.327324	0.367619	0.327869	0.286015	0.243143	0.243143	0.286015	0.286015	0.243143	0.286577	0.243714	0.286577	0.286577	0.328413	0.369697	0.287699	0.287699	0.3295	0.287699	0.201015	0.157974	0.115793	0.0745253	0.115243	0.0734728	0.114145
0.160326	0.159735	0.159735	0.0765618	0.0882	0.184154	0.141481	0.0490443	-0.0315668	-0.0220883	-0.0220883	-0.114876	-0.114876	-0.0896038	-0.0896038	-0.0896038	-0.114549	-0.10756	-0.0817899	-0.136741	-0.121302	0.00238581	0.0385549	0.0380359	0.0380359	0.0380359	0.0380359	0.0380359	0.0882	0.22741	0.240047	0.196743	0.196743	0.153835	0.240647	0.283694	0.325851	0.405262	0.476234	0.442595	0.442595	0.476234	0.507054	0.560072	0.534992	0.534992	0.560072	0.507054	0.506237	0.534254
-0.0761208	-0.0464504	-0.0464504	-0.0460184	0.0218416	0.0218416	0.0218416	0.0601695	0.0601695	0.100127	0.100127	0.0612521	0.0612521	0.100695	0.0228584	0.0228584	-0.0125088	-0.0455856	-0.0455856	-0.0455856	-0.0455856	-0.0464504	-0.0464504	-0.0761208	-0.0761208	-0.102909	-0.102909	-0.102909	-0.0464504	-0.0464504	-0.0139239	-0.0139239	-0.0139239	-0.0139239	0.0218416	0.141764	0.141764	0.22841	0.00190275	0.0383406	0.0771299	0.117872	0.160066	0.246434	0.330625	0.245234	0.370379	0.287559	0.464177	0.464177
-0.03427	0.000384871	0.000384871	0.038133	0.000884481	-0.0338075	-0.0338075	-0.0338075	-0.0338075	0.00138478	-0.0333443	0.000884481	0.038133	0.038133	0.0776141	0.0776141	0.0776141	0.0776141	0.0270185	0.0264948	-0.0100017	-0.0749198	-0.0438654	-0.0753304	-0.0753304	-0.0443157	-0.0753304	-0.01049	0.076492	0.160249	0.204055	0.204055	0.118311	0.162038	0.248494	0.291105	0.372102	0.291105	0.291105	0.248494	0.331923	0.44438	0.44438	0.475639	0.37103	0.289936	0.204055	0.247299	0.204055	0.118311
-0.0670633	-0.105051	-0.034381	0.00102272	0.0903534	0.0113138	0.0113138	0.0113138	-0.0243248	-0.0578192	-0.0243248	0.0228473	0.0228473	0.0228473	0.0228473	0.0620224	0.0620224	0.0620224	0.0223189	0.0228473	-0.0135454	-0.0135454	-0.0130497	-0.0474175	-0.0474175	-0.0790005	-0.0790005	-0.0790005	-0.0790005	-0.0478757	-0.0140403	0.103067	0.103067	0.146058	0.190423	0.276411	0.431176	0.564823	0.59973	0.626155	0.653554	0.64579	0.653454	0.660011	0.653153	0.636172	0.598881	0.452653	0.483208	0.333136
0.00700416	0.00700416	0.043138	0.0833145	0.0833145	0.0833145	0.0833145	0.0446968	0.0446968	0.0446968	0.0446968	0.0446968	0.00845742	-0.0264647	-0.0571079	-0.0571079	-0.0571079	-0.0571079	-0.0571079	-0.0571079	-0.0571079	-0.0567022	-0.0567022	-0.0567022	-0.0260193	-0.0260193	-0.0260193	-0.0260193	-0.0260193	-0.0260193	-0.0260193	0.00700416	-0.0357011	-0.00304469	-0.129308	-0.129308	-0.0815585	0.0113745	0.0483467	0.0877292	0.257738	0.258337	0.39448	0.301188	0.507626	0.561518	0.536379	0.476821	0.476367	0.441817
0.0185577	0.181302	0.0967066	0.0967066	0.0565814	0.181302	0.267704	0.267704	0.267704	0.267704	0.224596	0.0565814	-0.026876	-0.0880683	-0.0880683	-0.158625	-0.192902	-0.206795	-0.206795	-0.192902	-0.192902	-0.192902	-0.152825	-0.152543	-0.130944	-0.130944	-0.130944	-0.130944	-0.130944	-0.152543	-0.106621	-0.0794614	0.0195817	0.139643	0.139643	0.1825	0.225798	0.311725	0.311725	0.311725	0.226399	0.269485	0.1825	0.0972761	0.0972761	0.0571249	0.0190694	-0.0170035	0.0185577	0.0185577
-0.102856	-0.0756296	-0.0125647	-0.0455191	-0.0455191	-0.0455191	0.0230926	-0.0125647	-0.0455191	0.0350176	-0.0014555	-0.0352937	-0.0663215	-0.0352937	-0.0352937	-0.0014555	-0.0014555	0.0732842	0.0732842	0.0334497	0.0721793	0.112874	0.0721793	0.0334497	0.0334497	-0.00291889	-0.0675518	-0.120746	-0.120746	-0.0955785	-0.0675518	-0.0955785	-0.0952091	-0.0357442	-0.0014555	0.0738375	0.199887	0.328495	0.442561	0.475998	0.407376	0.443514	0.475998	0.395973	0.303665	0.261138	0.217932	0.131457	0.0129264	-0.0546004
-0.0887855	-0.0880277	-0.059253	-0.0276041	-0.088407	-0.0596722	-0.0596722	-0.0596722	-0.0276041	-0.0271447	-0.0266845	-0.0276041	-0.059253	-0.0276041	0.0438387	0.0438387	0.0842391	0.0842391	0.0836793	0.08312	0.0825612	0.0825612	0.123665	0.0433087	-0.0280628	-0.0596722	-0.0891632	-0.0891632	-0.0891632	-0.0605084	-0.0289779	0.00534009	-0.0289779	0.00534009	0.0820029	0.251944	0.376154	0.414398	0.482497	0.482497	0.482497	0.45007	0.45007	0.414905	0.336832	0.166101	0.0433087	-0.0285207	-0.114947	-0.137941
0.16053	0.0434666	0.0434666	0.00847603	0.00847603	0.00847603	0.00847603	0.0089367	-0.023659	-0.0524605	-0.0524605	0.0070985	0.00664083	0.0409838	0.0404894	0.0404894	0.0404894	0.0399956	0.00618391	0.00618391	-0.0253335	-0.0797456	-0.0797456	-0.102727	-0.102727	-0.102727	-0.102727	-0.102727	-0.0800829	-0.0543516	-0.0257502	-0.0621525	-0.00330476	0.105478	0.146059	0.0939957	0.175742	0.30496	0.347872	0.347872	0.348451	0.508494	0.50805	0.474756	0.474756	0.517235	0.484757	0.411828	0.399851	0.359407
-3.03051e-05	-3.03051e-05	-3.03051e-05	-3.03051e-05	-3.03051e-05	-0.0328425	-0.0628066	-0.0628066	-0.0628066	-0.0328425	-0.0324064	-0.0706203	0.0627007	0.0632354	0.0637707	0.0637707	0.0637707	0.0263667	0.0637707	0.0637707	0.0258645	0.0745729	-0.0620133	-0.0624103	-0.0898869	-0.0328425	-0.0328425	-3.03051e-05	-0.0328425	-0.0628066	-0.0628066	-0.0328425	0.0354947	0.000444607	-0.103704	-0.126421	-0.077836	-0.0486051	0.0169065	0.0174002	0.0174002	0.0541954	0.0178946	0.0541954	0.330327	0.330327	0.287527	0.328595	0.243246	0.242645
0.0894907	0.0516816	0.0158914	0.0158914	-0.0166611	-0.0166611	-0.0166611	-0.0166611	0.0516816	-0.0162286	-0.0162286	-0.0162286	-0.0162286	-0.0162286	-0.0162286	-0.0162286	-0.0162286	-0.0162286	-0.0463582	-0.0166611	-0.0166611	-0.0166611	0.0163628	0.0163628	0.0516816	0.0894907	0.129439	0.129439	0.0894907	0.0516816	0.0894907	0.129439	0.170482	0.213831	0.300857	0.384798	0.423898	0.526299	0.554825	0.580482	0.603653	0.641579	0.657055	0.670315	0.641117	0.623054	0.623054	0.579807	0.602755	0.579807
0.0162065	-0.0170314	-0.047435	-0.047435	-0.0470325	0.102612	0.0630776	0.0264191	-0.0165891	0.0166873	0.0166873	0.0166873	0.0166873	0.0166873	-0.0170314	-0.0749545	-0.0749545	-0.0749545	-0.00807494	-0.00807494	-0.00807494	-0.00762184	-0.00762184	0.0630776	0.102057	0.185244	0.228356	0.271649	0.228957	0.272847	0.357366	0.396882	0.435366	0.436385	0.471782	0.50489	0.561924	0.535064	0.626057	0.626057	0.607278	0.626057	0.642277	0.606442	0.560863	0.470835	0.434856	0.533094	0.396338	0.355658
-0.0787414	-0.107744	-0.0464065	-0.0459436	-0.0459436	-0.0778948	-0.0459436	0.026044	-0.0112268	0.026044	-0.0112268	0.026044	-0.0459436	-0.0464065	0.0649821	0.106254	0.106254	-0.0221205	-0.0221205	0.0143991	-0.0221205	-0.0221205	0.0527056	0.135696	0.0934798	0.178771	0.135696	0.191409	0.234655	0.191409	0.358406	0.358406	0.277297	0.192011	0.279634	0.193815	0.360549	0.494324	0.544349	0.565091	0.544349	0.565091	0.59927	0.613121	0.564278	0.56455	0.465183	0.32098	0.193214	0.0661059
0.0908941	0.0908941	0.131251	0.00672929	0.00672929	0.0908941	0.0908941	0.0525857	0.0525857	0.0525857	-0.0164986	-0.0468624	-0.0743419	-0.0378873	-0.0378873	-0.037473	-0.0658735	-0.0914074	-0.037473	-0.0370579	-0.0370579	-0.0370579	-0.0654984	-0.037473	-0.00619358	-0.00664745	0.0273935	0.0640519	0.0273935	0.0640519	0.103031	0.103587	0.230532	0.231133	0.317805	0.472756	0.535646	0.586616	0.586616	0.5863	0.607975	0.626788	0.562192	0.585985	0.461733	0.304227	0.217305	0.217305	0.217305	0.174357
0.199782	0.157722	0.117173	0.0424695	0.00897512	-0.0216946	0.00897512	-0.0963024	-0.074086	-0.074086	-0.0491145	-0.0491145	-0.0491145	-0.0491145	0.00942106	0.0429537	0.00942106	0.00897512	0.00897512	0.00897512	-0.0216946	-0.0216946	-0.0216946	-0.0216946	-0.0744133	-0.0965924	-0.0744133	-0.0494808	-0.0744133	-0.0744133	-0.0494808	-0.0212884	0.0434386	0.118274	0.159447	0.160023	0.245784	0.246385	0.333196	0.333196	0.376222	0.334374	0.291489	0.292088	0.376222	0.32135	0.23437	0.23377	0.190917	0.190917
-0.105901	-0.105901	-0.0732062	0.0521361	0.107274	0.289321	0.205668	0.205668	0.205668	0.0642774	-0.0159593	-0.0159593	-0.0871636	-0.118681	-0.119098	-0.173431	-0.173093	-0.180081	-0.127336	-0.127336	-0.0966535	-0.0269772	0.0115793	0.181113	0.224074	0.224074	0.224074	0.317942	0.224665	0.356197	0.318481	0.237038	0.19431	0.0237836	0.0237836	-0.105467	-0.105901	-0.105901	-0.06363	-0.06363	-0.0274962	-0.0274962	0.0110297	0.0110297	0.0110297	0.205072	0.247566	0.161878	0.106084	0.0636972
0.0934336	0.0218013	0.0213406	0.0213406	-0.0107944	-0.0112142	-0.0112142	-0.0399756	-0.0658645	-0.0403546	-0.0403546	-0.0403546	-0.0116332	-0.0403546	-0.0403546	-0.0662041	-0.0403546	-0.0116332	0.0913107	0.0538484	0.0538484	0.0538484	0.0199631	0.0199631	0.0199631	0.0199631	-0.0116332	-0.0403546	-0.089261	-0.089261	-0.0662041	-0.0116332	0.0199631	0.131112	0.215272	0.259055	0.38652	0.463927	0.561284	0.587865	0.587865	0.587865	0.552986	0.552585	0.604332	0.579318	0.488103	0.319014	0.275298	0.318419
-0.00193077	-0.0353595	-0.0353595	-0.0349283	-0.0645986	-0.0642066	-0.0638137	-0.0638137	-0.0638137	-0.0906813	-0.0906813	-0.0906813	-0.0638137	-0.0638137	-0.0336299	-0.0340635	-0.0344962	-0.00193077	0.111082	0.111082	0.111082	0.152699	0.152699	0.194854	0.0981177	0.0981177	0.0981177	0.0981177	0.0218032	-0.0126398	-0.0126398	-0.0443019	0.0222995	-0.0121808	0.0328563	0.0706114	0.0706114	-0.0438824	-0.105705	-0.0525904	-0.0217218	-0.0217218	-0.0809444	-0.0809444	-0.0809444	-0.0809444	-0.106033	-0.0438824	-0.00240172	-0.0645986
0.0997599	0.0234245	0.0234245	0.0609904	0.0609904	0.0609904	0.0609904	0.0239218	0.0239218	0.0239218	-0.0431257	-0.0431257	-0.0431257	-0.0435447	-0.0435447	-0.0119484	-0.0119484	-0.0119484	-0.0119484	-0.0119484	-0.0435447	-0.0435447	-0.0119484	-0.0435447	-0.0435447	-0.0722662	-0.0435447	-0.0435447	-0.0435447	-0.0119484	0.0593992	0.0593992	-0.0518154	-0.0201169	0.0504482	0.0504482	0.0891873	0.216911	0.303684	0.303684	0.217512	0.304272	0.434535	0.468523	0.50034	0.580026	0.601057	0.555253	0.49862	0.46618
0.0478158	0.086403	0.086403	0.0478158	0.0478158	-0.0219338	-0.0526565	-0.0526565	-0.053063	-0.0534686	-0.0534686	-0.0228255	-0.0228255	-0.02238	-0.02238	-0.02238	-0.02238	-0.02238	-0.02238	0.0111271	0.0111271	-0.053063	0.0111271	0.0853031	0.0853031	0.0853031	0.086403	0.126984	0.126984	0.086403	0.169068	0.212078	0.126984	0.126984	0.16966	0.257187	0.299529	0.299529	0.456166	0.547744	0.547744	0.547744	0.572396	0.547744	0.547382	0.546655	0.518633	0.546291	0.454721	0.418159
0.110422	0.110422	0.0711216	0.0711216	0.110422	0.0705912	0.0330942	-0.0328826	-0.0328826	-0.0328826	-0.00128625	-0.00128625	-0.00128625	-0.00128625	-0.0328826	-0.0328826	-0.0328826	-0.0324636	-0.0324636	-0.0324636	-0.061225	-0.061225	-0.061225	-0.061225	-0.0324636	-0.0324636	-0.000827826	-0.00128625	-0.00128625	0.0700614	0.193427	0.237204	0.323758	0.36527	0.405598	0.511002	0.479651	0.541198	0.612538	0.568007	0.511857	0.479651	0.407208	0.407208	0.325514	0.23961	0.281664	0.281664	0.152145	0.152727
-0.0348512	-0.0634705	-0.0634705	-0.0634705	-0.0634705	-0.0896363	-0.0634705	-0.0344283	-0.0344283	-0.0344283	0.0321633	0.0316639	0.0688678	-0.0121193	-0.0116678	0.0588134	0.0222591	0.0222591	0.0222591	0.0588134	0.0222591	0.0222591	-0.0116678	0.0694007	0.149562	0.108311	0.108311	0.0688678	0.0688678	0.108311	0.0688678	0.108311	0.108311	0.149562	0.0694007	0.0321633	0.0321633	0.0699342	0.0699342	0.109434	0.236502	0.193881	0.237104	0.280337	0.363744	0.363744	0.363744	0.321772	0.321772	0.235901
0.100575	0.0614782	0.0253209	0.100025	0.0614782	0.0614782	0.0994751	0.100025	0.0253209	0.0253209	-0.00817353	-0.00817353	-0.00817353	-0.0666294	-0.0666294	-0.0666294	-0.0915619	-0.0918884	-0.0918884	-0.0918884	-0.0388432	-0.00772759	-0.00772759	-0.00728089	-0.00728089	-0.00728089	-0.00728089	0.02629	0.02629	0.0625177	-0.00772759	-0.0388432	-0.0666294	-0.0983113	-0.0738405	-0.0464584	-0.0464584	-0.0464584	0.0162117	-0.0165482	0.0166864	0.0527101	0.0532222	0.228635	0.228035	0.271342	0.314278	0.35679	0.314868	0.314868
0.0372595	0.0740783	0.0740783	0.0372595	0.0372595	0.0372595	0.036766	0.0362732	0.0836611	0.177018	0.219882	-0.0654435	-0.0378175	-0.0654435	-0.0902196	-0.0902196	-0.11225	-0.11225	-0.11225	-0.11225	-0.131689	0.0569054	0.0212478	0.0212478	-0.0203641	0.0118101	0.0122766	0.0127438	0.0127438	0.0127438	0.0127438	0.0477445	0.125548	0.210291	0.265584	0.265584	0.308049	0.349668	0.390437	0.465738	0.499581	0.499581	0.428737	0.348513	0.389329	0.348513	0.306269	0.306269	0.263181	0.177018
0.0558761	0.0558761	0.0558761	0.0558761	0.0204846	0.0204846	0.0563859	0.0204846	0.0195395	0.0190681	0.0190681	-0.0134844	-0.0134844	-0.0134844	-0.0134844	-0.0431814	-0.0435732	-0.0435732	-0.0435732	-0.0139162	-0.0139162	-0.0776229	-0.0516813	-0.0228664	0.00882202	0.00882202	-0.0516813	-0.0516813	-0.0516813	-0.0516813	-0.0516813	0.0185974	0.0543504	0.174246	0.174833	0.304629	0.346987	0.427075	0.498073	0.583659	0.606531	0.62676	0.583322	0.462888	0.462392	0.42496	0.385743	0.385743	0.385743	0.302248
-0.0407744	-0.0793333	-0.0499035	-0.0499035	-0.0499035	-0.0176118	0.0174258	0.0549845	0.00742572	0.00742572	-0.0268667	0.055522	0.0179305	0.0179305	0.055522	0.0952902	0.0952902	0.0179305	0.0281363	0.0663715	0.0281363	-0.0407744	-0.0407744	-0.071045	-0.0984314	-0.122974	-0.144782	-0.144782	-0.144782	-0.144782	-0.144782	-0.144782	-0.0984314	-0.071045	-0.00718591	0.107813	0.150323	0.194457	0.195057	0.238366	0.323454	0.402611	0.36403	0.323454	0.322879	0.194457	0.195057	0.193857	0.236564	0.236564
0.127239	0.127239	0.0481257	0.0481257	0.0877833	0.0883346	0.128389	0.012441	-0.0206574	-0.0514198	-0.051827	-0.051827	-0.0206574	0.0129262	-0.0215505	-0.021996	-0.0522335	-0.0522335	-0.0803987	-0.021996	-0.0526391	-0.0526391	-0.0224406	-0.053044	-0.053044	-0.0526391	-0.0807637	-0.0807637	-0.0224406	-0.0807637	-0.053044	-0.0224406	-0.021996	0.0866823	0.169305	0.212307	0.255616	0.341164	0.382157	0.421059	0.383252	0.342883	0.257416	0.213508	0.213508	0.256216	0.299177	0.199701	0.156322	0.155735
0.088229	0.015819	0.0502555	0.088229	0.0407839	0.00659188	0.00659188	0.116677	0.157661	0.157661	0.116677	0.0775799	0.00659188	-0.0537028	-0.0167951	0.015353	-0.0796512	-0.122596	-0.122596	-0.102443	-0.102443	-0.102443	-0.0796512	-0.0540779	-0.1083	-0.163604	-0.127751	-0.144799	-0.127751	-0.144799	-0.144799	-0.144578	-0.144578	-0.108012	0.00659188	0.12846	0.169902	0.299003	0.341526	0.382765	0.422192	0.382203	0.382203	0.255197	0.29781	0.156502	0.156502	0.076526	-0.0256372	-0.0256372
-0.114973	-0.0901611	-0.0312788	-0.0312788	0.00241999	0.0382443	0.117578	0.0769233	0.0392868	0.0408554	0.0413795	0.0413795	-0.0285763	-0.0285763	-0.0290286	-0.0959948	-0.120511	-0.120511	-0.0698337	-0.00674262	0.0659582	0.0659582	0.0654153	0.106109	0.0659582	0.160304	0.118153	0.160304	0.0774746	0.000964465	-0.0633829	-0.0633829	0.0372044	0.0752726	0.200946	0.200946	0.287212	0.244253	0.244253	0.408055	0.477393	0.535511	0.477393	0.408055	0.287212	0.244253	0.244853	0.287804	0.370189	0.202146
0.0209531	0.0209531	0.0571457	-0.0125796	-0.0121329	-0.042882	-0.043289	-0.043289	-0.0436952	-0.0130255	-0.0125796	0.0209531	-0.0125796	-0.0125796	-0.0130255	-0.0130255	0.0204689	0.0204689	0.0204689	-0.0130255	0.0199855	-0.0134707	-0.0134707	0.0566263	0.0566263	0.136296	0.136296	0.136296	0.136296	0.221381	0.221981	0.26529	0.350793	0.390648	0.42956	0.350793	0.391743	0.465989	0.465989	0.465989	0.465509	0.498777	0.556401	0.556401	0.580818	0.602564	0.580166	0.555307	0.580166	0.528001
-0.0398783	-0.0398783	-0.0700893	-0.0398783	-0.0403124	0.0271645	0.0649736	0.104922	0.104922	0.146552	0.145965	0.145965	0.104355	0.103789	0.103789	0.0261494	-0.00909642	-0.04161	-0.071267	-0.0980419	-0.0980419	-0.121991	-0.121991	-0.143236	-0.143236	-0.143236	-0.121678	-0.0976898	-0.0708752	-0.0411782	-0.0411782	0.0649736	0.10549	0.27634	0.399909	0.531059	0.502613	0.556973	0.579732	0.579732	0.617521	0.556638	0.556302	0.502198	0.398853	0.275745	0.27515	0.188117	0.103789	0.0638937
-0.0379724	-0.0379724	-0.00445251	-0.00445251	-0.00493645	-0.00493645	-0.00493645	0.0306906	-0.00493645	-0.0384181	-0.0379724	0.0322482	0.0322482	0.0708455	0.0322482	0.0322482	0.0708455	0.0322482	0.0317283	0.0317283	0.0312091	-0.0694797	-0.038863	-0.0694797	-0.0694797	-0.0694797	-0.0972127	-0.0694797	-0.038863	-0.038863	-0.0384181	-0.00493645	-0.0690745	-0.0690745	-0.0384181	0.0317283	0.0317283	-0.00445251	-0.0459174	0.0224435	-0.0130929	-0.0126171	-0.0126171	0.0229554	0.0229554	-0.0459174	0.0229554	0.101122	0.153524	0.0708455
0.0175385	0.0180272	-0.0158236	-0.0162744	-0.0167244	-0.0171737	-0.0171737	-0.0480957	-0.0476861	-0.0476861	-0.0167244	-0.026491	-0.026491	0.00643755	0.00691393	0.0425833	0.0425833	0.0425833	0.0420709	0.0420709	0.00643755	0.0165632	0.0529434	0.0165632	-0.056972	-0.056972	0.00596191	0.00596191	0.00596191	0.0415592	0.0415592	0.0415592	0.00596191	0.0420709	0.26151	0.206188	0.25009	0.376683	0.41599	0.417033	0.417033	0.517898	0.545877	0.545509	0.366099	0.377236	0.293755	0.0704205	0.0698841	0.0693482
0.0519939	0.133863	0.176695	0.133863	0.176695	0.176695	0.133863	0.0921104	0.0139808	0.0139808	0.0139808	-0.0544063	-0.111504	-0.111504	-0.0840002	-0.111147	-0.0840002	-0.0539697	-0.0539697	-0.118529	-0.118529	-0.063029	-0.0309729	0.00384279	-0.126004	-0.126004	-0.126004	-0.148671	-0.148671	-0.118874	-0.118874	-0.142337	-0.163122	-0.181402	-0.111504	-0.0210929	0.0530811	0.13504	0.13504	0.13504	0.221192	0.177894	0.386826	0.488405	0.488405	0.457293	0.386302	0.386302	0.386302	0.386302
0.102268	0.18582	0.14338	0.14338	0.18582	0.18582	0.14338	0.102268	-0.00838935	-0.040012	-0.040012	-0.0946357	-0.117718	-0.117416	-0.137877	-0.137877	-0.0942956	-0.0683805	-0.0683805	-0.0395924	-0.0395924	-0.0395924	-0.0395924	-0.040012	-0.06876	-0.101654	-0.143628	-0.16089	-0.143628	-0.143628	-0.123945	-0.04829	-0.04829	-0.017013	0.0535275	0.187607	0.31674	0.398548	0.436111	0.471153	0.532885	0.435606	0.471153	0.39801	0.470217	0.470217	0.345715	0.161516	0.161516	0.161516
0.0949314	0.0561716	0.0556496	-0.0233192	-0.022442	-0.0799383	-0.104403	-0.104082	-0.104082	-0.104403	-0.0799383	-0.0526322	-0.022442	0.0566942	0.0556496	0.0556496	0.019281	0.0551282	0.0938275	0.0556496	0.019281	0.019281	-0.0144431	0.019281	0.0556496	0.0943792	0.135074	0.0556496	-0.0453519	-0.0148914	0.0187946	-0.112253	-0.000730928	-0.0328263	-0.000730928	-0.000730928	-0.0328263	0.0341218	0.0715148	0.111117	0.11168	0.348982	0.306506	0.294063	0.294063	0.250967	0.195093	0.111117	0.0720499	-0.00026598
[truncated: 15 more columns]

## Sheet: A345.Perception.pval
0.2556
0.2055
0.1517
0.5248
0.7095
0.8044
0.4705
0.9247
0.9304
0.8795
0.6684
0.8841
0.4284
0.3366
0.433
0.7993
0.8496
0.6575
0.1839
0.1755
0.1676
0.3054
0.3221
0.497
0.6907
0.3991
0.2942
0.0209
0.0537
0.0459
0.0583
0.0796
0.0518
0.135
0.1389
0.1507
0.1987
0.3613
0.6197
0.4738
0.4678
0.389
0.3667
0.2415
0.1282
0.0788
0.0757
0.1424
0.0205
0.0566
0.0342
0.014
0.0073
0.0018
0.0183
0.0239
0.0168
0.0084
0.0314
0.0182
0.0228
0.0143
0.0716
0.2238
0.2039

## Sheet: A345.Perception.conditions.face
0.0122575	-0.0306505	-0.00296503	-0.00296503	-0.00296503	-0.00296503	-0.00178039	-0.000592041	-0.000592041	-0.00178039	-0.00178039	-0.0317483	0.0315267	0.0315267	0.0315267	0.0328029	0.0315267	0.0302539	0.0302539	0.0315267	0.0315267	0.0315267	-0.0583034	-0.0583034	-0.0583034	0.0302539	0.0315267	0.0727576	0.0727576	0.0713949	0.0727576	0.0727576	0.0727576	0.0727576	0.0741232	0.149655	0.149655	0.102772	0.102772	0.102772	0.217457	0.217457	0.215727	0.213997	0.209025	0.0228685	0.0201928	0.131361	0.328242	0.331158
0.0121088	-0.0554612	-0.0554612	-0.0554612	-0.0564808	0.0342059	0.0342059	-0.00434864	-0.039632	0.129275	0.129275	0.130731	0.132189	0.132189	0.13365	0.0259053	0.0259053	0.0259053	0.0259053	-0.110837	-0.110837	-0.111647	-0.111647	-0.112453	-0.113256	-0.113256	-0.112453	-0.112453	-0.112453	-0.0385546	-0.0363881	-0.0363881	-0.0374733	-0.0387087	0.000507159	0.00170661	0.000507159	0.0317683	0.0330487	-0.0563828	-0.061863	0.000200457	0.000200457	0.00156961	-0.0106663	0.0183933	0.205198	0.206712	0.208226	0.206712
0.0108579	0.310889	0.262179	0.145075	0.145075	0.0398775	0.0411031	0.0055211	0.0055211	0.00439717	-0.113069	-0.113742	-0.113742	-0.113742	-0.113069	-0.113069	-0.113742	-0.114411	-0.0519416	-0.0519416	-0.0510116	-0.0519416	-0.0510116	-0.0500778	-0.0510116	-0.0510116	-0.0510116	-0.04914	-0.111713	-0.111713	-0.112393	-0.0871751	0.151163	0.149718	0.149718	0.197119	0.244173	0.240927	0.239413	0.237684	0.237684	0.185735	-0.0685341	-0.0685341	-0.0477793	0.220112	0.220112	0.218604	0.256813	0.298285
0.00991456	0.19465	0.19465	0.19465	0.19465	0.149431	0.147954	0.00902596	-0.12177	-0.122537	-0.12177	-0.122537	-0.12177	-0.0519446	-0.0519446	-0.0529796	-0.0529796	-0.0540107	-0.0550378	-0.0540107	-0.0550378	-0.0201536	-0.0212902	-0.0996182	-0.0987579	-0.0201536	-0.0201536	0.273825	0.273825	0.318831	0.318831	0.270813	0.270813	0.270813	0.317361	0.25288	0.299803	0.0758197	0.0758197	0.18991	0.240349	0.4268	0.4268	0.426621	0.383812	0.333683	0.285884	0.350577	0.352005	0.187886
0.00962855	-0.0523014	-0.0523014	-0.0523014	0.115356	0.115356	0.0809536	0.0809536	0.0795631	-0.020702	0.0181376	0.019397	0.0206598	0.0206598	-0.0427197	-0.0439552	-0.0156147	-0.0156147	-0.0156147	-0.0156147	-0.0167796	-0.0179407	-0.019098	-0.019098	-0.0990783	-0.0980692	-0.120097	-0.120097	-0.120097	-0.120097	-0.0786634	-0.0786634	-0.0786634	-0.0777041	-0.0777041	-0.00695619	-0.00695619	-0.005764	0.0793756	0.0807651	0.0563451	0.0995854	0.0993823	0.19285	0.309401	0.212117	0.404708	0.497569	0.450259	0.485255
0.00922381	-0.06184	0.130019	0.0970336	0.0626946	0.0613697	0.0600479	0.0600479	0.0970336	0.0956417	-0.00474712	-0.00474712	-0.142343	-0.143595	-0.143595	-0.143595	-0.14297	-0.121956	-0.0806403	-0.0806403	0.0679956	0.0679956	0.109612	0.111026	0.111026	0.15621	0.154736	0.160967	0.160967	0.160967	-0.0133176	-0.0121893	-0.0457837	-0.0457837	-0.0121893	-0.0457837	-0.00852694	-0.0199974	0.0433026	0.0861238	0.122986	0.121553	0.158292	0.275135	0.266095	0.451323	0.449898	0.448469	0.262213	0.21336
0.00914209	0.00977073	0.0109879	0.11583	0.115628	0.114194	0.112763	0.112763	0.114194	0.114194	0.158313	-0.0159969	-0.0171373	-0.0948519	-0.0947269	-0.0947269	-0.0947269	-0.0955911	-0.0955911	-0.0169739	-0.0508362	-0.0518634	-0.0518634	-0.0528867	-0.0518634	-0.0518634	-0.0518634	-0.0181105	-0.0192434	0.0453585	0.0453585	0.0453585	0.0453585	0.0874535	0.086067	0.123249	0.123249	0.0819401	0.0833201	0.058216	0.108517	0.111369	0.109739	0.0648309	0.0661794	0.0317626	0.030311	0.0277785	0.0265174	-0.0940403
0.0082182	0.164713	-0.00631038	-0.00631038	-0.0823022	-0.0814843	-0.0814843	-0.0814843	-0.00521331	-0.0587706	-0.0587706	-0.0578584	0.0260108	0.0260108	0.0260108	0.0248194	0.0558841	0.0571569	-0.0326486	-0.0569424	-0.0569424	0.0935778	-0.00450782	-0.00340547	-0.00340547	-0.00340547	-0.0301708	0.0590045	0.0577277	0.0564543	0.0577277	-0.0814843	-0.0814843	-0.0823022	0.0962684	0.0962684	0.0962684	-9.37322e-05	-0.000252837	0.0974354	0.0974354	0.147238	0.147238	0.147238	-0.0515847	-0.0526543	-0.0526543	0.0998884	0.0998884	0.0422164
0.00841093	-0.00669557	-0.00904808	0.0291857	0.0279133	0.0291857	0.0291857	-0.0596477	-0.0596477	-0.0596477	-0.060656	-0.060656	0.0291857	-0.00904808	-0.0078737	-0.00904808	-0.00904808	-0.00904808	0.0291857	0.0304615	0.0304615	0.0317407	0.0317407	0.0343092	0.0330233	0.0330233	0.0330233	0.0317407	-0.00432813	-0.00432813	0.026668	0.212341	0.096426	0.0950169	0.096426	0.179013	0.182019	0.302039	0.300554	0.297369	0.257947	0.101211	0.10263	0.10263	0.175114	0.0911691	0.201707	0.0851859	0.128258	0.129921
0.00879907	0.208113	0.0297764	-0.0511875	-0.0511875	-0.0511875	-0.0511875	-0.0520785	-0.0216035	-0.0529656	-0.0529656	-0.112915	-0.112915	-0.113542	-0.112915	-0.0547283	0.0921524	0.0934795	0.0522074	0.0522074	0.0522074	0.053439	0.053439	0.053439	0.053439	-0.0319577	-0.130641	-0.131184	-0.131184	-0.131184	-0.130641	-0.0338795	0.0546742	0.0991151	0.097776	0.0964399	0.139414	0.189311	0.189311	0.189101	0.24069	0.0571038	-0.0321237	-0.0321237	0.1241	0.168553	0.286293	0.233883	0.233883	0.234097
0.00892753	-0.0332985	-0.0332985	-0.11362	-0.138798	-0.138798	-0.138798	-0.138798	-0.138798	-0.138015	-0.137228	-0.136438	-0.136438	-0.137228	-0.137228	-0.0286304	-0.0286304	-0.0298031	0.0731919	0.0717874	0.106428	0.348067	0.39186	0.393173	0.432642	0.28252	0.28252	0.284004	0.16401	0.16401	0.17789	-0.0445789	-0.0523558	0.0430781	0.00108432	0.00233945	0.0430781	0.0417305	0.0417305	0.0430781	0.0430781	0.0428855	0.316491	0.237288	0.237074	0.234048	0.237195	0.238494	0.29155	0.396854
0.00862607	0.0285957	0.0285957	0.0298376	0.0298376	0.031083	0.031083	-0.0564096	-0.0573838	-0.0573838	-0.0573838	-0.0554316	-0.0554316	-0.0564096	-0.0564096	-0.0564096	0.031083	0.031083	0.0335844	0.0335844	0.0335844	0.0335844	0.0348404	0.0348404	0.0348404	0.0335844	-0.0544497	-0.0544497	-0.0564096	-0.0564096	-0.0564096	-0.058354	-0.058354	0.0285957	0.0731577	0.0731577	0.265726	0.267239	0.267239	0.267239	0.305223	0.305223	0.303729	0.185126	0.135778	0.33408	0.133922	0.249834	0.286288	0.32396
0.008777	0.0157408	0.0145022	0.0145022	0.0169829	0.0169829	0.0157408	-0.0953261	-0.0944478	-0.0953261	-0.0962006	-0.0179533	-0.0179533	-0.0179533	-0.0190965	0.0182025	0.0586055	0.059946	0.0586055	0.0586055	0.059946	-0.0359293	-0.0348392	-0.0337452	0.135906	0.0909265	0.0484414	0.0471249	0.0471249	0.0471249	0.0471249	0.157965	0.208228	0.206714	0.0208004	0.208442	0.208442	0.255781	0.255781	0.255781	0.254267	0.136232	0.0869348	0.0869348	0.202052	0.0114899	0.196876	0.151614	0.151614	0.151614
0.00890802	0.260764	0.187071	0.0193379	0.0182605	0.0493495	0.0774665	0.0762213	-0.00909319	-0.032727	0.0298434	0.0049437	0.00391573	-0.0120968	-0.0120968	-0.0953577	-0.0953577	-0.0947322	-0.110212	-0.110212	-0.0849354	-0.0856062	-0.0654684	-0.0903457	-0.0896958	-0.105763	-0.100953	-0.0849354	-0.0849354	-0.0842613	-0.139539	-0.139131	-0.149863	-0.140348	-0.0666471	-0.0666471	-0.0900605	-0.0217606	-0.0217606	-0.0226927	-0.0226927	-0.0236209	-0.0236209	-0.0459106	-0.112376	-0.0141131	0.0433796	-0.045284	0.0583671	0.0881544
0.0088059	-0.126302	0.168177	0.168177	0.169685	0.121648	0.121648	0.121648	0.120179	0.120179	0.120179	0.117246	-0.152759	-0.15204	-0.152759	-0.152759	-0.0536777	-0.0536777	-0.0547699	-0.0536777	-0.0536777	-0.0536777	-0.0536777	-0.0536777	-0.0536777	-0.0536777	0.0131539	0.0144363	0.0144363	0.0131539	0.0144363	0.123444	0.123444	0.121974	0.17488	0.17488	-0.0479144	-0.0490255	-0.0127139	-0.0127139	-0.0139274	0.0999821	0.133587	0.291035	0.239451	0.237725	0.287659	0.289139	0.243894	0.24368
0.00890936	-0.0767181	-0.0767181	-0.0775057	-0.00507985	-0.00295332	-0.0018842	-0.000811185	-0.000811185	-0.000811185	0.0262608	0.0262608	0.0262608	0.0262608	-0.0539323	-0.0556898	-0.0565628	-0.057432	-0.0539323	0.0262608	-0.0018842	-0.000811185	-0.000811185	0.167954	0.167954	0.167954	0.167954	0.16941	0.165048	0.0988192	0.0988192	0.0974806	0.0974806	-0.0174104	-0.0163917	0.146531	0.146531	0.261617	0.261617	0.215962	0.269539	0.269539	0.32311	0.267593	0.313125	0.119964	0.119768	0.195699	0.194007	0.190835
0.00873085	0.0878943	0.0865126	0.0851337	0.0851337	0.0837576	0.0920281	0.0577599	0.0590838	-0.0699788	-0.0690311	-0.0699788	-0.0699788	-0.0699788	-0.0699788	-0.0690311	-0.0969931	-0.0961499	-0.0201223	-0.0212377	-0.0223493	-0.0223493	0.0139866	0.0139866	0.0139866	0.0139866	0.0139866	0.0152042	-0.0699788	-0.0699788	-0.0690311	-0.0690311	0.0176502	0.0176502	0.0188786	0.106022	0.157375	0.192083	0.192083	0.193588	0.19187	0.491929	0.430228	0.52141	0.520094	0.477416	0.435122	0.401909	0.401909	0.525288
0.00768166	-0.093495	-0.0944319	-0.0717276	-0.101787	-0.129246	-0.128449	-0.0548922	-0.0278089	-0.0266491	-0.0243182	-0.0231471	0.0401863	0.0401863	0.0415194	0.122271	0.122271	0.0153234	0.0153234	0.0140498	0.0457659	0.15821	0.0844663	0.0844663	0.0844663	0.00751429	0.0388563	0.0375294	0.00500964	0.00500964	-0.0254855	-0.106266	-0.106266	0.0488143	0.0953577	0.0953577	0.0599744	0.0613459	0.0613459	0.17545	0.21215	0.210418	0.469293	0.248455	0.286318	0.286109	0.324608	0.3242	0.322549	0.239898
0.00818708	0.0171453	0.0171453	0.0171453	0.0184176	0.0889435	0.0875293	-0.0730307	-0.0710209	-0.0710209	0.0917793	0.0917793	0.0917793	0.0903602	0.0889435	-0.0127319	-0.0127319	-0.0139227	-0.016293	-0.016293	-0.140951	-0.0730307	-0.0730307	-0.0720278	-0.0720278	-0.0730307	-0.0710209	-0.0710209	-0.0700102	-0.03306	-0.0341917	-0.110344	-0.110344	0.0328831	0.0328831	0.144793	0.1935	0.1935	0.1935	0.141827	0.140346	0.137388	0.137388	-0.0364435	0.137388	0.0710341	0.0249072	0.0219701	0.0192315	0.0148809
0.00776068	0.0157928	0.0157928	0.0157928	0.0157928	0.0157928	0.0145139	0.0157928	0.058577	-0.0735652	-0.0478442	-0.0164974	0.0147571	0.0147571	0.0147571	0.0147571	0.0160368	0.0147571	-0.0259419	-0.0284404	-0.0556167	0.00423853	-0.0239872	-0.0239872	0.0156107	0.061435	0.061435	0.061435	0.0641956	0.102924	0.104369	-0.00164526	0.0414614	0.0859343	0.0414614	0.105816	0.381007	0.381007	0.424414	0.423166	0.420483	0.556144	0.555339	0.574661	0.575384	0.530451	0.447466	0.476271	0.435208	0.403438
0.00856111	-0.13123	-0.112623	-0.112623	-0.113428	-0.112623	-0.112623	-0.0839143	-0.000673899	0.000524353	0.000524353	-0.000673899	-0.0297841	0.142724	0.144196	0.142724	0.144196	0.096235	0.0311322	0.0285829	0.0298558	0.0298558	0.0724911	0.00532535	0.00653972	0.00775772	0.189302	0.19081	0.144196	0.197183	0.235439	0.235439	0.186651	0.0714524	0.0700881	0.0687268	-0.0827843	-0.0827843	-0.0827843	-0.113428	-0.0678102	-0.0689297	-0.0700443	-0.0722588	0.131755	0.131755	0.130091	0.246396	0.246396	0.246396
0.0100885	0.0565941	0.0565941	-0.0182918	-0.0507106	-0.117247	-0.117247	-0.11653	0.00743555	0.110524	0.110524	0.110524	0.110524	0.110524	0.109119	0.109119	0.109119	0.109119	-0.0497261	-0.11653	-0.117247	-0.117247	-0.117247	-0.115809	-0.115084	-0.115084	-0.0487376	-0.0497261	0.110524	0.110524	0.110524	0.110524	0.111931	0.109119	0.153973	0.153973	0.0456389	0.0456389	0.0214193	0.0202107	0.0202107	0.0202107	0.0581846	0.0581846	0.199245	0.200749	0.235464	0.23698	0.233611	0.280926
0.0119889	-0.0927166	-0.0927166	-0.0918333	-0.0927166	0.0531158	-0.0411752	-0.0411752	0.051792	0.051792	0.0860416	0.0860416	0.0874326	0.0874326	0.0874326	-0.0703338	-0.0703338	-0.0712976	-0.0154173	0.0233362	-0.00731726	-0.00848711	-0.00848711	0.0915932	0.0915932	0.0915932	0.137793	0.139258	-0.032106	-0.0656204	-0.0656204	-0.0656204	-0.029662	-0.0835179	-0.0316484	0.00822994	0.0692325	0.30791	0.308118	0.344999	0.341713	0.38552	0.335196	0.504328	0.531822	0.495114	0.39869	0.159061	0.279092	0.33564
0.0132002	-0.0890737	-0.0537739	-0.0537739	-0.0526866	-0.0526866	-0.0526866	-0.0715608	-0.0725845	-0.108399	-0.078878	-0.0524921	-0.0888997	-0.0888997	-0.00357318	0.183685	0.183685	0.0938992	0.140967	0.142453	0.0996401	0.0653784	0.0653784	0.0653784	-0.0333564	-0.155716	-0.155022	-0.0883157	-0.116786	-0.117643	-0.117643	-0.117643	0.0247289	0.0247289	0.023427	0.023427	0.0221284	-0.0435385	-0.00423255	-0.00563575	-0.0094729	0.0938108	0.0390173	0.0403512	0.230713	0.267076	0.313078	0.274321	0.338771	0.341809
0.0135536	0.182578	0.145641	0.145641	0.065425	0.108567	0.105808	-0.0493887	-0.0484432	-0.0932927	-0.0233815	-0.0223429	-0.0213003	-0.0223429	-0.0213003	-0.052191	-0.0512548	-0.0264595	-0.0264595	-0.0274848	-0.0970847	-0.0978353	-0.0985824	-0.0985824	-0.0993259	-0.100066	-0.0811581	0.128527	0.128527	0.0935472	0.094901	0.094901	0.0962577	0.0962577	0.0962577	0.0962577	0.0628464	-0.132918	-0.111529	-0.0876629	-0.0884523	-0.0884523	-0.016873	-0.016873	-0.016873	-0.018082	0.148413	0.145121	0.0906468	0.0487239
0.0126839	-0.0278288	-0.0288485	-1.58583e-05	0.00109954	0.00109954	-0.0259787	-0.0259787	-0.0270053	-0.0526748	-0.0517412	-0.0517412	-0.0517412	-0.114718	-0.0974474	-0.0974474	-0.0981957	-0.093666	-0.0680849	0.0112505	0.187638	0.150566	0.150566	0.250026	0.213361	0.213361	0.213361	0.168361	0.124812	0.0651336	-0.0455404	-0.0455404	-0.0455404	-0.101039	-0.101039	-0.100302	0.0287273	0.0275299	0.0261681	0.0831481	0.0388731	0.0374766	0.0374766	0.0348656	0.0665625	0.301324	0.102494	0.102494	0.102686	0.102686
0.0130234	-0.0381899	-0.0381899	-0.0381899	-0.0381899	0.0572849	0.0572849	0.0572849	0.0572849	0.0572849	0.0572849	0.0572849	0.0572849	0.0572849	0.0572849	-0.0381899	-0.0381899	-0.0381899	-0.0381899	-0.0381899	-0.0381899	-0.0381899	-0.0381899	-0.0381899	-0.0381899	-0.0381899	-0.0381899	-0.0381899	-0.0381899	-0.0381899	-0.0381899	-0.0381899	-0.0381899	-0.0381899	-0.0381899	-0.0381899	-0.0381899	-0.0381899	-0.0381899	-0.0381899	-0.0381899	-0.0381899	-0.0381899	-0.0381899	-0.0381899	-0.0381899	-0.0381899	-0.0381899	0.172071	0.172071
0.0132743	0.0440574	0.0440574	0.0440574	0.136062	0.136062	0.136062	0.136062	0.136062	0.136062	0.0243019	0.0243019	0.0243019	0.0243019	-0.0514174	-0.111772	-0.111772	-0.111772	-0.111772	-0.111772	-0.111772	-0.111772	-0.111772	-0.111772	-0.0324451	-0.0324451	-0.0324451	-0.0324451	-0.0324451	0.071168	0.189322	0.189322	0.189322	0.312592	0.308963	0.308963	0.308963	0.308963	0.308963	0.181947	0.0645333	0.0645333	0.0645333	-0.0351093	-0.111772	0.0645333	0.181947	0.181947	0.305324	0.305324
0.0129734	-0.0406023	-0.104481	-0.104481	-0.104481	-0.104481	-0.104481	-0.104481	-0.104481	-0.0383407	-0.0383407	-0.0383407	-0.0383407	-0.0383407	-0.0383407	-0.0383407	-0.0383407	-0.0383407	0.165376	0.165376	0.165376	0.165376	0.165376	0.165376	0.165376	0.165376	0.165376	0.165376	-0.0383407	-0.104481	-0.104481	-0.104481	-0.104481	-0.104481	-0.104481	-0.104481	-0.104481	-0.104481	-0.104481	-0.104481	-0.104481	-0.104481	-0.104481	-0.104481	-0.104481	-0.104481	-0.0406023	-0.0406023	-0.0406023	-0.0406023
0.0129552	-0.0381899	-0.0381899	-0.0381899	-0.0381899	-0.0381899	-0.0381899	0.0572849	0.0572849	0.0572849	0.0572849	0.0572849	0.0572849	0.0572849	0.0572849	0.0572849	0.0572849	-0.0381899	-0.0381899	-0.0381899	-0.0381899	-0.0381899	-0.0381899	-0.0381899	-0.0381899	-0.0381899	-0.0381899	-0.0381899	-0.0381899	-0.0381899	-0.0381899	-0.0381899	-0.0381899	-0.0381899	-0.0381899	-0.0381899	-0.0381899	-0.0381899	-0.0381899	0.0572849	0.0572849	0.0572849	0.0572849	0.0572849	0.0572849	0.172071	0.172071	0.299115	0.299115	0.175714
0.0141505	-0.00410779	-0.00410779	-0.00410779	-0.00410779	-0.00410779	-0.00410779	-0.00410779	-0.00410779	-0.00410779	-0.00410779	-0.00410779	-0.00410779	-0.00410779	-0.00410779	-0.00410779	-0.00410779	-0.00410779	-0.00410779	-0.00410779	-0.00410779	-0.00410779	-0.00410779	-0.00410779	0.0985869	0.0985869	0.0985869	0.0985869	0.0985869	0.0985869	0.0985869	0.0985869	0.0985869	0.0985869	-0.00410779	-0.00410779	-0.00410779	-0.00410779	-0.00410779	-0.00410779	-0.00410779	-0.00410779	-0.00410779	-0.00410779	-0.00410779	-0.00410779	0.217715	0.340752	0.340752	0.340752
0.0152293	0.0508485	0.0508485	0.0508485	0.0508485	0.0508485	0.0508485	0.0508485	0.0508485	0.0508485	0.0508485	-0.0397392	-0.0397392	-0.0397392	-0.0397392	-0.0397392	-0.0397392	-0.0397392	-0.0397392	-0.0397392	-0.0397392	-0.0397392	-0.0397392	-0.0397392	-0.0397392	0.0478645	0.0478645	0.0478645	0.0478645	0.0478645	0.0478645	0.0478645	0.0478645	0.0478645	0.0478645	-0.0397392	-0.0397392	-0.0397392	-0.0397392	-0.0397392	-0.0397392	-0.0397392	-0.0397392	-0.0397392	-0.0397392	-0.0397392	-0.0397392	-0.0397392	-0.0397392	-0.0397392
0.0138167	-0.0381899	0.0572849	0.0572849	0.0572849	0.0572849	0.0572849	0.0572849	0.0572849	0.0572849	0.0572849	0.0572849	-0.0381899	-0.0381899	-0.0381899	-0.0381899	-0.0381899	-0.0381899	-0.0381899	-0.0381899	-0.0381899	-0.0381899	-0.0381899	-0.0381899	-0.0381899	-0.0381899	-0.0381899	-0.0381899	-0.0381899	-0.0381899	-0.0381899	-0.0381899	-0.0381899	-0.0381899	-0.0381899	-0.0381899	-0.0381899	-0.0381899	-0.0381899	-0.0381899	-0.0381899	-0.0381899	-0.0381899	-0.0381899	-0.0381899	-0.0381899	-0.0381899	-0.0381899	-0.0381899	-0.0381899
0.0140222	-0.054911	-0.054911	-0.054911	-0.054911	-0.054911	-0.054911	-0.054911	-0.054911	-0.054911	-0.054911	-0.054911	-0.054911	-0.054911	-0.054911	-0.054911	-0.054911	-0.054911	-0.054911	-0.054911	-0.054911	-0.054911	0.402681	0.402681	0.402681	0.402681	0.402681	0.402681	0.402681	0.402681	0.402681	0.402681	-0.054911	-0.054911	-0.054911	-0.054911	-0.054911	-0.054911	-0.054911	-0.054911	-0.054911	-0.054911	-0.054911	-0.054911	-0.054911	-0.054911	-0.054911	-0.054911	-0.054911	-0.054911
0.0140448	5.55112e-17	5.55112e-17	5.55112e-17	5.55112e-17	5.55112e-17	5.55112e-17	5.55112e-17	5.55112e-17	5.55112e-17	5.55112e-17	5.55112e-17	5.55112e-17	5.55112e-17	5.55112e-17	5.55112e-17	5.55112e-17	5.55112e-17	5.55112e-17	5.55112e-17	5.55112e-17	5.55112e-17	5.55112e-17	5.55112e-17	5.55112e-17	5.55112e-17	5.55112e-17	5.55112e-17	5.55112e-17	5.55112e-17	5.55112e-17	5.55112e-17	5.55112e-17	5.55112e-17	5.55112e-17	5.55112e-17	5.55112e-17	5.55112e-17	5.55112e-17	5.55112e-17	5.55112e-17	5.55112e-17	5.55112e-17	5.55112e-17	5.55112e-17	5.55112e-17	5.55112e-17	5.55112e-17	5.55112e-17	5.55112e-17
0.0159085	-0.0745464	-0.0745464	0.0132898	0.0132898	0.0132898	0.0132898	0.0132898	0.122513	0.122513	0.122513	0.122513	0.122513	0.0132898	0.0132898	0.0132898	0.0132898	0.0132898	-0.0745464	-0.0745464	-0.0745464	-0.0745464	-0.0745464	-0.0745464	-0.0745464	-0.0745464	-0.0745464	-0.0745464	-0.0745464	-0.0745464	-0.0745464	-0.0745464	-0.0745464	-0.0745464	-0.0745464	-0.0745464	-0.0745464	-0.0745464	-0.0745464	-0.0745464	-0.0745464	-0.0745464	-0.0745464	-0.0745464	-0.0745464	-0.0745464	-0.0745464	-0.0745464	-0.0745464	-0.0745464
0.0181227	-0.00381899	-0.00381899	-0.00381899	-0.00381899	-0.00381899	-0.00381899	-0.00381899	-0.00381899	-0.00381899	-0.00381899	-0.00381899	-0.00381899	-0.00381899	-0.00381899	-0.00381899	-0.00381899	-0.00381899	-0.00381899	-0.00381899	-0.00381899	-0.00381899	-0.00381899	-0.00381899	-0.00381899	-0.00381899	-0.00381899	-0.00381899	-0.00381899	-0.00381899	-0.00381899	0.0916559	0.0916559	0.0916559	0.0916559	0.0916559	0.0916559	0.0916559	0.0916559	0.0916559	0.0916559	-0.00381899	-0.00381899	-0.00381899	-0.00381899	-0.00381899	-0.00381899	-0.00381899	-0.00381899	0.0916559
0.0201171	5.55112e-17	5.55112e-17	5.55112e-17	5.55112e-17	5.55112e-17	5.55112e-17	5.55112e-17	5.55112e-17	5.55112e-17	5.55112e-17	5.55112e-17	5.55112e-17	5.55112e-17	5.55112e-17	5.55112e-17	5.55112e-17	5.55112e-17	5.55112e-17	5.55112e-17	5.55112e-17	5.55112e-17	5.55112e-17	5.55112e-17	5.55112e-17	5.55112e-17	5.55112e-17	5.55112e-17	5.55112e-17	5.55112e-17	5.55112e-17	5.55112e-17	5.55112e-17	5.55112e-17	5.55112e-17	5.55112e-17	5.55112e-17	5.55112e-17	5.55112e-17	5.55112e-17	5.55112e-17	5.55112e-17	5.55112e-17	5.55112e-17	5.55112e-17	5.55112e-17	5.55112e-17	5.55112e-17	5.55112e-17	5.55112e-17
0.0199308	-0.0184513	-0.0184513	-0.0184513	-0.0184513	-0.0184513	-0.0184513	-0.0184513	-0.0184513	-0.0184513	-0.0184513	-0.0184513	-0.0184513	-0.0184513	-0.0184513	-0.0184513	-0.0184513	-0.0184513	-0.0184513	0.058429	0.058429	0.058429	0.058429	0.058429	0.058429	0.058429	0.058429	0.058429	0.058429	-0.0184513	-0.0184513	-0.0184513	-0.0184513	-0.0184513	-0.0184513	-0.0184513	-0.0184513	-0.0184513	-0.0184513	-0.0184513	-0.0184513	-0.0184513	-0.0184513	-0.0184513	-0.0184513	-0.0184513	-0.0184513	-0.0184513	-0.0184513	-0.0184513
0.0206538	-0.0762914	-0.0762914	-0.0762914	-0.0762914	-0.0762914	-0.0762914	-0.0762914	-0.0762914	-0.0762914	0.106434	0.106434	0.106434	0.106434	0.106434	0.106434	0.106434	0.106434	0.106434	0.106434	-0.0762914	-0.0762914	-0.0762914	-0.0762914	-0.0762914	-0.0762914	-0.0762914	-0.0762914	-0.0762914	-0.0762914	-0.0762914	-0.0762914	-0.0762914	-0.0762914	-0.0762914	-0.0762914	-0.0762914	-0.0762914	-0.0762914	-0.0762914	-0.0762914	0.00373931	0.00373931	0.00373931	0.00373931	0.00373931	0.00373931	0.00373931	0.00373931	0.106434
0.0211312	5.55112e-17	5.55112e-17	5.55112e-17	5.55112e-17	5.55112e-17	5.55112e-17	5.55112e-17	5.55112e-17	5.55112e-17	5.55112e-17	5.55112e-17	5.55112e-17	5.55112e-17	5.55112e-17	5.55112e-17	5.55112e-17	5.55112e-17	5.55112e-17	5.55112e-17	5.55112e-17	5.55112e-17	5.55112e-17	5.55112e-17	5.55112e-17	5.55112e-17	5.55112e-17	5.55112e-17	5.55112e-17	5.55112e-17	5.55112e-17	5.55112e-17	5.55112e-17	5.55112e-17	5.55112e-17	5.55112e-17	5.55112e-17	5.55112e-17	5.55112e-17	5.55112e-17	5.55112e-17	5.55112e-17	5.55112e-17	5.55112e-17	5.55112e-17	5.55112e-17	5.55112e-17	5.55112e-17	5.55112e-17	5.55112e-17
0.0230653	5.55112e-17	5.55112e-17	5.55112e-17	5.55112e-17	5.55112e-17	5.55112e-17	5.55112e-17	5.55112e-17	5.55112e-17	5.55112e-17	5.55112e-17	5.55112e-17	5.55112e-17	5.55112e-17	5.55112e-17	5.55112e-17	5.55112e-17	5.55112e-17	5.55112e-17	5.55112e-17	5.55112e-17	5.55112e-17	5.55112e-17	5.55112e-17	5.55112e-17	5.55112e-17	5.55112e-17	5.55112e-17	5.55112e-17	5.55112e-17	5.55112e-17	5.55112e-17	5.55112e-17	5.55112e-17	5.55112e-17	5.55112e-17	5.55112e-17	5.55112e-17	5.55112e-17	5.55112e-17	5.55112e-17	5.55112e-17	5.55112e-17	5.55112e-17	5.55112e-17	5.55112e-17	5.55112e-17	5.55112e-17	5.55112e-17
0.0240538	5.55112e-17	5.55112e-17	5.55112e-17	5.55112e-17	5.55112e-17	5.55112e-17	5.55112e-17	5.55112e-17	5.55112e-17	5.55112e-17	5.55112e-17	5.55112e-17	5.55112e-17	5.55112e-17	5.55112e-17	5.55112e-17	5.55112e-17	5.55112e-17	5.55112e-17	5.55112e-17	5.55112e-17	5.55112e-17	5.55112e-17	5.55112e-17	5.55112e-17	5.55112e-17	5.55112e-17	5.55112e-17	5.55112e-17	5.55112e-17	5.55112e-17	5.55112e-17	5.55112e-17	5.55112e-17	0.221823	0.34486	0.460694	0.460694	0.460694	0.460694	0.460694	0.460694	0.460694	0.460694	0.225529	0.106079	5.55112e-17	0.102695	0.102695
0.0253526	0.134624	0.134624	0.134624	0.134624	0.134624	0.134624	0.134624	0.02168	-0.0686671	-0.0686671	-0.0686671	-0.0686671	-0.0686671	-0.0686671	-0.0686671	-0.0686671	-0.0686671	-0.0686671	-0.0686671	-0.0686671	-0.0686671	-0.0686671	-0.0686671	-0.0686671	-0.0686671	-0.0686671	-0.0686671	-0.0686671	-0.0686671	-0.0686671	-0.0686671	-0.0686671	-0.0686671	-0.0686671	-0.0686671	-0.0686671	-0.0686671	-0.0686671	-0.0686671	-0.0686671	-0.0686671	-0.0686671	-0.0686671	-0.0686671	-0.0686671	-0.0686671	-0.0686671	-0.0686671	-0.0686671
0.02513	0.0840179	0.0840179	-0.011457	-0.011457	-0.011457	-0.011457	-0.011457	-0.011457	-0.011457	-0.011457	-0.011457	-0.011457	-0.011457	-0.011457	-0.011457	-0.011457	-0.011457	-0.011457	-0.011457	-0.011457	-0.011457	-0.011457	-0.011457	-0.011457	-0.011457	-0.011457	-0.011457	-0.011457	-0.011457	-0.011457	-0.011457	-0.011457	-0.011457	0.0872186	0.0872186	0.0872186	0.0872186	0.0872186	0.0872186	0.0872186	0.0872186	0.0872186	0.0872186	-0.011457	-0.011457	-0.011457	-0.011457	0.0840179	0.198804
0.0237051	-0.0393778	-0.0393778	-0.0393778	-0.0393778	0.0590667	0.0590667	0.0590667	0.0590667	0.0590667	0.0590667	0.0590667	0.0590667	0.0590667	0.0590667	-0.0393778	-0.0393778	-0.0393778	-0.0393778	-0.0393778	-0.0393778	-0.0393778	-0.0393778	-0.0393778	-0.0393778	-0.0393778	-0.0393778	-0.0393778	-0.0393778	-0.0393778	-0.0393778	-0.0393778	-0.0393778	-0.0393778	-0.0393778	-0.0393778	-0.0393778	-0.0393778	-0.0393778	-0.0393778	-0.0393778	-0.0393778	-0.0393778	-0.0393778	-0.0393778	-0.0393778	-0.0393778	-0.0393778	0.170509	0.170509
0.0234237	5.55112e-17	5.55112e-17	5.55112e-17	5.55112e-17	5.55112e-17	5.55112e-17	5.55112e-17	5.55112e-17	5.55112e-17	5.55112e-17	5.55112e-17	5.55112e-17	5.55112e-17	5.55112e-17	5.55112e-17	5.55112e-17	5.55112e-17	5.55112e-17	5.55112e-17	5.55112e-17	5.55112e-17	5.55112e-17	5.55112e-17	5.55112e-17	5.55112e-17	5.55112e-17	5.55112e-17	0.221823	0.221823	0.34486	0.457592	0.457592	0.457592	0.457592	0.457592	0.457592	0.457592	0.221823	0.221823	0.221823	0.102695	0.102695	0.102695	0.102695	0.102695	0.102695	0.102695	0.102695	0.102695
0.0237015	-0.0435538	-0.0435538	-0.0435538	-0.0435538	-0.0435538	-0.0435538	-0.0435538	-0.0435538	-0.0435538	-0.0435538	-0.0435538	-0.0435538	-0.0435538	-0.0435538	-0.0435538	0.051921	0.051921	0.051921	0.051921	0.051921	0.051921	0.051921	0.166707	0.166707	0.166707	0.051921	0.051921	0.051921	0.051921	0.051921	0.051921	0.051921	-0.0435538	-0.0435538	-0.0435538	-0.0435538	-0.0435538	-0.0435538	-0.0435538	-0.0435538	-0.0435538	-0.0435538	-0.0435538	-0.0435538	-0.0435538	-0.0435538	-0.0435538	-0.0435538	-0.0435538
0.0234221	0.0688954	0.0688954	0.0688954	0.0688954	-0.0184758	-0.0827923	-0.0827923	-0.0827923	-0.016197	-0.016197	-0.016197	-0.016197	-0.016197	-0.016197	-0.016197	-0.016197	-0.016197	-0.016197	-0.0827923	-0.016197	-0.016197	-0.016197	0.0534363	0.0534363	0.0534363	0.0534363	0.0534363	0.0534363	0.0534363	-0.032355	-0.032355	-0.032355	-0.0827923	-0.0827923	-0.0827923	-0.0827923	-0.0827923	-0.0827923	-0.0827923	-0.0827923	-0.0827923	-0.0827923	-0.0827923	-0.0184758	0.0688954	0.0688954	0.0688954	0.0688954	0.0688954
0.0232898	0.0224086	0.0224086	-0.0576221	-0.0576221	-0.0576221	-0.0576221	-0.0576221	0.0224086	0.0224086	0.0224086	0.0224086	0.0224086	0.0224086	0.0224086	0.0224086	0.0224086	0.0224086	-0.0576221	-0.0576221	0.0224086	0.0224086	0.0224086	0.0224086	0.0224086	0.0224086	0.0224086	0.0224086	0.0224086	0.0224086	-0.0576221	-0.0576221	-0.0576221	-0.0576221	-0.0576221	-0.0576221	-0.0576221	-0.0576221	-0.0576221	-0.0576221	-0.0576221	-0.0576221	-0.0576221	-0.0576221	-0.0576221	-0.0576221	-0.0576221	-0.0576221	-0.0576221	0.0224086
0.0243621	5.55112e-17	5.55112e-17	5.55112e-17	5.55112e-17	5.55112e-17	5.55112e-17	5.55112e-17	5.55112e-17	5.55112e-17	5.55112e-17	5.55112e-17	5.55112e-17	5.55112e-17	5.55112e-17	5.55112e-17	5.55112e-17	5.55112e-17	5.55112e-17	5.55112e-17	5.55112e-17	5.55112e-17	5.55112e-17	5.55112e-17	5.55112e-17	5.55112e-17	5.55112e-17	5.55112e-17	5.55112e-17	5.55112e-17	5.55112e-17	5.55112e-17	5.55112e-17	5.55112e-17	5.55112e-17	5.55112e-17	5.55112e-17	5.55112e-17	5.55112e-17	5.55112e-17	5.55112e-17	5.55112e-17	0.102695	0.102695	0.102695	0.102695	0.102695	0.102695	0.102695	0.102695
0.0252317	5.55112e-17	5.55112e-17	5.55112e-17	5.55112e-17	5.55112e-17	5.55112e-17	5.55112e-17	5.55112e-17	5.55112e-17	5.55112e-17	5.55112e-17	5.55112e-17	5.55112e-17	5.55112e-17	5.55112e-17	5.55112e-17	5.55112e-17	5.55112e-17	5.55112e-17	5.55112e-17	5.55112e-17	5.55112e-17	5.55112e-17	5.55112e-17	5.55112e-17	5.55112e-17	5.55112e-17	5.55112e-17	5.55112e-17	5.55112e-17	5.55112e-17	5.55112e-17	5.55112e-17	5.55112e-17	5.55112e-17	5.55112e-17	5.55112e-17	5.55112e-17	5.55112e-17	5.55112e-17	5.55112e-17	5.55112e-17	0.102695	0.221823	0.321969	0.416923	0.416923	0.517816	0.517816
0.0251161	0.0363422	0.00051491	0.0358337	0.00051491	-0.0320765	4.3464e-05	4.3464e-05	4.3464e-05	-0.032509	-0.032509	-0.032509	0.0353258	0.0353258	0.0353258	0.0353258	4.3464e-05	4.3464e-05	4.3464e-05	4.3464e-05	4.3464e-05	0.0353258	-0.032509	-0.062206	-0.062206	-0.062206	-0.062206	-0.032509	-0.032509	-0.0320765	-0.0316432	-0.0614201	-0.0614201	0.0752669	0.157571	0.3297	0.371173	0.410156	0.512523	0.56631	0.56631	0.609046	0.582961	0.532883	0.503714	0.399006	0.471679	0.532883	0.436382	0.470751
0.0253172	-0.00255657	-0.0341529	-0.0337339	-0.0337339	-0.00209814	-0.0337339	-0.00209814	0.0323198	-0.00209814	-0.00209814	-0.00209814	-0.00209814	-0.00255657	0.0318239	0.0318239	0.0328164	-0.00163897	-0.0333141	-0.0333141	-0.00163897	-0.00163897	0.0328164	0.0328164	-0.00163897	-0.0333141	-0.00255657	-0.00255657	-0.0341529	-0.00255657	-0.0341529	-0.0428308	-0.0707103	-0.0120682	0.0577551	0.179671	0.137554	0.179671	0.223298	0.266605	0.310128	0.404328	0.441913	0.509303	0.442417	0.404328	0.47698	0.441913	0.564996	0.538375
0.0254257	0.173911	0.173911	0.216833	0.13257	0.0538862	0.0170298	-0.0252422	0.0416333	0.00660787	0.00707559	-0.0248127	-0.0884919	-0.111447	-0.111447	-0.111447	-0.0888294	-0.0256708	-0.0816233	-0.0816233	-0.0819715	-0.105961	-0.0476014	0.0155955	0.0151188	0.0151188	-0.0479995	-0.0752531	-0.0752531	-0.0752531	-0.0752531	-0.0752531	-0.106269	-0.127187	-0.106269	-0.0562485	0.00520919	0.040124	0.117222	0.117222	0.158628	0.159212	0.171553	0.130283	0.130854	0.0523404	-0.0165455	-0.0468028	-0.0987058	-0.0987058
0.0235646	0.0228953	-0.066564	-0.066564	-0.0669186	-0.0916261	-0.0916261	-0.0916261	-0.0916261	-0.0407978	-0.0115194	0.0562651	0.0940202	0.0940202	0.0562651	0.0940202	0.0940202	0.133924	0.133924	0.0562651	0.0210071	-0.0411898	-0.0679779	-0.0679779	-0.118912	-0.136926	-0.136926	-0.118912	-0.118912	-0.0749157	-0.0489215	-0.0489215	-0.0200533	-0.0200533	0.0945601	0.134491	0.218862	0.21946	0.30589	0.30589	0.389298	0.465305	0.499565	0.531034	0.559627	0.560004	0.531451	0.500022	0.428976	0.348274
0.0241003	-0.132544	-0.132544	-0.155651	-0.155651	-0.155651	-0.155651	-0.132544	-0.106642	-0.012284	-0.012284	0.0246945	0.063947	0.063947	0.147487	0.147487	0.147487	0.148082	0.19126	0.0645058	0.0645058	0.0252245	0.0645058	0.105632	0.0252245	0.0252245	0.0252245	-0.012284	-0.0466769	-0.0466769	-0.0466769	-0.0466769	-0.0466769	-0.0782864	-0.0778671	0.0257551	0.106214	0.149274	0.107378	0.150466	0.237515	0.238113	0.23871	0.281917	0.322736	0.322736	0.363448	0.363448	0.435657	0.435193
0.0241809	-0.0581802	-0.0287371	-0.0287371	-0.0287371	-0.0287371	-0.0287371	0.0493314	0.0875771	0.0493314	0.0875771	0.0875771	0.0493314	0.0493314	0.0493314	-0.0287371	-0.0287371	-0.0287371	-0.0287371	-0.0287371	-0.0581802	-0.0581802	-0.0581802	0.00356764	0.00356764	0.0875771	0.0875771	0.0875771	0.0493314	0.0493314	0.169773	0.169773	0.256587	0.256587	0.299634	0.383034	0.422248	0.458539	0.458539	0.492178	0.384687	0.384687	0.384136	0.384687	0.344094	0.343519	0.383585	0.384136	0.459024	0.422768
0.0234667	0.142594	0.183547	0.103536	-0.0073053	-0.0817375	-0.0814496	-0.0593824	-0.0814496	-0.100923	-0.0954992	-0.113249	-0.128741	-0.128942	-0.0455917	-0.0191615	0.0423224	0.0101482	0.0423224	0.0423224	0.114709	0.0772494	0.0101482	0.0101482	-0.0191615	0.0101482	-0.019548	-0.019548	-0.019548	0.00972162	-0.0459387	-0.019548	-0.019548	-0.019548	-0.0459387	-0.0904104	-0.0904104	-0.0904104	-0.069208	-0.113249	-0.113249	-0.0954992	-0.0954992	-0.0952354	-0.0949709	-0.0949709	-0.128338	-0.128338	-0.142016	-0.124441
0.0254125	-0.055093	-0.0232072	0.0124476	0.0124476	0.0124476	0.0124476	0.0124476	0.13054	0.173101	0.21632	0.21632	0.0775053	0.0010611	0.0010611	0.0010611	0.0010611	0.0010611	-0.0920303	-0.117341	-0.117341	-0.139882	-0.0841085	-0.0841085	-0.0841085	-0.0232072	-0.0222815	0.0497295	0.0497295	0.0497295	0.0497295	0.0497295	-0.0318997	0.00203978	0.00203978	0.00203978	0.0010611	-0.0323515	0.00253018	0.00253018	-0.0314472	0.0396561	0.131707	0.0903636	0.131707	0.132291	0.132291	0.174295	0.13054	0.21632
0.0247928	-0.108338	-0.108338	-0.108338	-0.108338	-0.108338	-0.0815102	-0.0815102	-0.0815102	-0.0815102	0.0160601	0.0538476	0.0937785	0.0937785	0.0937785	0.0937785	0.0538476	0.054388	0.0943456	0.0943456	0.054388	0.054388	0.0165682	0.054388	0.054388	0.0943456	0.135982	0.135395	0.135395	0.135395	0.0538476	0.0538476	0.0538476	-0.0290248	0.00549294	0.00599066	0.0431157	0.123692	0.166189	0.295896	0.337918	0.296481	0.377608	0.519668	0.491155	0.545312	0.519668	0.491571	0.491986	0.46022
0.0256725	0.101584	-0.00154095	-0.00154095	-0.00154095	-0.00154095	-0.00154095	-0.00154095	-0.00154095	-0.00154095	-0.00154095	-0.065637	-0.065637	0.0156392	0.0156392	0.0156392	0.0156392	0.0156392	0.0156392	0.0156392	0.0156392	0.0156392	0.0156392	-0.065637	-0.065637	-0.065637	-0.065637	-0.065637	-0.065637	-0.065637	-0.065637	-0.065637	-0.065637	-0.065637	-0.065637	-0.065637	-0.065637	0.0184403	0.126264	0.126264	0.246544	0.372647	0.372647	0.372647	0.372647	0.372647	0.638233	0.569826	0.476867	0.476867
0.0254648	-0.121102	-0.121102	-0.121102	-0.121102	-0.121102	-0.121102	-0.0495109	-0.0495109	-0.0495109	-0.0495109	-0.0495109	-0.0495109	-0.0495109	-0.0495109	0.0484699	0.0484699	-0.047005	0.170552	0.170552	0.170552	0.170552	0.170552	0.170552	0.170552	0.0516706	0.0516706	0.0516706	-0.121102	-0.121102	-0.121102	-0.121102	-0.121102	-0.121102	-0.047005	-0.047005	-0.047005	-0.047005	-0.047005	-0.047005	-0.047005	0.0484699	0.0484699	0.0484699	-0.0495109	-0.0495109	0.0452911	0.0452911	0.163256	0.163256
0.0251391	-0.105029	-0.105029	-0.105029	-0.105029	-0.105029	-0.105029	-0.105029	-0.105029	-0.105029	-0.105029	-0.105029	-0.105029	-0.105029	-0.105029	-0.105029	0.0806336	0.199978	0.199978	0.199978	0.199978	0.199978	0.199978	0.199978	0.199978	0.199978	-0.0252316	-0.105029	-0.105029	-0.105029	-0.105029	-0.105029	-0.105029	-0.105029	-0.105029	-0.105029	-0.105029	-0.105029	-0.105029	-0.105029	-0.105029	-0.105029	-0.105029	0.0806336	0.0806336	0.0806336	0.199978	0.435348	0.527401	0.597961
0.0249175	0.308078	0.308078	0.308078	0.185025	0.0722151	-0.0783976	-0.0783976	-0.0783976	-0.0783976	-0.0783976	-0.0783976	-0.0783976	-0.0783976	-0.0783976	-0.0783976	-0.0783976	-0.0783976	-0.0783976	-0.0783976	-0.0783976	-0.0783976	-0.0783976	-0.0783976	-0.0783976	0.098712	0.098712	0.098712	0.098712	0.098712	0.098712	0.098712	0.098712	0.098712	0.098712	-0.0783976	-0.0783976	-0.0783976	-0.0783976	-0.0783976	-0.0783976	-0.0783976	-0.0020891	-0.0020891	0.211584	0.211584	0.211584	0.211584	0.211584	0.31178
0.0669422	0.0669422	0.0669422	0.0669422	0.0669422	0.0669422	0.0669422	0.0669422	-0.0315022	-0.0315022	-0.0315022	-0.0315022	-0.0315022	-0.0315022	-0.0315022	-0.0315022	-0.0315022	-0.0315022	-0.0315022	-0.0315022	-0.0315022	-0.0315022	-0.0315022	-0.0315022	-0.0315022	-0.0315022	-0.0315022	-0.0315022	-0.0315022	-0.0315022	-0.0315022	-0.0315022	-0.0315022	-0.0315022	-0.0315022	-0.0315022	-0.0315022	-0.0315022	-0.0315022	-0.0315022	-0.0315022	0.178385	0.301731	0.419438	0.419438	0.419438	0.502332	0.502332	0.583965	0.583965
-0.129122	-0.129122	-0.129122	-0.129122	-0.129122	-0.129122	-0.129122	-0.129122	-0.129122	0.155989	0.155989	0.155989	0.155989	0.155989	0.155989	0.155989	0.155989	0.155989	0.155989	-0.129122	-0.129122	-0.129122	-0.129122	0.0593515	0.0593515	0.0593515	0.0593515	0.0593515	0.0593515	0.179345	0.179345	0.179345	0.179345	-0.047846	-0.047846	-0.047846	-0.047846	-0.047846	-0.047846	-0.129122	-0.129122	-0.129122	-0.129122	-0.129122	-0.129122	-0.129122	-0.129122	-0.129122	-0.129122	-0.129122
-0.0315022	-0.0315022	-0.0315022	-0.0315022	-0.0315022	-0.0315022	-0.0315022	-0.0315022	-0.0315022	-0.0315022	-0.0315022	-0.0315022	-0.0315022	-0.0315022	-0.0315022	-0.0315022	-0.0315022	0.0669422	0.0669422	0.0669422	0.0669422	0.0669422	0.0669422	0.0669422	0.0669422	0.0669422	0.0669422	-0.0315022	-0.0315022	-0.0315022	-0.0315022	-0.0315022	-0.0315022	-0.0315022	-0.0315022	-0.0315022	-0.0315022	-0.0315022	-0.0315022	-0.0315022	-0.0315022	-0.0315022	-0.0315022	-0.0315022	-0.0315022	-0.0315022	0.178385	0.178385	0.178385	0.178385
0.136065	0.0297731	0.0297731	0.0297731	0.0297731	-0.0525394	-0.0525394	-0.0525394	-0.0525394	0.0270237	0.0270237	0.0270237	0.0270237	0.0270237	0.0270237	0.0270237	0.0270237	0.0270237	0.0270237	-0.0525394	-0.0525394	-0.0525394	-0.0525394	-0.0525394	-0.0525394	-0.0525394	-0.0525394	-0.0525394	-0.0525394	-0.0525394	-0.0525394	-0.0525394	-0.0525394	-0.0525394	-0.0525394	-0.0525394	-0.0525394	-0.0525394	0.0101694	0.0101694	0.0101694	0.108394	0.228622	0.547567	0.547567	0.547567	0.547567	0.627334	0.627334	0.683705
5.55112e-17	5.55112e-17	5.55112e-17	5.55112e-17	5.55112e-17	5.55112e-17	5.55112e-17	5.55112e-17	5.55112e-17	5.55112e-17	5.55112e-17	5.55112e-17	5.55112e-17	5.55112e-17	5.55112e-17	5.55112e-17	5.55112e-17	5.55112e-17	5.55112e-17	5.55112e-17	5.55112e-17	5.55112e-17	5.55112e-17	5.55112e-17	5.55112e-17	5.55112e-17	5.55112e-17	0.102695	0.457592	0.457592	0.457592	0.457592	0.457592	0.457592	0.457592	0.457592	0.457592	0.34486	0.225529	0.348455	0.348455	0.348455	0.348455	0.348455	0.348455	0.348455	0.348455	0.348455	0.102695	5.55112e-17
0.0687558	0.0687558	0.0687558	0.030054	0.030054	-0.00629757	-0.0400151	0.0800044	-0.00629757	-0.00629757	-0.0400151	-0.0400151	-0.0400151	-0.0400151	-0.00629757	-0.00629757	-0.00629757	-0.106328	-0.0400151	-0.0400151	-0.0790977	-0.0160494	0.0576621	0.0576621	0.0576621	0.139575	0.182384	0.28062	0.28062	0.237767	0.292508	0.206677	0.121125	0.121933	0.121933	0.0807825	0.164376	0.207513	0.374442	0.374442	0.374442	0.374442	0.374442	0.373695	0.373695	0.411263	0.237767	0.28062	0.151527	0.237767
0.194858	0.112106	0.0742974	0.0742974	0.00642572	0.00642572	-0.0232769	-0.0232769	-0.0232769	-0.0500896	-0.0507665	-0.0240305	-0.0240305	0.00559481	0.00559481	0.00559481	0.00559481	0.00559481	-0.0240305	0.00559481	0.00559481	-0.0240305	-0.0500896	-0.0953375	-0.0953375	-0.0953375	-0.0740694	-0.0500896	-0.0500896	-0.0500896	-0.0494107	-0.0494107	-0.0500896	-0.0500896	0.00642572	-0.0232769	0.0389922	0.00642572	0.0389922	0.0389922	0.0733206	0.0733206	0.111066	0.111066	0.0733206	0.0733206	-0.0240305	-0.0507665	-0.074672	-0.0958698
-0.0491981	-0.0496454	-0.11358	-0.11358	-0.11358	-0.137064	-0.137064	-0.176178	-0.176178	-0.157594	-0.157315	-0.136748	-0.0491981	-0.0163689	0.0191638	0.0571527	0.181742	0.181742	0.22499	0.224374	0.223757	0.180514	0.137746	0.0960707	0.0560394	0.018116	-0.079999	-0.079999	-0.107028	-0.131229	-0.131229	-0.131229	-0.131229	-0.0795932	-0.0163689	0.0571527	0.14016	0.269271	0.269271	0.311485	0.311485	0.392228	0.429205	0.428704	0.428704	0.392765	0.392228	0.392765	0.429205	0.522158
-0.204283	-0.204283	-0.224129	-0.174936	-0.140988	-0.0689674	-0.0689674	-0.0329658	-0.033662	-0.0696159	-0.0696159	-0.0696159	-0.033662	0.0869774	0.129862	0.173096	0.173096	0.129862	0.0877723	0.0458363	0.0877723	0.173904	0.173904	0.0877723	0.0458363	0.00542892	0.00542892	-0.0329658	-0.0696159	-0.0696159	-0.102904	-0.133372	-0.160966	-0.185719	-0.160966	-0.0696159	-0.033662	0.00542892	0.0466081	0.131477	0.217629	0.30007	0.338537	0.338537	0.338537	0.217629	0.218425	0.175519	0.174711	0.174711
-0.0792137	-0.0792137	-0.0188142	-0.0188142	0.015613	0.015613	0.015613	0.0526293	0.0526293	0.0526293	0.015613	-0.0188142	-0.0792137	-0.0504536	-0.0504536	-0.0504536	-0.0504536	0.015613	0.0526293	0.0526293	0.0526293	0.0526293	0.0526293	0.015613	-0.0188142	-0.0188142	-0.0188142	-0.0792137	-0.104721	-0.0787939	-0.0783734	-0.0779523	-0.0172884	0.0178147	0.136289	0.22275	0.26603	0.389846	0.426782	0.494021	0.522966	0.522536	0.549114	0.522536	0.425106	0.347025	0.347025	0.176204	0.133711	0.0161625
0.0157476	0.0516013	0.0416799	0.0793352	-0.0258871	-0.0258871	-0.0258871	-0.0258871	-0.0554475	-0.0564213	-0.0564213	-0.0830038	-0.0761156	-0.150987	-0.150987	-0.133086	-0.133086	-0.112712	-0.0320393	0.0356775	0.0729387	0.115237	0.115237	0.265786	0.350614	0.390966	0.390966	0.350614	0.261287	0.173575	0.131634	0.0885131	0.0885131	0.050315	-0.0185229	-0.0761156	-0.0185229	-0.0564213	-0.0564213	-0.0269608	0.00535766	0.0404168	0.0779903	0.159213	0.201872	0.201872	0.117738	0.213503	0.213503	0.213503
0.0548508	0.0548508	-0.0132247	0.0201359	-0.0126231	-0.0126231	-0.0126231	-0.0126231	-0.0126231	0.068186	-0.00177318	-0.00177318	-0.00177318	-0.0332617	-0.0332617	-0.0332617	-0.00239305	-0.00177318	-0.00177318	-0.00177318	-0.00177318	-0.00177318	-0.00177318	-0.00177318	-0.00177318	-0.00177318	-0.0326959	-0.0332617	-0.0332617	-0.0612932	-0.0326959	-0.00177318	-0.00177318	-0.00177318	-0.0420348	-0.0516101	-0.0516101	-0.0322108	0.0324883	0.107413	0.18903	0.231776	0.317327	0.358893	0.448593	0.494582	0.494582	0.471901	0.398257	0.316635
-0.117478	-0.117478	-0.141589	-0.162904	-0.142641	-0.0850363	-0.05518	-0.0224949	0.0128855	0.0128855	0.0507187	0.0906502	0.13222	0.13222	0.0906502	0.0507187	0.0906502	0.0507187	0.0128855	0.0128855	0.0128855	-0.0224949	0.0128855	0.0507187	0.0507187	-0.0321626	-0.0640446	-0.0321626	-0.0321626	-0.0321626	-0.0640446	-0.0640446	-0.0633183	-0.0633183	0.00417831	0.176928	0.220074	0.305171	0.345912	0.305171	0.345912	0.384753	0.304181	0.304181	0.218019	0.13222	0.0507187	-0.05518	-0.0850363	-0.142641
-0.0958855	-0.0355513	-0.000654115	0.0758513	0.117677	0.117677	0.117677	0.117677	0.117677	0.0763659	0.0369318	-0.000197998	-0.0347093	-0.0944945	-0.120766	-0.0941456	-0.0652467	-0.0334427	-0.0334427	-0.0334427	0.0011729	-0.0334427	-0.0338653	-0.0347093	-0.0347093	-0.0958855	-0.0958855	-0.121699	-0.0958855	-0.0355513	-0.00110981	0.0359568	0.0758513	0.117141	0.24779	0.332982	0.410736	0.478813	0.508337	0.558718	0.57977	0.598279	0.614256	0.598059	0.579267	0.579014	0.468943	0.468537	0.499013	0.399135
0.0200782	-0.0719417	-0.0719417	-0.0719417	-0.0719417	-0.0719417	-0.0719417	-0.0719417	-0.119045	-0.119045	-0.119045	-0.0968743	-0.0441447	-0.0441447	-0.0134522	0.056285	0.056285	0.0948936	0.0948936	0.177659	0.177659	0.135516	0.0948936	0.0948936	0.056285	-0.0134522	0.0200782	-0.0134522	0.0955509	-0.0219044	-0.0219044	-0.0219044	0.0108818	0.0470077	0.209934	0.253316	0.340295	0.491967	0.491428	0.558305	0.582891	0.624283	0.60507	0.623985	0.582891	0.558305	0.499474	0.349984	0.221464	0.264862
0.00622085	0.00622085	0.00622085	-0.0263292	0.00622085	0.00622085	0.00622085	-0.0263292	-0.0560391	-0.0263292	-0.0263292	-0.0263292	-0.0263292	-0.0263292	-0.0263292	-0.0560391	-0.0560391	0.00622085	0.00622085	0.00622085	0.0414837	0.0414837	0.0414837	0.0792229	0.119089	0.119089	0.119089	0.0414837	0.0792229	0.0414837	0.00622085	0.0414837	0.0419483	0.00708412	-0.0255369	-0.034414	0.0319662	0.108944	0.236757	0.363718	0.440627	0.403268	0.402779	0.402289	0.402289	0.450036	0.413313	0.332881	0.246469	0.289524
0.146381	0.105837	0.0309496	0.0309496	-0.00271716	-0.00271716	-0.00271716	-0.00271716	-0.00271716	-0.00271716	-0.0335991	-0.0335991	-0.0335991	-0.0335991	-0.0335991	-0.0335991	-0.0335991	-0.00271716	-0.0697793	-0.0697793	-0.042051	-0.0119968	0.0208726	0.0564155	0.0564155	0.0564155	0.057176	0.02158	0.107476	0.107476	0.106656	0.0680033	0.031673	-0.0119968	0.0951887	0.219586	0.346752	0.387408	0.462602	0.414312	0.414312	0.414312	0.414312	0.462602	0.425381	0.386587	0.425381	0.386587	0.386587	0.505783
-0.0383885	-0.00586974	-0.00586974	-0.00586974	-0.00586974	-0.00527786	-0.00527786	-0.00527786	0.0300039	0.0300039	0.0300039	0.0300039	0.0677629	0.0677629	0.0300039	0.0293664	0.0293664	0.0287297	-0.00646079	-0.00646079	-0.00586974	-0.076334	-0.076334	-0.076334	-0.0475137	-0.015832	-0.015832	-0.015832	-0.015832	0.0948881	0.0941862	0.276657	0.39918	0.39918	0.437323	0.426633	0.523393	0.574121	0.595152	0.574121	0.613668	0.574121	0.462244	0.523881	0.450916	0.425999	0.348698	0.388428	0.425999	0.425999
0.00751752	-0.024343	-0.0537661	-0.0537661	-0.0533291	-0.0238594	0.00804622	0.0427242	0.0427242	-0.03246	-0.00137051	-0.00137051	-0.03246	-0.03246	-0.0329305	-0.0334002	-0.0334002	-0.0329305	-0.000853826	0.0805756	0.0432963	0.00857563	0.00857563	0.0805756	0.120089	0.120089	0.0805756	0.0799652	0.119446	0.203296	0.247222	0.24791	0.375835	0.416034	0.417256	0.455079	0.5506	0.522084	0.550163	0.5506	0.550163	0.599337	0.575935	0.442933	0.441762	0.477378	0.364161	0.441762	0.321705	0.235509
-0.0515337	-0.136799	-0.114493	-0.137159	-0.157191	-0.157191	-0.137159	-0.137159	-0.0890483	0.0632713	0.0632713	0.157425	0.115278	0.115278	0.115278	0.115278	0.074622	0.074622	-0.0431277	-0.0731057	-0.0431277	0.0252517	0.063932	0.104094	0.189494	0.190223	0.190223	0.190952	0.289675	0.371872	0.410101	0.278122	0.234288	0.234288	0.233557	0.232826	0.275956	0.358446	0.358446	0.275234	0.275234	0.476827	0.581798	0.559894	0.434068	0.397422	0.359121	0.31825	0.318953	0.399336
-0.0711771	-0.0711771	-0.0420379	-0.0711771	-0.0711771	-0.0711771	-0.0711771	0.0352166	0.0352166	0.0352166	-0.000302716	-0.000302716	-0.000302716	0.0352166	0.0352166	0.0352166	0.073197	0.0352166	0.073197	0.0352166	0.073197	0.0352166	-0.000302716	-0.0331147	-0.0331147	-0.0331147	-0.0630833	0.0352166	0.0359396	0.114084	0.114084	0.156661	0.244456	0.330492	0.410686	0.447726	0.481385	0.449099	0.513384	0.541756	0.567166	0.5889	0.540719	0.565312	0.564846	0.564379	0.564379	0.56391	0.510494	0.445659
0.312743	0.226477	0.269463	0.143845	0.00451343	-0.0482852	-0.0901267	-0.107481	-0.0902962	-0.0485025	-0.0485025	-0.0485025	-0.070699	-0.070699	-0.0485025	-0.0485025	-0.0235549	-0.0235549	-0.0235549	-0.0235549	-0.0235549	-0.0235549	-0.0235549	-0.0235549	-0.0485025	-0.0485025	-0.070699	-0.070699	-0.0902962	-0.122461	-0.107481	-0.0902962	-0.0902962	-0.0703136	-0.023068	0.0690633	0.105611	0.144211	0.270261	0.271058	0.39915	0.357634	0.39953	0.39877	0.313939	0.185559	0.185177	0.185177	0.0693854	0.0687413
-0.0689469	-0.0689469	-0.0383332	-0.0383332	-0.0383332	-0.00490285	-0.00490285	-0.00490285	-0.00490285	0.0323527	-0.00381291	0.0323527	-0.00381291	0.0323527	0.0323527	-0.00381291	0.0323527	0.0715119	0.0715119	0.0317678	0.0317678	-0.00435821	-0.00435821	-0.0378316	-0.0378316	-0.0378316	-0.0684901	-0.096686	-0.0689469	-0.0689469	-0.0383332	-0.104086	-0.0767219	-0.0758319	-0.0131345	0.0229133	0.100944	0.185404	0.185404	0.185404	0.142636	0.283854	0.240303	0.238952	0.238952	0.195033	0.152773	0.152773	0.110771	0.153439
-0.10468	-0.079146	-0.079146	-0.0796465	-0.127832	-0.127832	-0.147901	-0.147901	-0.165212	-0.0341942	-0.0641564	-0.0912339	-0.0641564	-0.0912339	-0.0641564	-0.00138278	0.0341428	0.112239	0.111477	0.207691	0.208495	0.2093	0.2093	0.210104	0.167061	0.0849972	0.0864774	0.0125236	0.0490731	0.0879603	0.0483714	0.169443	0.127235	0.126463	0.127235	0.126463	0.12492	0.208495	0.251811	0.294776	0.295567	0.166268	0.295567	0.252615	0.251811	0.251811	0.294776	0.336763	0.251811	0.165475
-0.0869646	-0.0585016	-0.0585016	0.0437054	0.0834133	0.0834133	-0.0266188	0.00755794	-0.0266188	-0.0266188	0.0549225	0.0174738	0.0945666	0.0174738	0.0542814	0.0542814	0.0542814	0.0168723	-0.0271633	-0.0271633	0.00696826	0.00696826	-0.0585016	-0.0869646	-0.112562	-0.13538	-0.13538	-0.13538	-0.018003	-0.0174456	-0.0496154	-0.0496154	-0.0174456	0.0555642	0.0562065	0.137363	0.137363	0.223237	0.0959165	0.136663	0.222518	0.222518	0.265703	0.178576	0.135264	0.0938923	0.177861	0.0938923	0.0938923	0.0549225
-0.106717	-0.0796833	-0.0796833	-0.0796833	-0.106717	-0.106717	-0.131115	-0.131115	-0.152566	-0.19219	-0.0719386	-0.0997455	-0.0997455	-0.0997455	-0.0997455	-0.0719386	-0.0412426	-0.00771648	-0.00740544	0.0392892	0.16201	0.333343	0.373292	0.41109	0.446386	0.478946	0.446386	0.508644	0.508392	0.535228	0.446083	0.332614	0.290945	0.248527	0.373292	0.333707	0.373639	0.292076	0.293207	0.293583	0.250834	0.294336	0.335889	0.375717	0.294336	0.335526	0.29396	0.251602	0.334799	0.29283
-0.0851114	-0.0851114	-0.0851114	-0.0851114	-0.0851114	-0.0851114	-0.0851114	-0.0228258	0.0124955	0.0509038	0.0509038	0.0509038	0.0509038	0.0909212	0.0909212	0.0909212	0.0909212	0.0135829	0.0135829	-0.0223216	-0.0223216	0.0130389	0.0135829	-0.0218168	0.0514825	0.133259	0.176121	0.218851	0.219495	0.262732	0.346281	0.305814	0.306434	0.386609	0.423952	0.423952	0.425003	0.490335	0.543833	0.518301	0.458592	0.517901	0.565621	0.517099	0.456645	0.456645	0.421312	0.303951	0.261458	0.261458
0.0497244	-0.0166694	-0.0166694	-0.0166694	-0.0166694	-0.0166694	0.0157168	0.0157168	0.0881626	0.0881626	0.12759	0.12759	0.0875067	0.00629323	-0.0247596	-0.0242527	-0.0247596	-0.0529435	-0.101208	-0.0534004	-0.0782754	-0.0782754	-0.0529435	-0.0161493	-0.0161493	-0.0166694	-0.0166694	0.0151484	0.0497244	0.0151484	0.0491111	0.00518456	-0.0257708	0.00518456	0.114041	0.114041	0.197544	0.241269	0.241269	0.198274	0.156124	0.298289	0.382101	0.382101	0.298289	0.298289	0.211273	0.168086	0.168086	0.168803
-0.000668863	-0.000668863	-0.000668863	-0.000668863	-0.0348884	-0.12604	-0.12604	-0.147699	-0.147699	-0.147699	-0.147699	-0.147699	-0.12604	-0.101315	-0.101315	-0.0348884	-0.00113345	0.0352573	0.0739989	0.156845	0.156845	0.156845	0.243143	0.242571	0.327324	0.367619	0.327869	0.286015	0.243143	0.243143	0.286015	0.286015	0.243143	0.286577	0.243714	0.286577	0.286577	0.328413	0.369697	0.287699	0.287699	0.3295	0.287699	0.201015	0.157974	0.115793	0.0745253	0.115243	0.0734728	0.114145
0.160326	0.159735	0.159735	0.0765618	0.0882	0.184154	0.141481	0.0490443	-0.0315668	-0.0220883	-0.0220883	-0.114876	-0.114876	-0.0896038	-0.0896038	-0.0896038	-0.114549	-0.10756	-0.0817899	-0.136741	-0.121302	0.00238581	0.0385549	0.0380359	0.0380359	0.0380359	0.0380359	0.0380359	0.0882	0.22741	0.240047	0.196743	0.196743	0.153835	0.240647	0.283694	0.325851	0.405262	0.476234	0.442595	0.442595	0.476234	0.507054	0.560072	0.534992	0.534992	0.560072	0.507054	0.506237	0.534254
-0.0761208	-0.0464504	-0.0464504	-0.0460184	0.0218416	0.0218416	0.0218416	0.0601695	0.0601695	0.100127	0.100127	0.0612521	0.0612521	0.100695	0.0228584	0.0228584	-0.0125088	-0.0455856	-0.0455856	-0.0455856	-0.0455856	-0.0464504	-0.0464504	-0.0761208	-0.0761208	-0.102909	-0.102909	-0.102909	-0.0464504	-0.0464504	-0.0139239	-0.0139239	-0.0139239	-0.0139239	0.0218416	0.141764	0.141764	0.22841	0.00190275	0.0383406	0.0771299	0.117872	0.160066	0.246434	0.330625	0.245234	0.370379	0.287559	0.464177	0.464177
-0.03427	0.000384871	0.000384871	0.038133	0.000884481	-0.0338075	-0.0338075	-0.0338075	-0.0338075	0.00138478	-0.0333443	0.000884481	0.038133	0.038133	0.0776141	0.0776141	0.0776141	0.0776141	0.0270185	0.0264948	-0.0100017	-0.0749198	-0.0438654	-0.0753304	-0.0753304	-0.0443157	-0.0753304	-0.01049	0.076492	0.160249	0.204055	0.204055	0.118311	0.162038	0.248494	0.291105	0.372102	0.291105	0.291105	0.248494	0.331923	0.44438	0.44438	0.475639	0.37103	0.289936	0.204055	0.247299	0.204055	0.118311
-0.0670633	-0.105051	-0.034381	0.00102272	0.0903534	0.0113138	0.0113138	0.0113138	-0.0243248	-0.0578192	-0.0243248	0.0228473	0.0228473	0.0228473	0.0228473	0.0620224	0.0620224	0.0620224	0.0223189	0.0228473	-0.0135454	-0.0135454	-0.0130497	-0.0474175	-0.0474175	-0.0790005	-0.0790005	-0.0790005	-0.0790005	-0.0478757	-0.0140403	0.103067	0.103067	0.146058	0.190423	0.276411	0.431176	0.564823	0.59973	0.626155	0.653554	0.64579	0.653454	0.660011	0.653153	0.636172	0.598881	0.452653	0.483208	0.333136
0.00700416	0.00700416	0.043138	0.0833145	0.0833145	0.0833145	0.0833145	0.0446968	0.0446968	0.0446968	0.0446968	0.0446968	0.00845742	-0.0264647	-0.0571079	-0.0571079	-0.0571079	-0.0571079	-0.0571079	-0.0571079	-0.0571079	-0.0567022	-0.0567022	-0.0567022	-0.0260193	-0.0260193	-0.0260193	-0.0260193	-0.0260193	-0.0260193	-0.0260193	0.00700416	-0.0357011	-0.00304469	-0.129308	-0.129308	-0.0815585	0.0113745	0.0483467	0.0877292	0.257738	0.258337	0.39448	0.301188	0.507626	0.561518	0.536379	0.476821	0.476367	0.441817
0.0185577	0.181302	0.0967066	0.0967066	0.0565814	0.181302	0.267704	0.267704	0.267704	0.267704	0.224596	0.0565814	-0.026876	-0.0880683	-0.0880683	-0.158625	-0.192902	-0.206795	-0.206795	-0.192902	-0.192902	-0.192902	-0.152825	-0.152543	-0.130944	-0.130944	-0.130944	-0.130944	-0.130944	-0.152543	-0.106621	-0.0794614	0.0195817	0.139643	0.139643	0.1825	0.225798	0.311725	0.311725	0.311725	0.226399	0.269485	0.1825	0.0972761	0.0972761	0.0571249	0.0190694	-0.0170035	0.0185577	0.0185577
-0.102856	-0.0756296	-0.0125647	-0.0455191	-0.0455191	-0.0455191	0.0230926	-0.0125647	-0.0455191	0.0350176	-0.0014555	-0.0352937	-0.0663215	-0.0352937	-0.0352937	-0.0014555	-0.0014555	0.0732842	0.0732842	0.0334497	0.0721793	0.112874	0.0721793	0.0334497	0.0334497	-0.00291889	-0.0675518	-0.120746	-0.120746	-0.0955785	-0.0675518	-0.0955785	-0.0952091	-0.0357442	-0.0014555	0.0738375	0.199887	0.328495	0.442561	0.475998	0.407376	0.443514	0.475998	0.395973	0.303665	0.261138	0.217932	0.131457	0.0129264	-0.0546004
-0.0887855	-0.0880277	-0.059253	-0.0276041	-0.088407	-0.0596722	-0.0596722	-0.0596722	-0.0276041	-0.0271447	-0.0266845	-0.0276041	-0.059253	-0.0276041	0.0438387	0.0438387	0.0842391	0.0842391	0.0836793	0.08312	0.0825612	0.0825612	0.123665	0.0433087	-0.0280628	-0.0596722	-0.0891632	-0.0891632	-0.0891632	-0.0605084	-0.0289779	0.00534009	-0.0289779	0.00534009	0.0820029	0.251944	0.376154	0.414398	0.482497	0.482497	0.482497	0.45007	0.45007	0.414905	0.336832	0.166101	0.0433087	-0.0285207	-0.114947	-0.137941
0.16053	0.0434666	0.0434666	0.00847603	0.00847603	0.00847603	0.00847603	0.0089367	-0.023659	-0.0524605	-0.0524605	0.0070985	0.00664083	0.0409838	0.0404894	0.0404894	0.0404894	0.0399956	0.00618391	0.00618391	-0.0253335	-0.0797456	-0.0797456	-0.102727	-0.102727	-0.102727	-0.102727	-0.102727	-0.0800829	-0.0543516	-0.0257502	-0.0621525	-0.00330476	0.105478	0.146059	0.0939957	0.175742	0.30496	0.347872	0.347872	0.348451	0.508494	0.50805	0.474756	0.474756	0.517235	0.484757	0.411828	0.399851	0.359407
-3.03051e-05	-3.03051e-05	-3.03051e-05	-3.03051e-05	-3.03051e-05	-0.0328425	-0.0628066	-0.0628066	-0.0628066	-0.0328425	-0.0324064	-0.0706203	0.0627007	0.0632354	0.0637707	0.0637707	0.0637707	0.0263667	0.0637707	0.0637707	0.0258645	0.0745729	-0.0620133	-0.0624103	-0.0898869	-0.0328425	-0.0328425	-3.03051e-05	-0.0328425	-0.0628066	-0.0628066	-0.0328425	0.0354947	0.000444607	-0.103704	-0.126421	-0.077836	-0.0486051	0.0169065	0.0174002	0.0174002	0.0541954	0.0178946	0.0541954	0.330327	0.330327	0.287527	0.328595	0.243246	0.242645
0.0894907	0.0516816	0.0158914	0.0158914	-0.0166611	-0.0166611	-0.0166611	-0.0166611	0.0516816	-0.0162286	-0.0162286	-0.0162286	-0.0162286	-0.0162286	-0.0162286	-0.0162286	-0.0162286	-0.0162286	-0.0463582	-0.0166611	-0.0166611	-0.0166611	0.0163628	0.0163628	0.0516816	0.0894907	0.129439	0.129439	0.0894907	0.0516816	0.0894907	0.129439	0.170482	0.213831	0.300857	0.384798	0.423898	0.526299	0.554825	0.580482	0.603653	0.641579	0.657055	0.670315	0.641117	0.623054	0.623054	0.579807	0.602755	0.579807
0.0162065	-0.0170314	-0.047435	-0.047435	-0.0470325	0.102612	0.0630776	0.0264191	-0.0165891	0.0166873	0.0166873	0.0166873	0.0166873	0.0166873	-0.0170314	-0.0749545	-0.0749545	-0.0749545	-0.00807494	-0.00807494	-0.00807494	-0.00762184	-0.00762184	0.0630776	0.102057	0.185244	0.228356	0.271649	0.228957	0.272847	0.357366	0.396882	0.435366	0.436385	0.471782	0.50489	0.561924	0.535064	0.626057	0.626057	0.607278	0.626057	0.642277	0.606442	0.560863	0.470835	0.434856	0.533094	0.396338	0.355658
-0.0787414	-0.107744	-0.0464065	-0.0459436	-0.0459436	-0.0778948	-0.0459436	0.026044	-0.0112268	0.026044	-0.0112268	0.026044	-0.0459436	-0.0464065	0.0649821	0.106254	0.106254	-0.0221205	-0.0221205	0.0143991	-0.0221205	-0.0221205	0.0527056	0.135696	0.0934798	0.178771	0.135696	0.191409	0.234655	0.191409	0.358406	0.358406	0.277297	0.192011	0.279634	0.193815	0.360549	0.494324	0.544349	0.565091	0.544349	0.565091	0.59927	0.613121	0.564278	0.56455	0.465183	0.32098	0.193214	0.0661059
0.0908941	0.0908941	0.131251	0.00672929	0.00672929	0.0908941	0.0908941	0.0525857	0.0525857	0.0525857	-0.0164986	-0.0468624	-0.0743419	-0.0378873	-0.0378873	-0.037473	-0.0658735	-0.0914074	-0.037473	-0.0370579	-0.0370579	-0.0370579	-0.0654984	-0.037473	-0.00619358	-0.00664745	0.0273935	0.0640519	0.0273935	0.0640519	0.103031	0.103587	0.230532	0.231133	0.317805	0.472756	0.535646	0.586616	0.586616	0.5863	0.607975	0.626788	0.562192	0.585985	0.461733	0.304227	0.217305	0.217305	0.217305	0.174357
0.199782	0.157722	0.117173	0.0424695	0.00897512	-0.0216946	0.00897512	-0.0963024	-0.074086	-0.074086	-0.0491145	-0.0491145	-0.0491145	-0.0491145	0.00942106	0.0429537	0.00942106	0.00897512	0.00897512	0.00897512	-0.0216946	-0.0216946	-0.0216946	-0.0216946	-0.0744133	-0.0965924	-0.0744133	-0.0494808	-0.0744133	-0.0744133	-0.0494808	-0.0212884	0.0434386	0.118274	0.159447	0.160023	0.245784	0.246385	0.333196	0.333196	0.376222	0.334374	0.291489	0.292088	0.376222	0.32135	0.23437	0.23377	0.190917	0.190917
-0.105901	-0.105901	-0.0732062	0.0521361	0.107274	0.289321	0.205668	0.205668	0.205668	0.0642774	-0.0159593	-0.0159593	-0.0871636	-0.118681	-0.119098	-0.173431	-0.173093	-0.180081	-0.127336	-0.127336	-0.0966535	-0.0269772	0.0115793	0.181113	0.224074	0.224074	0.224074	0.317942	0.224665	0.356197	0.318481	0.237038	0.19431	0.0237836	0.0237836	-0.105467	-0.105901	-0.105901	-0.06363	-0.06363	-0.0274962	-0.0274962	0.0110297	0.0110297	0.0110297	0.205072	0.247566	0.161878	0.106084	0.0636972
0.0934336	0.0218013	0.0213406	0.0213406	-0.0107944	-0.0112142	-0.0112142	-0.0399756	-0.0658645	-0.0403546	-0.0403546	-0.0403546	-0.0116332	-0.0403546	-0.0403546	-0.0662041	-0.0403546	-0.0116332	0.0913107	0.0538484	0.0538484	0.0538484	0.0199631	0.0199631	0.0199631	0.0199631	-0.0116332	-0.0403546	-0.089261	-0.089261	-0.0662041	-0.0116332	0.0199631	0.131112	0.215272	0.259055	0.38652	0.463927	0.561284	0.587865	0.587865	0.587865	0.552986	0.552585	0.604332	0.579318	0.488103	0.319014	0.275298	0.318419
-0.00193077	-0.0353595	-0.0353595	-0.0349283	-0.0645986	-0.0642066	-0.0638137	-0.0638137	-0.0638137	-0.0906813	-0.0906813	-0.0906813	-0.0638137	-0.0638137	-0.0336299	-0.0340635	-0.0344962	-0.00193077	0.111082	0.111082	0.111082	0.152699	0.152699	0.194854	0.0981177	0.0981177	0.0981177	0.0981177	0.0218032	-0.0126398	-0.0126398	-0.0443019	0.0222995	-0.0121808	0.0328563	0.0706114	0.0706114	-0.0438824	-0.105705	-0.0525904	-0.0217218	-0.0217218	-0.0809444	-0.0809444	-0.0809444	-0.0809444	-0.106033	-0.0438824	-0.00240172	-0.0645986
0.0997599	0.0234245	0.0234245	0.0609904	0.0609904	0.0609904	0.0609904	0.0239218	0.0239218	0.0239218	-0.0431257	-0.0431257	-0.0431257	-0.0435447	-0.0435447	-0.0119484	-0.0119484	-0.0119484	-0.0119484	-0.0119484	-0.0435447	-0.0435447	-0.0119484	-0.0435447	-0.0435447	-0.0722662	-0.0435447	-0.0435447	-0.0435447	-0.0119484	0.0593992	0.0593992	-0.0518154	-0.0201169	0.0504482	0.0504482	0.0891873	0.216911	0.303684	0.303684	0.217512	0.304272	0.434535	0.468523	0.50034	0.580026	0.601057	0.555253	0.49862	0.46618
0.0478158	0.086403	0.086403	0.0478158	0.0478158	-0.0219338	-0.0526565	-0.0526565	-0.053063	-0.0534686	-0.0534686	-0.0228255	-0.0228255	-0.02238	-0.02238	-0.02238	-0.02238	-0.02238	-0.02238	0.0111271	0.0111271	-0.053063	0.0111271	0.0853031	0.0853031	0.0853031	0.086403	0.126984	0.126984	0.086403	0.169068	0.212078	0.126984	0.126984	0.16966	0.257187	0.299529	0.299529	0.456166	0.547744	0.547744	0.547744	0.572396	0.547744	0.547382	0.546655	0.518633	0.546291	0.454721	0.418159
0.110422	0.110422	0.0711216	0.0711216	0.110422	0.0705912	0.0330942	-0.0328826	-0.0328826	-0.0328826	-0.00128625	-0.00128625	-0.00128625	-0.00128625	-0.0328826	-0.0328826	-0.0328826	-0.0324636	-0.0324636	-0.0324636	-0.061225	-0.061225	-0.061225	-0.061225	-0.0324636	-0.0324636	-0.000827826	-0.00128625	-0.00128625	0.0700614	0.193427	0.237204	0.323758	0.36527	0.405598	0.511002	0.479651	0.541198	0.612538	0.568007	0.511857	0.479651	0.407208	0.407208	0.325514	0.23961	0.281664	0.281664	0.152145	0.152727
-0.0348512	-0.0634705	-0.0634705	-0.0634705	-0.0634705	-0.0896363	-0.0634705	-0.0344283	-0.0344283	-0.0344283	0.0321633	0.0316639	0.0688678	-0.0121193	-0.0116678	0.0588134	0.0222591	0.0222591	0.0222591	0.0588134	0.0222591	0.0222591	-0.0116678	0.0694007	0.149562	0.108311	0.108311	0.0688678	0.0688678	0.108311	0.0688678	0.108311	0.108311	0.149562	0.0694007	0.0321633	0.0321633	0.0699342	0.0699342	0.109434	0.236502	0.193881	0.237104	0.280337	0.363744	0.363744	0.363744	0.321772	0.321772	0.235901
0.100575	0.0614782	0.0253209	0.100025	0.0614782	0.0614782	0.0994751	0.100025	0.0253209	0.0253209	-0.00817353	-0.00817353	-0.00817353	-0.0666294	-0.0666294	-0.0666294	-0.0915619	-0.0918884	-0.0918884	-0.0918884	-0.0388432	-0.00772759	-0.00772759	-0.00728089	-0.00728089	-0.00728089	-0.00728089	0.02629	0.02629	0.0625177	-0.00772759	-0.0388432	-0.0666294	-0.0983113	-0.0738405	-0.0464584	-0.0464584	-0.0464584	0.0162117	-0.0165482	0.0166864	0.0527101	0.0532222	0.228635	0.228035	0.271342	0.314278	0.35679	0.314868	0.314868
0.0372595	0.0740783	0.0740783	0.0372595	0.0372595	0.0372595	0.036766	0.0362732	0.0836611	0.177018	0.219882	-0.0654435	-0.0378175	-0.0654435	-0.0902196	-0.0902196	-0.11225	-0.11225	-0.11225	-0.11225	-0.131689	0.0569054	0.0212478	0.0212478	-0.0203641	0.0118101	0.0122766	0.0127438	0.0127438	0.0127438	0.0127438	0.0477445	0.125548	0.210291	0.265584	0.265584	0.308049	0.349668	0.390437	0.465738	0.499581	0.499581	0.428737	0.348513	0.389329	0.348513	0.306269	0.306269	0.263181	0.177018
0.0558761	0.0558761	0.0558761	0.0558761	0.0204846	0.0204846	0.0563859	0.0204846	0.0195395	0.0190681	0.0190681	-0.0134844	-0.0134844	-0.0134844	-0.0134844	-0.0431814	-0.0435732	-0.0435732	-0.0435732	-0.0139162	-0.0139162	-0.0776229	-0.0516813	-0.0228664	0.00882202	0.00882202	-0.0516813	-0.0516813	-0.0516813	-0.0516813	-0.0516813	0.0185974	0.0543504	0.174246	0.174833	0.304629	0.346987	0.427075	0.498073	0.583659	0.606531	0.62676	0.583322	0.462888	0.462392	0.42496	0.385743	0.385743	0.385743	0.302248
-0.0407744	-0.0793333	-0.0499035	-0.0499035	-0.0499035	-0.0176118	0.0174258	0.0549845	0.00742572	0.00742572	-0.0268667	0.055522	0.0179305	0.0179305	0.055522	0.0952902	0.0952902	0.0179305	0.0281363	0.0663715	0.0281363	-0.0407744	-0.0407744	-0.071045	-0.0984314	-0.122974	-0.144782	-0.144782	-0.144782	-0.144782	-0.144782	-0.144782	-0.0984314	-0.071045	-0.00718591	0.107813	0.150323	0.194457	0.195057	0.238366	0.323454	0.402611	0.36403	0.323454	0.322879	0.194457	0.195057	0.193857	0.236564	0.236564
0.127239	0.127239	0.0481257	0.0481257	0.0877833	0.0883346	0.128389	0.012441	-0.0206574	-0.0514198	-0.051827	-0.051827	-0.0206574	0.0129262	-0.0215505	-0.021996	-0.0522335	-0.0522335	-0.0803987	-0.021996	-0.0526391	-0.0526391	-0.0224406	-0.053044	-0.053044	-0.0526391	-0.0807637	-0.0807637	-0.0224406	-0.0807637	-0.053044	-0.0224406	-0.021996	0.0866823	0.169305	0.212307	0.255616	0.341164	0.382157	0.421059	0.383252	0.342883	0.257416	0.213508	0.213508	0.256216	0.299177	0.199701	0.156322	0.155735
0.088229	0.015819	0.0502555	0.088229	0.0407839	0.00659188	0.00659188	0.116677	0.157661	0.157661	0.116677	0.0775799	0.00659188	-0.0537028	-0.0167951	0.015353	-0.0796512	-0.122596	-0.122596	-0.102443	-0.102443	-0.102443	-0.0796512	-0.0540779	-0.1083	-0.163604	-0.127751	-0.144799	-0.127751	-0.144799	-0.144799	-0.144578	-0.144578	-0.108012	0.00659188	0.12846	0.169902	0.299003	0.341526	0.382765	0.422192	0.382203	0.382203	0.255197	0.29781	0.156502	0.156502	0.076526	-0.0256372	-0.0256372
-0.114973	-0.0901611	-0.0312788	-0.0312788	0.00241999	0.0382443	0.117578	0.0769233	0.0392868	0.0408554	0.0413795	0.0413795	-0.0285763	-0.0285763	-0.0290286	-0.0959948	-0.120511	-0.120511	-0.0698337	-0.00674262	0.0659582	0.0659582	0.0654153	0.106109	0.0659582	0.160304	0.118153	0.160304	0.0774746	0.000964465	-0.0633829	-0.0633829	0.0372044	0.0752726	0.200946	0.200946	0.287212	0.244253	0.244253	0.408055	0.477393	0.535511	0.477393	0.408055	0.287212	0.244253	0.244853	0.287804	0.370189	0.202146
0.0209531	0.0209531	0.0571457	-0.0125796	-0.0121329	-0.042882	-0.043289	-0.043289	-0.0436952	-0.0130255	-0.0125796	0.0209531	-0.0125796	-0.0125796	-0.0130255	-0.0130255	0.0204689	0.0204689	0.0204689	-0.0130255	0.0199855	-0.0134707	-0.0134707	0.0566263	0.0566263	0.136296	0.136296	0.136296	0.136296	0.221381	0.221981	0.26529	0.350793	0.390648	0.42956	0.350793	0.391743	0.465989	0.465989	0.465989	0.465509	0.498777	0.556401	0.556401	0.580818	0.602564	0.580166	0.555307	0.580166	0.528001
-0.0398783	-0.0398783	-0.0700893	-0.0398783	-0.0403124	0.0271645	0.0649736	0.104922	0.104922	0.146552	0.145965	0.145965	0.104355	0.103789	0.103789	0.0261494	-0.00909642	-0.04161	-0.071267	-0.0980419	-0.0980419	-0.121991	-0.121991	-0.143236	-0.143236	-0.143236	-0.121678	-0.0976898	-0.0708752	-0.0411782	-0.0411782	0.0649736	0.10549	0.27634	0.399909	0.531059	0.502613	0.556973	0.579732	0.579732	0.617521	0.556638	0.556302	0.502198	0.398853	0.275745	0.27515	0.188117	0.103789	0.0638937
-0.0379724	-0.0379724	-0.00445251	-0.00445251	-0.00493645	-0.00493645	-0.00493645	0.0306906	-0.00493645	-0.0384181	-0.0379724	0.0322482	0.0322482	0.0708455	0.0322482	0.0322482	0.0708455	0.0322482	0.0317283	0.0317283	0.0312091	-0.0694797	-0.038863	-0.0694797	-0.0694797	-0.0694797	-0.0972127	-0.0694797	-0.038863	-0.038863	-0.0384181	-0.00493645	-0.0690745	-0.0690745	-0.0384181	0.0317283	0.0317283	-0.00445251	-0.0459174	0.0224435	-0.0130929	-0.0126171	-0.0126171	0.0229554	0.0229554	-0.0459174	0.0229554	0.101122	0.153524	0.0708455
0.0175385	0.0180272	-0.0158236	-0.0162744	-0.0167244	-0.0171737	-0.0171737	-0.0480957	-0.0476861	-0.0476861	-0.0167244	-0.026491	-0.026491	0.00643755	0.00691393	0.0425833	0.0425833	0.0425833	0.0420709	0.0420709	0.00643755	0.0165632	0.0529434	0.0165632	-0.056972	-0.056972	0.00596191	0.00596191	0.00596191	0.0415592	0.0415592	0.0415592	0.00596191	0.0420709	0.26151	0.206188	0.25009	0.376683	0.41599	0.417033	0.417033	0.517898	0.545877	0.545509	0.366099	0.377236	0.293755	0.0704205	0.0698841	0.0693482
0.0519939	0.133863	0.176695	0.133863	0.176695	0.176695	0.133863	0.0921104	0.0139808	0.0139808	0.0139808	-0.0544063	-0.111504	-0.111504	-0.0840002	-0.111147	-0.0840002	-0.0539697	-0.0539697	-0.118529	-0.118529	-0.063029	-0.0309729	0.00384279	-0.126004	-0.126004	-0.126004	-0.148671	-0.148671	-0.118874	-0.118874	-0.142337	-0.163122	-0.181402	-0.111504	-0.0210929	0.0530811	0.13504	0.13504	0.13504	0.221192	0.177894	0.386826	0.488405	0.488405	0.457293	0.386302	0.386302	0.386302	0.386302
0.102268	0.18582	0.14338	0.14338	0.18582	0.18582	0.14338	0.102268	-0.00838935	-0.040012	-0.040012	-0.0946357	-0.117718	-0.117416	-0.137877	-0.137877	-0.0942956	-0.0683805	-0.0683805	-0.0395924	-0.0395924	-0.0395924	-0.0395924	-0.040012	-0.06876	-0.101654	-0.143628	-0.16089	-0.143628	-0.143628	-0.123945	-0.04829	-0.04829	-0.017013	0.0535275	0.187607	0.31674	0.398548	0.436111	0.471153	0.532885	0.435606	0.471153	0.39801	0.470217	0.470217	0.345715	0.161516	0.161516	0.161516
0.0949314	0.0561716	0.0556496	-0.0233192	-0.022442	-0.0799383	-0.104403	-0.104082	-0.104082	-0.104403	-0.0799383	-0.0526322	-0.022442	0.0566942	0.0556496	0.0556496	0.019281	0.0551282	0.0938275	0.0556496	0.019281	0.019281	-0.0144431	0.019281	0.0556496	0.0943792	0.135074	0.0556496	-0.0453519	-0.0148914	0.0187946	-0.112253	-0.000730928	-0.0328263	-0.000730928	-0.000730928	-0.0328263	0.0341218	0.0715148	0.111117	0.11168	0.348982	0.306506	0.294063	0.294063	0.250967	0.195093	0.111117	0.0720499	-0.00026598
[truncated: 15 more columns]

## Sheet: A345.Perception.conditions.plac
0.0258349	0.172912	0.171415	0.172912	0.290017	0.217017	0.102198	0.102198	0.102198	0.0671135	-0.0830585	-0.0830585	-0.082131	-0.0830585	-0.145342	-0.164145	-0.163565	-0.148625	-0.0867177	-0.0867177	-0.0876281	-0.0885347	-0.0894373	-0.0894373	-0.0894373	-0.0903362	-0.0921223	-0.11272	-0.167	-0.167	-0.167	-0.165867	-0.165867	0.0248245	0.0657575	0.0657575	0.0657575	0.0657575	0.109297	0.110728	0.11216	0.144319	0.144319	0.000570037	-0.0389828	-0.0389828	-0.0389828	-0.0400607	0.00420605	0.0464799
0.0239652	-0.118137	0.0330049	0.0316537	0.10288	0.220869	0.18259	0.18259	0.181074	0.18259	0.18259	0.181074	-0.0071639	-0.00590023	-0.063415	-0.139232	-0.140058	-0.140058	-0.140058	-0.140881	-0.139232	-0.138402	-0.0623089	-0.063415	-0.0645172	-0.0645172	-0.063415	-0.063415	-0.063415	-0.0233596	-0.0257945	-0.0257945	-0.110537	-0.110537	0.0853692	0.0853692	0.0853692	0.0853692	0.0853692	0.150466	0.15197	0.150466	0.204106	0.204106	0.017916	0.0192381	0.2561	0.2561	0.298864	0.181121
0.021816	-0.0994844	-0.0994844	-0.158121	-0.158121	-0.142114	-0.142114	-0.0762516	-0.10036	-0.0702035	0.124772	0.123318	0.123318	0.160529	0.160529	0.174303	0.212427	0.0948463	0.0948463	0.159038	-0.0463122	-0.0463122	-0.0463122	-0.0711879	-0.0711879	-0.0791312	-0.1021	-0.1021	-0.101232	-0.159364	-0.137013	-0.137013	-0.0682228	-0.0682228	-0.0682228	-0.093086	-0.093086	-0.0921824	-0.0692151	-0.0330077	0.0882569	0.0908714	-0.0175165	-0.0199891	0.0787095	0.0787095	0.0787095	0.0773237	0.0445462	0.000939994
0.0256298	0.0345018	0.033198	0.033198	0.033198	0.11245	0.111005	0.108124	0.108124	-0.0271841	-0.0271841	-0.0644693	-0.0644693	-0.0644693	-0.00262606	-0.0656686	-0.0321749	-0.0321749	-0.0299125	-0.0299125	-0.0299125	-0.0299125	0.00716027	0.00716027	-0.0806194	-0.0806194	-0.109015	-0.109015	-0.110718	0.0786578	0.192271	0.195296	0.149906	0.149906	0.14842	0.14842	0.14842	0.149906	0.152882	-0.062598	-0.112393	-0.0854397	-0.00425797	-0.0044291	-0.0044291	0.175935	0.227858	0.341378	0.338515	0.338515
0.0285283	-0.173323	-0.107636	-0.106671	-0.106671	-0.105703	-0.105703	-0.0453351	-0.0429912	-0.044165	-0.0453351	-0.0465015	-0.127132	-0.128019	-0.104562	0.167923	0.167923	0.0840827	0.131786	0.133279	0.131786	0.131786	0.183716	0.183716	0.147076	-0.1186	-0.1186	-0.116753	-0.145052	-0.145867	-0.145867	-0.145867	-0.171927	-0.171927	-0.171927	-0.171927	-0.105703	0.0483341	0.046948	0.0467523	0.0481384	0.0939967	0.0906789	0.0904748	0.0904748	0.0888201	-0.0202713	-0.154002	-0.15478	-0.15467
0.0275856	-0.0200555	-0.0200555	0.0757879	0.0784777	-0.0709221	-0.0700109	-0.0709221	-0.0709221	0.0798271	0.0784777	0.0798271	0.0811795	-0.0156733	-0.0178721	-0.0178721	0.0771313	0.0784777	0.0784777	-0.0718295	-0.0709221	-0.0718295	-0.072733	-0.0718295	0.0101537	0.0113366	-0.0690958	-0.0700109	-0.0690958	-0.0354515	-0.036488	-0.0354515	-0.0354515	-0.036488	-0.106909	0.0219219	0.0600575	0.0585655	0.215381	0.218406	0.216893	0.212146	0.210422	0.210422	0.210422	0.0239452	0.127348	0.32559	0.160783	0.108279
0.0228852	-0.0159496	-0.0159496	-0.0159496	-0.0159496	-0.0159496	-0.0159496	-0.0159496	-0.0159496	-0.0159496	-0.0159496	-0.0959803	-0.0959803	-0.0959803	-0.0159496	-0.0159496	-0.0159496	0.0867451	0.0867451	0.0867451	0.0867451	0.0867451	0.0867451	0.0867451	-0.0159496	-0.0159496	-0.0159496	-0.0959803	-0.0959803	-0.0959803	-0.0959803	-0.0159496	-0.0159496	0.0867451	0.0867451	0.0867451	0.0867451	0.0867451	0.0867451	0.0867451	0.0867451	-0.0159496	-0.0159496	-0.0959803	-0.0959803	-0.0959803	-0.0959803	-0.0959803	-0.0959803	-0.0959803
0.0219036	0.0878369	-0.00763799	-0.00763799	-0.00763799	-0.00763799	-0.00763799	-0.00763799	-0.00763799	-0.00763799	-0.00763799	-0.00763799	-0.00763799	-0.00763799	-0.00763799	-0.00763799	-0.00763799	-0.00763799	-0.00763799	-0.00763799	-0.00763799	-0.00763799	-0.00763799	-0.00763799	-0.00763799	-0.00763799	-0.00763799	-0.00763799	-0.00763799	-0.00763799	-0.00763799	-0.00763799	-0.00763799	-0.00763799	-0.00763799	-0.00763799	-0.00763799	-0.00763799	-0.00763799	-0.00763799	-0.00763799	-0.00763799	-0.00763799	-0.00763799	-0.00763799	-0.00763799	-0.00763799	-0.00763799	-0.00763799	-0.00763799
0.0229507	5.55112e-17	5.55112e-17	5.55112e-17	5.55112e-17	5.55112e-17	5.55112e-17	5.55112e-17	5.55112e-17	5.55112e-17	5.55112e-17	5.55112e-17	5.55112e-17	5.55112e-17	5.55112e-17	5.55112e-17	5.55112e-17	5.55112e-17	5.55112e-17	5.55112e-17	5.55112e-17	5.55112e-17	5.55112e-17	5.55112e-17	5.55112e-17	5.55112e-17	5.55112e-17	5.55112e-17	5.55112e-17	5.55112e-17	5.55112e-17	5.55112e-17	5.55112e-17	5.55112e-17	5.55112e-17	5.55112e-17	5.55112e-17	5.55112e-17	0.34486	0.34486	0.34486	0.34486	0.34486	0.34486	0.34486	0.34486	0.34486	0.34486	5.55112e-17	5.55112e-17
0.0201679	-0.118268	-0.118268	-0.118268	-0.118268	-0.118268	-0.118268	-0.118268	-0.118268	-0.118268	-0.118268	-0.118268	-0.118268	-0.118268	-0.118268	-0.0459902	-0.0459902	-0.0459902	-0.0459902	0.0494846	0.287634	0.405216	0.405216	0.405216	0.405216	0.287634	0.287634	0.287634	0.507795	0.408515	0.167914	0.0526853	0.0526853	0.0526853	0.0526853	0.0526853	0.0526853	0.0526853	-0.118268	-0.118268	-0.061442	-0.061442	-0.061442	-0.061442	-0.061442	-0.061442	-0.061442	-0.061442	0.0328151	0.271711
0.0203586	-0.213684	-0.213684	-0.213684	-0.213684	-0.213684	-0.213684	-0.213684	-0.213684	-0.213684	-0.213684	-0.213684	-0.213684	-0.213684	-0.162771	0.0049814	0.0049814	0.119768	0.360713	0.460638	0.460638	0.460638	0.460638	0.460638	0.360713	0.119768	0.119768	0.0049814	-0.162771	-0.213684	-0.213684	-0.213684	-0.213684	-0.213684	-0.213684	-0.213684	-0.213684	-0.213684	-0.213684	-0.213684	-0.213684	-0.213684	-0.213684	-0.213684	-0.213684	-0.213684	-0.213684	-0.213684	-0.162771	0.0049814
0.0204849	-0.00722337	-0.00722337	-0.00722337	-0.00722337	-0.00722337	-0.00722337	-0.00722337	-0.00722337	-0.00722337	-0.00722337	-0.00722337	-0.00722337	-0.00722337	-0.00722337	-0.00722337	-0.00722337	-0.00722337	-0.00722337	-0.00722337	-0.00722337	-0.00722337	-0.00722337	-0.00722337	-0.00722337	-0.00722337	-0.00722337	-0.00722337	-0.00722337	-0.00722337	-0.00722337	-0.00722337	-0.00722337	-0.00722337	-0.00722337	-0.00722337	-0.00722337	-0.00722337	-0.00722337	-0.00722337	-0.00722337	-0.00722337	0.0818474	0.0818474	0.0818474	0.0818474	0.0818474	0.0818474	0.0818474	0.0818474
0.0186329	0.153684	0.196164	0.239466	0.196164	0.110881	0.110881	0.0701143	0.123071	0.0818272	0.0423933	0.00619952	-0.0285049	-0.060443	-0.060443	-0.0895119	-0.115704	-0.139091	-0.139091	-0.139091	-0.159533	-0.139397	-0.139397	-0.116048	-0.116048	-0.116048	-0.116048	-0.116048	-0.116048	-0.116048	-0.090278	-0.116391	-0.0898953	-0.116048	-0.116048	-0.0898953	-0.0608664	-0.0285049	-0.0974493	-0.0974493	-0.0974493	-0.0692227	-0.0692227	0.0328661	0.0328661	0.0328661	0.0328661	0.0323415	0.124236	0.124236
0.0183985	-0.0505955	0.0165564	0.0535019	0.0535019	0.134558	0.0535019	0.0931509	0.0931509	0.134558	0.08138	0.08138	-0.0285364	-0.0280815	0.0428586	-0.0280815	0.00608541	-0.0280815	-0.0594533	-0.142574	-0.0879473	-0.0879473	-0.0594533	-0.0883227	-0.136714	-0.136714	-0.156878	-0.156878	-0.156878	-0.106736	-0.13003	-0.0505955	-0.0505955	-0.0505955	-0.0505955	-0.0183952	-0.0879473	-0.120194	-0.0366392	0.0719678	0.071418	-0.0366392	-0.0672552	-0.0366392	-0.00319647	0.0719678	0.168227	0.309096	0.223433	0.136898
0.0195191	0.141882	-0.000491169	0.0311577	0.0311577	0.0316171	-7.1134e-05	-7.1134e-05	-7.1134e-05	0.0311577	0.0655881	0.1026	0.1026	0.0655881	-0.000491169	-0.0296452	-0.0555077	-0.0785773	-0.0555077	-0.0555077	-0.0785773	-0.0989914	-0.0989914	-0.116928	-0.116928	-0.116928	-0.116928	-0.116928	-0.13259	-0.146192	-0.146192	-0.146192	-0.146192	-0.116695	-0.0779726	-0.0288859	-0.0288859	-7.1134e-05	-7.1134e-05	0.000349675	0.00161675	0.00289077	0.146933	0.106862	0.106327	0.0700842	0.0256898	0.0261445	0.0601583	0.176622
0.021474	-0.0791386	-0.0791386	-0.0791386	-0.105327	-0.0504172	-0.0499982	-0.0499982	-0.0491579	-0.0491579	-0.0487365	-0.0169827	-0.0169827	-0.0169827	-0.0169827	-0.0491579	-0.0179033	0.016552	0.0917697	0.0917697	0.0912115	0.0912115	0.0917697	0.132867	0.218467	0.175297	0.132867	0.0917697	0.0525268	0.0917697	0.132867	0.132867	0.174702	0.174702	0.261139	0.385909	0.458837	0.459308	0.424131	0.424131	0.386987	0.459778	0.424638	0.460247	0.347736	0.220271	0.13461	0.13461	0.135192	0.222075
0.0201665	-0.0505889	-0.0795109	-0.0795109	-0.112957	-0.135373	-0.112957	-0.112957	-0.0593267	-0.028365	-0.028365	0.041825	0.041825	0.0805948	0.176005	0.207166	0.0207733	0.0979105	0.0577076	0.0577076	0.0577076	-0.0146316	0.0202704	0.0202704	-0.0146316	0.0304303	0.175409	0.0917355	0.0523776	0.0152747	0.0523776	0.0523776	0.0152747	-0.0192558	-0.0877763	-0.135373	-0.112957	-0.0874066	-0.0593267	-0.027915	-0.0274642	0.00638664	0.00638664	0.0817012	0.263651	0.306292	0.424888	0.459377	0.459377	0.423879
0.0201401	-0.13198	-0.152788	-0.171328	-0.171328	-0.12541	-0.12541	-0.101113	-0.101113	-0.0739795	-0.0739795	-0.0439623	-0.0110984	-0.0110984	-0.0110984	0.0239635	0.0239635	0.102074	0.14382	0.14382	0.186649	0.229942	0.186649	0.186649	0.186649	0.14382	0.102074	-0.0110984	-0.0439623	-0.0739795	-0.101113	-0.146984	-0.12541	-0.0739795	-0.0110984	0.0244747	0.0625091	0.0625091	0.103783	0.146175	0.146764	0.146764	0.0929965	-0.09643	-0.121232	-0.143286	-0.143286	-0.0967944	-0.0699885	-0.0978829
0.026835	0.0399134	0.0399134	0.120108	0.120108	0.120108	0.0788424	0.120108	0.16205	0.0782814	0.0782814	0.0388475	0.0782814	0.00215392	-0.101367	-0.0731801	-0.0731801	-0.101367	-0.127023	-0.101738	-0.127023	-0.127023	-0.149539	-0.101367	0.00215392	-0.0325133	-0.0325133	0.00215392	0.0788424	0.0393802	0.0393802	0.0788424	0.0788424	0.077721	0.077721	0.118943	0.204655	0.290564	0.332021	0.279395	0.321796	0.362538	0.362538	0.280574	0.237718	0.194421	0.109067	0.0293203	-0.072356	-0.0325133
0.0314912	0.0174131	-0.0165915	-0.0165915	-0.0472877	-0.0472877	-0.0165915	-0.0472877	-0.0472877	-0.0472877	-0.0751005	0.0164445	0.0164445	0.05259	0.05259	0.05259	0.05259	0.0911262	0.0911262	0.05259	0.05259	-0.0170372	-0.0476936	-0.0751005	-0.100059	-0.100059	-0.122263	-0.141865	-0.141865	-0.0997313	-0.046881	-0.0161451	0.0174131	0.0169284	-0.0258433	0.00686485	0.00686485	0.0428026	0.0073385	-0.0557003	-0.0826739	-0.127963	-0.146874	-0.127683	-0.0739979	-0.0990735	-0.0739979	-0.0743662	-0.0464735	0.0541495
0.0342839	-0.0391179	-0.0391179	-0.0391179	-0.0391179	-0.0391179	0.0586769	0.0586769	0.0586769	0.0586769	0.0586769	0.0586769	0.0586769	0.0586769	0.0586769	0.0586769	-0.0391179	-0.0391179	-0.0391179	-0.0391179	-0.0391179	-0.0391179	-0.0391179	-0.0391179	-0.0391179	-0.0391179	-0.0391179	-0.0391179	-0.0391179	-0.0391179	-0.0391179	-0.0391179	-0.0391179	-0.0391179	-0.0391179	-0.0391179	-0.0391179	-0.0391179	-0.0391179	-0.0391179	-0.0391179	-0.0391179	-0.0391179	-0.0391179	-0.0391179	-0.0391179	-0.0391179	-0.0391179	-0.0391179	-0.0391179
0.0376025	0.0546575	0.0546575	0.0546575	0.0546575	0.0546575	0.0546575	-0.0212557	-0.0212557	-0.0212557	-0.0212557	-0.0212557	-0.0212557	-0.0212557	-0.0212557	-0.0212557	-0.0212557	-0.0212557	-0.0212557	-0.0212557	-0.0212557	-0.0212557	-0.0212557	-0.0212557	-0.0212557	-0.0212557	-0.0212557	0.078219	0.078219	0.078219	0.078219	0.078219	0.078219	0.078219	0.078219	0.078219	0.078219	-0.0212557	-0.0212557	-0.0212557	-0.0212557	-0.0212557	-0.0212557	-0.0212557	-0.0212557	-0.0212557	-0.0212557	-0.0212557	-0.0212557	-0.0212557
0.0368617	-0.133552	-0.133552	-0.133552	0.148282	0.148282	0.148282	0.148282	0.148282	0.148282	0.148282	0.148282	0.148282	0.148282	-0.133552	-0.133552	-0.133552	-0.133552	-0.0591995	-0.0591995	-0.0591995	-0.0591995	-0.0591995	-0.0591995	-0.0591995	-0.0591995	-0.0591995	-0.0591995	-0.133552	-0.133552	-0.133552	-0.133552	-0.133552	-0.133552	-0.133552	-0.133552	-0.133552	-0.133552	-0.133552	-0.133552	-0.133552	-0.133552	-0.133552	-0.133552	-0.133552	-0.133552	-0.133552	-0.133552	-0.133552	-0.133552
0.03703	-2.77556e-17	-2.77556e-17	-2.77556e-17	-2.77556e-17	-2.77556e-17	-2.77556e-17	-2.77556e-17	-2.77556e-17	-2.77556e-17	-2.77556e-17	-2.77556e-17	-2.77556e-17	-2.77556e-17	-2.77556e-17	-2.77556e-17	-2.77556e-17	-2.77556e-17	-2.77556e-17	-2.77556e-17	-2.77556e-17	-2.77556e-17	-2.77556e-17	-2.77556e-17	-2.77556e-17	-2.77556e-17	-2.77556e-17	-2.77556e-17	-2.77556e-17	-2.77556e-17	-2.77556e-17	-2.77556e-17	-2.77556e-17	-2.77556e-17	-2.77556e-17	-2.77556e-17	-2.77556e-17	-2.77556e-17	-2.77556e-17	-2.77556e-17	-2.77556e-17	-2.77556e-17	0.228595	0.228595	0.228595	0.228595	0.228595	0.228595	0.228595	0.228595
0.0350109	2.77556e-17	2.77556e-17	2.77556e-17	2.77556e-17	2.77556e-17	2.77556e-17	2.77556e-17	2.77556e-17	2.77556e-17	2.77556e-17	2.77556e-17	2.77556e-17	2.77556e-17	2.77556e-17	2.77556e-17	2.77556e-17	2.77556e-17	2.77556e-17	2.77556e-17	2.77556e-17	2.77556e-17	2.77556e-17	2.77556e-17	2.77556e-17	2.77556e-17	2.77556e-17	2.77556e-17	2.77556e-17	2.77556e-17	2.77556e-17	2.77556e-17	2.77556e-17	2.77556e-17	2.77556e-17	2.77556e-17	2.77556e-17	0.102682	0.102682	0.299297	0.396316	0.396316	0.503547	0.503547	0.503547	0.503547	0.503547	0.399454	0.399454	0.202168
0.0253398	2.77556e-17	2.77556e-17	2.77556e-17	2.77556e-17	2.77556e-17	2.77556e-17	2.77556e-17	2.77556e-17	2.77556e-17	2.77556e-17	2.77556e-17	2.77556e-17	2.77556e-17	2.77556e-17	2.77556e-17	2.77556e-17	2.77556e-17	2.77556e-17	2.77556e-17	2.77556e-17	2.77556e-17	2.77556e-17	2.77556e-17	2.77556e-17	2.77556e-17	2.77556e-17	2.77556e-17	2.77556e-17	2.77556e-17	2.77556e-17	2.77556e-17	2.77556e-17	2.77556e-17	2.77556e-17	2.77556e-17	2.77556e-17	2.77556e-17	2.77556e-17	2.77556e-17	2.77556e-17	0.223251	0.439569	0.536678	0.536678	0.536678	0.536678	0.536678	0.536678	0.536678
0.0267949	0.162882	0.162882	0.162882	0.162882	0.162882	0.0481109	0.0481109	0.0481109	-0.119417	-0.119417	-0.119417	-0.119417	-0.119417	-0.119417	-0.119417	-0.119417	-0.0453646	-0.0453646	-0.0453646	-0.0453646	-0.0453646	-0.0453646	0.0529488	0.0529488	0.0529488	0.0529488	-0.0453646	-0.0453646	-0.0453646	-0.0453646	-0.0453646	-0.0453646	-0.119417	-0.119417	-0.119417	-0.119417	-0.119417	-0.119417	-0.119417	-0.119417	-0.119417	-0.119417	-0.119417	-0.119417	-0.119417	-0.119417	-0.119417	-0.119417	-0.119417
0.0235311	-0.175614	-0.175614	-0.110887	-0.0231163	-0.0231163	-0.0231163	0.0860068	0.0860068	0.0860068	0.207934	0.328931	0.328931	0.207934	0.0860068	0.0860068	0.0860068	-0.0231163	-0.0231163	-0.0231163	-0.110887	-0.175614	-0.175614	-0.175614	-0.175614	-0.175614	-0.175614	-0.175614	-0.175614	-0.175614	-0.175614	-0.175614	-0.175614	-0.175614	-0.110887	-0.110887	-0.110887	-0.110887	-0.041015	-0.041015	-0.041015	-0.041015	-0.041015	-0.041015	-0.124487	-0.124487	-0.124487	-0.124487	-0.175614	-0.175614
0.0335959	0.154468	0.154468	-0.0390686	-0.0390686	-0.0390686	-0.0917724	-0.0917724	-0.0917724	-0.0917724	-0.0917724	-0.0917724	-0.0917724	-0.0917724	-0.0917724	-0.0917724	-0.0917724	-0.024258	-0.024258	0.0469701	0.0469701	0.154468	0.154468	0.154468	0.154468	0.154468	0.154468	0.0469701	0.0469701	-0.024258	-0.024258	-0.0917724	-0.0917724	-0.0917724	-0.0917724	-0.0917724	-0.0917724	-0.0917724	-0.0917724	-0.0390686	-0.0390686	-0.0390686	-0.0390686	-0.0390686	-0.0390686	-0.0390686	-0.0390686	-0.0390686	-0.0390686	-0.0917724
0.0302203	-0.0383019	-0.0383019	-0.0383019	-0.0383019	-0.0383019	-0.0383019	-0.0383019	-0.0383019	-0.0383019	-0.0383019	-0.0383019	0.0574529	0.0574529	0.0574529	0.0574529	0.0574529	0.0574529	0.0574529	0.0574529	0.0574529	0.0574529	-0.0383019	-0.0383019	-0.0383019	-0.0383019	0.0596856	0.0596856	0.0596856	0.0596856	0.0596856	0.0596856	0.177768	0.177768	0.177768	0.177768	0.0596856	0.0596856	0.0596856	0.0596856	0.0596856	0.0596856	-0.0383019	-0.0383019	-0.0383019	0.0574529	0.0574529	0.0574529	0.0574529	0.0574529
0.0252104	-0.14863	-0.14863	-0.14863	-0.0765798	0.018638	0.018638	0.018638	0.133204	0.133204	0.259825	0.259825	0.259825	0.259825	0.136527	0.0215533	0.0215533	0.0215533	-0.0742774	-0.0742774	-0.14863	-0.14863	-0.14863	-0.14863	-0.14863	-0.14863	-0.14863	-0.14863	-0.14863	-0.14863	-0.14863	-0.14863	-0.14863	-0.14863	-0.14863	-0.14863	-0.14863	-0.14863	-0.14863	-0.14863	-0.14863	-0.14863	-0.14863	-0.14863	-0.14863	-0.14863	-0.14863	-0.14863	-0.14863	-0.14863
0.0238721	-0.108973	-0.108973	-0.108973	-0.0442448	0.152649	0.152649	0.152649	0.152649	0.152649	0.152649	0.152649	0.152649	0.152649	0.0435255	-0.108973	-0.108973	-0.108973	-0.108973	-0.108973	-0.108973	-0.108973	-0.108973	-0.108973	-0.108973	-0.108973	-0.108973	-0.108973	-0.108973	-0.108973	-0.108973	-0.108973	-0.108973	-0.108973	-0.108973	-0.108973	-0.108973	-0.108973	-0.108973	-0.108973	-0.108973	-0.108973	-0.108973	-0.108973	-0.108973	-0.108973	-0.108973	-0.108973	-0.108973	-0.108973
0.0232597	0.0442712	0.0442712	0.0442712	0.162168	0.162168	0.162168	0.162168	0.0442712	0.0442712	0.0442712	0.0442712	0.0442712	0.0442712	-0.0534521	-0.0534521	-0.0534521	-0.0534521	-0.125368	-0.125368	-0.125368	-0.125368	-0.125368	-0.125368	-0.125368	-0.125368	-0.125368	-0.125368	-0.125368	-0.125368	-0.125368	-0.125368	-0.125368	-0.125368	-0.125368	-0.125368	-0.125368	-0.125368	-0.125368	-0.125368	-0.125368	-0.125368	-0.125368	-0.125368	-0.125368	-0.125368	-0.125368	-0.125368	-0.125368	-0.125368
0.0224138	5.55112e-17	5.55112e-17	5.55112e-17	5.55112e-17	5.55112e-17	5.55112e-17	5.55112e-17	5.55112e-17	5.55112e-17	5.55112e-17	5.55112e-17	5.55112e-17	5.55112e-17	5.55112e-17	5.55112e-17	5.55112e-17	5.55112e-17	5.55112e-17	5.55112e-17	5.55112e-17	5.55112e-17	5.55112e-17	5.55112e-17	5.55112e-17	5.55112e-17	5.55112e-17	5.55112e-17	5.55112e-17	5.55112e-17	5.55112e-17	5.55112e-17	5.55112e-17	5.55112e-17	5.55112e-17	5.55112e-17	5.55112e-17	5.55112e-17	0.0814571	0.0814571	0.0814571	0.198997	0.323258	0.323258	0.439569	0.536678	0.536678	0.536678	0.460329	0.460329
0.0250681	2.77556e-17	2.77556e-17	2.77556e-17	2.77556e-17	2.77556e-17	2.77556e-17	2.77556e-17	2.77556e-17	2.77556e-17	2.77556e-17	2.77556e-17	2.77556e-17	2.77556e-17	2.77556e-17	2.77556e-17	2.77556e-17	2.77556e-17	2.77556e-17	2.77556e-17	2.77556e-17	2.77556e-17	2.77556e-17	2.77556e-17	2.77556e-17	2.77556e-17	2.77556e-17	2.77556e-17	2.77556e-17	0.0819569	0.0819569	0.0819569	0.0819569	0.0819569	0.0819569	0.0819569	0.0819569	0.0819569	0.0819569	2.77556e-17	2.77556e-17	2.77556e-17	2.77556e-17	2.77556e-17	0.102682	0.102682	0.102682	0.102682	0.102682	0.102682
0.0288849	1.66533e-16	1.66533e-16	1.66533e-16	1.66533e-16	1.66533e-16	1.66533e-16	1.66533e-16	1.66533e-16	1.66533e-16	1.66533e-16	1.66533e-16	1.66533e-16	1.66533e-16	1.66533e-16	1.66533e-16	1.66533e-16	1.66533e-16	1.66533e-16	1.66533e-16	1.66533e-16	1.66533e-16	1.66533e-16	1.66533e-16	1.66533e-16	1.66533e-16	1.66533e-16	1.66533e-16	1.66533e-16	1.66533e-16	1.66533e-16	1.66533e-16	1.66533e-16	1.66533e-16	1.66533e-16	1.66533e-16	1.66533e-16	1.66533e-16	1.66533e-16	1.66533e-16	1.66533e-16	1.66533e-16	1.66533e-16	1.66533e-16	1.66533e-16	1.66533e-16	1.66533e-16	1.66533e-16	1.66533e-16	1.66533e-16
0.0316791	-0.0787063	-0.0787063	-0.0787063	-0.0787063	-0.0787063	-0.0787063	-0.0787063	-0.0787063	-0.0787063	-0.0787063	-0.0787063	-0.0787063	-0.0787063	-0.0787063	0.118059	0.118059	0.118059	0.118059	0.118059	0.118059	0.118059	0.118059	0.118059	0.118059	-0.0787063	-0.0787063	-0.0787063	-0.0787063	-0.0787063	-0.0787063	-0.0787063	-0.0787063	-0.0787063	-0.0787063	-0.0787063	-0.0787063	-0.0787063	-0.0787063	-0.0787063	-0.0787063	-0.0787063	-0.0787063	-0.0787063	0.00902705	0.00902705	0.00902705	0.00902705	0.00902705	0.00902705
0.0321466	-0.0981337	-0.0981337	-0.0981337	-0.0981337	-0.0981337	-0.0981337	-0.0981337	-0.0981337	-0.0981337	-0.0981337	-0.0981337	-0.0981337	-0.0981337	-0.0981337	-0.0981337	-0.0981337	-0.0259068	-0.0259068	0.184042	0.307209	0.307209	0.307209	0.307209	0.307209	0.307209	0.307209	0.284588	0.284588	0.0502762	0.161954	0.161954	0.161954	0.161954	0.161954	0.161954	0.161954	0.0694434	0.0694434	0.0694434	-0.0981337	-0.0981337	-0.0981337	-0.0981337	-0.0981337	-0.0981337	-0.0981337	-0.0981337	-0.0981337	-0.0981337
0.0367462	0.165438	0.165438	0.291829	0.291829	0.291829	0.0531189	0.0531189	0.0531189	0.0531189	0.0531189	-0.0451643	-0.0451643	-0.119128	-0.119128	-0.119128	-0.119128	-0.119128	-0.119128	-0.119128	-0.119128	-0.119128	-0.119128	-0.119128	-0.119128	-0.119128	-0.119128	-0.0472128	-0.0472128	-0.0472128	0.0479138	0.0479138	0.0479138	0.0479138	0.0479138	0.0479138	0.0479138	-0.0472128	-0.0472128	-0.0472128	-0.119128	-0.119128	-0.119128	-0.119128	-0.119128	-0.119128	-0.119128	-0.119128	-0.119128	-0.119128
0.0360899	-0.0391179	0.0586769	0.0586769	0.0586769	0.0586769	0.0586769	0.0586769	0.0586769	0.0586769	0.0586769	0.0586769	-0.0391179	-0.0391179	-0.0391179	-0.0391179	-0.0391179	-0.0391179	-0.0391179	-0.0391179	-0.0391179	-0.0391179	-0.0391179	-0.0391179	-0.0391179	-0.0391179	-0.0391179	-0.0391179	-0.0391179	-0.0391179	-0.0391179	-0.0391179	-0.0391179	-0.0391179	-0.0391179	-0.0391179	-0.0391179	-0.0391179	-0.0391179	-0.0391179	-0.0391179	-0.0391179	-0.0391179	-0.0391179	-0.0391179	-0.0391179	-0.0391179	-0.0391179	-0.0391179	-0.0391179
0.0357246	-0.0815704	-0.0518344	-0.0815704	-0.0815704	-0.0815704	-0.0813462	-0.0813462	-0.0189748	-0.0813462	-0.0813462	-0.0813462	-0.108223	-0.0515873	-0.0189748	0.0163634	0.0938276	0.135791	0.0541893	0.0541893	0.0941515	0.135791	0.178557	0.135791	0.135791	0.0941515	0.0163634	0.0160733	0.0538807	0.135791	0.0541893	0.0941515	0.135791	0.0941515	0.0941515	0.0941515	0.178557	0.135791	0.135791	0.135456	0.135456	0.0938276	0.0538807	0.0938276	0.0538807	0.136126	0.054498	0.0944754	0.054498	0.0166537
0.0387958	-0.0396796	-0.00806308	-0.00806308	0.0262842	-0.00806308	-0.0396796	-0.0406076	-0.0415328	-0.0415328	-0.0424554	-0.0100885	-0.0701459	-0.0701459	-0.0959275	-0.0701459	-0.0100885	-0.0100885	0.0240956	0.0608238	0.0997907	0.0985625	0.0985625	0.0985625	0.139306	0.0997907	0.0240956	0.0251887	-0.0406076	-0.0406076	-0.0406076	-0.0693082	-0.00907708	0.0251887	0.0619909	0.0608238	0.0631602	0.103486	0.103486	0.0643315	0.0273822	0.0643315	-0.00704649	-0.038749	-0.0676247	-0.0676247	-0.0693082	-0.070981	-0.070981	-0.0424554
0.0380519	-0.0570257	-0.0570257	-0.0570257	-0.0570257	-0.0570257	-0.0573739	-0.0573739	-0.0573739	-0.0269562	-0.0573739	0.0140258	0.0140258	0.0140258	0.0140258	0.0507777	0.0507777	0.0507777	0.0507777	0.0140258	0.0507777	0.0507777	0.0507777	0.0507777	0.0507777	0.0140258	0.0507777	0.0507777	0.0507777	0.131295	0.0900032	0.131295	0.174133	0.262499	0.349227	0.390125	0.253484	0.253484	0.156429	0.114156	0.243927	0.287827	0.243927	0.155912	0.113158	0.0727052	0.164739	0.164739	0.305624	0.305624
0.0376906	0.128191	0.171104	0.0760487	0.117015	0.117015	0.0760487	0.0760487	0.00085724	0.00085724	-0.0633452	-0.143049	-0.12184	-0.0910094	-0.0910094	-0.0910094	-0.0910094	-0.115747	-0.0633452	-0.0633452	-0.0327082	0.0867427	0.0102488	0.0102488	0.0102488	0.0102488	0.0102488	0.0102488	-0.0554971	-0.0554971	-0.0554971	-0.0554971	-0.0240738	-0.0240738	-0.0240738	-0.0633452	-0.0327082	0.0760487	0.203198	0.290831	0.333528	0.290831	0.290831	0.333528	0.290831	0.344629	0.302293	0.171104	0.0472883	-0.0240738
0.0345393	-0.00360088	-0.00360088	-0.00360088	-0.00360088	0.0315324	-0.00360088	-0.0360208	-0.00360088	0.0315324	0.0315324	0.0315324	0.0315324	0.0315324	0.0315324	-0.00493952	-0.00493952	-0.00493952	-0.0372486	-0.0667181	-0.0656039	-0.0360208	-0.00360088	-0.00360088	0.0329789	0.0329789	0.0329789	0.0706857	0.0722276	0.112131	0.15201	0.0597306	0.0989975	0.184128	0.14173	0.143391	0.0519434	0.0549448	0.0923667	0.0534423	0.0534423	0.145055	0.0642931	-0.00915391	0.0241176	0.225481	0.363943	0.360759	0.321374	0.321374
0.0323813	0.0895773	0.0515553	0.0161374	0.0161374	0.0161374	-0.016447	-0.0460832	0.0161374	-0.0794174	-0.0794174	-0.016447	0.0161374	0.0161374	-0.016447	-0.016447	-0.016447	-0.016447	-0.0727585	-0.00799362	-0.00799362	-0.00799362	-0.0384258	-0.00799362	0.0253666	0.0253666	0.0253666	0.0253666	0.0615106	0.0615106	0.0615106	0.0615106	0.0615106	0.100176	0.0161374	0.0161374	0.0515553	0.0515553	0.0515553	0.0515553	0.129853	0.215208	0.302884	0.215208	0.314531	0.35727	0.314531	0.35727	0.35727	0.35727
0.0363003	-0.0649011	-0.119744	-0.119744	-0.119744	-0.0977444	-0.0972351	-0.0972351	-0.00446144	-0.00446144	-0.0358151	-0.0051746	0.0772136	0.0772136	0.0772136	0.0398245	0.0390368	0.0763744	0.0763744	0.0763744	0.0763744	0.0390368	0.0390368	0.0390368	0.0390368	0.0390368	0.0390368	0.00421271	-0.027879	-0.0571269	-0.027879	-0.027879	-0.027879	-0.027879	0.0390368	-0.0364666	-0.0051746	0.0296638	0.0296638	0.0663706	0.0296638	0.0296638	0.0296638	0.0663706	-0.00446144	0.116777	0.116777	0.0763744	0.0763744	0.0390368
0.043098	-0.0125034	-0.0125034	-0.0125034	-0.0462236	-0.0125034	-0.0125034	0.0243908	0.0243908	0.0631327	0.0631327	0.103826	0.146582	0.105012	0.147191	0.105012	0.0642694	-0.0115011	-0.0115011	-0.0452995	-0.112139	-0.136574	-0.158574	-0.112875	-0.137231	-0.112875	-0.112875	-0.112875	-0.0856863	-0.0556188	0.023854	0.023854	-0.0551689	-0.164457	-0.164457	-0.182845	-0.182845	-0.182845	-0.198923	-0.164457	-0.119622	-0.0931934	-0.0222227	0.0631327	0.103826	0.103826	0.103826	0.103826	0.103826	-0.0120025
0.0369271	0.167783	0.210859	0.210859	0.210859	0.167783	0.0850504	0.0468285	-0.0229186	0.0109597	0.0113021	0.0113021	-0.0530446	-0.0530446	-0.0806475	-0.0806475	-0.0806475	-0.0809064	-0.0809064	-0.128135	-0.12834	-0.128135	-0.127931	-0.127931	-0.128135	-0.147757	-0.147757	-0.147757	-0.147576	-0.128135	-0.105903	-0.0811651	-0.0229186	-0.118726	-0.0952984	-0.0952984	-0.0690549	-0.0399237	0.0265213	0.063848	0.0265213	-0.00823969	-0.069326	0.0464615	0.0102757	0.0102757	0.0102757	-0.0232333	-0.0816816	-0.128748
0.0334033	-0.0335824	-0.0335824	-0.0335824	0.000912753	-0.000196642	-0.000196642	0.0368514	0.0368514	0.076228	0.076228	0.076228	0.117509	0.117509	0.0368514	0.0368514	0.0368514	-0.000196642	-0.0346066	-0.0661852	-0.0661852	-0.094848	-0.120605	-0.0661852	-0.0346066	-0.0346066	-0.0346066	-0.000196642	-0.000196642	-0.000196642	-0.000196642	-0.000196642	0.0380381	0.000912753	0.000912753	0.118813	0.291517	0.2512	0.294149	0.295463	0.20003	0.104167	0.10288	0.10288	0.0622096	-0.0459844	-0.150931	-0.152205	-0.152205	-0.106609
0.0336859	0.0307353	0.0672182	-0.0346857	-0.00364368	-0.0346857	-0.0881946	-0.0885662	-0.111097	-0.111097	-0.111097	-0.026172	-0.0551643	-0.026172	-0.0551643	-0.026172	-0.026172	0.0402685	0.0774059	0.0774059	0.0774059	0.0774059	0.0774059	0.0774059	0.0774059	0.0402685	0.0402685	-0.026172	-0.0812963	-0.0812963	-0.0551643	-0.0812963	-0.111097	-0.153292	-0.136492	-0.136492	-0.117321	-0.095589	-0.095589	-0.095589	-0.117321	-0.117321	-0.0885662	-0.026172	-0.026172	0.00567296	0.00567296	0.00567296	0.00567296	0.00567296
0.0337538	-0.0881586	-0.0881586	-0.114229	-0.0594252	-0.0594252	-0.0594252	-0.0594252	-0.0276429	-0.0279503	-0.0279503	-0.0279503	0.00663821	0.0835867	0.0835867	0.0835867	0.0835867	0.125019	0.0835867	0.0835867	0.0835867	0.0835867	0.044038	-0.0279503	-0.0885389	-0.0597058	-0.0279503	-0.0597058	-0.0279503	-0.0279503	-0.0279503	-0.0676325	-0.127036	-0.172361	-0.172361	-0.188416	-0.172361	-0.133034	-0.109377	-0.109261	-0.0827377	0.0239931	0.113884	0.211326	0.254936	0.254936	0.167802	0.0835867	0.00680462	0.00663821
0.0346949	-0.0428965	-0.0428965	-0.0121645	-0.0121645	-0.0436514	-0.0436514	-0.0717751	-0.0966771	-0.0966771	-0.0440282	-0.0134068	0.0204797	-0.0129932	-0.0129932	-0.0129932	0.0204797	0.056605	0.056605	0.0951089	0.056605	0.0204797	0.0200306	0.0561231	0.135072	0.177058	0.219983	0.177058	0.177058	0.135072	0.00997941	0.00997941	-0.0226472	-0.0866639	-0.130567	-0.1487	-0.164546	-0.164546	-0.164546	-0.164546	-0.103427	-0.103427	-0.0793401	-0.0134068	0.0200306	0.0561231	0.0200306	0.0204797	0.0204797	0.0204797
0.0305247	-0.00794989	0.0263833	0.102471	0.103115	0.103115	0.103115	0.103759	0.103759	0.0645155	0.0275274	0.0275274	-0.0385422	-0.0932523	-0.116737	-0.0936447	-0.067767	-0.068204	-0.068204	-0.0395093	-0.00742131	-0.0390261	-0.0390261	-0.0390261	-0.0390261	-0.0390261	-0.067767	-0.067767	-0.0390261	-0.0390261	-0.068204	-0.0395093	-0.101069	-0.101069	-0.101069	-0.16485	-0.16485	-0.16485	-0.17928	-0.17928	-0.17928	-0.191781	-0.160227	-0.160227	-0.160227	-0.117085	-0.0940363	-0.0940363	-0.0395093	-0.068204
0.0306887	-0.0441789	0.0204166	0.0950734	0.0950734	0.0565543	0.0565543	-0.0130658	-0.0130658	0.0204166	0.0204166	0.0204166	-0.0441789	-0.0968188	-0.0719225	-0.0437305	-0.0130658	0.0204166	0.0209519	-0.0125727	-0.0125727	-0.0125727	-0.0125727	-0.0125727	-0.0432815	-0.0715183	-0.0964577	-0.118648	-0.118968	-0.118968	-0.118968	-0.118968	-0.190245	-0.190245	-0.190245	-0.211609	-0.203189	-0.181954	-0.181766	-0.168522	-0.153261	-0.135768	-0.0222156	0.0104649	0.0458588	0.178262	0.178262	0.136223	0.136223	0.0956815
0.0292819	-0.0328546	-0.0328546	0.00138373	0.00138373	-0.0643368	-0.0328546	0.0359621	0.0370713	0.0760631	0.0760631	0.0381825	0.0795831	0.0404106	0.0404106	0.0404106	0.0404106	-0.0309243	-0.0318906	-0.0634553	-0.0625714	-0.0634553	-0.0652158	0.000343719	0.0370713	0.0370713	0.000343719	0.000343719	-0.0338161	-0.0338161	-0.0347753	-0.000694086	-0.0347753	-0.0652158	-0.0652158	-0.0652158	-0.126509	-0.100082	-0.0985281	-0.0985281	-0.0985281	-0.0985281	-0.070483	-0.152907	-0.131301	-0.0498918	0.108346	0.147814	0.231197	0.273997
0.0328548	0.0862158	0.0477935	0.011867	0.0567384	0.0567384	-0.0213071	-0.0515866	-0.0515866	-0.0515866	-0.051897	-0.051897	-0.051897	-0.109055	-0.134716	-0.156537	-0.0912143	-0.0649894	-0.0043041	-0.0043041	-0.0043041	0.030335	0.0676068	0.201814	0.255856	0.266257	0.222582	0.178713	0.222112	0.265787	0.265787	0.309075	0.265787	0.16848	0.16848	-0.0046623	-0.0717289	-0.04358	-0.04358	-0.0124992	0.0580891	0.0214481	0.0584978	0.148661	0.191475	0.288993	0.382909	0.382909	0.255856	0.168941
0.033548	0.238834	0.112444	0.00311205	-0.0279447	-0.0561029	-0.0561029	-0.0813842	-0.0813842	-0.0813842	-0.0813842	-0.0813842	-0.0813842	-0.0813842	-0.0561029	-0.0279447	0.00311205	0.036998	0.036998	0.036998	0.036998	0.036998	0.036998	0.036998	0.036998	0.0735382	0.112624	0.112624	0.112624	0.112624	0.112624	0.0618876	0.062055	0.062055	0.0263042	-0.0368967	-0.0886843	-0.0886843	-0.0370265	0.0618876	0.100094	0.195832	0.195638	0.195638	0.238834	0.238834	0.282263	0.282263	0.238834	0.153312
0.0379584	-0.0388966	-0.0930673	-0.123473	-0.123726	-0.123726	-0.123726	-0.10179	-0.10179	-0.0193854	0.127667	0.127667	0.169322	0.270182	0.313193	0.0119241	0.0475243	0.0119241	0.0479761	0.0123448	-0.0508279	-0.0206391	-0.0508279	-0.0508279	-0.0784904	0.184884	0.184884	0.184884	0.184363	0.101572	0.0260902	-0.0079612	-0.0079612	-0.0392632	-0.0392632	-0.0392632	-0.0677295	-0.0677295	-0.0933646	-0.0933646	-0.0677295	-0.0677295	-0.0677295	-0.0677295	-0.0677295	-0.0677295	-0.0677295	-0.0677295	-0.0677295	-0.0677295
0.0408528	-0.0554631	-0.0238381	-0.0238381	-0.0238381	-0.0238381	-0.0238381	-0.0238381	-0.0238381	0.0105818	-0.0238381	-0.0238381	-0.0554631	-0.0554631	-0.0554631	-0.0554631	-0.0554631	0.0105818	0.0482504	0.0111914	0.0482504	0.0875884	0.12878	0.12878	0.12878	0.171301	0.171301	0.0875884	0.0475989	0.0869013	0.0475989	0.0105818	-0.0238381	-0.091355	-0.12266	-0.144283	-0.122268	-0.122268	-0.122268	-0.122268	-0.0978649	-0.0706135	-0.0404681	0.0769321	0.171301	0.214553	0.300676	0.203021	0.246402	0.246402
0.0404828	0.0176058	0.0170598	0.0170598	0.0170598	0.0915858	0.0531422	0.0531422	0.0915858	0.0915858	0.0915858	0.0525573	0.0165144	-0.0168901	0.0165144	-0.0168901	-0.0168901	-0.0168901	-0.0752392	-0.100151	-0.0752392	-0.0752392	-0.0752392	-0.0752392	-0.100151	-0.122328	-0.14192	-0.15911	-0.122001	-0.099782	-0.122001	-0.099782	-0.147243	-0.147243	-0.147243	-0.147243	-0.082896	-0.082896	-0.128697	-0.147519	-0.147519	-0.164004	-0.100151	-0.100151	-0.0748262	-0.0163876	-0.10663	-0.0824961	-0.0555506	-0.0555506
0.0350937	-0.144889	-0.122361	-0.0689045	-0.0373511	-0.00345747	-0.00345747	-0.00345747	-0.00345747	-0.00345747	-0.00345747	0.124629	0.125292	0.0445102	0.00724778	0.0445102	0.00724778	0.00724778	0.00724778	0.00724778	0.0445102	0.00724778	0.00667932	0.00667932	0.0432977	0.00667932	0.00667932	0.00667932	0.0439037	0.0439037	0.0833644	0.0833644	-0.00345747	-0.0767574	-0.22341	-0.223573	-0.223573	-0.223573	-0.233186	-0.233186	-0.248462	-0.223573	-0.208895	-0.156528	0.0432977	0.0061115	0.0432977	0.0432977	0.0432977	0.0432977
0.0307314	0.0411318	-0.0595423	-0.0600065	-0.0299771	0.00279436	-0.0299771	-0.0294678	-0.0294678	-0.0682197	-0.101817	-0.0150188	0.096102	0.137316	0.0567068	0.0567068	0.0554859	-0.0259622	-0.0259622	0.0178461	0.065294	-0.00755692	-0.0399918	-0.0399918	-0.00755692	0.0276153	-0.00755692	0.0764987	0.0764987	0.158823	0.20176	0.20176	0.11688	-0.00755692	-0.0399918	-0.146893	-0.146893	-0.21188	-0.201077	-0.22116	-0.21172	-0.21172	-0.21172	-0.18439	-0.151983	-0.0482736	-0.016604	0.202449	0.159501	0.159501
0.0392515	0.0547731	0.094911	0.136668	0.179487	0.22275	0.265813	0.167138	0.124562	0.166545	0.123402	0.0415091	0.0415091	-0.0304359	-0.0623733	-0.0918274	-0.141349	-0.134932	-0.134302	-0.155537	-0.17453	-0.17453	-0.191161	-0.191161	-0.191161	-0.17453	-0.17453	-0.17453	-0.17502	-0.156372	-0.156372	-0.196138	-0.213565	-0.228002	-0.217025	-0.247611	-0.239883	-0.239883	-0.239883	-0.247611	-0.247611	-0.204303	-0.185021	-0.117989	-0.117989	-0.021234	0.0141852	0.0520764	0.0520764	0.0526149
0.039956	0.0133422	-0.0856021	-0.0585847	-0.0191547	0.0144276	0.0506643	0.0144276	-0.0503726	-0.0196548	0.0500819	0.0886613	0.140424	0.0596452	0.0590541	0.022261	-0.0119295	-0.0119295	0.0228137	0.0228137	-0.103922	-0.103922	-0.0790276	-0.0512816	-0.0512816	-0.0512816	-0.0512816	-0.0512816	-0.0794363	-0.104287	-0.0433275	-0.071849	-0.0975027	-0.181765	-0.181765	-0.167449	-0.210238	-0.200435	-0.189039	-0.189039	-0.189039	-0.189039	-0.189039	-0.132194	-0.132194	-0.132194	-0.0428612	-0.0714276	-0.0971254	-0.0710055
0.279236	0.236159	0.194632	0.154102	0.00844907	0.00844907	-0.021706	-0.0490056	-0.0129201	-0.0129201	-0.0664028	-0.0664028	-0.0670215	-0.109911	-0.110392	-0.0906197	-0.0431476	-0.0431476	-0.0431476	-0.0431476	-0.0431476	-0.0431476	-0.01521	-0.01521	0.0155806	0.0164154	-0.0424602	-0.0424602	-0.0424602	-0.0746815	-0.074086	-0.074086	-0.0957897	-0.136358	-0.150383	-0.16282	-0.120686	-0.120686	-0.102329	-0.0490056	-0.021706	-0.021706	-0.021706	0.126962	0.126962	0.126962	-0.0490056	-0.0490056	-0.0490056	-0.0503421
0.178687	0.13706	0.0236087	0.0236087	0.0591085	0.0591085	-0.0190987	-0.0481755	-0.0190987	-0.0190987	-0.0743952	-0.0743952	-0.0481755	-0.0481755	-0.0743952	-0.0743952	-0.00982199	-0.00982199	-0.0397574	-0.0397574	-0.00982199	0.0583877	0.0229386	0.0229386	0.0229386	0.0229386	0.0229386	0.0229386	0.0583877	0.0583877	0.0229386	-0.0978253	-0.0743952	-0.0743952	-0.124327	-0.124327	-0.124327	-0.0817091	-0.0817091	-0.0812383	-0.0812383	-0.0184997	-0.0476327	-0.0476327	0.0236087	0.0236087	0.0236087	-0.00920623	-0.0391977	-0.0397574
-0.0175909	-0.0175909	0.0162423	0.0527913	0.0532769	0.0537629	0.0537629	0.0922868	0.0922868	0.0537629	-0.0159233	-0.0159233	-0.0163409	-0.0474045	-0.047784	-0.0481631	-0.0171747	-0.0474045	-0.0163409	0.0171475	0.0532769	0.0532769	-0.0560629	-0.114085	-0.114085	-0.114085	-0.134922	-0.135172	-0.135422	-0.135422	-0.173679	-0.141332	-0.0743252	0.0289093	0.0289093	0.0289093	0.0658636	0.10559	0.10559	0.0663597	0.118299	0.0407178	0.0166947	0.0166947	0.0922868	0.0928016	0.0928016	0.0537629	0.0176007	0.0176007
-0.0813359	-0.137315	-0.137315	-0.114796	-0.114243	-0.114243	-0.114243	-0.0607735	-0.0607735	-0.0297851	0.00396818	0.0910449	0.132071	0.0910449	0.050899	0.050899	0.131106	0.0901158	0.0901158	0.0901158	0.050899	0.050899	0.0138817	0.0138817	0.0138817	0.0138817	-0.0523912	-0.0813359	-0.0523912	-0.0523912	-0.0523912	-0.0901539	-0.0901539	-0.0621373	-0.0621373	-0.0621373	-0.0621373	-0.0621373	-0.0895386	-0.114796	-0.0889217	-0.0509846	-0.0509846	-0.0800609	-0.0800609	-0.0800609	-0.0800609	-0.0794211	-0.0509846	-0.0509846
-0.00123836	-0.00102985	-0.00123836	-0.0331456	-0.0331456	-0.0331456	-0.0333356	-0.0335255	-0.0335255	-0.0337153	-0.0337153	-0.0339049	-0.0339049	-0.0339049	-0.0339049	-0.0339049	-0.0339049	-0.0339049	-0.0339049	0.0326472	0.0700523	0.109825	0.109825	0.109825	0.109825	0.109825	0.109825	0.109825	0.109825	0.0700523	0.0326472	-0.123179	-0.123179	-0.10165	-0.10165	-0.123179	-0.123179	-0.0773311	0.0132669	0.128458	0.171399	0.368475	0.368733	0.326606	0.368733	0.447133	0.447133	0.409064	0.368991	0.239576
-0.0175503	0.0182233	0.0182233	-0.0175503	-0.0175503	0.0182233	-0.0600381	-0.0278978	-0.0600381	0.00736614	0.00705666	0.00705666	0.0446105	0.0446105	0.0446105	0.00705666	0.0969354	0.0565077	0.0568438	-0.0175503	-0.0505629	-0.0806783	-0.0804341	-0.0169631	0.0194889	0.0578531	0.0578531	0.0578531	0.0575165	0.0979932	0.18333	0.312991	0.312633	0.270052	0.225867	0.225867	0.269685	0.353414	0.353414	0.429368	0.392582	0.312276	0.269685	0.270052	0.312991	0.27042	0.270052	0.182959	0.139757	0.0976404
[truncated: 15 more columns]

## Sheet: A345.Phenomenology.pval
0.6632
0.5186
0.5652
0.7405
0.6229
0.8277
0.8578
0.7533
0.8817
0.3439
0.5591
0.7514
0.7429
0.9493
0.9113
0.7232
0.4879
0.4919
0.9502
0.9979
0.8735
0.6396
0.5239
0.9428
0.8691
0.9681
0.6266
0.5797
0.6061
0.7158
0.8352
0.8845
0.6899
0.7927
0.6032
0.5381
0.4576
0.8495
0.6255
0.7608
0.9053
0.9306
0.8395
0.6772
0.3828
0.3843
0.5139
0.6688
0.8314
0.7746
0.7197
0.5677
0.7934
0.6711
0.3373
0.2762
0.4671
0.6179
0.6621
0.9318
0.8575
0.8825
0.9902
0.9574
0.826

## Sheet: A345.Phenomenology.conditions.f
0.0131888	-0.00669557	-0.00904808	0.0291857	0.0279133	0.0291857	0.0291857	-0.0596477	-0.0596477	-0.0596477	-0.060656	-0.060656	0.0291857	-0.00904808	-0.0078737	-0.00904808	-0.00904808	-0.00904808	0.0291857	0.0304615	0.0304615	0.0317407	0.0317407	0.0343092	0.0330233	0.0330233	0.0330233	0.0317407	-0.00432813	-0.00432813	0.026668	0.212341	0.096426	0.0950169	0.096426	0.179013	0.182019	0.302039	0.300554	0.297369	0.257947	0.101211	0.10263	0.10263	0.175114	0.0911691	0.201707	0.0851859	0.128258	0.129921
0.0125128	0.208113	0.0297764	-0.0511875	-0.0511875	-0.0511875	-0.0511875	-0.0520785	-0.0216035	-0.0529656	-0.0529656	-0.112915	-0.112915	-0.113542	-0.112915	-0.0547283	0.0921524	0.0934795	0.0522074	0.0522074	0.0522074	0.053439	0.053439	0.053439	0.053439	-0.0319577	-0.130641	-0.131184	-0.131184	-0.131184	-0.130641	-0.0338795	0.0546742	0.0991151	0.097776	0.0964399	0.139414	0.189311	0.189311	0.189101	0.24069	0.0571038	-0.0321237	-0.0321237	0.1241	0.168553	0.286293	0.233883	0.233883	0.234097
0.0109219	-0.0332985	-0.0332985	-0.11362	-0.138798	-0.138798	-0.138798	-0.138798	-0.138798	-0.138015	-0.137228	-0.136438	-0.136438	-0.137228	-0.137228	-0.0286304	-0.0286304	-0.0298031	0.0731919	0.0717874	0.106428	0.348067	0.39186	0.393173	0.432642	0.28252	0.28252	0.284004	0.16401	0.16401	0.17789	-0.0445789	-0.0523558	0.0430781	0.00108432	0.00233945	0.0430781	0.0417305	0.0417305	0.0430781	0.0430781	0.0428855	0.316491	0.237288	0.237074	0.234048	0.237195	0.238494	0.29155	0.396854
0.0103816	0.0285957	0.0285957	0.0298376	0.0298376	0.031083	0.031083	-0.0564096	-0.0573838	-0.0573838	-0.0573838	-0.0554316	-0.0554316	-0.0564096	-0.0564096	-0.0564096	0.031083	0.031083	0.0335844	0.0335844	0.0335844	0.0335844	0.0348404	0.0348404	0.0348404	0.0335844	-0.0544497	-0.0544497	-0.0564096	-0.0564096	-0.0564096	-0.058354	-0.058354	0.0285957	0.0731577	0.0731577	0.265726	0.267239	0.267239	0.267239	0.305223	0.305223	0.303729	0.185126	0.135778	0.33408	0.133922	0.249834	0.286288	0.32396
0.0103323	0.0157408	0.0145022	0.0145022	0.0169829	0.0169829	0.0157408	-0.0953261	-0.0944478	-0.0953261	-0.0962006	-0.0179533	-0.0179533	-0.0179533	-0.0190965	0.0182025	0.0586055	0.059946	0.0586055	0.0586055	0.059946	-0.0359293	-0.0348392	-0.0337452	0.135906	0.0909265	0.0484414	0.0471249	0.0471249	0.0471249	0.0471249	0.157965	0.208228	0.206714	0.0208004	0.208442	0.208442	0.255781	0.255781	0.255781	0.254267	0.136232	0.0869348	0.0869348	0.202052	0.0114899	0.196876	0.151614	0.151614	0.151614
0.00996631	0.260764	0.187071	0.0193379	0.0182605	0.0493495	0.0774665	0.0762213	-0.00909319	-0.032727	0.0298434	0.0049437	0.00391573	-0.0120968	-0.0120968	-0.0953577	-0.0953577	-0.0947322	-0.110212	-0.110212	-0.0849354	-0.0856062	-0.0654684	-0.0903457	-0.0896958	-0.105763	-0.100953	-0.0849354	-0.0849354	-0.0842613	-0.139539	-0.139131	-0.149863	-0.140348	-0.0666471	-0.0666471	-0.0900605	-0.0217606	-0.0217606	-0.0226927	-0.0226927	-0.0236209	-0.0236209	-0.0459106	-0.112376	-0.0141131	0.0433796	-0.045284	0.0583671	0.0881544
0.00861005	-0.126302	0.168177	0.168177	0.169685	0.121648	0.121648	0.121648	0.120179	0.120179	0.120179	0.117246	-0.152759	-0.15204	-0.152759	-0.152759	-0.0536777	-0.0536777	-0.0547699	-0.0536777	-0.0536777	-0.0536777	-0.0536777	-0.0536777	-0.0536777	-0.0536777	0.0131539	0.0144363	0.0144363	0.0131539	0.0144363	0.123444	0.123444	0.121974	0.17488	0.17488	-0.0479144	-0.0490255	-0.0127139	-0.0127139	-0.0139274	0.0999821	0.133587	0.291035	0.239451	0.237725	0.287659	0.289139	0.243894	0.24368
0.00867524	-0.0767181	-0.0767181	-0.0775057	-0.00507985	-0.00295332	-0.0018842	-0.000811185	-0.000811185	-0.000811185	0.0262608	0.0262608	0.0262608	0.0262608	-0.0539323	-0.0556898	-0.0565628	-0.057432	-0.0539323	0.0262608	-0.0018842	-0.000811185	-0.000811185	0.167954	0.167954	0.167954	0.167954	0.16941	0.165048	0.0988192	0.0988192	0.0974806	0.0974806	-0.0174104	-0.0163917	0.146531	0.146531	0.261617	0.261617	0.215962	0.269539	0.269539	0.32311	0.267593	0.313125	0.119964	0.119768	0.195699	0.194007	0.190835
0.00847455	0.0878943	0.0865126	0.0851337	0.0851337	0.0837576	0.0920281	0.0577599	0.0590838	-0.0699788	-0.0690311	-0.0699788	-0.0699788	-0.0699788	-0.0699788	-0.0690311	-0.0969931	-0.0961499	-0.0201223	-0.0212377	-0.0223493	-0.0223493	0.0139866	0.0139866	0.0139866	0.0139866	0.0139866	0.0152042	-0.0699788	-0.0699788	-0.0690311	-0.0690311	0.0176502	0.0176502	0.0188786	0.106022	0.157375	0.192083	0.192083	0.193588	0.19187	0.491929	0.430228	0.52141	0.520094	0.477416	0.435122	0.401909	0.401909	0.525288
0.00848922	0.172912	0.171415	0.172912	0.290017	0.217017	0.102198	0.102198	0.102198	0.0671135	-0.0830585	-0.0830585	-0.082131	-0.0830585	-0.145342	-0.164145	-0.163565	-0.148625	-0.0867177	-0.0867177	-0.0876281	-0.0885347	-0.0894373	-0.0894373	-0.0894373	-0.0903362	-0.0921223	-0.11272	-0.167	-0.167	-0.167	-0.165867	-0.165867	0.0248245	0.0657575	0.0657575	0.0657575	0.0657575	0.109297	0.110728	0.11216	0.144319	0.144319	0.000570037	-0.0389828	-0.0389828	-0.0389828	-0.0400607	0.00420605	0.0464799
0.00906139	0.169349	0.166346	0.166346	0.167847	0.166346	0.092388	0.0909696	-0.01208	-0.0410854	-0.157057	-0.139489	-0.139489	-0.0448763	-0.0459672	-0.0459672	-0.0459672	-0.0448763	-0.0448763	-0.0448763	-0.01617	-0.0448763	-0.0437815	-0.138753	-0.138753	-0.138013	-0.138013	-0.113242	-0.113242	0.0698467	0.0840681	0.0840681	0.0810626	0.0808644	0.0808644	0.233093	0.27121	0.260711	0.298438	0.129818	0.173096	0.403246	0.505223	0.537402	0.595806	0.510063	0.56108	0.539583	0.599597	0.653121
0.00890284	-0.0544232	-0.0544232	-0.0544232	-0.0770023	-0.0770023	-0.0778891	-0.0778891	-0.0770023	-0.0778891	-0.0778891	0.00482829	0.00482829	0.00482829	0.00366155	0.00366155	0.00366155	0.00366155	0.00249858	0.00100829	0.178249	0.0655016	0.0694816	0.181233	0.233153	0.233153	0.234669	0.272939	0.272939	0.274878	0.118069	0.118069	0.148478	0.0407181	-0.000912562	0.0366614	0.0364817	0.184474	0.185758	0.231129	0.193011	0.191511	0.273873	0.273873	0.273873	0.273873	0.275598	0.0836257	0.0824595	0.152478
0.00825335	0.0103362	-0.0278902	-0.0278902	-0.029061	-0.029061	-0.029061	-0.029061	-0.029061	-0.109215	-0.109215	-0.11011	-0.029061	0.0118952	0.0118952	0.0131741	0.0144565	0.0170313	0.0183237	0.0170313	0.0170313	0.0170313	0.0906361	0.15539	0.15539	0.153892	0.152394	0.147698	0.147698	0.149191	0.204181	0.204181	0.0142736	-0.0763702	0.0875786	0.133016	0.134498	0.18304	0.218064	0.216547	0.32568	0.36789	0.36789	0.364764	0.361818	0.363196	0.361818	0.422483	0.39159	0.39159
0.0082706	-0.093495	-0.0944319	-0.0717276	-0.101787	-0.129246	-0.128449	-0.0548922	-0.0278089	-0.0266491	-0.0243182	-0.0231471	0.0401863	0.0401863	0.0415194	0.122271	0.122271	0.0153234	0.0153234	0.0140498	0.0457659	0.15821	0.0844663	0.0844663	0.0844663	0.00751429	0.0388563	0.0375294	0.00500964	0.00500964	-0.0254855	-0.106266	-0.106266	0.0488143	0.0953577	0.0953577	0.0599744	0.0613459	0.0613459	0.17545	0.21215	0.210418	0.469293	0.248455	0.286318	0.286109	0.324608	0.3242	0.322549	0.239898
0.00844371	0.0171453	0.0171453	0.0171453	0.0184176	0.0889435	0.0875293	-0.0730307	-0.0710209	-0.0710209	0.0917793	0.0917793	0.0917793	0.0903602	0.0889435	-0.0127319	-0.0127319	-0.0139227	-0.016293	-0.016293	-0.140951	-0.0730307	-0.0730307	-0.0720278	-0.0720278	-0.0730307	-0.0710209	-0.0710209	-0.0700102	-0.03306	-0.0341917	-0.110344	-0.110344	0.0328831	0.0328831	0.144793	0.1935	0.1935	0.1935	0.141827	0.140346	0.137388	0.137388	-0.0364435	0.137388	0.0710341	0.0249072	0.0219701	0.0192315	0.0148809
0.00826368	-0.118137	0.0330049	0.0316537	0.10288	0.220869	0.18259	0.18259	0.181074	0.18259	0.18259	0.181074	-0.0071639	-0.00590023	-0.063415	-0.139232	-0.140058	-0.140058	-0.140058	-0.140881	-0.139232	-0.138402	-0.0623089	-0.063415	-0.0645172	-0.0645172	-0.063415	-0.063415	-0.063415	-0.0233596	-0.0257945	-0.0257945	-0.110537	-0.110537	0.0853692	0.0853692	0.0853692	0.0853692	0.0853692	0.150466	0.15197	0.150466	0.204106	0.204106	0.017916	0.0192381	0.2561	0.2561	0.298864	0.181121
0.00833678	0.0157928	0.0157928	0.0157928	0.0157928	0.0157928	0.0145139	0.0157928	0.058577	-0.0735652	-0.0478442	-0.0164974	0.0147571	0.0147571	0.0147571	0.0147571	0.0160368	0.0147571	-0.0259419	-0.0284404	-0.0556167	0.00423853	-0.0239872	-0.0239872	0.0156107	0.061435	0.061435	0.061435	0.0641956	0.102924	0.104369	-0.00164526	0.0414614	0.0859343	0.0414614	0.105816	0.381007	0.381007	0.424414	0.423166	0.420483	0.556144	0.555339	0.574661	0.575384	0.530451	0.447466	0.476271	0.435208	0.403438
0.0084092	-0.13123	-0.112623	-0.112623	-0.113428	-0.112623	-0.112623	-0.0839143	-0.000673899	0.000524353	0.000524353	-0.000673899	-0.0297841	0.142724	0.144196	0.142724	0.144196	0.096235	0.0311322	0.0285829	0.0298558	0.0298558	0.0724911	0.00532535	0.00653972	0.00775772	0.189302	0.19081	0.144196	0.197183	0.235439	0.235439	0.186651	0.0714524	0.0700881	0.0687268	-0.0827843	-0.0827843	-0.0827843	-0.113428	-0.0678102	-0.0689297	-0.0700443	-0.0722588	0.131755	0.131755	0.130091	0.246396	0.246396	0.246396
0.00904284	0.0565941	0.0565941	-0.0182918	-0.0507106	-0.117247	-0.117247	-0.11653	0.00743555	0.110524	0.110524	0.110524	0.110524	0.110524	0.109119	0.109119	0.109119	0.109119	-0.0497261	-0.11653	-0.117247	-0.117247	-0.117247	-0.115809	-0.115084	-0.115084	-0.0487376	-0.0497261	0.110524	0.110524	0.110524	0.110524	0.111931	0.109119	0.153973	0.153973	0.0456389	0.0456389	0.0214193	0.0202107	0.0202107	0.0202107	0.0581846	0.0581846	0.199245	0.200749	0.235464	0.23698	0.233611	0.280926
0.00851688	-0.0927166	-0.0927166	-0.0918333	-0.0927166	0.0531158	-0.0411752	-0.0411752	0.051792	0.051792	0.0860416	0.0860416	0.0874326	0.0874326	0.0874326	-0.0703338	-0.0703338	-0.0712976	-0.0154173	0.0233362	-0.00731726	-0.00848711	-0.00848711	0.0915932	0.0915932	0.0915932	0.137793	0.139258	-0.032106	-0.0656204	-0.0656204	-0.0656204	-0.029662	-0.0835179	-0.0316484	0.00822994	0.0692325	0.30791	0.308118	0.344999	0.341713	0.38552	0.335196	0.504328	0.531822	0.495114	0.39869	0.159061	0.279092	0.33564
0.00902223	-0.0890737	-0.0537739	-0.0537739	-0.0526866	-0.0526866	-0.0526866	-0.0715608	-0.0725845	-0.108399	-0.078878	-0.0524921	-0.0888997	-0.0888997	-0.00357318	0.183685	0.183685	0.0938992	0.140967	0.142453	0.0996401	0.0653784	0.0653784	0.0653784	-0.0333564	-0.155716	-0.155022	-0.0883157	-0.116786	-0.117643	-0.117643	-0.117643	0.0247289	0.0247289	0.023427	0.023427	0.0221284	-0.0435385	-0.00423255	-0.00563575	-0.0094729	0.0938108	0.0390173	0.0403512	0.230713	0.267076	0.313078	0.274321	0.338771	0.341809
0.00982607	0.182578	0.145641	0.145641	0.065425	0.108567	0.105808	-0.0493887	-0.0484432	-0.0932927	-0.0233815	-0.0223429	-0.0213003	-0.0223429	-0.0213003	-0.052191	-0.0512548	-0.0264595	-0.0264595	-0.0274848	-0.0970847	-0.0978353	-0.0985824	-0.0985824	-0.0993259	-0.100066	-0.0811581	0.128527	0.128527	0.0935472	0.094901	0.094901	0.0962577	0.0962577	0.0962577	0.0962577	0.0628464	-0.132918	-0.111529	-0.0876629	-0.0884523	-0.0884523	-0.016873	-0.016873	-0.016873	-0.018082	0.148413	0.145121	0.0906468	0.0487239
0.00962013	-0.0278288	-0.0288485	-1.58583e-05	0.00109954	0.00109954	-0.0259787	-0.0259787	-0.0270053	-0.0526748	-0.0517412	-0.0517412	-0.0517412	-0.114718	-0.0974474	-0.0974474	-0.0981957	-0.093666	-0.0680849	0.0112505	0.187638	0.150566	0.150566	0.250026	0.213361	0.213361	0.213361	0.168361	0.124812	0.0651336	-0.0455404	-0.0455404	-0.0455404	-0.101039	-0.101039	-0.100302	0.0287273	0.0275299	0.0261681	0.0831481	0.0388731	0.0374766	0.0374766	0.0348656	0.0665625	0.301324	0.102494	0.102494	0.102686	0.102686
0.011222	5.55112e-17	5.55112e-17	5.55112e-17	5.55112e-17	5.55112e-17	5.55112e-17	5.55112e-17	5.55112e-17	5.55112e-17	5.55112e-17	5.55112e-17	5.55112e-17	5.55112e-17	5.55112e-17	5.55112e-17	5.55112e-17	5.55112e-17	5.55112e-17	5.55112e-17	5.55112e-17	5.55112e-17	5.55112e-17	5.55112e-17	5.55112e-17	5.55112e-17	5.55112e-17	5.55112e-17	5.55112e-17	5.55112e-17	5.55112e-17	5.55112e-17	5.55112e-17	5.55112e-17	5.55112e-17	5.55112e-17	5.55112e-17	5.55112e-17	5.55112e-17	5.55112e-17	5.55112e-17	5.55112e-17	5.55112e-17	5.55112e-17	5.55112e-17	5.55112e-17	5.55112e-17	5.55112e-17	5.55112e-17	5.55112e-17
0.0126532	-0.0745464	-0.0745464	0.0132898	0.0132898	0.0132898	0.0132898	0.0132898	0.122513	0.122513	0.122513	0.122513	0.122513	0.0132898	0.0132898	0.0132898	0.0132898	0.0132898	-0.0745464	-0.0745464	-0.0745464	-0.0745464	-0.0745464	-0.0745464	-0.0745464	-0.0745464	-0.0745464	-0.0745464	-0.0745464	-0.0745464	-0.0745464	-0.0745464	-0.0745464	-0.0745464	-0.0745464	-0.0745464	-0.0745464	-0.0745464	-0.0745464	-0.0745464	-0.0745464	-0.0745464	-0.0745464	-0.0745464	-0.0745464	-0.0745464	-0.0745464	-0.0745464	-0.0745464	-0.0745464
0.0128223	-0.00381899	-0.00381899	-0.00381899	-0.00381899	-0.00381899	-0.00381899	-0.00381899	-0.00381899	-0.00381899	-0.00381899	-0.00381899	-0.00381899	-0.00381899	-0.00381899	-0.00381899	-0.00381899	-0.00381899	-0.00381899	-0.00381899	-0.00381899	-0.00381899	-0.00381899	-0.00381899	-0.00381899	-0.00381899	-0.00381899	-0.00381899	-0.00381899	-0.00381899	-0.00381899	0.0916559	0.0916559	0.0916559	0.0916559	0.0916559	0.0916559	0.0916559	0.0916559	0.0916559	0.0916559	-0.00381899	-0.00381899	-0.00381899	-0.00381899	-0.00381899	-0.00381899	-0.00381899	-0.00381899	0.0916559
0.01354	5.55112e-17	5.55112e-17	5.55112e-17	5.55112e-17	5.55112e-17	5.55112e-17	5.55112e-17	5.55112e-17	5.55112e-17	5.55112e-17	5.55112e-17	5.55112e-17	5.55112e-17	5.55112e-17	5.55112e-17	5.55112e-17	5.55112e-17	5.55112e-17	5.55112e-17	5.55112e-17	5.55112e-17	5.55112e-17	5.55112e-17	5.55112e-17	5.55112e-17	5.55112e-17	5.55112e-17	5.55112e-17	5.55112e-17	5.55112e-17	5.55112e-17	5.55112e-17	5.55112e-17	5.55112e-17	5.55112e-17	5.55112e-17	5.55112e-17	5.55112e-17	5.55112e-17	5.55112e-17	5.55112e-17	5.55112e-17	5.55112e-17	5.55112e-17	5.55112e-17	5.55112e-17	5.55112e-17	5.55112e-17	5.55112e-17
0.0133177	-0.0184513	-0.0184513	-0.0184513	-0.0184513	-0.0184513	-0.0184513	-0.0184513	-0.0184513	-0.0184513	-0.0184513	-0.0184513	-0.0184513	-0.0184513	-0.0184513	-0.0184513	-0.0184513	-0.0184513	-0.0184513	0.058429	0.058429	0.058429	0.058429	0.058429	0.058429	0.058429	0.058429	0.058429	0.058429	-0.0184513	-0.0184513	-0.0184513	-0.0184513	-0.0184513	-0.0184513	-0.0184513	-0.0184513	-0.0184513	-0.0184513	-0.0184513	-0.0184513	-0.0184513	-0.0184513	-0.0184513	-0.0184513	-0.0184513	-0.0184513	-0.0184513	-0.0184513	-0.0184513
0.0139525	-0.0762914	-0.0762914	-0.0762914	-0.0762914	-0.0762914	-0.0762914	-0.0762914	-0.0762914	-0.0762914	0.106434	0.106434	0.106434	0.106434	0.106434	0.106434	0.106434	0.106434	0.106434	0.106434	-0.0762914	-0.0762914	-0.0762914	-0.0762914	-0.0762914	-0.0762914	-0.0762914	-0.0762914	-0.0762914	-0.0762914	-0.0762914	-0.0762914	-0.0762914	-0.0762914	-0.0762914	-0.0762914	-0.0762914	-0.0762914	-0.0762914	-0.0762914	-0.0762914	0.00373931	0.00373931	0.00373931	0.00373931	0.00373931	0.00373931	0.00373931	0.00373931	0.106434
0.013421	5.55112e-17	5.55112e-17	5.55112e-17	5.55112e-17	5.55112e-17	5.55112e-17	5.55112e-17	5.55112e-17	5.55112e-17	5.55112e-17	5.55112e-17	5.55112e-17	5.55112e-17	5.55112e-17	5.55112e-17	5.55112e-17	5.55112e-17	5.55112e-17	5.55112e-17	5.55112e-17	5.55112e-17	5.55112e-17	5.55112e-17	5.55112e-17	5.55112e-17	5.55112e-17	5.55112e-17	5.55112e-17	5.55112e-17	5.55112e-17	5.55112e-17	5.55112e-17	5.55112e-17	5.55112e-17	5.55112e-17	5.55112e-17	5.55112e-17	5.55112e-17	5.55112e-17	5.55112e-17	5.55112e-17	5.55112e-17	5.55112e-17	5.55112e-17	5.55112e-17	5.55112e-17	5.55112e-17	5.55112e-17	5.55112e-17
0.0142801	5.55112e-17	5.55112e-17	5.55112e-17	5.55112e-17	5.55112e-17	5.55112e-17	5.55112e-17	5.55112e-17	5.55112e-17	5.55112e-17	5.55112e-17	5.55112e-17	5.55112e-17	5.55112e-17	5.55112e-17	5.55112e-17	5.55112e-17	5.55112e-17	5.55112e-17	5.55112e-17	5.55112e-17	5.55112e-17	5.55112e-17	5.55112e-17	5.55112e-17	5.55112e-17	5.55112e-17	5.55112e-17	5.55112e-17	5.55112e-17	5.55112e-17	5.55112e-17	5.55112e-17	5.55112e-17	5.55112e-17	5.55112e-17	5.55112e-17	5.55112e-17	5.55112e-17	5.55112e-17	5.55112e-17	5.55112e-17	5.55112e-17	5.55112e-17	5.55112e-17	5.55112e-17	5.55112e-17	5.55112e-17	5.55112e-17
0.0150325	5.55112e-17	5.55112e-17	5.55112e-17	5.55112e-17	5.55112e-17	5.55112e-17	5.55112e-17	5.55112e-17	5.55112e-17	5.55112e-17	5.55112e-17	5.55112e-17	5.55112e-17	5.55112e-17	5.55112e-17	5.55112e-17	5.55112e-17	5.55112e-17	5.55112e-17	5.55112e-17	5.55112e-17	5.55112e-17	5.55112e-17	5.55112e-17	5.55112e-17	5.55112e-17	5.55112e-17	5.55112e-17	5.55112e-17	5.55112e-17	5.55112e-17	5.55112e-17	5.55112e-17	5.55112e-17	0.221823	0.34486	0.460694	0.460694	0.460694	0.460694	0.460694	0.460694	0.460694	0.460694	0.225529	0.106079	5.55112e-17	0.102695	0.102695
0.0145777	-0.0159496	-0.0159496	-0.0159496	-0.0159496	-0.0159496	-0.0159496	-0.0159496	-0.0159496	-0.0159496	-0.0159496	-0.0959803	-0.0959803	-0.0959803	-0.0159496	-0.0159496	-0.0159496	0.0867451	0.0867451	0.0867451	0.0867451	0.0867451	0.0867451	0.0867451	-0.0159496	-0.0159496	-0.0159496	-0.0959803	-0.0959803	-0.0959803	-0.0959803	-0.0159496	-0.0159496	0.0867451	0.0867451	0.0867451	0.0867451	0.0867451	0.0867451	0.0867451	0.0867451	-0.0159496	-0.0159496	-0.0959803	-0.0959803	-0.0959803	-0.0959803	-0.0959803	-0.0959803	-0.0959803
0.0143636	0.359721	0.11714	0.213594	0.213594	0.213594	0.0959515	0.0959515	0.0959515	-0.0811548	-0.136167	-0.136167	-0.136167	-0.167435	-0.167435	-0.167435	-0.167435	-0.127286	-0.0683623	-0.0683623	-0.0683623	-0.0683623	-0.0683623	-0.0683623	-0.0683623	-0.0683623	-0.0683623	-0.127286	-0.167435	-0.167435	-0.167435	-0.167435	-0.167435	-0.167435	-0.167435	-0.167435	-0.167435	-0.167435	-0.167435	-0.167435	-0.167435	-0.167435	-0.127286	0.013148	0.11714	0.11714	0.11714	0.236934	0.359721	0.359721
0.0136541	0.222151	0.222151	0.106192	0.0255756	-0.0399111	-0.0399111	-0.0399111	-0.0399111	-0.0399111	-0.0399111	-0.0399111	-0.0399111	-0.0399111	-0.0399111	-0.0399111	-0.0399111	-0.0399111	-0.0399111	-0.0399111	-0.0399111	-0.0399111	-0.0399111	-0.0399111	-0.0399111	-0.0399111	0.0430794	0.0430794	0.0430794	0.0430794	0.151786	0.151786	0.151786	0.151786	0.151786	0.151786	0.0459317	0.0459317	0.0459317	0.0459317	-0.0399111	-0.0399111	-0.0399111	-0.0399111	-0.0399111	-0.0399111	-0.0399111	-0.0399111	-0.0399111	-0.0399111
0.0146711	5.55112e-17	5.55112e-17	5.55112e-17	5.55112e-17	5.55112e-17	5.55112e-17	5.55112e-17	5.55112e-17	5.55112e-17	5.55112e-17	5.55112e-17	5.55112e-17	5.55112e-17	5.55112e-17	5.55112e-17	5.55112e-17	5.55112e-17	5.55112e-17	5.55112e-17	5.55112e-17	5.55112e-17	5.55112e-17	5.55112e-17	5.55112e-17	5.55112e-17	5.55112e-17	5.55112e-17	0.102695	0.102695	0.102695	0.102695	0.102695	0.102695	0.102695	0.102695	0.102695	0.102695	5.55112e-17	5.55112e-17	5.55112e-17	5.55112e-17	5.55112e-17	5.55112e-17	5.55112e-17	5.55112e-17	5.55112e-17	5.55112e-17	5.55112e-17	5.55112e-17
0.0168669	0.134624	0.134624	0.134624	0.134624	0.134624	0.134624	0.134624	0.02168	-0.0686671	-0.0686671	-0.0686671	-0.0686671	-0.0686671	-0.0686671	-0.0686671	-0.0686671	-0.0686671	-0.0686671	-0.0686671	-0.0686671	-0.0686671	-0.0686671	-0.0686671	-0.0686671	-0.0686671	-0.0686671	-0.0686671	-0.0686671	-0.0686671	-0.0686671	-0.0686671	-0.0686671	-0.0686671	-0.0686671	-0.0686671	-0.0686671	-0.0686671	-0.0686671	-0.0686671	-0.0686671	-0.0686671	-0.0686671	-0.0686671	-0.0686671	-0.0686671	-0.0686671	-0.0686671	-0.0686671	-0.0686671
0.0186853	0.0840179	0.0840179	-0.011457	-0.011457	-0.011457	-0.011457	-0.011457	-0.011457	-0.011457	-0.011457	-0.011457	-0.011457	-0.011457	-0.011457	-0.011457	-0.011457	-0.011457	-0.011457	-0.011457	-0.011457	-0.011457	-0.011457	-0.011457	-0.011457	-0.011457	-0.011457	-0.011457	-0.011457	-0.011457	-0.011457	-0.011457	-0.011457	-0.011457	0.0872186	0.0872186	0.0872186	0.0872186	0.0872186	0.0872186	0.0872186	0.0872186	0.0872186	0.0872186	-0.011457	-0.011457	-0.011457	-0.011457	0.0840179	0.198804
0.0184207	0.0878369	-0.00763799	-0.00763799	-0.00763799	-0.00763799	-0.00763799	-0.00763799	-0.00763799	-0.00763799	-0.00763799	-0.00763799	-0.00763799	-0.00763799	-0.00763799	-0.00763799	-0.00763799	-0.00763799	-0.00763799	-0.00763799	-0.00763799	-0.00763799	-0.00763799	-0.00763799	-0.00763799	-0.00763799	-0.00763799	-0.00763799	-0.00763799	-0.00763799	-0.00763799	-0.00763799	-0.00763799	-0.00763799	-0.00763799	-0.00763799	-0.00763799	-0.00763799	-0.00763799	-0.00763799	-0.00763799	-0.00763799	-0.00763799	-0.00763799	-0.00763799	-0.00763799	-0.00763799	-0.00763799	-0.00763799	-0.00763799
0.0192313	-0.0393778	-0.0393778	-0.0393778	-0.0393778	0.0590667	0.0590667	0.0590667	0.0590667	0.0590667	0.0590667	0.0590667	0.0590667	0.0590667	0.0590667	-0.0393778	-0.0393778	-0.0393778	-0.0393778	-0.0393778	-0.0393778	-0.0393778	-0.0393778	-0.0393778	-0.0393778	-0.0393778	-0.0393778	-0.0393778	-0.0393778	-0.0393778	-0.0393778	-0.0393778	-0.0393778	-0.0393778	-0.0393778	-0.0393778	-0.0393778	-0.0393778	-0.0393778	-0.0393778	-0.0393778	-0.0393778	-0.0393778	-0.0393778	-0.0393778	-0.0393778	-0.0393778	-0.0393778	0.170509	0.170509
0.0201328	5.55112e-17	5.55112e-17	5.55112e-17	5.55112e-17	5.55112e-17	5.55112e-17	5.55112e-17	5.55112e-17	5.55112e-17	5.55112e-17	5.55112e-17	5.55112e-17	5.55112e-17	5.55112e-17	5.55112e-17	5.55112e-17	5.55112e-17	5.55112e-17	5.55112e-17	5.55112e-17	5.55112e-17	5.55112e-17	5.55112e-17	5.55112e-17	5.55112e-17	5.55112e-17	5.55112e-17	0.221823	0.221823	0.34486	0.457592	0.457592	0.457592	0.457592	0.457592	0.457592	0.457592	0.221823	0.221823	0.221823	0.102695	0.102695	0.102695	0.102695	0.102695	0.102695	0.102695	0.102695	0.102695
0.0213556	-0.0435538	-0.0435538	-0.0435538	-0.0435538	-0.0435538	-0.0435538	-0.0435538	-0.0435538	-0.0435538	-0.0435538	-0.0435538	-0.0435538	-0.0435538	-0.0435538	-0.0435538	0.051921	0.051921	0.051921	0.051921	0.051921	0.051921	0.051921	0.166707	0.166707	0.166707	0.051921	0.051921	0.051921	0.051921	0.051921	0.051921	0.051921	-0.0435538	-0.0435538	-0.0435538	-0.0435538	-0.0435538	-0.0435538	-0.0435538	-0.0435538	-0.0435538	-0.0435538	-0.0435538	-0.0435538	-0.0435538	-0.0435538	-0.0435538	-0.0435538	-0.0435538
0.0223371	0.0688954	0.0688954	0.0688954	0.0688954	-0.0184758	-0.0827923	-0.0827923	-0.0827923	-0.016197	-0.016197	-0.016197	-0.016197	-0.016197	-0.016197	-0.016197	-0.016197	-0.016197	-0.016197	-0.0827923	-0.016197	-0.016197	-0.016197	0.0534363	0.0534363	0.0534363	0.0534363	0.0534363	0.0534363	0.0534363	-0.032355	-0.032355	-0.032355	-0.0827923	-0.0827923	-0.0827923	-0.0827923	-0.0827923	-0.0827923	-0.0827923	-0.0827923	-0.0827923	-0.0827923	-0.0827923	-0.0184758	0.0688954	0.0688954	0.0688954	0.0688954	0.0688954
0.0227859	0.0224086	0.0224086	-0.0576221	-0.0576221	-0.0576221	-0.0576221	-0.0576221	0.0224086	0.0224086	0.0224086	0.0224086	0.0224086	0.0224086	0.0224086	0.0224086	0.0224086	0.0224086	-0.0576221	-0.0576221	0.0224086	0.0224086	0.0224086	0.0224086	0.0224086	0.0224086	0.0224086	0.0224086	0.0224086	0.0224086	-0.0576221	-0.0576221	-0.0576221	-0.0576221	-0.0576221	-0.0576221	-0.0576221	-0.0576221	-0.0576221	-0.0576221	-0.0576221	-0.0576221	-0.0576221	-0.0576221	-0.0576221	-0.0576221	-0.0576221	-0.0576221	-0.0576221	0.0224086
0.0228899	5.55112e-17	5.55112e-17	5.55112e-17	5.55112e-17	5.55112e-17	5.55112e-17	5.55112e-17	5.55112e-17	5.55112e-17	5.55112e-17	5.55112e-17	5.55112e-17	5.55112e-17	5.55112e-17	5.55112e-17	5.55112e-17	5.55112e-17	5.55112e-17	5.55112e-17	5.55112e-17	5.55112e-17	5.55112e-17	5.55112e-17	5.55112e-17	5.55112e-17	5.55112e-17	5.55112e-17	5.55112e-17	5.55112e-17	5.55112e-17	5.55112e-17	5.55112e-17	5.55112e-17	5.55112e-17	5.55112e-17	5.55112e-17	5.55112e-17	5.55112e-17	5.55112e-17	5.55112e-17	5.55112e-17	0.102695	0.102695	0.102695	0.102695	0.102695	0.102695	0.102695	0.102695
0.0227029	5.55112e-17	5.55112e-17	5.55112e-17	5.55112e-17	5.55112e-17	5.55112e-17	5.55112e-17	5.55112e-17	5.55112e-17	5.55112e-17	5.55112e-17	5.55112e-17	5.55112e-17	5.55112e-17	5.55112e-17	5.55112e-17	5.55112e-17	5.55112e-17	5.55112e-17	5.55112e-17	5.55112e-17	5.55112e-17	5.55112e-17	5.55112e-17	5.55112e-17	5.55112e-17	5.55112e-17	5.55112e-17	5.55112e-17	5.55112e-17	5.55112e-17	5.55112e-17	5.55112e-17	5.55112e-17	5.55112e-17	5.55112e-17	5.55112e-17	5.55112e-17	5.55112e-17	5.55112e-17	5.55112e-17	5.55112e-17	0.102695	0.221823	0.321969	0.416923	0.416923	0.517816	0.517816
0.0225177	-0.0466372	-0.138569	-0.138569	-0.138569	-0.116527	-0.116527	-0.116527	-0.0917378	-0.0917378	-0.0917378	-0.0917378	0.05796	0.0976274	0.139048	0.0976274	0.0976274	0.0976274	0.05796	0.0976274	0.0976274	0.0976274	0.05796	0.05796	0.139048	0.224928	0.310674	0.310674	0.39139	0.39139	0.428609	0.463268	0.463268	0.463268	0.39139	0.212286	0.169748	0.298958	0.257369	0.381717	0.420038	0.455796	0.545108	0.518368	0.489176	0.596471	0.614611	0.614842	0.614379	0.553051
0.022549	0.173911	0.173911	0.216833	0.13257	0.0538862	0.0170298	-0.0252422	0.0416333	0.00660787	0.00707559	-0.0248127	-0.0884919	-0.111447	-0.111447	-0.111447	-0.0888294	-0.0256708	-0.0816233	-0.0816233	-0.0819715	-0.105961	-0.0476014	0.0155955	0.0151188	0.0151188	-0.0479995	-0.0752531	-0.0752531	-0.0752531	-0.0752531	-0.0752531	-0.106269	-0.127187	-0.106269	-0.0562485	0.00520919	0.040124	0.117222	0.117222	0.158628	0.159212	0.171553	0.130283	0.130854	0.0523404	-0.0165455	-0.0468028	-0.0987058	-0.0987058
0.0234778	0.0228953	-0.066564	-0.066564	-0.0669186	-0.0916261	-0.0916261	-0.0916261	-0.0916261	-0.0407978	-0.0115194	0.0562651	0.0940202	0.0940202	0.0562651	0.0940202	0.0940202	0.133924	0.133924	0.0562651	0.0210071	-0.0411898	-0.0679779	-0.0679779	-0.118912	-0.136926	-0.136926	-0.118912	-0.118912	-0.0749157	-0.0489215	-0.0489215	-0.0200533	-0.0200533	0.0945601	0.134491	0.218862	0.21946	0.30589	0.30589	0.389298	0.465305	0.499565	0.531034	0.559627	0.560004	0.531451	0.500022	0.428976	0.348274
0.0228757	0.00397651	-0.029773	-0.029773	0.00397651	0.00397651	-0.0293235	0.0408908	0.120982	0.206257	0.206257	0.206257	0.206257	0.163187	0.120982	0.0414139	0.0408908	-0.0602984	-0.113955	-0.156196	-0.192767	-0.205368	-0.205368	-0.205368	-0.216236	-0.205368	-0.205368	-0.205368	-0.192767	-0.178219	-0.136384	-0.136384	-0.113955	-0.161509	-0.196634	-0.208708	-0.208708	-0.196634	-0.196634	-0.196634	-0.196634	-0.196634	-0.196634	-0.120779	0.0408908	0.0408908	0.0408908	0.00446407	-0.0293235	-0.0293235
0.0229459	-0.0649094	-0.0332736	-0.0332736	-0.0332736	0.00114431	0.00114431	0.00114431	0.00114431	0.00114431	0.00114431	0.00114431	-0.0332736	-0.0332736	-0.0332736	-0.0649094	-0.0649094	-0.0649094	-0.0649094	-0.0332736	-0.0332736	0.00164088	0.161577	0.204758	0.248023	0.290727	0.332259	0.332259	0.372076	0.332825	0.410232	0.372076	0.204758	0.161577	0.119118	0.0779763	0.0779763	0.161577	0.161577	0.160982	0.0774171	0.0774171	0.118536	0.119118	0.119118	0.204758	0.204758	0.204758	0.248023	0.332259
0.0221652	0.13532	0.13532	0.13532	0.0567076	-0.0130665	-0.013513	-0.0442091	-0.0446151	-0.072388	-0.0973075	-0.0973075	-0.0973075	-0.0969805	-0.0973075	-0.072388	-0.072388	-0.0446151	-0.0446151	-0.0139586	0.019523	0.0561878	0.0561878	0.0561878	0.13532	0.0947546	0.13532	0.13532	0.13532	0.0947546	0.0561878	0.019523	0.019523	-0.0236321	-0.0236321	0.0443536	0.0443536	0.0089983	0.0089983	0.00947049	0.0453713	0.0458812	0.0458812	0.095305	0.0958559	0.0214631	0.0214631	0.0113665	0.00243256	0.0367698
0.0214658	-0.132544	-0.132544	-0.155651	-0.155651	-0.155651	-0.155651	-0.132544	-0.106642	-0.012284	-0.012284	0.0246945	0.063947	0.063947	0.147487	0.147487	0.147487	0.148082	0.19126	0.0645058	0.0645058	0.0252245	0.0645058	0.105632	0.0252245	0.0252245	0.0252245	-0.012284	-0.0466769	-0.0466769	-0.0466769	-0.0466769	-0.0466769	-0.0782864	-0.0778671	0.0257551	0.106214	0.149274	0.107378	0.150466	0.237515	0.238113	0.23871	0.281917	0.322736	0.322736	0.363448	0.363448	0.435657	0.435193
0.0218801	0.058515	0.058515	0.0982008	0.139051	0.0976369	-0.0640356	-0.0640356	-0.0640356	-0.0916616	-0.0916616	-0.116438	-0.116438	-0.116438	-0.138468	-0.138468	-0.014408	0.0579787	0.0579787	0.0579787	0.0579787	0.0579787	0.0976369	0.0579787	0.0976369	0.139635	0.182877	0.14022	0.14022	0.14022	0.14022	0.182877	0.14022	0.14022	0.0987652	0.0982008	0.139051	0.140805	0.184072	0.228533	0.272308	0.230337	0.230337	0.274093	0.31649	0.357537	0.357537	0.39513	0.3946	0.430635
0.0210198	-0.0610132	-0.0610132	-0.0875493	-0.0875493	-0.0875493	-0.0224715	-0.0224715	-0.0224715	-0.0215902	0.0115834	0.0115834	0.0115834	0.0115834	-0.0602352	-0.0307388	-0.0307388	0.00161803	0.0367169	0.0357073	0.0357073	0.073255	0.0737922	0.113551	0.210307	0.210307	0.210307	0.210307	0.210307	0.210307	0.167395	0.1255	0.124928	0.0846391	0.124928	0.166805	0.253011	0.209707	0.210307	0.210907	0.210907	0.211507	0.256015	0.299034	0.299034	0.341712	0.382296	0.421406	0.420887	0.4902
0.0200145	-0.0934913	-0.0934913	-0.0934913	-0.0638744	-0.0638744	0.00431633	0.0431414	0.0825222	0.123545	0.166283	0.165685	0.123545	0.166283	0.166283	0.111267	0.0695588	0.0297474	0.0297474	0.0297474	-0.117404	-0.18714	-0.148474	-0.169175	-0.187377	-0.203281	-0.203281	-0.203486	-0.217279	-0.239476	-0.194493	-0.128508	-0.171845	-0.151502	-0.0740697	0.0022916	0.0399052	0.121787	0.208354	0.208956	0.252721	0.336774	0.337332	0.2963	0.210759	0.253912	0.16748	0.0825222	0.0819552	0.153135
0.0206907	-0.117956	-0.118309	-0.0915077	-0.061824	-0.0292845	-0.0292845	-0.061824	-0.061824	-0.0292845	-0.0292845	0.00598572	0.0842315	0.0842315	0.0842315	0.0442917	0.0842315	0.0842315	0.126442	0.0847988	0.126442	0.0847988	0.00649337	-0.0288133	-0.0992431	-0.0386074	-0.0386074	-0.00357929	-0.0386074	-0.0386074	-0.0703615	-0.0703615	-0.0992431	-0.0992431	-0.0288133	-0.0911154	-0.117956	-0.0915077	-0.0915077	-0.0915077	-0.0292845	-0.061824	-0.061824	-0.061824	-0.0915077	-0.0915077	-0.061824	-0.0915077	-0.0915077	-0.0915077
0.0208458	-0.0581802	-0.0287371	-0.0287371	-0.0287371	-0.0287371	-0.0287371	0.0493314	0.0875771	0.0493314	0.0875771	0.0875771	0.0493314	0.0493314	0.0493314	-0.0287371	-0.0287371	-0.0287371	-0.0287371	-0.0287371	-0.0581802	-0.0581802	-0.0581802	0.00356764	0.00356764	0.0875771	0.0875771	0.0875771	0.0493314	0.0493314	0.169773	0.169773	0.256587	0.256587	0.299634	0.383034	0.422248	0.458539	0.458539	0.492178	0.384687	0.384687	0.384136	0.384687	0.344094	0.343519	0.383585	0.384136	0.459024	0.422768
0.0208123	0.142594	0.183547	0.103536	-0.0073053	-0.0817375	-0.0814496	-0.0593824	-0.0814496	-0.100923	-0.0954992	-0.113249	-0.128741	-0.128942	-0.0455917	-0.0191615	0.0423224	0.0101482	0.0423224	0.0423224	0.114709	0.0772494	0.0101482	0.0101482	-0.0191615	0.0101482	-0.019548	-0.019548	-0.019548	0.00972162	-0.0459387	-0.019548	-0.019548	-0.019548	-0.0459387	-0.0904104	-0.0904104	-0.0904104	-0.069208	-0.113249	-0.113249	-0.0954992	-0.0954992	-0.0952354	-0.0949709	-0.0949709	-0.128338	-0.128338	-0.142016	-0.124441
0.0212202	-0.099927	0.0589497	0.101117	0.0589497	0.0182471	0.101117	0.200063	0.200063	0.0182471	0.0182471	-0.0204926	-0.0194475	-0.0558975	-0.018924	-0.018924	-0.0892595	-0.0892595	-0.0892595	0.0316221	-0.007821	-0.007821	-0.0460226	-0.00888613	-0.0465206	-0.00941779	0.0299402	0.0299402	0.0299402	-0.00941779	-0.00941779	0.0299402	-0.0906097	-0.121532	-0.121532	-0.149572	-0.149202	-0.121122	-0.121122	-0.0558975	0.0199058	-0.0549193	0.0734556	0.115999	0.20305	0.246249	0.364098	0.364599	0.399445	0.364098
0.0210151	-0.055093	-0.0232072	0.0124476	0.0124476	0.0124476	0.0124476	0.0124476	0.13054	0.173101	0.21632	0.21632	0.0775053	0.0010611	0.0010611	0.0010611	0.0010611	0.0010611	-0.0920303	-0.117341	-0.117341	-0.139882	-0.0841085	-0.0841085	-0.0841085	-0.0232072	-0.0222815	0.0497295	0.0497295	0.0497295	0.0497295	0.0497295	-0.0318997	0.00203978	0.00203978	0.00203978	0.0010611	-0.0323515	0.00253018	0.00253018	-0.0314472	0.0396561	0.131707	0.0903636	0.131707	0.132291	0.132291	0.174295	0.13054	0.21632
0.0217456	0.0881176	0.0145554	0.0140807	0.0495937	0.0495937	0.0495937	0.0495937	-0.0187186	-0.0182826	-0.0482733	-0.0482733	-0.0482733	-0.0482733	-0.0482733	0.0145554	-0.0560943	-0.0557086	-0.0264795	0.00515076	0.00515076	0.00515076	0.00515076	0.00515076	-0.0269053	-0.0824052	-0.0182826	-0.0187186	-0.0486693	-0.0757364	-0.0757364	-0.0753802	-0.0753802	-0.017846	-0.0557086	-0.0557086	-0.026053	0.078397	0.118027	0.160004	0.245878	0.288493	0.449095	0.448595	0.523703	0.577796	0.577462	0.492965	0.524117	0.411831
0.0220829	-0.0819719	-0.0819719	-0.0819719	-0.0510366	-0.0510366	-0.0819719	-0.0819719	-0.0819719	-0.0819719	-0.0819719	-0.0510366	-0.0167996	0.0196272	-0.090057	0.00874157	0.0876537	0.0876537	0.0876537	0.0876537	0.0876537	0.129494	0.128905	0.0870831	0.185595	0.100296	0.0589601	0.184994	0.184994	0.228297	0.228297	0.228297	0.184994	0.184994	0.183792	0.183792	0.227097	0.140738	0.140738	0.0985652	0.140738	0.0578545	0.0578545	0.0578545	0.0578545	0.0191047	-0.0172871	-0.0510366	-0.0510366	-0.0510366
0.0231093	-0.0946721	-0.015494	0.0759424	0.174206	0.174206	0.130937	0.130937	0.0882143	0.0466507	0.00679174	-0.066106	-0.066106	-0.066106	-0.066106	-0.066106	-0.066106	-0.066106	-0.030909	-0.030909	-0.030909	-0.030909	0.00679174	0.00679174	0.00679174	0.00679174	0.00679174	0.00679174	-0.030402	-0.030402	-0.030402	-0.030402	-0.0656355	-0.0656355	-0.0656355	-0.135885	-0.135885	-0.0754083	0.0353824	0.0353824	0.035942	0.0776872	0.16457	0.16457	0.165172	0.304267	0.304823	0.263875	0.134528	0.177813
0.0237911	-0.267043	-0.291051	-0.291051	-0.253728	-0.215215	-0.215486	-0.215486	-0.194737	-0.135696	-0.0370888	0.000987869	0.0532051	0.0532051	0.0125107	0.0125107	0.0953665	0.266541	0.345137	0.343589	0.222866	0.223457	0.223457	0.265396	0.265396	0.305773	0.223457	0.0520531	-0.0635603	-0.0635603	-0.0272619	-0.0640459	-0.136886	-0.194737	-0.194737	-0.194431	-0.144696	-0.0830662	-0.0482504	0.0286839	0.0286839	0.113821	0.255033	0.381936	0.445247	0.472238	0.445247	0.444847	0.444847	0.381458
-0.0343069	-0.0343069	-0.0347284	-0.00300081	-0.00300081	-0.0347284	-0.0347284	-0.0351493	-0.0355693	-0.0651018	-0.0651018	-0.036407	0.0295185	-0.00483701	-0.036407	-0.036407	-0.00483701	-0.00483701	0.0295185	0.066463	0.146769	0.105687	0.0295185	0.0295185	0.066463	0.0669923	0.0669923	0.0669923	0.106245	0.0669923	0.0300139	0.0300139	0.0669923	0.0669923	0.0300139	0.0295185	0.066463	0.066463	-0.00483701	0.0295185	0.0295185	0.0295185	-0.00483701	-0.00483701	-0.00483701	-0.00483701	-0.0651018	-0.0651018	-0.0651018	-0.0651018
0.0502065	0.0889763	0.0889763	0.0502065	0.0137913	-0.0199835	-0.0199835	-0.0199835	-0.0204328	-0.0513548	-0.0204328	-0.0505349	-0.0505349	-0.0195335	0.0142794	0.0142794	0.0142794	0.0142794	0.0507293	0.0507293	-0.028874	-0.0297502	-0.0297502	-0.0297502	-0.0598341	-0.138851	-0.0944301	-0.0383977	-0.00625011	0.0286519	0.0774433	-0.0472375	-0.0159189	-0.0472375	-0.0830663	-0.015009	-0.0464066	-0.100915	-0.123744	-0.123445	-0.0749268	0.118788	0.16064	0.203529	0.301743	0.383871	0.384416	0.491766	0.521909	0.521909
-0.0886879	-0.0886879	-0.0886879	-0.0886879	-0.0886879	-0.0599265	-0.0282908	-0.0282908	-0.0282908	0.0431282	0.00612717	0.00612717	0.00612717	0.00612717	0.0431282	0.0431282	0.0431282	0.0824	0.123519	0.0431282	0.0431282	0.00612717	0.00612717	0.0431282	0.0436586	0.00662374	0.007121	0.0441897	0.0441897	0.0447213	0.0840789	0.0840789	0.0840789	0.211545	0.254201	0.338937	0.378673	0.451255	0.417232	0.484394	0.540544	0.585076	0.603722	0.514122	0.48482	0.484394	0.451722	0.416729	0.48311	0.450319
0.277373	0.277972	0.27857	0.192123	0.150235	0.150235	0.0326182	-0.00189929	-0.00189929	-0.0625082	-0.0888438	-0.0891846	-0.112607	-0.112607	-0.112908	-0.112908	-0.089864	-0.089864	-0.112908	-0.112908	-0.089864	-0.063649	-0.0349009	-0.0349009	-0.0349009	-0.0349009	-0.063649	-0.063649	-0.063649	-0.063649	-0.063649	-0.175018	-0.1875	-0.1875	-0.125117	-0.125117	-0.124837	-0.103324	-0.103324	-0.103324	-0.124837	-0.00327831	0.0311271	0.107379	-0.00327831	0.0681169	0.14791	0.233504	0.401506	0.439199
-0.0376061	-0.0376061	-0.00404801	-0.00404801	-0.00404801	-0.068342	-0.0687488	-0.0384983	-0.0050166	-0.0384983	-0.0050166	-0.0050166	-0.0384983	-0.0384983	-0.0050166	0.0696651	0.110206	0.0696651	0.0696651	0.031129	-0.0050166	-0.0050166	0.031129	0.031129	-0.00404801	-0.0376061	-0.12796	-0.12796	-0.149424	-0.10378	-0.0767664	-0.0141226	0.0592795	0.141042	0.18325	0.18325	0.403029	0.439543	0.504157	0.532043	0.579151	0.532765	0.441943	0.406125	0.405611	0.260125	0.217503	0.216902	0.258931	0.129318
0.21664	0.093374	0.093374	0.093374	0.093374	0.093374	0.0561478	0.0939073	0.0566476	-0.00999487	-0.00999487	-0.0187746	-0.0187746	-0.0470012	-0.0723645	-0.0949553	-0.0723645	-0.0952503	-0.0952503	-0.072697	-0.072697	-0.0655998	-0.0394472	-0.0394472	-0.0655998	-0.0655998	-0.0655998	-0.0652559	-0.0652559	-0.0652559	-0.0652559	-0.0390638	-0.0652559	-0.0652559	-0.0390638	-0.0386796	-0.0386796	-0.00999487	0.0219433	0.0219433	0.0219433	-0.00999487	-0.00957067	0.0224067	-0.00957067	0.0219433	0.0566476	0.0219433	-0.00999487	-0.00999487
-0.0559675	-0.0559675	-0.0249794	-0.0249794	-0.0559675	-0.0559675	-0.0254292	0.00833302	0.00833302	0.00833302	0.00833302	0.0447365	0.0834963	0.0834963	0.0834963	-0.0347542	-0.0648647	-0.0648647	-0.00179988	0.0338575	0.0338575	-0.00179988	-0.0347542	0.0338575	0.071966	0.210051	0.296251	0.296251	0.253355	0.210051	0.253355	0.253355	0.253355	0.166986	0.084049	0.124215	0.0834963	0.167579	0.211253	0.254554	0.211253	0.29743	0.29743	0.418141	0.486763	0.418141	0.453803	0.379484	0.378939	0.417115
-0.101334	-0.0406915	0.0311379	0.0715085	0.15691	0.114986	0.0737506	0.157506	0.20071	0.20071	0.20071	0.114403	-0.00385198	-0.0393154	-0.0406915	-0.0411486	-0.0411486	-0.101334	-0.127118	-0.127118	-0.127118	-0.127118	-0.127118	-0.127118	-0.150112	-0.150112	-0.150112	-0.150112	-0.150112	-0.127118	-0.127118	-0.127118	-0.127118	-0.127118	-0.150112	-0.150112	-0.127118	-0.126779	-0.126779	-0.149811	-0.149811	-0.149811	-0.126779	-0.126779	-0.126779	-0.126779	-0.149811	-0.127118	-0.127118	-0.101334
-0.108338	-0.108338	-0.108338	-0.108338	-0.108338	-0.108338	-0.0815102	-0.0815102	-0.0815102	-0.0815102	0.0160601	0.0538476	0.0937785	0.0937785	0.0937785	0.0937785	0.0538476	0.054388	0.0943456	0.0943456	0.054388	0.054388	0.0165682	0.054388	0.054388	0.0943456	0.135982	0.135395	0.135395	0.135395	0.0538476	0.0538476	0.0538476	-0.0290248	0.00549294	0.00599066	0.0431157	0.123692	0.166189	0.295896	0.337918	0.296481	0.377608	0.519668	0.491155	0.545312	0.519668	0.491571	0.491986	0.46022
-0.10067	-0.0716814	-0.0716814	-0.0716814	-0.0398218	-0.0398218	-0.0393598	-0.0393598	-0.0393598	-0.00469259	0.0330669	0.0725574	0.0725574	0.0219493	0.0608291	0.0608291	0.0602753	0.0602753	0.0224738	-0.0141035	-0.0145935	-0.0485077	-0.0145935	0.0725574	0.0725574	0.0725574	0.0725574	0.0725574	0.112678	0.155204	0.112678	0.113261	0.156396	0.156396	0.158187	0.158187	0.201417	0.244643	0.244643	0.246432	0.331361	0.330801	0.288973	0.288973	0.202018	0.202018	0.202018	0.287807	0.329118	0.367572
0.11755	0.0776106	0.0398123	0.0398123	0.0776106	0.0776106	0.159174	0.0776106	0.00450562	-0.0577965	-0.0577965	-0.0577965	-0.0577965	-0.0280728	-0.0577965	-0.0577965	-0.108651	-0.108651	-0.0846375	-0.0577965	-0.0280728	-0.0280728	0.0398123	0.0398123	0.0398123	0.0398123	0.0398123	0.0403206	0.00545023	0.00545023	0.00545023	-0.0361992	-0.091247	-0.114532	-0.114532	-0.091247	-0.0651608	-0.0655429	-0.0370426	-0.0370426	-0.0370426	0.0781512	0.118685	0.203129	0.203129	0.160348	0.203129	0.247614	0.247614	0.247614
0.0548508	0.0548508	-0.0132247	0.0201359	-0.0126231	-0.0126231	-0.0126231	-0.0126231	-0.0126231	0.068186	-0.00177318	-0.00177318	-0.00177318	-0.0332617	-0.0332617	-0.0332617	-0.00239305	-0.00177318	-0.00177318	-0.00177318	-0.00177318	-0.00177318	-0.00177318	-0.00177318	-0.00177318	-0.00177318	-0.0326959	-0.0332617	-0.0332617	-0.0612932	-0.0326959	-0.00177318	-0.00177318	-0.00177318	-0.0420348	-0.0516101	-0.0516101	-0.0322108	0.0324883	0.107413	0.18903	0.231776	0.317327	0.358893	0.448593	0.494582	0.494582	0.471901	0.398257	0.316635
-0.117478	-0.117478	-0.141589	-0.162904	-0.142641	-0.0850363	-0.05518	-0.0224949	0.0128855	0.0128855	0.0507187	0.0906502	0.13222	0.13222	0.0906502	0.0507187	0.0906502	0.0507187	0.0128855	0.0128855	0.0128855	-0.0224949	0.0128855	0.0507187	0.0507187	-0.0321626	-0.0640446	-0.0321626	-0.0321626	-0.0321626	-0.0640446	-0.0640446	-0.0633183	-0.0633183	0.00417831	0.176928	0.220074	0.305171	0.345912	0.305171	0.345912	0.384753	0.304181	0.304181	0.218019	0.13222	0.0507187	-0.05518	-0.0850363	-0.142641
-0.0958855	-0.0355513	-0.000654115	0.0758513	0.117677	0.117677	0.117677	0.117677	0.117677	0.0763659	0.0369318	-0.000197998	-0.0347093	-0.0944945	-0.120766	-0.0941456	-0.0652467	-0.0334427	-0.0334427	-0.0334427	0.0011729	-0.0334427	-0.0338653	-0.0347093	-0.0347093	-0.0958855	-0.0958855	-0.121699	-0.0958855	-0.0355513	-0.00110981	0.0359568	0.0758513	0.117141	0.24779	0.332982	0.410736	0.478813	0.508337	0.558718	0.57977	0.598279	0.614256	0.598059	0.579267	0.579014	0.468943	0.468537	0.499013	0.399135
0.0200782	-0.0719417	-0.0719417	-0.0719417	-0.0719417	-0.0719417	-0.0719417	-0.0719417	-0.119045	-0.119045	-0.119045	-0.0968743	-0.0441447	-0.0441447	-0.0134522	0.056285	0.056285	0.0948936	0.0948936	0.177659	0.177659	0.135516	0.0948936	0.0948936	0.056285	-0.0134522	0.0200782	-0.0134522	0.0955509	-0.0219044	-0.0219044	-0.0219044	0.0108818	0.0470077	0.209934	0.253316	0.340295	0.491967	0.491428	0.558305	0.582891	0.624283	0.60507	0.623985	0.582891	0.558305	0.499474	0.349984	0.221464	0.264862
0.00622085	0.00622085	0.00622085	-0.0263292	0.00622085	0.00622085	0.00622085	-0.0263292	-0.0560391	-0.0263292	-0.0263292	-0.0263292	-0.0263292	-0.0263292	-0.0263292	-0.0560391	-0.0560391	0.00622085	0.00622085	0.00622085	0.0414837	0.0414837	0.0414837	0.0792229	0.119089	0.119089	0.119089	0.0414837	0.0792229	0.0414837	0.00622085	0.0414837	0.0419483	0.00708412	-0.0255369	-0.034414	0.0319662	0.108944	0.236757	0.363718	0.440627	0.403268	0.402779	0.402289	0.402289	0.450036	0.413313	0.332881	0.246469	0.289524
0.146381	0.105837	0.0309496	0.0309496	-0.00271716	-0.00271716	-0.00271716	-0.00271716	-0.00271716	-0.00271716	-0.0335991	-0.0335991	-0.0335991	-0.0335991	-0.0335991	-0.0335991	-0.0335991	-0.00271716	-0.0697793	-0.0697793	-0.042051	-0.0119968	0.0208726	0.0564155	0.0564155	0.0564155	0.057176	0.02158	0.107476	0.107476	0.106656	0.0680033	0.031673	-0.0119968	0.0951887	0.219586	0.346752	0.387408	0.462602	0.414312	0.414312	0.414312	0.414312	0.462602	0.425381	0.386587	0.425381	0.386587	0.386587	0.505783
-0.0383885	-0.00586974	-0.00586974	-0.00586974	-0.00586974	-0.00527786	-0.00527786	-0.00527786	0.0300039	0.0300039	0.0300039	0.0300039	0.0677629	0.0677629	0.0300039	0.0293664	0.0293664	0.0287297	-0.00646079	-0.00646079	-0.00586974	-0.076334	-0.076334	-0.076334	-0.0475137	-0.015832	-0.015832	-0.015832	-0.015832	0.0948881	0.0941862	0.276657	0.39918	0.39918	0.437323	0.426633	0.523393	0.574121	0.595152	0.574121	0.613668	0.574121	0.462244	0.523881	0.450916	0.425999	0.348698	0.388428	0.425999	0.425999
0.00751752	-0.024343	-0.0537661	-0.0537661	-0.0533291	-0.0238594	0.00804622	0.0427242	0.0427242	-0.03246	-0.00137051	-0.00137051	-0.03246	-0.03246	-0.0329305	-0.0334002	-0.0334002	-0.0329305	-0.000853826	0.0805756	0.0432963	0.00857563	0.00857563	0.0805756	0.120089	0.120089	0.0805756	0.0799652	0.119446	0.203296	0.247222	0.24791	0.375835	0.416034	0.417256	0.455079	0.5506	0.522084	0.550163	0.5506	0.550163	0.599337	0.575935	0.442933	0.441762	0.477378	0.364161	0.441762	0.321705	0.235509
-0.0515337	-0.136799	-0.114493	-0.137159	-0.157191	-0.157191	-0.137159	-0.137159	-0.0890483	0.0632713	0.0632713	0.157425	0.115278	0.115278	0.115278	0.115278	0.074622	0.074622	-0.0431277	-0.0731057	-0.0431277	0.0252517	0.063932	0.104094	0.189494	0.190223	0.190223	0.190952	0.289675	0.371872	0.410101	0.278122	0.234288	0.234288	0.233557	0.232826	0.275956	0.358446	0.358446	0.275234	0.275234	0.476827	0.581798	0.559894	0.434068	0.397422	0.359121	0.31825	0.318953	0.399336
-0.0711771	-0.0711771	-0.0420379	-0.0711771	-0.0711771	-0.0711771	-0.0711771	0.0352166	0.0352166	0.0352166	-0.000302716	-0.000302716	-0.000302716	0.0352166	0.0352166	0.0352166	0.073197	0.0352166	0.073197	0.0352166	0.073197	0.0352166	-0.000302716	-0.0331147	-0.0331147	-0.0331147	-0.0630833	0.0352166	0.0359396	0.114084	0.114084	0.156661	0.244456	0.330492	0.410686	0.447726	0.481385	0.449099	0.513384	0.541756	0.567166	0.5889	0.540719	0.565312	0.564846	0.564379	0.564379	0.56391	0.510494	0.445659
0.312743	0.226477	0.269463	0.143845	0.00451343	-0.0482852	-0.0901267	-0.107481	-0.0902962	-0.0485025	-0.0485025	-0.0485025	-0.070699	-0.070699	-0.0485025	-0.0485025	-0.0235549	-0.0235549	-0.0235549	-0.0235549	-0.0235549	-0.0235549	-0.0235549	-0.0235549	-0.0485025	-0.0485025	-0.070699	-0.070699	-0.0902962	-0.122461	-0.107481	-0.0902962	-0.0902962	-0.0703136	-0.023068	0.0690633	0.105611	0.144211	0.270261	0.271058	0.39915	0.357634	0.39953	0.39877	0.313939	0.185559	0.185177	0.185177	0.0693854	0.0687413
-0.0689469	-0.0689469	-0.0383332	-0.0383332	-0.0383332	-0.00490285	-0.00490285	-0.00490285	-0.00490285	0.0323527	-0.00381291	0.0323527	-0.00381291	0.0323527	0.0323527	-0.00381291	0.0323527	0.0715119	0.0715119	0.0317678	0.0317678	-0.00435821	-0.00435821	-0.0378316	-0.0378316	-0.0378316	-0.0684901	-0.096686	-0.0689469	-0.0689469	-0.0383332	-0.104086	-0.0767219	-0.0758319	-0.0131345	0.0229133	0.100944	0.185404	0.185404	0.185404	0.142636	0.283854	0.240303	0.238952	0.238952	0.195033	0.152773	0.152773	0.110771	0.153439
-0.10468	-0.079146	-0.079146	-0.0796465	-0.127832	-0.127832	-0.147901	-0.147901	-0.165212	-0.0341942	-0.0641564	-0.0912339	-0.0641564	-0.0912339	-0.0641564	-0.00138278	0.0341428	0.112239	0.111477	0.207691	0.208495	0.2093	0.2093	0.210104	0.167061	0.0849972	0.0864774	0.0125236	0.0490731	0.0879603	0.0483714	0.169443	0.127235	0.126463	0.127235	0.126463	0.12492	0.208495	0.251811	0.294776	0.295567	0.166268	0.295567	0.252615	0.251811	0.251811	0.294776	0.336763	0.251811	0.165475
-0.0869646	-0.0585016	-0.0585016	0.0437054	0.0834133	0.0834133	-0.0266188	0.00755794	-0.0266188	-0.0266188	0.0549225	0.0174738	0.0945666	0.0174738	0.0542814	0.0542814	0.0542814	0.0168723	-0.0271633	-0.0271633	0.00696826	0.00696826	-0.0585016	-0.0869646	-0.112562	-0.13538	-0.13538	-0.13538	-0.018003	-0.0174456	-0.0496154	-0.0496154	-0.0174456	0.0555642	0.0562065	0.137363	0.137363	0.223237	0.0959165	0.136663	0.222518	0.222518	0.265703	0.178576	0.135264	0.0938923	0.177861	0.0938923	0.0938923	0.0549225
-0.106717	-0.0796833	-0.0796833	-0.0796833	-0.106717	-0.106717	-0.131115	-0.131115	-0.152566	-0.19219	-0.0719386	-0.0997455	-0.0997455	-0.0997455	-0.0997455	-0.0719386	-0.0412426	-0.00771648	-0.00740544	0.0392892	0.16201	0.333343	0.373292	0.41109	0.446386	0.478946	0.446386	0.508644	0.508392	0.535228	0.446083	0.332614	0.290945	0.248527	0.373292	0.333707	0.373639	0.292076	0.293207	0.293583	0.250834	0.294336	0.335889	0.375717	0.294336	0.335526	0.29396	0.251602	0.334799	0.29283
-0.0851114	-0.0851114	-0.0851114	-0.0851114	-0.0851114	-0.0851114	-0.0851114	-0.0228258	0.0124955	0.0509038	0.0509038	0.0509038	0.0509038	0.0909212	0.0909212	0.0909212	0.0909212	0.0135829	0.0135829	-0.0223216	-0.0223216	0.0130389	0.0135829	-0.0218168	0.0514825	0.133259	0.176121	0.218851	0.219495	0.262732	0.346281	0.305814	0.306434	0.386609	0.423952	0.423952	0.425003	0.490335	0.543833	0.518301	0.458592	0.517901	0.565621	0.517099	0.456645	0.456645	0.421312	0.303951	0.261458	0.261458
0.0497244	-0.0166694	-0.0166694	-0.0166694	-0.0166694	-0.0166694	0.0157168	0.0157168	0.0881626	0.0881626	0.12759	0.12759	0.0875067	0.00629323	-0.0247596	-0.0242527	-0.0247596	-0.0529435	-0.101208	-0.0534004	-0.0782754	-0.0782754	-0.0529435	-0.0161493	-0.0161493	-0.0166694	-0.0166694	0.0151484	0.0497244	0.0151484	0.0491111	0.00518456	-0.0257708	0.00518456	0.114041	0.114041	0.197544	0.241269	0.241269	0.198274	0.156124	0.298289	0.382101	0.382101	0.298289	0.298289	0.211273	0.168086	0.168086	0.168803
-0.000668863	-0.000668863	-0.000668863	-0.000668863	-0.0348884	-0.12604	-0.12604	-0.147699	-0.147699	-0.147699	-0.147699	-0.147699	-0.12604	-0.101315	-0.101315	-0.0348884	-0.00113345	0.0352573	0.0739989	0.156845	0.156845	0.156845	0.243143	0.242571	0.327324	0.367619	0.327869	0.286015	0.243143	0.243143	0.286015	0.286015	0.243143	0.286577	0.243714	0.286577	0.286577	0.328413	0.369697	0.287699	0.287699	0.3295	0.287699	0.201015	0.157974	0.115793	0.0745253	0.115243	0.0734728	0.114145
0.160326	0.159735	0.159735	0.0765618	0.0882	0.184154	0.141481	0.0490443	-0.0315668	-0.0220883	-0.0220883	-0.114876	-0.114876	-0.0896038	-0.0896038	-0.0896038	-0.114549	-0.10756	-0.0817899	-0.136741	-0.121302	0.00238581	0.0385549	0.0380359	0.0380359	0.0380359	0.0380359	0.0380359	0.0882	0.22741	0.240047	0.196743	0.196743	0.153835	0.240647	0.283694	0.325851	0.405262	0.476234	0.442595	0.442595	0.476234	0.507054	0.560072	0.534992	0.534992	0.560072	0.507054	0.506237	0.534254
-0.0761208	-0.0464504	-0.0464504	-0.0460184	0.0218416	0.0218416	0.0218416	0.0601695	0.0601695	0.100127	0.100127	0.0612521	0.0612521	0.100695	0.0228584	0.0228584	-0.0125088	-0.0455856	-0.0455856	-0.0455856	-0.0455856	-0.0464504	-0.0464504	-0.0761208	-0.0761208	-0.102909	-0.102909	-0.102909	-0.0464504	-0.0464504	-0.0139239	-0.0139239	-0.0139239	-0.0139239	0.0218416	0.141764	0.141764	0.22841	0.00190275	0.0383406	0.0771299	0.117872	0.160066	0.246434	0.330625	0.245234	0.370379	0.287559	0.464177	0.464177
-0.03427	0.000384871	0.000384871	0.038133	0.000884481	-0.0338075	-0.0338075	-0.0338075	-0.0338075	0.00138478	-0.0333443	0.000884481	0.038133	0.038133	0.0776141	0.0776141	0.0776141	0.0776141	0.0270185	0.0264948	-0.0100017	-0.0749198	-0.0438654	-0.0753304	-0.0753304	-0.0443157	-0.0753304	-0.01049	0.076492	0.160249	0.204055	0.204055	0.118311	0.162038	0.248494	0.291105	0.372102	0.291105	0.291105	0.248494	0.331923	0.44438	0.44438	0.475639	0.37103	0.289936	0.204055	0.247299	0.204055	0.118311
-0.0670633	-0.105051	-0.034381	0.00102272	0.0903534	0.0113138	0.0113138	0.0113138	-0.0243248	-0.0578192	-0.0243248	0.0228473	0.0228473	0.0228473	0.0228473	0.0620224	0.0620224	0.0620224	0.0223189	0.0228473	-0.0135454	-0.0135454	-0.0130497	-0.0474175	-0.0474175	-0.0790005	-0.0790005	-0.0790005	-0.0790005	-0.0478757	-0.0140403	0.103067	0.103067	0.146058	0.190423	0.276411	0.431176	0.564823	0.59973	0.626155	0.653554	0.64579	0.653454	0.660011	0.653153	0.636172	0.598881	0.452653	0.483208	0.333136
0.00700416	0.00700416	0.043138	0.0833145	0.0833145	0.0833145	0.0833145	0.0446968	0.0446968	0.0446968	0.0446968	0.0446968	0.00845742	-0.0264647	-0.0571079	-0.0571079	-0.0571079	-0.0571079	-0.0571079	-0.0571079	-0.0571079	-0.0567022	-0.0567022	-0.0567022	-0.0260193	-0.0260193	-0.0260193	-0.0260193	-0.0260193	-0.0260193	-0.0260193	0.00700416	-0.0357011	-0.00304469	-0.129308	-0.129308	-0.0815585	0.0113745	0.0483467	0.0877292	0.257738	0.258337	0.39448	0.301188	0.507626	0.561518	0.536379	0.476821	0.476367	0.441817
0.0185577	0.181302	0.0967066	0.0967066	0.0565814	0.181302	0.267704	0.267704	0.267704	0.267704	0.224596	0.0565814	-0.026876	-0.0880683	-0.0880683	-0.158625	-0.192902	-0.206795	-0.206795	-0.192902	-0.192902	-0.192902	-0.152825	-0.152543	-0.130944	-0.130944	-0.130944	-0.130944	-0.130944	-0.152543	-0.106621	-0.0794614	0.0195817	0.139643	0.139643	0.1825	0.225798	0.311725	0.311725	0.311725	0.226399	0.269485	0.1825	0.0972761	0.0972761	0.0571249	0.0190694	-0.0170035	0.0185577	0.0185577
-0.102856	-0.0756296	-0.0125647	-0.0455191	-0.0455191	-0.0455191	0.0230926	-0.0125647	-0.0455191	0.0350176	-0.0014555	-0.0352937	-0.0663215	-0.0352937	-0.0352937	-0.0014555	-0.0014555	0.0732842	0.0732842	0.0334497	0.0721793	0.112874	0.0721793	0.0334497	0.0334497	-0.00291889	-0.0675518	-0.120746	-0.120746	-0.0955785	-0.0675518	-0.0955785	-0.0952091	-0.0357442	-0.0014555	0.0738375	0.199887	0.328495	0.442561	0.475998	0.407376	0.443514	0.475998	0.395973	0.303665	0.261138	0.217932	0.131457	0.0129264	-0.0546004
-0.0887855	-0.0880277	-0.059253	-0.0276041	-0.088407	-0.0596722	-0.0596722	-0.0596722	-0.0276041	-0.0271447	-0.0266845	-0.0276041	-0.059253	-0.0276041	0.0438387	0.0438387	0.0842391	0.0842391	0.0836793	0.08312	0.0825612	0.0825612	0.123665	0.0433087	-0.0280628	-0.0596722	-0.0891632	-0.0891632	-0.0891632	-0.0605084	-0.0289779	0.00534009	-0.0289779	0.00534009	0.0820029	0.251944	0.376154	0.414398	0.482497	0.482497	0.482497	0.45007	0.45007	0.414905	0.336832	0.166101	0.0433087	-0.0285207	-0.114947	-0.137941
0.16053	0.0434666	0.0434666	0.00847603	0.00847603	0.00847603	0.00847603	0.0089367	-0.023659	-0.0524605	-0.0524605	0.0070985	0.00664083	0.0409838	0.0404894	0.0404894	0.0404894	0.0399956	0.00618391	0.00618391	-0.0253335	-0.0797456	-0.0797456	-0.102727	-0.102727	-0.102727	-0.102727	-0.102727	-0.0800829	-0.0543516	-0.0257502	-0.0621525	-0.00330476	0.105478	0.146059	0.0939957	0.175742	0.30496	0.347872	0.347872	0.348451	0.508494	0.50805	0.474756	0.474756	0.517235	0.484757	0.411828	0.399851	0.359407
-3.03051e-05	-3.03051e-05	-3.03051e-05	-3.03051e-05	-3.03051e-05	-0.0328425	-0.0628066	-0.0628066	-0.0628066	-0.0328425	-0.0324064	-0.0706203	0.0627007	0.0632354	0.0637707	0.0637707	0.0637707	0.0263667	0.0637707	0.0637707	0.0258645	0.0745729	-0.0620133	-0.0624103	-0.0898869	-0.0328425	-0.0328425	-3.03051e-05	-0.0328425	-0.0628066	-0.0628066	-0.0328425	0.0354947	0.000444607	-0.103704	-0.126421	-0.077836	-0.0486051	0.0169065	0.0174002	0.0174002	0.0541954	0.0178946	0.0541954	0.330327	0.330327	0.287527	0.328595	0.243246	0.242645
0.0894907	0.0516816	0.0158914	0.0158914	-0.0166611	-0.0166611	-0.0166611	-0.0166611	0.0516816	-0.0162286	-0.0162286	-0.0162286	-0.0162286	-0.0162286	-0.0162286	-0.0162286	-0.0162286	-0.0162286	-0.0463582	-0.0166611	-0.0166611	-0.0166611	0.0163628	0.0163628	0.0516816	0.0894907	0.129439	0.129439	0.0894907	0.0516816	0.0894907	0.129439	0.170482	0.213831	0.300857	0.384798	0.423898	0.526299	0.554825	0.580482	0.603653	0.641579	0.657055	0.670315	0.641117	0.623054	0.623054	0.579807	0.602755	0.579807
0.0162065	-0.0170314	-0.047435	-0.047435	-0.0470325	0.102612	0.0630776	0.0264191	-0.0165891	0.0166873	0.0166873	0.0166873	0.0166873	0.0166873	-0.0170314	-0.0749545	-0.0749545	-0.0749545	-0.00807494	-0.00807494	-0.00807494	-0.00762184	-0.00762184	0.0630776	0.102057	0.185244	0.228356	0.271649	0.228957	0.272847	0.357366	0.396882	0.435366	0.436385	0.471782	0.50489	0.561924	0.535064	0.626057	0.626057	0.607278	0.626057	0.642277	0.606442	0.560863	0.470835	0.434856	0.533094	0.396338	0.355658
-0.0787414	-0.107744	-0.0464065	-0.0459436	-0.0459436	-0.0778948	-0.0459436	0.026044	-0.0112268	0.026044	-0.0112268	0.026044	-0.0459436	-0.0464065	0.0649821	0.106254	0.106254	-0.0221205	-0.0221205	0.0143991	-0.0221205	-0.0221205	0.0527056	0.135696	0.0934798	0.178771	0.135696	0.191409	0.234655	0.191409	0.358406	0.358406	0.277297	0.192011	0.279634	0.193815	0.360549	0.494324	0.544349	0.565091	0.544349	0.565091	0.59927	0.613121	0.564278	0.56455	0.465183	0.32098	0.193214	0.0661059
0.0908941	0.0908941	0.131251	0.00672929	0.00672929	0.0908941	0.0908941	0.0525857	0.0525857	0.0525857	-0.0164986	-0.0468624	-0.0743419	-0.0378873	-0.0378873	-0.037473	-0.0658735	-0.0914074	-0.037473	-0.0370579	-0.0370579	-0.0370579	-0.0654984	-0.037473	-0.00619358	-0.00664745	0.0273935	0.0640519	0.0273935	0.0640519	0.103031	0.103587	0.230532	0.231133	0.317805	0.472756	0.535646	0.586616	0.586616	0.5863	0.607975	0.626788	0.562192	0.585985	0.461733	0.304227	0.217305	0.217305	0.217305	0.174357
0.199782	0.157722	0.117173	0.0424695	0.00897512	-0.0216946	0.00897512	-0.0963024	-0.074086	-0.074086	-0.0491145	-0.0491145	-0.0491145	-0.0491145	0.00942106	0.0429537	0.00942106	0.00897512	0.00897512	0.00897512	-0.0216946	-0.0216946	-0.0216946	-0.0216946	-0.0744133	-0.0965924	-0.0744133	-0.0494808	-0.0744133	-0.0744133	-0.0494808	-0.0212884	0.0434386	0.118274	0.159447	0.160023	0.245784	0.246385	0.333196	0.333196	0.376222	0.334374	0.291489	0.292088	0.376222	0.32135	0.23437	0.23377	0.190917	0.190917
-0.105901	-0.105901	-0.0732062	0.0521361	0.107274	0.289321	0.205668	0.205668	0.205668	0.0642774	-0.0159593	-0.0159593	-0.0871636	-0.118681	-0.119098	-0.173431	-0.173093	-0.180081	-0.127336	-0.127336	-0.0966535	-0.0269772	0.0115793	0.181113	0.224074	0.224074	0.224074	0.317942	0.224665	0.356197	0.318481	0.237038	0.19431	0.0237836	0.0237836	-0.105467	-0.105901	-0.105901	-0.06363	-0.06363	-0.0274962	-0.0274962	0.0110297	0.0110297	0.0110297	0.205072	0.247566	0.161878	0.106084	0.0636972
0.0934336	0.0218013	0.0213406	0.0213406	-0.0107944	-0.0112142	-0.0112142	-0.0399756	-0.0658645	-0.0403546	-0.0403546	-0.0403546	-0.0116332	-0.0403546	-0.0403546	-0.0662041	-0.0403546	-0.0116332	0.0913107	0.0538484	0.0538484	0.0538484	0.0199631	0.0199631	0.0199631	0.0199631	-0.0116332	-0.0403546	-0.089261	-0.089261	-0.0662041	-0.0116332	0.0199631	0.131112	0.215272	0.259055	0.38652	0.463927	0.561284	0.587865	0.587865	0.587865	0.552986	0.552585	0.604332	0.579318	0.488103	0.319014	0.275298	0.318419
-0.00193077	-0.0353595	-0.0353595	-0.0349283	-0.0645986	-0.0642066	-0.0638137	-0.0638137	-0.0638137	-0.0906813	-0.0906813	-0.0906813	-0.0638137	-0.0638137	-0.0336299	-0.0340635	-0.0344962	-0.00193077	0.111082	0.111082	0.111082	0.152699	0.152699	0.194854	0.0981177	0.0981177	0.0981177	0.0981177	0.0218032	-0.0126398	-0.0126398	-0.0443019	0.0222995	-0.0121808	0.0328563	0.0706114	0.0706114	-0.0438824	-0.105705	-0.0525904	-0.0217218	-0.0217218	-0.0809444	-0.0809444	-0.0809444	-0.0809444	-0.106033	-0.0438824	-0.00240172	-0.0645986
0.0997599	0.0234245	0.0234245	0.0609904	0.0609904	0.0609904	0.0609904	0.0239218	0.0239218	0.0239218	-0.0431257	-0.0431257	-0.0431257	-0.0435447	-0.0435447	-0.0119484	-0.0119484	-0.0119484	-0.0119484	-0.0119484	-0.0435447	-0.0435447	-0.0119484	-0.0435447	-0.0435447	-0.0722662	-0.0435447	-0.0435447	-0.0435447	-0.0119484	0.0593992	0.0593992	-0.0518154	-0.0201169	0.0504482	0.0504482	0.0891873	0.216911	0.303684	0.303684	0.217512	0.304272	0.434535	0.468523	0.50034	0.580026	0.601057	0.555253	0.49862	0.46618
0.0478158	0.086403	0.086403	0.0478158	0.0478158	-0.0219338	-0.0526565	-0.0526565	-0.053063	-0.0534686	-0.0534686	-0.0228255	-0.0228255	-0.02238	-0.02238	-0.02238	-0.02238	-0.02238	-0.02238	0.0111271	0.0111271	-0.053063	0.0111271	0.0853031	0.0853031	0.0853031	0.086403	0.126984	0.126984	0.086403	0.169068	0.212078	0.126984	0.126984	0.16966	0.257187	0.299529	0.299529	0.456166	0.547744	0.547744	0.547744	0.572396	0.547744	0.547382	0.546655	0.518633	0.546291	0.454721	0.418159
0.110422	0.110422	0.0711216	0.0711216	0.110422	0.0705912	0.0330942	-0.0328826	-0.0328826	-0.0328826	-0.00128625	-0.00128625	-0.00128625	-0.00128625	-0.0328826	-0.0328826	-0.0328826	-0.0324636	-0.0324636	-0.0324636	-0.061225	-0.061225	-0.061225	-0.061225	-0.0324636	-0.0324636	-0.000827826	-0.00128625	-0.00128625	0.0700614	0.193427	0.237204	0.323758	0.36527	0.405598	0.511002	0.479651	0.541198	0.612538	0.568007	0.511857	0.479651	0.407208	0.407208	0.325514	0.23961	0.281664	0.281664	0.152145	0.152727
-0.0348512	-0.0634705	-0.0634705	-0.0634705	-0.0634705	-0.0896363	-0.0634705	-0.0344283	-0.0344283	-0.0344283	0.0321633	0.0316639	0.0688678	-0.0121193	-0.0116678	0.0588134	0.0222591	0.0222591	0.0222591	0.0588134	0.0222591	0.0222591	-0.0116678	0.0694007	0.149562	0.108311	0.108311	0.0688678	0.0688678	0.108311	0.0688678	0.108311	0.108311	0.149562	0.0694007	0.0321633	0.0321633	0.0699342	0.0699342	0.109434	0.236502	0.193881	0.237104	0.280337	0.363744	0.363744	0.363744	0.321772	0.321772	0.235901
0.100575	0.0614782	0.0253209	0.100025	0.0614782	0.0614782	0.0994751	0.100025	0.0253209	0.0253209	-0.00817353	-0.00817353	-0.00817353	-0.0666294	-0.0666294	-0.0666294	-0.0915619	-0.0918884	-0.0918884	-0.0918884	-0.0388432	-0.00772759	-0.00772759	-0.00728089	-0.00728089	-0.00728089	-0.00728089	0.02629	0.02629	0.0625177	-0.00772759	-0.0388432	-0.0666294	-0.0983113	-0.0738405	-0.0464584	-0.0464584	-0.0464584	0.0162117	-0.0165482	0.0166864	0.0527101	0.0532222	0.228635	0.228035	0.271342	0.314278	0.35679	0.314868	0.314868
0.0372595	0.0740783	0.0740783	0.0372595	0.0372595	0.0372595	0.036766	0.0362732	0.0836611	0.177018	0.219882	-0.0654435	-0.0378175	-0.0654435	-0.0902196	-0.0902196	-0.11225	-0.11225	-0.11225	-0.11225	-0.131689	0.0569054	0.0212478	0.0212478	-0.0203641	0.0118101	0.0122766	0.0127438	0.0127438	0.0127438	0.0127438	0.0477445	0.125548	0.210291	0.265584	0.265584	0.308049	0.349668	0.390437	0.465738	0.499581	0.499581	0.428737	0.348513	0.389329	0.348513	0.306269	0.306269	0.263181	0.177018
0.0558761	0.0558761	0.0558761	0.0558761	0.0204846	0.0204846	0.0563859	0.0204846	0.0195395	0.0190681	0.0190681	-0.0134844	-0.0134844	-0.0134844	-0.0134844	-0.0431814	-0.0435732	-0.0435732	-0.0435732	-0.0139162	-0.0139162	-0.0776229	-0.0516813	-0.0228664	0.00882202	0.00882202	-0.0516813	-0.0516813	-0.0516813	-0.0516813	-0.0516813	0.0185974	0.0543504	0.174246	0.174833	0.304629	0.346987	0.427075	0.498073	0.583659	0.606531	0.62676	0.583322	0.462888	0.462392	0.42496	0.385743	0.385743	0.385743	0.302248
-0.0407744	-0.0793333	-0.0499035	-0.0499035	-0.0499035	-0.0176118	0.0174258	0.0549845	0.00742572	0.00742572	-0.0268667	0.055522	0.0179305	0.0179305	0.055522	0.0952902	0.0952902	0.0179305	0.0281363	0.0663715	0.0281363	-0.0407744	-0.0407744	-0.071045	-0.0984314	-0.122974	-0.144782	-0.144782	-0.144782	-0.144782	-0.144782	-0.144782	-0.0984314	-0.071045	-0.00718591	0.107813	0.150323	0.194457	0.195057	0.238366	0.323454	0.402611	0.36403	0.323454	0.322879	0.194457	0.195057	0.193857	0.236564	0.236564
0.127239	0.127239	0.0481257	0.0481257	0.0877833	0.0883346	0.128389	0.012441	-0.0206574	-0.0514198	-0.051827	-0.051827	-0.0206574	0.0129262	-0.0215505	-0.021996	-0.0522335	-0.0522335	-0.0803987	-0.021996	-0.0526391	-0.0526391	-0.0224406	-0.053044	-0.053044	-0.0526391	-0.0807637	-0.0807637	-0.0224406	-0.0807637	-0.053044	-0.0224406	-0.021996	0.0866823	0.169305	0.212307	0.255616	0.341164	0.382157	0.421059	0.383252	0.342883	0.257416	0.213508	0.213508	0.256216	0.299177	0.199701	0.156322	0.155735
0.088229	0.015819	0.0502555	0.088229	0.0407839	0.00659188	0.00659188	0.116677	0.157661	0.157661	0.116677	0.0775799	0.00659188	-0.0537028	-0.0167951	0.015353	-0.0796512	-0.122596	-0.122596	-0.102443	-0.102443	-0.102443	-0.0796512	-0.0540779	-0.1083	-0.163604	-0.127751	-0.144799	-0.127751	-0.144799	-0.144799	-0.144578	-0.144578	-0.108012	0.00659188	0.12846	0.169902	0.299003	0.341526	0.382765	0.422192	0.382203	0.382203	0.255197	0.29781	0.156502	0.156502	0.076526	-0.0256372	-0.0256372
-0.114973	-0.0901611	-0.0312788	-0.0312788	0.00241999	0.0382443	0.117578	0.0769233	0.0392868	0.0408554	0.0413795	0.0413795	-0.0285763	-0.0285763	-0.0290286	-0.0959948	-0.120511	-0.120511	-0.0698337	-0.00674262	0.0659582	0.0659582	0.0654153	0.106109	0.0659582	0.160304	0.118153	0.160304	0.0774746	0.000964465	-0.0633829	-0.0633829	0.0372044	0.0752726	0.200946	0.200946	0.287212	0.244253	0.244253	0.408055	0.477393	0.535511	0.477393	0.408055	0.287212	0.244253	0.244853	0.287804	0.370189	0.202146
0.0209531	0.0209531	0.0571457	-0.0125796	-0.0121329	-0.042882	-0.043289	-0.043289	-0.0436952	-0.0130255	-0.0125796	0.0209531	-0.0125796	-0.0125796	-0.0130255	-0.0130255	0.0204689	0.0204689	0.0204689	-0.0130255	0.0199855	-0.0134707	-0.0134707	0.0566263	0.0566263	0.136296	0.136296	0.136296	0.136296	0.221381	0.221981	0.26529	0.350793	0.390648	0.42956	0.350793	0.391743	0.465989	0.465989	0.465989	0.465509	0.498777	0.556401	0.556401	0.580818	0.602564	0.580166	0.555307	0.580166	0.528001
-0.0398783	-0.0398783	-0.0700893	-0.0398783	-0.0403124	0.0271645	0.0649736	0.104922	0.104922	0.146552	0.145965	0.145965	0.104355	0.103789	0.103789	0.0261494	-0.00909642	-0.04161	-0.071267	-0.0980419	-0.0980419	-0.121991	-0.121991	-0.143236	-0.143236	-0.143236	-0.121678	-0.0976898	-0.0708752	-0.0411782	-0.0411782	0.0649736	0.10549	0.27634	0.399909	0.531059	0.502613	0.556973	0.579732	0.579732	0.617521	0.556638	0.556302	0.502198	0.398853	0.275745	0.27515	0.188117	0.103789	0.0638937
-0.0379724	-0.0379724	-0.00445251	-0.00445251	-0.00493645	-0.00493645	-0.00493645	0.0306906	-0.00493645	-0.0384181	-0.0379724	0.0322482	0.0322482	0.0708455	0.0322482	0.0322482	0.0708455	0.0322482	0.0317283	0.0317283	0.0312091	-0.0694797	-0.038863	-0.0694797	-0.0694797	-0.0694797	-0.0972127	-0.0694797	-0.038863	-0.038863	-0.0384181	-0.00493645	-0.0690745	-0.0690745	-0.0384181	0.0317283	0.0317283	-0.00445251	-0.0459174	0.0224435	-0.0130929	-0.0126171	-0.0126171	0.0229554	0.0229554	-0.0459174	0.0229554	0.101122	0.153524	0.0708455
0.0175385	0.0180272	-0.0158236	-0.0162744	-0.0167244	-0.0171737	-0.0171737	-0.0480957	-0.0476861	-0.0476861	-0.0167244	-0.026491	-0.026491	0.00643755	0.00691393	0.0425833	0.0425833	0.0425833	0.0420709	0.0420709	0.00643755	0.0165632	0.0529434	0.0165632	-0.056972	-0.056972	0.00596191	0.00596191	0.00596191	0.0415592	0.0415592	0.0415592	0.00596191	0.0420709	0.26151	0.206188	0.25009	0.376683	0.41599	0.417033	0.417033	0.517898	0.545877	0.545509	0.366099	0.377236	0.293755	0.0704205	0.0698841	0.0693482
0.0519939	0.133863	0.176695	0.133863	0.176695	0.176695	0.133863	0.0921104	0.0139808	0.0139808	0.0139808	-0.0544063	-0.111504	-0.111504	-0.0840002	-0.111147	-0.0840002	-0.0539697	-0.0539697	-0.118529	-0.118529	-0.063029	-0.0309729	0.00384279	-0.126004	-0.126004	-0.126004	-0.148671	-0.148671	-0.118874	-0.118874	-0.142337	-0.163122	-0.181402	-0.111504	-0.0210929	0.0530811	0.13504	0.13504	0.13504	0.221192	0.177894	0.386826	0.488405	0.488405	0.457293	0.386302	0.386302	0.386302	0.386302
0.102268	0.18582	0.14338	0.14338	0.18582	0.18582	0.14338	0.102268	-0.00838935	-0.040012	-0.040012	-0.0946357	-0.117718	-0.117416	-0.137877	-0.137877	-0.0942956	-0.0683805	-0.0683805	-0.0395924	-0.0395924	-0.0395924	-0.0395924	-0.040012	-0.06876	-0.101654	-0.143628	-0.16089	-0.143628	-0.143628	-0.123945	-0.04829	-0.04829	-0.017013	0.0535275	0.187607	0.31674	0.398548	0.436111	0.471153	0.532885	0.435606	0.471153	0.39801	0.470217	0.470217	0.345715	0.161516	0.161516	0.161516
0.0949314	0.0561716	0.0556496	-0.0233192	-0.022442	-0.0799383	-0.104403	-0.104082	-0.104082	-0.104403	-0.0799383	-0.0526322	-0.022442	0.0566942	0.0556496	0.0556496	0.019281	0.0551282	0.0938275	0.0556496	0.019281	0.019281	-0.0144431	0.019281	0.0556496	0.0943792	0.135074	0.0556496	-0.0453519	-0.0148914	0.0187946	-0.112253	-0.000730928	-0.0328263	-0.000730928	-0.000730928	-0.0328263	0.0341218	0.0715148	0.111117	0.11168	0.348982	0.306506	0.294063	0.294063	0.250967	0.195093	0.111117	0.0720499	-0.00026598
[truncated: 15 more columns]

[truncated: 1 more sheets: A345.Phenomenology.conditions.p]
