# Supplementary material for: Single-neuron correlates of visual consciousness in human lateral occipital complex
Source: Nat Commun. 2025 Dec 15;16:11008. doi: 10.1038/s41467-025-67077-w (PMC12705761; doi:10.1038/s41467-025-67077-w)
Supplement: Supplementary file 4 — Source Data [file 41467_2025_67077_MOESM4_ESM.zip › SourceData/Figure7B.xlsx]

## Sheet: boundaries
-0.375
-0.325
-0.275
-0.225
-0.175
-0.125
-0.075
-0.025
0.025
0.075
0.125
0.175
0.225
0.275
0.325
0.375
0.425
0.475

## Sheet: FaceDominantEye.values
0.00191769
0.00236023
0.00427792
0.015194
0.0295029
0.0623986
0.125387
0.188228
0.12406
0.101637
0.0724296
0.0635787
0.0482372
0.0376162
0.0305355
0.0269951
0.0219796
0.0181443

## Sheet: FaceDominantEye.fit_line
0.00101428
0.00100725
0.00100203
0.00100042
0.00100423
0.00101526
0.00103532
0.00106621
0.00110975
0.00116773
0.00124196
0.00133428
0.00144753
0.0015856
0.00175244
0.00195199
0.0021882
0.00246502
0.00278641
0.0031563
0.00357864
0.00405739
0.00459654
0.00520034
0.00587314
0.00661924
0.00744299
0.00834872
0.00934074
0.0104234
0.011601
0.0128779
0.0142585
0.0157483
0.0173547
0.019085
0.0209466
0.0229468
0.025093
0.0273926
0.0298529
0.0324813
0.0352851
0.0382703
0.0414349
0.0447739
0.0482826
0.0519559
0.0557891
0.0597773
0.0639155
0.068199
0.0726228
0.0771818
0.0818609
0.0866301
0.0914582
0.096314
0.101166
0.105984
0.110736
0.115391
0.119918
0.124285
0.128462
0.132418
0.136122
0.139544
0.142654
0.14542
0.147813
0.149802
0.151356
0.152445
0.153039
0.153132
0.15276
0.151963
0.150781
0.149254
0.147423
0.145326
0.143006
0.1405
0.137851
0.135095
0.132255
0.129344
0.126377
0.123367
0.120328
0.117274
0.114218
0.111175
0.108158
0.105181
0.102255
0.0993868
0.0965807
0.0938425
0.0911775
0.088591
0.0860883
0.0836749
0.081356
0.0791369
0.0770223
0.0750096
0.0730921
0.071263
0.0695153
0.0678425
0.0662375
0.0646937
0.0632042
0.0617622
0.0603609
0.0589951
0.0576634
0.0563649
0.0550988
0.0538642
0.0526602
0.0514859
0.0503406
0.0492233
0.0481332
0.0470694
0.0460317
0.0450202
0.0440349
0.0430761
0.0421437
0.0412378
0.0403587
0.0395063
0.0386808
0.0378823
0.0371107
0.0363655
0.035646
0.0349517
0.0342819
0.033636
0.0330135
0.0324136
0.0318357
0.0312794
0.0307438
0.0302278
0.0297297
0.029248
0.0287808
0.0283267
0.0278838
0.0274507
0.0270255
0.0266067
0.0261925
0.0257817
0.0253739
0.024969
0.024567
0.0241677
0.0237709
0.0233767
0.0229849
0.0225954
0.0222082
0.021823
0.0214398
0.0210583
0.0206784
0.0202999
0.0199225
0.0195461
0.0191705
0.0187955
0.0184209
0.0180465

## Sheet: FaceNonDominantEye.values
0.000239263
0.00275153
0.0107668
0.0258404
0.0581409
0.0823065
0.161742
0.215337
0.138773
0.0813494
0.0595765
0.0448618
0.0306257
0.0265582
0.0179447
0.0138773
0.0102883
0.00777605

## Sheet: FaceNonDominantEye.fit_line
-0.00151317
-0.00120121
-0.000885746
-0.000563279
-0.000230304
0.000116682
0.000481181
0.000866696
0.00127673
0.00171479
0.00218437
0.00268899
0.00323244
0.00381881
0.00445223
0.0051368
0.00587663
0.00667583
0.00753853
0.00846881
0.00947081
0.0105486
0.0117064
0.0129485
0.0142794
0.0157034
0.017225
0.0188486
0.0205786
0.0224195
0.0243756
0.0264513
0.0286511
0.0309776
0.0334318
0.0360142
0.0387254
0.0415661
0.0445369
0.0476385
0.0508716
0.0542366
0.0577344
0.0613655
0.0651305
0.0690301
0.0730648
0.0772354
0.0815423
0.0859862
0.0905677
0.0952875
0.100146
0.105144
0.110265
0.11547
0.120717
0.125964
0.131171
0.136296
0.141298
0.146134
0.150763
0.155145
0.159237
0.163009
0.166429
0.169469
0.172097
0.174285
0.176003
0.177221
0.177908
0.178036
0.177575
0.176522
0.174916
0.172804
0.170231
0.167242
0.163882
0.160197
0.156232
0.152032
0.147642
0.143108
0.138462
0.133736
0.128958
0.124159
0.119367
0.114613
0.109927
0.105337
0.100874
0.0965679
0.0924374
0.0884827
0.0847009
0.0810893
0.0776452
0.074366
0.0712488
0.0682909
0.0654896
0.0628422
0.0603456
0.0579938
0.0557792
0.0536938
0.0517301
0.0498801
0.0481362
0.0464906
0.0449355
0.0434632
0.042066
0.0407373
0.0394742
0.0382739
0.0371338
0.0360513
0.0350237
0.0340482
0.0331224
0.0322435
0.0314089
0.0306158
0.0298611
0.029141
0.028452
0.0277903
0.0271523
0.0265344
0.025933
0.0253443
0.0247647
0.0241906
0.0236193
0.0230514
0.0224877
0.0219293
0.0213769
0.0208317
0.0202945
0.0197663
0.019248
0.0187406
0.018245
0.0177615
0.0172898
0.0168298
0.0163811
0.0159435
0.0155169
0.015101
0.0146955
0.0143003
0.013915
0.0135394
0.0131733
0.0128162
0.0124678
0.0121277
0.0117956
0.0114711
0.0111539
0.0108436
0.0105399
0.0102424
0.00995065
0.00966406
0.00938207
0.0091041
0.00882958
0.00855794
0.00828859
0.00802096
0.00775448
0.00748858
