# Supplementary material for: Single-neuron correlates of visual consciousness in human lateral occipital complex
Source: Nat Commun. 2025 Dec 15;16:11008. doi: 10.1038/s41467-025-67077-w (PMC12705761; doi:10.1038/s41467-025-67077-w)
Supplement: Supplementary file 4 — Source Data [file 41467_2025_67077_MOESM4_ESM.zip › SourceData/FigureS2A.xlsx]

## Sheet: A1.dprime_matrix
			-0.207999
			0.0935827		-0.74535			1.06049
0.519993		0.581057	0.358659			-0.565014	-0.827761	-0.565014
-0.266808		1.17849	-0.203388				-0.115727	-0.764494
-0.041096	0.880315		0.151567	0.226444		0.226444
	0.529075		0.145441		-0.401445	0.0444083	0.479175
			1.68244	-0.00281578	0.893373	0.0877679		-0.965867
			3.62329	1.77106	1.20411	-0.565014	-0.30229	-0.565014
	0.452657	0.0666091	0.301958	1.54138	-0.527327		0.485363	0.297709
	-0.799725	0.886197	-0.162365	0.226444	-0.471769	0.0877679	-0.187775	0.173719

## Sheet: A1.dprime_vector
1.06049
0.00859368
-0.187775
0.485363
-0.30229
0.00859368
0.479175
0.00859368
-0.00681146
-0.00629985
-0.115727
0.173719
-0.827761
0.297709
-0.0323979
-0.0195059
-0.965867
-0.0646534
-0.00378406
0.221593
0.00821621
0.426949
-0.764494
0.0877679
-0.565014
0.226444
0.0444083
1.54138
-0.470611
1.77106
0.00821621
-0.00281578
-0.00585087
-0.00844203
-0.0329323
-0.271697
-0.348957
-0.471769
0.0241103
-0.527327
-0.178477
1.20411
0.37817
0.893373
-0.162365
-0.401445
0.301958
0.439458
3.62329
0.508053
1.68244
0.00821621
0.145441
-0.74535
0.151567
0.022701
-0.203388
-0.461767
0.358659
0.529075
0.0935827
0.880315
-0.207999
0.278405
0.886197
0.0666091
-0.214989
-0.0523969
-0.0454247
-0.00990494
0.23075
0.351479
0.0946418
0.105111
-0.190557
1.17849
0.451949
0.581057
-0.041096
-0.00585087
-0.266808
0.459182
0.519993
-0.799725
-0.393516
0.452657

## Sheet: A1.dprime_vector_pval
0.022
0.9232
1
1
0.591
1
0.1887
1
0.4008
0.9224
1
1
0.1734
0.9212
0.9846
1
0.8227
0.6465
0.1166
0.4058
0.6915
1
0.8359
0.0105
0.8618
0.9915
0.5245
0.9164
0.2314
0.0458
0.8131
0.2464
0.5711
0.9013
0
0.1865
0
0.9222
0.995
1
0.8941
0.6817
0.4513
1
0.3192
0.2934
0.9441
0.2243
0.6052
0.0033
0.3205
0.0112
0.7365
0.2561
0.4619
0.2188
0
0.1465
0
0.9179
0.7032
0.0474
0.6724
0.7918
1
0.574
0.2745
0.3886
0.1299
0.8059
0.0148
0.6141
0.424
0.071
1
0.8831
0.5619
0.8895
0.5521
0.9779
0.5002
0.3023
0.7857
0.7578
0.5901
0.0048
0.1956
0.1272
0.9037
1
0.4708
0.2502
0.1808
0.0675
0.2593
0.3165

## Sheet: A1.Responsive_Channels_Plotted
1
5
7
9
13
17
18
19
20
24
25
29
30
31
32
33
34
35
37
39
43
46
48
50
52
53
54
55
57
59
61
62
63
66
68
69
70
71
72
74
76
86
88
89
91
92
93
94
96

## Sheet: A2.dprime_matrix
	1.8112	1.91068	0.439587	4.79992	4.64755	4.70497	-0.607594	-2.33391
1.45951	2.13259	1.48913	0.0259566	4.42327	4.0817	4.97738	-0.600516		-0.0252175
0.849423	1.01227	0.50862	-0.0888854	2.66804	4.62609	5.24306	1.9035	-0.311565
0.596977	1.78828	0.302372	-0.572915	1.34168	1.06496	4.91217	0.675705	0.761573	-0.735363
-0.861875	-0.622898		3.14396	0.590091	3.04011	2.36099	0.997895	3.03039	3.24101
0.0411313	-2.90102	-0.088193	2.02163	0.663861	0.653331	0.540359	0.546177	0.722742	1.64391
1.54815	-1.2491	-2.5109	-0.17166	0.718494	0.435224	0.23172	0.605649	0.637444	0.867456
0.455174	0.134617	-3.3028	0.539032		0.126153	-0.52906	-0.0327339	1.79654	5.22033
0.760324	-0.0172575	-0.322785	-0.37335	0.468485	1.59477	-2.6922	0.609564	0.98823	3.16566
	0.359804	-0.062879	2.2917	4.56018	5.20578	-1.11052	-1.33139	0.786072

## Sheet: A2.dprime_vector
-0.22853
3.16566
-2.33391
5.22033
-1.33139
0.867456
0.609564
1.64391
-0.0327339
3.24101
0.605649
-0.735363
0.546177
0.767545
0.997895
-0.0252175
0.675705
0.786072
1.9035
0.98823
-0.600516
1.79654
-0.607594
0.637444
-1.11052
0.722742
-2.6922
3.03039
-0.52906
0.761573
0.23172
-0.311565
4.56018
0.540359
0.468485
2.36099
0.657869
4.91217
0.718494
5.24306
0.663861
4.97738
0.590091
4.70497
1.34168
5.20578
2.66804
1.59477
4.42327
0.126153
4.79992
0.435224
2.2917
0.653331
-0.37335
3.04011
0.539032
1.06496
-0.17166
4.62609
2.02163
4.0817
3.14396
4.64755
0.134617
-0.572915
-1.2491
-0.0888854
-2.90102
0.0259566
-0.622898
0.439587
1.78828
-0.062879
1.01227
-0.322785
2.13259
-3.3028
1.8112
-2.5109
0.760324
-0.088193
0.455174
-0.266384
1.54815
0.302372
0.0411313
0.50862
-0.861875
1.48913
0.596977
1.91068
0.849423
0.359804
1.45951
-0.0172575

## Sheet: A2.dprime_vector_pval
0.5143
0
0
0
0.0093
0.2062
0.2515
0.0191
0.9576
0
0.0989
0.1589
0.0994
0.0565
0.0078
0.9466
0.0879
0.0884
0.0001
0.0656
0.1113
0.0016
0.1504
0.2413
0.041
0.0203
0
0
0.0942
0.1386
0.4769
0.4753
0
0.0812
0.329
0
0.0198
0
0.0333
0
0.0514
0
0.1056
0
0.0282
0
0
0.0009
0
0.6723
0
0.2047
0
0.0487
0.4751
0
0.0772
0.1235
0.5631
0
0.0001
0
0
0
0.6905
0.0767
0
0.7785
0
0.944
0.2015
0.266
0.0035
0.879
0.0944
0.3271
0.0001
0
0
0
0.0281
0.8083
0.3169
0.3478
0.0004
0.3493
0.9057
0.2216
0.0514
0.0087
0.386
0
0.2526
0.2491
0.0004
0.961

## Sheet: A2.Responsive_Channels_Plotted
2
3
4
5
6
7
8
9
10
11
12
13
15
16
17
18
19
20
21
22
23
24
25
26
27
28
29
30
31
32
33
34
35
36
38
39
40
41
42
43
44
45
46
47
48
49
50
51
52
53
54
55
56
57
58
59
60
61
62
63
64
65
66
67
68
69
70
71
72
73
74
75
76
77
78
79
80
81
82
83
85
86
87
88
89
90
91
92
93
94
95
96

## Sheet: A3.dprime_matrix
	0.584749				1.76898			3.1457
2.80919				1.00913	0.392924		1.35216	2.72956	1.26859
1.42343	4.99372					0.891229	1.52944	3.07683
1.96781	2.64786	1.89154						2.03268	2.54409
2.83309	9.48716						2.13093	7.65521	4.7976
7.2851	5.20507		1.68277		1.9436		4.10937	2.57618	4.67337
6.85086	6.20098	2.69943				0.685252		3.05345	0.781397
2.13912	1.64361	1.78863	2.1047	3.25372	2.76985		-0.628403
4.76908	0.973566			4.84856			0.688108		1.95902
	2.41446	3.19494	0.396361	5.4254	1.83797	0.844634		3.55362

## Sheet: A3.dprime_vector
2.72956
1.95902
3.1457
0.681051
0.588259
0.781397
0.688108
4.67337
-0.628403
4.7976
1.78245
2.54409
4.10937
-0.443047
2.13093
1.26859
0.39168
3.55362
1.52944
0.917736
1.35216
1.15881
0.4558
3.05345
0.844634
2.57618
0.791384
7.65521
-0.377672
2.03268
0.685252
3.07683
5.4254
1.6135
4.84856
0.936388
3.25372
0.942054
0.195498
0.891229
0.950555
0.224329
0.183556
0.0308469
-0.296438
1.83797
0.213434
-0.220714
1.00913
2.76985
-0.241032
-0.366735
0.396361
1.9436
0.749315
0.789179
2.1047
0.257894
-0.375942
0.106178
1.68277
0.392924
-0.246436
1.76898
1.64361
-0.41154
6.20098
0.101377
5.20507
0.534529
9.48716
-0.197609
2.64786
3.19494
4.99372
0.91867
0.298785
1.78863
0.584749
2.69943
4.76908
0.266068
2.13912
0.0398593
6.85086
1.89154
7.2851
-0.133588
2.83309
0.458655
1.96781
1.44762
1.42343
2.41446
2.80919
0.973566

[truncated: 10 more sheets: A3.dprime_vector_pval, A3.Responsive_Channels_Plotted, A4.dprime_matrix, A4.dprime_vector, A4.dprime_vector_pval, A4.Responsive_Channels_Plotted, A5.dprime_matrix, A5.dprime_vector, A5.dprime_vector_pval, A5.Responsive_Channels_Plotted]
