# Supplementary material for: Single-neuron correlates of visual consciousness in human lateral occipital complex
Source: Nat Commun. 2025 Dec 15;16:11008. doi: 10.1038/s41467-025-67077-w (PMC12705761; doi:10.1038/s41467-025-67077-w)
Supplement: Supplementary file 4 — Source Data [file 41467_2025_67077_MOESM4_ESM.zip › SourceData/FigureS2B.xlsx]

## Sheet: A1
-0.0333596	-0.136314	0.452627	-0.186822	-0.0759803	0.237863	0.111662	-0.0245033	0.0124439	0.0629522	-0.606802	-0.0687846	-0.243696	-0.397573	0.128267	-0.293927	0.057417	-0.406429	0.247827	-0.381106	-0.220448	-0.278014	-0.604035	-0.252552	-0.508276	-0.444068	-0.662569	-0.735218	-0.675023	-0.310118	-0.614551	-0.282719	-0.403523	0.300964	0.345245	-0.168417	-0.265836	-0.465102	0.533441	0.550046	-0.278014	0.531227	0.0374905	0.331269	-0.101996	0.202438	0.134909	0.33376	0.222918	0.0275272
-0.569031	-0.494872	0.373839	-0.0525711	-0.307623	-0.44614	-0.00754644	-0.308417	0.269223	-0.253328	-0.287229	-0.14315	0.206453	-0.119843	-0.437665	-0.586511	-0.331724	-1.00339	-0.591278	-0.538838	-0.403764	0.617502	-0.305239	0.0623742	0.246711	0.0835623	-0.600813	-0.249091	-0.479246	0.0761465	-0.187645	-0.155068	-0.150301	0.734037	-0.433427	-0.314774	-0.246972	0.655641	-0.0244969	-0.0520414	-0.350793	-0.217309	0.231879	-0.207509	0.111107	0.0305921	-0.17917	0.216782	-0.293321	-0.263922
-0.154996	-0.561036	-0.445024	-0.16849	-0.250061	0.43473	-0.407965	-0.606152	0.290118	-0.269396	-0.0438178	-0.638377	-0.341903	-0.101824	-0.337069	0.427882	-0.406354	-0.332235	-0.436767	-0.523775	0.483068	-0.113102	-0.153988	-0.114714	-0.159829	-0.146939	-0.0434149	-0.457915	-0.565467	0.188608	0.126977	-0.338882	-0.177553	0.326775	0.151146	0.466955	-0.0325389	-0.00353597	0.413783	-0.0341501	-0.101824	-0.598095	0.173704	-0.228308	0.526572	-0.285509	-0.125993	0.221236	-0.0687925	-0.266173
-0.145801	0.0928871	-0.119505	0.274179	-0.278799	0.0402949	-0.0689352	0.163684	-0.431266	-0.109391	0.123229	-0.275259	-0.273236	0.0463632	-0.240871	0.155846	0.0322038	-0.267168	0.0807505	-0.299279	-0.495742	0.00186207	-0.440368	0.347757	-0.244917	0.048386	-0.604213	-0.578676	-0.440368	-0.265145	-0.491696	0.0693723	0.367479	0.0200671	-0.26919	-0.303578	0.372031	-0.248963	-0.333919	-0.463377	-0.317737	-0.311669	0.226391	0.221839	0.143457	0.258755	-0.323805	-0.306106	0.0875773	-0.117482
-0.0149119	-0.239654	-0.0659897	0.0494461	-0.543567	-0.566552	0.324245	-0.28256	-0.203389	0.20983	0.418228	-0.307077	0.3079	-0.493	-0.0639466	-0.132136	-0.339767	-0.155887	0.306878	-0.212583	-0.229439	0.21596	-0.0103149	-0.178361	-0.789252	-0.597199	-0.129837	-0.206965	-0.228673	-0.0241059	-0.170188	0.64246	-0.281538	-0.198792	-1.0426	-0.1518	-0.272344	0.181227	0.363064	0.0729419	0.140365	-0.108895	-0.352025	0.0931177	0.113804	0.201658	-0.108895	0.0126701	0.463176	-0.241697
-0.393462	-0.963815	0.123697	-0.13359	-0.921519	-0.121584	0.54038	-0.103853	-0.33639	-0.059525	0.224174	0.0823245	0.0246982	-0.29003	0.0350414	0.0442763	0.0586829	0.358635	-0.309793	-0.4594	-0.440745	-0.0920321	-0.301482	-0.00780901	-0.114196	0.126652	0.276998	0.272935	-0.542515	0.557927	0.131085	-0.600696	0.203857	0.15916	0.0173102	-0.479163	0.00548938	-0.059525	0.253726	0.0306086	-0.161479	-0.332881	-0.0757786	0.114093	0.101533	0.327606	-0.14227	-0.158524	0.00604348	0.0394742
0.13892	-0.725916	-0.307782	0.367303	-0.79409	0.146712	0.664834	-0.289602	-0.380663	-0.522043	0.954411	0.949217	0.446677	0.0856796	-0.0597583	-0.738577	-0.627226	-0.167538	-0.332454	-0.491689	-0.436339	-0.21948	-0.428872	0.0337375	-0.089625	0.05841	0.706225	0.227222	-0.532594	-0.240419	-0.0298916	0.501703	0.864	0.223326	0.240207	-1.07393	-0.242854	-0.63242	0.107755	-0.325962	-0.305185	0.146712	0.275268	-0.612942	0.366167	0.198654	-0.0792366	-0.0125235	-0.0227496	-0.350634
-0.958559	-0.751352	-1.06381	-0.193866	-0.863589	-0.863178	0.649763	-0.0425723	-0.249368	0.289617	0.677719	-0.113286	0.292906	0.69252	0.103788	-0.227168	-0.172488	0.0807653	-0.118014	-0.29562	-0.0771068	-0.188933	0.209447	0.365264	0.0166297	-0.26458	-0.192016	0.141612	-0.0107101	0.818118	0.107077	-0.251218	0.161346	-0.511255	0.334018	-0.203733	-0.142887	-0.126442	0.621806	-0.282669	-0.585258	-0.111641	-0.238268	0.625712	0.370197	0.0676093	-0.208667	-0.0051599	-0.256769	0.394865
0.337955	-0.759098	0.486081	0.181151	-0.136509	-0.28232	0.310182	-0.0531882	0.209792	-0.573941	-0.210571	-0.268433	-0.0717038	0.335641	-0.293892	0.243641	-0.604029	0.131969	-0.269301	0.116057	-0.354068	0.0255034	-0.360433	-0.293892	-0.222144	-0.300835	-0.30315	0.0278179	0.628998	-0.180773	0.0833649	-0.36564	-0.0844334	0.386559	-0.0508737	-0.657262	0.131969	-0.127251	-0.351753	0.0879938	0.199088	0.0648492	-0.148081	0.504018	-0.0508737	-0.668834	0.523112	-0.568734	-0.394281	-0.0855906
-0.76835	-0.450655	0.225291	0.157414	-0.324197	0.180228	0.612833	-0.369542	0.106718	-0.4822	-0.0833914	-0.229846	0.0360258	0.00222846	-0.664705	-0.0986002	-0.0811382	0.455112	0.388081	-0.85904	-0.18929	0.193747	0.631422	0.297392	-0.180277	-0.119442	-0.123948	-0.234353	-0.60049	-0.308988	-0.506984	-0.653721	0.0991141	0.533973	0.355974	-0.657946	0.15319	-0.340251	-0.126201	0.297392	0.0495447	0.387518	-0.385314	-0.34701	0.326683	0.36048	-0.155492	-0.367289	-0.0225562	0.202759
0.254504	0.00422839	-0.310933	0.350964	-0.639709	-0.213604	-0.424484	-0.10237	-0.154801	-0.109322	0.184983	0.113144	0.249869	0.419036	-0.000406332	0.0928675	-0.0119931	-0.431436	0.41614	0.228433	-0.188113	-0.113957	0.051155	-0.118592	-0.204334	0.0621625	-0.772667	-0.292394	-0.0348771	-0.0687685	-0.294711	-0.170443	-0.217369	0.414402	-0.52413	-0.505591	0.773593	-0.670124	0.384276	0.43294	-0.586699	-0.477783	-0.113957	-0.209548	0.147905	0.122414	-0.301663	0.1789	0.403104	-0.262268
-0.246291	0.16384	-0.198442	-0.234898	0.0368135	0.441818	0.170676	0.327892	0.0906431	-0.578952	0.496502	0.104599	0.482831	-0.355659	-0.59718	-0.0221429	-0.458192	0.129663	-0.0605926	-0.0221429	-0.665536	0.202575	-0.314361	0.352956	-0.166543	-0.410343	-0.55275	-0.127809	-0.391261	0.129093	0.551186	-0.675789	0.534097	0.141055	-0.433128	-0.191607	0.339285	-0.389837	-0.0503393	0.104599	-0.645029	-0.0936309	0.0202943	-0.304108	0.100042	-0.332874	0.243588	-0.386134	0.457198	-0.148315
0.0547815	-0.328578	0.0615071	0.0431798	-0.198942	-0.207517	0.576689	0.105896	0.0144278	-0.494028	0.541716	0.64529	-0.153712	-0.0582088	-0.257287	-0.964653	-0.0837661	0.241753	-0.291251	-0.226181	-0.410631	0.268656	-0.427445	0.183913	-0.175234	-0.0420673	0.253523	0.356089	-0.286711	-0.934388	-0.277464	0.702962	-0.161111	0.278072	-0.191376	-0.780539	-0.0514832	-0.0689698	0.236373	0.224267	-0.130845	0.357434	-0.371622	-0.0203772	-0.144297	-0.215588	-0.590877	0.403336	0.929952	-0.654098
-0.149551	-0.441816	0.229669	-0.467479	-0.350634	0.529181	1.06057	0.248993	-0.296287	-0.20752	0.0509288	-0.282398	-0.289645	-0.398338	0.451888	0.0651194	-0.424908	0.604059	-0.0625956	-0.106073	-0.224428	0.0388518	0.823257	-0.772727	-0.424908	-0.712342	-0.244657	-0.0287798	-0.709323	0.0488154	-0.342784	0.192834	-0.0761823	-0.354861	0.125807	-0.0287798	-0.229259	0.178946	0.748983	0.275562	-0.395923	0.236916	0.0485134	-0.231071	0.125807	-0.267906	0.282809	0.459134	0.029794	-0.214767
-0.361611	-0.225558	0.230338	-0.442765	-0.405172	-0.137243	-0.137243	0.208856	0.147991	-0.509598	0.239886	-0.0560887	0.397421	-0.048928	-0.0537018	0.182899	-0.0298329	0.0656428	-0.0104394	0.5105	-0.332968	0.492896	-0.23063	0.0226787	0.340135	-0.0584756	-0.198407	0.115768	-0.329985	-0.262853	0.368778	-0.158128	0.241974	-0.0632494	0.31388	-0.275683	-0.290004	0.0131312	0.0871248	-0.204076	-0.705323	-0.225558	0.0751904	-0.550175	0.115768	0.0202919	-0.048928	-0.217204	0.306421	-0.593139
-0.0631221	-0.170512	0.153895	-0.220291	-0.864629	0.0845387	-0.161563	-0.161563	-0.12213	0.391047	0.901148	0.0330812	0.370911	-0.228681	0.102437	-0.378859	0.0487422	0.0688777	-0.255529	-0.142266	0.384335	0.344064	-0.207707	-0.309223	0.0576913	0.420131	0.104395	0.140471	-0.154851	0.323369	0.140471	-0.864629	0.0238524	-0.0608848	0.0778269	-0.602308	-0.161563	-0.508342	0.0129456	0.37986	0.14942	-0.528477	0.138234	-0.18002	-0.378579	-0.34502	-0.260003	0.0540557	0.542343	0.514097
0.290702	-0.708512	-0.18938	0.481931	-0.263604	0.163216	-0.288153	-0.233024	-0.326916	0.12876	0.123018	0.319415	0.53304	-0.0848648	-0.728037	-0.189955	-0.316866	0.156325	-0.307535	0.153741	-0.154925	-0.0814192	0.167954	0.241316	0.033433	-0.541977	0.0723392	-0.019399	-0.677072	0.0374528	0.545674	-0.295906	0.0762155	0.0759283	0.031136	-0.72574	0.388326	-0.343282	1.12338	0.248207	0.00816552	0.15977	-0.450095	0.298455	-0.0297357	-0.017102	-0.278965	0.339801	0.770067	0.00127439
-0.185897	-0.389492	-0.698336	-0.131763	-0.131763	0.690598	0.538764	0.0591074	-0.16282	-0.563756	-0.449881	0.288583	-0.0185349	0.500806	-0.106529	-0.234639	0.0228743	0.093615	-0.23658	0.108928	-0.197975	0.11432	-0.0366514	0.20749	-0.215229	0.618132	0.0720478	-0.870874	-0.219111	0.110869	0.11432	-0.0638262	-0.366631	0.462847	0.328267	-0.0202603	0.400733	-0.425725	0.393832	0.34207	-0.353259	-0.434352	-0.0806487	0.415615	0.561194	0.0746358	0.266153	0.31468	-0.0250051	-0.391218
-0.201492	-0.671568	0.0862422	-0.0388049	-0.164898	0.363939	0.179923	-0.156324	0.407224	-0.423983	-0.308555	-0.0843906	-0.0040928	0.251856	-0.186436	0.586012	0.368957	0.50446	-0.757721	0.315007	-0.308555	-0.596289	-0.258997	0.16654	0.18996	-0.331976	0.384641	-0.65484	-0.68056	0.875837	0.220072	0.07035	0.465566	0.16654	0.0778779	0.109662	-0.20651	-0.246659	-0.0944278	0.342191	-0.157997	-0.000747063	-0.161343	-0.187481	0.0812236	-0.348704	-0.000747063	0.45992	-0.11973	0.0210003
0.331678	-0.194616	-0.0488351	-0.0825006	-0.632885	-0.189674	0.692424	-0.491119	0.50958	-0.140257	-0.135315	0.205664	-0.283567	0.193309	0.148834	0.0787232	0.376153	0.356386	0.440087	0.214929	0.0376451	-0.300863	0.479003	-0.325572	0.267435	0.487342	-0.107518	0.324265	-0.0658222	-0.0852803	0.0524703	-0.896958	-0.555053	0.16613	0.215547	-0.184732	-0.49359	0.324265	-0.330513	0.408274	-0.335455	-0.127903	-0.014243	-0.0241264	0.731957	-0.0760146	-0.118019	-0.38827	-0.218707	-0.192145
-0.371472	-0.692291	0.0122537	0.0665099	0.550098	0.0835469	-0.495186	0.106612	0.300048	-0.13872	0.259683	0.723089	0.219843	0.205165	-0.210013	0.639739	-0.161786	-0.675516	0.413278	-0.818103	-0.570673	-0.337922	0.24815	0.0143506	-0.686001	0.169518	-0.221284	-0.103074	-0.563334	0.116048	0.213552	0.0995355	0.200971	-0.627288	0.26178	-0.0464584	1.00826	0.358236	0.156937	1.23263	-0.308566	-0.0569427	-0.262435	0.153792	-0.363084	-0.2855	-0.281307	0.377894	0.198612	-0.0632332
-0.355529	-0.200849	0.16007	0.142282	-0.523614	0.00745288	-0.283345	-0.460711	0.346459	-0.0214207	0.153883	0.652983	0.00951527	0.523052	0.465305	0.0425136	-0.372028	-0.522583	0.395183	-1.1199	0.0157025	-0.402964	-0.228949	0.320937	-0.190537	-0.834004	-0.103659	0.471492	-0.170944	0.047154	0.236379	-0.518974	0.775695	0.122947	0.405495	-0.223535	0.622047	0.601423	-0.153414	0.562237	0.0218896	-0.044107	0.413745	0.151563	0.665357	0.0899487	-0.473085	0.0842771	-0.458649	-0.277158
-0.476109	-0.300828	0.683623	0.21991	-0.666096	0.138573	0.193798	-0.0247017	-0.0880308	-0.17357	0.191397	-0.0631194	0.383485	0.424304	0.47953	-0.0394085	-0.13035	0.193798	-0.115043	-0.209587	0.486733	0.08815	0.303649	0.0137159	-0.658592	0.280238	0.184794	-0.76184	0.136172	0.630499	-0.50012	0.179392	0.128068	-0.0126962	0.0929522	-0.444894	-0.240801	-0.120746	0.357073	0.234617	-0.284021	0.0137159	0.265832	0.552163	-0.250405	-0.43529	0.39309	0.0200188	-0.185275	0.150579
0.00612557	-0.476286	-0.247196	-0.183315	-0.438563	0.614096	0.334342	0.15151	0.233013	-0.13265	0.519376	0.393817	0.195566	-1.201	0.409237	0.267707	-0.564398	-0.291251	0.324704	-0.198183	-0.0687694	0.158118	0.282576	0.576649	0.0744122	0.347558	-0.289875	0.210985	-0.0767545	0.835202	-0.419013	-0.126317	0.282576	0.525985	0.0193423	-0.828733	0.158118	-0.0930001	0.20658	-0.260412	-0.0709722	-0.368349	0.294691	-0.0941015	-0.0599582	-0.0643638	-0.150273	-0.200662	1.68768	-0.304468
0.602704	0.247424	0.242348	-0.43998	0.011099	0.107849	-0.224591	-0.067253	0.570665	-0.229667	-0.341326	-0.105319	0.168755	0.369234	-0.158611	0.011099	-0.085017	0.562101	0.550681	-0.0488545	0.00634081	0.161142	0.250913	-0.534193	0.227122	0.0444066	-0.185891	0.366697	-0.328638	-0.337203	-0.333713	-0.125938	-0.171617	0.135764	0.0469443	-0.0926301	-0.173837	-0.153535	0.270263	0.158604	-0.407307	0.186519	1.07979	-0.42856	0.625544	-0.551957	0.0241048	0.0653427	-0.65981	-0.0799415
-0.0224347	-0.223147	-0.677283	-0.340736	-0.698824	-0.344791	0.839208	-0.140024	-0.502674	-0.0264894	0.964907	0.062716	-0.152188	-0.610379	-0.326544	-0.420564	0.445894	0.847318	0.261401	0.0880584	-0.26775	-0.411695	0.633174	-0.172462	0.147867	-0.0852839	-0.279154	-0.105558	-0.35214	-0.333893	0.0383872	-0.0738798	0.437024	0.624304	0.0363598	0.545236	0.401291	-0.10353	0.90814	1.07236	-0.557667	-0.452242	0.271538	-0.0282634	0.0485242	0.0120311	-0.0325716	-0.411441	-0.121777	0.255319
0.160146	-0.0745044	0.0750276	-0.969683	-0.421016	0.229161	0.270569	-0.776155	0.0396575	0.256766	0.401697	0.0037123	0.0727271	0.502919	0.268269	0.301051	0.270569	-0.143519	0.259642	-0.327846	-0.401174	-0.5231	-0.185503	0.443106	-0.486293	-0.0146916	0.0396575	-0.401174	-0.853221	0.399397	0.374092	0.0241292	0.383869	0.203855	-0.0468985	-0.159623	0.562732	0.261367	0.387895	0.0543231	-0.0561005	0.433904	0.486816	-0.198443	0.203855	0.215358	0.0750276	0.746196	0.119887	-0.366667
-0.121307	-0.517867	-0.749017	0.664127	-0.142248	-0.0195157	-0.0279983	-0.318527	-0.0802192	0.0992403	0.580627	0.463991	-0.00679187	0.0759133	0.820259	-0.0205761	-0.000429939	0.485198	-0.333106	-0.366506	0.646367	0.107723	0.0104384	0.0419829	0.0610687	0.389769	0.0247527	-0.206132	-0.118391	-0.306863	0.0547068	0.392154	-0.0181903	-0.278234	0.480956	0.239203	-0.26339	-0.454248	0.614557	0.36008	-1.06075	0.156498	-0.157358	-0.278234	0.307063	0.340994	-0.78931	-0.554978	-0.144634	0.141653
0.19671	0.0808078	0.0763501	-0.31872	0.160212	0.147674	-0.00166098	0.283637	-0.326243	-0.434065	0.769534	0.613512	0.0741212	0.123157	0.0139412	-0.383915	-0.00166098	0.294781	-0.13818	0.694309	-0.166599	-0.253525	0.704339	0.308154	-0.128708	0.214541	0.390902	-0.135394	-0.263555	-0.376393	0.279179	-0.491737	0.265527	0.198939	0.765076	-0.612376	-0.378343	-0.360512	0.0941811	0.268034	0.11647	-0.26467	0.127614	-0.0729854	-0.309247	-0.327078	-0.438523	-0.0980603	0.448574	0.308154
-0.3302	0.236768	-0.175923	0.220376	-0.43048	-0.868241	1.15279	-0.125783	-0.330682	-0.272346	0.0959899	1.15664	0.215555	0.0979183	0.47204	0.140103	0.59739	0.0786337	0.0771874	-0.33936	-0.0158609	-0.00814709	-0.317665	0.124917	-0.200993	-0.123855	0.172646	0.551107	-0.0855266	0.810485	0.0554922	-0.0942047	0.558821	0.0227083	0.888588	-1.20379	0.140344	0.0593491	0.142273	-0.538474	-0.55583	0.554964	-0.391911	-0.187494	0.00728061	0.153844	-0.586686	0.0489836	0.396107	-1.09001
0.209405	-0.257421	-0.316327	-0.0643215	0.467485	0.243276	0.194679	0.175534	0.0980369	0.185843	0.247694	-0.126356	0.333107	-0.079232	0.0238527	0.300156	-0.794934	0.0901214	0.278619	-0.218396	-0.169063	-0.0512519	0.190813	0.500988	-0.587292	-0.551949	0.0516488	0.0312159	0.351515	0.573515	-0.331053	-0.00633638	0.230574	-0.0821773	-0.392904	0.319853	0.238858	-0.24564	0.872092	0.135773	0.202042	0.199097	0.0312159	0.0317681	-0.113103	-0.761064	-0.163172	-0.00964982	0.629843	-0.291292
-0.756835	0.038049	0.297741	0.090552	0.283628	0.575499	0.0945039	0.408393	0.215035	-0.031955	0.0425654	0.440007	0.248061	-0.589729	-0.0184058	-0.361651	0.514528	0.0448236	0.286168	0.707886	-0.149381	-0.122283	-0.122847	0.622921	-0.203578	0.0199835	0.276006	-0.0229222	0.0575259	-0.224466	-0.273582	-0.166035	0.0930925	0.105795	0.198381	-0.345844	0.613888	-0.291647	0.514528	0.37452	-0.106475	-0.354877	-0.298422	-0.313382	-0.348102	-0.194545	0.164508	0.339518	0.382706	0.180315
-0.0937981	-0.276794	0.0891981	0.0503114	-0.636782	0.166971	-0.285944	0.263044	-0.114385	-0.10066	0.292781	0.45519	0.370555	0.304219	0.514664	-0.0217433	-0.196733	0.587863	-0.477232	0.557268	-0.00458744	0.219583	0.570135	-0.0251745	0.395717	-0.247057	0.173834	-0.402604	0.0863388	-0.508113	0.436891	0.176407	0.413159	-0.0343243	0.0640361	-0.0251745	0.381992	0.0159996	-0.121248	-0.0686361	-0.567301	0.645049	0.336243	0.444039	0.448328	-0.414041	-0.150984	-0.134972	-0.0165966	0.125797
-0.0339264	-0.026286	-0.690999	0.325649	-0.553233	0.0367471	0.328991	0.183824	0.0785304	-0.0339264	0.474159	-0.412125	0.286969	-0.144712	0.126521	0.168782	0.237307	-0.175273	0.209611	0.0763815	-0.499989	0.285059	-0.181481	0.0787691	0.0138259	0.831346	0.130103	0.2927	-0.31471	-0.0826338	-0.0281961	0.370775	-0.0289124	-0.0511173	0.1036	0.126521	0.0787691	0.548652	-0.0186457	0.963143	-0.154262	-0.0835888	-0.31089	0.0914235	0.369103	0.926851	0.126521	0.226801	-0.402813	0.321351
0.45043	0.185536	-0.738887	0.780195	-0.853764	-0.31722	0.594589	0.317082	0.212566	-0.486608	0.468449	-0.0631389	0.354924	-0.809165	0.0377728	-0.211128	0.127873	0.363934	0.265275	-0.0732752	-0.194685	-0.562291	0.340283	-0.133417	0.376548	-0.0937728	-0.103684	0.122467	-0.316544	-0.0104306	0.235992	0.18013	0.579497	0.246804	0.437816	0.00353487	-0.436152	0.542331	0.724333	0.841462	-0.0829609	-0.039713	0.149496	0.115259	-0.041515	-0.0577329	-0.401914	0.0848499	-0.436152	0.0197528
0.0832323	0.0119907	-0.0450026	-0.296426	-0.101402	0.764777	0.116478	-0.182736	0.780212	0.287458	-0.196985	-0.00463233	0.320704	0.0309885	0.475061	-0.120103	-0.291973	0.560551	-0.245666	0.00546023	-0.0545014	0.389571	-0.291083	0.296957	0.161598	0.43944	0.318033	0.237589	0.427567	-0.889512	-0.0877475	-0.259024	0.061563	0.0191149	0.422817	-0.0165059	0.330203	-0.667179	0.372948	-0.0521267	0.636542	-0.227856	0.068984	0.165754	0.237589	0.149724	-0.436831	-0.462063	0.526414	0.629418
0.171934	-0.518822	-0.196728	-0.846737	-0.64373	0.472685	0.3291	-0.171503	-0.0587221	0.123426	-0.161802	-0.055084	-0.169563	-0.181205	-0.39076	0.517555	-0.0900098	0.278652	0.187942	0.218502	0.633732	0.226263	-0.060905	0.381489	-0.060905	0.131187	-0.0870993	-0.00463552	-0.56733	0.716195	0.123426	0.390948	0.107176	0.334921	0.14671	0.197158	0.754032	-0.258818	0.50567	0.831645	0.142829	-0.0861292	0.214621	0.155199	-0.284042	-0.252997	0.0593952	0.735841	-0.353409	-0.115234
0.137401	-0.542763	0.21217	0.47296	0.0605204	0.489542	0.378593	0.127753	0.128356	0.523309	0.197699	0.257997	0.465423	0.67526	0.477482	0.0496667	0.089162	0.175991	0.101222	-0.357346	-0.359456	-0.115852	0.00896543	0.267645	0.381005	0.260409	0.071374	-0.289511	0.185338	-0.240669	0.366534	0.177197	-0.300364	-0.168914	0.103634	-0.844254	-0.335337	-0.144795	0.525721	0.0168042	0.299	0.14946	-0.0507298	0.0659472	-0.0893206	0.106045	0.301412	-0.419755	-0.202681	-0.253332
0.0475005	-0.071687	-0.0141482	0.530415	0.0981038	-0.121006	0.07216	0.622888	-0.306466	0.0248959	0.56124	0.216007	0.00434638	0.606449	0.0577753	0.424071	-0.0223681	1.03799	0.33391	-0.0151757	-0.40459	0.585899	-0.24867	0.187238	0.0639401	-0.480624	-0.625498	-0.0696321	0.222942	-0.0429176	-0.332667	0.567405	0.299233	0.423558	0.31259	0.121479	0.102984	0.649603	-0.64091	0.331085	0.0166761	-0.316227	0.700977	-0.0799069	-0.227864	-0.246358	-0.0367528	-0.341143	0.081921	-0.157995
0.368627	-0.007936	-0.512779	0.897265	-0.571488	0.0686181	0.678982	-0.299669	-0.629679	0.155517	0.207243	0.0168924	0.0210304	0.265176	0.143103	0.501563	0.23621	0.625187	0.60398	-0.403897	0.573461	-0.612093	0.0942223	0.112068	0.457596	-0.274841	0.759933	0.0562039	-0.320101	0.299056	-0.450708	0.50389	0.590014	0.583807	-0.320359	-0.874859	0.486562	-0.144492	0.281728	0.21345	0.451389	0.215519	0.0499968	0.138448	0.188622	-0.254151	-0.0265573	0.550443	0.459665	0.232071
0.186177	-0.624159	-0.348998	0.194697	-0.782251	-0.0612153	-0.0687885	0.218994	0.637731	-0.0132514	0.463862	-0.134423	0.264434	0.423472	0.718828	-0.290937	0.032188	0.0296636	0.586612	0.120858	0.375508	0.670864	0.316815	0.342691	0.206372	0.466387	0.822329	-0.0485932	-0.0892994	0.345215	0.665815	-0.279577	0.504253	0.3023	0.453765	-0.157143	0.155884	-0.134423	-0.0586909	0.686011	0.226568	-0.0915082	-0.245497	-0.211418	-0.270741	-0.449975	-0.351523	0.106658	0.203217	-0.207631
-0.0553065	-0.170998	-0.344534	-0.282227	-0.0634603	0.627764	0.461612	-0.0183838	-0.15069	0.0431541	0.798839	0.481304	-0.156229	0.19946	-0.542686	-0.00946081	-0.111921	0.717609	-0.026076	0.101307	0.189614	0.0714615	0.0514617	0.193306	0.460381	-0.0996138	0.0030006	0.259767	-0.58684	0.317305	-0.246074	0.321459	0.578995	0.0702307	0.10223	-0.241151	0.50715	0.235152	1.26407	0.513303	0.0702307	-0.547609	-0.590686	-0.0482297	-0.356842	-0.404842	0.101	-0.301612	-0.246228	-0.017153
-0.206718	0.199484	-0.251852	-0.0366208	-0.485982	0.359709	0.729804	-0.49783	-0.0823186	-0.384996	0.574093	0.0618269	0.395816	0.675644	0.440949	0.156325	0.434179	0.292008	0.118244	0.68185	0.0573135	0.770425	0.0319259	0.0347467	0.892285	-0.0577772	0.504136	0.727548	-0.272726	-0.209257	-0.080344	0.118244	0.882412	0.0505435	0.702724	-0.299242	0.0934204	0.434179	0.246875	-0.170611	-0.276675	0.592147	0.00540985	-0.117861	-0.0149003	0.368735	-0.594867	0.450822	0.0598523	-0.186408
-0.120158	0.464755	-0.226999	0.554167	-0.35444	-0.172673	0.270991	0.406807	-0.201647	-0.194404	0.213043	0.296343	0.149663	0.653086	-0.179917	0.0998635	0.0681732	0.546244	0.56639	0.307661	0.223908	-0.330219	0.9718	0.258315	0.450268	0.986287	-0.118121	-0.18716	-0.0386684	0.142645	-0.154564	0.136534	0.596949	0.33075	1.00621	-0.190782	0.359724	-0.118347	0.877634	0.540812	-0.156375	0.406807	-0.0911837	0.696773	0.328939	-0.120158	0.432159	-0.203684	-0.128307	-0.205269
0.142785	0.17328	-0.0430863	0.329928	-0.767877	-0.0953627	0.604561	-0.183942	-0.0899173	0.14569	0.706209	0.646672	0.938549	-0.237671	0.195062	0.171465	0.199418	0.341726	0.594577	-0.294122	0.50146	0.0483975	0.0342393	0.0556581	0.375125	-0.0343736	0.377303	0.344631	-0.421546	0.594577	0.180541	-0.116055	0.480223	0.68588	0.245886	-0.580372	0.80931	-0.0561554	0.500008	0.738156	-0.300112	0.248791	-0.13457	-0.0376408	0.123908	-0.300112	-0.239123	0.071813	0.491658	0.407072
0.158421	0.0425594	-0.415701	0.657753	-0.171007	0.326162	0.673749	0.502549	0.0585553	0.0771451	-0.379386	0.608036	0.25872	0.329621	0.208571	-0.252716	0.512925	0.0287251	0.860079	0.266718	-0.12864	0.0304544	0.434026	-0.026612	0.296764	0.260449	0.902879	-0.121723	0.381499	0.443754	-0.0490928	-0.497842	0.895097	0.812091	0.471422	0.0252665	-0.133828	0.277742	0.127294	0.383229	-0.0490928	0.0442887	0.490444	0.202518	-0.118264	0.11346	-0.113076	0.0391008	0.00213733	-0.014507
-0.035512	-0.52517	-0.0767858	-0.0108884	-0.538537	0.555455	-0.0186272	0.287175	1.32723	-0.0223794	0.294679	0.422253	-0.144325	0.542322	0.328448	-0.470998	0.116451	0.178362	1.24914	0.953654	0.0564162	-0.0749097	0.314143	0.108947	1.1558	0.0676727	0.470327	0.09769	-0.226169	0.810133	0.572339	-0.00455657	0.653949	0.052664	0.75432	-0.442622	0.572339	0.285298	0.58172	1.61919	0.0789292	0.647383	0.0733009	-0.0172201	0.350961	-0.579576	0.0939379	-0.107976	0.111526	0.101442
0.163258	-0.279921	-0.509011	0.589562	-0.364637	0.470074	0.722346	0.0664405	0.0480315	-0.244467	0.842345	-0.127195	0.179622	-0.165376	0.411438	0.456097	0.168713	1.08098	1.08047	-0.160604	0.00916807	-0.0249226	0.207576	0.350075	0.335075	0.819163	0.293485	0.774164	-0.496568	-0.126854	0.393711	0.0695086	0.218315	0.258712	0.46462	0.00234992	0.013259	0.0759859	1.59098	1.5337	-0.372648	0.60371	0.071895	0.0894517	0.105986	-0.071286	0.227349	-0.175944	-0.225035	0.377348
-0.0128483	-0.0324976	0.12033	0.0354562	-0.662093	0.631211	0.683609	0.504583	0.313002	-0.307587	1.30584	0.973982	0.362671	-0.51718	0.231676	0.416161	-0.314137	0.860453	0.914761	-0.0308601	-0.31632	0.399786	0.509495	0.936867	0.188011	0.620295	0.236861	-0.0674296	0.288441	0.214756	0.425986	0.411249	1.26108	0.246959	0.425986	-0.23554	0.39542	0.356121	1.38225	1.25126	0.666143	0.0853981	0.358305	-0.296125	-0.130744	-0.445132	0.559164	0.344932	-0.0873518	-0.0237646
0.113204	0.339113	-0.340785	0.107367	0.0731544	1.07983	1.12654	0.776811	0.880805	0.453153	1.04182	1.07006	0.0132831	0.0860518	0.433604	0.869808	0.314133	0.893024	1.05798	-0.245752	-0.429845	0.832202	0.642542	-0.130082	0.365179	1.03856	0.816046	0.215298	0.346851	0.754953	1.29162	0.597333	1.5846	-0.106188	0.711645	0.389074	1.14391	0.69644	1.08309	0.982084	-0.519992	0.298927	0.544386	-0.234755	0.099085	-0.161579	0.0512966	0.207559	-0.227424	-0.354905
[truncated: 34 more columns]

## Sheet: A4
0.0632334	0.266597	-0.385862	0.207283	0.366161	0.266597	-0.241812	1.39887	0.698745	-0.432466	-0.534148	0.139495	-0.220629	0.24965	-0.279943	-0.671842	-0.0257382	0.453014	-0.665487	-0.144367	0.149028	-0.0681057	-0.67396	-0.364678	-0.46636	-0.987479	0.181862	0.3937	-0.250286	-0.657013	-0.0511587	0.558933	-0.539444	-0.174024	-0.23228	-0.481188	-0.343494	0.0113333	0.329089	-0.624179	-0.220629	0.203046	0.126785	0.514447	0.317438	-0.0215015	-0.500254	-0.454709	-0.735393	-0.216392
0.0686638	-0.708836	-0.175167	0.82201	0.338948	-0.865256	0.3539	0.223934	-0.418999	0.211282	0.151474	0.979581	-0.262579	0.671341	0.00425555	0.085916	0.340099	1.08999	0.0916668	0.284892	-0.0636032	0.655239	0.19288	-0.701935	-0.418999	-0.465005	0.468915	0.321696	0.542525	-0.607623	-0.239576	0.335498	-0.437401	0.0744145	-0.161366	0.0111564	0.43096	-0.58692	0.223934	0.551726	-0.248777	0.3493	0.238886	0.591981	0.611533	-0.0739545	-0.483407	0.19518	-0.310885	0.188279
-0.0582304	0.101184	0.32702	-0.30178	-0.246428	0.0347611	0.566141	0.567248	0.123325	-0.328349	-0.208788	0.366874	0.986818	0.951392	-0.0493741	-0.556399	0.304879	-0.20436	0.0480456	-0.394771	0.495291	0.545108	0.645848	-0.235357	0.0524738	0.703415	0.433296	0.00376394	0.57057	0.185319	-0.381487	-0.576326	-0.257498	0.428868	0.733305	-0.368202	2.44369	-0.434625	0.744375	0.478685	-0.56747	-0.297352	-0.177791	0.146572	-0.288495	-0.310636	0.663561	-0.606216	-0.00287831	-0.160078
0.491245	-0.195309	0.545092	0.379063	0.810963	0.392524	0.217521	0.165917	0.984845	-0.617113	-0.549804	0.720096	0.971383	-0.886349	0.0425169	-0.787629	1.24959	0.639325	0.320728	0.397012	0.850227	0.0929988	0.316241	-0.299638	0.805354	0.500219	-0.303003	0.311754	-0.267105	0.00213146	-0.437622	0.585477	0.0817806	0.0369078	0.171526	0.0200806	0.317363	-0.428647	-0.669838	-0.0864922	0.401499	-0.486982	0.0694406	-0.299638	-0.383774	0.764968	0.428423	0.188353	0.266881	0.572016
0.300691	0.291728	-0.0264393	0.0956743	0.381353	-0.0309205	0.614377	0.0900728	0.762258	-0.237057	-0.5373	1.00873	1.15212	0.972875	0.228991	-0.122786	0.403759	1.13868	-0.317719	-0.380457	0.655828	0.0732681	0.157291	0.784664	-0.335644	-0.671737	0.466496	0.466496	-0.335644	-0.196726	-0.761361	0.0318167	0.179697	0.493384	0.790265	-0.386058	-0.727752	-0.806174	0.258119	0.157291	0.547158	0.542677	0.462015	0.95271	-0.564187	-0.304276	1.03561	0.947108	-0.28523	-0.250501
-0.559646	0.214601	0.339635	0.0991854	0.00901685	0.0126236	1.25334	0.21941	-0.68468	-0.559646	0.387725	0.483904	0.142466	0.421388	0.623365	0.0330618	0.854197	-0.386522	-0.237444	-0.328815	-0.489916	0.580084	0.748399	0.153286	-0.155691	0.0510955	1.23411	-0.0114213	0.334826	0.0462865	0.301163	0.474286	0.778455	-0.111208	-0.243455	-0.501938	0.441826	0.0270506	0.0510955	1.03093	0.229028	0.921522	-0.564455	-0.117219	0.0270506	-0.146073	1.19563	-0.117219	-0.646208	-0.251871
0.749582	0.360961	-0.187681	0.335814	-0.429998	0.260376	-0.29741	0.381535	-0.260833	-0.0230887	0.118644	-0.0505208	-0.375134	1.10163	0.0454915	0.118644	0.479833	-0.530582	0.671858	-0.644883	-0.281408	1.36452	0.127788	0.198654	0.937034	-0.128245	-0.393422	0.1095	0.470689	-0.274549	-0.132817	0.456973	0.775871	0.335814	0.844451	0.587275	0.850166	-0.361418	1.02733	1.30737	-0.000228601	0.543841	0.0180595	-0.0413767	0.969039	0.658142	0.219228	-0.378563	-0.127102	0.0546356
-0.821773	0.65339	-0.106918	0.181296	-0.25774	-0.350713	0.434388	0.69781	0.252575	0.450916	-0.346581	0.599672	0.153405	0.537691	0.194726	-0.0717954	0.694711	-0.0366725	-0.119315	-0.127579	0.320755	0.351746	0.186461	-0.386869	-0.0903899	1.2856	0.822806	0.421992	0.289764	-0.330052	0.620333	0.59554	0.382737	-0.0511349	-0.774254	-0.345548	0.682315	0.000516514	1.27631	0.434388	0.57488	0.20299	-0.127579	0.635828	-0.317656	0.211254	0.0377055	-0.164768	0.584177	-0.0366725
-0.354568	-0.21305	0.445891	0.339753	0.538762	0.618365	0.0390279	0.107575	-0.0449981	0.596253	-0.151136	0.671434	0.0036485	0.746615	0.176123	-0.0969616	0.46358	1.6311	0.0655624	0.37071	-0.0803775	0.704602	0.0655624	-0.94275	-0.164404	-0.0361533	0.291106	0.242459	0.485693	-0.270542	0.322063	0.158433	0.947836	0.621682	0.00254289	-0.434171	-0.787965	-0.412059	1.20765	0.212608	-0.00519635	1.32153	-0.00961877	-0.179882	-0.274964	0.35302	-0.575689	0.0744073	-0.00298514	-0.52262
0.0587424	0.458966	-0.32857	0.135129	0.0974737	1.08297	0.58807	-0.0531479	0.157722	0.463269	-0.160735	0.68705	0.975383	1.44446	0.0415285	-0.160735	0.880706	0.170633	0.17924	0.635408	-0.149976	0.909755	-0.853594	-0.20377	-0.285536	-0.00150622	-0.122004	-0.41464	0.833368	0.140508	-0.371605	-0.763221	-0.44584	1.30783	2.29225	0.678443	0.818306	0.118991	-0.332874	-0.806256	0.415931	0.458966	0.398717	0.339544	0.553642	1.03563	0.446055	0.323406	0.274992	-0.629814
0.542968	0.34746	-0.130447	-0.306404	0.399595	0.134574	0.0998174	0.64941	-0.412846	0.182365	-0.20865	0.5169	-0.534496	0.0607159	-0.43457	0.100904	0.916604	-0.226028	1.23376	0.221466	-0.453034	1.05672	0.338771	0.920949	0.143263	0.156297	0.855779	0.538623	0.838401	-0.239062	0.160642	0.955705	0.812333	0.198657	0.421318	-0.192358	-0.398727	0.328996	0.29098	0.524503	0.217122	0.025959	0.612481	0.399595	-0.299887	0.760198	-0.134792	-0.436742	-0.246665	-0.3694
0.665658	-0.351029	0.264004	0.840336	2.17395	-0.811258	-0.334294	0.563153	-0.928407	0.481567	-0.522569	0.284924	0.171958	1.00037	-0.0958113	-0.55604	-0.275719	0.853934	0.0924642	0.201246	-0.0487424	0.484705	0.197062	0.537004	0.406257	0.443912	-0.187857	0.167774	0.310027	0.456463	0.1092	0.134303	-0.409604	0.840336	2.13212	-0.0225931	0.950164	-0.613569	0.735739	1.08091	0.226349	0.117568	0.749336	0.0140161	-0.568592	0.155223	0.318395	-0.13765	-0.482822	-0.154386
1.0669	0.00648534	0.329615	0.602682	0.488904	-0.0344747	0.384228	0.500282	0.129365	0.133917	0.0610987	0.529864	-0.530546	0.898504	0.133917	0.796104	0.657295	-0.307542	0.329615	0.648193	0.295481	1.24553	0.124814	0.494593	-0.152804	0.183979	-0.389462	0.752868	0.234041	0.302308	-0.999311	0.511659	0.215837	0.0451698	-0.853676	-0.0230969	0.0394809	0.540104	0.523037	0.750593	0.338717	0.338717	0.356921	0.0281031	-0.38036	0.766522	-0.548751	-0.398564	-0.381497	-0.0299236
0.0771863	0.292686	-0.208766	0.741299	1.53906	-0.125881	-0.217054	0.596251	0.545484	-0.341381	-0.693641	-0.163179	0.483321	0.276109	0.0813305	0.197369	0.736119	0.914321	1.29559	0.176648	-0.388004	1.03658	-0.146602	0.414941	1.44893	-0.0429964	1.11739	-0.018131	-0.370391	0.267821	-0.494718	0.193225	-0.274037	0.311335	0.611792	0.0782224	0.404581	0.363138	0.503006	-0.13935	0.35485	0.777561	1.44064	-0.538232	-0.374535	-0.0927272	0.0398882	0.435662	-0.0305637	0.520619
0.361153	0.188687	-0.316394	0.273894	0.545939	1.05923	0.894979	0.196899	1.01406	-0.320501	-0.254799	0.213325	0.451493	0.155836	-0.221948	0.84365	0.451493	1.11262	0.619853	-0.102864	-0.752694	0.889846	-0.0576942	-0.655168	-0.0207371	0.180474	0.192793	-0.258905	0.562365	0.517195	0.439174	0.562365	-0.0854121	1.32615	-0.188071	-0.213735	0.0531772	-1.30192	2.01396	0.273894	0.10656	0.677342	-0.628477	0.422749	0.221538	0.521301	0.537726	-0.157273	-0.824555	0.118879
0.0580879	0.29894	0.0297523	0.605908	0.133649	-1.05172	0.464231	0.0687137	-0.588907	-0.527513	-0.163874	0.421727	-0.461397	0.558682	0.988438	0.564586	1.1065	2.51383	0.256437	-0.381113	-0.421255	0.605908	0.180875	-0.191029	-0.0174736	-0.673914	0.610631	-0.343332	1.3143	-0.012751	0.166707	0.336721	-0.255964	1.29068	-0.285481	0.564586	0.753489	-0.675094	2.2234	1.66259	1.32374	0.341443	0.346166	-0.0552543	-0.225268	-0.0080284	0.997883	-0.515707	-0.0552543	-0.0505317
-1.16291	0.580373	0.768056	-0.235325	0.25644	0.010106	-0.303902	0.278998	-0.46632	0.186961	-0.51685	-0.812811	-0.145093	1.00988	-0.0981725	0.0669522	0.0931195	1.64872	0.782493	0.277193	-0.0368147	0.184254	-0.137875	0.545182	0.385472	-0.00433114	0.280802	0.100338	0.713916	0.569545	0.223054	0.569545	-0.465417	1.05048	0.937692	0.206812	0.382765	0.685042	1.10913	0.0669522	1.68842	0.0570267	0.916036	0.11658	0.147259	0.829414	0.219444	0.166208	0.0940219	-0.123438
0.402365	0.22697	-0.265807	1.29709	0.336592	0.0682788	0.24785	-0.0549154	-0.224046	0.632049	0.327195	0.394013	0.648753	-0.127997	-0.716823	-0.0392551	0.586112	1.07889	0.469182	0.318843	-0.253279	1.33885	0.0265181	-0.702207	0.26873	-0.441202	0.711394	0.452478	0.381484	0.477534	0.0975113	0.565232	0.858601	1.22401	0.957783	-1.01019	0.472314	0.26873	1.54765	0.456654	-0.307568	-0.361857	-0.662534	0.112128	0.0891592	0.769859	0.828324	-0.107116	-0.540384	0.79074
0.164441	0.958227	0.647095	-0.179599	0.84255	1.38903	0.491529	0.722884	0.208319	1.15368	-0.390012	-0.118769	0.284108	0.351918	0.260174	0.328982	0.327985	0.978172	0.447651	0.551362	-0.772944	0.0597334	0.20433	-0.493723	0.774739	0.355907	1.49274	-0.677211	0.754795	0.080675	0.320007	-0.0868577	0.792689	0.0796778	-0.109794	-0.219488	0.712912	-0.249404	0.348927	0.169427	-1.08009	0.495518	-0.557545	-0.0798772	0.244219	-0.298268	0.339952	0.0547473	-0.0300163	0.335963
-0.036228	0.272917	0.108684	-0.642442	0.565156	-0.297069	1.35493	-0.316391	0.490285	0.412999	0.292239	0.0845319	0.495115	0.596554	-0.702822	-0.388847	1.26798	0.905699	0.929851	0.359864	-0.256011	1.92974	-0.369525	0.40213	0.340543	0.379186	0.0700407	0.18597	0.543419	0.0845319	-0.195631	-0.123175	0.31156	0.317598	0.408168	-0.225821	0.112307	0.46251	1.49501	2.20749	0.456472	0.156988	0.214953	-0.370733	0.582062	-0.205292	-0.0700407	0.740258	0.227029	-0.214953
0.0438685	0.600789	0.569849	1.47705	1.18975	0.428409	0.812949	0.0571285	0.503549	0.861569	-0.322992	0.985329	-0.0931515	0.119009	-0.283212	0.0129285	0.0969085	0.896929	0.154369	-0.0224315	-0.589297	0.941129	-0.566092	-0.931847	-0.769412	-0.181552	0.0748085	0.477029	0.211829	0.759909	1.06047	0.180889	1.32788	0.874829	0.405204	-0.0202215	0.344429	0.366529	2.55443	0.405204	0.132269	-0.513052	0.247189	0.0792285	0.0880685	0.202989	0.300229	-0.103097	-0.152822	-0.0268515
-0.100611	0.125392	1.49331	0.520899	0.91244	0.113497	0.133322	1.16521	0.0619528	-0.25921	0.58533	0.52982	0.434661	0.402941	0.0460929	-0.0540228	0.180902	1.11664	0.232447	-0.552619	0.000495622	-0.177928	0.59326	0.134314	0.494135	0.244342	0.763754	-0.160086	0.672559	-0.711218	-0.814307	0.494135	0.401949	0.902528	0.481249	0.317694	0.679498	0.0797952	-0.737981	0.664629	-0.0966463	1.54485	0.454485	0.114489	0.283991	-0.263175	0.022303	-0.678507	0.0599703	-0.0728564
0.0191953	0.261223	0.194457	0.356156	0.293563	0.106826	0.499078	0.804742	0.0609242	0.841255	-0.857112	1.57568	-0.314636	-0.0100149	-0.243697	-0.0872134	0.724414	0.799526	0.716068	-0.0892998	-0.311506	0.543936	-0.210314	0.695203	0.0734429	0.549152	0.186111	1.1876	0.686858	0.319643	0.332162	0.0525784	1.13336	-0.0611328	0.554368	-0.201968	0.330076	0.298779	0.987306	0.710852	0.41562	-0.0267065	-0.327155	0.204889	-0.686023	0.302952	-0.368883	-0.160239	-0.541015	0.557498
-0.116883	0.270634	0.572036	1.05015	1.08155	0.751442	0.119933	0.224886	0.618682	0.31728	-0.0774137	-0.142	-0.124059	0.460805	-0.0810019	0.175549	1.46907	3.27748	1.02055	0.0445824	-0.560016	0.233856	-0.475695	-0.120471	0.7945	-0.364463	0.331632	-0.683806	-0.350111	0.170167	-0.170705	0.0302299	-0.376125	0.2204	-0.0352533	0.314589	1.51661	0.843837	3.27479	0.0275388	2.40915	0.726326	-0.0200038	-0.434432	-0.0522969	0.435688	-0.0989425	-0.0128275	-0.353699	-0.156352
0.162224	0.568996	0.84405	1.27213	1.76607	-0.0198543	-0.194185	0.642602	-0.240673	0.324933	-1.6082	-0.267791	0.286193	2.71907	0.456649	0.666814	0.549625	0.0188858	0.499263	1.16172	-1.08133	0.17772	0.59224	0.763665	0.956397	0.797562	0.793688	0.383043	-0.54672	-0.0624684	-0.442122	0.375295	0.453744	0.942838	1.77575	1.01548	0.560279	0.264886	0.124453	0.594177	1.20046	0.541877	0.231956	-0.485704	-0.213555	0.530255	-0.46924	0.0469724	-0.330744	-0.0159803
1.19316	-0.0254698	-0.0411435	1.52525	2.23056	-0.385965	0.495681	1.393	-0.276249	0.648499	-0.303678	0.515273	-0.213554	1.0325	0.491762	0.579927	-0.00587764	0.683765	2.30207	0.0293882	-0.0225309	1.35871	0.00195921	-0.331107	-0.252738	0.064654	0.205717	-0.146941	1.12263	0.225309	0.977647	-0.0881645	2.10321	0.290943	0.222371	-0.277229	0.614213	0.119512	1.03544	0.619111	0.624989	0.801318	0.691602	-0.189064	-0.0568172	0.840502	0.840502	-0.512334	-0.399679	-0.260575
0.913198	-0.205973	-0.0944687	-0.796531	1.86718	0.140929	0.281341	0.752136	0.68606	-0.127507	-0.239011	1.71025	0.173967	1.00818	-0.0490411	0.628243	0.607594	0.987534	1.31792	0.995793	0.64373	0.535323	-0.507447	-0.316444	0.11615	0.566296	-0.131637	-0.0944687	-0.519836	0.545647	-0.482668	0.8719	0.834732	1.46452	1.42839	0.11202	2.02204	0.432078	2.01688	0.592107	2.24712	0.169837	0.789304	0.865705	-0.00774334	0.277212	-0.532225	-0.729423	-0.53842	0.244173
-0.391883	0.359052	0.0543249	0.566739	1.67319	0.587598	0.137762	1.7004	-0.439043	0.968507	-0.322957	0.213944	0.787122	2.14026	0.0325587	-0.367396	0.761728	0.58397	1.03743	1.60698	-0.367396	0.512323	0.457001	0.884163	1.08097	0.464256	0.768983	-0.874368	0.199433	-0.616801	-0.130688	0.00353702	-0.199615	0.739055	1.11089	-0.530643	1.92259	2.04956	1.40565	0.321868	1.08459	0.761728	1.06283	-0.498901	0.351797	0.326403	-0.12706	-0.108922	-0.140664	-0.203242
-0.0522568	0.644501	1.04932	-0.569959	2.16452	0.263036	0.239681	1.17193	-0.293592	1.00261	-0.628347	-0.488217	1.31012	1.32958	-0.223527	-0.725659	0.0800882	0.519941	-0.278022	1.07268	-0.394797	-0.185575	0.710673	1.24492	2.73477	0.819663	1.66044	-0.289699	0.340886	0.185186	0.286391	-0.394797	0.967578	2.08181	1.51253	0.826475	0.826475	0.0479751	1.64877	0.179347	0.379811	1.37629	-0.274129	0.417762	0.671748	0.438198	0.414843	0.237734	-0.268291	-0.262452
0.329716	1.2764	0.536931	-0.0197057	1.49886	0.792902	0.435355	0.29518	0.329716	0.809154	0.0249877	0.256581	-0.174101	1.00824	1.24796	0.300259	1.28859	0.788839	0.32159	0.947298	-0.365064	1.08239	-0.153786	0.254549	0.666948	0.435355	1.00418	0.805091	0.64257	0.54912	1.00418	0.301274	0.747193	0.361204	0.737035	-0.608847	0.254549	0.935109	0.731957	0.569435	1.00418	0.841659	0.410977	0.203761	0.224077	0.565372	0.317527	-0.304119	-0.984678	-0.194416
0.705453	0.583917	0.01096	1.64519	2.23659	0.510127	0.879077	1.08091	1.00061	0.740178	-0.653149	-0.279859	0.410294	1.56055	-0.0107429	0.836756	0.90512	1.41731	1.20028	-0.371011	-1.29013	1.25454	0.987591	-0.13445	0.931164	1.19594	1.83835	-0.653149	-0.162663	1.10045	0.996272	-1.161	0.75537	1.49869	1.37933	-0.226687	0.467806	0.191094	2.16606	0.522064	0.83133	0.523149	0.0890905	-0.356904	0.501446	0.145518	0.336504	0.261629	-0.752983	0.254033
0.331306	0.84238	-0.100531	1.14447	1.04047	1.1831	-0.0648746	0.708669	0.913692	0.0420942	-0.0252565	1.42477	-0.25108	1.00481	0.49374	-0.455113	0.71164	0.5809	1.32968	2.03092	-0.153025	1.6496	1.47627	-0.301593	0.0341706	0.600709	0.628442	0.434313	0.862189	0.830494	0.489779	0.644289	1.44656	1.0999	0.312488	0.332297	0.104493	-0.09855	0.817618	0.446199	0.885959	0.454122	1.84472	0.451151	-0.12034	0.473931	-0.155996	-0.257022	-0.46997	-0.231271
0.0711754	0.323394	0.361609	0.870824	1.66856	0.713187	0.411289	0.899485	0.289001	0.766688	0.357788	0.969227	1.01509	0.804903	0.33868	0.0635324	0.396003	0.529755	1.73735	0.147605	-0.00334381	1.28163	0.781974	-0.318617	-0.112257	0.678794	1.57302	-0.926236	0.522112	0.774331	1.46602	1.14119	0.717964	0.971138	0.0730861	-0.54313	0.488674	-0.0272282	1.59213	1.33418	0.396003	1.44309	0.243143	0.2355	0.143784	0.487719	0.453325	0.0587555	-0.557461	0.304287
-0.74158	0.392831	0.0146939	0.609643	1.66288	0.450374	1.46148	0.810015	1.07101	0.36817	-0.273019	1.3505	-0.383994	1.49847	0.59012	0.198625	1.24775	0.750417	0.351729	0.475035	0.203762	1.04121	0.614781	-0.248358	0.166771	0.869613	1.08334	0.0475754	1.05046	0.248975	1.15322	0.36406	2.40271	1.27241	-0.0736751	0.470925	0.147247	1.45737	1.51388	2.115	0.388721	0.396941	0.446263	-0.325424	0.0434652	0.331178	0.0311347	-0.094226	-0.284322	0.0968976
1.4347	0.88733	0.47253	1.62178	0.862742	1.18667	0.917264	1.5416	-0.24161	0.716279	-0.814633	1.58864	2.0462	2.30278	1.20805	-0.388073	0.635029	0.416938	0.087664	0.0235196	0.221298	0.707726	0.245887	-0.174259	1.51594	0.502464	1.62713	-0.186019	0.28865	0.00641444	0.280097	0.297202	0.0930093	1.60575	1.41866	-0.810357	0.226643	1.27433	0.969649	0.25337	1.2166	0.754765	0.613648	0.242679	0.511017	-0.109045	-0.198848	-0.18495	0.354932	-0.297202
0.478085	0.610808	0.296066	1.12653	1.70956	1.30855	0.493253	1.00329	0.307442	0.39466	-0.879476	0.106462	1.30476	2.048	1.48298	-0.101153	-0.113478	0.481877	0.6146	0.224017	-0.883268	0.875305	0.569095	2.37791	1.28959	1.02414	1.50953	-0.242408	1.52849	0.292274	0.648728	0.19368	-0.812167	3.20743	2.26415	-0.200695	0.330194	0.771023	1.69534	0.856344	1.30855	1.64983	0.00407648	-0.0679729	0.167135	0.641144	0.277105	-1.36676	0.135851	0.379491
0.304171	0.463266	1.03999	0.199764	1.26869	1.2667	1.13544	1.02507	0.884869	0.809298	-0.80552	0.813276	-0.1055	0.642248	1.16329	1.0549	1.17124	1.36215	1.23488	1.0201	0.199764	1.37806	0.375763	0.955467	0.125188	1.04396	0.809298	-0.248686	1.09965	0.300193	1.54114	-0.0577715	1.57693	1.00021	0.93558	-0.0438507	1.10462	0.811287	1.95976	0.691966	0.483153	1.05987	0.220645	-0.406787	-0.594718	0.562701	-0.208912	0.398633	-0.700119	-0.308347
0.714657	1.16312	-0.237792	2.03976	2.05043	1.03926	0.364429	0.758435	1.06916	1.53897	0.0825384	0.710386	0.539543	1.38094	0.445579	-0.0584069	0.616422	1.34677	1.21437	1.65002	-0.325349	1.32969	1.37667	-0.186539	1.96181	1.7568	1.95327	-0.720423	1.18875	1.25708	1.90628	0.419953	1.25495	1.75146	1.48452	0.352684	1.10546	1.31367	1.65002	0.833179	1.64148	2.60674	0.0825384	-0.117134	0.125249	0.159418	0.0611831	-0.496191	-0.533563	-0.0413226
[truncated: 34 more columns]

## Sheet: A3
-0.138675	-0.476966	-0.0259115	-0.674303	-0.505157	-0.101087	-0.49576	0.284189	0.582542	-0.317218	-0.768272	-0.373599	-0.286677	-0.242042	-0.756526	0.0680583	-0.354805	0.52851	-0.514554	-0.815257	-0.251439	-0.561539	-0.429981	-0.307821	0.199616	-0.730684	-0.157469	-0.627318	-0.787066	0.852705	0.594289	0.065709	0.441588	0.31238	0.979565	-0.373599	0.406349	0.180822	-0.169215	-0.169215	-0.777669	-0.110484	-0.317218	-0.148072	-0.157469	0.500319	0.237204	0.0492643	0.650671	0.876198
0.165881	-0.219783	0.23475	0.478372	-0.522805	-0.942903	-0.46771	-0.22667	0.19429	-0.292095	0.362157	-0.0235074	-0.313616	0.0488046	-0.193096	0.0247006	0.444799	0.0522481	0.455129	0.0247006	-0.319642	-0.199122	-0.36785	0.468903	0.227863	-0.391954	0.35527	1.54153	0.320836	-0.683785	-0.520222	-0.576178	-0.0811848	-0.564126	0.0522481	1.08872	-0.279182	-0.908469	-0.804305	-1.48438	-0.209453	0.788281	-0.398841	-0.150914	-0.00629022	-0.0639677	-0.188792	-0.130254	-0.484927	0.0178138
0.000264098	-0.426519	-0.0264098	-0.426519	0.613765	0.773809	-0.0264098	-0.0264098	0.573754	-0.426519	0.186982	0.373699	-0.426519	-0.213127	-0.426519	0.373699	-0.0264098	-0.426519	0.373699	-0.613237	0.400373	-0.426519	-0.0264098	-0.0264098	-0.213127	0.373699	-0.0264098	0.0736175	0.773809	0.573754	-0.126437	1.57403	-0.15978	-0.426519	0.773809	-0.426519	-0.15978	-0.0264098	-0.15978	0.573754	0.186982	-0.15978	-0.213127	0.373699	0.186982	-0.426519	0.773809	-0.0264098	-0.213127	0.186982
0.84626	0.393986	-0.37488	-0.314577	0.167849	0.288455	-0.405031	0.273379	0.100008	-0.0733639	-0.254273	0.48444	-0.465335	0.95179	1.06109	0.393986	-0.148743	0.514592	0.936714	0.167849	0.182925	0.0623183	-0.37488	1.0724	0.258304	-0.0281365	0.182925	0.250766	0.499516	-0.427645	-0.0507502	-0.44649	0.514592	0.966866	-0.0281365	0.0623183	-0.314577	0.167849	0.646505	1.47567	-0.37488	-0.465335	-0.585941	-0.405031	0.635198	0.514592	-0.691471	-0.0281365	0.424137	-0.37488
-0.758328	0.415305	-0.499665	-0.2217	-0.186954	0.295625	-0.314355	0.280183	0.000286681	0.002217	0.758901	0.492518	0.526298	0.894024	0.164364	-0.16379	0.589033	0.430747	0.724156	0.68941	0.839975	-0.132905	0.600615	-0.986105	-0.0325287	0.909466	-0.295052	-0.0383197	0.002217	0.0919767	1.00888	-0.076926	-0.052797	-0.434035	-0.34524	0.0832903	0.140235	-0.152208	0.656595	-0.453338	0.129618	0.8448	0.0562659	0.0987329	0.469354	-0.226526	-0.654091	0.318789	0.218413	0.581312
-0.544145	0.231369	0.107115	1.08186	0.102831	0.338484	-0.329915	0.282784	-0.374903	-0.501299	0.75409	-0.535576	0.364191	0.694106	-0.117827	-0.261361	0.0471307	0.548429	0.188523	-0.0985459	-0.107115	0.372761	0.295638	-0.312776	0.102831	0.672683	0.351338	0.765873	0.514153	0.642691	-0.0910479	-0.0535576	0.776585	0.891198	0.548429	-0.308492	3.99577e-17	0.556999	-0.428461	0.803363	0.0299922	-0.112471	-0.518437	0.141392	-0.0685537	0.0803363	0.0514153	-1.09257	0.265646	-0.107115
-0.0130289	0.585631	-0.0130289	0.836955	0.495267	0.178994	-0.0695063	0.269358	-0.179637	0.00956201	0.93579	-0.419666	-0.433785	0.924495	1.14758	0.235471	0.483972	0.404903	0.404903	-0.498734	-0.0695063	0.111221	-0.318007	0.755063	0.675995	0.585631	0.845427	0.51221	0.416199	0.709881	1.55704	-0.221995	-0.518501	-0.476143	0.924495	0.337131	0.73812	0.540449	-0.349069	-0.0102051	-0.227643	1.03463	0.0773348	0.0999257	-0.250234	-0.927962	-0.306711	0.178994	-0.103393	-0.0808017
0.351786	0.351786	-0.136954	0.267784	0.348392	-0.598541	0.0734756	-0.0758615	-0.0843466	0.507911	-0.904004	0.697976	0.195661	-0.194652	0.00898913	-0.785213	-0.191258	0.87786	0.395908	0.158326	0.344998	0.114204	0.412878	-0.187864	0.0904457	-0.0385272	0.653854	-0.169197	0.959316	-0.0376787	-0.309201	1.01023	0.000504063	0.44003	0.857496	0.433242	-0.351626	-0.252351	0.14475	0.17869	0.507911	0.853253	-0.734303	0.504517	-0.0758615	0.378089	-0.0724675	0.304269	-0.228593	-0.0317392
0.82038	-0.570879	-0.193373	-0.460596	0.0187094	0.0696091	-0.65147	0.0611258	-0.285628	-0.0491569	0.0059845	4.90508	0.700553	-0.150956	-0.386367	-0.138231	-0.511496	0.0908173	1.06215	-0.39273	-0.638745	0.116267	-0.0279486	0.455599	0.544673	-0.918694	1.05791	0.504377	-0.965352	0.0271927	0.530888	-0.105359	5.55723	-0.167923	0.599814	0.0653675	0.493773	0.625264	-0.386367	-0.757511	-0.787203	-0.333347	0.252	-0.0321903	0.27745	-0.0152237	0.218067	-0.613295	0.43439	0.128992
0.640828	-0.537691	0.486593	-0.594047	-0.490234	-0.680063	-0.383455	0.138573	0.36004	0.249307	-0.462551	-0.466506	-0.332044	0.0476138	0.137585	0.178121	0.810883	-0.165943	0.834612	0.00411139	0.0792519	0.0199304	0.494502	-0.0077529	0.585462	0.352131	1.38037	0.340266	-0.0828934	0.824725	0.236454	0.310606	-0.307326	0.170211	0.625009	0.791109	-0.159023	0.60919	1.09167	-0.16891	0.205804	0.6171	-0.280632	-0.521872	0.36795	0.0930936	0.901843	-0.272722	-0.165943	-0.482325
0.979511	0.456257	0.894082	0.586181	0.342351	0.7517	0.335232	0.27472	-0.655213	-0.0171634	0.356589	0.0753849	-0.365999	-0.106152	0.390405	0.409983	0.246243	0.296077	-0.622287	-0.380238	0.420661	-0.152426	0.178612	0.637794	0.175052	0.338792	0.285398	-0.134629	-0.0207229	0.310315	-0.0456398	-0.797595	0.652922	0.082504	-0.586692	0.0326703	0.586181	0.516769	0.368158	0.296967	0.043349	0.141237	0.495412	-0.469226	0.395745	-0.797595	0.399304	-0.0100443	0.178612	0.0504681
-0.117232	0.156536	-0.254116	0.295221	1.48215	0.423099	0.192558	0.315033	0.529364	0.415895	0.977839	0.531165	0.232182	0.934613	-0.677376	1.00666	0.689663	0.0916958	0.0484693	0.178149	0.322237	-0.290138	0.934613	-0.376591	-0.225299	0.29342	0.0700826	0.466326	-0.0163704	0.367265	-0.137044	0.367265	0.0520715	0.963431	-0.0019616	0.0268561	0.0790881	0.992248	-0.0109671	0.286215	0.0268561	0.349254	-0.00916602	-0.261321	0.279011	0.53837	-0.693586	-0.58552	0.199762	0.206967
0.521375	0.633428	1.12646	0.0367498	0.571799	-0.201361	-0.279798	0.762288	-0.0682991	-0.268592	0.583004	-0.330221	-0.537518	0.398118	0.491962	0.0787694	0.919161	0.51017	1.03682	0.538183	-0.0837063	-0.41426	-0.240579	0.683851	0.000332828	0.863135	-0.00526978	0.148802	0.986392	-0.439472	-0.250384	0.393916	-0.621557	0.403721	0.0563589	1.0032	-0.243381	0.655838	0.765089	0.3589	0.997597	0.0297465	0.112385	-0.100514	-0.744814	-0.243381	-0.0837063	-0.974521	-0.201361	0.420528
-0.298892	0.132165	0.469514	0.945083	0.347694	0.225874	0.197761	-0.252038	0.488256	0.0853114	0.741268	0.122795	-0.36683	0.122795	0.488256	1.10673	0.544481	0.328952	0.113424	0.150907	-0.420712	0.160278	1.59401	0.619447	0.497627	0.844347	0.394548	0.148564	0.778751	1.54247	-0.460538	0.640532	1.01536	1.26603	1.04113	0.282098	0.406262	-0.205184	-0.472252	0.0665698	0.0665698	0.640532	0.488256	-0.336375	-0.214554	0.73424	-0.327004	-0.589387	-0.739319	0.197761
0.180787	0.135308	0.0614066	-0.335105	0.737893	0.607143	0.0500371	0.493448	1.02213	-0.313787	0.0500371	0.584404	-0.164562	1.43143	-0.384847	-0.819731	0.00455906	0.106885	-0.0352342	0.425231	-0.177353	1.01645	0.288797	0.345644	0.254688	0.362699	0.0500371	0.33996	0.936859	0.453655	0.169417	0.283112	0.986601	0.68673	2.48311	0.20921	0.56735	-0.37632	0.254688	-0.285364	-0.632134	0.467867	-0.444537	-0.541178	-0.694666	-0.619343	0.180787	0.254688	0.0898304	0.624197
0.826445	0.650677	-0.0187357	0.75165	0.740431	-0.187024	0.239306	-0.407668	-0.150561	-0.355312	0.650677	0.725472	0.0784974	1.10692	-0.0103213	0.403854	0.785307	0.258005	0.403854	-0.258079	-0.718066	0.071018	0.658156	-0.0823112	0.377676	0.0111822	0.261744	0.0270761	-0.112229	0.288858	0.522591	-0.02902	0.0551241	0.213128	0.684335	0.272964	0.148617	0.654417	-0.262753	0.344954	0.0635385	0.0457747	-0.0224754	0.400115	-0.549778	-0.127188	0.47117	0.418813	-0.336613	0.437512
0.62861	0.341089	0.474331	0.143856	0.295506	0.649648	0.218366	0.379659	0.165771	-0.058636	0.856524	0.428748	0.888957	0.0185039	-0.0577595	-0.570564	-0.269018	0.309532	-1.50326	0.505888	0.698738	0.0675929	0.460305	0.397191	0.179796	0.481343	0.439267	-0.399629	0.274468	-0.0402277	0.205217	0.231515	0.709257	0.386672	0.344595	0.533939	0.516407	0.449786	0.073729	0.415599	0.256936	0.292876	0.635623	-0.553033	0.200835	-0.23746	0.0500611	0.334076	-0.128763	-0.174346
0.302018	-0.659591	0.326674	0.39448	0.3936	-0.106578	0.404167	-0.645502	-0.0149963	-0.441204	0.108287	0.256227	0.97127	-0.0361305	-0.516935	0.604942	1.09808	0.00613801	0.576763	-0.617323	0.460525	1.21784	0.411211	0.559151	0.0977198	-0.0361305	0.294973	-0.371637	0.192824	0.508957	0.654256	1.22224	0.108287	0.228048	-0.18407	0.428823	0.64545	0.837419	0.649853	0.781942	-0.370756	0.729106	0.217481	-0.310876	0.0660184	-0.468502	-0.240428	-0.458816	0.111809	0.221003
0.485407	0.380426	0.633335	-0.0108666	0.380426	-0.0490415	-0.0824445	-0.139707	0.943505	-0.406931	1.51136	0.361338	-0.499982	0.580844	0.80035	0.337479	0.676281	-0.163566	0.661966	-0.540543	0.642878	0.905331	0.218183	-0.144479	0.0225364	0.685825	1.38729	-0.374721	0.914874	-0.768399	0.895787	0.335093	0.854033	0.0416239	0.733544	0.714456	-0.207706	0.561757	0.704912	0.955435	-0.492824	0.60351	0.113202	-0.426018	0.170464	0.0905354	0.452004	0.0416239	-1.01296	0.289761
0.651528	-0.263426	-0.37198	0.48999	0.103589	1.2615	0.57399	0.175959	0.851836	0.155282	0.0880817	-0.465026	0.61922	0.527467	0.173374	0.0829125	0.398236	0.50162	0.222482	0.863467	-0.30478	1.41657	0.408574	0.542974	0.537805	-0.149703	-0.191057	0.28322	0.201805	0.0312201	-1.09309	0.186297	1.28476	0.429251	0.744574	1.1271	0.0441432	1.56648	0.173374	1.27184	0.37239	0.289682	-0.0876722	-0.17038	0.222482	-0.782934	-0.614934	0.398236	-0.139365	0.677374
0.585097	0.750592	0.451634	1.65547	0.900071	1.01752	-0.407869	-0.119588	0.787961	0.681191	1.31648	-0.306437	-0.119588	0.0512446	0.407591	0.147338	-0.237036	1.63145	0.10463	-0.274406	1.32181	0.280801	-0.172974	0.638483	2.0265	0.136661	0.734576	0.95479	0.302155	0.347533	0.327513	1.06823	0.44763	-0.338468	-0.00747923	0.403587	0.00720173	0.0245519	-0.233032	-0.339803	-0.413207	0.647825	0.0886143	0.0298905	-1.08052	0.0939528	-0.108911	-0.552009	0.0459061	0.499681
0.506828	0.492674	-0.196177	0.556369	-0.196177	0.42662	-0.748202	0.6295	-0.151355	-0.450958	-0.502858	-0.0310417	0.178916	0.794636	0.697914	1.65334	0.955053	1.55898	0.601191	-0.328286	1.19096	0.747454	0.0491669	-0.309413	1.12963	1.27589	0.214302	0.715607	1.03054	0.0609623	0.762788	0.438415	0.14353	0.719145	-0.587784	0.00670352	1.18152	0.228457	0.874845	-0.0805824	0.596473	0.874845	-0.0593507	-0.134841	0.483237	0.815868	-1.23889	0.0491669	0.134094	0.563446
0.647072	0.635802	0.0892349	0.0990957	0.528743	1.10912	-0.0347288	0.934442	1.12039	0.624533	0.123043	0.123043	0.331528	0.799209	0.683698	0.590725	0.833018	0.213199	0.0328878	0.252642	0.596359	0.432953	-0.260118	0.0441572	0.804844	0.466761	1.13729	0.965433	0.725958	-0.168553	0.690741	0.655524	-0.126293	0.590725	1.01896	0.821748	1.62047	-0.457333	0.0779655	-0.55594	-0.0459983	0.113182	-0.395351	0.618898	0.117409	0.648481	-0.891206	0.0723308	-0.124884	-0.0741718
0.363637	0.67053	0.391536	-0.937175	-0.384998	0.363637	0.279938	-0.0176558	0.725167	0.163691	0.303188	0.247389	1.25409	0.252039	0.0218684	1.26107	0.372936	1.20527	0.354337	0.410136	-0.147853	0.0288432	0.396186	-0.00835602	0.307838	-0.622144	-0.129254	0.922788	0.777478	0.341549	1.56796	1.44009	1.0681	0.721679	0.898376	0.624031	0.109054	0.16834	0.283426	1.57377	1.40057	-0.16994	0.228789	0.312488	-0.533795	-0.367561	0.391536	0.568232	-0.0827545	-0.0967043
1.82226	1.71393	0.184491	-0.111837	0.598713	0.190864	0.598713	0.299199	0.549325	-0.4464	0.331062	-0.134141	0.828128	0.0825289	0.477633	0.917345	0.203609	-0.452773	1.79677	-0.0194334	0.80901	1.17225	0.598713	0.541359	0.0315477	0.758029	0.745284	0.302385	0.25459	-0.0959051	0.358146	0.772367	-0.0799735	0.362925	0.203609	0.821755	0.405941	0.522241	0.859991	0.310351	1.33794	1.12286	-0.892485	0.764402	0.280081	-0.135734	0.197236	-0.561108	0.190864	0.235472
1.45504	0.940588	0.862641	0.78989	0.410547	0.202688	0.540459	0.202688	0.419641	0.498888	0.633996	0.181902	-0.13898	-0.0935109	0.374172	0.452119	-0.0155637	-0.285781	0.930195	0.119545	0.275439	1.18482	0.25985	-0.00517075	0.945785	-0.0311531	0.535263	0.608014	0.784694	1.88765	-0.164962	0.491093	-0.0480417	1.11727	0.452119	0.452119	-0.30137	1.16923	0.166313	0.140331	0.659978	0.237765	0.540459	0.0727764	0.337797	0.633996	-0.519622	-0.550801	-0.129886	-0.337745
1.52723	-0.0531654	0.765721	0.283256	1.40727	0.781368	1.10997	0.280648	-0.283966	-0.131403	1.0213	0.614462	0.452771	0.484066	0.0811424	0.431907	0.384965	-0.444353	0.280648	-0.0479495	0.218058	1.5481	0.1659	0.181547	0.306727	0.155468	0.624893	0.094182	0.259785	0.139821	0.341934	0.720082	0.107222	0.833527	0.750073	0.332806	0.224578	0.739642	0.928716	0.094182	0.630109	1.09171	-0.872051	-0.136619	-0.0166545	0.0681028	-0.61126	0.212842	-0.433921	0.139821
0.67351	0.751195	-0.0753779	0.81412	0.341016	0.0240594	0.630006	0.443561	0.305281	0.00230749	0.92521	0.785377	0.142141	0.232256	-0.0870307	1.01843	0.782269	0.465313	-0.0505186	0.406272	1.09301	0.608254	0.250901	0.0831003	0.748088	0.37209	-0.0411963	0.546105	0.465313	0.631559	0.00230749	0.010076	0.934533	-0.053626	-0.510416	-0.224534	0.0605716	0.207397	0.270322	0.351892	0.434238	0.740319	-0.0349815	0.123497	0.0551336	0.460651	0.0644558	-0.00701476	0.567857	0.129712
0.227144	0.232509	0.860163	0.970136	0.549018	1.04256	1.67558	0.709955	0.688497	-0.244937	-0.464885	-0.0571778	0.29286	0.95136	0.239214	1.05865	0.597299	1.63802	-0.234208	0.329071	0.988912	0.650945	0.559747	0.430998	1.19277	0.296883	0.125217	1.1579	1.24641	-0.250302	-0.176539	0.547677	-0.0625423	1.22495	0.119853	0.345165	0.815905	0.393446	0.950019	-1.04158	-0.282489	0.976842	-0.813581	0.243238	-0.0142612	0.29286	-0.45952	-0.293219	-0.244937	-0.336135
0.295136	-0.210499	0.152926	0.473886	0.863976	-0.301355	0.330689	2.15572	0.370191	-0.0445872	0.457098	-0.680581	0.0689831	1.01014	-0.750699	0.615108	1.63428	0.982484	-0.265803	0.433396	0.322788	0.808672	-0.107792	0.20033	0.243783	0.231932	1.00619	0.0344182	1.38541	1.6244	1.53552	0.434383	0.172678	1.44072	-0.467267	0.547954	0.503513	1.13654	-0.271728	0.335627	-0.404062	0.147989	-0.751686	0.0818215	-0.0682889	1.02199	0.401794	0.314888	0.196379	-0.317156
0.613635	0.666977	-0.293185	0.263576	1.34709	1.13372	-0.337637	1.0137	0.0802115	-0.0887058	1.13372	0.231348	0.796999	0.511395	-0.0642572	-0.0220279	1.2493	0.0624307	0.26691	0.355813	1.23152	1.30264	0.489169	0.604744	0.502505	0.2758	0.782552	0.396931	0.0713211	0.43027	-0.342082	0.847007	0.585852	0.338033	0.378039	-0.0309183	0.424714	0.222458	1.11372	0.358036	0.253574	0.196898	0.964805	-0.506554	0.0135336	0.552513	0.582518	-0.466547	-0.0798154	0.173561
-0.845449	0.596602	-0.264821	1.09751	0.391954	0.825045	0.629916	0.477621	0.29439	0.120677	1.07729	0.777453	0.187307	0.0635665	0.98448	0.891675	0.115918	0.239659	0.0207333	0.0254926	1.46754	1.18675	0.192066	0.73462	0.211103	-0.193433	0.677509	0.621588	0.706064	0.383626	1.12726	0.883346	-0.0328082	-0.0506553	0.61088	1.05825	-0.0506553	0.98686	1.34142	-0.0566044	0.125437	1.34737	-0.39808	-0.245784	-0.340969	0.205154	0.615639	0.396714	0.00169636	-0.360006
0.793024	1.30049	-0.335271	1.13583	0.544691	0.890198	0.0858154	0.296359	-0.625442	0.00483731	2.01849	2.88766	-0.105833	0.296359	0.447518	0.485307	1.39766	0.965778	1.20871	-0.130126	0.172192	0.382735	0.73364	0.99277	0.29096	0.501503	-0.378459	0.130353	0.949582	0.461014	-0.112581	1.61495	1.69593	0.739039	-0.0221554	-0.437843	0.251821	0.695851	0.164094	1.17632	0.528496	-0.37576	0.285561	0.258569	0.388134	-0.436493	-0.232698	-0.842734	-0.432445	0.544691
0.928206	0.565182	-0.0173446	0.663326	0.493422	0.324573	0.425882	0.645385	0.030144	0.0586372	-0.249511	0.641164	1.08017	0.295025	-0.15981	0.636943	0.776243	0.776243	0.455431	-0.481678	0.202158	1.27012	0.539855	0.147283	-0.257954	1.67536	-0.422581	0.636943	-0.148202	0.541966	0.473371	1.01158	0.0829092	1.14349	1.22369	0.518749	0.647496	1.6627	0.135674	0.468095	0.848003	0.869109	0.755137	0.442767	-0.447908	0.605284	-0.0173446	-0.000459736	-0.0511143	-0.0215658
-0.0651803	0.16639	1.1864	1.14229	0.756343	-0.0982618	-0.175452	1.62749	0.0602536	0.684666	0.816992	1.25808	0.577152	0.193958	0.356608	0.39796	1.54478	0.061632	-0.114803	0.662612	0.0891999	0.574395	0.0450912	0.403474	1.5117	1.19743	0.39796	0.728775	0.497205	0.0464696	0.0257937	0.232553	0.425528	0.342824	0.949318	0.618503	1.20432	1.58889	-0.187857	0.322149	0.276662	0.859722	-0.329832	-0.0872346	0.298716	-0.987326	0.0064962	-0.335346	0.337311	-0.539348
1.96674	0.355043	0.10078	0.487301	0.34274	0.879974	0.408356	1.42131	0.507806	0.588801	0.867671	0.531387	0.856393	0.990701	-0.763511	0.0269612	0.847166	1.20395	0.925085	-0.333929	-0.132979	1.4049	0.133588	0.129487	-0.284716	1.15474	0.174598	0.882024	1.28597	1.19985	-0.348282	0.72311	-0.138105	0.82666	0.683125	1.22446	-0.409798	-0.00994802	1.28187	0.215608	0.0843755	0.425786	0.0720724	-0.29702	-0.165787	-0.445682	0.170497	-0.128878	0.203305	-0.13708
0.809234	0.123275	1.39466	0.460341	1.11673	0.78558	0.525389	0.0582269	0.829931	0.750099	0.211976	0.383466	0.172061	0.897935	1.28822	0.986637	1.46563	0.318418	0.454427	1.03394	1.47154	0.862455	1.27048	1.29414	0.436687	-0.000907508	1.50702	0.630352	0.519475	1.10343	-0.101436	0.356856	0.571218	0.797407	0.643657	1.17587	0.726445	0.501735	0.083359	1.28822	0.720532	0.534259	-0.568598	0.146928	-0.326147	0.268154	-0.86427	-0.680953	0.986637	0.0286597
0.78338	0.218674	0.292734	0.518385	0.223302	0.283476	0.320506	0.0659252	0.744036	0.366793	1.65821	0.371422	0.229088	0.278847	0.015009	1.18608	0.741722	0.584344	1.26477	0.584344	0.880584	0.297362	0.389937	1.11202	1.55175	1.36197	1.16294	0.489455	0.963901	1.03912	0.39688	1.86072	0.304305	0.626003	-0.332147	0.12147	1.36313	1.3342	1.35734	0.286948	0.070554	0.755608	-0.471009	1.10276	0.278847	-0.204856	-1.04034	0.204787	0.584344	-0.572841
0.513147	0.839185	-0.567358	0.810893	1.09517	0.00388172	-0.316767	0.661346	0.743529	-0.254793	0.637096	0.200582	0.76037	1.07091	0.346087	0.761044	0.289502	0.480813	0.629012	0.373032	-0.0419252	0.666735	0.709848	0.884992	-0.173957	1.40773	0.410755	0.790684	1.2757	1.47442	0.598699	1.0635	-0.974232	0.416144	1.04666	0.146692	1.33633	0.779906	0.659325	0.591962	0.200582	-0.0783014	-0.349101	-0.712862	-0.184735	0.639116	0.189804	-0.222459	0.313752	0.249084
0.400477	1.85594	0.202535	2.41289	0.621707	0.769194	1.17284	0.458696	-0.114756	0.353903	0.144316	-0.201113	0.205446	0.571251	1.46199	0.594539	-0.25545	0.610064	0.210297	0.905037	0.478102	0.7886	0.81965	0.443171	0.617826	0.637232	0.839056	0.336437	0.388834	1.53962	0.278219	0.928324	0.113266	1.13403	0.551845	0.745906	1.40377	0.765313	1.13694	0.0841573	0.7265	-0.0419826	0.0123546	0.497508	0.0744542	0.428616	-0.422343	-0.313668	0.373309	-0.270975
1.19603	1.56201	0.0263242	1.40414	0.564532	1.05968	0.830047	0.887456	1.15297	0.198551	0.198551	0.657821	0.345661	0.535827	1.46693	2.36573	1.21038	1.21038	0.119614	0.973569	1.30367	2.21503	1.33955	0.507123	-0.310952	1.51178	1.46154	1.06327	1.18885	1.90646	1.61942	0.587854	-0.39886	0.234431	-0.526235	1.12427	1.46693	1.88493	0.946659	0.2739	0.71523	1.04533	-0.346833	-0.310952	-0.138726	0.139348	-0.562116	0.284664	-0.246368	0.212903
0.592362	0.572751	0.413062	1.00769	1.9343	0.438276	0.0712731	0.656797	0.251273	0.323413	1.22831	1.30956	0.209249	0.894929	-0.893861	1.34878	0.611972	0.539132	2.2957	0.359833	0.55314	0.10209	-0.108026	0.883723	0.611972	1.24232	-0.281722	0.212751	0.544735	0.111195	-0.0393881	0.815085	0.510416	-0.402189	0.900532	-0.0996215	1.78162	1.51127	-0.207481	0.296798	0.0852809	0.261779	-0.469426	-0.553473	0.225358	-0.47713	0.202946	0.0208452	-0.727169	-0.74678
0.799159	0.705408	0.945898	1.17314	0.652419	0.905137	1.08041	0.8603	-0.207639	0.835844	1.11302	0.432309	-0.314637	0.966279	1.54509	-0.46851	-0.382912	0.61981	0.0980687	1.0315	0.872529	1.75297	0.762474	1.93639	1.10079	0.868452	1.65106	-0.0802609	0.664647	0.261113	0.123544	1.112	1.005	-0.179106	1.46356	0.664647	0.403777	0.301874	0.250923	1.35147	0.509755	0.775721	-0.142422	-0.0894322	-0.419597	0.658533	0.195895	-0.492967	-0.464434	0.0450793
0.647481	4.51855	0.540137	2.24086	1.09698	1.7142	0.224816	1.20432	1.15065	0.835332	1.05002	-0.0636687	1.46933	0.734697	1.84671	0.0436746	-0.171012	1.29154	0.815205	0.560264	1.19762	-0.0502507	4.78691	0.372414	2.41865	1.07015	2.0094	0.102378	1.01647	1.64544	0.462984	0.144309	0.312033	1.51294	0.452921	0.5871	0.915839	0.184563	0.773274	-0.249842	0.412667	1.9725	0.741406	0.727988	-0.613803	-0.40918	0.238234	-0.593676	-0.0368328	-0.56684
-0.128229	0.108027	-0.73319	0.437355	1.35017	1.71529	0.340705	1.83342	-0.699184	0.870493	0.831117	1.58284	1.47545	0.28343	2.03925	1.0101	0.849015	1.62222	0.3944	1.18908	0.723727	0.630656	1.24636	0.673612	0.691511	1.26425	1.17118	-0.139863	0.80248	1.64996	0.39261	1.70813	0.808744	1.19982	0.981462	0.89913	0.629762	1.02442	0.69688	0.535796	-0.0351585	1.03247	-0.32511	-0.890695	-0.010101	-0.341219	-0.421761	-0.249938	-0.178345	0.18678
1.62126	1.63172	0.784374	1.28912	0.763452	1.24989	0.203784	1.42773	0.962212	0.575152	1.85663	1.57419	0.779143	1.1662	0.82491	1.31266	1.64741	1.61603	0.972673	0.0834815	-0.0943569	1.87233	0.84191	0.674532	1.13482	1.29697	0.993595	0.530693	2.00309	0.282242	-0.306194	1.38066	1.22374	1.41204	2.19662	0.3607	1.5245	1.10344	2.18485	0.89683	1.76772	-0.260427	0.229937	-0.198968	0.674532	0.184169	-0.340192	-0.261734	-0.810941	0.0102539
0.84401	1.27345	1.25494	1.25031	-0.0777978	1.13647	1.58442	-0.0629897	0.829202	0.940263	1.11426	0.98839	2.20821	0.240578	0.352564	1.31417	1.61774	1.28826	1.15498	-0.11852	1.41042	1.80654	0.895839	0.558953	1.42523	1.06983	0.566357	0.0286358	1.51408	0.329427	0.523784	0.847712	0.968029	0.540443	0.6441	0.784778	1.0143	1.40302	1.22717	1.03744	0.758863	0.463626	-0.129626	-0.166647	-0.485022	0.782927	0.236876	-0.351749	-0.229582	-0.166647
1.10467	1.13868	0.458383	0.438186	1.35553	0.734755	0.977113	1.56387	0.66141	0.539168	1.64466	1.23223	1.47458	1.04514	0.953727	0.658221	1.47033	0.828297	2.23142	0.309567	0.92609	1.62765	0.530665	1.02814	0.47539	1.88702	0.938846	0.895264	1.21097	0.985616	0.31063	1.1238	0.656095	0.913334	0.636962	0.76877	1.10254	1.64466	1.70844	1.1929	1.30451	0.214962	0.224529	0.343582	0.075713	0.555113	-0.0263322	0.0969724	0.147995	-0.1794
1.06798	0.364609	1.01722	0.108096	2.10129	0.524137	1.07161	0.578522	0.16248	0.690916	1.50668	0.999095	0.910267	1.42692	-0.000673075	0.843193	2.30432	0.792434	1.48493	0.814188	0.948336	0.0201743	0.426245	-0.135728	1.21663	2.36233	0.806937	-0.10491	0.368235	1.21845	0.905735	1.97983	1.41786	0.948336	1.16587	0.901203	0.307506	2.88442	1.44505	1.31362	1.00635	2.39224	-0.976875	0.331979	0.444373	0.588492	0.128943	0.564019	1.0136	-0.364143
0.865903	1.00577	-0.406522	1.06802	1.00918	-0.235956	1.03988	1.16269	-0.12594	0.285977	1.56522	1.09787	1.09787	1.90295	1.7375	1.35713	1.69486	1.17974	1.78696	1.1354	0.920484	1.53111	1.7085	0.354204	1.28891	0.361026	0.442898	1.00406	1.12516	1.24285	0.871873	0.15123	0.445457	1.64027	1.21386	0.0267164	1.43048	1.65392	1.5584	0.402815	2.06669	1.30682	-0.0415101	0.361026	0.330324	-0.462809	-0.321239	0.224573	0.361026	0.122234
3.10202	2.34271	0.99585	2.17549	2.867	1.9269	1.64668	2.65005	2.10769	0.842181	2.46926	1.31223	1.74612	1.79131	2.28848	1.23991	2.27944	1.58341	2.5235	1.78227	1.40262	2.63197	1.38454	1.57437	1.19472	2.24328	0.842181	1.05687	2.32464	1.74612	0.763087	0.898677	0.627497	1.51109	2.39695	1.21279	0.86478	2.66813	1.31675	1.9834	2.92123	2.0399	0.0286395	0.29982	0.480607	-0.174746	-0.351013	1.1676	0.498686	-0.938571
2.7583	1.53989	0.910455	1.46458	1.04084	0.726121	-0.27648	1.04983	0.941927	0.672169	1.43648	0.928439	2.4256	2.23227	0.402411	2.22777	1.89957	2.52001	1.43648	1.70175	0.316988	1.22068	2.38963	0.600234	1.36005	1.89507	0.766584	0.986887	1.85011	0.919447	-0.530502	1.36342	0.267532	2.18281	1.26564	0.3035	2.70659	3.09999	1.67814	0.475471	2.40761	1.07681	-0.388879	-0.18656	0.123661	-0.586701	-0.0292015	0.379931	0.478843	0.352956
0.828268	1.2028	1.02602	2.10167	1.01404	1.10992	1.54737	1.68819	0.944373	1.79006	1.35561	0.582576	1.62976	1.65223	0.772089	1.4395	0.267971	1.49044	0.693437	1.46647	0.858231	0.633512	1.10392	0.258982	1.5983	0.405798	1.58332	1.01179	2.79081	1.09793	1.65598	0.768343	0.0305187	0.858231	1.78707	0.789317	1.54362	1.6762	1.18407	0.494936	1.07696	1.68594	-0.924534	0.327896	1.10692	0.41254	0.0192827	0.00430154	-0.109556	-0.588954
1.75187	1.35367	2.01734	1.58216	1.67223	1.50536	1.20955	1.87323	1.33091	0.242489	2.65446	0.075623	2.30746	3.17782	1.11285	2.11215	0.944085	2.89339	0.193188	-0.2126	1.585	2.8858	0.515543	1.84668	1.72911	1.77462	1.38021	0.932708	2.31694	1.67697	0.425473	2.23161	1.03226	2.93889	3.71634	1.44848	1.99458	0.834105	3.2129	0.420733	1.14129	2.23161	-0.288449	-0.735953	-0.349127	1.04648	0.140094	-0.155714	-0.254317	0.424525
1.33095	1.17819	1.84331	0.918037	2.16154	1.0509	0.949065	1.36914	2.05573	1.74465	1.46461	0.331689	2.29838	3.79409	1.49086	0.869506	1.02862	2.3302	2.33975	2.25383	1.01908	0.417612	0.589459	2.0597	0.885418	1.105	1.33095	0.806655	1.88786	0.842456	0.929971	1.3755	0.329302	1.9515	3.50131	0.322142	0.782787	1.96105	2.85529	0.965772	2.35566	1.39539	-0.514816	0.207577	0.268042	0.0548246	0.401701	-0.22204	0.303048	-0.43844
[truncated: 34 more columns]

## Sheet: A5
0.0479594	0.365669	0.114264	-0.314348	-0.181344	-0.775322	0.042434	0.0811117	0.0230952	0.213721	0.155704	-0.541678	-1.13889	0.0976878	0.108739	-0.142666	0.332122	0.592209	-0.49629	-0.551544	0.2745	-0.360919	-0.223889	0.340805	0.154047	-0.360919	-0.309612	-0.16753	-0.537731	-0.374732	0.313178	0.150179	1.11594	-0.31198	0.0678508	-0.211733	-0.631662	0.0230952	-0.323346	0.53143	0.0617729	0.180569	-0.389651	0.256819	0.206617	0.111501	0.60326	0.448155	0.197145	0.00375638
-1.02721	0.121535	0.107196	-0.37397	0.169864	0.381768	0.36318	0.166146	0.720071	0.0769238	-0.0531927	-0.119048	0.0657709	-0.38406	-0.153568	-0.0160166	-0.163659	0.340874	0.00628909	0.132688	-0.268814	-0.146133	-0.255431	-0.30599	0.355745	-0.0531927	0.292014	0.587724	0.203323	-0.36919	0.230833	-0.432389	0.0466518	-0.322985	0.199605	0.459838	0.123766	1.03235	0.221911	-0.332014	0.136406	-0.0829337	0.230833	0.177299	-0.460006	0.0657709	-0.0717808	0.237843	-0.308965	0.355745
0.0779554	-0.0405227	0.104641	0.297369	-0.101059	0.0156895	-0.325908	-0.412389	-0.658858	-0.226456	0.0762258	-0.480955	0.119466	-0.131327	-0.555081	-0.131327	0.679118	0.257835	0.746449	0.0719018	-0.641562	-0.33888	0.290697	0.149734	1.2662	-0.0361987	-0.0250798	0.877034	-0.256724	0.16703	0.109088	0.175678	0.0786967	-0.0992059	0.342586	-0.165919	0.264753	0.283779	0.72137	-0.325908	0.00271747	1.06643	0.031256	0.207676	0.360376	0.184326	0.162706	-0.0287861	-0.923488	0.685913
-0.428993	-0.419031	-0.192349	-0.204548	0.345893	-0.4048	-0.234026	0.637631	0.388586	-0.298067	0.0826166	-0.466807	-0.890082	1.32073	0.473973	-0.475956	0.692015	0.819078	0.232044	-0.639614	-0.137966	0.505993	0.296795	0.381471	0.484646	0.207139	-0.363123	0.219947	0.673209	0.235601	1.23178	-0.700096	-0.396668	0.634073	0.847541	0.132426	-1.27432	0.573591	0.424876	-0.145082	0.353008	0.200024	-0.364953	-0.262489	-0.00937761	0.345893	0.733691	0.097356	0.271179	-0.397685
0.285449	0.302344	-0.00669438	0.260894	-0.222864	-0.153081	-0.149408	-0.0869709	0.500674	0.0379037	-0.498323	0.367929	-1.25271	0.945081	0.357436	-0.116353	0.761442	-0.222864	-0.101662	-0.153081	0.445583	-0.0245336	-0.115619	1.30134	-0.454984	-0.314683	0.0184904	-0.186136	-0.0318792	0.0783043	-0.186136	-0.0428975	0.641814	0.925143	1.1537	-0.00249691	-0.208173	0.419873	-0.0847672	-0.443231	0.320708	0.00117587	-0.0274718	0.950958	0.327004	0.239907	0.00852144	0.604037	-0.556353	-0.516687
0.390957	-0.166638	0.351239	-0.782044	0.475909	-0.406049	-0.162004	-0.212976	-0.481733	0.73231	0.183983	-0.302782	-0.971366	0.523791	-0.248501	0.676705	0.915233	-0.073963	-0.616112	0.0928521	0.339986	0.00944455	-0.813819	0.469731	0.531823	0.460463	0.429351	0.0610337	0.122199	0.153091	-0.0890999	0.0496037	0.153973	0.340648	0.546651	0.662804	-1.20491	0.0341579	0.175951	0.162358	0.390957	0.0295241	0.27604	0.231556	0.0242284	-0.313374	0.364699	0.0864531	-0.241087	0.236498
0.57174	0.548956	0.29942	-0.20779	-0.46049	-0.697821	0.216693	-0.226324	0.204035	0.12809	-0.134556	0.407914	-0.404164	0.0394863	-0.571244	-0.447832	0.348242	-0.0332951	-0.0143086	-0.22316	0.814766	0.615408	-0.87123	0.232515	-0.351002	0.0901168	0.296707	0.495794	-0.299105	0.517312	0.309727	0.545791	0.364516	0.356379	0.488199	0.260995	-0.324421	0.63123	0.267957	0.191378	0.204035	0.615408	0.142646	-0.434542	-0.0721721	0.843246	-0.0238018	0.0336095	-0.248475	0.798944
0.42971	0.282374	-0.0251238	0.50272	0.0176299	0.0147522	0.184534	0.158635	0.460788	0.414746	0.0176299	0.672912	0.0740319	0.518341	0.391725	-0.103232	0.0760051	-0.0284126	0.0924489	0.437767	0.524097	0.178778	0.108564	0.210433	0.422803	0.219066	-0.656563	0.840639	-0.157907	0.144247	0.0809382	-0.319055	-0.548034	-0.210116	-0.119346	0.371581	-0.0261104	0.76582	0.0602191	0.429134	-0.0428008	-0.232726	0.215612	0.295036	-0.35071	-0.26438	-0.0255349	-0.160785	0.146549	0.285252
0.868537	0.223956	0.00657485	0.271212	-0.434488	-0.23916	-0.317921	0.372027	0.164097	-0.0973899	0.0506811	0.727577	-0.152208	0.249159	0.378328	0.192451	0.0173764	0.346823	0.11369	0.318469	0.25231	0.636664	0.883659	0.299566	-0.492456	0.384628	0.654667	0.237188	-0.31162	1.10293	0.403531	-0.299018	0.600659	0.163197	-0.276965	-0.0595845	-0.02745	0.293265	0.664388	-0.327372	-0.154098	-0.0595845	0.0973077	-0.416845	0.198302	-0.620364	-0.491196	0.530449	-0.938559	0.258611
-0.140687	-0.00516897	0.106149	0.0335505	-0.191506	0.306523	-0.787786	0.225212	-0.137299	0.32685	-0.526914	0.666614	-0.230129	0.723241	0.0964696	0.679198	0.866987	0.113409	-0.0695401	-0.198282	0.0863058	0.269255	0.127639	-0.296533	-0.087835	0.431877	0.0887257	0.461013	-0.130523	-0.130523	0.412227	0.665646	0.00741485	0.469144	0.989534	0.706301	0.383768	0.435265	0.347178	0.614826	1.37712	-0.330412	0.318719	0.339047	-0.381716	0.357342	0.408161	0.416873	0.615504	0.0388744
-0.0685333	0.417369	0.409573	0.317629	0.0504017	0.515227	-0.166015	-0.124613	-0.318447	0.319511	0.377849	-0.209836	-0.499861	0.84832	-0.154724	-0.480289	0.690242	0.304456	0.466298	-0.109558	0.0729843	-0.0756844	0.48474	1.21905	-0.420822	0.27811	0.0530901	-0.075308	0.0748662	-0.209298	0.405701	0.155787	-0.561479	0.42409	0.335695	0.210362	-0.0640168	0.464416	0.401185	0.231063	0.342094	-0.173542	-0.497603	-0.206287	1.05963	0.0748662	0.14826	0.443446	-0.547284	-0.00229099
-0.13795	-0.05993	-0.281792	0.475272	0.558338	-0.438988	-0.571474	0.37433	-0.814365	0.852752	0.359609	-0.360652	0.577475	0.845392	-0.170335	0.617221	0.648765	0.337528	-0.129853	0.554658	-0.0304887	0.359609	0.992598	0.230803	0.528897	-0.166655	0.263925	-0.146782	-0.317542	-0.196096	0.776205	-0.615636	0.371176	0.718163	0.824783	0.631942	0.414076	0.411132	-0.636981	0.966837	1.04044	0.444253	-0.221857	-0.0231283	-0.0294372	0.488415	0.631942	0.270234	0.53773	-0.405866
0.478609	0.372616	-0.1485	0.152371	0.56189	0.585979	0.0697788	0.290024	-0.346623	0.723632	0.441443	1.26441	-0.0582388	0.568772	0.259052	0.0525722	1.08743	-0.281237	-0.44298	0.22808	0.496504	-0.284679	0.433184	0.544683	0.391888	0.675454	0.173019	-0.434032	0.283142	0.448326	0.540553	-0.174556	-0.177997	0.476839	1.27149	0.314114	-0.933714	0.926671	0.850273	-0.191763	0.672012	-0.553103	0.0821676	0.449702	0.3677	0.493063	0.000952148	0.323454	0.0532604	-0.432656
-0.150686	0.0937881	0.50467	-0.0705644	0.241591	-0.353616	0.373416	1.1324	-0.181845	0.712964	0.153708	-0.0602924	-0.783444	0.297517	-0.00208418	0.549182	1.24083	-0.361605	0.305506	0.868756	-0.0180629	0.75291	0.616292	1.08447	0.539594	0.413363	0.775166	-0.0212586	-0.325653	0.601112	0.24239	0.413363	0.107484	0.651902	-0.390367	-0.165866	1.19632	0.109767	1.49352	1.05251	0.0738147	0.944655	0.328675	-0.270527	0.0184599	0.269554	0.31749	-0.0911085	0.309501	0.217623
0.501132	0.581183	0.208108	0.123745	0.184205	0.449951	0.16124	-0.114349	0.220294	0.538533	0.469636	-0.191213	-0.136658	-0.478519	0.239979	0.246541	1.01519	0.630395	0.289191	0.915826	-0.0881021	0.279349	0.146804	-0.396498	0.406644	0.000479802	0.149054	0.642863	-0.179965	0.180924	0.835774	0.394177	0.365587	1.00113	0.946009	-0.599909	0.603493	-0.107787	0.902703	1.41451	1.03722	0.886299	-0.0736665	-0.365003	0.705854	-0.435868	-0.350567	0.233417	-0.179965	0.0234455
0.451894	-0.127277	0.816643	0.627276	0.470927	-0.096687	0.171825	-0.253036	0.175224	-0.106884	0.362163	0.563183	-0.249637	-0.0932881	1.66394	0.0732575	-0.267117	0.324775	0.270393	1.06913	0.552501	0.212612	0.031791	-0.521548	0.154151	1.06913	0.452476	0.696614	0.912783	-0.412784	1.01067	-0.283626	1.17207	0.452476	0.386635	0.620479	0.704771	-0.106884	-0.110962	0.0698586	1.30705	-0.0626981	-0.078333	0.109286	-0.21759	-0.130676	0.00188081	0.644756	0.439658	-0.035507
0.543515	1.61451	-0.018462	0.0881959	-0.483711	0.966591	0.374456	-0.453675	0.726304	1.42571	0.473145	0.033028	0.0543596	0.91081	0.434528	0.477436	0.404492	-0.110408	-0.535201	0.790667	1.57589	-0.0803726	0.306661	0.691978	0.888498	0.507472	0.0550952	-0.223687	0.443109	0.464563	0.615601	0.782085	-0.169254	0.71711	-0.532627	-0.114699	0.548664	-0.303496	0.682538	0.185659	0.794958	1.2884	-0.383306	-0.496584	-0.0478849	-0.260588	0.0311891	0.610452	0.116148	-0.380731
-0.148896	0.623806	0.866617	0.0108153	0.550343	0.476879	-0.160917	-0.047383	0.132936	1.108	0.166329	0.374316	0.764722	0.967749	-0.251077	0.774072	1.17001	0.884268	-0.204328	0.613788	0.587074	0.223096	0.512275	0.670556	0.239792	0.169668	0.594707	0.115572	-0.0640793	0.119579	0.28387	-0.28113	1.22726	1.03263	0.584403	-0.261095	0.127594	0.700609	0.668552	0.994463	0.536986	0.663877	0.307913	0.127594	-0.0750511	-0.14756	0.0294197	-0.123709	-0.473471	-0.0640793
0.743921	0.500237	0.180382	0.412462	0.788354	0.864722	-0.325931	0.611318	0.500237	0.29543	1.073	0.811165	-0.222487	0.278074	0.305844	1.01052	0.823067	-0.478668	0.868193	0.177406	-0.183608	0.437753	0.543975	0.271131	0.352359	0.708514	0.793313	-0.0433678	0.462052	0.430811	0.881384	-0.929936	0.611814	1.62642	0.419008	1.07647	0.27738	-0.24262	0.577299	0.545363	0.774469	0.430811	-0.684863	0.123254	0.439241	0.29543	0.243361	-0.370066	0.356525	0.302373
0.30182	0.729473	0.508565	0.562471	0.381728	0.873751	-0.0991971	0.329936	0.181959	1.35098	0.296641	0.511736	0.963277	0.0820745	0.474213	0.211554	0.76541	0.888548	-0.224977	0.5556	0.581496	0.607392	0.790144	0.167161	0.199716	-0.110295	0.86688	0.0576583	0.207855	0.0968722	1.1009	-0.202781	-0.144647	1.17129	0.470514	0.895947	-0.0222492	1.72092	0.945519	0.947739	1.02173	0.992132	-0.408469	0.168641	0.308796	-0.532029	-0.332261	-0.128793	-0.59048	0.119069
0.608152	0.243282	0.372171	-0.185085	0.283086	0.103968	0.0973337	-0.201197	-0.469874	1.09575	-0.506361	0.761682	0.230014	1.42082	1.09243	0.233331	1.78521	1.71271	-0.347145	0.405815	1.3976	0.452253	0.102641	1.20853	1.13755	0.701028	0.338053	0.524564	0.110602	0.893415	0.536505	0.541812	0.406289	0.943643	0.0588565	0.628054	-0.816832	1.28482	0.98231	0.667858	0.415766	0.306305	0.154386	0.0707977	0.411975	0.0276767	-1.01055	-0.139595	-0.486459	0.561714
-0.0267509	0.0533625	-0.507431	0.374274	0.200771	0.428293	0.271271	0.96986	-0.0908416	0.642997	-0.196591	0.511611	-0.219023	0.796815	0.437907	0.0245217	0.71487	1.47618	0.719906	0.258453	0.27768	1.46336	1.34223	0.322543	1.08074	0.713497	0.887915	-0.461286	-0.222228	1.15893	0.288575	1.04356	0.217709	1.25049	-0.0652053	0.287294	0.119376	1.80624	0.957682	1.09163	0.428293	0.675042	0.238585	-0.119042	0.382514	-0.465772	0.210385	0.236937	-0.765076	0.152703
0.215423	-0.202358	0.215423	-0.427478	0.660079	0.0932651	0.103038	-0.175483	-0.129063	0.596557	0.484171	0.927431	0.646398	1.07297	0.308264	0.208094	1.19129	0.195878	0.0786062	0.657636	0.330252	0.958145	-0.206755	0.640534	0.889737	0.193435	1.37348	0.244741	0.286275	0.848203	0.693306	-0.0630974	0.900207	1.24993	1.16239	0.721158	-0.678775	0.879964	1.20344	0.804226	0.401104	-0.326959	0.0219247	0.0688335	0.0332331	0.0370724	-0.537071	0.441591	-0.0660292	0.0419587
0.22313	0.647354	0.403573	0.649632	0.292505	1.10188	-0.158033	0.699186	0.671276	0.50382	-0.580661	1.05973	0.792483	0.739056	0.619444	0.216751	1.20668	1.05005	-0.273657	0.0054369	0.946383	1.27731	0.443216	0.830759	0.653733	0.751017	0.659884	-0.0160932	0.535716	0.703173	0.591535	1.0022	0.923031	0.5847	0.251837	0.946383	0.629811	0.236686	0.86425	0.284531	1.25737	1.06998	-0.968203	-0.585446	-0.0338641	0.507807	-0.00652428	-0.0338641	0.400156	-0.273657
1.31681	0.591468	0.199353	0.57184	0.457263	0.799166	-0.0699693	0.869464	0.278324	0.633008	-0.220151	0.760822	0.914199	0.684133	1.24971	0.537147	1.71943	2.06452	0.732064	1.11551	0.185659	1.65552	0.450234	0.438091	1.43185	-0.130681	0.0596706	0.461737	0.412529	0.65218	1.10209	0.214417	1.05936	1.94128	1.0484	0.869464	0.0591228	1.43185	1.77311	2.62371	2.08689	0.10258	0.0859638	0.565266	0.30343	-0.731407	-0.137072	-0.671608	-0.611901	0.386966
0.187139	1.34128	0.743443	0.831545	0.416205	-0.0889149	0.33985	0.195949	0.521928	1.48224	0.96244	0.929716	-0.38024	1.90514	0.472004	0.610031	1.46336	0.997681	0.460257	-0.16527	0.60122	0.724564	1.88223	1.53804	0.758043	0.589473	0.949854	1.43467	0.187139	1.07404	1.75889	1.46462	1.76795	1.00523	1.51572	0.936009	0.691085	1.68194	0.550121	1.42938	1.96974	0.22238	-0.330903	-0.278041	0.645272	0.46613	0.251748	-0.00920324	0.310483	0.0197447
0.475387	0.289382	-0.0122726	-0.0633364	0.557467	0.0676328	0.0610134	0.63028	0.373779	1.0473	0.570706	1.18915	0.322479	1.60995	1.00593	0.911604	1.80049	0.982762	1.00759	0.305931	0.612077	0.934772	-0.386457	0.825552	1.04929	0.676616	0.885599	0.213259	0.764323	0.413496	0.918223	0.583945	1.46432	0.719642	1.37297	1.14494	-0.604896	0.519406	0.636238	0.924843	0.901675	0.204985	0.0345359	-0.0985137	-0.0392229	-0.443714	-0.451989	0.220351	0.513117	0.00474869
1.43504	1.5169	0.35607	1.97737	1.04125	0.828871	0.282432	2.53456	1.30009	3.25356	0.747015	0.754284	0.208541	1.96821	1.5722	0.954972	1.34781	0.667372	1.38195	-0.184364	1.9483	1.87971	0.474017	1.90847	2.44651	0.629763	1.57347	0.0545643	1.42177	1.23593	1.5253	1.23372	0.94391	1.16008	2.47305	0.424019	-0.818853	0.406321	0.168719	0.833295	1.14965	-0.0604755	0.120933	-0.043662	0.858579	-0.120208	0.0346536	0.350381	0.174029	0.140844
[truncated: 34 more columns]

## Sheet: A2
-0.216023	-0.711129	-0.235158	-0.381805	-0.596127	-0.0503337	-0.585485	-0.0465065	-0.553561	-0.114462	-0.525931	-0.531905	-0.366123	-1.0089	-0.197353	-0.189886	-0.647654	-0.654375	-0.360149	-0.356415	-0.0532274	-0.222743	-0.242906	-0.383298	-0.661096	-0.360895	-0.958309	-0.180925	0.0126747	0.190965	-0.154788	-0.0654557	-1.09039	0.022196	-1.01208	0.0931389	-0.24664	-0.508195	-0.621517	-0.22349	-0.448547	-0.788046	0.34704	-0.449761	0.42601	0.218596	-0.451908	-0.103261	0.75104	-0.00664785
-0.674657	-0.282426	-0.248265	-0.537305	-0.667577	-0.461727	-0.283311	-0.261186	-0.378714	-0.520313	-0.121002	-1.16034	-0.606689	-0.539783	-0.299241	-0.0884344	-0.503321	-0.469338	-0.558545	0.000773411	-0.497657	-0.753953	-0.558545	-0.557129	-0.317826	-0.00205858	-0.627929	-0.0502025	-0.566864	-0.598193	-0.42261	-0.410751	-0.323136	-0.554297	-0.753953	-0.0303785	-0.510401	-0.12879	-0.888473	-0.657665	-0.394821	-0.475002	-0.200298	-0.397122	0.0798922	0.435484	0.263087	-1.11078	0.59974	0.352295
0.01588	-0.16591	-0.589465	-0.447312	-0.458103	-0.181371	-0.584796	0.580343	0.01588	0.0864379	-0.183342	-0.950348	-0.170061	-0.759426	-0.515691	-0.337739	-0.355171	-0.944537	0.0548944	0.154505	-0.388375	-0.51953	-0.179192	-0.268012	-0.332759	-0.16093	-1.03419	-0.336079	-0.542772	-0.0928621	-0.315327	-0.157091	-0.931256	-0.24975	-1.16036	0.583663	-0.245599	-0.185106	-0.908843	0.0748166	-0.139347	-0.602539	-0.293745	-0.730373	0.243533	0.432587	-0.31211	-0.0604885	0.394402	0.0222095
-0.162508	-0.62001	-0.496456	-0.491514	-0.459037	-0.285179	-0.788749	-0.303712	-0.635542	-0.272647	-0.331953	-0.457625	-0.459037	-1.03974	0.0500048	-0.0933177	-0.545172	-0.498574	-0.823344	-0.351722	-0.67508	-0.555056	-0.48163	0.0464747	-0.780983	-0.466097	-0.504222	-0.0820213	-0.475805	-0.0848454	-0.55082	-0.0818448	-0.985729	-0.37855	-0.816284	-0.0693129	-0.148387	-0.221637	-0.546584	0.359948	-0.123147	-0.622834	0.307703	-0.315008	0.183443	0.249809	-0.272471	-0.250054	0.320411	0.156438
-0.256654	-0.872674	-0.18259	-0.554476	-0.35854	-0.295449	-0.937333	0.375041	-0.524693	-0.198657	-0.228439	-0.690846	-0.687712	-0.872087	-0.126161	-0.14693	-0.375783	-0.488641	-0.032504	-0.150065	-0.581123	-0.104608	0.0066831	-0.0999057	-0.822515	-0.228439	-0.625012	-0.549773	-0.621681	-0.14693	-0.599933	-0.473554	-0.702799	-0.259789	-0.393025	0.422066	-0.394592	-0.253127	-0.612472	-0.418105	-0.575832	-0.568583	-0.179847	-0.16574	0.459294	0.48163	-0.496479	-0.195522	0.318612	0.097793
-0.0245296	-0.335907	-0.262912	-0.0173832	-0.307322	-0.198595	-0.547746	0.485925	-0.274652	-0.0633241	0.0938959	-0.600323	0.180673	-0.498359	0.134477	-0.356325	-0.373681	-0.598281	-0.0725123	-0.377764	-0.409412	0.195987	-0.319572	-0.17052	-0.505378	-0.0378014	-0.77694	-0.176645	-0.553488	-0.165415	-0.0378014	0.319389	-0.447824	0.242949	-0.0520941	1.0607	-0.50742	0.278042	-0.753459	-0.299154	-0.159545	-0.143976	0.203133	-0.390015	0.00239692	0.193945	-0.0596233	-0.201147	0.714609	-0.149208
0.103551	-0.299768	-0.143681	0.359846	-0.370299	-0.178325	-0.656645	0.427397	-0.215329	-0.360365	-0.149765	-0.44977	-0.0255907	-0.655527	-0.528124	-0.199435	-0.356391	-1.26634	0.0767289	0.313157	0.0409667	0.169115	0.0747422	-0.218309	-0.382219	0.233685	-0.23619	-0.425929	-0.0922723	0.172095	0.156201	0.0742455	-0.75052	0.170108	-0.651429	0.67972	-0.301754	-0.207382	-0.633548	0.0171253	-0.115741	-0.273939	-0.126917	-0.714013	0.342462	0.238652	-0.429778	-0.191488	0.0449403	-0.508008
-0.00469025	-0.164339	-0.107483	-0.339048	-0.766786	-0.402305	-0.683573	-0.0227637	0.0344688	-0.333024	-0.230608	-0.471587	-0.366159	-0.0668176	0.292392	0.248338	-0.308926	-0.185424	-0.143253	-0.275792	-0.486648	0.188093	0.0796524	-0.426403	-0.628223	0.218215	-0.549905	0.133873	0.13312	-0.263743	-0.474599	-0.442971	-0.409083	-0.613162	-0.525807	-0.477611	-0.793896	-0.151537	-0.628223	-0.534844	-0.0634289	-0.564966	-0.390257	0.0133832	-0.0261524	-0.0287881	0.200895	-0.471587	-0.122167	-0.0634289
-0.372672	-0.316933	-0.413048	-0.308357	-0.225463	-0.173475	-0.321399	-0.068249	-0.401257	-0.46843	-0.192591	-0.581338	-0.396969	-0.602776	-0.868075	0.0775311	0.246179	-0.23118	0.017504	-0.111126	-0.239755	-0.301211	-0.00536345	0.283338	-0.294065	0.421972	-0.0239433	-0.184016	0.181864	0.0546637	0.0861064	0.837875	-0.771602	0.103257	-0.415549	0.616346	0.137558	-0.419479	0.083248	-0.336942	-0.107552	-0.344088	0.210448	-0.424124	-0.377675	0.384813	-0.393753	-0.364097	0.837875	-0.249045
-0.118167	-0.167194	-0.658822	0.183619	0.234825	-0.177135	-0.552189	0.584548	0.352489	-0.443922	0.0866552	-0.91131	-0.255442	-0.400207	-0.113401	-0.194431	0.283851	-0.452638	0.463616	0.0201968	0.295836	-0.575749	-0.202057	-0.000503293	-0.0898407	0.631396	-0.192252	0.133503	0.0912855	0.360115	-0.422133	-0.603667	0.0876085	0.107355	-0.362211	0.417857	-0.0419036	-0.629406	-0.459175	-0.114899	-0.609796	-0.113809	0.355757	-0.575749	-0.00799348	0.498479	-0.182038	0.123698	-0.445012	-0.0754051
-0.0789781	-0.844776	-0.39444	0.104894	0.280684	-0.0693804	-0.0875655	0.173594	-0.0446283	0.199861	-0.347714	-0.43662	-0.184048	0.160207	0.346605	0.0462975	-0.61443	0.608017	-0.301241	-0.0809987	-0.19011	-0.430558	0.155408	-0.00219628	-0.410352	-0.216377	0.0321535	0.191779	0.230675	-0.796282	-0.545731	0.605744	-0.503551	0.0382152	-0.727582	0.250375	-0.127472	-0.185311	-0.749809	0.296849	0.0670084	-0.782138	0.365548	0.585791	0.230675	0.187738	-0.535375	-0.0183609	-0.428537	0.85579
-0.641459	-0.355676	0.407395	-0.470578	-0.553072	0.679183	-0.112981	0.646038	0.0538485	-0.0816775	-0.535395	0.000816615	-0.223096	0.0229132	0.208525	-0.105247	-1.14526	-0.105247	-0.326213	-0.0404304	-0.461739	0.168751	-0.883049	-0.143548	0.074472	-0.841801	0.0302788	0.0243864	-0.38477	-0.146494	-0.11114	0.815077	0.718957	-0.234881	-0.52361	0.0479561	-0.240773	0.0328567	-0.299698	-0.161225	-0.391399	-0.582534	-0.234881	0.392663	-0.00691721	0.469265	-0.0433766	-0.17301	-0.279074	-0.338367
0.406626	-0.369254	-0.471184	-0.0923715	-0.357084	-0.436954	-0.642334	-0.0497741	0.586144	0.674381	-0.11367	0.144957	-0.37534	0.18261	-0.187075	0.175383	-0.545729	-0.335785	0.059762	-0.320572	-0.719162	-0.42098	-0.0923715	-0.162353	-0.0771581	0.0628047	-0.630924	0.0354206	-0.505414	0.34273	-0.211036	-0.310303	-0.163114	-0.131926	-0.0710728	-0.220164	-0.0102194	-0.707371	0.175383	-0.28406	-0.276073	-0.28406	-0.0315181	-0.509217	-0.224728	0.287962	-0.0672695	0.181469	0.193639	0.127842
-0.11739	-0.212834	-0.0324847	-0.300325	-0.57075	-0.429771	-0.0754345	0.31688	0.226209	0.285066	-0.168294	-0.346456	-0.317823	-0.401137	0.32901	-0.389406	-0.142842	-0.13807	-0.13966	-0.273282	-0.273282	-0.219197	-0.155568	0.367784	0.110085	0.0957683	-0.166703	-0.18102	-0.342081	-0.0998921	0.0416833	0.099944	-0.188178	0.218255	-0.392587	0.565035	-0.327367	-0.0342743	-0.368726	0.650935	0.171527	-0.585066	0.234162	-0.305097	0.545548	0.409143	-0.481668	-0.0108109	0.514131	0.58313
-0.261366	0.25059	-0.0779455	-0.119557	0.136421	-0.117153	-0.447041	0.430856	0.0811394	0.0679199	0.0895518	-0.345491	-0.376737	-0.56872	0.215438	0.313082	-0.150803	-0.471677	-0.204883	0.357548	0.23737	0.0318666	-0.261366	0.202519	-0.418799	0.180887	-0.530564	-0.289007	0.0761821	0.3251	-0.41279	0.00993424	-0.0427936	-0.152005	-0.552196	0.601508	0.125605	-0.0373856	-0.589451	0.274625	0.158654	-0.66997	0.234967	-0.387553	-0.233425	0.158053	-0.242889	-0.290209	0.719282	0.0626621
0.0413362	0.108925	-0.06179	-0.0702386	-0.129245	-0.25128	-0.370766	0.703275	0.226937	0.0177338	-0.183959	-0.295534	0.533767	-0.406975	-0.166794	0.0660114	0.177586	-0.473625	0.167931	-0.0702386	0.281651	-0.382434	-0.316991	0.279506	-0.0863311	0.0134425	-0.416764	0.136819	0.372708	0.0595744	-0.234382	-0.0979982	-0.387664	0.00485983	-0.338447	0.196897	0.561661	-1.03217	-0.134609	-0.196833	-0.0183402	-0.148556	0.258049	-0.370632	-0.274211	0.567025	-0.458873	-0.211853	-0.120662	-0.0750664
-0.0172446	-0.464498	-0.237353	-0.331573	0.0718934	0.614149	-0.14235	0.0187234	0.381531	-0.397254	-0.433222	-0.323754	0.0468722	0.167287	-0.202167	-0.0172446	-0.031319	-0.292478	0.403424	-0.148606	0.541041	-0.123585	0.120372	-0.222105	-0.0250637	-0.115765	-0.107946	-0.16268	-0.0332738	0.217329	0.00308515	-0.261983	0.362569	0.16885	-0.462934	0.353382	-0.212723	-0.0209586	0.126627	0.0890955	-0.819682	0.198563	0.267371	-0.106383	-0.416802	0.00464898	-0.0385517	0.145393	0.31585	0.121545
-0.158861	0.187552	0.16608	0.13602	-0.081562	0.0533529	-0.400777	-0.213256	0.307795	0.08735	-0.153135	-0.287692	-0.359265	-0.400777	-0.0464913	-0.196079	-0.41366	0.190415	-0.648419	-0.18749	0.0844871	0.0100513	-0.39362	-0.130232	-0.110191	0.0243659	-0.0786991	0.0386805	-0.162439	0.554005	0.445214	0.156418	-0.236517	-0.012852	-0.279103	0.874652	0.0730355	-0.00140034	0.336424	0.405134	-0.61979	-0.82592	-0.468056	-0.0930136	0.307795	-0.313458	0.201509	0.316383	0.496747	0.195067
-0.301486	-0.127593	-0.167786	0.259564	0.886235	-0.105037	-0.260064	0.364556	-0.134155	0.348151	0.0823905	0.390804	-0.173527	0.0869019	0.149651	-0.00291545	-0.331015	-0.140717	0.161134	0.561416	-0.00947745	-0.00291545	-0.560685	0.000365546	-0.258833	0.380961	-0.127593	-0.00619645	-0.164095	-0.0685354	-0.501627	0.0462995	-0.237917	0.0102085	-0.406478	-0.291643	-0.189932	-0.629176	0.00692754	-0.593495	0.404339	-0.0750974	-0.0258824	0.125043	-0.0681253	0.0495805	0.341589	0.0528615	0.154572	0.120122
-0.254467	0.175923	0.129332	-0.108258	0.0255955	0.483786	-0.190372	-0.240052	-0.400676	-0.209163	-0.176214	0.495112	-0.0444201	-0.526292	-0.554092	0.400385	0.194457	-0.0258865	0.0503069	0.136797	0.194457	0.0235363	0.0997297	0.260354	-0.104139	0.225346	0.0338327	0.373614	-0.440574	-0.186511	0.159449	0.101532	0.0366642	-0.577774	-0.367727	0.107967	-0.21534	-0.29694	0.169745	-0.250348	-0.00503629	0.163567	0.606313	-0.250348	0.384168	0.120323	-0.174155	-0.141206	0.363318	-0.37339
-0.18128	0.328638	0.238533	0.0412293	-0.426968	0.280253	-0.220393	0.133942	0.532605	-0.216048	0.324002	0.201158	0.314731	0.173344	0.19942	-0.10711	0.393536	-0.0792968	0.259103	-0.153467	0.122353	0.15712	-0.443193	-0.501138	-0.484913	-0.35048	0.0458649	-0.039894	-0.35077	-0.260086	-0.204458	0.0560053	0.0872957	0.23129	-0.635571	-0.246179	0.152484	0.4002	-0.241543	0.0110978	-0.423781	0.0435471	0.0157334	0.205794	-0.228216	0.187251	-0.204748	-0.392201	0.263739	-0.322087
-0.11763	-0.141161	-0.882682	-0.658843	-0.482361	0.395935	0.528297	0.868321	-0.122336	0.407112	-0.277641	-0.531776	0.202392	-0.120277	0.642129	0.538886	-0.832973	-0.317643	0.720075	0.169449	0.280045	-0.251756	-0.209401	0.0235566	-0.0988047	0.315341	0.232983	-0.152926	0.123269	-0.00232753	0.280045	0.276809	-0.504127	0.545945	-0.24705	-0.319996	0.296517	0.0359104	-0.411767	-0.470595	0.102091	-0.345881	-0.103511	0.0635594	-0.36647	-0.11057	-0.244697	-0.45177	-0.0282117	-0.705317
-0.150392	0.442027	0.0516603	-0.187921	0.332121	-0.316256	-0.382601	0.452749	-0.0270831	-0.289784	0.659157	-0.18524	-0.0431668	0.292917	-0.114203	0.192728	-0.0351249	0.509042	0.0560164	-0.464025	-0.407732	0.428623	0.206131	-0.0806956	-0.327313	-0.600737	0.321398	0.267786	0.513063	-0.402371	0.15788	0.0878488	-0.0478579	0.144477	-0.691878	0.45811	-0.209366	-0.16547	0.28655	-0.115544	-0.726391	-0.469386	0.602864	0.251702	0.0818174	-0.265659	0.419576	0.514403	-0.150392	-0.394664
0.373462	-0.140241	-0.0984636	-0.000983879	-0.322822	-0.171573	-0.164611	0.0268675	-0.359957	-0.158808	-0.0504974	-0.254741	-0.174281	0.15568	-0.349126	0.698394	-0.18047	-0.0597812	-0.428038	-0.462078	0.457016	-0.109295	-0.369241	0.0175837	-0.363051	0.190881	-0.0907271	0.193976	-0.244683	0.265151	0.373462	0.0756073	0.441156	-0.233078	0.203259	0.00211072	-0.2207	-0.154166	0.0299621	0.509624	0.402861	0.268246	-0.0969163	-0.279497	0.047756	0.0732864	-0.0149096	-0.60443	-0.0195514	-0.300386
-0.133539	-0.00525502	0.213252	0.0293964	0.0522516	0.2597	-0.694137	0.665656	-0.300898	-0.106998	0.0633106	-0.424021	0.0234983	-0.110223	-0.0878287	0.283753	-0.112158	-0.597279	0.0846913	-0.527976	0.108284	-0.186622	-0.0878287	-0.121743	0.0507771	0.0854286	0.166528	-0.185148	0.231499	0.149571	0.271219	0.0108727	-0.164965	0.168002	-0.0561263	0.871353	0.27638	0.317759	-0.17925	-0.309008	-0.271961	0.251313	0.0419299	-0.612024	-0.1434	0.0485653	-0.230489	-0.426971	0.229195	-0.630271
0.044854	0.301026	-0.225226	-0.656385	-0.0638251	-0.155361	0.223075	1.08507	0.184584	0.161296	0.00604007	-0.0508871	-0.558056	0.0600562	0.421026	0.20011	-0.488191	0.0629672	0.880648	0.350191	-0.281183	0.67364	0.106956	-0.0457119	-0.374337	-0.436439	-1.09628	0.456282	0.552023	0.150946	0.513209	0.723775	-0.769592	-0.464903	-0.783177	0.143183	0.109544	-0.472665	-0.291534	-0.232019	0.51418	0.130245	-0.144041	0.272563	-0.0592968	-0.454552	-0.495954	-0.195793	0.471808	-0.00689792
0.553283	-0.224247	-0.104921	-0.372347	0.0123928	0.418463	0.492714	0.298936	0.155664	0.134737	0.353669	-0.8907	0.376206	0.161299	0.309802	-0.221027	0.279618	-0.159855	0.162103	0.279618	0.247422	-0.0101443	-0.612206	-0.00531494	0.195909	-0.695916	-0.2001	-0.0680968	-0.506966	-0.806991	0.678847	-0.669958	-0.171928	0.569381	0.321473	0.522697	-0.0568283	0.197519	0.0622963	-0.143757	-0.244369	-0.214588	0.257081	0.476013	0.186653	0.453476	0.251849	-0.0906339	-0.782844	0.666572
0.270445	0.0606188	0.389613	0.183778	0.41413	0.0227018	0.00474117	-0.172015	-0.0762244	0.138163	0.135883	-0.178857	0.229392	0.0996761	0.122768	-0.0739437	-0.146927	0.00132009	0.357112	-0.201664	0.279568	0.0743031	0.416411	-0.491315	-0.295173	-0.429736	-0.22219	-0.0511365	-0.908687	0.00588153	0.320621	0.0765838	1.01824	0.302375	-0.21991	0.288691	0.0400923	0.0278335	-0.21991	-0.365876	-0.469934	-0.0237678	0.44606	0.288691	0.133032	-0.233594	0.453758	-0.272366	0.452903	-0.423749
0.281928	-0.432014	0.353818	0.176159	0.258791	0.498838	-0.215104	0.572794	0.364561	0.734753	0.24557	-0.00563156	0.628984	-0.0738031	0.238547	0.787637	-0.141148	-0.501425	-0.422098	-0.703047	-0.352687	0.024116	-0.260139	-0.303107	-0.0320739	0.0869165	-0.213865	-0.0783479	0.093527	0.143106	-0.194033	0.0674979	-0.0440555	0.0175054	-0.39235	0.371171	-0.0320739	-0.293192	-0.200643	-0.0849585	-0.133298	0.311676	0.394308	-0.455151	0.335226	-0.194033	-0.20023	-0.332855	-0.194033	0.264576
-0.037612	0.349353	0.0486609	-0.490996	-0.0838167	-0.0910362	-0.259972	0.170309	0.568825	-0.259972	0.24828	0.282933	0.372455	0.568464	0.110388	0.141431	-0.612283	0.0807876	-0.415913	0.438874	-0.207992	-0.11847	0.461976	0.178973	0.170309	0.0605731	0.0143683	-0.0549387	-0.360684	0.317587	-0.326391	-0.227484	-0.233982	0.398445	-0.265748	1.00199	0.230953	0.136378	-0.190665	0.213626	-0.230733	0.187636	0.0259195	-0.574742	0.451508	-0.0318364	-0.0358071	-0.387035	0.329138	0.126631
-0.181551	-0.221786	-0.158726	-0.0175185	0.264123	-0.0925712	-0.231844	0.329117	0.11247	0.208414	0.115565	-0.376534	0.0753303	-0.155244	0.185975	0.282693	0.285788	-0.166077	0.301262	0.158894	-0.484857	0.381731	0.0289059	0.115565	0.49934	-0.119652	-0.135127	0.264123	0.0710747	0.719082	0.366256	0.680395	0.0710747	-0.367249	-0.484857	0.226983	0.0691404	-0.0124892	0.152704	0.975963	-0.747155	-0.0763227	-0.450813	-0.141317	-0.506909	0.0165261	-0.39549	-0.357964	0.440535	-0.0681984
0.476627	0.381547	0.489626	0.601419	-0.0492839	-0.152163	0.312465	0.443943	0.022026	0.289438	0.010141	0.429087	0.853975	0.158703	-0.489771	0.443943	0.348863	-0.554396	-0.295897	0.455828	0.0903646	0.0190547	0.206243	-0.328581	0.0873934	0.197329	-0.379092	0.384518	-0.00508664	0.247841	0.0190547	0.449514	0.0116266	-0.331552	-0.548453	0.262697	-0.590051	0.145333	-0.32561	-0.0552264	-0.419575	-0.269156	-0.830722	-0.0403702	0.125277	-0.00174399	0.446171	-0.304811	0.292409	-0.145478
0.949853	-0.896876	0.760509	-0.408944	0.150016	1.13225	0.0118198	-0.138729	-0.152626	0.441848	0.0604586	0.00178325	0.625595	0.0604586	-0.568371	0.00178325	-0.614308	-0.240638	0.420231	0.75993	-0.356445	0.536038	-1.15319	-0.00593718	-0.260712	-0.0707889	0.744489	-0.0399071	-0.243534	-0.0568921	1.27257	0.258488	-0.418981	0.241117	0.264278	0.177809	0.119134	-0.4433	-0.115567	-0.0599802	0.182055	-0.429017	0.403246	0.356923	-0.252219	-0.396591	-0.101092	0.114502	0.134575	-0.113251
0.49591	0.195904	-0.0111651	0.838307	0.733957	-0.444054	0.0475316	0.300254	-0.192147	-0.16932	0.394821	-0.0747533	-0.286714	0.0218518	0.139245	0.473083	0.199165	0.0687277	-0.244322	-0.387803	-0.544327	0.0132918	0.56765	0.254601	0.424169	-0.00953468	-0.316062	-0.153016	-0.132227	-0.361715	-0.0780142	0.623493	0.641836	-0.123667	-0.0682314	0.39156	0.238296	0.517106	-0.214973	0.0752495	-0.0918732	-0.0291003	-0.319323	-0.687808	-0.289975	-0.270409	0.0658743	-0.404107	-0.0127956	-0.499082
0.679732	0.0920884	-0.105612	0.397663	0.283492	0.245715	-0.370051	0.342257	-0.270571	-0.122821	-0.0657357	0.0803356	0.736817	0.298603	-0.194388	0.0920884	-0.448543	0.359046	-0.0254402	0.669658	-0.488839	0.395984	-0.478765	-0.478765	-0.00529244	0.00142348	0.043398	0.0853725	-0.353051	-0.609725	0.330504	0.53471	-0.466383	0.342257	-0.317583	0.0954464	0.390947	0.15505	1.12634	-0.153043	0.228715	-0.0204033	0.115594	-0.205091	-0.47016	0.160927	1.05792	0.0282872	-0.438469	0.0927181
0.0558995	0.0921396	0.284784	0.166527	0.225656	0.149599	-0.120771	0.49841	-0.384704	0.410671	-0.0547281	0.336283	0.103584	-0.0177728	0.173203	0.61476	0.67961	-0.0585429	0.282877	0.19323	-0.10432	-0.216855	-0.571626	-0.358	-0.00132168	0.0539921	-0.245465	0.292414	0.22041	-0.468628	-0.0623576	-0.0842924	0.383491	0.0215668	0.0940469	0.584242	0.0425479	0.447865	0.0253815	-0.211133	-0.155104	0.223748	0.303858	-0.0852461	-0.52418	0.0978617	0.404949	0.174157	0.151268	-0.734468
0.0271022	0.0349431	-0.34044	0.411306	-0.456419	0.635751	-0.246349	0.332897	-0.0199431	0.118579	0.176079	-0.485169	0.236193	0.512257	-0.0493465	0.207443	0.267556	0.0480113	0.254488	0.500169	0.819032	0.434829	-0.0748294	0.0375567	-0.265624	-0.195056	0.147329	0.244034	0.365241	0.149943	-0.0147159	0.00651987	-0.146378	0.306761	0.0741476	0.319829	-0.100966	0.0506249	-0.22642	0.00619317	0.377002	-0.265624	0.15517	0.15517	-0.187542	-0.28392	0.0506249	-0.0303977	0.189147	0.415226
0.477534	-0.366532	-0.119909	0.23731	-0.0449207	-0.0933266	-0.350288	0.854279	0.325261	-0.0239175	0.232059	-0.0908653	0.591739	0.23009	-0.207039	0.0574699	-0.0698621	-0.0764256	0.540544	0.163799	0.0850366	-0.232637	-0.0751129	0.10604	-0.293021	0.476221	-0.26808	-0.101367	-0.111048	0.0942255	0.0404048	0.280301	0.396967	0.280629	0.116541	0.493286	0.242561	-0.524549	0.329199	-0.450545	-0.432988	0.217619	0.0259651	-0.1565	-0.471384	0.169049	0.076504	-0.188005	0.0522191	-0.233621
0.143173	0.634866	0.131614	0.594267	0.276246	0.1849	-0.1475	0.111597	-0.492869	0.29429	0.201816	-0.224468	0.0980639	0.0377301	0.0275805	-0.247023	-0.147782	0.0326553	0.53337	-0.145527	0.0213779	0.679975	-0.100417	0.375487	0.639377	-0.163571	0.233392	-0.400395	-0.406316	0.0867866	0.334888	0.235648	-0.132276	0.589756	-0.152293	0.208582	0.404808	-0.276908	0.089042	-0.186125	0.494463	-0.197403	-0.341753	0.0326553	-0.104365	0.0123561	0.103703	-0.165826	-0.427461	0.189974
0.242842	-0.142559	-0.374587	0.287413	0.0698049	-0.17992	0.327395	0.0907792	0.57843	0.646597	-0.428333	-0.00884851	0.237599	0.0530911	0.023596	0.145837	0.00688217	-0.839953	0.00950395	-0.462417	0.19565	-0.446686	0.465694	0.688545	0.439476	0.318874	-0.459795	0.373931	0.303799	0.17992	-0.174021	0.0501416	0.035394	0.428989	-0.132072	0.114375	0.198272	1.03528	-0.0219574	0.130106	0.126829	0.630866	0.153702	-0.0848801	-0.212364	0.0671831	-0.312647	-0.368032	0.494533	0.253657
-0.311467	0.437954	0.533113	0.710471	0.26615	-0.203349	-0.243338	-0.207792	-0.504006	0.180248	0.0824972	0.0410272	0.40537	0.113229	-0.0367289	0.22468	0.0291787	-0.0626476	0.035103	0.22468	0.541629	0.630493	-0.0893069	0.0943457	0.411295	0.514969	0.473499	0.28096	0.203204	0.369825	-0.19002	0.343165	0.213202	0.618644	-0.240376	0.479424	-0.234452	0.0532461	-0.124853	-0.501044	-0.0300641	-0.468461	-0.0152534	0.260225	0.216534	-0.305543	0.316506	-0.0774583	0.174323	-0.566581
-0.0289975	-0.691052	0.246316	0.424536	0.500125	-0.337218	0.325488	-0.281829	-0.336566	-0.125438	0.346341	0.059624	0.41411	0.231654	0.158346	0.166491	0.270752	-0.318321	0.395864	0.0179198	0.372406	-0.360025	-0.352205	-0.234912	0.317669	0.450601	0.0387719	0.197769	0.369473	0.179524	-0.138471	0.448646	-0.017594	0.320275	0.461027	0.799874	0.784235	0.173007	-0.143684	0.0700501	-0.161278	-0.0524561	0.0205263	0.479273	-0.0351879	-0.0211779	0.0909022	-0.0654887	-0.281829	-0.433985
0.242211	-0.179607	0.564213	0.422612	0.186499	0.743286	-0.304296	0.388123	-0.452861	0.34037	0.0193636	-0.394496	0.236905	0.188157	-0.381895	0.3218	0.0458931	-0.206137	0.361594	-0.110631	0.380164	0.186499	-0.558979	-1.04977	0.17854	0.910754	0.597706	0.122829	-0.0267313	-0.0336953	1.29808	0.689564	0.223972	0.173235	-0.00451289	0.276699	-0.240625	0.37917	0.740965	-0.670403	-0.534107	0.751577	-0.256543	-0.665097	0.0448982	-0.153078	0.179204	-0.391843	-0.04696	0.0926513
0.397984	-0.217936	-0.260811	-0.167532	0.28611	0.449388	-0.248364	0.388149	-0.35071	0.177925	0.252302	-0.686946	0.24677	-0.258045	-0.235225	0.327295	0.13797	-0.650679	0.668448	-0.0126296	-0.108521	-0.0648783	-0.136797	-0.279406	-0.0359878	0.24677	0.170548	0.0242519	0.068356	-0.10053	0.463756	-0.0319155	0.0828781	0.253532	-0.348866	1.0723	0.499408	0.513008	0.398599	-0.262194	-0.121814	0.035931	0.471133	-0.215478	-0.428161	0.187145	-0.146018	-0.29969	0.308239	-0.340337
0.296725	-0.0452365	0.243662	0.452965	-0.104195	-0.0183365	-0.2936	1.05435	-0.300725	0.258401	0.404816	-0.0452365	0.0667853	0.0844729	-0.372089	-0.260436	0.158171	-0.439278	0.0825076	0.467705	0.348805	-0.157258	-0.290898	-0.11697	0.0549935	0.625911	0.156206	0.028462	-0.428469	0.185686	0.39892	0.0380428	0.223763	0.187651	-0.0727506	0.324239	0.0461497	0.0988441	-0.131709	0.243662	0.0513086	-0.232922	0.240714	-0.560143	-0.141045	0.393024	0.0590469	-0.127779	0.278054	-0.39641
-0.226851	0.10482	0.02834	0.531255	0.166622	0.153489	-0.180242	0.132631	-0.115608	0.324218	0.236665	-0.0352647	0.346879	-0.248611	-0.100286	0.232545	0.0543484	-0.330885	-0.0857365	-0.46479	0.551856	-0.239212	-0.257752	-0.315435	0.00696674	0.305677	-0.299984	-0.290714	-0.123462	0.472543	0.421041	0.582242	-0.166337	0.648679	0.257265	0.734172	0.126451	0.426964	-0.295864	0.228424	-0.101445	0.209884	0.292287	-0.358696	-0.027282	0.280956	0.109455	-0.442129	0.711511	-0.278739
-0.258425	-0.0574016	0.257377	0.195236	0.0376772	-0.19187	0.190143	0.102874	0.165354	-0.0574016	0.513071	-0.456733	0.124606	-0.182702	-0.289666	-0.0302362	-0.377953	0.026811	0.896103	0.303898	0.491339	0.0512599	-0.353504	0.836339	-0.013937	0.309331	0.0431103	0.33378	0.171806	-0.0275197	0.347362	0.587436	-0.249936	0.379961	0.265866	0.398977	0.0838583	0.269602	0.197953	0.412559	0.593549	0.0295276	0.276733	-0.339922	-0.252992	-0.128032	0.0617865	0.222402	0.47504	0.358229
-0.477198	-0.283001	-0.063218	-0.0861804	0.352074	0.149349	-0.565111	0.38619	0.18412	-0.204273	0.0266635	0.685357	0.344201	-0.151787	-0.393877	0.0948948	-0.227891	0.268097	0.792953	-0.0966776	-0.172782	-0.374851	0.121138	0.451797	0.270721	0.396687	0.680109	0.131635	1.1059	0.278594	0.604005	-0.157692	0.477055	0.273346	-0.248886	0.871681	-0.0651862	0.0519222	0.375693	0.260224	-0.190167	0.155253	-0.645152	-0.540181	-0.0868365	-0.500816	0.110968	0.0187907	0.517404	-0.46178
0.408171	0.216314	0.469537	-0.0752328	-0.227589	0.873705	0.287555	0.0507907	0.317885	0.0545526	0.0206955	0.101576	0.12791	0.374314	0.116154	0.363028	0.165528	0.0583145	0.195624	-0.163637	-0.120376	-0.0206853	-0.133542	0.662098	-0.299065	-0.451422	0.383718	-0.176804	0.133082	0.727932	0.632003	0.0272788	-0.986317	0.167409	0.618837	0.568051	-0.144828	-0.116614	0.438266	0.105338	-0.556755	0.139195	-0.272732	-0.428851	-0.296479	0.379956	0.135198	0.40629	0.158005	-0.357845
-0.0746513	0.446123	-0.0467526	0.112957	0.472	-0.206867	0.15339	0.138834	0.374961	0.468766	-0.113467	0.187353	-0.0843551	0.422672	0.182501	-0.00995877	0.585212	0.0417952	0.611089	0.750178	0.488173	-0.792738	0.313504	-0.178159	0.161476	0.750178	0.691955	0.510816	0.29167	0.116192	-0.559845	0.400838	-0.0758642	0.184119	0.294096	0.319973	0.0579683	0.0114706	0.242342	-0.136109	-0.730876	0.313504	0.12913	0.792228	0.357171	0.504346	0.506368	-0.391644	-0.38841	-0.523455
0.339964	-0.215035	0.036183	0.540939	-0.607709	0.773606	-0.250786	1.12531	-0.499492	0.701719	-0.176386	0.190006	0.599685	0.177059	0.0240086	-0.536595	-0.130008	-0.346442	-0.357264	-0.0248824	0.451273	-0.0820829	-0.0929046	-0.364994	-0.289242	0.898056	0.0817888	-0.360356	0.018791	0.392527	0.842401	0.582293	-0.0594732	0.00294489	0.169909	1.0712	-0.0619854	0.606642	0.13126	-0.247501	0.161406	0.588864	0.13126	-0.604617	0.0622711	-0.038796	0.159667	-0.143921	0.241023	-0.475143
0.157156	0.145412	-0.107965	0.134843	0.545884	0.21573	-0.225553	0.439013	0.325096	-0.178723	-0.397163	-0.210432	0.404956	-0.718362	0.16156	0.356805	0.303957	0.229969	0.637488	-0.0835965	0.946356	-0.128224	0.424921	0.0784713	0.126622	0.146587	-0.0624573	0.152459	-0.269152	0.442537	-0.271501	-0.432982	0.191948	0.664499	-0.0225275	0.73144	0.602256	-0.627199	-0.0859453	0.0878665	-0.158171	0.0033094	0.642185	-0.221002	-0.181953	0.718522	-0.432982	-0.00491144	-0.035446	-0.0907898
0.583025	0.48065	0.138255	0.303366	-0.061189	0.138255	0.087692	0.575534	1.0949	-0.166061	0.368287	-0.435732	0.637958	-0.611767	-0.375805	0.465668	-0.118619	0.707873	0.373281	-0.518132	0.0112227	0.890151	0.158543	-0.655464	-0.243467	0.223464	0.0187136	0.255924	0.216909	0.510614	0.146058	0.475344	-0.367378	0.113598	0.325839	0.583025	0.560553	0.121401	0.263415	-0.121116	-0.0724253	0.141064	0.313354	-0.0387164	-0.0780434	-0.248461	-0.26906	-0.0911524	0.71037	0.138255
0.060847	0.146512	0.0304261	0.218549	0.68776	0.772938	-0.0900404	-0.301283	0.220496	-0.13774	0.0452715	0.282797	1.12777	0.0895642	0.0589	0.514483	0.288638	-0.478454	0.224389	0.119255	0.68776	-0.447303	0.0958918	-0.139687	-0.0248181	0.0433246	0.516429	-0.126059	0.418109	-0.0540221	0.360675	-0.547813	0.459725	0.125096	-0.20783	0.843514	0.387932	-0.438298	0.234124	-0.0890669	0.20565	0.202973	0.568997	-0.0306589	-0.298119	0.123149	0.0304261	-0.00145491	-0.149422	-0.103182
0.0530565	-0.428401	0.073954	0.046543	0.296228	0.472092	-0.465853	0.425412	-0.61295	-0.217797	-0.193914	-0.269905	0.283201	0.0293772	-0.0292444	0.152388	0.188755	-0.364351	0.429755	0.150216	0.185498	-0.0316191	-0.0810133	-0.460425	0.44061	0.401529	0.263117	0.0655407	-0.155037	-0.249822	0.472092	0.0678476	0.310272	0.245205	-0.0701574	1.09576	0.569795	0.341415	0.523658	-0.523932	-0.330291	0.433011	0.357563	-0.068529	-0.388912	-0.0202205	-0.016421	0.0118043	-0.0251056	-0.490279
-0.0028219	-0.23857	-0.145537	0.421264	0.558946	-0.103161	-0.346458	0.836258	-0.252208	0.0783585	0.523227	-0.0885484	0.149797	-0.0534785	-0.285086	0.36866	0.194609	-0.50679	0.366062	0.323199	0.860288	0.303715	0.0017242	-0.336636	0.166683	0.943417	-0.0658179	-0.330141	-0.0922015	-0.219086	0.384896	0.505448	-0.110467	0.50764	-0.181419	0.355021	0.378401	0.0144695	-0.00541967	-0.671748	0.0159308	-0.116474	0.283582	-0.608752	-0.241249	0.178373	-0.0688215	-0.324296	-0.149596	-0.138961
0.190481	-0.128992	0.28585	0.564601	-0.0228513	0.257476	-0.445969	0.339709	-0.121636	0.378592	0.453206	0.0128792	0.330251	0.0222059	-0.0806508	-0.160519	-0.298187	-0.259304	0.0654242	-0.291881	0.764272	-0.0333603	-0.256151	0.0370499	0.37649	0.320793	-0.280322	-0.151061	-0.0475475	0.638164	0.736948	0.569593	0.0742254	0.213601	0.323945	0.899838	-0.0407166	0.339052	-0.0438693	-0.651289	-0.11139	0.59823	0.000268436	-0.169977	0.0328463	-0.0133932	0.0115656	-0.448465	0.460562	-0.611486
0.0479005	-0.0202906	-0.286468	0.711989	0.156386	0.607959	-0.261187	0.595754	-0.223314	0.504316	0.0161297	-0.186119	0.47332	-0.0519645	0.179052	0.446973	-0.132651	-0.399991	0.225352	0.410553	0.20443	0.0068309	0.181958	-0.36822	-0.233388	0.0285281	-0.06291	0.195131	-0.201907	0.341587	0.519814	0.0230069	-0.70317	0.54771	0.532212	1.0328	0.0912949	-0.0179659	-0.17682	-0.17527	0.342943	-0.136525	-0.176045	-0.176045	-0.137397	0.134689	0.0369551	-0.262059	0.429151	-0.695324
0.815609	0.0809977	-0.466288	0.352239	0.0199684	-0.01874	-0.0212828	0.912804	0.996437	0.243742	0.259565	0.0177081	0.759101	0.385579	-0.629033	-0.219628	0.863076	0.930887	-0.371071	0.82465	0.589575	0.128465	0.318334	0.331896	0.397446	0.903762	-0.36203	0.0809977	-0.117913	-0.140516	-0.490869	-0.326429	-0.0899408	0.334156	0.0561339	0.747799	0.153329	-0.0467117	0.815609	-0.0772263	-0.280657	-0.158599	0.209837	0.311553	0.00923178	-0.280657	0.14909	0.0222288	-0.246752	-0.00856842
0.160706	0.198126	-0.0267103	0.0611314	0.480996	0.145247	-0.489782	0.948428	-0.12026	0.0763531	0.971894	-0.251547	-0.055568	-0.277868	-0.0331319	0.579302	0.0865008	0.00912404	0.448015	1.0442	0.288188	0.0890378	-0.135482	0.284382	-0.408838	0.693465	-0.2655	-0.148167	0.40354	-0.170365	0.07889	0.260123	-0.297846	0.678243	0.156901	0.216519	0.054789	0.108144	-0.626381	-0.203345	0.30222	-0.521097	0.0319565	-0.261695	-0.0516833	0.219056	0.162371	-0.48558	0.127726	-0.608226
0.155865	0.306437	-0.185358	0.369323	0.649211	0.00894625	-0.449414	1.37284	0.403866	0.529639	0.304666	-0.440224	-0.011536	-0.271052	-0.374681	0.635039	-0.0664506	0.0318642	0.357809	0.211665	0.203694	0.175351	0.0593215	0.0664073	-0.234737	0.893669	0.0123784	0.0371786	0.801112	0.213437	0.642125	0.175351	-0.373685	0.414495	0.384381	0.695268	0.269237	0.32382	-0.254223	-0.330395	-0.184362	-0.156794	0.111579	-0.505768	-0.0926901	0.459667	-0.550053	-0.223223	0.089436	-0.225216
0.255873	-0.237158	-0.350697	0.151578	0.0472832	0.585825	-0.0179012	1.46949	0.0757273	0.52704	0.70529	-0.130967	0.424642	0.628491	-0.1011	0.233118	0.358272	0.508078	0.297591	0.394301	0.856992	-0.495051	-0.14424	0.225533	-0.204921	-0.430578	0.200881	0.553588	0.387427	0.0548683	0.51187	0.184763	-0.1075	0.348791	1.1073	1.30262	0.582032	0.596491	0.583929	-0.121485	0.159163	0.360168	-0.0380491	-0.146137	-0.354964	0.0169428	-0.335764	-0.185958	0.758386	-0.41043
0.564018	0.0815083	-0.155489	0.480761	0.389936	0.6183	-0.259796	0.836494	0.452378	0.10043	0.329386	0.499683	-0.0850048	0.283027	0.356468	-0.0954118	0.459947	1.56499	0.131651	0.00109007	0.845009	-0.463444	-0.286523	-0.643202	0.195986	-0.0727055	0.0890771	0.408858	0.03716	0.133544	0.181795	-0.034152	-0.00541435	0.380475	-0.367888	0.56118	-0.271386	0.192556	0.785404	0.00203617	0.172334	0.116514	0.419265	0.0654247	-0.139524	0.411696	0.673647	-0.0121553	-0.2922	-0.690862
1.38123	0.179703	0.0799929	-0.108997	0.341575	0.862862	-0.344296	-0.182424	-0.471124	0.837204	0.656975	-0.334283	0.460059	0.61317	0.335317	0.174696	0.181372	0.014493	0.428352	0.092926	0.363269	0.853892	0.0261745	0.520135	0.144658	-0.0405769	0.561855	-0.00052603	-0.404372	0.426683	1.23938	0.477998	0.0912572	0.226429	0.601906	0.985726	0.0545439	0.036813	-0.0956468	0.191384	-0.0551788	0.163015	0.727064	0.146327	-0.224143	-0.411047	-0.188473	0.16969	-0.304245	0.444205
0.613869	0.308835	-0.225562	0.347941	0.225928	0.1352	0.12992	0.77499	0.587276	0.218106	-0.0697209	0.380791	0.975217	0.32174	-0.287156	0.279113	-0.187042	0.271292	0.560683	0.498112	0.734318	0.377663	0.437105	0.41677	0.657669	0.172742	0.365149	0.119557	-0.276597	-0.338777	0.332299	0.261906	0.441407	0.42772	-0.0415639	0.494984	0.496548	0.0718463	0.0992212	-0.221456	0.309421	0.00536446	0.243135	-0.136985	-0.121733	0.144585	-0.163969	0.0945283	-0.468612	-0.220283
0.57343	-0.143443	0.441302	0.195487	0.0601585	0.32129	-0.11144	0.422862	-0.209888	-0.0446903	0.225356	-0.185505	0.428348	0.0462904	-0.151901	0.0394326	0.182076	0.0473572	0.824579	-0.00323843	0.725217	-0.114183	-0.290353	0.0254121	0.750819	0.408842	0.139405	0.171103	-0.0696071	-0.204402	0.467972	-0.166303	0.647723	0.5143	-0.306812	0.578307	0.202802	0.0702929	0.311918	0.276562	0.0545198	0.502108	0.299726	-0.583564	-0.218422	-0.028841	-0.180018	-0.159902	-0.0538341	-0.0620635
0.240421	-0.0113861	0.383196	0.969655	-0.158442	1.02908	-0.237761	0.792383	1.09052	0.623168	1.40881	0.419708	-0.224919	0.426255	0.0817826	-0.0818921	1.28794	1.80566	0.000700681	0.119554	0.804469	0.169915	-0.694287	0.0631489	0.155814	-0.414278	0.715833	0.552662	0.856845	1.18117	0.550648	0.922567	-0.201501	-0.337728	-0.339743	0.574821	0.101424	0.179232	0.635255	0.56072	-0.237761	0.0047296	0.0853079	0.05912	0.145238	0.788354	-0.0791222	0.294812	0.558706	-0.337476
0.427034	0.0636066	0.44117	0.21439	0.483094	0.502063	-0.603804	1.15872	0.342943	0.297514	0.531422	-0.0330496	0.0713391	-0.436347	-0.467881	0.598115	-0.137438	-0.119074	0.719902	0.453131	-0.103609	0.0607069	0.324578	0.379672	-0.27759	0.690905	0.237588	0.707337	0.185635	0.443465	0.832023	0.429208	-0.0894726	0.400937	-0.168368	1.0553	0.30428	0.668432	0.0684394	0.270451	-0.15689	-0.158703	0.0742388	-0.261158	-0.374367	0.31008	-0.0796862	-0.459303	0.0771384	-0.452658
-0.00883369	0.1165	0.0924581	0.688779	0.62493	0.31061	-0.181562	0.695874	-0.287879	0.184291	-0.120767	0.23474	0.0818166	-0.202845	0.333667	0.328543	-0.0135633	0.125171	0.184291	0.81096	0.423134	0.394757	0.327755	-0.547217	-0.145203	0.837761	0.346673	0.360073	-0.0104102	0.375839	0.367956	0.084477	0.190892	0.863774	-0.0214459	0.744746	-0.109731	0.579309	-0.0979074	0.186656	0.251195	0.0274264	0.129112	0.0211203	-0.0352405	-0.238218	-0.201958	-0.298126	0.227645	-0.753545
0.639384	0.0718092	-0.289059	0.405484	0.287717	0.739569	-0.279858	0.757152	0.902726	0.354779	0.835664	0.573958	0.289352	0.30714	0.46355	0.0505455	0.0947084	1.8187	0.341694	0.0718092	1.03031	-0.140827	-0.528479	-0.386176	0.241918	0.111065	0.533066	0.412027	0.183852	0.497082	0.67864	0.410187	0.487472	0.413663	0.00965397	0.416934	-0.0819432	0.533475	0.750609	0.675369	0.285059	0.0390959	0.287717	-0.0574082	-0.186012	-0.0377803	0.476431	0.0799875	-0.0721292	-0.318501
1.29638	0.03618	0.445071	0.490468	0.81001	0.423416	-0.0299099	0.472502	-0.133216	0.119594	0.134994	0.504584	0.758678	0.128898	-0.34897	0.399354	0.455819	-0.116533	0.657297	0.213275	0.899841	-0.134499	0.122161	-0.178131	0.364705	0.247924	0.246641	0.620081	0.442184	0.222258	0.656014	0.458065	0.442184	0.0143639	-0.0421013	0.464802	0.472502	0.375773	0.722745	0.131144	-0.536653	0.28129	0.303106	-0.0177186	-0.735885	0.807443	-0.263791	0.0194971	0.110611	-0.447143
0.788696	-0.0682936	0.195077	0.525128	0.0374491	1.06686	-0.181336	1.20378	0.491985	0.528285	1.31583	1.24165	0.951256	-0.188438	-0.465421	-0.0430416	-0.181928	-0.349222	0.564585	0.185805	1.0933	0.417807	0.147927	0.409916	0.138457	0.742927	0.0642794	-0.0919674	0.519999	0.267874	0.815526	1.19648	-0.0463954	0.517237	0.228417	0.656123	-0.137737	0.541305	0.323112	-0.344487	0.109851	0.55985	0.326269	-0.780084	-0.511585	0.245778	0.148913	-0.284514	-0.0414634	-0.534666
0.393489	-0.221882	-0.261649	0.739806	-0.00100283	0.623912	0.21999	0.482568	0.0835312	0.662544	1.02886	-0.0373615	0.0126317	0.190335	0.166815	1.09612	0.289867	0.266234	0.752531	0.760712	0.658908	0.644364	0.229875	-0.607284	-0.200976	-0.132803	0.558921	0.881605	-0.171662	-0.0709933	0.208969	0.914328	-0.29744	0.292594	0.523472	0.522563	0.133524	0.178064	0.168065	0.665271	0.615732	-0.44367	0.140796	0.193516	-0.0683801	0.660726	0.16477	-0.231881	1.18611	-0.147119
0.50421	0.516302	0.566682	0.471967	0.595567	0.231148	0.114769	1.30627	0.664084	0.439723	0.737976	-0.0546774	0.588849	-0.238902	-0.0242812	0.668115	0.0407096	0.502867	1.16386	0.208645	0.543171	0.25701	-0.219925	0.191179	0.124005	0.758128	-0.256199	0.398075	0.605979	0.666771	0.395388	0.143486	0.149532	0.579445	0.0783271	0.65871	0.610345	-0.228322	0.23014	0.0984793	0.74654	-0.0157165	0.471967	-0.690144	-0.476194	-0.19843	-0.137637	-0.168873	0.156249	-0.081715
0.0583206	0.36869	0.364956	0.695657	0.298982	0.523668	0.0606027	0.840054	0.61599	0.179481	0.280725	0.201057	1.15706	1.24254	-0.118648	0.768685	0.270766	0.147946	0.544622	0.347114	0.730512	0.332176	0.0616401	0.265787	0.415163	0.401885	0.647525	-0.0644995	0.381761	0.196078	0.448357	0.58902	0.378026	0.86329	0.456656	0.843373	0.869929	0.544207	0.635907	0.3106	0.21558	0.486531	0.0881958	-0.713454	-0.424869	-0.149146	0.55541	0.423461	0.347114	-0.297899
0.414345	0.372358	-0.0947565	0.559963	1.05846	0.0298668	-0.152043	1.71865	0.501894	0.363424	0.441146	-0.446851	-0.0519871	0.0157964	0.3364	1.21569	0.350917	0.155272	0.22406	0.566216	0.125791	0.520655	0.544775	0.299996	-0.00731922	1.46851	-0.162763	0.34913	0.818813	0.453653	0.533162	0.452983	-0.194254	0.589443	0.4608	0.692179	1.04506	0.453988	-0.229765	-0.261033	0.445948	-0.213685	-0.219045	-0.257459	-0.306817	-0.00285243	-0.139983	-0.464718	0.109711	-0.279681
-0.147083	0.0920075	0.131856	1.52759	1.24502	0.325147	-0.408427	1.06804	0.62815	-0.176064	0.767879	0.0785522	0.584679	-0.0206808	0.641864	0.646781	0.795824	-0.373754	0.904502	0.61987	1.65696	0.736828	0.296942	0.400445	0.0350811	1.80601	0.00610046	0.264857	0.00610046	0.912782	0.192405	0.403162	0.0911019	1.50275	0.101323	0.685077	0.668516	0.159802	-0.325107	0.554663	0.256447	-0.00631984	0.421145	-0.300267	-0.500415	0.339378	0.344942	-0.284741	0.803069	-0.389796
0.46853	0.392992	0.678228	1.06497	0.893433	0.359551	-0.506188	0.932776	0.487415	0.24821	1.7637	0.0813969	0.00900609	0.198442	0.809239	0.791142	-0.118465	1.2727	0.636918	1.03035	0.748651	0.435482	0.237195	1.16411	0.281258	0.839927	-0.0114522	0.424466	0.246243	0.0436278	0.935923	1.16332	0.0692006	1.32306	0.805305	0.690424	0.880843	0.635737	0.334765	0.446498	1.05002	-0.0429264	-0.304163	0.164804	-0.146792	0.569248	-0.368095	-0.360817	0.125461	0.0373329
0.471458	0.0815697	0.2111	1.07704	0.242417	0.631378	0.10603	1.30015	-0.220853	0.786481	0.567076	-0.377253	0.627116	0.683913	-0.0924344	0.447738	0.43069	-0.265327	0.211285	0.381027	0.120114	0.775363	0.237228	-0.142282	0.295044	0.688638	0.377321	0.319505	0.146057	0.650836	1.32239	0.599691	0.635548	0.233522	0.0207887	1.03183	0.428466	0.508797	0.451444	0.167553	0.0610005	-0.0511107	0.145316	-0.39356	-0.313414	-0.0222027	-0.104943	0.0630389	0.380286	-0.0215541
0.589014	0.20931	0.130033	1.2491	0.54556	0.795808	-0.368135	1.63811	0.130679	0.466929	0.969753	0.85698	0.76283	0.415199	-0.30761	0.417268	0.340706	-0.04624	-0.231436	0.304495	1.23358	0.636606	-0.16729	0.106883	0.677991	1.24393	0.0489446	0.582806	0.305788	0.980099	1.17047	1.11124	0.407051	0.423476	0.0903293	0.961476	0.81663	0.5572	0.59936	-0.381456	0.235951	0.530041	0.0427369	-0.757021	-0.421676	-0.109352	0.231296	-0.163152	0.406922	-0.442627
0.735893	0.442872	0.323133	0.29796	0.482297	0.2608	-0.0520662	1.20792	0.549425	0.62934	0.743351	-0.12612	0.834987	-0.0113097	0.0534212	0.826463	0.743351	0.654912	1.12375	0.844577	0.620815	0.309681	0.40771	0.771055	0.358695	1.14825	-0.0419436	0.547294	0.76666	0.449265	0.495083	0.0342417	0.264396	1.02145	0.322467	1.24415	0.386399	-0.170739	0.127476	0.670895	0.351903	-0.167676	0.484428	-0.71003	-0.143169	0.0976407	-0.131182	-0.159152	0.20739	-0.360137
0.249786	0.46683	1.48364	1.17655	0.394926	0.641763	-0.408336	1.51876	0.932875	1.23381	1.34033	0.606644	0.721158	0.518927	0.72715	0.524087	-0.0311722	0.737136	1.32169	1.64126	1.32435	0.705179	-0.0418246	0.874287	0.456178	1.05671	-0.0870976	0.265765	1.01926	0.607975	0.650585	1.16906	0.584839	1.50678	0.900918	0.931544	0.335006	0.121957	0.232476	0.717163	1.02825	0.317696	0.277749	-0.160333	-0.25554	0.393594	0.0111048	-0.113729	-0.176312	-0.29299
0.855239	-0.0325767	-0.0171071	0.45079	1.28301	0.202829	-0.140191	2.61832	0.479487	1.36013	0.994241	-0.00118921	0.695612	0.260335	0.0646123	0.889317	0.411331	0.273227	1.34488	1.17001	1.00231	0.694715	0.216729	0.724309	0.0579985	1.55742	0.0992506	0.460655	1.29646	1.03639	1.23189	0.871718	0.307753	0.993344	0.214039	1.18077	0.746729	0.319859	-0.0639641	0.392499	0.488343	-0.21283	0.525223	-0.635215	-0.157342	0.270536	0.514574	-0.203862	0.691128	-0.0604891
1.19304	0.758913	0.348262	0.621159	0.859097	0.786568	0.215205	1.96112	0.505669	0.732475	1.20557	0.74639	0.893883	1.18574	0.720822	0.45836	0.462535	1.36419	1.45046	0.668469	1.19861	0.422183	0.6309	0.516801	0.483406	1.51586	-0.00220816	0.697689	0.788133	0.682383	0.946758	0.756825	0.896144	1.29879	1.28627	1.61187	0.636465	0.00387941	0.466709	0.540456	1.01668	0.171723	0.347045	-0.11909	-0.481387	-0.199793	0.656641	0.0562326	0.21764	-0.481387
0.560153	0.627489	0.63788	0.130368	0.730571	0.813701	-0.222521	2.18536	0.629152	0.807051	1.20774	0.907639	0.64079	0.643492	0.138473	0.747197	0.0680202	0.591743	1.01321	1.50202	0.947542	0.665729	-0.0350617	0.688174	0.113742	1.02568	0.566804	0.148657	0.230125	0.471203	0.891013	0.520043	0.405011	1.00324	0.530226	1.00241	0.445433	0.0832955	0.251739	0.644946	1.16347	0.137019	0.580105	-0.36509	-0.108424	0.132862	-0.0738213	-0.690131	-0.08494	0.115093
0.921272	0.259703	0.428247	0.318536	0.671533	0.46877	0.195918	2.0559	0.353356	1.20703	1.45197	0.695546	0.902062	0.412038	0.86319	0.568276	0.418192	0.529854	2.52777	1.18422	0.86364	1.00892	0.262105	0.757981	0.264506	1.55763	0.218881	0.600694	0.595741	0.228486	1.03293	0.888854	1.15225	1.04134	1.1554	1.23585	0.741172	0.0486858	0.151643	1.33911	0.788899	-0.0608752	0.537058	-0.322621	-0.102599	0.0039609	-0.232271	0.164851	0.167252	-0.432182
1.21717	1.02049	0.442738	1.00284	0.345553	0.334941	-0.135958	1.35838	0.528786	0.545596	1.04066	0.53635	0.433807	0.528786	0.614834	0.451458	0.694368	1.0457	0.572493	1.06335	0.919626	0.501889	0.331264	0.522902	0.460704	0.872557	-0.251214	0.281674	0.246057	0.400187	0.401027	0.637528	0.257404	1.08857	1.06504	1.21129	0.524583	0.845555	0.469109	0.859949	1.56798	0.0622988	0.223678	-0.00158054	-0.308054	0.106846	0.770855	-0.152033	0.00934618	-0.365735
1.12978	0.30043	0.505141	0.542428	0.73485	0.312299	0.00223996	2.83216	0.302951	0.716364	1.25414	0.406304	1.06844	0.163887	0.494743	0.322277	0.48781	0.355048	1.11213	1.3138	0.743252	0.812154	0.150863	0.783585	0.42395	1.00626	-0.038198	0.753336	0.994808	0.443276	0.886098	0.790622	0.427626	1.57176	0.585282	0.898702	0.765099	-0.114032	-0.186926	0.420589	0.811419	0.117252	0.64242	-0.616303	-0.219906	0.310514	-0.0771655	-0.281876	0.420589	0.083536
0.958747	0.749941	0.504497	1.24277	0.742159	0.324305	-0.0375387	1.36209	0.253865	0.790146	0.987279	0.207176	0.849804	0.496472	0.122227	0.337517	-0.00357537	0.697415	0.850453	1.45158	1.04499	0.00485468	0.242841	0.716869	0.337517	1.0612	0.113797	0.0800766	0.54608	0.266835	0.436084	0.430086	0.16308	1.30308	0.916596	0.683149	0.57291	0.547539	0.170862	0.653968	0.89698	0.00550314	0.356971	0.026254	-0.166664	0.282398	0.532948	-0.0450771	0.203285	-0.443154
0.605932	0.461067	0.825447	0.654221	0.795144	0.73232	-0.297628	1.34504	0.59115	0.51921	0.752768	0.302405	0.741928	1.17357	0.288855	0.78726	0.502457	0.845403	0.936067	1.37953	1.47907	0.64338	0.166409	0.625642	0.0560356	0.987312	0.631555	0.392083	0.754493	0.679843	0.624656	0.894184	0.972899	1.64167	1.45246	1.31055	0.330984	1.00616	0.350693	0.428546	0.768905	0.739957	0.177249	-0.483021	-0.418472	0.254117	0.705712	-0.292823	0.491617	-0.134654
0.909886	0.581792	0.800802	0.845422	0.574095	0.177328	0.0138832	1.9923	0.597187	0.826179	1.17929	0.330671	1.42464	1.05625	0.0788283	0.921431	0.338368	0.772298	0.949334	1.62476	0.882945	1.12156	0.833876	0.865627	0.40187	0.642408	0.362422	0.591414	0.660087	0.840611	0.739585	0.603802	0.521538	1.41213	0.971463	1.11675	0.797314	0.516126	0.0968687	0.145938	1.2132	-0.00896787	0.178651	-0.322629	-0.0878642	0.495199	0.162175	-0.418844	-0.0897885	0.000894172
0.877928	0.387095	0.377069	1.54521	0.532527	1.10009	-0.432565	2.1526	0.739982	1.71523	0.998765	0.325072	1.03512	0.422784	0.479326	1.33668	0.27802	0.121895	1.54414	1.13457	0.432008	1.28856	0.699346	0.721803	0.381748	1.19018	0.95706	0.522903	0.778879	1.70561	1.46714	0.789707	0.457672	1.11319	0.946367	1.44362	0.917494	0.486545	0.159322	1.00411	1.10009	-0.0438551	0.119756	-0.130473	0.308497	0.186056	-0.0331616	-0.106947	0.429869	-0.148652
1.31431	0.741998	0.813537	1.34524	0.850273	0.789921	-0.0304252	1.38833	0.812708	1.07677	1.17731	0.965177	0.864636	0.579863	0.250481	0.795031	0.268021	0.937556	1.32094	1.37728	1.76729	0.41607	0.319948	0.924297	0.884523	1.32646	-0.0247629	1.01821	0.855797	0.73316	0.608312	0.312629	0.528902	1.54964	0.996112	1.25906	0.665764	0.371047	0.37519	0.422699	1.45241	0.422699	0.409441	-0.125304	-0.124889	0.258077	0.36359	-0.166183	-0.352901	-0.517661
[truncated: 34 more columns]
