# Supplementary material for: Single-neuron correlates of visual consciousness in human lateral occipital complex
Source: Nat Commun. 2025 Dec 15;16:11008. doi: 10.1038/s41467-025-67077-w (PMC12705761; doi:10.1038/s41467-025-67077-w)
Supplement: Supplementary file 4 — Source Data [file 41467_2025_67077_MOESM4_ESM.zip › SourceData/FigureS3.xlsx]

## Sheet: scrambled_nonscrambled.selectiv
195
185
185
165
145
185
165
205
175
145
205
255
245
255
255
245
195
165
155
175
165
195
195
165
165
145
135
175
175
185
165
165
155
225
205
215
185
155
195
185
195
185
205
195
195
205

## Sheet: scrambled_nonscrambled.response
195
185
165
145
145
165
165
155
155
145
145
145
135
195
255
235
245
145
195
135
155
155
145
145
145
165
115
125
135
135
135
145
125
135
105
115
175
135
115
135
95
115
125
135
115
105
125
115
135
155
125
105
105
85
125
125
125
145
105
95
125
115
95
135
85
95
105
115

## Sheet: category.response_latency.array
125
175
165
155
165
155
175
125
135
105
125
175
205
225
195
205
225
205
215
185
175
205
185
225
205
105
125
135
105
145
155
125
115
105
125
135
115
115
135
105
135
145
105
115
105
115
125
105
95
95
95
85
105
145
115
125
105
135
95
105
85
