# Supplementary material for: Single-neuron correlates of visual consciousness in human lateral occipital complex
Source: Nat Commun. 2025 Dec 15;16:11008. doi: 10.1038/s41467-025-67077-w (PMC12705761; doi:10.1038/s41467-025-67077-w)
Supplement: Supplementary file 4 — Source Data [file 41467_2025_67077_MOESM4_ESM.zip › SourceData/FigureS4.xlsx]

## Sheet: A1.BodyVsFace.dprime
1.67981
0.708437
2.21362
0.351983
-1.48996
1.77375
0.591298
2.41935
-1.04233
-0.309131
-0.0817965
-0.701749
-0.678217
0.486579
-2.23007
-2.28315
0.812454
4.00273
0.636034
2.20516
1.11725
-0.594755
0.865749
1.78115
3.54868
-1.30259
2.01002
-2.93955
0.787102
-2.0407
2.12498
2.17362
0.17358
-2.26147
1.3198
-0.193748
1.01307
4.41892
-1.11319
2.67102
2.2534
-1.0899
1.33996
3.48851
1.81358
1.59352
-1.08799
-0.276068
1.06126
-0.67394
0.593228
1.88976
1.16928
-2.0657
1.81707
2.80669

## Sheet: A1.BodyVsFace.pval
0.05

## Sheet: A1.BodyVsObject.dprime
0.547849
0.106916
0.748871
1.13467
-0.238299
-0.00334403
0.692506
-0.231169
1.09047
-0.0814023
-1.344
-0.354425
0.841177
0.259583
-0.580263
-1.16211
0.263187
1.98257
-0.275892
1.07136
0.948987
-0.381844
0.470111
1.21801
1.4128
0.669022
-0.0988779
0.178076
0.568545
1.04943
0.220779
1.8671
-2.50828
-0.0850494
2.48845
0.44672
0.0598851
4.90448
-0.481108
2.3363
1.84615
-0.749805
-0.228848
-0.0106718
1.09689
1.34924
-0.0454361
-1.39173
0.844592
0.153743
-0.131383
1.3152
0.677261
-1.9989
1.20792
1.95774

## Sheet: A1.BodyVsObject.pval
0.05

## Sheet: A1.FaceVsObject.dprime
-3.03387
-1.25998
0.0750252
0.643322
0.25352
-1.80372
1.8118
-1.55289
-0.640219
-0.545656
-0.365182
-0.183739
2.87487
1.12811
0.214241
0.205817
-1.49105
0.0799741
0.286087
-3.07569
1.07038
1.8727
-1.44452
-1.94257
-1.92224
-0.0245807
-1.47106
0.734464
-0.590322
1.30892
0.0578654
2.02234
0.876589
1.56188
2.16776
1.91056
0.457598
-0.438653
0.417827
-1.6053
-0.646596
-0.861717
-0.649073
-2.51261
-1.73277
-1.63897
-0.976345
-2.49688
-1.87774
0.00358615
0.844904
-1.80702
-0.803562
-0.405888
0.215891
-1.8349

## Sheet: A1.FaceVsObject.pval
0.05

## Sheet: A2.BodyVsFace.dprime
2.33151
-4.23595
-1.06406
-4.33811
-3.97998
1.28477
-3.27607
1.75595
-0.449791
-0.240489
4.53684
-1.10931
-0.25869
1.21275
-1.29981
-0.37938
-1.44302
-0.767705
-0.689154
0.101029
-4.40602
2.09136
-1.68112
1.72402
-0.163438
-0.955224
9.25284
-0.108013
6.32771
0.424761
3.13858
-2.74788
0.421553
-1.40559
-2.09219
-0.499815
0.929311
0.123282
1.89768
0.767333
0.0456938
-1.10925
-2.9531
-3.4979
-2.85252
-1.84792
-0.207147
-5.4949
-4.68978
-1.98468
2.21757
2.24406
1.73326
0.995778
-4.9689
0.998165
-4.05374
1.57719
-2.05753
1.13008
-4.17969
-2.40053
-1.04681
-0.479887
0.18008
0.475069
0.740819
0.10986
0.297122
2.07913
-0.403326
1.46608
-1.40738
-6.69193
-5.52413
-1.19241
-2.92464
-3.53994
0.193947
0.892108
0.0057817
0.0501596
-0.456058
1.54353
0.423962
-0.339606
-2.69076
-0.433861
-0.560495
1.90272
-1.52033
-4.00932
0.556109

## Sheet: A2.BodyVsFace.pval
0.05

## Sheet: A2.BodyVsObject.dprime
-0.123535
-0.611215
-2.42403
-2.20372
-4.48331
0.323224
-3.79269
2.46138
0.0456074
-0.0641834
3.82126
-1.05837
-1.05449
2.41277
-1.38218
0.857346
-2.15831
-1.16573
-2.33107
-1.01403
-3.45617
-0.752155
-2.01692
-0.561505
-0.13797
-1.79103
5.43052
-0.467856
3.58408
0.228672
1.71447
-1.68367
0.644553
-0.141499
-0.772712
-0.654697
0.762302
-0.567811
0.057398
1.21107
1.15881
-1.705
-1.55448
-1.36214
-1.25404
-0.284362
0.774207
-2.58212
-2.93376
-1.30993
0.718395
1.22594
0.362674
0.447409
-2.53487
1.61619
-2.58593
0.138544
-1.72526
-2.10594
-2.70923
-0.98076
-1.07421
-0.300308
0.0949806
-0.290113
1.13688
0.628322
-0.290779
0.657155
-1.12227
0.757784
-1.13712
-4.34473
-6.83386
-1.61331
-3.24417
-2.10558
-0.513611
-0.277375
0.571244
-0.736437
0.501912
-0.36837
0.177298
-0.809283
0.0499333
-0.428504
-0.401322
0.423196
0.10888
-2.21672
-0.295427

## Sheet: A2.BodyVsObject.pval
0.05

[truncated: 20 more sheets: A2.FaceVsObject.dprime, A2.FaceVsObject.pval, A3.BodyVsFace.dprime, A3.BodyVsFace.pval, A3.BodyVsObject.dprime, A3.BodyVsObject.pval, A3.FaceVsObject.dprime, A3.FaceVsObject.pval, A4.BodyVsFace.dprime, A4.BodyVsFace.pval, A4.BodyVsObject.dprime, A4.BodyVsObject.pval, A4.FaceVsObject.dprime, A4.FaceVsObject.pval, A5.BodyVsFace.dprime, A5.BodyVsFace.pval, A5.BodyVsObject.dprime, A5.BodyVsObject.pval, A5.FaceVsObject.dprime, A5.FaceVsObject.pval]
