# Supplementary material for: Single-neuron correlates of visual consciousness in human lateral occipital complex
Source: Nat Commun. 2025 Dec 15;16:11008. doi: 10.1038/s41467-025-67077-w (PMC12705761; doi:10.1038/s41467-025-67077-w)
Supplement: Supplementary file 4 — Source Data [file 41467_2025_67077_MOESM4_ESM.zip › SourceData/FigureS5A.xlsx]

## Sheet: A1
-1.09694	-0.282173	0.020995	-0.680082	-0.225329	-0.016901	-0.225329	-0.395862	0.494696	-0.395862	0.267319	-0.187433	-0.60429	-0.585342	-0.376914	-0.244277	-0.926406	-0.528498	-0.452706	-0.357965	0.0588911	-0.755874	-0.755874	-0.88851	-0.452706	0.134683	-0.547446	-0.547446	-0.661134	0.399956	0.703124	0.00204702	0.0967871	-1.0022	-0.263225	-0.168485	0.475748	0.248371	-0.282173	0.437852	-0.016901	-0.0737451	-0.357965	-0.225329	0.00204702	-0.736926	0.4568	-0.69903	0.494696	-0.395862
-0.116823	0.0700592	-0.14797	0.101206	-0.334852	-0.272558	-0.957792	0.194647	-0.521734	0.0700592	0.350382	-0.210264	0.817587	-0.210264	0.194647	0.00776518	-0.708616	-0.428293	-0.179117	-0.116823	-0.303705	-0.272558	0.1635	-0.615175	-0.895498	-1.11353	-0.303705	0.630705	-0.116823	0.00776518	-0.334852	-0.334852	-0.490587	-0.428293	-0.365999	0.692999	0.630705	0.101206	0.1635	-0.677469	-0.210264	-0.179117	0.319235	-0.116823	-0.552881	-0.864351	-0.0233818	-0.552881	-0.179117	-0.365999
0.357333	-0.624535	-0.42139	0.0864727	-0.692251	0.188045	0.932911	-1.16626	0.0187576	-1.26783	-0.522963	-0.827681	-0.895396	-0.590678	-0.387533	-0.116672	-0.624535	0.425048	-0.827681	-1.47097	0.425048	-0.252103	-0.55682	-0.895396	-0.319818	-0.353675	0.0526152	-0.218245	-0.726108	-0.455248	-0.590678	1.13606	0.695908	1.37306	0.458906	-0.387533	0.729766	-0.489105	0.458906	0.221903	0.188045	-0.0489574	-0.116672	0.188045	0.458906	0.323475	-0.0489574	-0.895396	0.12033	-0.116672
-0.284217	-0.855742	-0.393079	-0.284217	0.341739	0.532247	0.151231	-0.14814	-0.311433	0.368955	-0.556372	-0.719665	0.205662	-0.311433	-0.501941	-0.0937087	-0.882958	-0.44751	-0.0937087	-0.556372	0.205662	-0.692449	-0.257002	-0.175355	-0.175355	-0.393079	0.205662	0.0695842	-0.665234	0.586678	0.368955	-0.583588	0.69554	1.37593	-0.311433	-0.229786	0.341739	0.0967997	-0.910173	1.13099	-0.14814	-0.0120623	-0.365864	-0.0392778	0.0967997	-0.393079	-0.365864	0.450601	-0.257002	0.0423687
-0.746288	-1.66153	-0.042255	0.122019	-0.394272	-0.253465	-0.652417	-0.370804	0.192423	0.286294	0.661778	-0.323868	0.0281483	-1.05137	0.450568	0.380165	-0.464675	0.567907	-0.957499	0.0516161	0.0985517	-0.229997	-0.675885	-0.488143	-0.159594	0.708714	-0.136126	-0.793224	-0.229997	0.286294	0.685246	-0.300401	-0.323868	-0.441207	0.96686	-0.206529	-0.183062	-0.300401	0.849521	0.474036	0.168955	0.591375	-0.582014	-0.746288	-0.136126	0.0516161	-0.042255	-0.370804	1.03726	-0.276933
-0.198309	-0.589509	-0.340563	0.441836	-0.482818	-1.12296	-0.696199	-0.198309	-0.980708	-0.0204909	-0.767327	-0.162745	0.228454	-0.0560545	-0.269436	0.228454	0.0861999	-0.411691	-0.162745	-0.376127	0.619654	0.264018	-0.767327	-0.162745	-0.127182	0.299581	0.299581	-0.80289	-0.731763	-0.874017	-0.269436	0.335145	0.406272	-0.447254	0.0861999	0.833035	0.157327	0.0150727	0.833035	-0.0204909	-0.482818	-0.127182	0.121763	0.228454	1.08198	-0.660636	0.655217	0.299581	0.299581	-0.731763
-0.385799	-0.570609	0.575217	0.0207848	-0.459723	-0.533647	-0.903268	-0.164026	-0.607571	-0.903268	-0.570609	0.27952	-0.164026	-0.829344	-0.348836	0.131671	0.168633	0.46433	-0.0161773	-0.829344	1.09269	0.723065	-0.866306	1.79497	-1.08808	-0.718458	-0.0161773	-0.459723	-0.0901016	-0.75542	-0.348836	-0.607571	0.205595	-0.23795	1.09269	-0.0161773	0.242558	-0.348836	1.46231	0.205595	0.0207848	0.649141	0.27952	-0.385799	-0.681496	-0.311874	-0.422761	0.0577469	0.870914	0.501292
-0.440353	-0.216245	-0.440353	0.530782	-0.776515	0.157269	1.09105	-0.104191	0.119918	-1.11268	-0.552407	-0.104191	-1.00062	-0.104191	-0.141542	-0.739164	0.269323	-0.92592	-0.141542	-1.7103	1.1284	-0.0668393	-0.851218	0.231972	-0.701812	-0.104191	-0.851218	0.493431	0.0825662	-0.216245	0.0825662	0.119918	1.57662	-0.440353	0.119918	-0.92592	0.978999	0.157269	1.31516	-0.664461	0.269323	0.418728	0.754891	0.866945	-0.290947	-0.0294879	0.306674	0.00786344	-0.776515	-0.739164
0.248726	-0.742063	-0.773025	-0.339555	-0.215706	-0.401479	-0.0608951	0.0629535	-0.153782	-0.246668	0.527386	0.15584	0.15584	-0.339555	-0.742063	-0.494365	-0.215706	0.124878	0.341613	-1.67093	1.17759	0.279689	-0.680138	-0.432441	-0.680138	0.434499	-0.463403	-0.432441	0.434499	-0.618214	0.496424	-0.0918573	1.17759	-0.153782	0.124878	0.15584	-0.525327	0.434499	-0.246668	1.11567	0.682197	0.248726	0.186802	-0.246668	-0.339555	-0.0299329	-0.0299329	-0.896873	-0.803987	0.124878
-1.23215	-0.429251	-0.584651	-0.222051	-1.02495	-0.688251	0.865749	0.0628487	0.451349	0.218249	0.0887487	-0.403351	-0.740051	0.710349	-0.584651	0.0110488	-0.118451	-0.506951	-0.273851	0.321849	1.66865	0.244149	-0.636451	-1.43935	-0.506951	-0.558751	-0.947251	-0.921351	-0.662351	0.943448	0.192349	0.321849	2.13485	0.632649	0.580849	-0.791851	0.166449	0.477249	0.632649	-0.506951	0.373649	0.503149	-0.817751	0.218249	-0.740051	0.166449	-0.222051	-0.740051	0.295949	-0.299751
-0.970017	-0.313273	0.967379	-0.510296	-0.313273	0.146449	0.146449	0.343472	-1.06853	-0.904343	0.704681	-0.116249	-0.970017	0.441984	-0.280435	0.277797	-0.247598	0.441984	-0.871505	-0.444622	-0.378947	0.474821	-0.93718	-0.444622	-0.149086	-0.543133	-0.477459	0.179286	0.540495	-0.510296	0.0807741	0.113611	1.59129	0.343472	0.179286	0.441984	-0.444622	0.60617	0.146449	0.540495	0.803193	0.113611	-0.510296	0.704681	0.343472	-0.34611	0.0150997	0.179286	0.540495	-0.970017
-0.106463	-0.476606	0.26368	-0.414916	-0.661678	0.387061	0.0786084	-0.476606	1.37411	-0.0447726	-0.846749	0.387061	-0.97013	-0.90844	-0.229844	-0.90844	0.0169179	-1.27858	-0.106463	0.572133	0.0786084	-0.476606	-0.538297	0.510442	0.448751	-0.229844	0.140299	0.387061	1.18904	0.942276	0.880585	-0.168154	-0.538297	-0.291535	-0.168154	-1.52534	0.201989	0.572133	0.0786084	0.695514	0.0169179	0.572133	-0.291535	0.201989	0.0169179	-0.229844	-0.538297	0.201989	-0.291535	-0.0447726
-0.671007	-0.117409	-0.152009	1.05899	0.159389	-0.0828096	1.12818	0.470788	0.436188	-0.498008	0.0209899	-0.290409	-0.671007	-0.498008	0.366988	-0.0136099	-0.255809	-0.0828096	0.228589	0.332388	-1.8128	0.401588	-0.947806	-0.394208	0.643787	-0.844006	0.505388	-0.186609	-0.359608	-1.19	1.40498	-1.3284	-0.221209	-0.774806	-0.740207	-0.774806	-0.947806	0.159389	0.816786	-0.428808	1.02439	-0.152009	0.470788	0.505388	0.193989	-0.0482097	-0.913206	-0.567207	0.505388	-0.982405
0.000216503	-0.651096	0.104426	-0.0518885	-0.677148	-0.390571	-0.0518885	0.0523215	-0.833463	0.026269	0.104426	-0.651096	-0.260308	-0.364518	0.338899	0.104426	-1.09399	0.599424	-0.442676	0.234689	0.547319	-0.260308	-1.22425	0.078374	-0.442676	-0.989778	-0.520833	0.078374	0.755739	-0.494781	-0.755306	0.391004	1.12047	-0.338466	0.417056	0.729686	0.338899	-0.182151	0.391004	-0.130046	0.026269	-0.416623	-0.755306	0.391004	-0.025836	-0.156098	0.078374	-0.729253	0.208636	0.391004
-0.562118	0.311052	-0.597045	-0.317631	-1.43529	-0.177923	-0.387484	0.0316373	-0.771679	0.625393	-0.352557	-0.422411	-1.05109	-0.457338	0.241198	-0.631972	-0.387484	1.07944	0.136418	0.415832	-0.282704	0.625393	-0.492264	-0.10807	-0.527191	-0.946313	-0.10807	-0.492264	-0.352557	-0.0731431	-0.177923	-0.0032895	0.485685	-0.771679	-0.0731431	0.86988	0.520612	1.04451	-0.666898	0.555539	-0.0731431	-0.597045	0.485685	1.14929	-0.0032895	0.171344	0.101491	0.625393	-0.0731431	-0.0032895
0.395597	-0.518738	-1.38953	-0.344579	-0.301039	-0.0833406	0.613295	-0.21396	0.177898	0.0472786	0.0472786	-0.301039	0.352057	-0.562278	-0.388119	0.264977	0.134358	-0.518738	-0.21396	0.134358	0.743914	-0.910596	-1.04121	0.134358	0.439136	-0.12688	-0.344579	-0.301039	0.308517	-1.78139	0.569755	0.526216	-0.12688	-1.12829	-0.475198	0.395597	0.0908183	-0.12688	-0.0833406	1.26639	-0.17042	-0.21396	0.00373887	-0.388119	-0.0398009	-0.12688	-0.21396	-0.518738	0.134358	-1.08475
0.342618	-0.235518	0.342618	-0.0909843	-1.06659	0.16195	-0.524586	-0.199385	-0.0187173	-0.705254	-0.0909843	-0.56072	-0.56072	-0.56072	-0.199385	-0.416186	0.270351	-0.307785	-0.922055	-0.416186	0.956887	-0.163251	0.0896831	-0.596853	0.270351	1.20982	-0.488453	-0.199385	0.88462	0.667819	0.234217	0.16195	-0.56072	-0.452319	0.0896831	-0.56072	0.487151	-0.307785	0.378751	0.523285	-0.307785	-0.199385	-0.0909843	-0.307785	0.0174161	0.306484	-0.56072	0.342618	0.848486	0.16195
-0.932965	-0.0100912	0.0870535	-0.0100912	-0.495815	0.281343	0.0870535	0.42706	0.23277	-0.447242	-0.495815	-0.204381	-0.350098	-0.592959	-0.495815	-0.39867	-0.301525	0.135626	0.184198	0.718494	1.00993	-0.0100912	0.0870535	-0.447242	-0.0100912	0.23277	-0.592959	-0.592959	-1.03011	-0.738676	0.281343	0.0384811	-0.544387	-1.2244	-0.350098	-0.787248	-0.155808	0.135626	0.378487	2.36995	-0.495815	-0.107236	-0.107236	1.39851	-0.447242	-0.0586635	0.184198	-0.350098	-0.0100912	-0.155808
0.0350356	-0.656643	0.430281	-1.00248	-0.310804	-0.211993	-1.20011	0.874931	0.282064	-0.0637757	0.232658	-0.459021	-0.903671	-0.211993	0.430281	-0.409615	0.183252	-0.0637757	-1.05189	-0.261398	2.01126	-0.755454	-0.953077	0.282064	-0.656643	-0.953077	-0.162587	-0.261398	0.726714	1.5172	1.86304	-0.211993	-0.656643	-0.310804	0.0350356	-0.0143701	0.874931	0.529092	0.331469	0.430281	0.0350356	0.578497	0.232658	0.282064	-0.0637757	-0.0143701	-1.20011	0.232658	0.430281	0.0350356
0.0223286	-0.540041	0.0848141	-0.727497	0.0848141	-0.352584	-1.35235	1.08458	-0.540041	-0.914954	0.459727	-0.41507	-0.352584	-1.03992	-0.477555	-0.477555	-0.290099	-0.41507	-0.789983	-0.789983	0.709669	-0.852468	-0.165128	-0.602526	-0.602526	-0.727497	-0.352584	-0.352584	0.959611	-0.665012	1.08458	0.584698	0.584698	0.459727	-0.41507	1.64695	1.27204	-0.227613	1.0221	0.209785	-0.102642	0.83464	0.397241	2.02186	0.0223286	0.0223286	-0.540041	0.647183	-0.41507	-0.0401569
0.367394	0.135389	-0.0192801	0.096722	0.096722	-0.0192801	0.87007	-0.444621	0.174057	-0.17395	0.87007	-0.715293	-0.90863	-1.02463	-0.947297	0.483396	-0.328619	-0.831295	-0.831295	0.135389	1.14074	-0.251284	-0.831295	-0.869963	-0.289952	0.986072	-0.792628	-0.17395	0.908737	-0.715293	-0.212617	-0.135282	0.522063	0.328726	0.174057	-0.212617	-0.483289	0.251392	-0.328619	1.29541	-0.251284	-0.0579475	-0.599291	-0.251284	0.096722	0.0193872	0.0580546	-0.560624	-0.17395	-0.0966149
0.469558	-0.112952	-0.938174	-0.161494	-0.161494	-0.549834	-0.501292	-0.307122	-0.646919	0.0812179	0.12976	0.5181	-0.404207	0.0812179	0.0326754	-0.549834	-0.404207	-0.355664	-0.355664	0.0812179	1.73166	0.12976	-0.501292	-0.161494	-0.598377	-0.112952	0.226845	-0.501292	0.275388	-0.112952	0.71227	-0.0158671	0.372473	-1.27797	0.857897	0.0812179	-0.258579	0.5181	0.760813	1.63458	0.566643	-0.258579	-1.27797	-0.355664	0.5181	-0.307122	0.71227	-0.646919	-0.744004	-0.404207
-0.643488	-0.000890025	-0.964787	0.274509	-0.13859	-0.000890025	0.871207	0.549908	1.10071	0.13681	0.641708	-0.368089	-0.597588	0.549908	-0.230389	-0.13859	-1.14839	-0.368089	-0.413989	-0.505788	0.779407	0.458109	-0.597588	-0.643488	-0.459889	-0.413989	-0.13859	-0.0467899	0.228609	-1.79098	0.228609	0.733508	-1.24019	-0.551688	-0.781188	-0.551688	0.871207	0.963007	0.320409	-1.05659	0.320409	0.871207	0.641708	0.963007	0.182709	-0.505788	-0.0926897	0.0450098	0.687608	0.504008
0.729695	0.513304	-0.159912	-0.35226	-0.35226	-0.592694	0.465217	1.18652	1.0663	0.777782	-0.616738	-0.688868	-0.616738	-0.304173	-0.688868	-0.159912	0.345	0.248826	0.417131	-0.0877819	-0.809085	0.224783	-0.809085	0.104566	0.200739	-0.592694	-0.111825	-0.736955	0.248826	-1.04952	-0.616738	0.104566	-1.38613	1.16248	-0.688868	0.513304	-0.616738	0.513304	1.59526	-0.328216	0.393087	0.465217	-0.111825	0.0805222	0.369044	-0.0637385	-0.28013	0.513304	-0.448434	-0.760999
-0.849765	-0.0904453	0.526502	-0.992138	0.811247	-0.517563	-0.280275	-0.327733	-0.280275	-0.18536	0.431587	0.0993847	-1.13451	-0.280275	0.479045	-0.280275	-1.13451	-0.137903	0.526502	0.479045	0.00446968	0.668874	0.289215	-0.232818	-0.18536	1.09599	0.00446968	-0.137903	-0.659935	0.1943	-0.422648	-0.18536	0.763789	-0.18536	0.668874	1.61802	0.241757	0.431587	-0.75485	-0.18536	0.479045	-1.32434	0.336672	-0.802308	-0.517563	-0.802308	-0.56502	-0.802308	-1.13451	-0.849765
-1.1394	-0.0455666	-0.971116	-0.550412	-0.129707	-0.38213	0.459278	-0.844905	1.17448	-0.087637	-0.087637	0.248926	-0.886975	-0.634552	-0.129707	0.164786	-0.255919	0.0385743	0.122715	0.922053	-1.01319	0.248926	-1.05526	-0.508341	-0.34006	-0.929045	0.58549	-0.087637	0.922053	0.837912	0.0385743	-0.297989	0.248926	1.51104	-1.01319	-0.802834	0.122715	0.417208	-0.466271	0.333067	0.375138	0.122715	0.0385743	0.543419	0.375138	-0.929045	0.501349	-0.171778	0.290997	-1.34975
-0.409415	-0.953409	-0.242033	0.260116	-0.36757	0.21827	-0.869718	-0.36757	0.134579	0.51119	-0.451261	-0.116496	0.636727	-0.116496	0.0927328	0.301961	-0.283878	0.0508871	-0.36757	-0.493107	-0.744181	0.0508871	-0.869718	-0.36757	-0.158341	0.427498	-0.534952	-0.283878	0.594881	-1.16264	-0.200187	-0.0328042	0.00904145	0.0508871	-0.325724	0.678572	0.176424	-0.534952	0.553035	1.3481	0.21827	0.301961	0.0927328	-0.0328042	-0.158341	-0.0746499	0.260116	-0.158341	0.594881	-1.07895
0.261087	-1.48638	0.0946612	0.538462	-0.265927	0.760363	0.122399	0.704888	-0.182715	0.039186	0.233349	-0.127239	0.538462	-0.127239	0.926788	0.0946612	-0.0440267	0.427512	0.704888	1.37059	2.14724	0.954526	-0.293665	0.510725	-0.127239	0.316562	-0.903891	-0.34914	0.649413	0.316562	0.0669236	-0.987104	-0.57104	-0.0440267	0.5662	0.538462	-0.654253	0.233349	1.56475	-1.01484	-0.154977	-0.987104	-0.820679	-0.876154	-0.598778	-1.209	-0.432353	0.122399	0.177874	-1.18127
-0.655032	-0.0254618	0.415237	0.541151	0.163409	0.667065	1.10776	0.667065	-0.780946	-1.15869	0.226366	-0.90686	1.04481	-0.0884189	-0.403204	-0.0884189	-0.151376	-0.717989	-0.214333	-0.780946	0.855937	-0.655032	-0.969817	0.35228	0.478194	0.541151	-0.969817	-0.214333	-0.403204	-0.27729	0.667065	1.23368	-0.0254618	0.604108	0.730023	0.226366	0.100452	-0.592075	-0.592075	0.35228	0.855937	0.100452	1.61142	-0.0254618	-0.0254618	0.100452	-0.214333	0.0374952	-0.529118	0.855937
-1.72616	-0.0544431	-0.189988	0.487736	0.62328	0.62328	0.126283	0.668462	0.62328	0.171465	-0.0544431	-0.461077	-0.777348	-0.235169	0.216646	0.442554	-0.00926159	-1.09362	-0.144806	0.352191	-0.00926159	-0.144806	-1.1388	-0.144806	-0.55144	-0.461077	0.126283	-0.461077	-0.189988	-1.18398	0.397372	-1.40989	-0.0996247	0.804006	0.03592	0.0811015	-0.732166	0.0811015	0.758825	-1.36471	0.03592	-0.280351	-1.00326	0.532917	-0.506259	0.307009	-0.325532	0.0811015	0.578099	-0.280351
-0.158666	-0.486345	0.0379418	0.103478	-0.0931298	0.300085	0.627764	-0.486345	0.496692	-0.289737	0.169013	0.169013	-1.01063	0.103478	0.627764	-0.355273	0.6933	0.0379418	-0.420809	0.103478	-0.814023	-0.420809	-1.1417	0.300085	0.889907	-0.420809	-0.289737	0.103478	-0.027594	1.15205	0.496692	-0.486345	1.02098	0.889907	-0.158666	0.758835	1.47973	0.889907	-0.617416	-0.55188	-0.617416	0.234549	0.103478	0.562228	-0.55188	-0.289737	0.496692	-0.224201	0.234549	-0.55188
0.0614806	-0.811124	-0.355852	-0.128216	0.251177	-0.242034	-1.34227	0.554692	0.289117	-0.355852	-0.0902767	1.08584	-0.204095	1.12378	0.0235413	0.554692	0.175299	0.63057	0.0614806	-0.355852	1.46524	-0.545548	-0.621427	-0.242034	1.0479	0.402934	0.0235413	-0.849063	-0.279973	-0.507609	0.0235413	0.554692	0.402934	-0.773184	-0.507609	0.478813	0.0235413	-0.811124	0.0235413	0.327056	-0.014398	0.478813	0.175299	-0.697306	1.08584	-0.0523373	-0.507609	-0.166155	0.516752	0.327056
0.635701	-0.258408	0.138974	0.387337	-0.705463	0.337665	0.188646	0.188646	0.387337	0.933738	-0.208736	0.287992	-1.20219	2.22523	-0.556445	-0.407427	-0.208736	-0.308081	0.0893009	-0.258408	0.138974	-0.65579	0.188646	0.0893009	-0.0597174	-0.457099	-0.159063	0.0396281	-0.953827	-0.457099	0.0893009	0.238319	-0.258408	0.834392	0.138974	-0.0597174	-0.357754	0.0396281	0.0396281	0.635701	-0.65579	-0.506772	0.188646	-0.308081	0.337665	-0.308081	-0.705463	-0.258408	0.685374	0.0396281
-0.257602	-0.565914	-1.8377	0.898566	0.74441	0.590254	-0.874226	0.127787	-0.565914	0.320482	0.860027	-0.257602	0.0892481	-0.219063	-0.103447	0.359021	-0.0649077	0.782949	0.0121702	1.24542	-0.527375	-0.33468	-0.411758	0.281943	0.0121702	-1.02838	-0.103447	-0.373219	-0.527375	-0.835687	0.204865	-0.681531	-0.0649077	0.204865	0.166326	-0.0649077	-0.103447	-0.411758	-0.219063	0.705871	0.281943	0.628793	0.0121702	1.8235	0.204865	-0.373219	-0.450297	-0.257602	0.0507091	-1.99186
0.902393	-1.08076	-0.756983	1.38806	0.70003	0.295304	-0.190367	0.619085	0.821448	0.619085	0.740503	-0.271312	-0.514148	-0.190367	-0.23084	-0.271312	-0.311785	-0.39273	0.295304	0.942866	0.133414	-0.0689492	0.173886	-0.311785	-0.149894	0.173886	-0.514148	-0.959346	0.619085	-0.595093	0.902393	-0.676038	0.133414	-0.514148	0.173886	-0.676038	0.0929412	-0.0284766	0.214359	-0.190367	0.0929412	-0.433203	-0.109422	0.983338	-0.0689492	-0.0284766	0.0929412	0.173886	-0.797456	-0.999819
-1.13153	-0.0519466	-0.451791	0.107991	0.107991	0.267929	-0.331838	0.0680068	-0.251869	2.30714	0.387882	-0.291853	-0.0119621	0.267929	-0.611729	0.627789	-0.0519466	-0.0119621	-0.331838	0.467851	-0.1719	-0.251869	-0.1719	0.987649	-0.53176	0.507836	-0.571745	-0.0519466	-1.13153	-0.811651	-0.0119621	0.707758	-0.331838	-0.571745	0.307914	0.54782	2.22717	0.0680068	-0.0119621	-1.53137	1.1076	0.107991	-0.0119621	-0.291853	0.0280223	-0.411807	1.02763	-0.291853	-0.53176	-0.251869
0.259885	0.586968	-0.339768	0.532454	-0.0126847	0.914051	0.0963431	0.368912	0.586968	0.423426	0.150857	-0.23074	-0.612337	-0.775879	-0.0671986	-0.339768	-1.15748	0.368912	-0.0126847	-0.666851	0.641482	0.314399	-0.612337	1.18662	-0.23074	-1.37553	-0.0671986	-0.830393	0.314399	0.641482	0.968565	0.0963431	-0.557823	-0.23074	0.150857	0.423426	2.00433	0.75051	-0.121712	0.423426	-0.0671986	-0.0671986	-0.939421	1.29565	1.07759	0.0963431	0.805024	0.532454	0.695996	-0.121712
-0.412674	-0.364971	0.684486	0.0643523	0.541378	0.541378	1.40003	-0.0787556	0.732189	-0.555782	-0.460376	-0.364971	-1.08051	-0.364971	0.732189	0.302865	-0.0310529	-0.937402	0.302865	1.06611	-0.651187	0.20746	-0.0310529	-1.36673	-0.317269	-0.269566	0.20746	-0.0787556	0.589081	0.20746	1.20921	-1.03281	-0.174161	0.0166497	-0.0310529	-0.412674	-1.08051	-0.126458	-0.555782	-0.0787556	-0.508079	-0.651187	-0.841997	0.541378	0.159757	1.30462	0.112055	0.112055	0.398271	-0.651187
0.435022	-0.539313	-0.464365	-0.189552	-0.289484	0.260141	0.160209	0.110243	-0.389416	1.23448	-0.139586	0.185192	0.235158	-0.164569	0.235158	-0.189552	-0.0396544	0.33509	-0.164569	1.68417	-0.264501	0.734817	-0.914058	-0.139586	0.110243	-0.114603	0.460005	0.285124	-0.414399	-0.664228	-0.889075	-0.164569	-0.914058	-0.51433	-0.889075	0.160209	1.65919	0.534953	-0.76416	0.0352945	-0.51433	-0.189552	0.260141	-0.689211	-0.33945	0.360073	-0.164569	-0.289484	-0.0896203	0.0852604
-0.373594	-0.745003	-0.0950383	0.554926	0.369222	0.0442398	0.369222	0.0442398	0.97276	0.322796	0.601352	1.01919	-0.141464	0.97276	0.462074	0.322796	-0.327168	1.29774	1.15846	-0.141464	0.97276	0.879908	-0.837855	0.183518	-0.652151	-0.420021	-0.18789	-1.16284	-0.420021	-1.44139	1.52987	-0.512873	0.137092	-0.652151	-0.280742	1.34417	0.183518	0.647778	0.833482	-0.141464	0.97276	-0.18789	-0.18789	-0.373594	-0.141464	0.183518	-0.559299	-0.559299	-0.0486123	0.601352
0.193265	-1.17791	-0.102479	0.35458	-0.15625	0.0588359	-0.855281	0.220151	0.784752	0.273922	0.247036	-0.15625	1.05361	-0.371337	0.515894	0.677209	0.0857217	0.0588359	0.247036	-0.317565	-0.371337	0.0857217	0.35458	0.408351	-0.210022	0.193265	0.193265	-0.613309	0.704095	0.00506436	-0.15625	-0.129365	-0.317565	-0.909053	1.02672	-0.129365	0.569666	-0.183136	-0.0487072	0.435237	-0.935938	0.112608	0.489009	-1.25857	-0.720852	-0.532652	-0.747738	-0.15625	0.650323	-0.263794
1.44915	0.225059	-0.182972	-0.206974	0.753099	0.36907	0.537082	0.273062	0.921112	-0.182972	0.297064	-0.0389614	0.225059	-0.326983	-0.470994	-0.0869651	0.537082	-0.711013	1.16113	0.10505	-0.615005	-0.711013	-0.446992	0.0330441	-0.254978	0.0330441	0.393071	0.0570459	-0.230976	0.585086	-0.0629632	-0.615005	0.441075	-1.11904	0.297064	-0.182972	-0.927029	0.465077	-0.158971	1.30514	-0.326983	0.63309	-0.110967	-0.0629632	1.16113	0.273062	-0.374987	0.10505	0.681093	0.10505
0.127646	-0.7272	0.819665	-0.360837	0.412595	-0.360837	-0.0758886	0.61613	-0.157303	1.5931	0.453302	0.0462323	-0.0758886	-0.482958	-0.279423	0.00552532	-0.0351816	0.127646	-0.0351816	0.290474	0.778958	0.168353	-0.7272	0.901079	-0.523665	-0.849321	-0.767907	-0.279423	0.371888	0.941786	-0.401544	-0.279423	0.290474	-0.767907	-0.279423	0.331181	0.412595	-0.401544	-0.0758886	1.91875	0.0869393	0.168353	-0.116596	0.127646	-0.0758886	-0.19801	0.0869393	0.453302	-0.686493	-1.25639
1.44881	-0.259454	0.657175	-0.592773	0.323855	-0.217789	-0.176124	1.03216	0.823834	0.657175	-0.384448	0.198861	0.782169	0.240525	0.198861	0.573845	-0.134459	0.53218	0.28219	1.5738	0.0738658	-0.0927939	-0.759433	-0.384448	0.44885	-1.42607	-0.717768	-0.676103	0.407185	0.323855	-0.384448	0.53218	0.907164	-0.134459	-0.551108	-0.342783	0.53218	0.323855	1.11549	0.490515	-0.051129	0.36552	0.198861	-0.134459	-0.426113	0.573845	-0.634438	-0.384448	0.0738658	0.240525
0.425532	-0.95284	-0.0972984	1.23354	-0.00223826	-0.572599	0.568123	0.568123	-0.192359	-0.620129	-0.00223826	0.378002	0.187882	0.900833	-0.430009	0.0452918	0.0452918	-0.0972984	0.378002	1.28107	-0.71519	0.615653	0.140352	1.18601	-0.430009	1.37613	-0.525069	-0.192359	0.520593	-0.81025	0.187882	-0.192359	0.900833	-0.430009	-0.85778	0.710713	-0.525069	0.520593	-0.0972984	1.18601	0.187882	-0.192359	-0.0972984	-0.239889	-0.00223826	0.187882	-0.572599	0.995893	-0.239889	-0.620129
1.6024	0.207235	0.641288	-0.412839	0.114224	0.734299	0.393258	1.94344	0.517273	-0.939902	0.238239	-0.00979065	-0.50585	-0.629865	0.858314	0.145228	0.269243	-0.00979065	0.114224	0.610284	-1.37395	0.734299	0.176232	0.207235	0.0212131	-0.598861	0.517273	-0.164809	-0.443843	0.610284	-0.00979065	-0.75388	-0.25782	0.486269	0.672291	-0.350832	-0.0407944	-0.350832	0.238239	1.16835	-0.350832	-0.381835	-0.0407944	-0.50585	0.238239	0.145228	-1.18793	0.0522168	-0.164809	0.0522168
[truncated: 50 more columns]

## Sheet: A2
-0.0150959	-0.343216	-0.483839	0.125527	-0.378372	-0.00337728	0.160683	-0.272905	0.395055	0.418492	-0.0502516	-0.39009	0.043497	-0.132282	-0.237749	-0.565869	0.172401	-0.284623	-0.249468	-0.683055	0.0200599	-0.272905	-0.624462	-0.425246	0.10209	0.0317785	-0.343216	-0.319779	0.0786528	-0.0736888	0.523959	-0.39009	0.0552156	0.0200599	0.043497	0.582552	-0.0502516	0.207557	-0.472121	-0.542432	-0.190875	-0.120563	0.0927151	0.507553	0.170058	-0.0150959	0.0122475	0.465366	-0.366653	0.137246
0.0990042	-0.213444	-1.21088	0.171108	-0.249496	0.171108	0.243211	-0.0692373	-0.634048	0.0269007	0.0749697	0.675832	-0.18941	-0.0331855	0.195142	-0.00915103	0.315315	-0.6701	-0.585979	-0.694134	-0.18941	-0.934479	-0.417738	-1.07869	0.711884	-0.465807	-0.261513	-0.345634	0.543643	-0.237479	-0.453789	-0.0692373	0.844074	0.615746	0.747936	0.279263	-0.249496	-0.525893	-0.0932718	-0.141341	0.435487	0.231194	0.0196904	0.341753	0.257632	0.435487	1.10845	-0.453789	-0.249496	-0.261513
-0.578666	0.596815	0.0230681	-0.578666	-0.844549	-0.354765	-0.480709	-0.284796	0.232975	0.232975	0.204988	-0.508697	0.288951	-0.242814	-0.0608948	-0.144858	-0.270802	-0.564672	-0.228821	-0.998481	0.344926	0.736753	0.00907425	0.232975	-0.214827	-0.130864	-0.648635	-0.648635	-0.0888825	-0.270802	1.0866	-0.662629	-0.0189134	-0.144858	0.00907425	0.35892	0.372914	-0.522691	0.0370619	-0.382753	-0.676623	-0.130864	0.90188	-0.0329072	0.728357	0.736753	0.218982	0.400901	0.876691	0.316938
-0.172923	-0.7085	-0.0311523	0.157875	-0.0626569	-0.0311523	0.88248	-0.314693	-0.0941615	0.346902	-0.109914	-0.519473	-0.330446	0.394159	-0.409207	-0.283189	0.236636	-0.944785	-0.314693	-1.0708	0.142123	-0.519473	-0.235932	0.693453	0.268141	0.0791136	-0.740005	-1.18107	0.630444	0.252389	0.646196	0.614691	-0.251684	0.173627	-0.472216	-0.0311523	0.53593	-0.157171	-1.14956	0.0948659	0.268141	0.205132	-0.872324	0.271291	0.088565	0.299646	0.409912	-0.188675	-0.141418	0.88248
0.469307	0.369628	-0.726833	-0.361346	-0.461024	0.72404	-0.605004	0.436081	-0.627155	0.0816688	0.369628	-0.239517	-0.449949	-0.704682	-0.250592	0.347478	-0.18414	-0.63823	-0.483175	-1.02587	-0.062311	1.012	0.336402	0.568985	-0.106612	0.513608	0.203498	-0.0512356	-0.350271	0.591136	0.568985	-0.0955371	-0.128763	-0.00693414	-0.527477	0.181347	-0.0290849	0.203498	-0.394572	-0.605004	-0.605004	0.336402	0.196853	0.460446	0.670878	0.425005	0.439772	-0.228442	0.568985	1.34426
-0.145118	0.172711	-0.392318	-0.198089	-0.0391748	0.561169	0.225683	-0.392318	-0.409975	0.561169	-1.02798	-0.851405	-0.498261	-0.145118	-0.162775	-0.357004	0.790712	-0.798433	-0.515918	-0.81609	-0.657176	0.455226	0.24334	-0.44529	-0.00386045	0.596483	-0.109803	-0.109803	0.172711	-1.38112	-0.851405	0.208026	0.24334	-0.533576	-0.286375	0.190368	-0.357004	0.419912	0.402254	0.455226	0.0667682	-0.480604	-0.166306	1.02732	0.582358	0.578826	0.313969	-0.604204	0.525855	-0.251061
0.921562	-0.34841	-0.00401086	-0.456035	-0.0255358	0.534113	0.318863	-0.30536	-0.43451	-0.735859	0.297338	-0.628235	-0.778909	-0.111636	-0.52061	-0.326885	-0.240785	-0.30536	-0.47756	-1.42466	-0.154686	0.361913	-1.05873	-0.0470608	0.297338	-0.39146	-0.26231	0.060564	-0.197735	-0.133161	-0.56366	0.103614	-0.0470608	-0.56366	-0.0685857	-0.00401086	0.749363	-0.111636	-0.133161	-0.39146	0.275814	0.448013	0.430793	0.00459912	0.585773	-0.17621	-0.36276	0.448013	0.125139	0.684788
0.247735	-0.226461	-0.56073	-0.179819	0.084487	0.0145238	-0.280877	-0.148724	-0.739524	0.418756	-0.444124	0.0378449	-0.0865342	-0.249782	-0.00102362	0.0145238	0.138903	-0.716203	-0.444124	-1.18263	0.193319	0.667514	-0.514087	-0.343066	-0.164271	-0.0243447	0.247735	-0.521861	-0.273103	-0.016571	0.410982	-0.0709869	0.465398	0.0767133	-0.187592	0.0378449	0.317698	-0.343066	-0.0709869	-0.109855	0.201092	0.597551	0.00208586	0.437413	-0.0476658	0.21664	0.545726	0.434303	1.04842	0.636419
0.618949	-0.412156	-0.309898	-0.0883381	0.755294	0.0820925	-0.233204	0.397389	-1.31544	0.244002	-0.0286874	-0.0712951	-0.557023	0.448519	0.167308	-0.471807	-0.275812	-0.446243	-0.139467	-0.557023	-0.0712951	0.312174	-0.531458	-0.463286	-0.224683	0.78938	-0.59963	-0.480329	-0.0627735	0.0394849	-0.0627735	0.252523	0.363303	0.499648	0.354782	0.201394	0.883117	-0.113903	-0.250247	-0.522936	-0.292855	0.908681	0.635992	1.24613	0.395685	-0.224683	0.596225	-0.48885	0.244002	0.687121
0.371577	-0.0361118	0.15887	-0.390624	-0.000660582	-0.585606	0.0525163	-0.656509	-0.816039	-0.638783	0.0525163	-0.160191	-0.585606	-0.195642	-0.177917	0.460206	0.0347907	0.229772	-0.160191	-0.248819	0.017065	0.460206	-0.461527	-0.177917	0.584285	0.194321	-0.0183862	-0.0361118	0.282949	-0.0715631	0.0879675	0.229772	0.921072	0.548834	-0.195642	0.389303	-0.585606	0.477931	-0.816039	-0.284271	-0.284271	0.123419	0.254588	0.843079	0.935252	0.974249	-0.284271	0.017065	-0.56788	0.88562
-0.123096	-0.553509	-0.846972	0.561651	-0.612201	0.679036	-0.299174	-0.631766	0.0529813	-0.220917	-0.494816	0.307316	0.385573	-0.377431	0.150802	-0.377431	-0.162225	-0.475252	-0.670894	0.248623	0.522522	-0.123096	-0.592637	-0.494816	-0.788279	0.150802	-0.925229	-0.142661	-0.396995	-0.260046	1.16814	-0.0644039	0.248623	-0.533945	0.894242	0.502958	0.424701	-0.0839681	0.405137	-0.729587	0.405137	-0.220917	0.2721	0.0255914	0.557738	0.992063	0.587736	0.659472	-0.162225	0.757293
-0.0493794	-0.863608	-0.156164	-0.476516	-0.343036	-0.156164	0.311017	-0.623344	-0.436472	0.511237	-0.0627274	-0.676736	0.270973	0.337713	-0.129467	-0.236252	-0.289644	0.137493	-0.196208	-0.930349	0.391105	1.04516	0.164189	0.230929	0.337713	-0.0627274	-0.863608	-0.0226833	0.471193	-0.663388	-0.396428	-0.476516	0.0841008	-0.703432	-0.409776	0.204233	-0.222904	-0.38308	-0.262948	-0.503212	-0.476516	0.0841008	0.375088	0.938374	0.484541	0.577977	0.938374	0.377757	0.297669	0.644718
0.0445719	-0.484784	-0.203564	-0.484784	0.110741	0.540843	0.607013	-0.38553	-0.633666	-0.104309	-0.137394	-0.153937	-0.617123	0.176911	0.110741	0.143826	0.391962	0.276165	-0.269733	-0.368987	-0.981055	-0.286276	0.805521	0.0611143	0.24308	0.0114872	-0.584038	-0.451699	0.524301	1.15291	0.160369	0.507759	0.557386	0.524301	1.03711	-0.402072	0.524301	-0.402072	-0.650208	0.292708	-0.0381399	-0.0712247	-0.187021	0.491216	-0.0546823	-0.964513	0.524301	-0.352445	-0.335903	-0.534411
0.082908	-0.4749	-0.429672	0.316584	-0.211072	-0.105541	-0.407058	0.11306	-0.527665	0.203515	-0.0980026	0.62564	-0.550279	0.62564	0.211053	0.610564	0.391964	-0.685962	-0.324141	-0.670886	-0.497514	0.256281	0.0301424	-0.39952	-0.158306	0.361812	-0.444748	-0.248761	0.633178	-0.158306	-0.293989	-0.195996	0.829164	0.0678321	-0.459824	-0.572893	0.11306	-0.21861	0.0452183	0.082908	0.799012	-0.0603129	0.269849	0.220099	0.9754	-0.489976	0.158287	0.866854	-0.0226232	0.459805
0.801563	-0.414422	-0.63551	0.0277543	-0.00909375	0.150581	0.138298	-0.389857	-1.15138	-0.00909375	-0.561814	-0.0336591	0.10145	0.10145	0.187429	-0.13192	-0.0950725	-0.488118	-0.488118	-0.746054	0.28569	-0.119638	0.199712	-0.230182	0.261125	0.138298	-1.05312	-0.0459418	-0.168768	-0.746054	-0.930294	-0.13192	0.715584	-0.168768	0.187429	-0.168768	0.396234	-0.0582244	-0.524966	-0.647793	-0.279313	0.162864	0.258668	0.818758	0.494496	-0.0213764	0.555909	-0.26703	1.0595	0.65417
-0.608099	0.332459	0.271118	0.00530858	0.291565	-0.0151383	0.557375	-0.240054	-0.46497	-0.301395	-1.16017	0.332459	-0.280948	-0.0151383	0.864079	0.312012	0.0666493	0.475588	-0.383183	0.0666493	0.312012	-0.260501	-0.0560322	0.189331	-0.342289	-0.158267	-0.199161	0.00530858	0.148437	-0.13782	0.373353	-0.424077	-0.0151383	0.352906	-0.0355852	-0.219607	0.332459	-0.260501	0.00530858	-0.383183	-0.199161	-0.0764791	0.279297	0.0666493	0.38971	-0.955696	-0.315026	0.271118	-0.240054	0.802738
-0.259495	-0.279819	0.0555321	-0.411927	-0.594846	0.838019	-0.42209	0.106343	0.370559	0.634776	-0.117225	0.329911	0.116505	-0.147711	-0.015603	-0.320468	-0.605009	-0.56436	0.0250456	0.0250456	-0.503387	-0.442414	-0.574522	0.116505	-0.137549	-0.411927	-0.605009	-0.147711	-0.127387	0.959965	1.15305	0.197802	0.360397	-0.076576	-0.574522	0.411208	0.451857	-0.239171	-0.676144	-0.259495	-0.4729	0.289262	1.03313	0.220159	-0.515582	-0.787928	0.224902	-0.676144	0.350235	-0.015603
0.10957	-0.472789	-0.577614	-0.577614	-0.4262	0.342514	-0.169962	-0.34467	-0.216551	0.0746288	-0.379611	-0.0418431	-0.391259	1.05299	1.68194	0.843343	-0.111726	-0.63585	-0.193256	-1.29974	-0.181609	0.540516	-0.204904	0.0280401	0.552163	0.0629816	-0.985265	-0.0069015	0.086276	0.191101	0.121218	0.0979232	0.156159	-0.71738	-0.379611	-0.554319	-0.449495	-0.286434	0.156159	-0.810557	0.295925	0.808402	0.386773	0.498586	0.796754	-0.100079	-0.503848	0.0280401	0.48228	1.05299
0.201782	-0.335405	-0.00250008	-0.342971	-0.0781602	-0.0932923	-0.0100661	-0.274877	-0.335405	0.330405	0.171518	-0.569951	-0.0176321	0.307707	0.22448	-0.395933	0.0807261	-0.274877	0.262311	-0.89529	0.390933	0.829762	-0.395933	-0.0327641	-0.297575	0.353103	-0.00250008	-0.524555	-0.97095	-0.0176321	0.496857	-0.191651	0.625479	0.03533	-0.418631	0.489291	-0.0403302	-0.494291	-0.418631	-0.577517	0.239612	0.466593	0.421197	0.492317	-0.038817	-0.00250008	0.0681161	0.0731601	1.06431	0.754102
0.137552	0.171269	0.171269	-0.199626	-0.182767	0.0363984	-0.890839	-0.0478959	0.0363984	0.441011	0.828765	0.356717	0.0701161	0.339858	0.289281	-0.975134	-0.688533	-0.553662	0.00268067	-0.233344	0.795048	0.255564	0.0532573	0.086975	0.221846	0.204987	-0.58738	0.137552	0.525306	0.441011	-0.486227	0.474729	-0.149049	-0.570521	0.204987	-0.182767	-0.368214	0.086975	-0.503085	1.04793	0.508447	0.660177	0.66692	0.292653	0.275794	-0.621098	0.249944	-0.28392	0.508447	1.04793
0.259561	-0.143457	-0.638069	0.204604	-0.0335431	0.0763708	-0.674707	-0.143457	0.241242	-0.839578	0.186285	-0.0885	0.552664	-0.564793	0.387793	0.497707	-0.235052	0.0214139	-0.509836	0.113009	-0.711345	0.0397328	-0.509836	-0.0152241	0.387793	0.0763708	-0.326647	-0.125138	0.131328	-0.436561	-0.070181	-0.308328	0.204604	-0.436561	0.167966	-0.564793	-0.0152241	-0.363285	-0.27169	1.39534	0.424431	0.0580518	0.142319	0.036069	-0.901863	0.0946898	-0.747983	0.149647	-0.638069	0.919044
0.314912	-0.392397	-0.680116	-0.236549	-0.212572	0.554678	-0.128654	-0.488303	-0.416373	0.458772	-0.476315	-0.0327481	0.111111	-0.164619	0.530701	0.54269	0.219006	-0.296491	-0.296491	-1.819	0.314912	0.830409	0.0991231	0.00321673	-0.00877156	0.422807	-0.560233	0.350877	0.171053	0.410819	0.242983	-0.728069	-0.0207598	0.482748	-0.212572	-0.260526	-0.776022	0.195029	-0.332455	0.530701	-0.068713	0.530701	0.31731	0.0319886	0.329298	0.434795	-0.0407403	0.111111	0.111111	0.698538
-0.301845	-0.0288099	-0.91216	0.870601	-0.269723	-0.125175	0.742114	-0.0448708	-0.414272	-0.0930535	0.485139	-0.173358	0.645748	1.09545	-0.478515	-0.623063	0.244226	0.966966	-0.446393	-0.414272	0.581505	0.356652	-0.526698	-0.639124	-0.269723	-0.109114	-0.0448708	-0.0448708	0.517261	-0.285784	0.179982	0.00331194	0.14786	-0.655185	-0.333967	0.0514947	-0.607003	0.32453	-0.20548	-0.125175	0.0675556	1.06333	0.0354338	0.314894	0.555807	-0.285784	-0.269723	-0.253663	-0.607003	-0.253663
-0.240969	0.102934	0.0456164	-0.107229	-0.0117008	0.351308	0.274885	0.351308	-0.393815	0.236674	-0.240969	-0.718612	-0.279181	0.0647221	0.274885	0.313097	-0.355604	0.102934	-0.852353	-0.260075	0.771634	-0.50845	0.274885	-0.355604	-0.0308065	0.313097	-0.126335	-0.240969	1.17285	0.0456164	-0.0499122	-0.393815	0.542365	-0.393815	0.0265107	0.580577	0.274885	-0.527555	-0.737718	0.313097	-0.221864	0.274885	-0.153083	0.771634	-0.00405848	0.389519	0.727054	-0.680401	-0.0308065	-0.260075
0.898184	-0.071927	0.233478	-0.143787	-0.251577	-0.503087	0.305338	-0.269542	-0.359367	0.305338	0.0897581	0.0178981	0.538883	0.610743	-6.69503e-05	0.628708	-0.664772	-0.556982	-0.431227	-0.592912	-0.413262	-0.053962	-0.574947	-0.341402	0.251443	0.215513	-0.646807	-0.035997	0.0538281	-0.916282	-0.449192	-0.556982	-0.503087	-0.179717	0.0358631	-0.395297	0.628708	0.287373	0.431093	-1.20372	0.179583	0.0538281	-0.18331	-0.150973	0.0214911	0.467023	-1.04204	0.0178981	0.143653	0.0538281
0.670266	0.0638519	-0.354862	0.121606	0.0205366	0.280428	-0.354862	0.0782903	-0.889084	-0.0227786	0.395936	-0.499247	-0.83133	-0.0516555	-0.253793	-0.0805323	-0.109409	-0.369301	-0.224917	-1.1201	-0.19604	1.0601	0.26599	0.26599	0.0782903	0.35262	-0.268232	0.0494135	0.598074	0.554758	0.482566	-0.0516555	-0.253793	0.121606	-0.499247	-0.167163	0.193798	-0.614754	-0.860207	-0.340424	-0.0372171	0.424813	-0.314435	1.17561	0.260215	0.554758	0.752084	-0.152724	1.08898	0.294867
0.34242	-0.449957	-0.136308	-0.136308	0.144326	-0.0702763	0.524006	0.11131	0.0617865	0.144326	-0.202339	0.441467	-0.58202	0.243373	0.292896	-0.416941	0.243373	-0.747098	-0.631543	-0.714082	0.722101	0.738608	-0.202339	-0.169323	-0.317894	1.16781	-0.136308	0.292896	0.177341	0.144326	-0.449957	0.540514	0.408451	-0.400433	-0.0867841	0.144326	0.0617865	-0.73059	-0.9617	-0.1198	-0.185831	0.358928	0.104707	0.801338	0.193849	-0.301386	-0.290381	0.408451	0.0617865	0.936703
-0.683878	-0.499291	-0.109606	-0.150625	0.464666	0.0749815	0.444156	0.0134523	0.17753	0.382627	-0.745407	-0.601839	-0.314703	-0.130116	0.362118	-0.00705738	-0.601839	0.321098	-0.499291	-0.396742	0.0954912	0.833841	0.321098	-0.0685865	0.259569	-0.458271	-0.273684	0.628744	0.19804	0.710783	-0.0890963	-0.437762	0.567215	-0.171135	0.300588	-0.478781	0.977409	-0.0685865	-0.683878	0.0544718	0.505686	0.444156	0.0626757	-0.212155	0.735395	0.382627	0.430483	-0.191645	-0.355723	0.505686
0.0663374	-0.0720087	-0.445543	-0.390205	0.0109989	-0.127347	-0.37637	0.121676	-0.19652	0.34303	-0.0443395	0.273856	-0.625393	-0.113513	0.356864	0.467541	0.31536	-0.860581	-0.251859	0.426037	0.204683	-0.445543	0.080172	-0.265693	0.605887	-0.390205	-0.155016	0.0525028	-0.00283566	-1.20645	0.481376	-0.528551	0.453706	0.0525028	-0.500882	-0.19652	-0.210355	-0.113513	-0.487047	-0.570055	-0.0996779	-0.37637	-0.0222041	0.323661	1.41383	-0.0720087	0.126287	0.67506	0.412203	0.204683
-0.0362828	0.0193861	-0.407409	0.334843	0.668857	-0.444521	-0.147621	0.279174	-0.537303	-0.444521	0.130724	0.204949	0.0193861	-0.425965	0.223505	-0.147621	0.334843	-0.425965	-0.258958	-0.518747	-0.759979	0.724526	-0.0548391	-0.50019	0.0750551	-0.110508	-0.0362828	-0.555859	0.594632	0.297731	0.0750551	-0.184733	-0.314627	0.0193861	-0.370296	-0.147621	-0.50019	-0.184733	0.0193861	-0.964098	0.297731	0.0750551	-0.181022	1.02514	0.553808	0.0936114	0.14928	0.334843	1.50389	-0.555859
-0.103554	0.319598	-0.168654	0.360285	-0.0710037	0.400973	0.457936	0.0510592	-0.567393	0.531173	-0.201204	0.417248	-0.559255	0.140572	0.0347841	0.360285	0.205672	-0.176792	-0.534843	-1.19398	0.0266466	0.360285	-1.01496	-0.746419	-0.0954163	-0.233754	-0.835931	-0.290717	0.37656	-0.54298	0.40911	0.0754718	0.384698	-0.103554	0.124297	-0.38023	0.0510592	-0.258167	-0.217479	0.156847	0.449798	-0.0872788	-0.679691	0.544193	0.182887	0.132434	0.509473	0.108022	-0.0954163	1.31238
-0.0109501	-0.331289	-0.519073	0.143696	0.375665	0.221019	0.618681	0.0332345	-0.265012	0.408804	-0.342335	0.0111422	-0.0661809	0.618681	0.519265	-1.12661	9.60535e-05	-0.0882732	-0.44175	-0.541166	0.209973	0.187881	-0.386519	-0.386519	0.143696	0.298342	-0.342335	-0.717904	0.452989	-0.276058	-0.242919	0.386712	0.353573	-0.309196	-0.0993194	0.41985	0.784373	0.27625	0.0774192	-0.607443	0.56345	0.0111422	-0.395356	0.587752	0.236484	-0.0440886	0.504537	-0.430704	-0.629535	0.872743
0.148371	0.249418	-0.0739343	0.289837	0.00690388	0.350466	-0.195192	-0.154772	-0.316449	-0.215401	-0.70043	0.310047	0.16858	0.289837	0.249418	-0.397287	-0.538754	-0.27603	-0.195192	0.229209	0.431304	0.289837	-0.0941438	0.047323	-0.377077	0.592981	-0.437706	-0.397287	-0.27603	0.0271134	0.754657	0.370676	-0.0335152	-0.457916	-0.660011	0.754657	0.229209	-0.498335	-0.397287	-0.417496	-0.619592	0.390885	-0.324533	-0.332616	0.156454	0.451514	0.249418	-0.195192	0.229209	0.350466
0.46006	0.954758	-0.349445	-0.012151	-0.326959	0.0553078	0.212712	-1.20392	0.392602	-0.2595	-0.012151	0.235198	-0.686739	-0.596794	0.10028	-0.012151	-0.214527	-0.304472	0.122767	0.325143	-0.2595	0.550005	0.437574	-0.2595	-0.349445	-0.102096	0.909786	-0.0571235	-0.0796097	0.415088	-0.012151	0.10028	0.167739	0.235198	-0.394417	0.10028	-0.79917	0.28017	0.10028	-0.0346372	-0.214527	-0.461876	0.0238271	0.374613	0.401596	0.0103353	0.827336	-0.102096	0.257684	-0.0796097
0.182621	-0.612327	-0.390481	0.404467	0.164134	0.6448	-0.519891	-0.0761993	-1.12997	0.293544	0.071698	-0.482917	0.0532109	0.12716	-0.224097	0.459928	0.478416	-0.224097	0.349005	-1.25938	0.626313	0.12716	-0.778711	0.367493	-0.316532	0.478416	-0.778711	-0.150148	0.367493	0.108672	-0.0761993	0.6448	0.293544	-0.242584	0.330518	0.293544	-0.482917	0.38598	-0.963583	-0.33502	0.0901852	-0.85266	0.123462	0.138252	0.489508	0.570851	0.700261	0.478416	-0.371994	-0.298045
0.0883045	0.467265	0.207976	-0.609782	-0.729453	0.247867	0.14814	0.227922	0.0484138	0.606883	-0.250766	-0.709508	0.128195	0.0683592	0.207976	-0.589836	0.507156	-0.210875	-0.170985	-0.430274	0.0883045	-0.19093	-0.230821	-0.270711	0.427375	0.467265	0.227922	-0.19093	0.606883	0.926008	0.367539	0.307703	0.0683592	0.467265	0.267812	-0.19093	0.307703	0.586937	-0.111149	0.0883045	0.527101	-0.569891	-0.370438	0.0324576	0.0444248	-0.350492	0.121547	0.0284685	0.427375	0.40743
0.473598	0.0658894	0.454184	0.0853041	0.143548	0.221207	0.182378	-0.594211	0.02706	-0.594211	0.0464747	0.124134	-0.788358	-0.108843	0.570672	0.260037	0.376525	-0.186502	-0.516552	-1.3708	-0.477723	-0.147672	0.0464747	0.68716	0.0076453	0.279451	-0.768943	-0.225331	-0.264161	0.493013	0.104719	0.648331	0.415354	0.162963	0.493013	0.279451	0.609501	-0.128258	-0.283575	0.104719	-0.167087	0.0076453	-0.34182	-0.0117694	0.120251	0.02706	0.0464747	0.415354	0.434769	0.298866
0.0907992	-0.0466589	0.125164	-0.184117	0.279804	0.314169	-0.184117	0.331351	-0.441851	-0.184117	-0.630856	0.00488787	-0.218482	0.193893	0.55472	0.0564347	1.20765	-0.613673	-0.235664	-0.527762	-0.802678	0.0220701	0.485991	0.331351	-0.252846	-0.166935	-0.0638412	-0.252846	-0.115388	0.571902	-0.527762	0.17671	-0.184117	0.0220701	0.760907	0.107981	0.898365	-0.338757	-0.184117	1.12173	-0.166935	0.0392524	0.255749	0.296986	0.0633076	-0.390304	-0.0180218	-1.02605	0.348533	0.228257
0.177243	-0.186572	0.35915	0.580037	0.00832868	0.24221	0.268196	0.450104	-0.329499	1.0478	-0.0696316	-0.394466	-0.394466	0.567044	0.385137	0.424117	-0.0566382	-0.303512	-0.082625	-1.42094	0.177243	-0.56338	-0.160585	-0.316506	-0.511407	0.229216	-0.758281	-0.199565	-0.0436448	0.372143	0.632011	0.294183	0.125269	0.463097	0.0213221	0.0343154	-0.0696316	-0.199565	0.216223	-0.459433	0.645004	-0.147592	-0.64134	0.852898	0.177243	0.177243	-0.0306515	0.086289	-0.082625	0.32017
0.367497	-0.173095	-0.100042	-0.275369	0.0460642	0.93731	0.425939	-0.436085	-0.377643	-0.30459	0.0606747	0.0606747	0.119117	0.309055	-0.129263	0.601266	-0.246147	-0.728297	-0.596801	-1.44421	0.206781	0.119117	-0.158484	-0.55297	-0.0269887	0.528213	-0.421474	-0.713686	0.966531	0.542824	-0.363032	0.411329	-0.0123782	0.221391	0.0460642	0.396718	0.367497	-0.114652	-0.0269887	0.19217	0.00223242	0.893478	0.0197651	0.478537	0.227235	0.630487	0.0119728	-0.129263	0.323665	0.279833
0.31789	0.358266	-0.307934	-0.0858674	0.136199	0.539956	-0.328122	0.0554477	-1.3577	-0.408873	-0.206995	-0.146431	-0.429061	0.31789	-0.328122	0.721647	-0.126243	-0.24737	-0.00511593	0.196763	0.418829	1.1254	-0.550188	-0.0253038	0.620708	0.0150719	0.418829	-0.368498	-0.570376	-0.570376	-0.651128	0.237138	0.459205	-0.106055	0.338078	-0.206995	-0.0454917	0.620708	0.499581	-1.01451	0.338078	-0.590564	0.406717	0.116011	0.196763	0.862962	-0.0589502	0.378454	0.0756355	0.358266
0.842136	-0.66048	0.026887	-0.0850099	0.0428723	0.474475	-0.11698	-0.132966	-0.612524	0.858121	-0.260848	-0.0530393	-0.196907	0.170754	0.21871	-0.0530393	1.01797	0.0748428	0.314622	-1.09208	0.154769	-0.132966	-0.0370541	0.266666	-0.0210688	-0.308804	-0.596539	-0.244863	0.154769	0.474475	0.202725	-0.196907	0.122799	-0.436686	0.026887	-0.708436	-0.38873	-0.0370541	-0.69245	0.21871	0.026887	0.266666	-0.308804	0.647116	0.790983	0.0908281	-0.35676	-0.324789	-0.212892	0.474475
0.317007	-0.469578	-0.00404809	-0.565894	-0.100365	0.541745	0.525693	0.589904	-0.614053	-0.244839	-0.0682591	-0.501683	0.108321	0.477534	0.188585	0.284901	0.0922684	-0.0361536	-0.30905	-0.30905	0.461482	-0.260892	0.0280574	0.124374	0.413323	-0.164576	-0.710369	-0.533789	-0.180628	0.493587	-0.565894	0.22069	-0.0361536	-0.0682591	-0.903002	-0.116417	-0.678264	-0.0522063	-0.581947	-0.405367	0.0601629	0.68622	0.554588	0.503219	0.599535	0.638062	0.247445	0.573851	0.750431	0.750431
0.365703	-0.692772	0.692867	-1.21239	-0.846732	0.307968	0.0770278	-0.115422	0.904562	-0.307872	-0.0576872	0.134763	-0.538812	1.28946	0.962297	0.0385378	0.673623	-0.192402	0.346458	-0.731262	-0.538812	0.442683	0.0192928	-0.461832	-1.03918	0.577398	-0.346362	0.211743	-0.442587	-0.346362	0.423438	0.0192928	0.327213	-0.153912	0.211743	0.230988	0.0192928	-0.481077	-0.230892	0.0385378	0.442683	0.673623	-0.515718	-0.134667	0.234837	-0.327117	0.712112	-0.288627	0.461928	0.384948
0.0887172	-0.200685	-0.584144	-0.113865	0.175538	0.349179	-0.359857	0.0453068	-1.05442	1.00757	-0.244096	-0.410502	-0.186215	-0.10663	0.139363	0.356415	-0.251331	-0.605849	-0.10663	-0.815666	0.313004	0.436	-0.620319	-0.410502	0.0163665	0.197243	-0.142805	-0.591379	-0.215156	-0.670965	0.168303	-0.584144	0.320239	0.146598	-0.490088	-0.0198088	-0.19345	-0.157275	-0.461148	0.674757	-0.562439	0.768813	0.690675	0.388249	1.09005	0.558996	0.37812	0.356415	0.638582	0.776048
0.530621	-0.934161	-0.8951	-0.133413	0.276725	0.100952	0.452499	0.0814212	-0.113883	0.159543	-0.0162309	0.198604	0.647803	-0.348248	-0.133413	-0.172474	0.0618908	-0.0357613	0.315786	-1.0904	-0.328718	-0.406839	-0.563083	0.452499	0.315786	0.354847	0.159543	0.159543	0.237665	0.0423604	0.218134	-0.192005	0.179073	0.198604	0.120482	0.628273	-0.543552	0.354847	-1.01228	0.354847	0.0423604	0.647803	-0.637298	0.171261	0.530621	0.452499	-0.205025	0.02283	0.393908	-0.192005
0.657543	-0.610061	0.527532	-0.626312	-0.366291	0.1375	-0.512553	-0.366291	0.332516	1.03132	-0.171275	0.202506	0.49503	-0.366291	0.0724951	1.3726	0.186254	-0.0575156	-0.122521	-0.496302	0.267511	-0.220029	-0.0737669	0.933816	0.511281	-0.0250129	-0.0737669	0.00748975	-0.59381	0.706297	1.08008	-0.0250129	-0.333788	0.121249	-0.691318	-0.431296	0.413773	-0.545056	-0.268783	-0.756323	-0.642564	0.218757	-0.138772	0.183004	0.166753	-0.447548	-0.0900183	-0.333788	-0.138772	0.998821
0.422326	0.119658	-0.504597	0.252075	0.724995	0.214241	-0.183011	0.384493	-0.220845	0.573661	0.00615677	0.00615677	0.497993	0.895246	0.497993	0.119658	0.100741	-0.220845	-0.618097	-1.01535	-0.296512	0.252075	-0.315429	0.479077	0.51691	-0.334345	0.195325	-0.410013	-0.258678	-0.296512	0.289909	0.270992	-0.0695104	0.0629071	0.762828	-0.504597	-0.239762	-0.145178	0.403409	-0.334345	-1.01535	0.327742	-0.447846	-0.455413	-0.360829	-0.0695104	-0.353262	-0.334345	-0.201928	0.346659
0.59671	0.251703	-0.580374	-0.07301	0.292292	-0.397723	-0.29625	-0.377428	-0.336839	-0.275955	0.637299	-0.357134	-0.438312	0.515532	-0.580374	0.251703	-0.499196	0.15023	0.231408	-1.53422	0.109641	1.0026	-0.438312	0.15023	-0.0933045	0.312587	0.00816824	0.393765	0.00816824	-0.641257	0.576416	-0.357134	-0.620963	0.0487573	0.414059	0.393765	-0.0933045	-0.357134	-0.154188	0.576416	0.211114	0.109641	0.0284628	0.625123	-0.00400849	0.962012	0.0555222	-0.194777	-0.377428	0.738772
-0.262987	0.404971	0.214126	0.672155	0.576732	-0.453832	-0.243903	-0.0912264	0.00419623	0.0614498	0.00419623	-0.606509	-0.453832	0.233211	0.328633	0.233211	-0.434748	-0.35841	0.195041	-0.472917	0.252295	0.137788	-0.0339728	0.424056	-0.453832	-0.167565	-0.549255	0.347718	0.27138	-0.0912264	0.156872	0.691239	0.614901	-0.243903	0.462225	-0.0530574	-0.0912264	0.595817	0.614901	-0.167565	-0.320241	1.01568	0.256112	0.656887	0.126337	0.290464	0.742131	-0.606509	0.156872	-0.549255
-0.107143	-0.704294	-0.265011	-0.29933	-0.237556	-0.313057	0.0919067	-0.381695	-0.704294	1.14207	-0.44347	0.174272	-0.347376	-0.0522331	-0.0110503	0.284093	0.64101	-0.2101	-0.0110503	-0.258147	0.393914	0.517462	-0.15519	-0.313057	-0.718021	0.0164049	-0.292466	0.421369	0.805742	-0.862161	-0.69743	-0.114007	0.483143	0.0369963	-0.491516	-0.15519	0.160545	0.277229	-0.134599	0.675329	-0.0934159	-0.683702	-0.134599	0.341749	1.2464	-0.347376	0.0552998	0.428233	1.3823	0.579236
0.249303	-0.935953	-0.195168	0.0164853	0.397461	0.164642	0.630279	0.503287	-0.0470106	0.799601	0.122312	0.418626	0.122312	0.101146	0.439791	0.333965	-0.385655	0.101146	-0.470316	0.122312	-0.237498	-0.0681759	-0.745465	0.71494	-0.808961	-0.470316	0.333965	-0.258664	0.0799811	0.841932	-0.0470106	-0.258664	-0.110506	0.249303	0.376295	-0.0258453	0.863097	0.0164853	-0.0470106	-0.0470106	-0.0470106	-0.195168	-0.491482	1.2991	-0.0935743	-0.618474	0.136422	-0.36449	-0.427986	0.0376506
-0.121381	-0.103011	-0.470416	-0.360195	0.00721119	0.420543	0.356247	-0.185677	-0.534712	1.45846	-0.70923	-0.360195	-0.158121	0.25521	0.484839	0.365432	0.622616	-0.488787	-0.764341	-0.984784	0.319506	0.944096	0.383802	0.200099	-0.507157	0.154173	-0.580638	-0.249973	0.227655	-0.801081	0.0806923	-0.69086	0.402172	-0.571453	-0.176492	0.365432	-0.277528	-0.295899	-0.286713	0.374617	-0.0203442	-0.185677	0.277254	0.510557	0.312158	0.484839	0.120495	0.705282	0.0531369	1.58706
-0.316477	-0.135183	-0.47511	1.02057	-0.203168	0.884598	0.669311	0.431362	-0.588419	0.363377	-0.135183	0.431362	0.340715	0.454024	0.204744	0.39737	-0.520433	-0.656404	-0.395793	-0.747051	0.635319	0.159421	0.136759	-0.928346	0.420032	-0.61108	0.510679	-0.701728	0.159421	-0.316477	0.0687736	-0.0785281	0.544671	-0.47511	0.136759	0.827944	0.793951	-0.22583	-0.361801	-0.769713	0.238737	0.238737	-0.366333	0.52201	0.338449	0.420032	0.495571	-0.0332045	-0.656404	0.816613
0.785589	-0.200277	0.173672	-0.778199	-0.115289	0.275658	-0.132286	0.0886837	-0.84619	0.156674	0.989562	0.751594	0.377645	0.173672	0.598615	-0.285266	0.207668	-0.336259	0.207668	-1.16915	0.0886837	-0.234273	-0.999169	-0.166282	-0.676213	-0.370254	-0.319261	-0.353257	-0.149284	0.428638	-0.319261	0.00369515	0.071686	0.751594	-0.234273	0.00369515	-0.84619	-0.115289	-0.710208	0.904573	0.122679	-0.217275	0.0410901	0.687003	-0.122088	0.41164	0.128345	-0.574227	0.581617	0.63261
0.291888	0.389337	-0.312298	-0.760565	0.369848	0.740155	0.623216	-0.448727	0.350358	0.720665	-0.234338	-0.0784195	0.350358	0.720665	0.272398	-0.253828	-0.585156	-0.0784195	0.0774995	0.876584	-0.117399	-0.565666	-0.292808	0.194439	-0.253828	0.0774995	-0.468217	-0.195359	-0.253828	0.408827	-0.331788	-0.156379	-0.292808	0.291888	0.0190299	-0.273318	0.369848	-0.468217	-0.136889	1.11046	0.233418	0.174949	0.701175	-0.0472357	-0.0199499	0.330868	-0.162876	0.467297	0.740155	-0.526687
-0.429739	-0.0591056	-0.568726	0.450515	0.218869	0.357857	0.589502	-0.360245	-0.244422	-0.244422	0.311527	0.821148	0.357857	0.311527	-0.476068	0.311527	-1.05518	0.357857	0.42735	-0.707713	0.635831	0.17254	-0.89303	-0.0591056	-0.128599	0.265198	-0.244422	-0.035941	0.566338	-0.0127765	-0.429739	-0.406574	0.265198	0.311527	-0.89303	0.357857	0.0335526	0.17254	-0.476068	-0.290751	0.103046	-0.105435	0.135477	0.362489	-0.230523	0.0103881	0.574059	0.288363	0.265198	-0.800372
0.886637	-0.511577	-0.0939286	-0.0939286	-0.47526	-0.112087	0.142134	-0.166563	-0.130246	-0.892908	-0.329991	0.160292	-0.20288	-0.257356	0.0331818	-0.293673	-0.0212941	0.559782	0.432672	-0.566053	0.85032	-0.566053	0.232927	0.214768	-0.60237	-0.0394527	0.341878	-0.20288	0.378196	0.0513404	0.0876577	0.196609	0.577941	0.0513404	-0.329991	0.614258	-0.638687	0.105816	-0.257356	0.0876577	-0.60237	0.069499	-0.101192	0.0513404	-0.1593	0.251085	0.45083	0.97743	-0.311832	0.45083
0.428371	0.334715	0.634412	0.203598	-0.189754	0.728067	0.147405	-0.0399052	-0.451988	0.728067	-0.114829	-0.564374	0.278522	0.896646	-0.48945	0.0350189	-0.189754	-0.601836	-0.377064	-0.545643	0.484564	0.746798	-0.0586363	0.0537499	0.0350189	1.64589	-0.0960983	0.184867	0.072481	0.390909	-0.0960983	0.109943	-0.714222	-0.732953	1.51477	0.259791	-0.526912	-0.583105	-0.0211742	-0.545643	-0.395795	-0.13356	0.13242	0.338462	0.495802	-0.526912	-0.0898547	-0.732953	0.0162879	-0.0211742
1.13482	0.170072	0.127195	-0.365898	-0.15151	-0.301581	0.0628782	0.0200007	-0.387336	0.684603	0.513093	-0.15151	0.491654	-0.0657545	-0.0228769	0.320144	0.598848	0.341583	0.363021	-0.473092	-0.130071	0.191511	0.105756	-0.172948	-0.0657545	-0.451653	-0.387336	-0.0657545	-0.430214	-0.258704	-0.130071	-0.708918	-0.215826	-0.237265	-0.580285	-0.258704	0.21295	0.234389	0.577409	-0.473092	0.170072	0.984746	-0.228689	-0.07433	0.350158	-0.0228769	-0.0943396	-0.0228769	-0.215826	-0.558847
0.0638852	0.0638852	0.72131	0.212336	0.191129	0.148714	-0.12698	0.212336	-1.0601	0.594067	0.700103	0.169922	-0.0209438	0.191129	0.212336	-0.678369	-0.0633583	-0.59354	0.148714	-0.466296	0.360787	0.1063	0.0850925	0.657689	0.360787	0.445616	0.0850925	-0.572333	0.233543	0.169922	-0.0209438	-0.105773	0.127507	0.0850925	-0.0421511	-0.381467	-0.148187	-0.190602	-0.317845	-0.508711	0.191129	-0.190602	-0.428123	0.704345	0.208095	0.0850925	0.0992307	-0.36026	0.0850925	-0.59354
0.132184	-0.18049	-0.015925	-0.443795	0.0992707	-0.015925	-0.542534	0.395488	-0.476708	0.132184	0.24738	0.0828142	-0.312143	-0.328599	0.230923	-0.0488381	-0.0982077	0.0334446	-0.131121	-0.295686	0.346119	0.856272	0.132184	0.296749	0.263836	-0.164034	0.313206	-0.0323816	0.955011	0.230923	1.53099	-0.27923	-0.27923	-0.0817512	-0.147577	-0.131121	-0.27923	-0.394425	-0.131121	-0.427338	-0.526078	0.214467	-0.0389642	0.57651	0.230923	1.21832	-0.153063	0.230923	0.510684	0.560054
0.599958	-0.298264	-0.732305	-0.105357	0.37691	0.654213	-0.0149323	0.165918	-0.720248	0.479392	-0.141527	-0.268123	-0.358548	0.587902	0.328683	0.220173	-0.063159	-0.792588	0.129748	-1.03975	0.2684	0.901375	-0.298264	0.184003	0.135776	0.322655	-0.316349	-0.599681	-0.0149323	-0.364576	-0.189754	-0.400746	0.0935778	0.238258	-0.430888	0.0393227	0.364853	-0.461029	-0.436916	0.370881	-0.262094	0.15989	0.315421	0.990595	0.306981	-0.0752157	0.308589	-0.382661	0.672298	0.539675
0.250274	0.130422	-0.348984	-0.263375	0.42149	0.472855	0.353004	-0.177767	0.438612	2.25351	-0.400349	0.181787	0.0961789	-0.109281	0.644071	0.370125	-0.297619	-0.194889	0.284517	-1.23931	0.52422	1.26045	0.0105708	-0.537322	-0.00655089	0.181787	0.31876	-0.31474	-0.0407942	-0.00655089	0.181787	-0.0579158	0.044814	0.404368	-0.434592	0.455733	-0.434592	-0.143524	-0.777025	1.12348	-0.400349	-0.0236725	-0.359257	-0.468835	0.394095	0.353004	0.295931	-0.194889	0.0619357	-0.41747
-0.122077	-0.400389	-0.525629	0.156235	-0.30298	0.295391	0.128404	-0.316895	-0.122077	1.07466	-0.219486	-0.0385834	0.0309946	-0.330811	-0.400389	0.810268	0.170151	-0.191655	-0.316895	-0.372558	0.643281	0.531956	-0.20557	-0.358642	0.184066	-0.330811	0.685027	0.309306	0.197982	0.0727414	0.156235	-0.400389	-0.0246678	-0.469967	-0.30298	0.531956	-0.330811	0.211897	-0.20557	-0.400389	0.156235	-0.0942457	0.331571	0.479077	1.21939	0.378884	0.8984	0.017079	0.0449102	0.879846
0.522786	-0.0416869	-0.60616	0.367556	-0.239253	0.155879	0.678017	0.296997	0.000648618	0.917918	0.0288723	0.325221	0.24055	0.254662	0.678017	0.325221	-0.676719	0.000648618	-0.352147	-1.70688	0.762688	1.04492	-0.479154	-0.182805	0.184102	0.0853196	0.0147605	-0.0416869	0.0288723	0.127655	0.367556	-0.60616	0.93203	-0.436818	0.155879	-0.0557987	0.466339	-0.267476	-0.253364	0.296997	-0.267476	0.325221	-0.00499611	0.203859	0.138945	-0.352147	0.536898	0.141767	-0.154582	-0.0416869
0.336101	-0.0421861	0.508049	0.181347	0.060983	0.0265933	-0.214135	0.353296	-0.179745	1.96961	-0.609616	0.731582	0.47366	0.43927	0.456465	-0.506447	0.422075	-0.12816	0.181347	0.0437881	-0.609616	0.198542	-0.16255	-0.83315	0.387685	0.387685	-0.506447	0.146957	0.0953727	0.0437881	-0.059381	-0.83315	0.37049	-0.248524	-0.317304	-0.437668	-0.644006	-0.454863	0.129762	0.318906	0.0437881	-0.23133	-0.540837	-0.520203	0.50461	1.0067	0.433538	-0.0249913	-0.0249913	-0.23133
-0.412705	-0.13535	-0.514889	-0.398108	-0.398108	0.550739	0.1712	-0.310522	-0.354315	0.214993	-0.368912	-0.0477642	0.521544	0.390165	0.463153	0.229591	0.346372	0.11281	0.127407	-1.01121	0.375567	0.492349	-0.149948	-0.412705	0.185798	0.784301	-0.441901	-0.529486	0.244189	0.0398216	0.1712	0.623727	0.594532	0.1712	-0.120752	-0.514889	-0.179143	-0.00397128	-0.675463	0.594532	0.433958	-0.325119	-0.208338	0.985749	0.539061	-0.441901	-0.271595	0.506946	-0.675463	1.06166
-0.637338	-0.364387	0.199712	0.581844	-0.18242	1.4007	0.145122	-0.418977	-0.509961	0.800205	0.163319	-0.0186488	0.0723349	0.60004	0.963975	-0.000452093	1.30971	-0.364387	-0.637338	-0.801109	0.163319	0.472663	-0.255207	-0.146026	-0.0550423	0.527254	-0.273403	0.254302	-0.200616	0.509057	-0.200616	-0.528158	-0.327994	0.290696	-0.0550423	0.145122	-0.127829	-0.273403	-0.000452093	0.399876	-0.509961	-0.164223	-0.0550423	0.272499	-0.135108	-0.0914358	0.442335	0.472663	-0.455371	-0.327994
0.297281	0.164456	-0.585614	-0.351217	-0.312151	0.695756	0.0472579	-0.0465009	-0.109007	0.539492	-0.374657	0.016005	-0.749692	0.422293	0.383227	1.24268	0.492612	0.281655	-0.33559	-1.05441	0.766075	0.977033	-0.234018	0.250402	-0.35903	-0.124633	-0.0308744	-0.476229	0.289468	-0.0074347	-0.0308744	-0.210579	0.476986	0.141017	0.344161	0.297281	0.203523	-0.14026	-0.202766	-0.132446	-0.0074347	-0.085567	-0.555924	-0.0449382	-0.237144	0.312908	0.000378529	0.461359	0.0863241	0.820768
-0.306971	-0.306971	0.174406	0.535438	0.685869	0.14432	0.520395	-0.0361967	-0.472445	0.610654	0.249621	0.610654	-0.111412	0.189449	0.911514	0.00893238	0.0841475	-0.0361967	-0.367143	-1.55554	1.0469	0.866385	0.0841475	-0.668004	0.550481	0.475266	-0.367143	-0.276885	-0.442358	0.550481	0.44518	0.385008	0.430137	-0.3521	0.369965	-0.0662828	-0.367143	-0.367143	-0.276885	-1.13434	-0.337057	-0.562703	-0.628892	0.0630873	0.616671	0.14432	0.379994	0.64074	0.324836	0.00893238
-0.18183	0.410275	0.212907	0.0155382	0.0155382	0.792676	0.582972	-0.157159	-0.687587	1.37245	-0.169495	-0.465547	0.0155382	0.53363	1.22442	1.24909	1.02705	0.0402092	-0.18183	-0.773935	-0.0461394	0.595308	-0.946633	0.0895513	-0.0461394	-0.144824	-0.810942	0.00320264	-0.0461394	0.212907	-0.699922	0.188235	-0.576567	0.299255	0.336262	-0.958968	0.42261	-0.551896	-0.416205	0.829683	0.496624	-0.477883	-0.433475	-0.058475	-0.00913288	0.0402092	0.11011	0.225242	-0.243508	0.212907
0.648906	0.00649555	-0.635915	0.454689	0.35011	0.0513149	-0.0682033	-0.30724	-0.0532635	0.0363751	-0.27736	0.33517	-0.650854	0.36505	0.499508	0.678785	-0.531336	-0.113023	-0.27736	-1.00941	0.813243	0.290351	0.439749	-0.456637	-0.023384	0.559267	-0.0980828	0.36505	0.245532	-0.381938	-0.202661	-0.800252	0.33517	-0.0831431	-0.322179	-0.501457	0.0662546	0.320231	-0.396878	-0.142902	-0.411818	0.813243	0.36505	0.604086	1.08515	0.947701	0.0313952	-0.232541	0.544327	0.39493
0.551432	-0.0928391	-0.315406	-0.022555	0.586574	-0.432546	0.762285	-0.479402	-0.479402	2.13283	-0.690254	-0.163123	-0.549686	0.129727	1.09028	0.375722	1.07856	1.01999	-0.631684	-0.655112	0.446006	0.305438	-0.198265	0.129727	-0.467688	0.129727	-0.596542	-0.303691	0.668572	-1.3111	-0.432546	0.000873095	-0.420832	0.63343	0.0477292	-0.127981	0.375722	-0.069411	-0.256835	1.64084	0.0945853	-0.842537	-0.247464	0.41555	0.30778	-0.280263	-0.291977	-0.0108409	0.317152	0.211726
0.186077	0.027339	-0.460214	0.0840312	0.140723	0.843706	0.684968	-0.0633685	-0.324152	0.356154	-0.686982	0.446861	0.186077	0.424184	0.548907	-0.0180147	0.0840312	-0.732336	-0.0747069	-0.959105	0.923075	0.52623	-0.0747069	0.027339	-0.550921	0.446861	-0.165414	0.356154	0.0613543	0.106708	0.628276	-0.19943	1.01378	-0.0406916	0.821029	0.367492	-0.108722	-0.913751	0.231431	0.152062	0.106708	0.0726927	-0.584936	0.283588	0.0681574	0.582922	0.280564	-0.154076	-0.0066763	1.21787
-0.49646	0.419606	-0.462946	-0.0272558	-0.507632	0.899982	0.0286019	-0.373574	0.240861	1.51442	-0.27303	0.129146	0.0844596	0.710066	1.04521	0.0286019	1.0117	0.263204	-0.485289	-0.228344	0.587179	0.106803	-0.842778	-0.35123	-0.831607	0.106803	-0.284201	-0.731063	0.821781	-0.384745	0.844124	0.0621165	-0.105457	-0.462946	0.050945	-0.161314	-0.306544	-0.116628	-0.0384273	1.73785	-0.138971	-0.340059	-0.302076	0.332468	0.446418	-0.150143	0.22969	-0.362402	-0.0495989	0.0174304
1.01633	0.275745	-0.628019	0.401267	-0.132204	0.702522	0.300849	0.0874605	-0.615467	0.627208	0.175326	0.633484	-0.408354	0.325954	0.288297	-0.207518	-0.489944	-0.446011	-0.515048	-0.339317	0.507961	0.602104	-0.828855	0.181602	0.733902	-0.144757	-0.0129577	-0.458563	0.112565	-0.0380622	0.106289	0.60838	1.03516	0.482857	-0.13848	0.52679	0.269468	0.118841	-0.182413	0.464029	0.388715	0.36361	-0.506262	0.057335	0.464029	0.570723	0.842689	-0.602914	-0.194966	1.21716
0.285272	0.42439	-0.380507	0.0765951	1.08023	1.10011	0.672815	0.513823	-0.519625	0.861618	0.593319	-0.350696	-0.37057	0.513823	0.255461	0.692689	0.22565	-0.410318	-0.340759	-1.00654	-0.0724599	0.792059	-0.112208	0.344894	0.344894	0.0865321	-0.400381	0.702626	0.652941	-0.132082	-0.320885	0.146154	-0.251326	-0.320885	0.00703614	-0.231452	-0.440129	-0.231452	-0.450066	-0.986664	0.0964691	0.62313	-0.46994	0.53171	-0.169842	-0.0227749	-0.446753	0.593319	-0.489814	0.841744
-0.234461	0.401288	-0.66677	0.121558	-0.132741	1.16419	0.731877	0.159703	0.655587	1.26591	0.0961283	0.261423	0.299568	0.0834134	0.414003	0.744592	-0.0310214	0.464862	-0.0437363	-0.46333	-0.247176	-0.0310214	-0.793919	0.375858	0.172418	-0.336181	-0.793919	-0.48876	0.121558	0.0452684	-0.0691663	0.0834134	-0.501475	0.108843	0.146988	0.00712354	-0.310751	-0.577765	-0.48876	-0.132741	-0.158171	-0.120026	0.0452684	0.1063	-0.0691663	0.197848	0.358904	-0.183601	-0.00559143	0.0706984
0.649775	-0.0406834	-0.00336131	0.108605	0.817725	1.54551	0.575131	0.985674	-0.768464	1.17228	-0.208633	0.257893	0.127266	0.407182	0.220571	0.183249	-0.0593445	-0.264616	0.332538	0.239232	0.145927	0.0712829	-1.30963	0.0526218	0.351199	0.0152997	0.575131	-0.227294	0.0899439	0.239232	0.0526218	0.425843	-0.189972	-0.357921	0.537809	-0.0966666	0.463165	1.09764	0.145927	-0.171311	-0.115328	-0.376582	-0.563193	0.549006	0.20191	-0.171311	-0.221074	-0.301938	-0.86177	-0.208633
0.10634	-0.0311058	0.118835	-0.131066	0.381232	0.268776	0.118835	0.0438647	0.668619	0.368737	-0.131066	0.318757	0.356242	0.318757	1.19341	-0.405958	0.693609	-0.530909	-0.293502	0.218796	-0.518414	1.2309	-0.330988	0.281271	-0.231027	0.281271	0.206301	-0.543404	-0.231027	0.0188746	0.943511	-0.231027	0.281271	-0.893266	0.231291	0.431212	-0.0311058	0.0438647	-0.480929	0.168816	0.15632	-0.0186107	0.191307	0.483692	0.153821	0.281271	0.218796	0.10634	0.368737	0.368737
0.707003	0.161702	-0.0165701	-0.00608351	0.0778091	0.675544	0.0673225	0.161702	-0.289221	0.591651	0.602138	0.0673225	0.109269	0.874788	0.109269	0.203648	0.235108	-0.561872	0.0568359	-0.184355	-0.0794895	0.245594	-0.876469	-0.519926	0.0882956	0.0987822	-0.310194	-0.698197	-0.205328	-0.35214	0.0882956	0.780409	0.214134	-0.310194	0.0778091	0.245594	0.140728	-0.44652	-0.582845	0.801382	0.28754	0.570678	0.128145	0.690225	0.482591	0.35046	0.0323672	0.0882956	1.08452	1.01111
1.40861	-0.0347197	0.100171	0.248551	0.531822	0.585778	0.801603	0.181106	-0.237056	0.801603	-0.075187	0.00574752	0.194595	-0.264034	1.19279	-0.520327	-0.00774156	0.221573	0.11366	-0.115654	0.369953	1.07139	-0.398925	-0.0616979	-0.0212306	0.383442	-0.506838	-0.560794	0.342975	-0.250545	-0.0347197	-0.385436	0.774625	-0.0347197	0.41042	0.167617	-0.641728	-0.129143	-0.169611	0.154127	0.599267	-0.0347197	-0.668707	0.655921	-0.166913	0.221573	-0.228063	0.842071	-0.169611	1.1793
-0.415716	-0.111978	-0.0444811	0.191759	1.5417	0.630491	0.934228	0.934228	-0.19635	1.50795	0.242382	0.107388	0.276131	0.714862	0.495496	0.546119	0.242382	-0.651956	0.630491	-0.651956	0.276131	0.529245	-0.601333	-0.0613554	-0.179475	-0.111978	0.242382	-1.00632	0.343628	0.562994	0.293005	0.15801	0.647365	-0.567584	-0.0107325	-0.601333	-0.0276068	-0.381967	-0.449464	0.360502	-0.145727	-0.31447	0.0668893	0.127637	-0.0647302	-0.483213	0.551744	-0.128853	-0.618207	0.461748
[truncated: 50 more columns]

## Sheet: A3
0.00884204	-0.974519	-0.180929	0.461706	-1.05539	-0.681236	-0.255328	-0.155051	-0.456961	-0.362075	-0.594976	-0.594976	-0.474213	-0.603602	-1.05215	-1.53844	-0.991771	-0.0968262	-0.422457	-0.396579	-1.19017	-0.662906	0.276247	1.54858	0.00884204	1.10913	0.227726	-0.685549	0.138232	0.811058	-0.88179	0.69892	-0.336197	-0.54969	-0.0515398	-0.413831	-0.172303	0.763615	0.740972	-0.146426	-0.569098	0.801354	-0.142113	-0.00840991	0.560904	0.371133	0.894442	0.0778498	0.250369	0.819684
-0.726782	-0.697965	-0.669147	-1.35177	-0.923103	-0.942916	-0.418793	-0.00273657	-0.669147	-0.62592	-0.620517	-0.280107	-0.2675	-0.797026	0.0897204	-0.708771	0.411519	0.211595	-0.107201	-0.136019	-0.236881	-0.343146	1.0311	1.20761	0.564613	1.75955	-0.229676	0.872603	0.483563	0.108932	0.07291	-0.0351565	0.224203	0.0476945	-0.424196	0.425927	0.341876	0.135949	-0.0783832	0.915829	0.382701	0.325065	0.236811	0.281839	0.52679	0.41332	-0.128814	-0.136019	0.238612	0.0368878
-0.681304	-0.756708	-1.00446	-0.222147	-0.815954	-0.336599	-0.778252	-0.325827	-0.832112	-0.131931	0.0229166	-0.487408	-0.438934	-0.721699	-0.595128	-1.38149	0.0511931	-0.109041	0.29895	-0.433548	-0.325827	0.0134911	0.158913	0.597873	0.239703	0.889017	-0.0336365	0.417442	-0.508952	0.288178	0.164299	0.525162	0.632882	-0.184445	1.02067	0.869866	-0.6059	0.927766	-0.465864	0.589794	0.535934	0.343384	-0.121159	-0.00266696	-0.49818	0.18315	-0.388664	0.00810506	-0.282739	-0.056527
-0.635132	0.187307	-0.547638	0.578841	-0.799182	0.41479	-0.171416	-0.370464	0.0123202	-0.355153	-0.0336139	-1.0376	-0.630757	-0.768559	-0.457228	-0.814494	-0.25016	0.45635	-0.162667	-0.25016	-0.302656	-0.0642367	0.0473176	-0.202039	-0.401087	-0.0285101	-0.202039	-0.337654	0.187307	-0.740124	-0.385775	-0.775121	0.432289	-0.508266	-0.162667	-0.407649	1.04474	-0.416398	0.747266	0.659772	-0.197664	-0.370464	-0.737937	0.519783	0.519783	0.777888	-0.00809498	0.729767	-0.39015	1.30722
0.0441051	-0.582424	0.116957	-0.00689143	0.0951017	-0.189022	-0.746342	-0.0706371	-0.78641	-0.640706	-0.261874	0.0586756	-0.0451388	0.0951017	-0.174452	-1.23081	-0.0141766	0.885548	0.262662	0.0878165	-0.0724584	-0.057888	0.0586756	-0.389366	0.146098	-0.443195	-0.899331	0.52493	-0.975826	0.393796	-0.0196406	-0.291015	-0.0433175	-0.198129	-0.261874	-0.174452	-0.0287471	0.56682	0.160669	0.437507	-0.961256	-0.223627	0.209844	0.714346	1.00575	0.41383	-0.108885	0.163097	0.116957	-0.0724584
-0.417983	-1.06692	-0.356179	-0.282787	-0.404463	-1.03602	-0.620777	0.203918	-0.572493	-0.68065	-0.228709	0.663585	0.325595	-0.242228	-0.219696	-0.499101	0.756291	0.541908	-0.356179	-0.68065	0.0918989	-0.553179	0.277311	-0.390944	0.866379	-0.646314	-0.363905	0.595987	0.601781	0.060997	-0.350385	0.601781	0.138252	-0.52614	-0.0780618	0.153703	0.246409	-0.0394343	0.060997	0.679036	0.524526	1.21789	-0.170768	-0.263473	0.339114	-0.620777	0.104775	-0.649748	0.060997	0.43182
-0.167968	0.105604	0.203308	0.108046	-0.661375	-0.500163	-0.0458378	-0.268115	-0.363377	-0.0702639	-0.387803	0.320553	-0.439097	-0.969143	-0.649976	-0.114231	-0.109346	-0.182624	-0.871439	-0.246132	-0.226591	0.142243	-0.148427	-0.182624	0.279029	-0.330809	-0.131329	0.24239	0.00789949	-0.128886	-1.07173	-0.715112	0.00789949	-0.131329	-0.539244	-0.0507231	0.0469812	0.603895	0.555043	0.418257	0.105604	0.313225	-0.353606	-0.109346	-0.0116414	0.638092	0.672288	-0.109346	-0.363377	0.535502
0.355881	-0.112437	-0.361231	0.304658	0.317464	-0.41977	-0.00267505	-0.0154806	-0.302691	-0.492945	-0.502092	-0.317326	0.496742	-0.56612	0.236362	-0.463675	-0.990532	0.432714	-0.785643	-0.653929	-0.156342	-0.783814	0.077817	-0.169147	0.573575	0.48109	-0.412453	-0.860647	-0.170977	0.326611	-0.245981	-1.18079	-0.0246274	0.163797	-0.273421	0.677849	-0.522215	1.13702	-0.683199	0.590039	-0.800278	0.291853	-0.169147	0.0485472	0.633944	0.394297	0.014399	0.487595	0.458325	0.194896
-0.291043	-0.188867	0.03592	-0.62056	0.184075	0.260707	-0.477514	0.470168	-0.597571	-0.270608	-0.495395	-0.413654	0.130433	-0.137779	-0.147997	-0.566918	-0.188867	0.362883	-0.229737	-0.00495038	-0.413654	0.219837	0.0972256	-0.173541	-0.370229	-0.16162	0.0410288	0.03592	-0.0458208	0.730716	0.112552	-0.434089	0.301577	-0.924534	-0.536265	-0.00495038	-0.270608	0.255598	0.362883	1.09855	0.444624	-0.298706	-0.270608	0.00526721	-0.393219	0.631095	-0.0424149	-0.51583	0.853327	0.505929
0.168869	-0.0894305	0.605991	-0.131653	0.00743173	-0.566291	-0.131653	-0.322893	-0.248384	0.705337	-0.0447249	-0.645767	-0.966158	0.288084	-0.54311	-0.722761	-0.307991	1.03318	-0.387468	-0.228515	-0.546422	-0.322893	0.12913	0.198673	0.59854	0.190946	0.00743173	0.198673	-0.268253	-0.466945	-0.601062	-0.725244	-0.844459	-0.305508	-0.188776	-0.546422	0.0297845	-0.288122	-0.447076	0.347691	-0.208646	0.528998	0.372528	-0.307991	0.904028	0.163901	-0.357664	0.447037	0.168869	-0.168907
0.170989	-0.623293	0.0121327	-0.345294	-0.0209624	-0.323231	-0.561515	0.133481	0.312195	0.170989	-0.0518511	-0.252628	-0.221739	0.349703	-0.35559	-0.0981842	-0.7998	-0.221739	-0.0761208	-0.0408194	0.629908	-0.0672955	-0.358532	0.241592	0.519591	0.433789	0.473257	-0.252628	-0.782149	-0.087888	0.596812	-0.182025	0.259243	-0.515182	-0.587991	0.206291	-0.870403	-0.0209624	-0.323231	1.19473	-0.111422	-0.561515	0.303369	0.329845	0.0650848	0.457813	-0.232035	0.559305	0.647558	-0.111422
-0.324019	-0.265234	0.753708	-0.174607	-0.0545875	-0.128069	-0.620394	-0.346064	-0.51997	0.440187	-1.11762	-0.186854	-0.294627	0.832088	-0.797566	0.185452	-0.617945	-0.826142	-0.128069	-0.128069	0.224642	-0.603249	-0.0104987	0.716967	-0.140316	0.459782	-0.00315056	-0.466083	-0.226044	1.10642	-0.483229	-0.421995	0.244237	-0.877579	-0.304424	-0.186854	-0.324019	0.0825777	0.107072	0.518567	0.0286914	0.356908	-0.277481	-0.167259	0.0286914	0.528365	0.162591	-0.108474	-0.284829	0.244237
-0.678124	0.217969	-0.175438	-0.973179	-0.0743544	0.0212652	-0.0552305	-0.0552305	0.174257	0.502095	-0.552453	0.0649771	-0.724568	-0.227346	-0.820188	-0.705444	0.086833	-0.303842	-0.896683	-0.000590701	-0.197294	0.250752	0.217969	-0.0552305	0.0977609	0.29325	-0.552453	-0.265594	1.02664	0.829934	-0.495081	0.217969	0.086833	0.269876	-0.503277	-0.241006	0.327248	0.308124	0.589519	-0.306574	-0.241006	0.900966	0.594983	0.217969	-0.306574	-0.24647	-0.182723	-0.262862	-0.678124	0.414672
-0.0962039	-0.0322467	0.223582	0.420784	-0.325384	-0.0322467	-0.157496	-0.269421	-0.6505	0.180944	-0.455963	-0.0748848	-0.511926	0.0476999	-0.362692	-0.567889	-0.117523	-0.157496	0.0530297	-1.11952	-0.437309	-0.0828795	0.330178	0.0476999	0.420784	0.20937	-0.269421	-0.0109276	0.202263	-0.224118	-0.362692	-0.288076	-0.41599	0.196933	-0.565224	-0.0109276	0.50073	0.140971	0.138306	0.863155	0.159625	0.234242	-0.362692	0.28754	-0.458628	0.775214	0.134753	-0.0322467	0.0743488	0.713921
-0.0832818	-1.12093	-0.572458	0.233571	-0.414958	-0.439047	-0.0258406	-0.479811	-0.335282	-0.527988	0.505954	-0.572458	0.259512	-0.129605	-0.187047	-0.518723	-0.187047	-0.583576	-0.20187	-0.0239877	0.139071	-0.155547	-0.320458	1.19339	-0.207429	-0.234811	-0.259311	-0.246341	-0.0684583	0.307071	0.116836	-0.127752	0.183542	-0.4409	-0.0239877	0.316954	0.391071	0.804277	-0.231517	-0.20187	-0.187047	0.998836	-0.868929	0.124248	0.509659	-0.726253	0.0649535	0.168718	-0.172223	1.08778
-0.154018	-0.345169	0.156601	0.721093	-0.867846	-0.201806	-0.115191	-0.219726	-0.058443	-0.0345492	0.0311588	-0.154018	-0.596054	0.299964	-0.0942837	-0.0733766	-0.345169	-0.0733766	-0.894727	-0.177912	0.0371323	-0.0524696	0.491115	0.156601	-0.428797	0.249522	0.135694	0.783814	0.0371323	0.180495	-0.0942837	-0.106231	0.0371323	-0.261541	-0.058443	0.204389	0.0132385	0.470208	-0.201806	0.204389	-0.130124	0.616558	-0.512426	0.347752	0.634478	0.804721	-0.799152	0.682266	-0.440744	-0.488532
-0.517868	-0.297077	-0.470555	0.319954	-0.356217	-0.391702	-0.342418	-0.273421	-0.123599	-0.517868	0.485547	0.191816	-0.190624	-0.356217	-0.186682	-0.728802	0.507232	-0.53561	0.207587	0.349524	0.128733	0.209559	-0.407472	-0.370017	0.388951	-0.463546	-0.908194	0.176046	0.239129	0.570315	0.16816	-0.423243	-0.170911	0.18196	0.0183381	-0.170911	-0.249765	0.664939	0.254899	0.0341088	0.27067	0.333753	0.396836	0.0814211	-0.218223	0.126762	0.0761642	-0.170911	0.00256733	-0.265536
0.570518	0.0990704	-0.608101	0.0632909	-0.172433	-0.422889	-0.408156	0.49054	-1.07955	-0.389214	-0.437622	-0.372377	-0.0251055	-0.275562	-0.00195405	-0.526018	0.0485582	0.505273	-0.608101	-0.793312	-0.119816	0.284282	0.183257	0.726264	-0.142967	0.50691	-0.216631	0.0653956	-0.0524663	0.539649	0.32848	-0.0187915	1.09248	-0.0103728	0.671542	0.0485582	0.284282	0.549471	-0.28819	0.907266	-0.540751	0.6526	0.00435998	0.0653956	-0.271353	-0.231364	-0.756831	0.0317208	0.115908	-0.237678
-0.0612342	-0.334824	-0.625513	-0.260014	-0.260014	0.62274	-0.200166	-0.37971	0.109759	-0.369022	-0.424595	0.60564	-0.574215	-0.170243	-0.882003	-0.289938	0.537243	-0.3049	-0.317724	-0.232228	-0.0270355	0.383349	0.827932	-0.424595	0.143958	-1.21259	0.218768	-0.334824	0.280753	0.674038	-0.349786	-0.369022	-0.266426	0.0841103	-0.608413	0.314952	0.143958	0.188844	0.00716324	-0.9675	0.434647	0.847169	-0.409633	0.60564	0.263653	-0.00566127	-0.0954329	0.143958	0.0413619	-0.00993611
-0.309189	-0.45453	-0.236519	0.184364	-0.0487867	0.199504	0.184364	0.163169	-0.188072	0.199504	-0.154764	-0.696765	-0.833022	-0.154764	-0.17596	-0.36672	-0.260742	0.120778	0.175281	0.441739	0.0783867	0.0995822	0.272175	0.120778	-0.0275911	0.323313	0.0148	-0.672542	-0.38186	0.223728	-0.36672	-0.502977	0.562857	0.438711	-0.0669543	-0.406083	-0.696765	0.417516	0.0299397	-0.0911778	-0.406083	0.332733	0.77784	0.0783867	0.00571618	0.120778	0.332733	0.0783867	-0.0427308	-0.163848
-0.182821	-0.394381	-0.349842	0.545114	0.252827	-0.216225	-0.731208	-0.20509	-0.116012	-0.271899	0.145655	-0.516864	0.0482256	-0.0714731	-1.15155	-0.935809	-0.817502	-0.409692	-0.0937427	-0.0603384	-1.02906	-0.468149	-0.69502	1.10046	-0.234319	0.799513	-0.0102319	-0.360977	0.0732788	1.05314	-0.244062	1.72122	-0.0714731	-0.331748	0.0398745	0.062144	-0.539133	1.08097	0.428199	-0.294168	-0.661616	0.886116	-0.60455	0.396187	0.162357	-0.127147	-0.257053	0.162357	-0.0269341	0.4964
-0.467919	-0.467919	-0.206213	-0.53062	-0.110799	-0.402493	-0.0153846	0.251775	-0.228021	-0.686008	-0.072633	-0.097168	0.213609	0.270857	-0.0789939	0.232692	-0.467919	-0.244378	0.818806	0.753379	1.08051	-0.263461	0.14273	-0.53062	0.404437	-0.46065	-0.225295	-0.315257	0.251775	-0.6642	-0.0535502	-0.271639	0.186348	0.175443	0.14273	0.491673	0.469864	-0.683282	0.513481	1.01509	-0.620582	0.690679	0.0609466	-0.380684	0.578908	-0.244378	-0.0789939	0.0773033	-0.097168	-0.0753591
-0.146391	0.295983	0.269173	-0.453036	0.285929	0.698141	-0.34747	0.168633	-0.642386	-0.494928	-0.499955	-0.106175	0.168633	-0.293849	-0.696007	-0.33574	-0.441307	0.0949041	-0.441307	0.0546883	0.13512	-0.453036	0.175336	-0.0659591	-0.253633	-0.639407	-0.675899	0.510467	-0.508333	0.041283	-0.464766	-0.267038	-0.561954	-0.593792	0.188741	-0.334064	0.0949041	0.356307	-0.11958	-0.696007	-0.964112	1.03662	-0.62898	0.698141	-0.226822	-0.194985	-0.0659591	0.0949041	0.0546883	0.322794
-0.159762	-0.55474	0.49079	-0.278836	-0.299166	-0.275932	0.0261102	-0.319496	-0.136528	-0.229464	0.00578041	0.188748	0.249737	-0.461804	-0.717378	-0.339825	-0.810314	0.00578041	0.0261102	-0.0668258	-0.229464	-0.74642	-0.717378	-0.217847	0.209078	-0.226882	0.310727	-0.0668258	0.653428	0.161642	0.148089	0.328152	0.0958122	0.432705	0.119046	-0.0203578	-0.275932	0.229408	-0.0552088	0.0958122	0.0493442	0.656333	-0.0552088	0.188748	-0.159762	0.168418	0.188748	0.235216	0.25845	0.583726
0.111891	-0.497533	-0.424983	-0.15836	-0.0694854	-0.337922	-0.463072	0.514546	-0.352432	0.155421	-0.145663	0.735825	-0.0694854	-0.145663	-0.154128	-0.171056	0.489153	-0.513857	0.227972	-0.120271	-0.0187	-0.0948781	0.590724	-0.272627	0.463761	0.24087	-0.221841	-0.0912505	-0.671655	0.619744	0.298708	-0.120271	-0.0767404	-0.564643	0.0103202	-0.00418993	-0.874796	-0.0313964	-0.642634	0.0393404	-0.236352	0.247923	-0.247234	0.648765	0.0248303	0.133656	0.133656	0.474643	-0.512043	0.909946
-0.292094	0.216493	0.504692	-0.682011	-0.622675	-0.309047	-0.0293239	-0.222163	0.504692	-0.246886	-0.548506	1.09804	-0.281498	1.09804	-0.227108	-0.637509	0.0808699	0.252518	0.72508	-0.44467	-0.359905	-0.162828	0.860703	-0.429836	0.044845	-0.589711	-0.459504	0.178349	-0.410764	-0.393811	0.311853	-0.461623	-0.85154	-0.593008	0.131729	-0.495529	-0.105612	0.178349	0.0978228	0.538598	-0.258188	0.0596788	0.267352	-0.0717062	-0.326	-0.0886591	-0.0208475	-0.224282	0.0300112	0.0469641
-0.659578	0.396236	-0.267419	-0.672776	-0.831148	-0.342834	-0.184462	0.31705	-0.373	-0.430818	-0.382427	-0.342834	0.132283	-0.146754	0.976934	0.000305738	1.19564	0.0267011	-0.478581	1.37664	0.335904	0.409434	0.381153	-0.158066	-0.290043	-0.331103	0.0267011	1.13531	-0.388083	-0.0562557	0.158678	-0.17692	-0.237252	1.1617	0.0945749	-0.222169	-0.433332	0.633794	0.471651	0.139824	0.36607	-0.0788803	0.383038	-0.282502	-0.523831	0.000305738	-0.267419	-0.478581	0.290655	-0.373
-0.0980913	0.0612125	0.468322	-0.525114	-0.292796	0.556824	0.109889	-0.0914536	0.432921	0.893132	-0.0914536	-1.00081	-0.0759658	0.233792	0.760379	0.109889	-0.363598	0.156352	-0.4698	-0.576003	-0.257395	-0.184381	0.733829	0.0169615	-0.571578	-0.389165	-0.0140143	-0.434399	0.415221	-0.576003	-0.04499	-1.00081	0.326719	-0.0914536	-0.381298	0.36212	-0.189543	-0.184381	-0.345897	-0.115792	0.574525	0.280255	0.202816	0.149715	-0.115792	0.853307	0.512573	-0.257395	0.078913	-0.0272896
0.232655	-0.00100434	-0.468324	-0.020476	-0.542965	-0.442361	-0.293079	-0.497531	-0.0269665	-0.883718	-0.406663	0.128807	0.365711	-0.111344	0.267272	-0.0431929	0.518239	-1.02002	-0.31255	-0.598134	0.258617	0.388428	-0.130815	0.59288	-0.270362	0.307657	0.252127	0.180731	-0.468324	1.03748	0.297561	0.206693	-0.0529287	-0.0659098	-0.624097	-0.208702	-0.260626	-0.020476	0.232655	0.622088	-0.442361	0.115825	0.161259	0.232655	0.544201	-0.247645	-0.156777	-0.31255	-0.156777	0.440353
-0.313986	-0.125977	-0.376656	-0.192564	0.204997	0.140369	-0.0280556	-0.11031	-0.486328	0.0933669	0.424341	-0.204314	-0.206273	0.396923	-0.311375	0.287251	0.0933669	0.191288	0.124702	0.453718	-0.313986	-0.480452	0.391048	-0.384489	0.520304	0.12122	0.150161	0.140369	-0.219982	-1.0608	-0.439325	0.156037	-0.313986	-0.274818	-0.266984	0.0933669	-0.313986	-0.0691826	0.626059	-0.548997	0.375381	-0.151437	-0.562706	0.203039	0.281376	-0.0554736	0.767066	-0.329653	-0.204314	0.814068
-0.39022	-0.644538	0.788891	0.184886	-0.583848	0.0490569	-0.0174125	-0.219711	-0.598298	0.372734	0.346725	0.0952966	-0.0174125	-0.0376424	0.434387	-0.118562	0.0721768	-0.462469	-0.3671	0.164656	0.234015	-0.422009	0.488333	-0.34109	-0.159021	0.290531	-0.0983319	-0.29774	0.650172	-0.0434223	0.225346	-0.436459	0.257135	0.0635068	0.257135	0.372734	0.0490569	-0.36132	-0.182141	-0.34398	0.303375	0.103967	-0.239941	-0.0434223	0.372734	0.832241	-0.239941	-0.39022	-0.482699	-0.205261
0.325992	0.182041	0.225227	0.370977	-0.372171	-0.321788	0.182041	-0.221022	-0.206627	0.196436	-0.43515	-0.249812	-0.183235	-0.170639	1.39123	-0.258809	0.772241	-0.624085	0.556314	0.988168	0.469944	-0.863404	-0.537715	-0.724851	0.106467	-0.792028	-0.221022	-0.508924	-0.0626758	-0.638481	-0.0950649	0.585104	-0.0914661	1.39123	-0.436949	0.0524851	0.0668802	-0.221022	-0.149047	-0.825617	0.340387	-0.221022	-0.573703	-0.0626758	-0.696061	0.24502	-0.422554	-0.120256	-0.149047	0.858612
-0.242814	-0.0101318	-0.21696	0.319501	-0.223423	-0.449642	-0.0198269	-0.246045	0.584499	-0.139399	0.0932823	-0.242814	0.0480386	-0.969944	0.18377	-0.336533	0.506939	-0.110314	-0.708177	0.170843	0.196696	-0.67586	0.274257	0.387366	-0.291289	0.435123	0.0706605	-0.21696	0.403525	0.0157217	-0.223423	-0.423788	-0.0876924	0.00279498	-0.113546	-0.346228	-0.191106	-0.0198269	0.196696	0.66206	0.300111	-0.585373	-0.110314	0.687913	0.274257	-0.404398	0.274257	-0.294521	0.532792	0.558646
-0.632472	0.093451	0.281653	0.392558	-0.454352	-0.0678651	-0.26615	0.345507	0.227881	-0.498041	-0.430826	-0.336725	0.58076	0.227881	-0.211257	-0.548453	-0.471155	0.604285	0.227881	-0.0947511	0.174109	-0.242624	0.362311	-0.360251	-0.242624	-0.420371	0.604285	0.416083	0.174109	0.389197	-0.783705	-0.148523	0.442969	-0.501402	0.120337	0.416083	0.227881	0.251406	0.362311	-0.229181	0.442969	0.369033	-0.101473	0.147223	1.14201	-0.571978	0.259248	0.254767	-0.0140931	0.227881
0.297556	-0.41154	0.185594	0.162268	-0.131634	-0.112973	0.129612	-0.196945	-0.355559	-0.504842	-0.507175	0.521482	-0.294912	0.194924	-0.436421	-0.39288	-0.206275	0.129612	-0.39288	-0.504842	0.0549707	-0.278585	0.241575	0.407186	0.423514	0.797241	0.897023	0.0176498	-0.187615	0.820049	-0.262257	-0.560824	-0.150294	-0.539831	0.241575	-0.280917	0.353538	0.341875	0.0176498	-0.187615	0.353538	0.22758	0.309219	0.372198	0.652105	-0.964356	0.739187	0.801388	0.708086	-0.896712
0.00943456	-0.0784514	-0.21028	0.273092	-0.61126	-0.64971	-0.303659	-0.0729585	-0.254223	-0.254223	-0.342109	0.141263	-0.72661	-0.0784514	-0.700977	-0.49591	-0.64971	-0.53436	-0.254223	-0.473938	-0.0784514	-0.419009	0.844351	-0.380559	-0.49591	-0.17122	-0.188309	0.273092	-0.561824	1.76715	-0.419009	0.00943456	0.668579	-0.72661	0.185206	0.185206	0.00943456	0.426893	0.185206	0.53675	0.844351	0.349993	-0.53436	-0.605767	-0.473938	0.119292	-0.0345084	-0.166337	-0.342109	0.141263
-0.466456	-0.305809	0.363553	-0.834604	-0.155203	-0.0648387	-0.5769	0.196212	0.336778	-0.145162	0.336778	-0.145162	-0.97517	-0.155203	-0.100538	-0.717466	0.256455	-0.717466	0.363553	0.22968	-0.0380643	0.360206	0.0422591	-0.0614919	0.289923	-0.142187	0.079074	0.122582	0.550974	-0.546779	-0.0146366	0.0154846	0.176131	0.00879103	0.0422591	-0.198711	-0.412907	1.06304	0.22968	0.122582	0.738395	0.430489	-0.436334	0.0690336	0.176131	-0.202058	0.0244095	0.095808	-0.359358	-0.332583
0.756203	-0.656495	0.277709	0.172326	-0.326106	-0.565353	-0.0868585	-0.306168	0.254923	-0.200786	0.51126	-0.178	-0.126733	-0.445729	-0.857766	-0.246357	-0.0185021	0.132451	1.12077	-0.0185021	0.482778	0.371699	-0.610924	0.890068	-0.0270467	-0.0691365	-0.226419	-0.223571	0.00428331	0.32328	0.0527024	-0.610924	-0.246357	-0.0868585	-0.815993	0.186567	0.551134	-0.0270467	0.437207	-0.702066	-0.314713	-0.605228	0.351761	0.140996	-0.0412876	0.411573	0.6043	-0.337498	0.140996	-0.291928
0.483682	0.30242	0.828079	-0.198317	0.4361	-0.51326	-0.230038	-0.642409	0.0124003	-0.585764	0.05545	0.429303	0.325077	0.277496	0.124179	-0.261759	-0.0601045	-0.182456	-0.7489	-0.549512	0.411177	0.325077	-0.549512	-0.594828	0.198194	0.286307	-0.0714334	0.229915	0.248041	-0.331998	0.388519	-0.839531	0.755575	-0.0397125	-0.857657	-0.22324	0.0486527	0.325077	-0.241367	0.139284	-0.730774	0.467821	-0.30934	-0.0419783	-0.0601045	0.293356	1.0758	0.248041	0.320546	-0.0238521
-0.0813236	0.0497138	0.330508	-0.0953633	0.199471	0.573864	-0.144502	-0.341059	-0.0251647	-0.137483	-0.422957	-0.362118	-0.472096	0.117573	-0.171802	-0.390198	-0.156202	-0.422957	-0.118763	0.349228	0.536424	-0.553994	0.162032	0.215851	-0.226401	-0.484836	-0.685032	0.311789	0.424107	0.311789	-0.521235	0.218191	-0.474436	-0.24278	0.199471	0.199471	0.0684335	0.77276	0.0684335	0.0684335	-0.493156	0.412407	-0.619513	-0.455716	-0.2498	0.117573	-0.149962	0.311789	-0.26852	-0.0438843
0.0105356	-0.334978	-0.355302	0.869237	-0.00216707	-0.213032	0.175671	-0.286707	0.132481	0.213779	0.406859	-0.00978869	0.193454	0.264589	-0.138509	-0.0377346	-0.213032	-0.0199508	-0.355302	-0.314653	0.254427	-0.731301	0.234103	-0.624599	-0.411194	-0.0278547	-0.482329	0.274752	-1.026	0.254427	-0.375626	0.152806	-0.00978869	-0.10887	1.08772	-0.0910859	-0.477248	-0.304491	1.33162	0.152806	0.477995	-0.25114	-0.340059	0.213779	0.0511842	-0.0377346	-0.636455	0.356049	-0.213032	-0.00978869
0.41091	-0.142692	0.0257956	-0.500728	0.162692	-0.190831	-0.153223	0.0363261	-1.0092	-0.166762	0.1311	-0.575946	-0.0373873	-0.0373873	-0.371354	-0.184814	-0.202866	0.604972	0.011755	0.110039	-0.407458	-0.279588	0.170214	-0.0479178	-0.216405	-0.208215	-0.153223	0.170214	0.242423	1.20521	-0.0479178	0.218353	0.820095	-0.10057	-0.31118	0.832129	-0.563911	0.257466	0.170214	0.447015	-0.575946	0.678685	-0.383389	0.0980046	-0.600016	0.110039	-0.395424	0.278527	0.302597	0.0257956
0.240498	0.355903	1.14066	-0.454818	0.494389	-0.567338	0.00968778	-0.515405	-0.0364743	0.309741	-0.0508999	-0.313446	-0.0105081	-0.495209	0.0904713	0.151059	0.402065	-0.353838	-0.267284	0.332822	0.102012	0.0904713	0.217417	0.272234	-0.252859	-0.618629	-0.858735	-0.128798	-0.105717	-0.6135	-0.414426	-0.567338	-0.659662	0.252038	0.0789308	-0.151879	-0.290365	0.797327	0.102012	0.655956	-0.659662	0.595368	0.29243	0.148174	-0.359608	-0.212467	0.0904713	0.0558498	-0.0364743	0.0789308
-0.324308	-0.386362	0.358276	-0.161419	-0.568643	0.203143	0.191508	0.272953	0.606488	0.14109	-0.0799744	-0.138149	-0.351457	-0.0528262	-0.0760961	-0.595791	-0.603547	-0.324308	0.172116	-0.355335	-0.417388	-0.134271	-0.169176	-0.215716	0.300101	0.423776	0.300101	0.300101	0.389302	0.575462	-0.704384	0.172116	-0.324308	-0.510468	-0.634574	0.513408	-0.014043	0.137211	-0.107123	-0.510468	0.792647	-0.0528262	0.408694	0.606488	0.978807	0.191508	0.0738656	0.906411	0.296223	0.265196
0.137653	0.436102	0.191916	-0.462637	0.510715	-0.404982	-0.510118	-0.438897	-0.106533	1.12796	0.249571	0.273312	-0.272715	0.15461	0.494888	0.0596492	-0.0251375	0.10713	-0.432114	0.571761	-0.079401	0.225831	0.381839	-0.177754	-0.652559	-0.42307	0.202091	-0.540641	-0.811958	-0.187928	-1.0324	0.734552	-0.784827	-0.106533	-0.0522693	-0.187928	-0.83909	-0.296455	0.164785	0.137653	-0.323587	0.392013	0.202091	-0.079401	-0.106533	0.273312	-0.328109	0.544629	-0.160796	-0.21506
0.414231	-0.641368	-0.167426	-0.827175	-0.148576	-0.145883	-0.242826	-0.148576	-0.899882	-0.192559	-0.695225	0.457316	0.190724	-0.469025	1.24004	0.171874	0.521945	0.039924	0.263431	0.629659	3.27943	1.17092	0.0910882	0.907023	-0.695225	1.44111	-0.0543258	1.18977	-0.188969	-0.318225	-0.563275	-0.318225	0.86663	0.398074	0.521945	0.0264598	-0.382854	-0.0166259	-0.339768	0.0695454	0.112631	0.00222408	-0.0166259	-0.555197	0.00491693	-0.0354759	-0.343359	-0.705996	-0.662911	-0.0381687
-0.206667	0.186142	0.526576	0.434921	-0.229581	-0.494727	0.480749	-0.275409	0.0552056	-0.154293	-0.0920978	-0.337603	0.54949	-0.298322	-0.512185	-0.389978	-0.494727	-0.115012	0.159955	-0.0495435	0.264704	-0.160839	-0.128105	-0.596203	-0.0691839	-0.064092	-0.206667	0.238516	0.736074	-0.0495435	-0.458719	-0.232854	0.264704	-0.160839	0.159955	-0.206667	-0.18048	0.618232	0.290891	0.343266	-0.573289	0.457835	-0.183753	-0.311416	-0.7566	0.297438	0.221058	0.578951	0.448015	0.369453
-0.611563	-0.468533	0.348781	0.254279	0.272158	-0.427667	-0.550264	0.433067	-0.202906	-0.0598758	-0.0854168	-0.550264	-0.0854168	0.522461	-0.335719	-0.228447	-0.325503	-0.317841	-0.264204	-0.0598758	-0.202906	-0.514507	0.532677	-0.317841	0.468824	-0.470803	0.0576131	-0.427667	0.307916	0.117209	-0.746931	-0.223339	-0.918056	0.111249	0.246617	0.246617	0.0627214	0.468824	0.144453	0.0422885	0.593976	0.808521	-0.210568	-0.30507	-0.202906	-0.317841	-1.00319	0.307916	-0.468533	-0.0598758
0.721757	-0.485692	0.000423815	0.0670687	-0.577819	-0.18775	-0.138746	0.121953	-0.45433	-0.45433	-0.72875	0.141554	0.574746	-0.605261	-0.509214	-0.303399	0.564946	0.149395	0.0317861	-0.0466197	0.157235	0.300326	-0.391605	0.519862	0.121953	0.021332	-0.0564204	1.74103	-0.219112	0.282685	-0.262236	-0.234794	-0.0936631	0.835445	0.470859	-0.297518	-0.422967	0.231721	0.000423815	0.251322	0.329728	0.218	-0.330841	0.110192	-0.501373	0.0533477	-0.948286	0.157235	-0.344562	-0.407286
0.365085	-0.350333	0.193385	-0.518456	-0.142862	-0.0641657	-0.117822	0.257772	0.365085	0.107534	0.0324156	-0.207249	-0.0427032	0.00737601	-0.326485	-0.593575	0.307851	0.0574552	-0.378949	0.136151	-0.607883	-0.343179	0.651252	-0.0176636	0.0574552	-0.426644	-0.418297	-0.293099	0.107534	0.450935	-0.568535	-0.321716	-0.378949	-0.142862	0.536785	-0.00693234	0.107534	-0.26806	-0.035549	0.0216844	0.107534	0.483129	0.357931	-0.436183	-0.0927824	0.00737601	-0.0927824	0.0216844	-0.321716	0.0789177
-0.218214	0.726011	0.389931	0.161876	0.0358464	0.325915	-0.216214	-0.762344	-0.0101646	-0.0101646	-0.28623	-0.186206	0.0078397	-0.300234	0.46995	-0.314237	-0.0901836	-0.11819	-0.554294	-0.634313	-0.346245	0.539966	-0.234218	0.581976	0.623986	0.581976	-0.188207	1.01608	-0.154199	0.117866	0.0078397	-0.298233	-0.586302	0.315913	-0.186206	-0.762344	-0.554294	0.0498497	0.0918597	0.165877	0.245896	0.13387	-0.132194	0.488621	-0.282229	0.021843	-0.276895	-0.266226	0.165877	-0.618309
-0.182272	-0.0179679	-0.205744	0.0495142	0.275433	-0.323105	0.0495142	0.562965	-0.205744	0.146336	-0.196942	-0.416993	-0.320171	0.501351	-0.135328	-0.053176	-0.0179679	-0.135328	-0.581297	0.122864	-0.510881	0.172742	0.521889	0.234357	0.152204	-0.025792	-0.11479	-0.111856	0.850498	0.428001	-0.772008	-0.581297	0.545361	-0.648779	0.850498	-0.205744	0.240225	-0.0737141	-0.252688	0.0759203	-0.111856	0.213819	-0.0649121	0.169808	0.240225	-0.11479	-0.190096	0.0993923	-0.323105	0.263697
0.381272	0.289598	1.40802	1.34156	0.0260349	0.0512453	-0.439211	-0.32691	0.10625	-0.00375917	-0.310867	-0.590473	-0.00605102	0.282722	0.234593	-0.358996	-0.0404288	-0.310867	0.527951	-0.187107	-1.19552	-0.022094	-0.0770984	-0.262738	-0.375039	-0.435646	-0.182524	-0.645478	-0.223777	-0.297116	-0.102309	-0.260447	-0.737152	-0.808199	-0.572138	-0.443795	0.0145756	-0.150438	-0.022094	0.381272	-0.315451	-0.503383	-0.0702229	-0.0587636	0.326268	0.571496	-0.556859	-0.150438	-0.278781	0.0145756
0.18835	0.632196	-0.181522	-0.172275	0.410273	-0.477419	0.280818	-0.237003	-0.477419	0.558222	-0.107547	0.558222	0.475001	0.0219078	0.114376	-0.237003	-0.32947	0.0866354	0.558222	0.632196	0.114376	-0.237003	-0.32947	0.475001	-0.0428198	-0.280154	-0.172275	-0.819551	0.114376	-0.181522	-0.0428198	-0.255496	-0.32947	-0.172275	-0.033573	0.262325	0.262325	-0.237003	-0.255496	-0.033573	-0.625368	0.0219078	-0.56064	-0.033573	0.854119	0.604456	-0.452761	-0.699342	0.0404014	0.336299
0.750502	-0.579786	0.316123	0.363633	-0.396532	-0.579786	0.102326	-0.0402045	-0.0639597	-0.226852	0.054816	-0.471191	0.553674	0.316123	0.0627344	0.458653	-0.118257	-0.206491	0.316123	0.071784	0.0446353	-0.349021	0.614759	-0.396532	0.553674	-0.591852	-0.681593	0.00730574	0.723354	-0.308298	0.0785712	-0.444042	0.316123	0.76747	0.58761	-0.000612641	-0.172555	0.0310609	-0.905571	-0.145406	-0.416893	-0.396532	-0.182735	0.479015	0.288974	0.00730574	0.442817	-0.665757	0.071784	-0.498339
0.713056	-0.265332	0.814269	-0.379197	-0.172554	-0.0966447	-0.0544728	0.15217	0.00456795	0.752417	0.417853	-0.670183	0.15217	-0.143034	-0.428397	0.15217	0.578106	-0.379197	-0.501495	-0.197857	0.139518	-0.113513	0.173256	0.122649	-0.320156	-0.284076	0.388333	0.105781	-0.56897	-0.197857	-0.379197	0.0383055	0.0383055	0.0636087	-0.16412	-0.130382	-0.197857	-0.379197	-0.0966447	-0.231595	0.0383055	0.476894	0.093129	0.173256	-0.56897	-0.0544728	0.16201	0.105781	-0.43402	-0.0291696
0.2825	0.2825	0.249475	0.102929	0.0595848	0.480646	-0.214931	-0.0704489	-0.0972813	0.398085	0.131826	-0.0972813	-0.113793	0.102929	0.502663	-0.30162	-0.0972813	-0.547239	-0.0312324	-0.411013	0.117378	-0.893996	-0.245891	0.521927	-0.547239	-0.537607	-0.287172	-0.0807691	0.0843531	0.078849	-0.200483	0.546695	-0.708233	-0.157138	-0.229379	0.497158	0.860427	0.00179202	-0.0477446	-0.146818	0.0513287	-0.30162	-0.316068	0.596232	-0.411013	0.608616	-0.0174722	0.0183042	-0.0312324	0.464134
-0.0647833	-0.0840432	-0.238122	0.0965183	-0.459611	-0.0455234	-0.0383009	0.0122563	0.070036	0.358934	0.0459611	0.070036	0.130223	0.0122563	-0.392201	0.383009	-0.199603	-0.105711	0.397454	0.262635	0.166335	0.130223	0.647833	0.0291087	0.0628135	0.401734	-0.17312	-0.449981	-0.0840432	-0.141823	0.0796659	-0.257382	0.281895	-0.0383009	0.070036	-0.122563	-0.334422	0.568386	-0.0647833	-0.141823	0.0507761	-0.257382	-0.189973	-0.276642	-0.411461	-0.459611	0.169545	0.301155	-0.161083	-0.488501
-0.171984	-0.0610543	0.604523	0.331821	-0.121141	0.290223	-0.0726094	-0.428509	0.567547	0.179293	0.493594	-0.0795425	-0.040255	0.0406312	0.968126	0.202404	-0.523261	-0.3638	-0.726632	-0.449308	-0.0795425	-0.040255	-0.31989	0.542125	0.57448	-0.067217	-0.0887867	-0.444686	-0.504773	0.401152	0.898024	-0.0610543	-0.264425	-0.121141	-0.63419	-0.227449	-0.597214	0.137695	0.0313871	-0.800585	-0.338378	0.234758	-0.63419	0.407315	-0.486284	0.509771	0.12691	0.21627	0.290223	0.160805
-0.0590063	0.81482	0.348779	0.154596	-0.117261	-0.447374	0.358489	-0.015315	-0.0590063	0.0380855	-0.185226	0.0963406	0.358489	0.477426	0.26787	-0.321154	-0.466792	-0.57602	0.135177	-0.156098	0.93133	0.137605	-0.292027	0.341498	-0.236199	-0.525047	0.0186672	0.329361	-0.117261	-0.214353	-0.236199	-0.447374	-0.622139	0.409462	0.0575039	0.115759	0.232269	-0.0662882	0.387616	0.0380855	-0.214353	0.392471	-0.457083	-0.000751194	0.0575039	0.256542	-0.00398759	-0.3697	0.504126	0.5818
0.247973	-0.0564244	-0.690585	0.847255	0.714081	-0.259356	-0.107157	0.336755	-0.0564244	-0.0817908	-0.284722	-0.589119	0.270168	0.625298	0.307161	0.225777	0.0196749	-0.573265	-0.208623	0.298706	0.0450414	-0.506678	-0.15789	-0.218135	0.00382091	0.34662	0.203582	0.19724	0.324072	-0.259356	0.691885	-0.487654	0.450904	-0.351309	-0.335455	0.171874	-0.310089	-0.129353	0.146507	-0.284722	-0.335455	-0.306918	-0.55107	0.247973	-0.639852	-0.151548	-0.077563	0.0196749	0.171874	-0.284722
0.703741	0.106214	0.494606	0.251861	0.748555	-0.132797	-0.087982	0.199578	0.13609	-0.10292	-0.0618402	-0.401683	0.251861	-0.0618402	-0.087982	-0.244833	-1.02909	-0.218691	-0.162673	0.0763378	0.0165851	-0.558534	-0.252302	0.591704	-0.0618402	-0.517869	-0.3494	-0.461436	-0.132797	0.255596	-0.244833	-0.580941	-0.222426	-0.427825	0.0165851	0.255596	1.12201	-0.610818	-0.282178	-0.491312	0.106214	0.643988	-0.453967	-0.491312	0.195843	0.0688687	-0.645674	0.79337	-0.0730439	0.404977
-0.00697371	0.0635839	0.322295	0.292896	-0.0157934	-0.12457	0.189999	0.251737	-0.0775313	-0.10105	-0.777227	0.251737	0.00478588	0.0665238	-0.324483	-0.468538	0.134141	-0.0157934	0.110622	0.251737	0.087103	0.128262	-0.12457	-0.139269	0.00478588	0.251737	-0.674331	0.581006	0.0635839	0.00478588	0.0665238	0.0635839	0.110622	-0.159848	0.322295	-0.218646	0.251737	0.519268	0.486929	-0.0540121	-0.547915	0.375213	-0.289204	-0.594953	-0.618473	0.16942	-0.516556	0.18118	0.0165455	-0.453838
0.565361	-0.0230125	0.351407	0.4751	0.194285	0.217686	-0.882172	-0.0865302	0.752571	0.0572203	-0.297141	0.00373176	0.124081	0.334692	-0.0943306	-0.0865302	0.324663	-0.64816	-0.370688	-0.424177	-0.343944	0.00707479	-1.19976	0.802717	0.311291	-0.135933	-0.0865302	-0.0497568	0.324663	0.886293	0.615507	-0.370688	0.0839646	-0.64816	-0.397432	0.217686	0.458384	-0.133333	0.137453	-0.450921	0.779316	0.194285	0.358093	0.110709	-0.370688	-0.414147	0.0616777	-0.531154	0.485129	0.164197
-0.184157	0.380168	0.260463	-0.100791	0.0189146	0.0723544	-0.160643	0.363067	0.465672	0.328866	-0.115754	0.397269	0.392994	-0.0110117	-0.0159994	-0.0110117	0.0894552	-0.669391	-0.440668	-0.149955	0.20916	-0.355164	-0.303862	-0.908801	0.198472	-0.115754	0.363067	0.739284	0.0552537	-0.275361	0.123657	-0.115754	-0.25256	-0.0259749	-0.49197	-0.286761	0.380168	0.37803	0.0210522	-0.201258	-0.286761	-0.205533	-0.385091	0.636679	0.140757	-0.325238	-0.315263	0.106556	0.311765	-1.1931
-0.28465	-0.0277707	0.669473	-0.0231836	0.362135	-0.761712	0.0410362	-0.392448	0.247457	0.229109	-0.0874035	0.320851	-0.199788	0.60296	-0.504832	-0.215843	-0.211256	-0.408503	0.0639719	-1.05529	-1.03694	-0.328228	0.192412	-0.360338	0.121311	-0.262224	-0.504832	0.357548	1.20158	0.229109	-0.280063	-0.101165	0.320851	-0.376393	-0.504832	-0.137862	0.320851	1.10066	0.265806	-0.339696	-0.504832	0.458465	-0.761712	-0.15621	-0.725015	0.121311	-0.825932	-0.0461193	-0.229605	0.0456234
0.0633779	-0.0141174	0.786667	0.773751	-0.175566	0.192537	-0.198169	-0.446799	0.52835	0.321696	0.208682	0.295864	-0.152963	0.43471	-0.100223	0.253887	0.605845	0.231284	-0.272435	0.321696	0.0117144	0.140873	-0.659911	0.208682	-0.198169	0.482427	-0.28858	0.11827	-0.34993	0.399191	-0.469402	-0.0399491	-0.298267	-0.243374	-1.17655	-0.117444	-0.823513	-0.152963	0.192537	0.0892097	0.554181	-0.220771	-0.492005	0.0633779	-0.324099	0.140873	-0.160497	0.321696	0.218369	0.166705
0.365596	0.249291	0.458641	0.310351	0.249291	-0.192671	0.12717	0.717421	-0.285715	-0.00658163	-0.442728	-0.0996261	0.5953	-0.381667	-0.347745	0.351058	-0.681154	-0.076365	-0.169409	0.574946	0.342335	-0.239193	-0.332237	-0.544495	0.432472	0.321659	-0.34096	0.22603	0.43538	0.179507	0.289998	0.388857	-0.774199	0.0864628	-0.122887	0.412119	-0.320607	-0.381667	-0.137425	0.0864628	-0.0531039	-0.178132	-0.117072	0.412119	-0.750937	-0.625909	-0.239193	-0.80909	0.458641	-0.564848
-0.317676	-0.0673125	0.40212	0.456887	-0.227702	0.167404	0.100901	-0.131859	-0.395915	-0.161199	0.333661	-0.22379	0.0461336	0.717031	-0.437642	-0.118168	0.136108	0.511654	0.74637	-0.0829603	0.40212	-0.720606	-0.0203693	0.100901	-0.145551	0.280415	-0.145551	0.417767	-0.176847	0.793313	-0.0770924	0.40212	0.151756	-0.460462	0.464711	-0.22379	-0.270733	-0.241394	-0.458506	-0.036017	-0.521097	0.826565	0.415812	-0.755813	-0.192494	0.429503	-0.948802	-0.286381	0.0109262	-0.442858
-0.156214	-0.0232715	0.641444	-0.460876	0.896251	0.220457	0.818701	0.586051	0.264772	0.220457	-0.0731251	-0.200529	0.3534	-0.325163	-0.1119	-0.305775	-0.200529	-0.228225	-0.289157	1.06243	0.309086	-0.635363	-0.444258	-0.0537376	0.101363	-0.3704	-0.964951	-0.621515	0.286929	-0.3187	-0.34455	-0.0675858	0.220457	-0.538426	-0.267	-0.0454286	0.752229	0.586051	-0.289157	0.1983	-0.577201	-0.402713	-0.712913	-0.665829	-0.222686	0.0238125	-0.24115	-0.0232715	-0.289157	-0.4221
0.832586	-0.211569	0.18832	0.0994557	-0.250447	-0.300434	-0.231008	-0.0171787	0.588209	0.788154	0.332724	0.477129	0.332724	0.274407	0.254968	-0.367082	-0.455946	-0.40596	0.388265	0.2994	-0.411514	-0.0754959	-0.522594	0.21609	-0.269886	-0.315244	0.196651	0.232752	0.477129	0.765938	-0.19213	-0.367082	-0.233785	0.0800166	-0.811403	-0.344866	-0.0819756	0.468798	0.0328075	0.366048	-0.389298	0.00226036	0.138334	0.0550235	-0.766971	0.371603	0.0216994	-0.522594	-0.344866	-0.278218
1.17537	0.846293	0.0983872	1.16415	0.0123781	-0.111026	-0.0661519	0.0909082	0.277885	0.218052	0.614442	-0.200775	-0.275565	1.32121	0.143262	0.143262	-0.589686	-0.0137986	-0.709351	0.756544	-0.470021	-0.406449	-0.440105	0.0909082	0.0385548	-0.612954	-0.615862	0.307801	0.367633	0.178164	-0.223212	-0.649518	0.367633	-0.354095	0.0983872	-0.111026	-0.350356	-0.537332	0.936041	0.068471	-0.559769	-0.249389	0.326498	0.0983872	-0.200775	0.378852	0.771502	0.15822	-0.111026	-0.200775
-0.371455	0.231762	0.972073	-0.16924	0.74244	0.176924	0.094667	0.0466838	1.16401	1.63013	0.14265	0.368856	-0.217224	0.550507	-0.321187	-0.385165	-0.371455	0.396275	-0.261779	-0.50855	0.423694	-0.217224	-0.645645	0.334583	-0.529114	-0.694389	-0.16924	-0.385165	0.341437	0.423694	0.0466838	-0.124685	-0.75532	-0.361173	0.231762	-0.0424278	0.341437	0.310591	0.917235	0.314019	0.0398291	-0.457139	-0.793021	-0.426293	-0.0698467	-0.31319	-0.385165	-0.152104	-0.453712	0.067248
1.32143	1.4795	0.878842	1.42022	1.30958	0.910455	1.03296	0.590369	0.942069	0.373027	-0.184161	-0.196016	1.11594	1.69684	-0.196016	-0.211822	-0.638604	-0.294808	-0.164402	-0.51215	-0.606991	-0.01819	-0.954739	-0.433117	-0.543764	0.415178	-0.01819	-0.354083	-0.259243	-0.617529	0.230766	-1.01797	-0.132789	-0.377793	-0.290856	0.246573	-0.575377	-0.128837	0.278186	-0.480537	-0.480537	-0.294808	-0.701831	-0.138058	-0.638604	-0.128837	0.0832365	-0.606991	-0.480537	-0.290856
[truncated: 20 more columns]

## Sheet: A4
-0.28641	-0.303149	-0.0213774	-0.303149	-0.451474	-0.298034	-0.361967	-0.336394	-0.157381	-1.01176	-0.643274	-0.451474	-0.195741	-0.336394	-0.336394	-0.221314	0.0599922	-0.438687	0.136712	0.146011	0.132062	-0.00394109	-0.310821	0.302939	-0.221314	0.111139	-0.0934477	-0.144594	0.123925	-0.182954	-0.272461	0.302939	-0.0678744	-0.28641	-0.342206	0.0344189	-0.54098	-0.438687	-0.149709	-0.0678744	-0.336394	-0.528194	-0.234101	-0.681634	0.00884556	-0.0550877	0.0727788	-0.170168	-0.157381	-0.080661
-0.156876	-0.449309	-0.347853	-0.0554189	-0.569665	-0.416485	-0.61343	-0.168812	-0.865083	-0.383661	-0.0116533	-0.514958	-0.274247	-0.285188	-0.482134	-0.21954	-0.361778	-0.558723	-0.482134	-0.216556	-0.0852591	-0.624372	-0.635313	-0.230481	-0.383661	-0.361778	0.294706	-0.361778	-0.252364	-0.547782	-0.722844	-0.0882432	-0.427427	0.869627	-0.383661	-0.0554189	-0.416485	-0.493075	-0.659384	-0.591548	-0.668137	-0.658191	-0.383661	-0.350837	0.141526	-0.580606	-0.449309	-0.449309	-0.416485	-0.427427
-0.370095	0.604117	-0.0991042	-0.0641012	-0.63544	-0.0641012	0.0104212	0.0363912	-0.532689	0.334481	0.134625	0.196727	-0.0641012	0.184307	0.159466	0.196727	-0.200726	0.457556	-0.287668	0.483526	0.375129	0.296091	-0.138624	-0.237987	-0.126203	0.109784	-0.113783	-0.088942	-0.0392604	0.370613	-0.859007	-0.101362	0.0228416	-0.250407	0.142078	-0.275248	0.0973641	0.0104212	0.0675551	0.171886	0.109784	-0.478491	-0.237987	-0.387032	-0.188305	-0.126203	-0.362191	0.0849437	0.307382	-0.113783
0.0281357	-0.364993	-0.434369	-0.156866	-0.178064	-0.358248	-0.814007	-0.0181147	-0.0826726	-0.596245	0.0869122	-0.231059	-0.188663	-0.262857	-0.464239	-0.167465	-0.305253	-0.22046	-0.284055	-0.318742	-0.769684	-0.591427	-0.199262	-0.0720736	-0.61937	-0.00847924	-0.103871	-0.67622	-0.188663	-0.22046	-0.33705	-0.0190783	-0.146267	0.383686	-0.271336	-0.103871	-0.421842	-0.00847924	-0.144147	-0.241658	-0.135668	-0.0643652	-0.0296774	-0.167465	0.351889	-0.474838	-0.284055	-0.262857	-0.718616	-0.252257
0.81701	0.188959	-0.116874	-0.133258	-0.261599	0.759666	-0.546952	0.27634	0.227189	0.27634	-0.126431	-0.231561	0.173941	0.053792	-0.531933	0.444276	-0.14145	-0.201524	0.203978	-0.116874	-0.264329	-0.45684	-0.306654	-0.441822	-0.0185703	-0.0513382	-0.0813754	-0.111413	-0.096394	-0.0513382	-0.501896	-0.111413	-0.24658	0.459294	-1.1507	-0.186506	-0.171487	-0.00628237	-0.37574	-0.231561	-0.186506	-0.395401	0.158922	-0.00628237	0.113866	-0.396766	-0.546952	0.234015	-0.366729	0.188959
0.051865	0.252058	0.345481	-0.495329	-0.349633	-0.0193146	-0.0193146	0.225366	-0.228405	0.145288	-0.190591	-0.0927187	-0.0560167	0.347706	-0.0682507	-0.0315487	-0.141655	-0.239527	-0.594313	0.639097	-0.134982	-0.410803	-0.227293	0.372174	-0.28179	0.00515337	-0.104953	0.00515337	0.151961	-0.153889	-0.00151973	0.225366	0.311004	0.185327	0.225366	-0.117187	-0.312931	-0.288463	-0.464633	-0.129421	0.139727	-0.375213	-0.190591	0.335472	0.151961	0.0173874	-0.148328	-0.337399	-0.166123	-0.569845
0.301778	0.137097	-0.0425544	0.0934318	-0.0300786	0.560027	-0.222206	0.571255	0.505133	0.271836	0.189495	-0.126142	0.354176	0.340453	-0.112419	0.285559	0.230666	0.175772	-0.194759	-0.0724964	-0.249653	-0.771141	0.0385383	0.162049	-0.0126125	0.203219	-0.52412	-0.0163553	-0.345716	-0.263376	-0.52412	-0.112419	-0.551567	-0.0163553	-0.00812123	-0.880928	-0.235929	-0.277099	-0.18927	-0.00263188	0.244389	-0.0425544	0.0522616	-0.373163	0.395346	-0.592737	-0.455503	-0.043802	-0.28209	0.0385383
-0.0137163	-0.252948	-0.489845	-0.137416	-0.150253	0.530097	-0.573868	0.0563026	-0.291458	-0.279788	0.645628	-0.573868	-0.188764	-0.00904835	-0.0860692	0.44024	0.170667	0.363219	-0.279788	-0.181762	0.0808092	-0.84344	-0.625215	-0.111743	-0.321799	0.286198	-0.335803	-0.76642	-0.175927	-0.16309	-0.381316	-0.321799	-0.227274	-0.034722	-0.157955	-0.227274	0.222014	-0.227274	-0.43523	-0.227274	0.376056	0.112318	0.093646	-0.0218852	0.363219	-0.188764	0.280363	-0.329968	-0.111743	-0.098906
0.279589	-0.0551304	0.474842	0.512033	0.486464	1.07455	-0.30617	0.670095	0.371405	0.572469	0.985057	0.0390095	0.166854	0.281914	0.371405	1.18961	0.209856	0.166854	0.24356	0.516682	0.223803	-0.485152	-0.178326	-0.203895	0.251696	-0.255032	-0.485152	-0.280601	-0.293386	-0.19111	-0.30617	-0.293386	-0.446799	-0.19111	-0.367535	-0.664134	-0.587427	-0.791978	-0.137416	-0.101619	0.141285	-0.822196	0.217991	0.000656172	-0.165541	0.000656172	-0.216679	-0.612996	-0.101619	-0.178326
-0.281598	0.236326	-0.263584	-0.119465	-0.457242	-0.0113769	-0.126972	-0.242566	0.219812	-0.479761	0.0051366	-0.0939446	0.0216501	-0.0113769	0.0546772	-0.0278905	0.137245	0.203299	0.168771	0.493036	0.0051366	-0.193026	-0.391188	0.0877042	-0.0113769	0.616137	-0.275593	-0.159999	0.467515	-0.044404	0.104218	-0.341647	-0.159999	-0.0474064	0.10752	-0.143485	-0.176512	-0.209539	0.246234	-0.0939446	0.30238	-0.17351	-0.0113769	-0.358161	0.120731	-0.391188	0.294874	0.203299	-0.193026	0.170272
-0.518559	-0.0605862	-0.0921706	-0.123755	-0.289573	-0.130335	0.130236	0.347378	0.361854	-0.392222	0.173664	-0.0869065	-0.18824	0.0868074	0.347378	-0.289573	0.231569	-0.0145257	-0.318525	0.160504	-0.155339	-0.144811	-0.275097	-0.0869065	-0.0290019	0.246045	-0.318525	-0.0290019	-0.202716	0.173664	-0.434334	-0.289573	-0.680429	0.289474	-0.202716	-0.361954	-0.622524	-0.159287	-0.202716	0.049959	-0.434334	0.286842	0.651378	-0.231668	0.0433789	0.361854	0.11576	-0.347477	0.0657512	-0.101383
-0.721651	-0.120677	-0.483765	-0.412817	-0.0340777	-0.0914625	-0.171801	0.267453	-0.298048	0.15477	0.1266	-0.217709	0.195461	0.206938	-0.0799855	0.470908	0.1266	0.115123	0.0671281	-0.0831156	0.1266	-0.66531	0.103646	0.757832	-0.058075	-0.470202	-0.183278	-0.481679	-0.298048	0.402046	-0.102939	0.267453	0.115123	-0.424294	-0.169506	-0.596448	0.229892	-0.630879	-0.279684	-0.92928	0.172507	-0.208319	0.287277	-0.81451	-0.0455547	-0.688264	0.2758	-0.25214	-0.25214	-0.355432
0.0283397	0.260534	-0.450561	-0.413071	-0.479585	0.504822	-0.572705	-0.0732452	-0.000684535	-0.145806	0.558033	-0.0405929	-0.0272901	-0.213529	-0.173621	0.0392239	0.278674	0.345188	0.0392239	0.115413	-0.0877574	-0.519494	-0.26674	-0.373163	-0.0151967	-0.240135	0.0791322	-0.479585	-0.12041	0.278674	-0.133713	-0.0671985	-0.173621	-0.0938041	-0.537634	-0.240135	-0.0405929	0.105738	-0.176281	-0.35986	0.172252	-0.0587331	-0.186924	-0.0272901	0.0791322	-0.586008	-0.218367	0.0392239	-0.200226	-0.386466
-0.0912138	-0.14554	-0.186285	0.355846	-0.503188	0.206449	-0.241743	-0.335682	-0.241743	-0.376427	-0.0176469	0.0695015	-0.428489	-0.41604	-0.129695	-0.216843	-0.40359	-0.266642	-0.213448	-0.335682	-0.0233059	-0.341341	-0.366241	-0.204394	-0.3221	-0.540537	-0.565437	-0.216843	-0.0300967	0.106851	-0.0923456	0.1442	-0.142145	-0.528088	-0.209373	-0.204394	-0.117245	-0.851782	-0.538047	-0.3221	-0.154594	-0.444335	-0.465839	0.0321522	0.00725261	-0.0923456	-0.266642	-0.303992	-0.353791	-0.167044
0.243011	-0.225109	0.0245549	-0.053465	-0.0833727	-0.197802	-0.469571	0.00244926	-0.240713	0.0401589	-0.183498	0.0739675	-0.340838	0.388648	0.174093	-0.126284	0.102575	0.0453602	0.0401589	-0.037861	0.0557629	0.0739675	-0.526786	-0.197802	-0.193901	-0.154891	-0.340838	-0.355142	0.116878	-0.483875	-0.197802	0.523882	-0.126284	-0.162693	-0.115881	0.188397	-0.0261581	-0.226409	0.0339173	-0.283624	0.259915	-0.287525	0.131182	-0.255017	0.560292	0.0167529	-0.100277	0.2027	0.2027	-0.684126
-0.288345	0.138039	-0.0813624	0.442994	-0.340091	-0.061814	-0.441283	-0.453932	-0.026167	-0.35734	0.203814	-0.340091	-0.188304	0.115271	-0.390687	-0.251548	-0.150357	0.646527	-0.35274	-0.205552	-0.10896	-0.125059	0.267059	-0.453932	-0.329742	0.203814	0.241761	0.0899734	0.0520265	-0.0365161	0.241761	-0.177954	-0.246949	0.401598	0.111822	-0.0365161	-0.706911	-0.0871119	0.00143073	0.482091	-0.0238672	-0.550524	0.0267286	0.102622	0.153218	-0.491878	-0.164156	0.507389	0.102622	-0.529825
0.260523	-0.198834	-0.144792	0.138929	0.374236	0.547621	-0.282148	-0.279897	0.0578657	0.314565	0.126544	-0.319302	-0.505072	-0.269764	-0.913764	0.262775	0.0770056	-0.282148	-0.467918	-0.0231973	-0.266386	-0.517456	-0.306918	0.101775	-0.0502182	0.0770056	-0.00968677	-0.480302	-0.207841	0.0274671	-0.563617	-0.740379	0.114159	0.247013	-0.306918	-0.244995	-0.331687	-0.207841	0.15379	-0.00968677	0.361852	-0.198834	-0.356456	-0.356456	0.361852	-0.368841	0.460929	0.337083	-0.577127	-0.133533
-0.6041	-0.00442087	-0.0267182	-0.125296	0.215031	0.215031	-1.14041	-0.294285	-0.575935	-0.49144	0.0472149	-0.198055	-0.00442087	-0.0560567	-0.352963	0.395757	-0.185146	-0.0302388	-0.636959	0.297179	-0.139378	-0.0560567	-0.352963	0.137578	0.0718593	0.0472149	-0.843503	0.292485	0.0730328	0.150487	-0.0971306	-0.0173298	-0.0947835	0.649241	-0.0999471	-0.404598	0.240849	-0.13351	-0.58016	-0.0560567	0.305394	-0.0971306	0.0859418	0.11176	0.563573	0.331212	-0.364698	-0.13351	-0.340054	0.11176
0.227068	0.536496	-0.146824	0.264672	0.241035	0.229217	0.20558	0.304425	0.453767	0.00788998	0.843776	0.13467	0.288309	0.323765	0.181943	1.06833	0.0283036	0.501041	0.291532	-0.237074	0.241035	-0.5508	-0.302613	0.0164852	-0.391788	-0.278976	-0.623859	-0.125336	0.170125	-0.00715167	-0.716258	-0.0436814	-0.184428	-0.5508	-0.71153	-0.349886	-0.408978	-0.787168	-0.087517	-0.208065	0.158306	0.227068	0.276491	-0.39716	0.749228	0.0992143	0.20558	-0.5508	-0.5508	-0.314431
-0.113335	-0.438912	0.291828	0.161597	0.131451	0.41	-0.518497	-0.200155	-0.253212	-0.142275	0.264094	-0.425647	-0.584818	-0.332798	-0.226684	-0.0011914	-0.12057	-0.0144556	0.250829	-0.319533	0.0168962	-0.253212	-0.0675126	-0.160362	0.147127	-0.279741	-0.319533	-0.253212	0.197772	0.224301	-0.0409841	0.0120728	-0.319533	-0.279741	-0.0569012	0.237565	0.0518656	-0.306269	-0.171215	-0.107305	-0.412383	-0.214625	-0.0409841	-0.332798	0.383472	0.264094	-0.147098	-0.113335	-0.213419	0.0651298
-0.100951	-0.270069	-0.218033	0.562511	-0.348123	0.200425	-0.944372	-0.503148	-0.0499991	-0.205024	-0.431598	-0.181174	0.0811757	-0.479298	-0.419673	0.200425	-0.276574	-0.348123	-0.336198	-0.907513	0.224275	-0.491223	0.116951	-0.109624	-0.192015	0.0573257	-0.216949	0.105026	-0.371973	0.0215508	0.26005	0.731629	-0.312349	0.562511	0.0525557	-0.0142241	-0.181174	0.0454007	-0.620013	-0.479298	-0.324274	0.0681666	-0.121549	-0.252724	0.438925	-0.395823	-0.192015	0.200425	-0.276574	0.0811757
-0.0889379	-0.339276	-0.214107	-0.245399	-0.327541	-0.227145	-0.729125	-0.292337	-0.298857	-0.104584	-0.0120112	-0.298857	-0.370568	0.0740425	-0.0406957	0.0166734	-0.284514	-0.585702	-0.284514	-0.433153	0.521261	-0.427937	-0.25583	-0.0837226	-0.151522	0.346546	0.0166734	0.0597002	0.475626	-0.055038	-0.872548	-0.298857	-0.212803	-0.245399	0.145754	0.0166734	-0.155434	-0.198461	-0.542675	-0.284514	-0.198461	-0.307984	-0.0837226	-0.327541	0.432599	-0.0980648	-0.284514	-0.25583	-0.0732918	0.102727
-0.238154	-0.287078	-0.600398	-0.0695234	-0.40158	0.342685	-0.458831	-0.175698	-0.115324	-0.363066	-0.252727	-0.41303	0.193832	-0.264177	-0.149675	0.365585	0.228183	0.262533	-0.313101	-0.238154	0.331235	-0.470281	0.0564291	0.11368	0.0616337	-0.138225	-0.218376	-0.642035	0.377036	0.308334	-0.218376	0.182382	0.445737	-0.252727	-0.220666	-0.0580732	-0.367229	-0.229827	-0.37181	-0.40158	0.892296	-0.363066	-0.115324	-0.367229	0.193832	-0.0924239	-0.115324	-0.516082	-0.40158	-0.435931
-0.186411	-0.339139	-0.141344	0.0464358	-0.201434	-0.160122	-0.270286	-0.667128	-0.242745	-0.471837	-0.36668	-0.35291	-0.146352	0.0188947	0.252994	0.0877474	-0.435533	0.211682	-0.407992	-0.30659	-0.096277	-0.807337	-0.339139	-0.449303	0.0326652	-0.228975	-0.077499	-0.476844	0.280535	0.0464358	-0.187663	-0.242745	-0.559467	0.053947	-0.118811	-0.683402	-0.394221	-0.284057	-0.333631	-0.077499	-0.518156	-0.246501	-0.0912695	-0.242745	-0.111299	-0.173893	-0.411747	0.225453	-0.573238	-0.0499579
0.196996	-0.236359	-0.2538	0.132597	0.0292894	-0.192084	-0.679105	-0.0606016	-0.0297435	-0.2699	0.162113	0.0440476	-0.177326	0.0292894	0.265421	-0.236359	0.0440476	-0.0149853	0.00379792	-0.430899	0.0198978	-0.693863	-0.0445017	0.162113	-0.0767015	-0.147809	-0.383941	0.309696	-0.0297435	0.368728	-0.192084	0.229196	-0.2216	-0.0149853	-0.20389	-0.177326	-0.118293	-0.162567	-0.628927	-0.177326	-0.0297435	-0.366499	-0.0445017	-0.31015	0.531069	-0.516765	-0.413457	0.132597	-0.236359	-0.383941
-0.254725	-0.50015	0.181587	-0.326307	-0.188823	0.0361495	0.236125	0.0452393	0.549724	-0.132012	0.848552	0.423603	0.798558	0.223627	0.048648	0.248624	0.373609	0.023651	-0.326307	0.386107	-0.176325	-0.726259	-0.626271	-0.188823	-0.350168	-0.426295	-0.138829	-0.788751	-0.188823	-0.101334	-0.626271	0.386107	-0.526283	-0.826247	-0.573777	-0.638769	-0.338805	-0.426295	-0.873741	-0.338805	-0.313808	0.113413	-0.00134599	-0.588775	0.348612	-0.426295	-0.132012	-0.451292	-0.201322	-0.0888355
-0.335063	-0.3456	0.0864098	-0.229695	-0.409992	0.0922636	-0.513019	0.0442625	0.0175692	-0.447456	0.414222	-0.216817	-0.242573	0.105142	0.00211518	0.156655	0.0922636	-0.306965	-0.180523	-0.447456	0.543006	0.0665069	-0.0236415	-0.319843	0.156655	-0.435749	-0.435749	-0.203938	-0.0107632	0.246804	-0.513019	-0.165303	-0.139547	-0.0236415	-0.554229	-0.0880332	-0.384235	0.00211518	-0.368781	0.0536286	0.105142	-0.335063	-0.57741	0.0793853	-0.397114	0.143777	0.143777	0.182412	-0.216817	0.0922636
-0.262852	-0.138307	-0.109093	0.183048	-0.493489	-0.0283702	-0.33845	-0.0322142	0.413685	0.259927	-0.0988428	-0.211599	0.0561969	0.380371	-0.0847483	0.183048	0.549505	0.140764	-0.211599	0.0754167	0.106168	-0.239788	-0.225694	0.112575	0.152296	-0.282072	-0.0847483	-0.253883	0.281709	-0.253883	-0.33845	-0.141126	-0.0706538	0.398309	-0.59497	-0.197504	-0.0283702	-0.225694	-0.189048	-0.0424647	-0.211599	0.0139134	0.197142	0.112575	0.239426	-0.141126	-0.127032	-0.324355	-0.201348	0.0139134
-0.174472	-0.0515868	-0.317178	-0.0793351	-0.196935	0.660619	-0.458562	-0.190328	-0.371353	-0.428171	-0.196935	-0.1824	-0.63298	0.0356221	-0.473097	-0.0951913	0.471667	0.282714	-0.21147	-0.222041	-0.111047	-0.589375	-0.109726	0.00655248	-0.206184	0.0937614	0.0210873	-0.298679	0.587945	0.00655248	-0.570876	0.0158019	-0.342283	-0.0951913	-0.304493	-0.226005	0.137366	-0.778328	-0.287051	-0.00798234	0.355388	0.0633704	0.0210873	-0.0806564	0.00655248	-0.356818	-0.138796	-5.42555e-05	-0.1824	0.326318
-0.657752	-0.0482222	-0.394764	0.072314	-0.374674	-0.550456	-0.789017	-0.136113	-0.337007	-0.233136	0.202895	-0.589265	-0.362119	-0.249116	-0.0733339	-0.123557	0.479124	-0.23656	-0.148669	0.177783	0.0545075	-0.864353	0.102448	0.0396687	0.014557	-0.0482222	-0.362119	-0.512789	-0.374674	-0.362119	0.0522246	-0.0356664	-0.38723	-0.178346	-0.329017	0.102448	-0.475121	-0.286783	-0.709497	-0.198892	-0.173781	-0.356411	-0.136113	-0.249116	0.014557	-0.111001	-0.424898	-0.329017	-0.186337	0.177783
-0.674637	-0.140248	-0.378253	-0.337837	-0.140248	0.847699	-0.486029	-0.257005	-0.498378	-0.230061	-0.251392	-0.436632	0.168485	0.106739	-0.0538025	0.106739	-0.0661518	-0.300789	-0.162701	-0.351309	-0.189645	-0.411933	-0.214344	-0.695968	-0.0414532	-0.535426	-0.127899	-0.535426	0.217883	-0.337837	-0.164946	0.254931	-0.300789	0.205533	-0.234103	-0.399584	-0.560125	0.106739	0.0178236	-0.337837	0.217883	-0.486029	0.00794414	-0.189645	-0.0538025	-0.313138	-0.214344	-0.164946	-0.337837	-0.300789
0.18873	0.520926	-0.491481	0.0344963	0.106999	0.208504	-0.0960092	-0.712945	-0.270017	-0.111828	0.208504	0.324509	0.150501	0.0199957	-0.35702	-0.183013	0.0054951	0.150501	0.0199957	-0.458525	0.299462	-0.139511	0.048997	0.1215	-0.301654	-0.328019	0.1215	-0.705035	0.469515	0.252006	-0.603531	0.527517	0.136001	-0.0235061	-0.391822	-0.284517	0.281007	0.106999	-0.235215	-0.284517	-0.067008	-0.380749	-0.415023	-0.0815086	-0.0235061	-0.270017	-0.168512	-0.444024	0.179503	-0.429523
-0.254521	0.283462	-0.30199	-0.0264055	-0.374512	-0.113432	-0.403521	0.156878	-0.523512	-0.00135239	0.698816	-0.360007	-0.0409099	0.0316122	-0.0699188	0.0751255	-0.0264055	0.118639	0.0619397	-0.0119011	0.141055	-0.345503	0.0461166	0.379719	0.0144706	0.00260336	-0.0699188	-0.0554144	0.0171078	0.292692	-0.635592	0.0461166	-0.316494	-0.316494	-0.841554	-0.360007	-0.418025	-0.360007	-0.180152	-0.374512	0.336205	-0.396928	0.00260336	-0.345503	-0.0699188	-0.476043	0.147648	0.0461166	-0.534061	-0.258476
-0.358012	-0.206757	-0.0218897	-0.287987	0.230202	0.300228	-0.582094	0.230202	0.146172	-0.159394	0.370253	0.272218	0.0621409	0.258213	0.146172	0.60834	-0.231966	0.468289	-0.159394	-0.315997	0.188187	-0.414033	0.258213	0.00612049	0.451738	-0.358012	-0.119926	0.0341307	0.188187	-0.0218897	-0.315997	0.436459	0.0481358	-0.159394	-0.251064	0.0201256	-0.456048	-0.00788463	-0.290788	0.176728	-0.0919153	0.0545018	-0.330002	-0.203956	0.328238	0.0901512	0.222563	-0.175946	-0.133931	-0.0639051
-0.480524	-0.345523	-0.219675	-0.446202	-0.458787	0.183041	-0.811163	-0.358108	-0.332938	-0.164759	-0.018317	-0.471372	0.25855	0.0446073	0.107532	-0.332938	-0.219675	-0.383278	-0.118996	-0.205946	-0.164759	-0.64756	-0.332938	-0.0686564	-0.144166	-0.433617	0.245965	-0.307769	0.183041	-0.521711	-0.584635	-0.0938261	-0.0434867	0.370669	-0.174369	-0.672729	-0.307769	-0.332938	-0.823748	-0.584635	-0.320354	-0.315777	-0.534296	-0.15675	-0.169335	-0.00573214	-0.507982	-0.123572	-0.20709	-0.307769
-0.41269	-0.346537	0.0283316	-0.103975	-0.818185	0.179014	-0.83166	-0.238731	-0.333061	-0.280383	-0.130926	-0.333061	-0.481293	-0.130926	-0.602574	-0.508244	-0.643001	0.340722	-0.548671	-0.265683	-0.0598727	-0.103975	-0.602574	-0.252207	-0.383288	-0.535196	0.09816	0.111636	0.394624	0.111636	-0.0770235	0.292944	-0.21178	0.219441	0.0430323	-0.00964525	-0.589098	0.09816	-0.346537	-0.400439	-0.238731	0.0871345	0.165538	0.057733	0.435051	-0.11745	0.0712087	-0.30611	0.0724337	-0.319585
0.276421	0.0149175	-0.186814	-0.2167	-0.245341	0.234082	-0.43711	-0.0971554	-0.351187	-0.141985	-0.108363	-0.327527	-0.135758	-0.12206	-0.135758	-0.0398737	-0.176852	-0.0946649	-0.368621	-0.43711	-0.00749711	-0.834346	-0.669972	0.192989	-0.0822123	-0.108363	-0.505599	-0.0809671	-0.0535715	-0.0946649	-0.43711	-0.190549	-0.68367	-0.491901	-0.0837067	-0.505599	-0.231643	-0.135758	-0.445328	-0.590276	-0.204247	-0.0672693	-0.0124781	-0.217945	-0.204247	-0.0261759	-0.505599	-0.231643	-0.127041	-0.43711
-0.533288	0.0119314	-0.12607	-0.465418	-0.137382	0.148802	0.335443	-0.0627251	-0.383975	-0.424696	-0.112496	-0.0253969	-0.162267	0.173687	0.285672	-0.31158	-0.348909	0.447428	-0.560435	-0.451844	0.0617024	-0.236924	-0.224481	0.360329	0.0639648	-0.137382	-0.261809	-0.149824	-0.000511346	-0.224481	-0.572878	-0.43827	0.0617024	0.397657	-0.302531	0.422542	0.0119314	0.173687	-0.560435	-0.31158	0.0990307	-0.356827	0.161245	0.0368169	-0.361351	-0.212038	-0.383975	-0.436008	-0.324023	-0.274252
-0.170006	0.545683	-0.628781	0.0502065	0.167959	0.285711	0.319354	0.0685575	0.252067	-0.0782505	0.08385	0.689433	-0.101189	-0.0339023	0.201602	0.201602	-0.235763	0.151137	-0.225059	0.30712	-0.218942	-0.000258796	0.319354	-0.000258796	0.215365	0.151137	-0.0231975	-0.387159	-0.000258796	0.36982	0.0502065	-0.00484655	0.319354	-0.0170805	0.0703926	-0.0339023	0.453928	-0.185298	0.312626	0.016563	-0.0843675	0.380524	-0.387159	-0.118011	0.453928	0.268889	0.285711	0.36982	0.0670282	-0.101189
-0.368827	-0.266429	-0.21523	0.0407665	-0.359227	-0.359227	-0.66429	-0.266429	-0.769888	-0.676023	-0.382694	-0.500025	-0.488292	-0.0658985	-0.582157	-0.781621	-0.312295	-0.136297	-0.570424	-0.624823	-0.317628	-0.347494	-0.781621	-0.40616	-0.206696	-0.0776317	-0.0541654	-0.676023	-0.124564	-0.44136	-0.863753	-0.370961	-0.335761	0.232764	-0.380347	-0.0541654	-0.324028	-0.382694	-0.774581	-0.488292	-0.21843	-0.0104327	-0.535225	-0.288829	-0.312295	0.180498	-0.40616	-0.500025	0.0631662	-0.44136
-0.000832735	0.463516	0.614429	0.719875	-0.20592	0.698592	-0.131431	0.231342	0.209092	0.277776	0.92206	-0.0782242	0.0813957	0.326146	0.251657	1.66695	0.528331	-0.110148	0.370646	0.24295	-0.0675829	-0.408105	-0.237844	0.177168	0.0688196	-0.652856	-0.706062	-0.695421	-0.00373491	-0.0143762	-0.408105	0.138472	-0.535801	-0.461312	-0.380438	-0.652856	-0.418747	-0.589008	-0.801834	-0.45067	0.102678	-0.267833	0.294222	-0.652856	0.123961	-0.291051	0.336787	-0.322975	-0.333616	-0.440029
-0.24347	-0.498672	-0.229292	0.157055	-0.102872	0.157055	-0.713703	0.196045	0.42998	0.0684437	0.209041	0.287019	0.728897	0.196045	0.0660807	0.806875	0.624926	-0.0118976	-0.17258	0.167689	0.0660807	-0.258829	-0.0638832	0.0790771	0.0117322	-0.3628	-0.401789	-0.232836	0.0530843	-0.102872	-0.21984	-0.947638	-0.0378904	-0.323811	-0.427782	-0.245833	-0.648721	-0.427782	-0.443378	-0.388793	0.494962	-0.300181	-0.0378904	-0.986627	0.0270915	-0.531753	0.209041	-0.154858	-0.0118976	-0.258829
-0.252301	-0.173964	-0.39592	0.0773685	0.364605	0.304764	-0.150027	-0.0434016	0.209019	0.348285	0.580033	0.53216	0.0773685	0.556097	0.173114	0.161146	0.0773685	0.53216	0.204667	0.387454	0.173114	-0.497106	-0.652692	-0.0303454	0.204667	0.0294956	-0.408976	-0.00640898	-0.161996	-0.1979	-0.580883	-0.121739	-0.0303454	-0.413328	-0.331944	-0.257741	-0.293646	-0.161996	-0.389392	-0.173964	0.101305	-0.0434016	0.0414639	-0.341519	0.113273	-0.425296	0.101305	0.0534321	-0.40136	0.113273
0.197097	0.219067	-0.231321	-0.203859	0.294589	0.536261	-0.430426	0.213574	-0.31371	-0.0500677	0.203962	-0.203859	-0.30959	0.0680219	-0.188754	-0.128336	0.249276	0.113335	0.0158428	-0.462008	0.0529174	-0.188754	-0.838247	0.309694	0.0323204	-0.279381	-0.339799	0.0680219	0.490947	0.385216	-0.113232	0.427783	-0.641889	-0.158545	-0.246151	-0.823143	-0.551262	0.0680219	0.0982309	-0.00750051	0.188858	-0.00063484	-0.324695	0.158649	-0.0679184	-0.00750051	-0.396098	-0.188754	-0.0995005	0.0680219
0.278532	-0.324877	0.168821	0.107871	-0.246657	-0.291354	-0.0455211	-0.0140301	-0.270021	-0.0871705	0.200312	0.0997439	0.0438727	-0.224309	-0.671278	-0.391922	-0.738323	0.166789	-0.57071	-0.135931	-0.123741	0.345577	-0.458967	-0.224309	0.315102	0.0773954	0.345577	-0.637755	-0.134915	-0.235483	-0.0455211	0.217581	0.356751	-0.0627903	-0.0432862	0.245009	-0.190786	-0.347225	-0.0566953	-0.306592	-0.0343469	-0.221261	-0.503664	0.055047	0.479668	0.110918	-0.0566953	0.345577	-0.615407	-0.101392
-0.52246	0.0342186	0.171417	-0.285911	-0.306937	-0.147924	-0.480406	0.266036	-0.191291	-0.0809018	-0.321393	-0.552685	0.199014	0.141191	-0.00336641	-0.104557	-0.147924	0.184558	-0.53823	-0.222831	0.360656	-0.393672	-0.393672	-0.133468	-0.49092	-0.220203	-0.220203	-0.393672	0.199014	0.0833681	-0.143982	-0.278026	-0.321393	0.313346	-0.260679	-0.104557	-0.465951	-0.393672	-0.607617	-0.205747	-0.422583	-0.41207	-0.090101	0.0400009	-0.147924	-0.26357	-0.0178222	-0.205747	-0.509318	-0.63942
-0.194924	-0.0153147	-0.310979	0.106267	0.68378	0.243046	-0.516839	-0.692303	-0.0609078	0.236138	-0.24328	-0.760002	0.15186	-0.106501	0.227849	-0.0305124	-0.121699	0.531803	0.335614	-0.0954481	0.551145	0.0606738	-0.547234	-0.273676	0.219559	0.364628	-0.288873	0.243046	0.136662	0.440616	-0.212885	0.00402782	-0.0761055	0.0910692	-0.629302	0.319035	-0.258478	0.0150807	-0.483404	-0.395257	0.379826	-0.277821	0.0150807	-0.212885	0.0302784	-0.000117005	0.0606738	-0.182489	-0.167292	-0.24328
-0.172103	-0.188682	0.17606	0.826791	-0.0242719	0.507643	-0.389013	0.0268472	0.408168	0.524222	0.294877	-0.556186	0.46205	0.0973086	-0.449803	-0.252235	0.370865	0.188494	-0.205261	0.010268	0.0434263	-0.510594	-0.571384	-0.373816	-0.0892069	-0.0850621	-0.768952	0.264482	-0.237038	0.370865	-0.191445	-0.00907433	-0.632174	-0.191445	-0.586581	-0.465001	-0.00907433	-0.252235	-0.878375	0.173296	-0.176247	-0.0394694	-0.115457	-0.449803	0.082111	-0.16105	-0.0242719	0.0669135	-0.176247	0.325272
-0.256586	-0.0600521	0.0943676	0.235919	-0.0471838	0.184446	-0.240208	-0.523311	-0.284663	-0.214472	0.776388	0.570495	0.853598	1.34259	0.313129	0.416075	0.0428944	0.506153	0.375131	0.417245	-0.317418	-0.690599	-0.175867	0.184446	-0.38293	-0.523311	-0.742072	0.120104	-0.214472	-0.137262	-0.240208	0.122444	-0.420365	-0.22734	-0.507869	-0.394628	-0.561916	-0.30455	-0.27624	-0.124394	0.145841	-0.537349	0.158709	-0.356023	-0.214472	-0.420365	0.145841	-0.420365	-0.265945	-0.394628
0.0712948	-0.0313338	-0.343993	-0.136349	0.113062	-0.372633	-0.412014	-0.0146268	-0.188857	0.0999354	0.0736815	-0.517029	0.191824	0.152443	0.178697	0.349347	-0.201984	0.50687	0.0426543	-0.438268	-0.00507993	-0.648299	0.0211739	0.178697	-0.157829	-0.0838414	-0.136349	-0.425141	-0.333253	0.178697	0.152443	0.271779	-0.0575876	-0.267618	-0.545909	-0.0444607	-0.17573	0.126189	-0.199358	-0.215111	0.3756	-0.000306513	0.244331	-0.359507	0.0999354	-0.517029	-0.0575876	-0.188857	0.028334	-0.17573
-0.215589	-0.0400549	-0.120461	-0.438687	-0.089884	0.657552	-0.314115	-0.0796917	-0.351487	-0.324307	0.0346887	-0.264286	-0.301658	-0.276743	-0.276743	-0.0026831	-0.089884	-0.102341	-0.0774267	-0.0389224	-0.0253327	-0.488517	-0.127256	-0.314115	0.164924	-0.0525122	0.0596032	-0.239371	0.0845178	-0.0649694	0.0346887	0.246462	-0.276743	0.582808	-0.0824096	-0.189542	-0.687833	-0.42623	-0.530871	-0.239371	-0.089884	0.0562058	-0.089884	-0.189542	-0.0026831	-0.42623	-0.164628	-0.139713	0.171719	-0.363944
-0.283143	0.0609615	-0.334758	0.0609615	-0.399278	0.294666	-0.478135	-0.351964	0.0107796	0.0265511	0.657409	-0.178478	-0.0523062	-0.0680776	0.105408	0.326209	0.468152	0.278894	-0.083849	-0.334758	0.387861	0.168494	-0.730478	-0.115392	-0.162706	0.105408	-0.825107	-0.241563	0.168494	0.12118	-0.0680776	-0.162706	-0.493907	-0.0523062	-0.257335	-0.399278	-0.446592	-0.146935	-0.200558	-0.225792	-0.0996205	0.0437563	0.0265511	-0.131163	0.058094	-0.430821	0.0265511	-0.541221	0.00934586	-0.336192
-0.774166	-0.513925	-0.644046	-0.0628397	-0.29272	-0.197298	-0.761877	-0.392479	-0.586937	-0.557298	-0.133683	-0.229105	-0.308623	-0.451756	-0.475612	-0.404045	-0.332479	-0.706214	-0.507419	-0.496575	-0.591997	-0.515371	-0.221153	-0.777781	-0.372238	-0.38019	1.3374	-0.324527	-0.714166	-0.634648	-0.284768	0.466318	-0.626696	1.15162	0.56174	-0.20525	0.311619	-0.324527	-0.836624	-0.849347	0.0253532	-0.0628397	-0.388142	-0.125731	-0.523322	-0.55513	-0.706214	-0.602841	-0.90501	-0.29272
-0.109165	-0.316398	-0.165683	0.143596	0.0745187	-0.339947	-0.875299	0.493694	0.178135	0.116907	0.178135	-0.305408	0.160866	-0.080906	0.109058	-0.27087	0.126327	0.350829	-0.203362	0.286462	0.0227105	-0.512641	-0.184523	-0.2536	-0.146844	-0.0981754	-0.0981754	-0.0118284	1.00707	0.178135	-0.702605	0.0415498	-0.0118284	-0.0463672	0.0848804	-0.0981754	-0.0981754	-0.201792	-0.184523	0.264482	-0.219061	0.0227105	-0.339947	0.109058	0.229943	-0.115445	0.286462	-0.460833	-0.219061	-0.149984
0.0455123	0.185842	-0.0881354	0.188905	0.0663947	0.0970223	-0.178626	-0.271901	-0.331764	-0.255195	-0.0101742	0.219533	0.0970223	-0.117371	-0.102057	-0.102057	0.0357672	0.709574	-0.408333	0.112336	0.0288063	-0.301136	-0.224567	-0.163312	-0.0881354	0.158278	-0.19394	-0.454274	0.12765	0.433926	-0.154959	-0.0561156	-0.0561156	-0.393019	-0.181689	-0.592098	0.173591	0.0357672	0.130713	-0.0714294	-0.147998	0.379631	0.25016	-0.147998	0.311415	-0.806492	0.188905	-0.255195	0.0510809	-0.0408018
-0.0467239	0.412697	0.0121762	-0.429575	-0.159616	-0.240603	0.110343	0.203602	-0.240603	-0.0319989	-0.20011	-0.227105	0.0158575	0.0968451	0.110343	0.177833	-0.146118	-0.119122	-0.13262	-0.0614489	-0.105624	-0.213608	-0.537558	0.0158575	-0.0467239	-0.281097	-0.0381343	-0.173114	-0.618546	0.137339	-0.0651302	-0.119122	-0.0381343	-0.294595	-0.413377	0.0293554	-0.173114	-0.429575	-0.672538	-0.0786281	-0.0786281	-0.782975	0.0293554	0.191331	0.501783	0.299314	-0.149799	0.123841	-0.0319989	0.0698492
0.207482	-0.175778	-0.02837	0.0821857	-0.255623	-0.282648	-0.485333	0.0748154	-0.1205	0.222223	0.298384	-0.417772	0.244334	0.609168	-0.728556	-0.0394255	0.055161	-0.0664503	-0.458309	-0.29616	-0.0578515	-0.674507	-0.728556	-0.188062	0.178001	-0.377235	-0.485333	-0.539383	-0.174549	-0.404259	-0.441111	0.119038	-0.188062	0.62268	-0.209681	0.122723	-0.201574	-0.431284	-0.177252	0.0158523	-0.215086	0.0305931	-0.093475	-0.363722	0.0281363	-0.228599	-0.0431107	0.122723	-0.093475	-0.106987
-0.514677	-0.0965426	-0.554898	-0.170282	-0.520543	-0.308543	-0.373064	-0.202962	-0.502108	-0.494566	-0.28089	-0.575847	-0.474456	-0.585064	-0.28089	-0.216369	-0.308543	-0.456021	-0.192906	-0.514677	0.0484219	-0.0688904	-0.456021	-0.114977	-0.263294	-0.151847	0.253718	-0.640369	-0.0688904	0.00484877	-0.465238	0.640849	0.0232836	-0.0412382	-0.78416	-0.225586	-0.391499	-0.677238	-0.27536	-0.649586	0.0140662	-0.61523	-0.308543	0.0601531	0.0601531	-0.419151	-0.28089	-0.409934	-0.49289	-0.456021
0.202679	-0.539014	-0.334698	0.0459441	-0.261929	-0.308109	-0.585195	-0.284319	0.138306	-0.183561	0.0613377	-0.107992	-0.277322	0.0305504	0.261455	0.215274	0.0151568	-0.000236825	-0.23394	-0.418664	0.677083	-0.231141	-0.877674	0.553934	0.169093	0.215274	-0.385078	0.092125	-0.400471	-0.231141	-0.277322	-0.200354	-0.215748	-0.462046	-0.366605	0.0459441	-0.138779	-0.338897	-0.551329	0.0305504	0.292242	0.169093	-0.18496	0.0459441	0.507753	-0.107992	0.107519	-0.246535	0.122912	-0.123386
-0.0839206	0.181655	0.124746	0.361867	0.240145	0.1532	-0.45541	-0.178769	-0.055466	0.0298975	-0.316299	-0.403243	-0.281521	-0.0728549	-0.177188	-0.177188	-0.0902438	-0.00329943	0.0109278	-0.254648	0.636927	-0.229355	-0.00329943	-0.211966	0.0678369	-0.246744	0.0140894	-0.055466	0.222756	-0.00329943	-0.229355	-0.0206883	0.187978	-0.177188	-0.264132	-0.403243	-0.177188	-0.716243	-0.556266	-0.507577	-0.264132	-0.216708	0.187978	-0.055466	0.361867	-0.29891	-0.0206883	-0.0380772	-0.211966	-0.211966
0.0338247	-0.360297	0.418197	-0.400684	-0.0692318	0.604813	0.0226834	-0.0692318	-0.150006	0.451621	-0.145828	-0.344977	-0.0845509	0.0380026	-0.268381	-0.0385934	-0.222424	-0.314339	-0.317124	0.134096	0.206514	-0.344977	-0.421573	-0.115189	-0.150006	0.267791	-0.0998701	-0.0692318	-0.375616	-0.0692318	-0.559446	-0.300412	-0.314339	0.00040097	-0.449148	0.129918	-0.191785	-0.0998701	-0.33885	-0.207105	0.359706	-0.266989	-0.191785	-0.283701	0.160556	-0.467531	0.134096	-0.222424	-0.130509	-0.145828
-0.362653	-0.00832783	-0.325465	-0.0651439	0.150757	0.0598514	-0.40604	0.1208	-0.462856	-0.399842	0.230299	-0.315134	-0.0992335	-0.576488	-0.474219	-0.019691	-0.201502	0.0257618	-0.263483	-0.0651439	-0.226295	-0.417403	-0.72421	-0.269682	-0.486615	-0.0878703	-0.0424174	-0.360587	-0.12196	0.207573	-0.12196	0.319139	0.423474	-0.190139	-1.04692	-0.303771	-0.37195	-0.656031	-0.487855	-0.00832783	0.457564	-0.251087	-0.246955	-0.224229	0.0484882	-0.12196	-0.292408	0.207573	-0.417403	-0.246955
[truncated: 50 more columns]

## Sheet: A5
-0.149954	-0.104346	0.0410301	-0.218366	0.420148	0.473358	-0.298181	0.606382	0.0552826	-0.560428	-0.400799	0.169303	-0.0853426	-0.241171	-0.51482	-0.098645	-0.0587378	-0.195562	-0.0131296	0.579777	-0.309583	-0.241171	-0.104346	-0.149954	-0.0815419	0.214911	0.0324786	-0.577531	-0.400799	-0.241171	-0.165157	0.393543	0.360287	-0.263975	0.192107	-0.469211	0.237715	0.180705	-0.172758	-0.0815419	0.473358	-0.149954	-0.241171	0.169303	0.0324786	-0.397949	-0.032133	-0.0131296	0.169303	-0.0587378
0.350411	0.0221296	-0.463812	0.333133	0.298577	0.537012	-0.357985	0.145955	0.661413	0.540468	-0.23704	-0.668988	-0.257197	0.0394076	-0.176567	-0.645231	-0.098816	0.0221296	-0.23704	-0.599876	0.0394076	-0.65171	-0.15065	1.05881	-0.548042	0.350411	-0.65171	0.60958	-0.0642601	-0.202484	-0.297512	-0.081538	0.0804427	-0.599876	-0.65171	0.333133	0.0566855	-0.458773	0.143075	-0.0469821	0.569264	-0.0469821	-0.306151	-0.357985	-0.807212	0.397925	-0.530765	0.644136	-0.288873	-0.357985
-0.67491	0.0220683	-0.647872	0.190305	0.214338	0.410614	0.859244	-0.346449	-0.48264	0.28644	-0.0259992	-0.819113	-0.150174	-0.218269	0.270417	-0.206252	0.28644	-0.00196546	-0.194235	0.15826	-0.00196546	1.00745	-0.338438	0.118203	0.622912	-0.650877	-0.050033	-0.0169865	-0.050033	0.382574	-0.458607	-0.314404	-0.0800751	0.478709	0.382574	-0.602809	-0.314404	-0.178213	0.118203	-0.362472	-0.31841	0.0941695	0.118203	0.382574	0.262406	-0.479636	0.190305	-0.29037	-0.67491	-0.530708
0.282002	0.909284	0.861825	0.215972	0.54612	1.18441	0.394802	0.972562	0.810239	0.496598	-0.394802	-0.262743	-0.587389	0.182957	-0.202216	-0.597018	-0.378295	-0.625906	0.381046	-0.259992	-0.559877	-0.27925	-0.642414	0.16645	-0.328773	-0.180206	-0.295758	-0.0914786	-0.543369	-0.0151318	-0.43332	0.463583	-0.543369	0.149942	-0.0811615	-0.592891	0.133435	-0.27925	-0.708443	-0.394802	-0.645165	-0.510354	-0.394802	-0.510354	-0.147191	-0.611462	-0.548872	-0.427817	-0.147191	-0.130684
0.131139	0.191241	0.058516	-0.0491664	0.29141	0.859038	0.274715	0.134478	-0.129302	-0.26954	-0.529981	0.0109354	-0.33298	0.0910711	0.485072	0.356521	-0.0892342	-0.249506	-0.0291324	-0.449845	-0.129302	-0.209438	-0.429811	-0.229472	-0.149336	0.271376	-0.0491664	-0.0817215	-0.229472	0.351512	-0.0291324	0.111105	0.146164	-0.0291324	-0.26954	-0.449845	-0.149336	0.321461	-0.489913	0.0710372	-0.356353	-0.0291324	0.411614	-0.550015	-0.0692003	0.251343	-0.790422	0.131139	-0.16937	0.231309
0.132663	-0.831614	0.567926	-0.0816209	-0.00126455	-0.728936	-0.0414427	-0.260191	0.159448	0.534445	-0.456617	-0.0816209	0.208555	0.186234	-0.61733	0.333554	0.159448	-0.0548355	-0.02805	-0.697686	-0.161977	-0.91197	-0.108406	0.132663	-0.135192	-0.456617	0.400517	-0.557063	-0.269119	-0.563759	-0.166442	0.373732	-0.0414427	0.0255209	0.507659	0.641586	0.239805	-0.0414427	-0.269119	0.56123	-0.228941	0.641586	0.0523064	-0.563759	0.105877	-0.533626	-0.831614	-0.161977	-0.483403	0.239805
-0.20827	-0.0329933	-0.357255	-0.444894	0.974848	-0.75601	0.123295	0.378907	-0.304672	-0.0855763	-0.225798	-0.0592848	0.245989	-0.339728	-0.0329933	0.248545	0.370143	-0.295908	-0.120632	-0.0811944	-0.567587	0.282505	0.291269	-0.865558	-1.00578	0.615531	-0.244786	-0.180883	-0.0943401	-0.155687	-0.541296	0.43149	-0.0658577	0.352616	-0.295908	0.396435	-0.234562	0.879906	0.13352	0.501601	-0.0811944	0.711933	0.335088	-0.234562	0.264977	0.417249	0.229922	0.931029	0.308796	0.764516
-0.000438519	-0.153262	0.231981	0.228797	-0.306086	0.551425	-0.0726053	-0.0428896	0.313699	0.254268	-0.229674	0.432562	-0.310331	-0.153262	-0.399478	0.365702	0.941975	0.152385	-0.407969	-0.488626	-0.280615	0.35615	0.0759734	0.33068	-0.357027	-0.204204	-0.433439	-0.169181	-0.255145	0.407091	-0.221184	0.407091	0.677717	-0.357027	0.279738	-0.713616	0.101444	-0.993793	-0.509851	0.407091	-0.369763	-0.255145	-0.968322	-0.204204	-0.000438519	0.543996	-0.48438	-0.637204	-0.357027	-0.433439
0.0455436	-0.0769251	-0.60354	-0.248381	0.682381	0.682381	0.482349	0.0822842	0.363962	-0.00344388	-0.713762	-0.223887	0.139436	0.143519	0.0537082	0.210876	0.192506	0.486431	-0.0524313	0.196588	-0.1749	-0.395344	-0.787243	0.461937	-0.444331	0.535418	0.217	-0.303492	-0.297369	0.0700373	-0.289204	0.143519	-0.474948	0.265987	0.241493	-0.37085	-0.297369	-0.546388	-0.0524313	0.290481	0.168012	-0.738256	-0.0279376	0.168012	-0.0279376	0.168012	-0.983193	-0.321862	-0.37085	-0.00344388
0.410037	0.203253	-0.0939983	0.36868	-0.293027	0.816711	-0.5584	0.430715	0.637499	0.36868	-0.375741	-0.293027	-0.413651	0.0998613	0.117093	-0.021624	-0.541168	-0.210314	0.0171479	-0.413651	0.513428	-0.0448872	0.306645	-0.0862439	0.161896	0.0585046	-0.272349	-0.293027	-0.872021	-0.685916	-0.654899	-0.417098	0.774493	-0.603203	-0.0862439	-0.520489	-0.0242088	-0.0276552	0.0171479	0.926996	-0.365402	0.079183	-0.520489	0.0378263	-0.148279	-0.401589	-1.12016	-0.272349	-0.148279	0.0998613
-0.160889	-0.887047	0.0439914	-0.326868	0.191816	0.146864	0.00163221	0.171069	0.413122	0.39929	-0.555089	-0.409857	0.21948	0.295553	0.364711	0.334455	0.274806	0.48228	0.440785	-0.918168	-0.451352	-0.0156573	0.420038	-0.617331	-0.181636	-0.617331	0.191816	0.152915	0.150322	-0.285373	-0.0709836	-0.0364046	-0.79109	-0.326868	-0.347615	0.171069	0.586017	-0.216215	0.150322	0.0673322	0.388917	-0.617331	0.129574	-0.492847	-0.0156573	0.243685	-0.140142	0.191816	-0.243878	0.212564
0.265018	0.211723	0.289444	0.140664	-0.463341	-0.20279	-0.20279	0.336077	0.122899	0.300547	-0.0547494	-0.0725142	-0.327144	-0.125809	-1.09399	-0.125809	-0.285692	-0.374516	0.513725	0.211723	-0.676519	0.780198	0.993376	-0.0725142	-0.214633	0.993376	-0.836402	-0.689842	0.105134	-0.232398	-0.679479	0.442666	0.802404	-0.392281	0.371607	-0.108044	-0.00145488	0.00446673	-0.463341	0.513725	-0.445576	0.247253	0.247253	0.371607	-0.125809	0.304989	-0.108044	0.0340748	0.0518396	-0.0577102
0.171334	0.0205242	-0.501924	-0.324184	0.128246	0.189288	-0.0369271	-0.615032	0.085157	0.386777	-0.281096	0.128246	-0.0117922	0.279055	-0.564762	0.761108	0.365233	-0.0656528	-0.15183	-0.137467	0.3006	-0.0441086	-0.281096	-0.0441086	-0.690437	0.322144	0.3006	0.0636128	-0.259551	-0.00102003	0.0887478	0.214423	-0.0306434	-0.259551	-0.496538	0.106701	0.085157	0.415502	-0.60426	-0.0225643	0.289828	0.214423	-0.259551	-0.647348	-0.216463	0.0636128	0.429865	0.0420685	0.0420685	-0.0225643
-0.1007	0.103032	0.130196	0.211689	0.388256	-1.08767	-0.311222	1.05152	-0.42667	-0.222939	-0.318013	0.0351214	0.0215393	0.442584	0.170942	0.318648	0.374674	-0.114282	0.0215393	-0.0576896	-0.16861	-0.437989	-0.16861	-0.517217	-0.521745	0.469749	-0.182192	-0.16861	-0.643984	-0.61682	-0.485526	-0.521745	0.130196	-0.467416	-0.331595	-0.0463712	-0.494581	1.19413	0.130196	0.429002	0.148306	0.401838	0.361092	0.252435	0.320346	0.413723	-0.0327891	0.510495	0.388256	-0.304431
0.0245697	-0.145298	0.15004	0.0863399	-0.176183	-0.232806	-0.430986	-0.160741	-0.145298	0.178995	-0.469592	-0.0217579	0.397765	-0.299724	-0.268839	0.0149181	0.395191	0.0554548	0.534174	-0.647181	-0.346052	0.14811	0.240765	-0.176183	0.0245697	-0.376937	0.642272	-0.0391308	-0.222511	-0.608575	-0.286855	0.904795	-0.0391308	0.0245697	0.379748	-0.670345	0.3257	-0.250822	0.0708974	0.626829	0.109504	0.426076	0.256208	-0.114413	0.343716	-0.201278	-0.299724	0.14811	0.0863399	-0.0706594
-0.411554	-0.537309	-0.0395284	-0.0133294	0.636405	-0.10555	1.5132	-0.160044	-0.285799	-0.369635	-0.118125	-0.285799	0.290579	0.280099	0.175303	-0.369635	1.09751	-0.411554	0.175303	0.143864	-0.327717	-0.348676	-0.327717	-0.914574	-0.432513	0.175303	-0.201962	0.2539	0.280099	-0.600186	-0.271826	0.594487	-0.534689	-0.348676	-0.49539	0.238181	0.0914664	0.339483	-0.0552478	-0.160044	0.877435	-0.453472	0.0914664	-0.076207	0.51065	-0.49801	-0.0971661	0.468732	-0.432513	0.0495481
0.142455	-0.660682	-0.285021	0.064732	0.064732	0.228814	0.410167	-0.194345	-0.0907139	0.19427	-0.945666	-0.297975	1.07513	-0.0388986	0.349716	0.0323475	-0.0129909	0.375624	0.0388244	0.259039	-0.68659	-0.0388986	-0.116622	-0.0129909	-0.194345	0.0906397	0.323809	0.621747	-0.738405	-0.24616	-0.345473	-0.142529	-0.375698	-0.660682	-0.116622	0.660608	-0.168437	0.319491	-0.323883	-0.272067	-0.798856	0.297901	0.0388244	0.427439	-0.0907139	-0.0809985	0.19427	0.479254	0.142455	0.427439
0.296293	-0.401145	0.102007	-0.241731	0.0770981	0.485598	-0.607056	-0.165345	0.296293	-0.221804	-0.381218	-0.401145	-0.0723529	-0.261658	-0.500779	0.439102	-0.0823163	0.0372445	0.927309	0.0671347	-0.142097	0.0372445	-0.0424627	-0.600413	0.216586	0.296293	-0.162024	-0.00260912	0.176732	-0.12217	-0.374576	0.415854	0.17175	0.0173177	0.654976	-0.759828	-0.0823163	-0.490816	0.176732	-0.500779	0.532094	-0.421072	0.515488	-0.301511	-0.0225359	0.154314	0.156805	0.0372445	0.31622	-0.301511
0.0571603	-0.195472	0.0481377	0.0571603	0.345883	-0.162389	-0.751866	0.0571603	-0.303743	0.273703	-0.0150204	-0.610512	0.111296	0.0932507	-0.339834	0.348139	-0.520286	-0.0150204	0.977465	-0.499233	-0.357879	0.724832	0.309793	0.129341	-0.249608	0.165431	0.165431	-0.0465995	-0.231563	0.616561	-0.751866	-0.0150204	0.30077	-0.159382	-0.105246	0.201522	0.598516	-0.0992313	-0.159382	0.291748	-0.393969	0.4722	0.147386	0.309793	0.526335	-0.0465995	0.201522	0.327838	0.652652	0.291748
-0.186002	-0.0388854	-0.2614	-0.318408	0.770258	-0.154127	-0.583218	0.0788081	0.240637	0.108231	-0.642065	0.402465	0.2578	0.343619	-0.0683088	-0.0683088	-0.141867	0.0935198	0.0788081	-0.274273	-0.421389	-0.428745	0.431889	-0.0854725	0.593717	-0.127156	0.377946	0.0475458	-0.127156	0.35833	-0.617545	-0.274273	0.108231	-0.0535971	-0.156579	0.27006	0.122943	-0.222782	-0.0535971	0.652564	0.000345742	0.299484	0.0199613	0.681988	0.27006	-0.209909	0.314195	0.152367	0.858528	0.843816
0.0548517	0.0812999	0.489925	0.0178241	0.779533	-0.241368	0.314044	-0.167313	-0.0139137	-0.140865	0.271727	-0.204341	0.536209	-0.140865	0.202962	0.212219	-0.426506	-0.0139137	0.557368	0.239989	-0.0773895	0.620844	-0.458244	-0.0773895	-0.172603	0.049562	-0.267817	0.351072	0.144776	-0.585195	-0.0562309	0.557368	-0.17657	-0.36303	0.52563	-0.204341	-0.267817	-0.167313	0.398679	0.0178241	0.128907	-0.0773895	-0.0773895	0.652582	-0.331292	0.26776	-0.204341	0.652582	-0.0139137	-0.0139137
0.0237615	0.334579	-0.143789	-0.345334	-1.21951	0.4738	0.564455	0.224498	-0.325908	0.451136	0.120892	0.742527	-0.0701313	0.00433544	0.428472	0.842086	0.412284	-0.597874	0.256875	-0.296769	0.120892	-0.131647	0.392857	-0.189926	0.276301	-0.772709	0.43171	0.128177	-0.559021	-0.423039	-0.478079	-0.461891	-0.0757972	0.237449	0.101466	-0.0150907	0.256875	-0.0927951	0.00433544	-0.0539429	-0.342097	-0.403613	-0.131647	-0.209352	-0.112221	-0.738713	0.140318	-0.325908	0.120892	0.00433544
-0.176736	-0.143754	-0.40967	-0.209718	0.317991	0.114603	0.518631	-0.154748	0.0871186	0.0541368	-0.127263	-0.127263	-0.481818	-0.44059	-0.275681	-0.0633609	0.1201	0.0706277	2.69268	0.249279	-0.209718	0.653307	-0.325154	-0.110772	-0.819881	0.64781	0.169573	-0.39524	-0.110772	-0.374627	-0.905084	-0.143754	0.22523	-0.539536	0.021155	-0.374627	0.0046641	0.595588	0.0706277	0.928155	-0.0393117	-0.473572	-0.0448086	-0.556027	0.136591	-0.00564272	0.136591	0.202555	-0.819881	0.10361
0.157287	0.887671	0.14207	-0.451367	0.522479	-0.248483	0.177575	-0.207906	0.157287	-0.0861749	0.887671	0.0355559	0.177575	0.887671	-0.0861749	0.14207	0.522479	0.279017	0.0355559	0.0355559	-0.329636	0.400748	0.0355559	-0.451367	-0.451367	1.0094	0.0355559	-0.283987	0.0355559	0.0355559	-0.106463	-0.329636	0.14207	-0.573098	-0.0861749	-0.207906	-0.694829	1.02969	0.522479	0.279017	0.177575	0.522479	0.279017	0.279017	0.157287	-0.0709585	-0.451367	0.64421	0.400748	0.0355559
0.0499332	0.38101	0.200423	-0.491829	0.0499332	0.446222	-0.256062	0.586679	-0.281144	0.290716	1.01307	-0.642318	0.516451	-0.341339	-0.311242	0.121416	-0.401535	0.110129	0.681989	0.0248516	0.200423	-0.0403605	-0.311242	-0.130654	-0.160752	0.0198353	-0.0403605	0.516451	-0.220948	0.471304	-0.361405	-0.311242	-0.352626	0.441206	-0.160752	-0.160752	-0.130654	0.0248516	-0.220948	-0.702514	0.340879	0.38101	-0.461731	0.862576	-0.672416	-0.141941	-0.461731	-0.431633	0.0800311	0.290716
-0.138811	-0.00104326	0.25481	-0.0994485	0.294172	-0.112569	0.897724	-0.296259	0.966608	0.589388	0.136724	0.451621	0.0894895	-0.630837	-0.0404053	-0.347922	1.04205	0.0973619	0.43194	-0.204414	-0.335621	-0.68988	0.136724	-0.414345	0.333534	-0.31594	0.136724	-0.12405	-0.0797674	0.294172	0.277771	-0.729242	-0.279038	-0.827647	-0.158492	0.490983	-0.630837	-0.250336	0.707474	-0.355302	-0.388104	-0.217535	-0.0797674	-0.493069	-0.178173	-0.210154	0.235129	-0.434026	-0.0797674	0.294172
0.41713	0.159965	0.995751	0.239093	0.41713	0.845738	0.0148982	0.891896	0.476476	0.061056	-0.492837	0.140184	-0.123575	-0.0576355	-0.377443	-0.0254899	0.278657	-0.235673	-0.374146	0.268766	-0.393928	-0.136763	-0.393928	-0.393928	-0.0971993	0.0214922	-0.116981	-0.735166	-0.0971993	-0.275236	-0.700547	-0.0180717	0.476476	-0.868693	-0.295018	-0.275236	0.318221	-0.515916	0.496258	0.456694	-0.100496	-0.433492	-0.0378536	0.199529	-0.295018	0.234148	-0.176327	0.00171025	-0.0774174	0.555603
0.38006	-0.243989	-0.382387	-0.243989	0.178754	0.382073	0.844741	0.104941	-0.143336	0.158623	-0.696928	0.0479045	0.46897	0.651823	-0.193663	0.40019	1.17522	0.319668	0.772607	0.328056	-0.405034	-0.195676	-0.0628139	-0.747255	-0.394969	-0.888169	0.0881657	0.0227412	-0.656667	-0.233924	-0.834488	0.00764325	0.390125	-0.0829445	-0.0426833	-0.173532	0.349864	-1.08109	-0.58621	0.0479045	-0.411745	-0.0628139	-0.032618	0.420321	0.329733	-0.690638	-0.545949	-0.163467	-0.233924	0.138492
0.0714024	0.660018	0.153535	-0.435081	1.1665	0.105624	0.456969	0.137565	0.888164	0.235667	-0.33926	-0.0928625	0.217416	0.591574	0.0440249	-0.0261299	0.550508	-0.202372	0.892727	0.0577136	-0.544591	0.304111	-0.0517963	-0.0791738	-0.44877	0.646329	0.105624	0.261334	-0.298194	-0.380326	-1.0602	-0.202372	-0.109973	-0.489836	-0.777299	-0.22975	-0.0107301	0.169505	-0.55828	-0.0381076	-0.352949	-0.12024	0.112469	-0.257127	-0.202372	-0.109973	-0.571968	-0.695167	0.0440249	-0.106551
-0.242139	0.206707	-0.304845	-0.682184	0.206707	0.549943	-0.0661206	0.395927	0.497137	0.101097	0.0482912	0.101097	0.180305	-0.0573197	-0.15853	0.110998	-0.110125	-0.110125	0.285916	0.211108	-0.189333	-0.0573197	0.153902	0.285916	0.391526	0.391526	0.0482912	0.734762	0.259513	-0.558971	-0.220136	0.285916	-0.0276166	-0.0573197	0.127499	-0.110125	0.391526	0.241911	0.206707	0.734762	0.211108	1.078	-0.426958	-0.189333	0.153902	0.1341	-0.321347	-0.215736	0.101097	0.180305
-0.528198	0.707203	0.540257	0.00602928	1.09118	0.150716	-0.453072	0.871366	0.209147	0.890843	-0.277779	-0.428031	0.91032	-0.277779	-0.361252	0.949275	1.20804	-0.411336	1.0244	0.287055	-0.411336	-0.177611	-0.528198	-0.194306	-0.344557	-0.127528	-0.46142	-0.453072	0.0227239	-0.578282	-0.375164	0.0394185	-0.233956	-0.411336	-0.297256	-0.177611	0.456784	0.481826	-0.745228	-0.277779	-0.0245775	-0.428031	0.256448	0.139586	0.490173	-0.409249	-0.0106653	-0.261084	-0.394641	-0.361252
0.357452	0.262161	0.502771	0.852966	0.243102	0.274866	0.764028	0.119224	0.738617	-0.0427715	-0.0618298	-0.0141842	0.474978	-0.404878	0.252631	0.619503	0.128753	0.262161	0.49086	0.0302851	-0.442995	-0.290529	-0.309587	0.0906362	-0.080888	-0.080888	-0.271471	-0.281	-0.366762	-0.38582	-0.592285	0.624267	0.0525197	0.0525197	0.185928	0.109694	0.147811	-0.0364188	-0.70981	-0.157121	-0.992508	0.0525197	-0.404878	-0.0237133	0.185928	-0.714575	0.185928	-0.00465503	0.338394	0.452743
-0.500497	0.712028	-0.442203	-0.0807771	0.0124941	0.673165	0.455532	1.48929	-0.0341415	-0.127413	0.502168	-0.174048	-0.115754	0.385579	-0.578223	0.231098	0.432214	-0.0807771	0.245672	-0.469407	-0.244002	0.805299	-0.593768	-0.8969	-0.15073	0.129083	0.385579	0.0882769	-0.0574593	0.175719	0.37392	-0.313955	-0.340187	0.362261	0.0824474	0.665392	-0.453862	0.0202667	0.0124941	0.245672	0.183491	-0.0574593	-0.0807771	-0.0108237	-0.477179	-0.380994	0.315625	0.26899	0.525485	0.222354
0.420182	0.587422	0.705883	-0.044373	0.615295	-0.0583096	0.743822	0.461992	1.20063	0.420182	-0.490346	0.602907	0.125964	0.345853	0.187904	0.437603	0.894028	0.606004	1.06127	0.212681	-0.174448	-0.137284	-0.490346	-0.834116	-0.666876	-0.044373	-0.295233	-0.0420502	-0.564674	-0.573965	-0.914639	0.373726	0.0880251	-0.0908285	-0.109411	-0.657585	0.606004	-0.0149512	-0.323106	0.0578291	-0.296781	0.00208249	-0.00720861	0.215778	-0.350979	-0.554222	-0.741205	-0.10012	-0.248777	-0.657585
[truncated: 50 more columns]
