# Supplementary material for: Single-neuron correlates of visual consciousness in human lateral occipital complex
Source: Nat Commun. 2025 Dec 15;16:11008. doi: 10.1038/s41467-025-67077-w (PMC12705761; doi:10.1038/s41467-025-67077-w)
Supplement: Supplementary file 4 — Source Data [file 41467_2025_67077_MOESM4_ESM.zip › SourceData/FigureS5B.xlsx]

## Sheet: A1.Faces.avg
14.5946
12.7928
9.18919
6.93694
7.38739
8.28829
12.3423
9.18919
4.68468
1.98198
-0.27027
0.18018
-3.87387
-3.42342
-2.97297
-5.22523
-5.22523
-9.72973
-11.0811
-11.0811
-8.82883
-3.87387
-2.52252
-4.32432
-3.87387
-4.32432
-0.27027
0.630631
-2.52252
-1.62162
-0.720721
1.53153
-4.32432
-6.57658
-4.77477
10.5405
49.2793
95.6757
130.36
123.604
107.387
89.8198
83.5135
71.8018
55.1351
36.2162
23.1532
18.1982
14.1441
10.991
1.98198
-0.720721
-5.22523
0.18018
3.33333
5.58559
2.88288
-1.17117
2.43243
-1.62162
3.33333
-4.77477
-0.27027
-2.52252
-0.27027
5.13514
10.0901
13.2432
11.8919
9.18919

## Sheet: A1.Faces.se
10.6353
9.45455
9.42478
8.75293
8.09517
7.41733
9.00221
9.25902
9.26793
8.49044
8.24024
6.73503
7.84746
7.33242
8.0113
8.06824
6.19567
7.13109
6.707
6.3605
7.38612
7.41114
6.86745
8.23963
6.05036
7.82255
7.54959
7.85117
7.82383
7.05669
9.74946
8.76521
8.91537
6.38144
6.79518
8.1256
10.3467
14.9361
14.8385
12.8427
11.8438
12.6436
11.8545
12.3576
9.53674
9.92509
9.53
7.76778
9.27944
10.1586
7.4465
7.10156
6.68533
7.07462
7.53256
8.64412
7.60791
9.23458
7.46507
7.52991
5.88364
8.62481
6.32316
7.61174
8.19722
7.46507
10.7737
10.8387
9.21813
9.73859

## Sheet: A1.Bodies.avg
19.0952
19.8095
24.0952
16.9524
9.33333
6
8.38095
9.33333
4.09524
-1.61905
-4.47619
-0.190476
-4.95238
-1.61905
-5.90476
-4.95238
-2.57143
-4
-0.666667
-7.80952
-7.80952
-13.0476
-11.619
-7.80952
-6.85714
-5.90476
-5.90476
-3.04762
-4.47619
-5.90476
-8.28571
-5.42857
-2.57143
0.285714
3.61905
14.0952
41.7143
88.381
119.333
130.762
109.333
89.8095
67.9048
57.9048
41.2381
36.4762
23.619
21.7143
9.80952
0.761905
-2.09524
-3.52381
-5.42857
-12.0952
-16.8571
-14
-8.7619
-5.42857
-7.80952
-9.71429
-11.619
-9.2381
-5.42857
0.285714
2.19048
-1.14286
-6.85714
-4
-7.80952
-4.47619

## Sheet: A1.Bodies.se
10.1451
12.035
11.4995
8.38397
7.90372
7.47813
8.07452
10.7242
7.50682
7.60818
10.3406
8.96883
8.90617
7.42348
7.36214
7.45238
7.10148
12.4961
8.46018
8.97256
7.71524
7.32333
5.65184
7.13458
8.51385
7.84827
7.68002
8.77727
8.16884
7.45238
8.74272
8.41906
9.25395
9.54223
9.15444
9.7401
11.185
13.8983
13.7859
14.9633
12.484
11.8212
12.2119
11.6477
10.4603
9.30992
10.6512
10.5033
9.14258
9.69108
5.90387
8.09427
8.52334
6.48694
6.66535
6.52513
7.6931
7.78799
6.1763
7.83217
8.58339
6.94481
7.36307
9.9497
8.06022
8.54621
8.33503
7.42508
10.2781
8.02749

## Sheet: A1.Animals.avg
13.447
12.1212
9.84848
5.68182
7.19697
8.33333
15.1515
10.2273
7.57576
-0.378788
-1.89394
-2.65152
-9.84848
-11.7424
-14.3939
-9.09091
-7.19697
-3.40909
-3.40909
-1.51515
-3.0303
-6.81818
-7.57576
-7.19697
1.89394
-0.378788
3.40909
-0.378788
0.757576
-3.0303
-1.89394
-3.0303
-3.0303
-4.54545
-0.378788
19.697
50
93.5606
123.485
129.924
117.045
94.3182
78.0303
62.1212
47.3485
38.6364
31.0606
22.7273
13.2576
4.54545
3.40909
0.757576
2.65152
1.51515
3.0303
1.13636
1.13636
1.89394
4.16667
4.92424
4.92424
10.9848
11.3636
15.9091
14.7727
15.5303
10.9848
9.09091
12.1212
15.1515

## Sheet: A1.Animals.se
7.29772
8.21649
6.97641
7.60657
7.01368
8.44408
7.41588
10.5738
7.16582
6.73912
7.95012
8.36751
6.84489
5.79321
6.531
4.68965
6.59546
7.27055
8.20058
7.49756
6.96278
6.58712
5.2904
6.75034
6.37731
8.29339
6.72744
6.91365
7.54335
6.55241
7.12538
7.6186
5.92202
6.61194
7.8781
8.11293
10.1562
11.7361
12.9602
13.2956
10.2855
10.5594
11.7034
12.043
9.35155
8.37206
10.3467
6.89997
7.02616
8.61807
7.06793
7.16084
6.79789
8.33368
7.13572
7.93934
7.57346
7.32837
7.37084
7.82358
7.34671
8.3772
9.14392
7.13648
7.19531
8.80571
7.53442
8.14531
8.22269
9.27287

## Sheet: A1.Objects.avg
7.05426
5.37468
6.66667
0.206718
-1.86047
-3.15245
-0.0516796
2.5323
1.24031
-0.310078
-2.37726
-3.41085
-4.70284
-7.28682
-7.02842
-9.09561
-4.18605
-3.41085
3.82429
3.82429
8.73385
3.82429
-2.11886
-3.15245
-0.310078
5.11628
4.59948
3.82429
0.981912
-0.568475
-0.0516796
1.24031
-2.11886
-1.08527
4.34109
21.6537
50.8527
94.0052
125.53
127.597
105.375
89.0956
75.1421
64.2894
41.292
31.2145
22.1705
20.8786
13.1266
5.63307
-0.0516796
-5.47804
-6.25323
-10.1292
-8.06202
-10.3876
-7.02842
-6.77003
-2.63566
-5.47804
-2.63566
-6.77003
-5.73643
-8.32041
-3.41085
-0.0516796
3.30749
3.30749
5.63307
5.89147

## Sheet: A1.Objects.se
6.81357
6.70452
6.42628
5.83028
5.15176
5.6806
6.80171
6.62733
6.78782
5.15805
5.5876
6.0524
5.40611
5.38575
4.67256
5.93775
5.55524
5.64045
6.40462
6.78429
6.17359
7.03441
5.83148
5.12453
6.81453
6.28102
6.88219
6.76516
5.85679
5.9174
6.29401
6.69702
6.34127
5.35945
6.10315
7.03961
8.9237
10.9345
11.3863
9.88678
9.76634
9.33887
10.1258
7.99142
8.21831
7.8712
6.84485
6.61329
6.75412
6.82933
5.58609
6.00904
5.02882
5.78314
5.02238
4.99284
4.45815
5.58878
5.85567
6.04129
5.3786
5.88956
4.85275
5.72669
5.71117
6.48179
6.64904
7.04008
6.27286
7.01502

## Sheet: A2.Faces.avg
10.0833
5.70833
3.41667
3.625
5.70833
5.29167
5.70833
6.125
2.375
-0.333333
-0.541667
0.708333
2.16667
-1.16667
-1.58333
-1.58333
-1.16667
-2
-4.08333
-4.29167
-2.83333
-0.958333
-1.16667
-2.20833
-5.125
-3.875
-3.25
-1.79167
-5.33333
-6.58333
-8.45833
-5.95833
-7.20833
-4.08333
-5.125
-2.625
-4.5
-3.25
0.708333
15.5
26.3333
36.75
37.5833
39.6667
38.4167
32.5833
32.5833
25.9167
28.8333
28.625
34.6667
32.1667
35.0833
32.375
32.7917
27.7917
30.5
32.7917
38.625
39.4583
40.7083
43.8333
46.125
50.0833
50.7083
49.0417
44.6667
42.5833
42.1667
44.7708

## Sheet: A2.Faces.se
5.2748
5.03967
3.7574
4.43696
4.65465
4.13826
5.04738
3.95646
4.21263
4.04294
3.94271
4.43459
4.36768
4.1315
4.39124
3.72551
4.43142
3.75189
3.6152
4.16428
3.60743
3.789
4.34688
4.07554
4.06178
4.00765
4.31517
4.91782
4.30605
3.63114
4.08103
4.29045
4.47037
3.90011
3.99993
3.91518
4.38544
3.75671
4.59059
5.87282
6.99911
7.64168
7.90696
7.80858
6.69264
6.46114
6.51953
7.15807
6.60316
6.5221
6.4576
7.42387
7.08503
6.63208
5.70832
5.97945
6.62041
6.74511
6.18757
7.18248
6.45354
6.71093
6.53253
6.84843
7.06544
7.64988
6.58746
6.51387
6.55947
6.71243

[truncated: 30 more sheets: A2.Bodies.avg, A2.Bodies.se, A2.Animals.avg, A2.Animals.se, A2.Objects.avg, A2.Objects.se, A3.Faces.avg, A3.Faces.se, A3.Bodies.avg, A3.Bodies.se, A3.Animals.avg, A3.Animals.se, A3.Objects.avg, A3.Objects.se, A4.Faces.avg, A4.Faces.se, A4.Bodies.avg, A4.Bodies.se, A4.Animals.avg, A4.Animals.se …]
