# Supplementary material for: Single-neuron correlates of visual consciousness in human lateral occipital complex
Source: Nat Commun. 2025 Dec 15;16:11008. doi: 10.1038/s41467-025-67077-w (PMC12705761; doi:10.1038/s41467-025-67077-w)
Supplement: Supplementary file 4 — Source Data [file 41467_2025_67077_MOESM4_ESM.zip › SourceData/FigureS5C.xlsx]

## Sheet: A1
1.25811
1.09587
0.909021
0.586785
0.321612
0.217556
0.17392
0.126927
0.066508
0.0631514
0.0262285
-0.00733774
-0.0878968
-0.245658
-0.473909
-0.546636
-0.792788
-0.85097
-1.21572
-1.3567
0.808323
0.764686
0.755735
0.680771
0.582086
0.418954
0.332353
0.311542
0.274619
0.196298
0.190703
0.152438
0.0239908
-0.130414
-0.148316
-0.18054
-0.488454
-0.584678
-0.586915
-0.878718
0.97056
0.84077
0.831819
0.48273
0.44245
0.429024
0.355178
0.182871
0.17392
0.0228719
-0.0185265
-0.168456
-0.215449
-0.327336
-0.376567
-0.466077
-0.477265
-0.613768
-0.640621
-0.792788
1.01308
0.849721
0.580072
0.57224
0.516296
0.506226
0.47266
0.469303
0.424548
0.411122
0.385388
0.355178
0.276857
0.220913
0.207486
0.182871
0.178396
0.0933611
0.0564382
0.00832652
0.00608876
-0.0174076
-0.0364285
-0.09461
-0.101323
-0.141603
-0.157267
-0.181882
-0.188596
-0.219924
-0.238945
-0.319504
-0.322861
-0.349714
-0.470552
-0.64174
-0.676425
-0.689852
-0.933767

## Sheet: A2
1.27073
0.824097
0.544951
0.544951
0.476716
0.451903
0.377464
0.358855
0.154148
0.154148
0.154148
0.00527082
-0.0133389
-0.124997
-0.180826
-0.236655
-0.273874
-0.385532
-0.478581
-0.53441
0.65661
0.414684
0.377464
0.321635
0.265806
0.0983192
0.0610999
0.0424902
0.00527082
-0.0877776
-0.106387
-0.124997
-0.180826
-0.311094
-0.329703
-0.366923
-0.404142
-0.459971
-0.478581
-0.925213
0.61939
0.303026
0.265806
0.265806
0.247197
0.154148
0.154148
0.0983192
0.00527082
-0.0170608
-0.143607
-0.273874
-0.273874
-0.292484
-0.441361
-0.571629
-0.590239
-0.646068
-0.664678
-1.07409
0.935755
0.879926
0.861316
0.731048
0.563561
0.507732
0.433293
0.414684
0.377464
0.377464
0.366299
0.284416
0.209977
0.172758
0.0610999
0.0486934
0.0424902
0.00527082
0.00527082
-0.0505582
-0.106387
-0.121275
-0.124997
-0.162216
-0.180826
-0.199436
-0.218045
-0.292484
-0.292484
-0.329703
-0.348313
-0.411586
-0.441361
-0.441361
-0.441361
-0.497191
-0.5158
-0.627458
-0.701897

## Sheet: A3
0.599883
0.138424
-0.026717
-0.156429
-0.195372
-0.226995
-0.292583
-0.306052
-0.401506
-0.423906
-0.48232
-0.503402
-0.895759
-0.908642
0.927824
0.865749
0.858722
0.629164
0.609253
0.531953
0.470757
0.324648
0.234464
0.166534
0.106802
0.0813277
-0.0672703
-0.146181
1.42691
0.979357
0.83764
0.777176
0.67367
0.567089
0.461534
0.314107
0.0915758
0.0606037
-0.0384291
-0.116461
-0.238707
-0.539709
1.52017
1.12277
0.894005
0.848913
0.838811
0.797672
0.697094
0.417174
0.311911
0.237978
0.087932
0.0716651
-0.0396003
-0.0508733
-0.0641959
-0.282042
-0.283213
-0.293754
-0.393161
-0.438253
-0.497546
-0.504866
-0.550982
-0.761069
-0.871163
-0.895759
-1.01757
-1.30115

## Sheet: A4
0.272048
0.181767
0.011464
0.00530843
-0.0336765
-0.0398321
-0.0726615
-0.0931799
-0.126009
-0.142424
-0.163148
-0.298364
-0.30452
-0.306571
-0.345967
-0.380438
-0.403008
-0.421474
-0.511755
-0.614347
2.43264
2.31568
2.31055
2.30953
2.26849
2.21924
2.19052
2.09408
2.07356
2.01611
1.81401
1.46417
1.19784
1.19743
1.05113
0.579824
0.534273
0.459791
0.267944
-0.0111063
1.43339
1.18512
0.811682
0.444402
0.350018
0.339758
0.29667
0.224855
0.0976413
0.0422416
0.0299305
0.0196713
-0.0952318
-0.158839
-0.160891
-0.267586
-0.316831
-0.335297
-0.384541
-0.458408
1.12356
1.03533
0.748075
0.559305
0.504932
0.444402
0.389003
0.331551
0.313085
0.292566
0.243322
0.220752
0.202285
0.1633
0.157145
0.132523
0.122263
0.0607081
0.0483971
-0.0377802
-0.0706097
-0.0808689
-0.0829207
-0.181409
-0.217316
-0.228601
-0.234757
-0.236809
-0.240912
-0.247068
-0.259379
-0.302468
-0.415319
-0.478926
-0.493289
-0.575363
-0.643073
-0.68452
-0.698473
-0.70668

## Sheet: A5
1.59308
1.30433
1.1001
0.997047
0.940942
0.930906
0.880376
0.878968
0.781781
0.69868
0.686003
0.605543
0.583183
0.574732
0.413694
0.336696
0.315099
0.208522
0.104763
-0.33375
0.960661
0.733716
0.617456
0.566281
0.528251
0.470503
0.452721
0.449376
0.363457
0.322082
0.299899
0.205705
0.166267
0.154999
0.0704894
0.060806
0.00569847
-0.181632
-0.35206
-0.460515
0.738118
0.490926
0.489283
0.447967
0.401487
0.367683
0.169084
0.148309
0.0803489
0.0538222
-0.143602
-0.165962
-0.170364
-0.195541
-0.215436
-0.289617
-0.337975
-0.350652
-0.71827
-0.997153
1.60669
0.6191
0.594451
0.319794
0.287574
0.212748
0.195846
0.19162
0.183639
0.180352
0.154999
0.128238
0.107639
0.0887999
0.0859829
0.0676724
0.0676724
0.0254174
0.018375
-0.015429
-0.026697
-0.063318
-0.066135
-0.0802199
-0.147828
-0.174589
-0.187266
-0.228112
-0.312622
-0.32389
-0.401358
-0.406992
-0.461923
-0.484459
-0.545024
-0.550658
-0.588688
-0.594322
-0.761933
-0.762872
