# Supplementary material for: Single-neuron correlates of visual consciousness in human lateral occipital complex
Source: Nat Commun. 2025 Dec 15;16:11008. doi: 10.1038/s41467-025-67077-w (PMC12705761; doi:10.1038/s41467-025-67077-w)
Supplement: Supplementary file 4 — Source Data [file 41467_2025_67077_MOESM4_ESM.zip › SourceData/FigureS6A.xlsx]

## Sheet: A1.ConfusionMatrix
0.451	0.268	0.28
0.057	0.8	0.143
0.403	0.282	0.315

## Sheet: A1.Interval
160
260

## Sheet: A2.ConfusionMatrix
0.527	0.297	0.176
0.0092	0.829	0.079
0.181	0.266	0.553

## Sheet: A2.Interval
180
280

## Sheet: A3.ConfusionMatrix
0.936	0.064	0
0.481	0.337	0.183
0.262	0.206	0.532

## Sheet: A3.Interval
250
350

## Sheet: A4.ConfusionMatrix
0.271	0.178	0.551
0.023	0.954	0.023
0.212	0.279	0.509

## Sheet: A4.Interval
260
360

## Sheet: A5.ConfusionMatrix
0.692	0.115	0.192
0.537	0.255	0.208
0.303	0.125	0.572

## Sheet: A5.Interval
140
240
