# Supplementary material for: Single-neuron correlates of visual consciousness in human lateral occipital complex
Source: Nat Commun. 2025 Dec 15;16:11008. doi: 10.1038/s41467-025-67077-w (PMC12705761; doi:10.1038/s41467-025-67077-w)
Supplement: Supplementary file 4 — Source Data [file 41467_2025_67077_MOESM4_ESM.zip › SourceData/FigureS6B.xlsx]

## Sheet: A1.Face.avg
0.610745
0.457326
0.522763
0.559446
0.593561
0.611831
0.600926
0.464312
0.485255
0.520469
0.408423
0.492287
0.453202
0.379941
0.472189
0.460571
0.418328
0.474204
0.38999
0.432926
0.441863
0.553167
0.421962
0.400778
0.395379
0.479487
0.594903
0.589565
0.577405
0.514986
0.548946
0.491719
0.582053
0.616644
0.595148
0.580891
0.620077
0.607564
0.552246
0.578884
0.546636
0.5071
0.54063
0.58015
0.59773
0.620254
0.63887
0.601147
0.632825
0.66953
0.667864
0.65965
0.70302
0.684149
0.650261
0.630981
0.611308
0.593615
0.671356
0.712569
0.703305

## Sheet: A1.Face.se
0.0511135
0.0295794
0.0219281
0.0261104
0.0279484
0.0272315
0.0335281
0.0336744
0.0303396
0.0410897
0.0371863
0.0348319
0.0219898
0.036943
0.0150484
0.0219058
0.0277772
0.0277347
0.0201453
0.0274155
0.0411691
0.0252396
0.0247384
0.0353109
0.029896
0.0164965
0.0441418
0.055095
0.0274404
0.0370822
0.0272598
0.0345702
0.0305462
0.0184995
0.027488
0.0323
0.0179993
0.0319905
0.0393314
0.0236758
0.0329924
0.0237662
0.0256976
0.0307773
0.0364135
0.0313024
0.0185893
0.0328374
0.0242125
0.0402943
0.0461929
0.0271949
0.0410371
0.04061
0.0234926
0.0311937
0.0451888
0.0199515
0.0328276
0.0334504
0.0374243

## Sheet: A1.Face.all
0.692641	0.240196	0.727941	0.819444	0.745714	0.566406	0.59375	0.574286	0.641577	0.505495
0.510823	0.549784	0.546595	0.422939	0.511719	0.336918	0.463203	0.410156	0.28	0.541126
0.456667	0.422857	0.636719	0.529412	0.52	0.485294	0.563725	0.62724	0.5	0.485714
0.607843	0.487455	0.68	0.575758	0.558824	0.48	0.598746	0.543333	0.652344	0.410156
0.542857	0.56	0.666667	0.704301	0.764706	0.54	0.502857	0.558594	0.507812	0.587814
0.62724	0.491039	0.657143	0.550781	0.621094	0.699219	0.629902	0.580087	0.496094	0.765714
0.545714	0.652778	0.47619	0.460938	0.484848	0.720721	0.590278	0.75	0.630824	0.69697
0.660156	0.363636	0.537634	0.385281	0.458781	0.376667	0.573477	0.337662	0.419913	0.529915
0.382812	0.475	0.55	0.612903	0.392157	0.562724	0.611285	0.384804	0.5	0.380859
0.298701	0.519531	0.74026	0.5	0.540541	0.445312	0.416667	0.648746	0.645714	0.449219
0.285156	0.5	0.496094	0.284314	0.300781	0.506494	0.238095	0.423423	0.515152	0.534722
0.476562	0.277344	0.462366	0.618056	0.671569	0.406863	0.54902	0.519531	0.441558	0.5
0.5	0.393939	0.532468	0.468468	0.553922	0.5	0.398268	0.339844	0.447266	0.397849
0.311429	0.328431	0.5	0.5	0.304659	0.273333	0.179211	0.5	0.5	0.402344
0.5	0.507812	0.45	0.5	0.348039	0.46595	0.480392	0.5	0.5	0.469697
0.491429	0.49	0.437276	0.28125	0.5	0.5	0.5	0.484848	0.419118	0.501792
0.497835	0.324324	0.29902	0.362745	0.465368	0.523511	0.473333	0.333333	0.377143	0.526667
0.391429	0.419355	0.459248	0.663082	0.527344	0.532738	0.442652	0.488281	0.34767	0.470238
0.421569	0.399306	0.5	0.393939	0.318359	0.360502	0.298611	0.476703	0.376623	0.354286
0.373333	0.465686	0.5	0.5	0.225108	0.440476	0.428922	0.501792	0.5	0.393939
0.580087	0.403226	0.497835	0.5671	0.229167	0.5	0.573593	0.441176	0.229391	0.397059
0.596667	0.623333	0.617555	0.555556	0.47549	0.491429	0.509804	0.47549	0.705882	0.480469
0.401434	0.355469	0.493506	0.333984	0.377143	0.297143	0.5	0.5	0.460938	0.5
0.51	0.289062	0.394286	0.5	0.246753	0.274286	0.5	0.517241	0.30303	0.473118
0.282132	0.476703	0.421875	0.291429	0.5	0.533333	0.44	0.322266	0.400901	0.285156
0.492188	0.553333	0.467532	0.562771	0.433333	0.411255	0.5	0.454545	0.5	0.419913
0.354167	0.397059	0.674286	0.65625	0.781863	0.575758	0.691429	0.727599	0.5681	0.522523
0.473118	0.662857	0.669922	0.336918	0.281863	0.742857	0.612745	0.736111	0.798611	0.580645
0.705	0.563725	0.558594	0.54232	0.425781	0.710784	0.53125	0.527344	0.5671	0.642157
0.429688	0.550179	0.598039	0.274286	0.44086	0.570312	0.6	0.513333	0.69697	0.47619
0.675325	0.43	0.470588	0.666667	0.506494	0.473333	0.495098	0.612903	0.565714	0.593333
0.407738	0.479624	0.471861	0.582857	0.289062	0.387255	0.510972	0.640693	0.530466	0.616667
0.583333	0.531429	0.545455	0.483333	0.675781	0.5625	0.640693	0.782857	0.563725	0.451429
0.627706	0.611111	0.628906	0.645161	0.630952	0.642157	0.458874	0.666667	0.651961	0.602941
0.5625	0.647059	0.727599	0.526882	0.641577	0.619048	0.710784	0.488281	0.539474	0.488281
0.616487	0.541667	0.592105	0.469534	0.703333	0.617188	0.708571	0.426667	0.462366	0.670996
0.645833	0.702194	0.587814	0.619048	0.598214	0.68	0.580357	0.554688	0.542969	0.689655
0.708571	0.367647	0.596667	0.614719	0.588745	0.622549	0.54902	0.663082	0.627976	0.736667
0.627451	0.636719	0.563725	0.359375	0.347656	0.64	0.715686	0.548387	0.462366	0.621094
0.576389	0.6	0.584416	0.606061	0.601732	0.663082	0.405714	0.531429	0.54902	0.670996
0.546875	0.535156	0.60119	0.41	0.546875	0.408602	0.763889	0.594982	0.470219	0.588571
0.562771	0.495298	0.529412	0.598746	0.507812	0.316406	0.514286	0.523297	0.542969	0.48
0.58	0.47	0.378906	0.535156	0.506494	0.609319	0.548387	0.68	0.52451	0.573529
0.511719	0.587814	0.636905	0.606061	0.670996	0.602151	0.382857	0.714844	0.60815	0.48
0.709957	0.738281	0.607843	0.526882	0.605714	0.705628	0.388889	0.662857	0.449219	0.582031
0.549784	0.473333	0.655914	0.678063	0.566406	0.801802	0.517241	0.651961	0.714286	0.59375
0.676471	0.703333	0.558442	0.555556	0.691406	0.632035	0.640625	0.621094	0.72	0.589744
0.575758	0.62724	0.691406	0.691406	0.688172	0.371429	0.566308	0.494624	0.677419	0.627706
0.53125	0.675781	0.639498	0.637255	0.62	0.597403	0.722944	0.709957	0.703125	0.491039
0.56	0.702509	0.78125	0.426523	0.743056	0.553333	0.865801	0.716846	0.703125	0.642857
0.65625	0.83	0.528139	0.609375	0.828125	0.828125	0.716667	0.695341	0.376623	0.61
0.698925	0.709957	0.590278	0.496094	0.708571	0.691406	0.558594	0.713262	0.779412	0.65
0.789062	0.636364	0.871094	0.401434	0.754286	0.697492	0.813725	0.636364	0.735931	0.694444
0.754902	0.619048	0.703125	0.848039	0.536797	0.432432	0.761905	0.685714	0.671569	0.827957
0.6	0.756944	0.72549	0.696078	0.6	0.593137	0.566406	0.698925	0.554688	0.710938
0.630824	0.705628	0.651961	0.601732	0.705628	0.681373	0.436275	0.754902	0.493056	0.648438
0.458874	0.891892	0.513333	0.569892	0.627451	0.455882	0.693333	0.607843	0.511719	0.782857
0.53125	0.514881	0.661765	0.514706	0.688172	0.570312	0.645833	0.567398	0.605469	0.636364
0.652778	0.61039	0.848485	0.670996	0.623656	0.47619	0.662338	0.666667	0.686275	0.815789
0.573477	0.656667	0.75	0.534722	0.79	0.688312	0.725714	0.774892	0.734767	0.897143
0.867647	0.720588	0.816406	0.717868	0.470588	0.796667	0.561254	0.727599	0.658009	0.696429

## Sheet: A1.Body.avg
0.497356
0.470605
0.561171
0.63975
0.671478
0.497979
0.483136
0.38136
0.431926
0.435509
0.44019
0.389894
0.442176
0.407624
0.410104
0.453884
0.534516
0.59477
0.446498
0.564024
0.456645
0.454165
0.436161
0.439245
0.487957
0.471684
0.612608
0.562663
0.605828
0.660416
0.693792
0.706451
0.697613
0.598253
0.574391
0.679594
0.657603
0.592161
0.565687
0.621383
0.660769
0.635489
0.726695
0.7534
0.699761
0.811797
0.730613
0.672206
0.690928
0.702946
0.665973
0.648229
0.659735
0.618927
0.585379
0.652957
0.675324
0.630775
0.580226
0.578151
0.56751

## Sheet: A1.Body.se
0.025284
0.042374
0.0390897
0.0234543
0.0274127
0.0366224
0.0398299
0.0225236
0.0278277
0.0331284
0.029499
0.0383619
0.0299948
0.0292632
0.0279545
0.019944
0.0441735
0.0217138
0.0337408
0.0288945
0.0222457
0.0394701
0.0231446
0.0384984
0.0302588
0.025499
0.0217618
0.0285795
0.0459168
0.0316124
0.0436104
0.0395963
0.0302945
0.0294875
0.0350261
0.0323669
0.0283802
0.026587
0.0441198
0.0395224
0.0281729
0.0305934
0.0363883
0.0370704
0.0308489
0.0266619
0.0307075
0.044587
0.025539
0.0293953
0.0380137
0.0469492
0.0342084
0.0386434
0.0205858
0.0259127
0.0258395
0.0346522
0.0241477
0.0404994
0.0382

## Sheet: A1.Body.all
0.54902	0.441406	0.476667	0.621212	0.503906	0.347222	0.5	0.589844	0.43	0.514286
0.362745	0.448571	0.556277	0.406863	0.5	0.496667	0.622549	0.269608	0.705628	0.337143
0.777143	0.5625	0.554113	0.454545	0.378906	0.535156	0.483333	0.514286	0.601732	0.75
0.628571	0.593137	0.757576	0.566667	0.699219	0.596667	0.627451	0.54902	0.621622	0.757576
0.670846	0.681004	0.463203	0.718615	0.769531	0.671569	0.709677	0.597222	0.691176	0.741935
0.691176	0.402597	0.377143	0.619048	0.550781	0.468571	0.492188	0.411255	0.354286	0.612745
0.601732	0.5	0.530466	0.63964	0.291429	0.434286	0.322511	0.634286	0.508961	0.368056
0.261261	0.5	0.381944	0.473118	0.372024	0.357843	0.387255	0.320346	0.426471	0.333333
0.340502	0.324219	0.454955	0.509804	0.306667	0.506494	0.361472	0.528139	0.487013	0.5
0.5	0.5	0.464387	0.355263	0.5	0.510823	0.5	0.3125	0.212121	0.5
0.396667	0.5	0.5	0.467033	0.5	0.213235	0.363636	0.5	0.5	0.461333
0.5	0.217143	0.5	0.351562	0.5	0.306667	0.281385	0.5	0.242188	0.5
0.5	0.448052	0.5	0.205714	0.444444	0.5	0.354978	0.468571	0.5	0.5
0.52	0.30721	0.421569	0.325714	0.46875	0.352941	0.428315	0.497835	0.5	0.253906
0.542969	0.535842	0.375	0.43	0.488281	0.371429	0.348039	0.308244	0.294372	0.406863
0.426523	0.519713	0.465714	0.417969	0.585586	0.369176	0.472656	0.451613	0.388715	0.441176
0.5671	0.511719	0.53125	0.417143	0.563725	0.242188	0.628571	0.774892	0.611429	0.497143
0.579937	0.548387	0.597222	0.593074	0.59	0.539062	0.474286	0.632812	0.684588	0.708333
0.369369	0.669643	0.455882	0.40625	0.451613	0.392157	0.359375	0.434286	0.333333	0.593074
0.595588	0.405405	0.528139	0.506944	0.630824	0.5	0.736111	0.522857	0.627706	0.586667
0.406926	0.384804	0.520833	0.55	0.495098	0.5	0.532468	0.413333	0.411429	0.351562
0.508571	0.638889	0.5	0.250784	0.536797	0.612745	0.401961	0.34767	0.363281	0.380952
0.445714	0.437276	0.4	0.34375	0.527778	0.5	0.308824	0.5	0.398268	0.5
0.541126	0.393333	0.412109	0.60815	0.485294	0.464844	0.405714	0.16	0.394531	0.527344
0.511719	0.537143	0.402344	0.30303	0.62069	0.398268	0.504902	0.5	0.506494	0.594982
0.422857	0.417969	0.515152	0.520833	0.433333	0.542969	0.424242	0.32	0.588235	0.53125
0.527778	0.554113	0.64	0.681373	0.70098	0.588745	0.539062	0.71875	0.577061	0.598214
0.415584	0.634286	0.604167	0.490196	0.54902	0.630824	0.652344	0.679688	0.51	0.460526
0.680556	0.632812	0.61039	0.8	0.743056	0.29902	0.529412	0.584416	0.703125	0.47549
0.753333	0.688312	0.562771	0.718615	0.691176	0.710938	0.471861	0.77451	0.54	0.692641
0.666667	0.79902	0.759804	0.731429	0.759804	0.414414	0.763889	0.480392	0.729167	0.833333
0.548571	0.78355	0.71875	0.734375	0.835498	0.782857	0.429688	0.78355	0.681004	0.766667
0.670996	0.578431	0.619048	0.738739	0.777143	0.819444	0.68	0.816406	0.545455	0.730469
0.468571	0.54955	0.573477	0.465278	0.566406	0.666667	0.601732	0.740196	0.636364	0.714286
0.565714	0.746094	0.685714	0.523438	0.570312	0.47549	0.729167	0.422857	0.485119	0.54
0.722656	0.658307	0.733333	0.625	0.810811	0.497835	0.709957	0.541667	0.805195	0.691176
0.683594	0.553922	0.769531	0.529412	0.784722	0.648746	0.553922	0.713262	0.698925	0.64
0.65	0.657143	0.553922	0.588745	0.553922	0.45098	0.656863	0.725714	0.597656	0.486667
0.447293	0.597403	0.656863	0.871795	0.416667	0.519713	0.55914	0.463203	0.454545	0.670251
0.528139	0.827586	0.44086	0.63	0.744589	0.639881	0.769608	0.555556	0.513889	0.563725
0.553922	0.578431	0.588571	0.691429	0.664062	0.636719	0.75	0.761719	0.576389	0.806452
0.686275	0.546569	0.5625	0.6875	0.601562	0.539474	0.715278	0.529412	0.657895	0.828431
0.696078	0.5625	0.705882	0.714844	0.813853	0.681373	0.900901	0.897143	0.580087	0.714286
0.48	0.710938	0.777344	0.813725	0.800781	0.878788	0.824219	0.675676	0.709677	0.862857
0.783333	0.705628	0.726667	0.675325	0.871094	0.576577	0.523333	0.702509	0.739812	0.693333
0.857843	0.784314	0.691406	0.916667	0.89	0.816667	0.754902	0.675781	0.897059	0.833333
0.727273	0.909091	0.68	0.873874	0.72549	0.666667	0.667969	0.761905	0.588235	0.705628
0.785156	0.683386	0.792969	0.519608	0.803333	0.731602	0.75	0.36036	0.609375	0.686275
0.767025	0.777143	0.62724	0.692641	0.641577	0.847222	0.691429	0.611429	0.628571	0.625
0.57	0.666667	0.617188	0.652778	0.688312	0.743333	0.909722	0.695312	0.72043	0.765714
0.593137	0.605714	0.492188	0.62	0.769608	0.589844	0.878788	0.730392	0.585938	0.794118
0.573529	0.612745	0.897059	0.445312	0.796537	0.429688	0.763441	0.708571	0.649351	0.606061
0.578431	0.576389	0.588571	0.681373	0.734767	0.874286	0.575758	0.532468	0.695312	0.76
0.514286	0.46875	0.566667	0.798611	0.711712	0.681004	0.695341	0.720721	0.605714	0.426471
0.64	0.605469	0.5	0.681373	0.607843	0.623656	0.523438	0.485714	0.627706	0.558594
0.78125	0.701389	0.570312	0.598039	0.731602	0.641577	0.735931	0.562771	0.655914	0.550781
0.548611	0.645022	0.72973	0.735294	0.659498	0.766667	0.708333	0.710938	0.523438	0.725714
0.553922	0.715278	0.498208	0.759804	0.676667	0.451613	0.578431	0.640693	0.649351	0.783784
0.503906	0.531429	0.617555	0.510823	0.702857	0.583333	0.705628	0.571429	0.58	0.495298
0.614719	0.714844	0.580087	0.731183	0.357843	0.612745	0.362007	0.637255	0.630824	0.54
0.462366	0.450216	0.489177	0.597403	0.594982	0.537143	0.792793	0.714286	0.620072	0.416667

## Sheet: A1.Objects.avg
0.595469
0.542472
0.550541
0.48459
0.496086
0.479319
0.491066
0.473095
0.5
0.465238
0.484015
0.523343
0.490159
0.493581
0.495536
0.482647
0.453248
0.468758
0.489843
0.5
0.463427
0.492267
0.489003
0.472794
0.491228
0.493863
0.468765
0.4964
0.461412
0.464783
0.470281
0.508648
0.463047
0.493581
0.479058
0.472344
0.465308
0.478116
0.434988
0.515363
0.509353
0.530643
0.554951
0.611704
0.541671
0.50885
0.516625
0.55043
0.620197
0.673615
0.700034
0.727698
0.718257
0.728975
0.684202
0.692922
0.678036
0.646896
0.593729
0.659082
0.567263

## Sheet: A1.Objects.se
0.0275469
0.0211948
0.0165235
0.00897688
0.00391414
0.0138082
0.00663367
0.0197578
0
0.0236191
0.0216662
0.0143224
0.0106613
0.0141187
0.00446429
0.0184149
0.0219301
0.0193027
0.0114969
0
0.0216108
0.00773333
0.0109974
0.0182071
0.00877193
0.00817338
0.0209396
0.0036
0.017326
0.0148739
0.0285053
0.025816
0.0202825
0.00657872
0.0120179
0.0157606
0.0176984
0.0165623
0.0239627
0.0181351
0.0226189
0.021649
0.0179369
0.0260551
0.0237168
0.0201895
0.0164744
0.0244833
0.0237011
0.0202845
0.0188945
0.016463
0.0287935
0.0192375
0.0334737
0.0205676
0.0229711
0.0298433
0.0267516
0.0245076
0.0263708

## Sheet: A1.Objects.all
0.5	0.521978	0.5	0.5	0.695157	0.6875	0.565104	0.635328	0.706767	0.642857
0.606838	0.547619	0.598958	0.432	0.5	0.541353	0.542735	0.494505	0.66369	0.497024
0.650667	0.506394	0.5	0.555556	0.561254	0.537088	0.585938	0.608516	0.5	0.5
0.476489	0.5	0.5	0.418159	0.5	0.45125	0.5	0.5	0.5	0.5
0.5	0.5	0.5	0.5	0.5	0.5	0.5	0.5	0.5	0.460859
0.5	0.5	0.5	0.5	0.5	0.401709	0.5	0.391484	0.5	0.5
0.5	0.5	0.5	0.474922	0.5	0.5	0.435737	0.5	0.5	0.5
0.5	0.5	0.5	0.5	0.421053	0.309896	0.5	0.5	0.5	0.5
0.5	0.5	0.5	0.5	0.5	0.5	0.5	0.5	0.5	0.5
0.274194	0.444444	0.5	0.5	0.5	0.412	0.5	0.521739	0.5	0.5
0.554293	0.478022	0.431319	0.53	0.5	0.450142	0.46978	0.333856	0.531339	0.561404
0.539642	0.5	0.5	0.5	0.5	0.638021	0.5	0.5	0.557333	0.498433
0.5	0.479396	0.523333	0.5	0.5	0.5	0.5	0.39886	0.5	0.5
0.5	0.5	0.5	0.5	0.378517	0.497396	0.5	0.5	0.5	0.559896
0.5	0.5	0.5	0.5	0.5	0.5	0.5	0.455357	0.5	0.5
0.447802	0.518797	0.453297	0.35026	0.5	0.506667	0.463542	0.523438	0.5	0.562667
0.5	0.332288	0.5	0.525078	0.5	0.39599	0.5	0.413793	0.5	0.365333
0.5	0.414141	0.5	0.315104	0.458333	0.5	0.5	0.5	0.5	0.5
0.485663	0.5	0.5	0.538667	0.5	0.396419	0.477679	0.5	0.5	0.5
0.5	0.5	0.5	0.5	0.5	0.5	0.5	0.5	0.5	0.5
0.5	0.5	0.5	0.5	0.368333	0.5	0.456044	0.309896	0.5	0.5
0.5	0.5	0.5	0.422667	0.5	0.5	0.5	0.5	0.5	0.5
0.5	0.5	0.390026	0.5	0.5	0.5	0.5	0.5	0.5	0.5
0.5	0.5	0.5	0.5	0.353276	0.5	0.5	0.5	0.374667	0.5
0.412281	0.5	0.5	0.5	0.5	0.5	0.5	0.5	0.5	0.5
0.5	0.5	0.493132	0.5	0.5	0.469333	0.538667	0.4375	0.5	0.5
0.5	0.32906	0.5	0.5	0.5	0.5	0.5	0.5	0.358586	0.5
0.5	0.5	0.5	0.464	0.5	0.5	0.5	0.5	0.5	0.5
0.5	0.5	0.445333	0.5	0.354167	0.422619	0.5	0.5	0.392	0.5
0.441919	0.5	0.5	0.394345	0.5	0.402344	0.409226	0.5	0.5	0.5
0.5	0.471354	0.494048	0.583333	0.5	0.310541	0.5	0.5	0.535842	0.307692
0.5	0.550505	0.48	0.518519	0.621333	0.322884	0.487469	0.605769	0.5	0.5
0.5	0.5	0.309066	0.438746	0.5	0.495536	0.465473	0.404558	0.507123	0.509972
0.46131	0.5	0.5	0.5	0.5225	0.5	0.5	0.452	0.5	0.5
0.43734	0.5	0.5	0.5	0.388747	0.467236	0.5	0.5	0.497253	0.5
0.5	0.450667	0.5	0.5	0.5	0.416	0.5	0.5	0.356771	0.5
0.5	0.5	0.5	0.5	0.5	0.5	0.376263	0.5	0.386189	0.390625
0.456	0.510972	0.367187	0.5	0.424501	0.5	0.5	0.5	0.555	0.4675
0.5	0.338667	0.389881	0.5	0.321429	0.35589	0.5	0.44401	0.5	0.5
0.647335	0.501302	0.5	0.5	0.5	0.489975	0.5	0.5	0.436667	0.578348
0.642857	0.5	0.473146	0.485333	0.5625	0.370844	0.565476	0.478261	0.5	0.51511
0.547009	0.647059	0.532967	0.577333	0.453125	0.553333	0.5	0.554667	0.396667	0.544271
0.471354	0.537879	0.524725	0.585938	0.5	0.609333	0.5	0.586667	0.649573	0.584046
0.464387	0.626598	0.6775	0.683761	0.584	0.679688	0.478632	0.65047	0.68	0.592
0.529412	0.613333	0.541667	0.640625	0.529915	0.476667	0.39011	0.608516	0.586466	0.5
0.552707	0.434896	0.5	0.497442	0.544192	0.387464	0.498721	0.607143	0.5	0.565934
0.498575	0.55243	0.554987	0.502976	0.513736	0.414835	0.5	0.498667	0.512539	0.6175
0.650667	0.4275	0.596354	0.538462	0.578947	0.505952	0.59335	0.458333	0.654731	0.5
0.519182	0.649573	0.575	0.749288	0.629073	0.658307	0.607143	0.708333	0.586895	0.519182
0.672	0.578667	0.65625	0.695157	0.670846	0.64	0.595611	0.795396	0.744246	0.68798
0.700549	0.821333	0.661333	0.676768	0.630495	0.768229	0.690537	0.72	0.626667	0.704427
0.768	0.683761	0.71	0.763021	0.714286	0.731771	0.820972	0.760989	0.643875	0.680307
0.766484	0.554859	0.652422	0.696	0.760989	0.773438	0.868946	0.616162	0.722667	0.770609
0.721003	0.773333	0.770202	0.82	0.716667	0.758929	0.752604	0.609375	0.658307	0.709333
0.853333	0.625	0.81	0.604167	0.739583	0.68	0.580729	0.543956	0.624	0.78125
0.57289	0.708464	0.799451	0.643875	0.700549	0.701333	0.723647	0.675214	0.638177	0.765625
0.573668	0.693333	0.783476	0.653333	0.648	0.690104	0.737374	0.678571	0.5625	0.76
0.645604	0.661458	0.586667	0.654762	0.721805	0.759591	0.459596	0.664141	0.552	0.763333
0.58631	0.574405	0.643939	0.637363	0.497253	0.670077	0.615385	0.675192	0.632812	0.404558
0.669271	0.646465	0.549858	0.712251	0.510417	0.675214	0.656593	0.720798	0.679293	0.770667
0.514667	0.643875	0.434667	0.54798	0.514667	0.493333	0.596354	0.708333	0.651042	0.567708

## Sheet: A2.Face.avg
0.438137
0.419486
0.478951
0.438678
0.466462
0.443741
0.435802
0.434768
0.516064
0.426258
0.429665
0.611495
0.574277
0.488829
0.558615
0.451901
0.456694
0.465352
0.442882
0.466565
0.442556
0.420959
0.474641
0.452386
0.454542
0.44661
0.484024
0.481411
0.483549
0.435952
0.438698
0.5144
0.677134
0.651296
0.678791
0.618835
0.76194
0.733263
0.831349
0.770415
0.806805
0.802119
0.744058
0.795197
0.789268
0.773356
0.735059
0.726948
0.653797
0.70347
0.668526
0.728615
0.724526
0.769784
0.732346
0.803485
0.789418
0.771526
0.777311
0.737626
0.823366
0.765999
0.7491
0.736418
0.761258
0.751817
0.851871
0.791054
0.794341
0.82758
0.791988

[truncated: 35 more sheets: A2.Face.se, A2.Face.all, A2.Body.avg, A2.Body.se, A2.Body.all, A2.Objects.avg, A2.Objects.se, A2.Objects.all, A3.Face.avg, A3.Face.se, A3.Face.all, A3.Body.avg, A3.Body.se, A3.Body.all, A3.Objects.avg, A3.Objects.se, A3.Objects.all, A4.Face.avg, A4.Face.se, A4.Face.all …]
