# Supplementary material for: Single-neuron correlates of visual consciousness in human lateral occipital complex
Source: Nat Commun. 2025 Dec 15;16:11008. doi: 10.1038/s41467-025-67077-w (PMC12705761; doi:10.1038/s41467-025-67077-w)
Supplement: Supplementary file 4 — Source Data [file 41467_2025_67077_MOESM4_ESM.zip › SourceData/FigureS7.xlsx]

## Sheet: A2.decoder
0.46495
0.541603
0.484813
0.517844
0.499448
0.475826
0.499608
0.477725
0.483302
0.576385
0.535682
0.52083
0.50012
0.53234
0.525125
0.526931
0.551319
0.506198
0.547609
0.490766
0.490421
0.509172
0.489387
0.477664
0.508402
0.517956
0.490082
0.518833
0.482341
0.480528
0.486621
0.529673
0.559536
0.570927
0.583639
0.643626
0.652929
0.660098
0.677945
0.695783
0.759435
0.726647
0.678473
0.662194
0.656358
0.680353
0.64832
0.670695
0.713855
0.684301
0.632529
0.638649
0.622785
0.596113
0.643995
0.634952
0.616709
0.64732
0.614815
0.58186
0.625891

## Sheet: A2.pval
0.0265
0.0089
0.4602
0.3126
0.7704
0.2343
0.9069
0.2371
0.133
0
0.0199
0.1956
0.8063
0.0997
0.2113
0.0747
0.0015
0.7893
0.0096
0.7158
0.5152
0.5815
0.4611
0.1628
0.5961
0.1645
0.6889
0.3025
0.4331
0.2805
0.4098
0.0904
0.0025
0.0026
0.0001
0
0
0
0
0
0
0
0
0
0
0
0
0
0
0
0
0
0
0
0
0
0
0
0
0
0

## Sheet: A2.all
0.642857	0.675	0.476852	0.460938	0.495798	0.5	0.578947	0.39375	0.472222	0.691406
0.542017	0.294118	0.45	0.368421	0.415789	0.5	0.42437	0.307692	0.275	0.361111
0.4375	0.436842	0.542017	0.542969	0.47479	0.420168	0.5	0.5	0.5	0.726891
0.447368	0.403361	0.4375	0.359259	0.516807	0.515789	0.473684	0.56875	0.625	0.539062
0.529412	0.570312	0.323529	0.476852	0.521053	0.494737	0.535714	0.468421	0.535156	0.416667
0.705882	0.526316	0.468531	0.638889	0.45625	0.527344	0.618519	0.663866	0.597656	0.60084
0.5	0.333333	0.575	0.625	0.184874	0.527778	0.5625	0.305556	0.5625	0.495798
0.578125	0.625	0.668421	0.521053	0.564815	0.554622	0.597222	0.55042	0.554688	0.466387
0.445312	0.333333	0.50625	0.476562	0.680556	0.659664	0.445378	0.342105	0.78125	0.411765
0.296296	0.204545	0.584034	0.394531	0.570312	0.535714	0.315789	0.539062	0.6875	0.681481
0.5	0.6125	0.651261	0.28125	0.691406	0.638889	0.486111	0.815126	0.579365	0.518519
0.705263	0.522222	0.428571	0.678947	0.476562	0.489474	0.489474	0.508403	0.557895	0.611111
0.568421	0.6	0.5	0.642857	0.5	0.521053	0.492593	0.481481	0.448148	0.37395
0.571429	0.435185	0.480469	0.314815	0.277778	0.495798	0.381481	0.474074	0.494737	0.462185
0.464844	0.447368	0.315789	0.578125	0.430556	0.388889	0.55042	0.4375	0.441406	0.431579
0.357895	0.414286	0.503571	0.375	0.444444	0.398148	0.486111	0.394737	0.43007	0.440741
0.466667	0.570312	0.325	0.411765	0.473684	0.375	0.514815	0.402778	0.222222	0.395105
0.472222	0.5	0.521053	0.477273	0.523148	0.547368	0.4	0.46875	0.550926	0.5
0.375	0.472222	0.366667	0.34375	0.388889	0.5	0.458333	0.309524	0.3125	0.472222
0.46875	0.690476	0.457895	0.4	0.428571	0.5875	0.555556	0.488889	0.6	0.5625
0.5	0.421053	0.57563	0.574074	0.532143	0.589844	0.466667	0.378906	0.394958	0.420168
0.285156	0.5	0.492857	0.664062	0.65625	0.416667	0.428571	0.527778	0.477778	0.342105
0.558824	0.557895	0.571429	0.511111	0.547368	0.523148	0.478947	0.436975	0.613445	0.518519
0.432773	0.560185	0.386719	0.4125	0.511111	0.489474	0.535156	0.625926	0.671296	0.384259
0.444444	0.571429	0.405263	0.4375	0.558824	0.462185	0.6	0.462185	0.554688	0.694444
0.42437	0.45	0.405263	0.504202	0.474074	0.53125	0.491597	0.509259	0.371094	0.310185
0.488889	0.542017	0.352941	0.5	0.714286	0.426316	0.529412	0.6	0.544444	0.626316
0.433333	0.578125	0.614815	0.595238	0.460317	0.382353	0.726852	0.425	0.518519	0.476562
0.722222	0.592593	0.666667	0.394531	0.80625	0.640741	0.592593	0.289474	0.617647	0.511719
0.457983	0.784091	0.761905	0.536842	0.632812	0.596639	0.546875	0.5	0.526316	0.5875
0.647059	0.428571	0.539062	0.483193	0.35	0.268519	0.555556	0.515789	0.463158	0.542017
0.163158	0.402778	0.35	0.436842	0.482517	0.490741	0.388889	0.566667	0.597222	0.37037
0.166667	0.284211	0.4625	0.35	0.288889	0.516807	0.323529	0.075	0.3125	0.429688
0.252632	0.5	0.226891	0.138889	0.398148	0.348739	0.2	0.35	0.300926	0.300926
0.244444	0.277344	0.302521	0.167969	0.273109	0.352632	0.138889	0.273438	0.227273	0.210084
0.31746	0.166667	0.22028	0.324074	0.131579	0.136364	0.294118	0.268421	0.147059	0.305263
0.147059	0.157895	0.35	0.15625	0.222222	0.147059	0.125	0.09375	0.15	0.184211
0.107143	0.28125	0.2	0.194444	0.0666667	0.233333	0.2875	0.136364	0.0666667	0.157895
0.125	0.0333333	0.238095	0.15	0.0833333	0.222222	0.147059	0.2	0.138889	0.210526
0.233333	0.0833333	0.1	0.107143	0.117647	0.05	0.111111	0.125	0.0882353	0.1
0	0.157895	0.125	0.107143	0.0588235	0.117647	0.147059	0.125	0.0588235	0.15
0.111111	0.1	0.1	0.05	0.183594	0.277778	0.0714286	0.223776	0.0833333	0.09375
0.111111	0.302521	0.259259	0.242105	0.131579	0.207031	0.166667	0.226316	0.105263	0.105263
0.265625	0.2	0.210526	0.15625	0.260714	0.176471	0.125	0.142857	0.147059	0.15625
0.255556	0.205882	0.356481	0.0882353	0.138889	0.176471	0.1	0.25	0.210526	0.125
0.0952381	0.0526316	0.157895	0.125	0.0952381	0.194444	0.133333	0.0833333	0.176471	0.184211
0.247368	0.222689	0.298319	0.366667	0.277311	0.176471	0.15625	0.231579	0.192593	0.443182
0.131579	0.425926	0.231481	0.157895	0.157895	0.215789	0.282407	0.292593	0.0263158	0.125
0.117647	0.234375	0.147059	0.203704	0.15	0.0833333	0.268908	0.105263	0.234266	0.1
0.119048	0.196296	0.185185	0.184211	0.263158	0.355556	0.1	0.184211	0.157895	0.315789
0.268519	0.285714	0.3375	0.171429	0.105263	0.296296	0.205882	0.0925926	0.382353	0.287037
0.281513	0.176471	0.194444	0.199219	0.175	0.147059	0.32963	0.166667	0.328125	0.35
0.178947	0.115385	0.171875	0.171296	0.328704	0.176471	0.125	0.03125	0.107143	0.12037
0.131579	0.287037	0.332031	0.263158	0.125	0.175	0.166667	0.234375	0.3125	0.147059
0.193277	0.075	0.222222	0.155462	0.0648148	0.231579	0.222689	0.300926	0.265625	0.342593
0.314815	0.194737	0.189076	0.09375	0.304688	0.167857	0.162037	0.214286	0.28125	0.269531
0.159091	0.247899	0.175	0.259259	0.217593	0.205263	0.314815	0.28125	0.105263	0.314815
0.184211	0.117647	0.125	0.117647	0.201681	0.289062	0.257895	0.111111	0.205882	0.0277778
0.3	0.157895	0.146429	0.273438	0.263158	0.125	0.144444	0.0952381	0.284211	0.225
0.444444	0.347222	0.207407	0.302521	0.314685	0.31875	0.355556	0.289474	0.4625	0.27037
0.3	0.235294	0.349206	0.410526	0.0820312	0.075	0.5	0.240741	0.269531	0.289474
0.126316	0.189474	0.247899	0.357143	0.388889	0.106481	0.214286	0.0504202	0.357143	0.113636
0.29021	0.327731	0.21875	0.4125	0.278947	0.0833333	0.311111	0.235294	0.291667	0.296296
0.222689	0.278947	0.226891	0.342593	0.381481	0.298319	0.398438	0.398148	0.225	0.296296
0.357895	0.294118	0.125	0.320312	0.32963	0.333333	0.273684	0.394737	0.236842	0.314815
0.306723	0.310526	0.319328	0.2	0.5	0.388889	0.375	0.4	0.3125	0.237037
0.259259	0.5	0.333333	0.375	0.195312	0.2375	0.547619	0.348148	0.416667	0.5

## Sheet: A2.se
0.0321465
0.0280872
0.0277561
0.0253067
0.0227958
0.0262403
0.0452163
0.0174784
0.04756
0.0530311
0.045397
0.0287508
0.0242342
0.0283028
0.0234293
0.0146484
0.0312004
0.0141134
0.0222862
0.028507
0.0252935
0.0382133
0.0157602
0.0313914
0.0287794
0.0220381
0.0321664
0.0336218
0.0480392
0.0338755
0.0344465
0.0389399
0.0418747
0.0330028
0.0200649
0.0252053
0.022322
0.0254249
0.0204717
0.015079
0.0159322
0.0233288
0.022642
0.0155072
0.0261956
0.0151458
0.0281524
0.0351893
0.0208579
0.025879
0.0304956
0.0248034
0.0242614
0.0246392
0.0283254
0.022609
0.0217382
0.024768
0.0238993
0.024251
0.0415465
0.0379155
0.0269658
0.0222884
0.0236292
0.027065
0.0379608

## Sheet: A3.decoder
0.481199
0.502634
0.507899
0.507521
0.510563
0.509126
0.493706
0.489956
0.480109
0.498377
0.527137
0.486997
0.500664
0.516381
0.513914
0.482742
0.477714
0.499982
0.489931
0.483624
0.503273
0.50153
0.545573
0.530323
0.508557
0.519059
0.500874
0.482044
0.473012
0.515517
0.504611
0.493365
0.490624
0.506115
0.487988
0.500387
0.490183
0.497686
0.517201
0.51398
0.481081
0.497567
0.522886
0.530683
0.549657
0.571356
0.507467
0.524693
0.495767
0.534087
0.520901
0.51589
0.525723
0.484712
0.525658
0.52846
0.512485
0.502653
0.511755
0.502473
0.490264

## Sheet: A3.pval
0.0825
0.8721
0.7071
0.5174
0.389
0.4628
0.4902
0.5212
0.119
0.9676
0.0747
0.3149
0.6718
0.1996
0.286
0.259
0.1061
0.9389
0.3737
0.2528
0.7811
0.9932
0.0004
0.0242
0.6045
0.2182
0.8025
0.1231
0.0578
0.2284
0.3935
0.6937
0.5737
0.5473
0.2872
0.8343
0.3156
0.9264
0.2093
0.2703
0.1681
0.7747
0.1113
0.0325
0
0
0.6638
0.0643
0.6414
0.0054
0.0939
0.1708
0.1
0.2514
0.0564
0.1059
0.4788
0.8759
0.2362
0.6509
0.4588

## Sheet: A3.all
0.628571	0.640741	0.619048	0.426573	0.47037	0.41	0.512422	0.430952	0.467262	0.625
0.512821	0.422222	0.453416	0.374074	0.549603	0.64	0.463141	0.519231	0.241935	0.522222
0.37037	0.403333	0.42963	0.458042	0.458333	0.410714	0.447059	0.695804	0.647436	0.532609
0.455	0.579741	0.392857	0.448148	0.31891	0.346154	0.456731	0.462733	0.381119	0.466667
0.37931	0.412587	0.470238	0.487179	0.563492	0.550699	0.553763	0.521825	0.5	0.532328
0.661111	0.562937	0.363095	0.310345	0.447619	0.511111	0.455	0.614815	0.577778	0.530172
0.398601	0.57037	0.62	0.512931	0.5	0.61014	0.405172	0.657328	0.607759	0.490079
0.385185	0.403846	0.5	0.674603	0.575	0.448333	0.502976	0.596154	0.411491	0.61828
0.501667	0.554487	0.733333	0.590625	0.461207	0.431034	0.464286	0.63	0.462963	0.541667
0.636667	0.700321	0.515086	0.452797	0.616667	0.40528	0.506993	0.433333	0.511218	0.594444
0.617424	0.366667	0.310606	0.435897	0.546584	0.564655	0.571429	0.515152	0.416667	0.395105
0.565476	0.644231	0.5	0.695804	0.531746	0.625776	0.492593	0.563333	0.461111	0.580745
0.518634	0.5	0.676573	0.478261	0.496032	0.597902	0.602484	0.464286	0.364907	0.65873
0.629371	0.498148	0.515	0.586207	0.518519	0.534161	0.664336	0.62381	0.532051	0.636667
0.564655	0.475	0.589286	0.541925	0.409091	0.307692	0.563665	0.387821	0.378571	0.408333
0.567308	0.472222	0.5	0.527778	0.451515	0.576667	0.535714	0.457407	0.490079	0.590909
0.341346	0.648148	0.455128	0.62619	0.453416	0.477564	0.51087	0.575	0.483974	0.641608
0.518519	0.346154	0.4	0.636646	0.498397	0.388889	0.543478	0.51049	0.538793	0.696121
0.536638	0.501748	0.433333	0.539683	0.437063	0.424603	0.662963	0.674074	0.594406	0.671329
0.606643	0.411111	0.654762	0.360248	0.553571	0.585185	0.481366	0.42381	0.344444	0.516129
0.689655	0.673077	0.456731	0.611888	0.5	0.472222	0.572222	0.6	0.432749	0.472222
0.5	0.528846	0.487037	0.590517	0.379808	0.487762	0.535185	0.345	0.503333	0.39
0.58	0.48951	0.436508	0.310897	0.326923	0.422619	0.448148	0.399038	0.566667	0.465035
0.546667	0.515	0.413043	0.456522	0.419255	0.483333	0.5	0.496503	0.496667	0.386667
0.349379	0.5	0.513636	0.36859	0.553763	0.629371	0.433333	0.433333	0.5	0.5
0.459259	0.4	0.640086	0.413462	0.486667	0.494048	0.474074	0.353175	0.65	0.421329
0.471154	0.737879	0.558333	0.515	0.549689	0.363333	0.528846	0.482517	0.445455	0.446296
0.506667	0.483333	0.526398	0.440741	0.325397	0.277778	0.395105	0.601667	0.517483	0.280952
0.487037	0.527778	0.468333	0.325175	0.494444	0.57764	0.416667	0.693548	0.482143	0.553571
0.302448	0.445652	0.5	0.387931	0.321121	0.305556	0.444444	0.381988	0.316667	0.548148
0.394444	0.307692	0.458333	0.46	0.374126	0.575175	0.616379	0.530172	0.5	0.466346
0.510234	0.467949	0.564655	0.504412	0.553571	0.340517	0.454969	0.469048	0.55	0.659375
0.684524	0.465	0.514286	0.444444	0.392241	0.513986	0.576087	0.41958	0.47205	0.64
0.447205	0.639394	0.526398	0.466346	0.344828	0.417702	0.618333	0.525641	0.392857	0.448333
0.271667	0.778846	0.48913	0.692308	0.512963	0.48	0.614583	0.408385	0.444444	0.566667
0.472222	0.628571	0.610577	0.526398	0.493333	0.611111	0.384921	0.755245	0.487762	0.440476
0.56993	0.478261	0.486111	0.445513	0.629371	0.497619	0.533217	0.514423	0.477564	0.378571
0.553571	0.568182	0.43007	0.431818	0.685345	0.545238	0.512422	0.384615	0.488095	0.536713
0.613636	0.420635	0.587302	0.627622	0.512422	0.388199	0.368012	0.55819	0.37	0.5
0.455556	0.562112	0.416084	0.422619	0.471429	0.622378	0.366379	0.527972	0.4	0.459936
0.700397	0.698276	0.533217	0.590517	0.37381	0.635185	0.386667	0.522436	0.471154	0.5
0.415	0.435484	0.210784	0.486111	0.545031	0.562937	0.650794	0.635185	0.553571	0.55
0.631481	0.405594	0.634615	0.422414	0.551282	0.590909	0.607372	0.587302	0.416667	0.526882
0.567647	0.496296	0.418269	0.377622	0.551282	0.397849	0.596154	0.509259	0.592657	0.552448
0.566667	0.481183	0.571429	0.5	0.472222	0.635776	0.601667	0.358333	0.448485	0.578333
0.467262	0.616667	0.549603	0.409483	0.561508	0.423077	0.426587	0.394231	0.596667	0.401786
0.544444	0.490385	0.661491	0.62931	0.565	0.4	0.504808	0.555	0.407051	0.517628
0.553333	0.541667	0.551242	0.557576	0.347756	0.480769	0.597902	0.596296	0.480769	0.472028
0.65625	0.490741	0.644444	0.404762	0.340909	0.583333	0.576923	0.528846	0.496894	0.498333
0.687879	0.625776	0.638889	0.440476	0.583333	0.575269	0.410256	0.703125	0.465035	0.652098
0.613636	0.415179	0.538889	0.47037	0.77037	0.527778	0.342657	0.596154	0.316434	0.471429
0.446429	0.498512	0.708075	0.477778	0.241935	0.486111	0.706667	0.548148	0.607407	0.608392
0.386646	0.41369	0.501984	0.504658	0.542857	0.6	0.790476	0.427778	0.55	0.644397
0.585404	0.335	0.562937	0.625	0.523292	0.520833	0.424825	0.522727	0.458333	0.596667
0.572222	0.631481	0.641608	0.526667	0.598333	0.355159	0.357372	0.671329	0.488889	0.447115
0.333916	0.347222	0.34127	0.544872	0.395105	0.48125	0.44	0.56993	0.485185	0.415948
0.408654	0.468531	0.407407	0.551724	0.494444	0.419355	0.355556	0.612179	0.402778	0.637037
0.609091	0.511111	0.5	0.426573	0.570513	0.461538	0.540741	0.516026	0.469697	0.480769
0.594406	0.480159	0.403846	0.506993	0.62963	0.437037	0.478788	0.61014	0.547619	0.461111
0.667832	0.592657	0.542857	0.532609	0.452381	0.448718	0.603704	0.616379	0.602381	0.437063
0.495342	0.48951	0.460317	0.706294	0.513441	0.581818	0.456989	0.626667	0.622845	0.333333

## Sheet: A3.se
0.0300307
0.0343254
0.0340523
0.0234854
0.0194905
0.0348885
0.0285812
0.0317883
0.0297002
0.0304568
0.0323907
0.0232586
0.0305541
0.0192766
0.0308369
0.0159437
0.0314882
0.0343835
0.0315335
0.0338458
0.0295305
0.0246728
0.0278945
0.0160972
0.0266415
0.030837
0.0313085
0.0353539
0.0309282
0.0274607
0.0295283
0.0266592
0.0300955
0.0299475
0.0459354
0.0346156
0.021555
0.0271953
0.0321784
0.0249807
0.0365455
0.040469
0.0286795
0.0257389
0.0266081
0.0275397
0.026567
0.0237728
0.0313665
0.0331759
0.0427512
0.0435777
0.0382919
0.0278741
0.0362265
0.0265876
0.0303544
0.0171046
0.0243784
0.025524
0.0339428

## Sheet: A4.decoder
0.504523
0.471323
0.521132
0.521061
0.529701
0.530239
0.524813
0.48947
0.491193
0.484434
0.517544
0.521017
0.515018
0.493127
0.481716
0.482711
0.499498
0.494825
0.501781
0.503102
0.488537
0.516161
0.493024
0.48921
0.506156
0.493342
0.484009
0.481668
0.510982
0.523515
0.500467
0.495782
0.493239
0.506283
0.485898
0.484132
0.493489
0.518251
0.515446
0.530434
0.538916
0.518466
0.5589
0.5501
0.558337
0.569222
0.619692
0.639385
0.681681
0.682691
0.658851
0.691226
0.740719
0.67979
0.660621
0.6556
0.649258
0.631492
0.618021
0.624485
0.617477

## Sheet: A4.pval
0.861
0.0198
0.096
0.0957
0.0373
0.0178
0.0643
0.3373
0.5064
0.1626
0.2105
0.2319
0.1068
0.5652
0.2041
0.2025
0.876
0.91
0.9442
0.8063
0.4591
0.3732
0.7293
0.2509
0.5652
0.6053
0.1485
0.1662
0.5423
0.0648
0.9565
0.6894
0.537
0.5078
0.3749
0.2793
0.6442
0.1392
0.2827
0.0505
0.0019
0.0593
0
0.0001
0
0
0
0
0
0
0
0
0
0
0
0
0
0
0
0
0

[truncated: 6 more sheets: A4.all, A4.se, A5.decoder, A5.pval, A5.all, A5.se]
