# Supplementary material for: Single-neuron correlates of visual consciousness in human lateral occipital complex
Source: Nat Commun. 2025 Dec 15;16:11008. doi: 10.1038/s41467-025-67077-w (PMC12705761; doi:10.1038/s41467-025-67077-w)
Supplement: Supplementary file 4 — Source Data [file 41467_2025_67077_MOESM4_ESM.zip › SourceData/FigureS8.xlsx]

## Sheet: A1.Categ.Responsive.all.delay1.
-1.32014	-1.32014	-1.32014	-1.32014	-1.32014	-1.32014	-1.32014	-1.32014	-1.32014	-1.32014	-1.32014	-1.32014	6.91109	6.91109	-1.32014	-1.32014	-1.32014	-1.32014	-1.32014	-1.32014	-1.32014	-1.32014	-1.32014	-1.32014	-1.32014	-1.32014	-1.32014	-1.32014	-1.32014	-1.32014	-1.32014	-1.32014	-1.32014	-1.32014	-1.32014	-1.32014	-1.32014	6.91109	6.91109	-1.32014	-1.32014	6.91109	6.91109	6.91109	-1.32014	-1.32014	-1.32014	-1.32014	6.91109	-1.32014
-0.661639	-0.661639	-0.661639	-0.661639	-0.661639	-0.661639	-0.661639	-0.661639	-0.661639	-0.661639	-0.661639	-0.661639	-0.661639	-0.661639	-0.661639	-0.661639	-0.661639	-0.661639	-0.661639	-0.661639	-0.661639	-0.661639	-0.661639	-0.661639	-0.661639	-0.661639	-0.661639	-0.661639	-0.661639	-0.661639	-0.661639	-0.661639	-0.661639	-0.661639	-0.661639	-0.661639	-0.661639	7.56958	15.8008	-0.661639	-0.661639	7.56958	-0.661639	-0.661639	-0.661639	7.56958	-0.661639	-0.661639	-0.661639	7.56958
-0.990888	-0.990888	-0.990888	-0.990888	-0.990888	-0.990888	-0.990888	-0.990888	-0.990888	-0.990888	-0.990888	7.24033	-0.990888	-0.990888	-0.990888	-0.990888	-0.990888	-0.990888	-0.990888	-0.990888	-0.990888	-0.990888	-0.990888	-0.990888	-0.990888	-0.990888	-0.990888	-0.990888	-0.990888	-0.990888	-0.990888	-0.990888	-0.990888	-0.990888	-0.990888	-0.990888	-0.990888	-0.990888	-0.990888	-0.990888	-0.990888	-0.990888	-0.990888	-0.990888	-0.990888	-0.990888	-0.990888	-0.990888	-0.990888	-0.990888
-0.661639	-0.661639	-0.661639	7.56958	7.56958	-0.661639	-0.661639	-0.661639	-0.661639	-0.661639	-0.661639	-0.661639	-0.661639	-0.661639	-0.661639	-0.661639	-0.661639	-0.661639	-0.661639	-0.661639	-0.661639	-0.661639	-0.661639	-0.661639	-0.661639	-0.661639	-0.661639	-0.661639	-0.661639	-0.661639	7.56958	-0.661639	-0.661639	-0.661639	-0.661639	-0.661639	-0.661639	-0.661639	-0.661639	-0.661639	-0.661639	-0.661639	-0.661639	-0.661639	-0.661639	-0.661639	-0.661639	-0.661639	-0.661639	-0.661639
-0.661639	-0.661639	-0.661639	-0.661639	-0.661639	-0.661639	-0.661639	-0.661639	-0.661639	-0.661639	-0.661639	-0.661639	-0.661639	-0.661639	-0.661639	-0.661639	-0.661639	-0.661639	-0.661639	-0.661639	-0.661639	-0.661639	-0.661639	-0.661639	-0.661639	-0.661639	-0.661639	-0.661639	-0.661639	-0.661639	-0.661639	-0.661639	-0.661639	-0.661639	-0.661639	-0.661639	-0.661639	-0.661639	7.56958	-0.661639	-0.661639	-0.661639	-0.661639	-0.661639	-0.661639	-0.661639	-0.661639	-0.661639	-0.661639	-0.661639
-0.990888	-0.990888	-0.990888	-0.990888	-0.990888	7.24033	-0.990888	-0.990888	-0.990888	-0.990888	-0.990888	-0.990888	-0.990888	-0.990888	-0.990888	-0.990888	-0.990888	-0.990888	-0.990888	-0.990888	-0.990888	-0.990888	-0.990888	-0.990888	-0.990888	-0.990888	-0.990888	-0.990888	-0.990888	-0.990888	-0.990888	-0.990888	-0.990888	-0.990888	-0.990888	-0.990888	-0.990888	-0.990888	-0.990888	-0.990888	-0.990888	7.24033	-0.990888	-0.990888	-0.990888	-0.990888	-0.990888	-0.990888	-0.990888	-0.990888
-1.32014	-1.32014	-1.32014	-1.32014	6.91109	-1.32014	-1.32014	-1.32014	-1.32014	-1.32014	-1.32014	-1.32014	-1.32014	-1.32014	-1.32014	-1.32014	6.91109	-1.32014	-1.32014	-1.32014	-1.32014	-1.32014	-1.32014	-1.32014	6.91109	-1.32014	-1.32014	-1.32014	-1.32014	-1.32014	-1.32014	-1.32014	-1.32014	-1.32014	-1.32014	-1.32014	-1.32014	-1.32014	6.91109	-1.32014	-1.32014	-1.32014	-1.32014	-1.32014	-1.32014	-1.32014	-1.32014	6.91109	-1.32014	-1.32014
-0.661639	-0.661639	-0.661639	-0.661639	-0.661639	-0.661639	-0.661639	-0.661639	-0.661639	-0.661639	-0.661639	-0.661639	-0.661639	-0.661639	-0.661639	-0.661639	-0.661639	-0.661639	-0.661639	-0.661639	-0.661639	-0.661639	-0.661639	-0.661639	-0.661639	-0.661639	-0.661639	-0.661639	-0.661639	-0.661639	-0.661639	-0.661639	-0.661639	7.56958	-0.661639	-0.661639	-0.661639	7.56958	-0.661639	-0.661639	-0.661639	-0.661639	-0.661639	-0.661639	-0.661639	-0.661639	-0.661639	7.56958	-0.661639	-0.661639
-0.661639	-0.661639	-0.661639	-0.661639	-0.661639	-0.661639	-0.661639	-0.661639	-0.661639	-0.661639	-0.661639	-0.661639	-0.661639	-0.661639	-0.661639	-0.661639	-0.661639	-0.661639	-0.661639	-0.661639	-0.661639	-0.661639	-0.661639	-0.661639	-0.661639	-0.661639	-0.661639	-0.661639	-0.661639	-0.661639	-0.661639	-0.661639	-0.661639	-0.661639	-0.661639	-0.661639	-0.661639	-0.661639	-0.661639	-0.661639	-0.661639	-0.661639	7.56958	-0.661639	-0.661639	-0.661639	-0.661639	-0.661639	7.56958	-0.661639
-0.661639	-0.661639	-0.661639	-0.661639	-0.661639	-0.661639	-0.661639	-0.661639	-0.661639	-0.661639	-0.661639	-0.661639	-0.661639	-0.661639	-0.661639	-0.661639	-0.661639	-0.661639	-0.661639	-0.661639	-0.661639	-0.661639	-0.661639	-0.661639	-0.661639	-0.661639	-0.661639	-0.661639	-0.661639	-0.661639	-0.661639	-0.661639	-0.661639	-0.661639	-0.661639	-0.661639	-0.661639	-0.661639	-0.661639	7.56958	-0.661639	7.56958	7.56958	7.56958	-0.661639	-0.661639	-0.661639	-0.661639	-0.661639	-0.661639
-0.990888	-0.990888	-0.990888	-0.990888	-0.990888	-0.990888	-0.990888	-0.990888	-0.990888	-0.990888	-0.990888	-0.990888	-0.990888	-0.990888	-0.990888	-0.990888	-0.990888	-0.990888	-0.990888	-0.990888	-0.990888	-0.990888	-0.990888	-0.990888	-0.990888	-0.990888	-0.990888	-0.990888	-0.990888	7.24033	-0.990888	-0.990888	-0.990888	-0.990888	-0.990888	15.4716	-0.990888	-0.990888	-0.990888	-0.990888	-0.990888	-0.990888	7.24033	-0.990888	-0.990888	-0.990888	-0.990888	-0.990888	-0.990888	-0.990888
-0.661639	-0.661639	-0.661639	-0.661639	-0.661639	-0.661639	-0.661639	-0.661639	-0.661639	-0.661639	-0.661639	-0.661639	-0.661639	-0.661639	-0.661639	-0.661639	-0.661639	-0.661639	-0.661639	-0.661639	-0.661639	-0.661639	-0.661639	-0.661639	-0.661639	-0.661639	-0.661639	-0.661639	-0.661639	-0.661639	-0.661639	-0.661639	-0.661639	-0.661639	-0.661639	-0.661639	-0.661639	-0.661639	-0.661639	-0.661639	-0.661639	-0.661639	-0.661639	7.56958	-0.661639	-0.661639	-0.661639	-0.661639	-0.661639	-0.661639
-0.990888	-0.990888	-0.990888	7.24033	-0.990888	-0.990888	-0.990888	-0.990888	-0.990888	-0.990888	-0.990888	-0.990888	-0.990888	-0.990888	-0.990888	7.24033	-0.990888	-0.990888	-0.990888	-0.990888	-0.990888	-0.990888	-0.990888	-0.990888	-0.990888	-0.990888	-0.990888	-0.990888	-0.990888	-0.990888	-0.990888	-0.990888	-0.990888	-0.990888	-0.990888	-0.990888	-0.990888	-0.990888	-0.990888	7.24033	-0.990888	-0.990888	-0.990888	15.4716	7.24033	7.24033	-0.990888	-0.990888	-0.990888	-0.990888
-0.661639	-0.661639	-0.661639	-0.661639	-0.661639	-0.661639	-0.661639	-0.661639	-0.661639	-0.661639	-0.661639	-0.661639	-0.661639	-0.661639	-0.661639	-0.661639	-0.661639	-0.661639	-0.661639	-0.661639	-0.661639	-0.661639	-0.661639	-0.661639	-0.661639	-0.661639	-0.661639	-0.661639	-0.661639	-0.661639	-0.661639	-0.661639	-0.661639	-0.661639	-0.661639	-0.661639	-0.661639	7.56958	-0.661639	-0.661639	-0.661639	7.56958	7.56958	7.56958	7.56958	-0.661639	-0.661639	15.8008	-0.661639	-0.661639
-0.990888	-0.990888	-0.990888	-0.990888	-0.990888	-0.990888	-0.990888	-0.990888	-0.990888	-0.990888	-0.990888	-0.990888	-0.990888	-0.990888	-0.990888	-0.990888	-0.990888	-0.990888	-0.990888	-0.990888	-0.990888	-0.990888	-0.990888	7.24033	-0.990888	-0.990888	-0.990888	-0.990888	-0.990888	-0.990888	-0.990888	-0.990888	-0.990888	-0.990888	-0.990888	-0.990888	-0.990888	7.24033	7.24033	-0.990888	-0.990888	15.4716	-0.990888	7.24033	-0.990888	-0.990888	-0.990888	-0.990888	-0.990888	-0.990888
-1.64939	-1.64939	-1.64939	-1.64939	-1.64939	-1.64939	-1.64939	-1.64939	-1.64939	-1.64939	-1.64939	-1.64939	-1.64939	-1.64939	-1.64939	-1.64939	-1.64939	-1.64939	6.58184	6.58184	-1.64939	-1.64939	-1.64939	-1.64939	-1.64939	-1.64939	6.58184	-1.64939	-1.64939	-1.64939	-1.64939	-1.64939	-1.64939	-1.64939	-1.64939	-1.64939	-1.64939	-1.64939	-1.64939	-1.64939	-1.64939	-1.64939	-1.64939	-1.64939	-1.64939	-1.64939	-1.64939	-1.64939	-1.64939	-1.64939
6.91109	-1.32014	-1.32014	-1.32014	-1.32014	-1.32014	-1.32014	-1.32014	-1.32014	6.91109	6.91109	-1.32014	-1.32014	-1.32014	-1.32014	-1.32014	-1.32014	-1.32014	-1.32014	-1.32014	-1.32014	-1.32014	-1.32014	-1.32014	-1.32014	-1.32014	-1.32014	-1.32014	-1.32014	-1.32014	-1.32014	-1.32014	-1.32014	-1.32014	-1.32014	-1.32014	-1.32014	-1.32014	-1.32014	-1.32014	6.91109	-1.32014	-1.32014	-1.32014	-1.32014	-1.32014	6.91109	-1.32014	-1.32014	-1.32014
-1.32014	-1.32014	-1.32014	-1.32014	-1.32014	-1.32014	-1.32014	-1.32014	-1.32014	-1.32014	-1.32014	-1.32014	-1.32014	-1.32014	-1.32014	-1.32014	-1.32014	-1.32014	-1.32014	-1.32014	-1.32014	-1.32014	15.1423	-1.32014	-1.32014	-1.32014	-1.32014	-1.32014	-1.32014	-1.32014	-1.32014	-1.32014	-1.32014	-1.32014	-1.32014	-1.32014	-1.32014	-1.32014	-1.32014	-1.32014	-1.32014	-1.32014	-1.32014	-1.32014	-1.32014	-1.32014	-1.32014	-1.32014	6.91109	-1.32014
-1.32014	-1.32014	-1.32014	-1.32014	-1.32014	-1.32014	-1.32014	-1.32014	-1.32014	-1.32014	-1.32014	-1.32014	-1.32014	-1.32014	-1.32014	6.91109	-1.32014	-1.32014	6.91109	-1.32014	-1.32014	-1.32014	-1.32014	-1.32014	-1.32014	-1.32014	-1.32014	-1.32014	-1.32014	-1.32014	-1.32014	-1.32014	-1.32014	-1.32014	-1.32014	-1.32014	-1.32014	-1.32014	-1.32014	-1.32014	-1.32014	-1.32014	-1.32014	-1.32014	-1.32014	-1.32014	-1.32014	-1.32014	-1.32014	-1.32014
-0.661639	-0.661639	-0.661639	-0.661639	-0.661639	-0.661639	-0.661639	-0.661639	-0.661639	-0.661639	-0.661639	-0.661639	-0.661639	-0.661639	-0.661639	-0.661639	-0.661639	-0.661639	-0.661639	-0.661639	-0.661639	-0.661639	-0.661639	-0.661639	-0.661639	-0.661639	-0.661639	-0.661639	-0.661639	-0.661639	-0.661639	-0.661639	-0.661639	-0.661639	-0.661639	-0.661639	-0.661639	-0.661639	7.56958	-0.661639	-0.661639	-0.661639	7.56958	7.56958	15.8008	15.8008	-0.661639	-0.661639	-0.661639	-0.661639
-1.32014	-1.32014	-1.32014	-1.32014	-1.32014	-1.32014	-1.32014	-1.32014	-1.32014	-1.32014	-1.32014	-1.32014	-1.32014	-1.32014	6.91109	-1.32014	-1.32014	-1.32014	-1.32014	-1.32014	-1.32014	-1.32014	-1.32014	-1.32014	-1.32014	6.91109	-1.32014	-1.32014	-1.32014	-1.32014	-1.32014	-1.32014	-1.32014	6.91109	-1.32014	-1.32014	-1.32014	-1.32014	6.91109	-1.32014	-1.32014	6.91109	6.91109	-1.32014	-1.32014	-1.32014	-1.32014	6.91109	-1.32014	-1.32014
-0.990888	-0.990888	-0.990888	7.24033	-0.990888	-0.990888	-0.990888	-0.990888	7.24033	-0.990888	-0.990888	-0.990888	-0.990888	-0.990888	-0.990888	-0.990888	-0.990888	-0.990888	-0.990888	-0.990888	-0.990888	-0.990888	-0.990888	-0.990888	-0.990888	-0.990888	-0.990888	-0.990888	-0.990888	-0.990888	-0.990888	-0.990888	-0.990888	-0.990888	-0.990888	-0.990888	-0.990888	-0.990888	-0.990888	-0.990888	-0.990888	-0.990888	7.24033	-0.990888	-0.990888	-0.990888	-0.990888	-0.990888	-0.990888	-0.990888
-0.661639	-0.661639	-0.661639	-0.661639	-0.661639	-0.661639	-0.661639	-0.661639	-0.661639	-0.661639	-0.661639	-0.661639	-0.661639	-0.661639	-0.661639	-0.661639	-0.661639	-0.661639	-0.661639	-0.661639	-0.661639	-0.661639	-0.661639	-0.661639	-0.661639	-0.661639	-0.661639	-0.661639	-0.661639	-0.661639	-0.661639	-0.661639	-0.661639	-0.661639	-0.661639	-0.661639	-0.661639	-0.661639	7.56958	-0.661639	-0.661639	-0.661639	-0.661639	-0.661639	-0.661639	-0.661639	-0.661639	-0.661639	-0.661639	-0.661639
-0.990888	-0.990888	-0.990888	-0.990888	-0.990888	7.24033	-0.990888	-0.990888	-0.990888	-0.990888	-0.990888	-0.990888	-0.990888	-0.990888	-0.990888	-0.990888	-0.990888	-0.990888	-0.990888	-0.990888	-0.990888	-0.990888	-0.990888	-0.990888	-0.990888	-0.990888	-0.990888	-0.990888	-0.990888	-0.990888	-0.990888	7.24033	-0.990888	-0.990888	-0.990888	-0.990888	-0.990888	-0.990888	-0.990888	-0.990888	-0.990888	7.24033	-0.990888	-0.990888	-0.990888	-0.990888	-0.990888	-0.990888	-0.990888	-0.990888
-0.990888	7.24033	15.4716	-0.990888	-0.990888	-0.990888	-0.990888	-0.990888	-0.990888	-0.990888	-0.990888	-0.990888	-0.990888	-0.990888	-0.990888	-0.990888	-0.990888	-0.990888	-0.990888	-0.990888	-0.990888	-0.990888	-0.990888	-0.990888	-0.990888	-0.990888	-0.990888	7.24033	-0.990888	-0.990888	-0.990888	-0.990888	-0.990888	-0.990888	-0.990888	-0.990888	-0.990888	-0.990888	-0.990888	-0.990888	-0.990888	-0.990888	-0.990888	-0.990888	-0.990888	7.24033	-0.990888	-0.990888	-0.990888	-0.990888
-0.990888	-0.990888	-0.990888	-0.990888	-0.990888	-0.990888	-0.990888	-0.990888	-0.990888	-0.990888	-0.990888	-0.990888	-0.990888	-0.990888	-0.990888	-0.990888	-0.990888	-0.990888	-0.990888	-0.990888	-0.990888	-0.990888	-0.990888	7.24033	-0.990888	-0.990888	-0.990888	-0.990888	-0.990888	-0.990888	-0.990888	-0.990888	-0.990888	-0.990888	7.24033	-0.990888	-0.990888	-0.990888	-0.990888	-0.990888	-0.990888	-0.990888	-0.990888	-0.990888	-0.990888	-0.990888	-0.990888	-0.990888	-0.990888	-0.990888
-0.661639	-0.661639	-0.661639	-0.661639	-0.661639	-0.661639	-0.661639	-0.661639	-0.661639	-0.661639	-0.661639	-0.661639	-0.661639	-0.661639	-0.661639	-0.661639	-0.661639	-0.661639	-0.661639	-0.661639	-0.661639	-0.661639	-0.661639	-0.661639	-0.661639	-0.661639	-0.661639	-0.661639	-0.661639	-0.661639	-0.661639	-0.661639	-0.661639	-0.661639	-0.661639	-0.661639	-0.661639	-0.661639	-0.661639	-0.661639	-0.661639	-0.661639	-0.661639	-0.661639	-0.661639	-0.661639	-0.661639	-0.661639	7.56958	-0.661639
-1.32014	-1.32014	-1.32014	-1.32014	-1.32014	-1.32014	-1.32014	-1.32014	-1.32014	-1.32014	-1.32014	-1.32014	-1.32014	-1.32014	-1.32014	-1.32014	6.91109	-1.32014	6.91109	-1.32014	-1.32014	-1.32014	-1.32014	-1.32014	-1.32014	-1.32014	-1.32014	-1.32014	-1.32014	-1.32014	-1.32014	-1.32014	-1.32014	-1.32014	-1.32014	-1.32014	-1.32014	-1.32014	6.91109	-1.32014	-1.32014	-1.32014	-1.32014	-1.32014	-1.32014	-1.32014	6.91109	6.91109	-1.32014	-1.32014
-0.661639	-0.661639	7.56958	-0.661639	-0.661639	-0.661639	-0.661639	-0.661639	-0.661639	-0.661639	-0.661639	-0.661639	-0.661639	-0.661639	-0.661639	-0.661639	-0.661639	-0.661639	-0.661639	-0.661639	-0.661639	-0.661639	-0.661639	-0.661639	-0.661639	-0.661639	-0.661639	-0.661639	-0.661639	-0.661639	-0.661639	-0.661639	-0.661639	-0.661639	-0.661639	-0.661639	-0.661639	-0.661639	-0.661639	7.56958	-0.661639	7.56958	7.56958	-0.661639	7.56958	-0.661639	-0.661639	-0.661639	-0.661639	-0.661639
-0.990888	-0.990888	-0.990888	-0.990888	-0.990888	-0.990888	-0.990888	-0.990888	-0.990888	-0.990888	-0.990888	-0.990888	-0.990888	-0.990888	-0.990888	-0.990888	-0.990888	-0.990888	-0.990888	-0.990888	-0.990888	-0.990888	-0.990888	7.24033	-0.990888	-0.990888	-0.990888	-0.990888	-0.990888	-0.990888	-0.990888	7.24033	-0.990888	-0.990888	-0.990888	-0.990888	7.24033	-0.990888	-0.990888	-0.990888	-0.990888	7.24033	7.24033	-0.990888	-0.990888	-0.990888	-0.990888	-0.990888	-0.990888	-0.990888
-2.30788	-2.30788	-2.30788	5.92334	-2.30788	-2.30788	-2.30788	5.92334	-2.30788	-2.30788	-2.30788	-2.30788	-2.30788	5.92334	-2.30788	-2.30788	-2.30788	14.1546	-2.30788	-2.30788	-2.30788	-2.30788	-2.30788	-2.30788	-2.30788	5.92334	-2.30788	-2.30788	-2.30788	-2.30788	-2.30788	5.92334	-2.30788	-2.30788	-2.30788	-2.30788	-2.30788	-2.30788	-2.30788	-2.30788	-2.30788	-2.30788	-2.30788	-2.30788	-2.30788	5.92334	-2.30788	-2.30788	5.92334	-2.30788
-0.990888	-0.990888	-0.990888	-0.990888	-0.990888	-0.990888	-0.990888	-0.990888	-0.990888	-0.990888	-0.990888	-0.990888	-0.990888	-0.990888	-0.990888	-0.990888	-0.990888	-0.990888	-0.990888	-0.990888	-0.990888	-0.990888	-0.990888	-0.990888	-0.990888	-0.990888	-0.990888	7.24033	-0.990888	-0.990888	-0.990888	-0.990888	-0.990888	-0.990888	-0.990888	-0.990888	-0.990888	-0.990888	-0.990888	-0.990888	-0.990888	-0.990888	-0.990888	-0.990888	-0.990888	-0.990888	-0.990888	-0.990888	-0.990888	-0.990888
-0.661639	-0.661639	-0.661639	-0.661639	-0.661639	-0.661639	-0.661639	-0.661639	-0.661639	-0.661639	-0.661639	-0.661639	-0.661639	-0.661639	-0.661639	-0.661639	-0.661639	-0.661639	-0.661639	-0.661639	-0.661639	-0.661639	-0.661639	-0.661639	-0.661639	-0.661639	-0.661639	-0.661639	-0.661639	-0.661639	-0.661639	-0.661639	-0.661639	-0.661639	15.8008	-0.661639	7.56958	-0.661639	-0.661639	-0.661639	-0.661639	-0.661639	-0.661639	-0.661639	-0.661639	-0.661639	-0.661639	-0.661639	-0.661639	-0.661639
-0.661639	-0.661639	-0.661639	-0.661639	-0.661639	-0.661639	-0.661639	-0.661639	-0.661639	-0.661639	-0.661639	-0.661639	-0.661639	-0.661639	-0.661639	-0.661639	-0.661639	-0.661639	-0.661639	-0.661639	-0.661639	-0.661639	-0.661639	-0.661639	-0.661639	-0.661639	-0.661639	-0.661639	-0.661639	-0.661639	-0.661639	-0.661639	-0.661639	-0.661639	-0.661639	-0.661639	7.56958	-0.661639	-0.661639	-0.661639	-0.661639	7.56958	-0.661639	-0.661639	-0.661639	-0.661639	-0.661639	-0.661639	-0.661639	-0.661639
-0.661639	-0.661639	-0.661639	-0.661639	-0.661639	-0.661639	-0.661639	-0.661639	-0.661639	-0.661639	-0.661639	-0.661639	-0.661639	-0.661639	-0.661639	-0.661639	-0.661639	-0.661639	-0.661639	-0.661639	-0.661639	-0.661639	-0.661639	-0.661639	-0.661639	-0.661639	-0.661639	-0.661639	-0.661639	-0.661639	-0.661639	-0.661639	-0.661639	7.56958	-0.661639	7.56958	-0.661639	-0.661639	-0.661639	7.56958	-0.661639	-0.661639	-0.661639	-0.661639	-0.661639	-0.661639	-0.661639	-0.661639	-0.661639	-0.661639
-0.661639	-0.661639	-0.661639	-0.661639	-0.661639	-0.661639	-0.661639	-0.661639	-0.661639	-0.661639	-0.661639	-0.661639	-0.661639	-0.661639	-0.661639	-0.661639	-0.661639	-0.661639	-0.661639	-0.661639	-0.661639	-0.661639	-0.661639	-0.661639	-0.661639	-0.661639	-0.661639	-0.661639	-0.661639	-0.661639	-0.661639	-0.661639	-0.661639	-0.661639	-0.661639	-0.661639	-0.661639	-0.661639	-0.661639	-0.661639	-0.661639	-0.661639	-0.661639	-0.661639	-0.661639	-0.661639	-0.661639	-0.661639	-0.661639	-0.661639
-0.661639	-0.661639	-0.661639	-0.661639	-0.661639	-0.661639	-0.661639	-0.661639	-0.661639	-0.661639	-0.661639	-0.661639	-0.661639	-0.661639	-0.661639	-0.661639	-0.661639	-0.661639	-0.661639	-0.661639	-0.661639	-0.661639	-0.661639	-0.661639	-0.661639	-0.661639	-0.661639	-0.661639	-0.661639	-0.661639	-0.661639	-0.661639	-0.661639	-0.661639	-0.661639	-0.661639	-0.661639	-0.661639	7.56958	-0.661639	-0.661639	-0.661639	-0.661639	-0.661639	-0.661639	-0.661639	-0.661639	-0.661639	-0.661639	-0.661639
-1.32014	-1.32014	-1.32014	-1.32014	-1.32014	-1.32014	-1.32014	-1.32014	-1.32014	-1.32014	-1.32014	-1.32014	-1.32014	-1.32014	-1.32014	-1.32014	-1.32014	-1.32014	-1.32014	6.91109	6.91109	-1.32014	-1.32014	-1.32014	-1.32014	-1.32014	-1.32014	-1.32014	-1.32014	-1.32014	-1.32014	-1.32014	-1.32014	-1.32014	-1.32014	-1.32014	-1.32014	-1.32014	-1.32014	-1.32014	6.91109	-1.32014	-1.32014	-1.32014	-1.32014	-1.32014	-1.32014	-1.32014	-1.32014	-1.32014
-0.661639	-0.661639	-0.661639	-0.661639	-0.661639	-0.661639	-0.661639	-0.661639	-0.661639	-0.661639	-0.661639	-0.661639	-0.661639	-0.661639	-0.661639	-0.661639	-0.661639	-0.661639	-0.661639	-0.661639	-0.661639	-0.661639	-0.661639	-0.661639	-0.661639	-0.661639	-0.661639	-0.661639	-0.661639	-0.661639	-0.661639	-0.661639	-0.661639	-0.661639	-0.661639	-0.661639	-0.661639	-0.661639	7.56958	-0.661639	-0.661639	-0.661639	-0.661639	-0.661639	7.56958	-0.661639	-0.661639	-0.661639	-0.661639	-0.661639
7.24033	-0.990888	7.24033	-0.990888	-0.990888	-0.990888	-0.990888	-0.990888	-0.990888	7.24033	-0.990888	-0.990888	-0.990888	-0.990888	-0.990888	-0.990888	-0.990888	-0.990888	-0.990888	-0.990888	-0.990888	-0.990888	-0.990888	-0.990888	-0.990888	-0.990888	-0.990888	-0.990888	-0.990888	-0.990888	-0.990888	-0.990888	-0.990888	-0.990888	-0.990888	-0.990888	-0.990888	-0.990888	-0.990888	7.24033	-0.990888	-0.990888	-0.990888	-0.990888	-0.990888	-0.990888	-0.990888	-0.990888	-0.990888	-0.990888
-0.990888	-0.990888	-0.990888	-0.990888	-0.990888	-0.990888	-0.990888	-0.990888	7.24033	-0.990888	-0.990888	-0.990888	-0.990888	-0.990888	-0.990888	-0.990888	-0.990888	-0.990888	-0.990888	-0.990888	-0.990888	-0.990888	-0.990888	-0.990888	-0.990888	-0.990888	-0.990888	-0.990888	-0.990888	-0.990888	-0.990888	-0.990888	-0.990888	-0.990888	-0.990888	-0.990888	-0.990888	7.24033	-0.990888	-0.990888	-0.990888	-0.990888	-0.990888	-0.990888	-0.990888	-0.990888	-0.990888	-0.990888	-0.990888	-0.990888
-0.990888	-0.990888	-0.990888	-0.990888	-0.990888	-0.990888	-0.990888	-0.990888	7.24033	-0.990888	-0.990888	-0.990888	-0.990888	-0.990888	-0.990888	-0.990888	-0.990888	-0.990888	-0.990888	-0.990888	-0.990888	-0.990888	-0.990888	-0.990888	-0.990888	-0.990888	-0.990888	-0.990888	-0.990888	-0.990888	-0.990888	-0.990888	-0.990888	-0.990888	-0.990888	-0.990888	-0.990888	-0.990888	-0.990888	-0.990888	7.24033	-0.990888	-0.990888	-0.990888	-0.990888	-0.990888	-0.990888	-0.990888	-0.990888	-0.990888
7.56958	-0.661639	-0.661639	-0.661639	-0.661639	-0.661639	-0.661639	-0.661639	-0.661639	-0.661639	-0.661639	-0.661639	-0.661639	-0.661639	-0.661639	-0.661639	-0.661639	-0.661639	-0.661639	-0.661639	-0.661639	-0.661639	-0.661639	-0.661639	-0.661639	-0.661639	-0.661639	-0.661639	-0.661639	-0.661639	-0.661639	-0.661639	-0.661639	-0.661639	-0.661639	7.56958	-0.661639	7.56958	7.56958	-0.661639	-0.661639	-0.661639	-0.661639	-0.661639	-0.661639	-0.661639	-0.661639	-0.661639	-0.661639	7.56958
-0.990888	-0.990888	-0.990888	-0.990888	-0.990888	-0.990888	-0.990888	-0.990888	-0.990888	-0.990888	-0.990888	-0.990888	-0.990888	-0.990888	-0.990888	-0.990888	-0.990888	-0.990888	-0.990888	-0.990888	-0.990888	-0.990888	-0.990888	-0.990888	-0.990888	7.24033	-0.990888	-0.990888	-0.990888	-0.990888	-0.990888	-0.990888	-0.990888	-0.990888	-0.990888	-0.990888	-0.990888	-0.990888	-0.990888	-0.990888	-0.990888	-0.990888	-0.990888	-0.990888	-0.990888	7.24033	-0.990888	-0.990888	-0.990888	-0.990888
-0.661639	-0.661639	-0.661639	-0.661639	-0.661639	-0.661639	-0.661639	-0.661639	-0.661639	-0.661639	-0.661639	-0.661639	-0.661639	-0.661639	-0.661639	-0.661639	-0.661639	-0.661639	-0.661639	-0.661639	-0.661639	-0.661639	-0.661639	-0.661639	-0.661639	-0.661639	-0.661639	-0.661639	-0.661639	-0.661639	-0.661639	-0.661639	-0.661639	-0.661639	-0.661639	-0.661639	-0.661639	-0.661639	-0.661639	-0.661639	-0.661639	-0.661639	-0.661639	-0.661639	-0.661639	7.56958	-0.661639	-0.661639	-0.661639	-0.661639
-0.990888	-0.990888	-0.990888	-0.990888	-0.990888	-0.990888	-0.990888	-0.990888	-0.990888	-0.990888	-0.990888	-0.990888	-0.990888	-0.990888	-0.990888	-0.990888	-0.990888	-0.990888	-0.990888	7.24033	-0.990888	-0.990888	-0.990888	-0.990888	-0.990888	-0.990888	-0.990888	-0.990888	-0.990888	-0.990888	-0.990888	-0.990888	-0.990888	-0.990888	-0.990888	-0.990888	-0.990888	-0.990888	7.24033	-0.990888	-0.990888	-0.990888	7.24033	-0.990888	-0.990888	-0.990888	-0.990888	-0.990888	-0.990888	-0.990888
-1.97381	-1.97381	-1.97381	3.97304	-1.97381	-1.97381	3.97304	-1.97381	-1.97381	-1.97381	3.97304	3.97304	-1.97381	-1.97381	-1.97381	-1.97381	-1.97381	-1.97381	-1.97381	-1.97381	-1.97381	-1.97381	-1.97381	-1.97381	-1.97381	-1.97381	-1.97381	-1.97381	3.97304	-1.97381	-1.97381	-1.97381	-1.97381	3.97304	-1.97381	-1.97381	-1.97381	9.91989	-1.97381	3.97304	-1.97381	-1.97381	-1.97381	3.97304	-1.97381	-1.97381	-1.97381	-1.97381	-1.97381	-1.97381
4.44879	-1.49806	-1.49806	4.44879	-1.49806	-1.49806	4.44879	-1.49806	-1.49806	-1.49806	-1.49806	-1.49806	-1.49806	-1.49806	-1.49806	-1.49806	-1.49806	-1.49806	-1.49806	-1.49806	-1.49806	-1.49806	-1.49806	-1.49806	-1.49806	-1.49806	-1.49806	4.44879	-1.49806	-1.49806	4.44879	-1.49806	-1.49806	-1.49806	-1.49806	-1.49806	4.44879	4.44879	10.3956	4.44879	-1.49806	10.3956	16.3425	-1.49806	4.44879	-1.49806	-1.49806	-1.49806	-1.49806	-1.49806
-1.97381	-1.97381	-1.97381	-1.97381	-1.97381	-1.97381	-1.97381	-1.97381	-1.97381	-1.97381	-1.97381	-1.97381	-1.97381	-1.97381	-1.97381	-1.97381	-1.97381	-1.97381	9.91989	-1.97381	3.97304	-1.97381	-1.97381	3.97304	-1.97381	-1.97381	-1.97381	-1.97381	-1.97381	-1.97381	-1.97381	-1.97381	-1.97381	-1.97381	-1.97381	-1.97381	-1.97381	-1.97381	-1.97381	-1.97381	-1.97381	-1.97381	3.97304	3.97304	-1.97381	-1.97381	-1.97381	-1.97381	-1.97381	-1.97381
-1.26019	4.68666	10.6335	-1.26019	-1.26019	4.68666	-1.26019	-1.26019	-1.26019	-1.26019	-1.26019	-1.26019	-1.26019	-1.26019	-1.26019	-1.26019	-1.26019	-1.26019	-1.26019	-1.26019	-1.26019	-1.26019	-1.26019	-1.26019	-1.26019	-1.26019	-1.26019	-1.26019	-1.26019	-1.26019	4.68666	-1.26019	-1.26019	-1.26019	-1.26019	-1.26019	-1.26019	-1.26019	10.6335	-1.26019	-1.26019	4.68666	-1.26019	-1.26019	-1.26019	-1.26019	-1.26019	-1.26019	4.68666	-1.26019
-1.26019	-1.26019	-1.26019	-1.26019	-1.26019	-1.26019	-1.26019	-1.26019	-1.26019	-1.26019	-1.26019	-1.26019	-1.26019	-1.26019	-1.26019	-1.26019	-1.26019	4.68666	-1.26019	-1.26019	-1.26019	-1.26019	-1.26019	-1.26019	-1.26019	-1.26019	-1.26019	-1.26019	-1.26019	-1.26019	-1.26019	10.6335	-1.26019	-1.26019	-1.26019	-1.26019	-1.26019	4.68666	4.68666	-1.26019	-1.26019	-1.26019	-1.26019	-1.26019	4.68666	4.68666	-1.26019	-1.26019	4.68666	-1.26019
-2.21168	9.68202	3.73517	-2.21168	-2.21168	-2.21168	-2.21168	-2.21168	-2.21168	-2.21168	-2.21168	-2.21168	-2.21168	-2.21168	-2.21168	-2.21168	-2.21168	-2.21168	-2.21168	-2.21168	-2.21168	9.68202	-2.21168	-2.21168	-2.21168	-2.21168	3.73517	9.68202	-2.21168	-2.21168	-2.21168	-2.21168	-2.21168	-2.21168	-2.21168	-2.21168	-2.21168	-2.21168	3.73517	-2.21168	-2.21168	-2.21168	-2.21168	-2.21168	9.68202	-2.21168	-2.21168	-2.21168	-2.21168	-2.21168
-1.49806	-1.49806	-1.49806	-1.49806	-1.49806	-1.49806	-1.49806	4.44879	4.44879	-1.49806	-1.49806	-1.49806	-1.49806	-1.49806	-1.49806	-1.49806	-1.49806	-1.49806	-1.49806	-1.49806	-1.49806	-1.49806	-1.49806	-1.49806	-1.49806	-1.49806	-1.49806	-1.49806	-1.49806	-1.49806	10.3956	-1.49806	-1.49806	4.44879	-1.49806	-1.49806	-1.49806	10.3956	-1.49806	-1.49806	4.44879	-1.49806	-1.49806	-1.49806	-1.49806	4.44879	-1.49806	4.44879	4.44879	-1.49806
-1.73594	-1.73594	-1.73594	-1.73594	-1.73594	-1.73594	4.21091	-1.73594	-1.73594	-1.73594	-1.73594	-1.73594	-1.73594	-1.73594	-1.73594	-1.73594	-1.73594	-1.73594	-1.73594	-1.73594	4.21091	4.21091	-1.73594	-1.73594	-1.73594	-1.73594	-1.73594	-1.73594	-1.73594	-1.73594	-1.73594	-1.73594	-1.73594	-1.73594	-1.73594	-1.73594	-1.73594	-1.73594	4.21091	-1.73594	4.21091	-1.73594	4.21091	-1.73594	-1.73594	-1.73594	4.21091	-1.73594	-1.73594	-1.73594
3.97304	-1.97381	3.97304	-1.97381	-1.97381	-1.97381	-1.97381	-1.97381	-1.97381	-1.97381	3.97304	-1.97381	-1.97381	-1.97381	-1.97381	-1.97381	3.97304	-1.97381	-1.97381	-1.97381	-1.97381	-1.97381	-1.97381	-1.97381	3.97304	-1.97381	-1.97381	3.97304	-1.97381	-1.97381	-1.97381	-1.97381	-1.97381	-1.97381	-1.97381	-1.97381	-1.97381	-1.97381	3.97304	-1.97381	-1.97381	3.97304	-1.97381	3.97304	3.97304	3.97304	-1.97381	-1.97381	-1.97381	3.97304
-1.49806	-1.49806	-1.49806	-1.49806	-1.49806	-1.49806	-1.49806	-1.49806	-1.49806	-1.49806	-1.49806	-1.49806	-1.49806	-1.49806	-1.49806	-1.49806	-1.49806	-1.49806	-1.49806	4.44879	-1.49806	-1.49806	-1.49806	-1.49806	-1.49806	4.44879	-1.49806	-1.49806	-1.49806	-1.49806	-1.49806	-1.49806	-1.49806	-1.49806	-1.49806	-1.49806	-1.49806	4.44879	-1.49806	-1.49806	4.44879	-1.49806	-1.49806	-1.49806	10.3956	-1.49806	-1.49806	-1.49806	4.44879	4.44879
-1.02231	-1.02231	-1.02231	-1.02231	-1.02231	-1.02231	-1.02231	-1.02231	-1.02231	-1.02231	-1.02231	-1.02231	-1.02231	-1.02231	-1.02231	-1.02231	-1.02231	-1.02231	-1.02231	-1.02231	-1.02231	-1.02231	-1.02231	-1.02231	-1.02231	-1.02231	-1.02231	-1.02231	-1.02231	-1.02231	-1.02231	-1.02231	-1.02231	-1.02231	-1.02231	-1.02231	-1.02231	-1.02231	4.92454	10.8714	-1.02231	-1.02231	-1.02231	-1.02231	4.92454	-1.02231	-1.02231	-1.02231	-1.02231	-1.02231
-1.02231	-1.02231	-1.02231	-1.02231	-1.02231	-1.02231	-1.02231	-1.02231	-1.02231	-1.02231	-1.02231	-1.02231	-1.02231	-1.02231	-1.02231	-1.02231	-1.02231	-1.02231	-1.02231	-1.02231	-1.02231	-1.02231	-1.02231	-1.02231	-1.02231	-1.02231	-1.02231	-1.02231	-1.02231	-1.02231	4.92454	-1.02231	-1.02231	-1.02231	-1.02231	-1.02231	-1.02231	-1.02231	-1.02231	4.92454	4.92454	4.92454	-1.02231	-1.02231	-1.02231	-1.02231	-1.02231	-1.02231	-1.02231	-1.02231
-1.49806	-1.49806	-1.49806	-1.49806	-1.49806	-1.49806	-1.49806	-1.49806	-1.49806	-1.49806	-1.49806	-1.49806	-1.49806	4.44879	-1.49806	4.44879	-1.49806	-1.49806	-1.49806	-1.49806	-1.49806	-1.49806	-1.49806	-1.49806	-1.49806	-1.49806	-1.49806	-1.49806	-1.49806	-1.49806	-1.49806	-1.49806	-1.49806	-1.49806	-1.49806	-1.49806	-1.49806	4.44879	-1.49806	4.44879	-1.49806	-1.49806	-1.49806	4.44879	-1.49806	-1.49806	-1.49806	-1.49806	4.44879	-1.49806
-1.02231	-1.02231	-1.02231	-1.02231	-1.02231	-1.02231	-1.02231	-1.02231	-1.02231	-1.02231	-1.02231	-1.02231	-1.02231	-1.02231	-1.02231	-1.02231	-1.02231	-1.02231	-1.02231	-1.02231	-1.02231	-1.02231	-1.02231	-1.02231	-1.02231	-1.02231	-1.02231	-1.02231	-1.02231	-1.02231	-1.02231	-1.02231	-1.02231	-1.02231	-1.02231	-1.02231	-1.02231	-1.02231	4.92454	-1.02231	-1.02231	-1.02231	-1.02231	-1.02231	-1.02231	4.92454	-1.02231	-1.02231	-1.02231	-1.02231
-1.26019	-1.26019	-1.26019	-1.26019	-1.26019	-1.26019	-1.26019	-1.26019	-1.26019	-1.26019	-1.26019	-1.26019	4.68666	-1.26019	-1.26019	-1.26019	-1.26019	-1.26019	-1.26019	-1.26019	-1.26019	-1.26019	-1.26019	-1.26019	-1.26019	-1.26019	-1.26019	-1.26019	-1.26019	-1.26019	-1.26019	-1.26019	-1.26019	-1.26019	-1.26019	-1.26019	-1.26019	-1.26019	4.68666	4.68666	-1.26019	-1.26019	-1.26019	-1.26019	4.68666	-1.26019	-1.26019	-1.26019	-1.26019	-1.26019
-1.02231	-1.02231	-1.02231	-1.02231	-1.02231	-1.02231	-1.02231	-1.02231	-1.02231	-1.02231	-1.02231	-1.02231	-1.02231	-1.02231	-1.02231	-1.02231	-1.02231	-1.02231	-1.02231	-1.02231	-1.02231	-1.02231	-1.02231	-1.02231	-1.02231	-1.02231	-1.02231	-1.02231	-1.02231	-1.02231	-1.02231	-1.02231	-1.02231	-1.02231	-1.02231	-1.02231	-1.02231	-1.02231	4.92454	-1.02231	-1.02231	-1.02231	-1.02231	4.92454	-1.02231	4.92454	4.92454	-1.02231	-1.02231	-1.02231
-1.02231	-1.02231	-1.02231	-1.02231	-1.02231	-1.02231	-1.02231	-1.02231	-1.02231	-1.02231	-1.02231	-1.02231	-1.02231	-1.02231	-1.02231	-1.02231	-1.02231	-1.02231	-1.02231	-1.02231	-1.02231	-1.02231	-1.02231	-1.02231	-1.02231	-1.02231	-1.02231	-1.02231	-1.02231	-1.02231	-1.02231	-1.02231	-1.02231	-1.02231	-1.02231	-1.02231	-1.02231	-1.02231	4.92454	-1.02231	-1.02231	-1.02231	-1.02231	-1.02231	-1.02231	-1.02231	-1.02231	-1.02231	-1.02231	-1.02231
-1.02231	-1.02231	-1.02231	-1.02231	-1.02231	-1.02231	-1.02231	-1.02231	-1.02231	-1.02231	-1.02231	-1.02231	-1.02231	-1.02231	-1.02231	-1.02231	-1.02231	-1.02231	-1.02231	-1.02231	-1.02231	-1.02231	-1.02231	-1.02231	-1.02231	-1.02231	-1.02231	-1.02231	-1.02231	-1.02231	-1.02231	-1.02231	-1.02231	-1.02231	-1.02231	-1.02231	-1.02231	-1.02231	-1.02231	-1.02231	4.92454	-1.02231	-1.02231	-1.02231	-1.02231	4.92454	-1.02231	-1.02231	-1.02231	-1.02231
-1.02231	-1.02231	-1.02231	-1.02231	-1.02231	-1.02231	-1.02231	-1.02231	-1.02231	-1.02231	-1.02231	-1.02231	-1.02231	-1.02231	-1.02231	-1.02231	-1.02231	-1.02231	-1.02231	-1.02231	-1.02231	-1.02231	-1.02231	-1.02231	-1.02231	-1.02231	-1.02231	-1.02231	-1.02231	-1.02231	-1.02231	-1.02231	-1.02231	-1.02231	-1.02231	-1.02231	-1.02231	-1.02231	-1.02231	-1.02231	-1.02231	-1.02231	-1.02231	-1.02231	-1.02231	-1.02231	-1.02231	-1.02231	-1.02231	-1.02231
-1.02231	-1.02231	-1.02231	-1.02231	-1.02231	-1.02231	-1.02231	-1.02231	-1.02231	-1.02231	-1.02231	-1.02231	-1.02231	-1.02231	-1.02231	-1.02231	-1.02231	-1.02231	-1.02231	-1.02231	-1.02231	-1.02231	-1.02231	-1.02231	-1.02231	-1.02231	-1.02231	-1.02231	-1.02231	-1.02231	-1.02231	-1.02231	-1.02231	-1.02231	-1.02231	-1.02231	-1.02231	-1.02231	-1.02231	4.92454	-1.02231	-1.02231	-1.02231	-1.02231	-1.02231	-1.02231	-1.02231	-1.02231	4.92454	-1.02231
-1.49806	-1.49806	-1.49806	-1.49806	-1.49806	-1.49806	-1.49806	-1.49806	-1.49806	-1.49806	-1.49806	-1.49806	-1.49806	-1.49806	-1.49806	-1.49806	-1.49806	-1.49806	-1.49806	-1.49806	-1.49806	4.44879	-1.49806	-1.49806	4.44879	-1.49806	-1.49806	-1.49806	-1.49806	-1.49806	-1.49806	-1.49806	-1.49806	-1.49806	-1.49806	-1.49806	-1.49806	4.44879	-1.49806	-1.49806	4.44879	-1.49806	-1.49806	-1.49806	4.44879	-1.49806	-1.49806	-1.49806	-1.49806	-1.49806
-1.02231	-1.02231	-1.02231	-1.02231	-1.02231	-1.02231	-1.02231	-1.02231	-1.02231	-1.02231	-1.02231	-1.02231	-1.02231	-1.02231	-1.02231	-1.02231	-1.02231	-1.02231	-1.02231	-1.02231	-1.02231	-1.02231	-1.02231	-1.02231	-1.02231	-1.02231	-1.02231	-1.02231	-1.02231	-1.02231	-1.02231	-1.02231	-1.02231	4.92454	-1.02231	-1.02231	-1.02231	-1.02231	4.92454	4.92454	-1.02231	-1.02231	4.92454	-1.02231	-1.02231	-1.02231	-1.02231	-1.02231	-1.02231	-1.02231
-1.02231	-1.02231	-1.02231	-1.02231	-1.02231	-1.02231	-1.02231	-1.02231	-1.02231	-1.02231	-1.02231	-1.02231	-1.02231	-1.02231	-1.02231	-1.02231	-1.02231	-1.02231	-1.02231	-1.02231	-1.02231	-1.02231	-1.02231	-1.02231	-1.02231	-1.02231	-1.02231	-1.02231	-1.02231	-1.02231	-1.02231	-1.02231	-1.02231	-1.02231	-1.02231	-1.02231	-1.02231	-1.02231	4.92454	-1.02231	4.92454	-1.02231	-1.02231	-1.02231	-1.02231	-1.02231	-1.02231	-1.02231	-1.02231	-1.02231
-1.02231	-1.02231	-1.02231	-1.02231	-1.02231	-1.02231	-1.02231	-1.02231	-1.02231	-1.02231	-1.02231	-1.02231	-1.02231	-1.02231	-1.02231	-1.02231	-1.02231	-1.02231	-1.02231	-1.02231	-1.02231	-1.02231	-1.02231	-1.02231	-1.02231	-1.02231	-1.02231	-1.02231	-1.02231	-1.02231	-1.02231	-1.02231	-1.02231	-1.02231	-1.02231	-1.02231	-1.02231	-1.02231	4.92454	-1.02231	-1.02231	-1.02231	-1.02231	-1.02231	-1.02231	4.92454	-1.02231	-1.02231	-1.02231	-1.02231
-1.02231	-1.02231	-1.02231	-1.02231	-1.02231	-1.02231	-1.02231	-1.02231	-1.02231	-1.02231	-1.02231	-1.02231	-1.02231	-1.02231	-1.02231	-1.02231	-1.02231	-1.02231	-1.02231	-1.02231	-1.02231	-1.02231	-1.02231	-1.02231	-1.02231	-1.02231	-1.02231	-1.02231	-1.02231	-1.02231	-1.02231	-1.02231	-1.02231	-1.02231	-1.02231	-1.02231	-1.02231	10.8714	-1.02231	-1.02231	-1.02231	-1.02231	-1.02231	-1.02231	-1.02231	-1.02231	-1.02231	-1.02231	-1.02231	-1.02231
4.68666	-1.26019	-1.26019	-1.26019	-1.26019	-1.26019	-1.26019	-1.26019	-1.26019	-1.26019	-1.26019	-1.26019	-1.26019	-1.26019	-1.26019	-1.26019	-1.26019	-1.26019	-1.26019	-1.26019	-1.26019	-1.26019	4.68666	-1.26019	-1.26019	-1.26019	-1.26019	-1.26019	-1.26019	-1.26019	-1.26019	-1.26019	-1.26019	4.68666	-1.26019	4.68666	-1.26019	-1.26019	-1.26019	-1.26019	-1.26019	-1.26019	-1.26019	4.68666	-1.26019	10.6335	-1.26019	-1.26019	-1.26019	-1.26019
-1.02231	-1.02231	-1.02231	-1.02231	-1.02231	-1.02231	-1.02231	-1.02231	-1.02231	-1.02231	-1.02231	-1.02231	-1.02231	-1.02231	-1.02231	-1.02231	-1.02231	-1.02231	-1.02231	-1.02231	-1.02231	-1.02231	-1.02231	-1.02231	-1.02231	-1.02231	-1.02231	-1.02231	-1.02231	-1.02231	-1.02231	-1.02231	-1.02231	-1.02231	-1.02231	-1.02231	-1.02231	-1.02231	-1.02231	4.92454	-1.02231	-1.02231	-1.02231	-1.02231	4.92454	4.92454	4.92454	4.92454	-1.02231	-1.02231
-1.02231	-1.02231	-1.02231	-1.02231	-1.02231	-1.02231	-1.02231	-1.02231	-1.02231	-1.02231	-1.02231	-1.02231	-1.02231	-1.02231	-1.02231	-1.02231	-1.02231	-1.02231	-1.02231	-1.02231	-1.02231	-1.02231	-1.02231	-1.02231	-1.02231	-1.02231	-1.02231	-1.02231	-1.02231	-1.02231	-1.02231	-1.02231	-1.02231	-1.02231	-1.02231	-1.02231	4.92454	-1.02231	-1.02231	16.8182	-1.02231	-1.02231	-1.02231	-1.02231	-1.02231	-1.02231	-1.02231	-1.02231	-1.02231	-1.02231
-1.02231	-1.02231	-1.02231	-1.02231	-1.02231	-1.02231	-1.02231	-1.02231	-1.02231	-1.02231	-1.02231	-1.02231	-1.02231	-1.02231	-1.02231	-1.02231	-1.02231	-1.02231	-1.02231	-1.02231	-1.02231	-1.02231	-1.02231	-1.02231	-1.02231	-1.02231	-1.02231	-1.02231	-1.02231	-1.02231	-1.02231	-1.02231	-1.02231	-1.02231	-1.02231	-1.02231	-1.02231	-1.02231	-1.02231	4.92454	-1.02231	-1.02231	-1.02231	-1.02231	-1.02231	-1.02231	-1.02231	-1.02231	-1.02231	-1.02231
-1.26019	-1.26019	-1.26019	-1.26019	-1.26019	-1.26019	-1.26019	-1.26019	-1.26019	-1.26019	-1.26019	-1.26019	-1.26019	-1.26019	-1.26019	-1.26019	-1.26019	-1.26019	-1.26019	-1.26019	-1.26019	4.68666	-1.26019	-1.26019	-1.26019	-1.26019	-1.26019	-1.26019	-1.26019	-1.26019	-1.26019	-1.26019	-1.26019	-1.26019	-1.26019	-1.26019	-1.26019	-1.26019	4.68666	4.68666	-1.26019	-1.26019	-1.26019	4.68666	-1.26019	-1.26019	-1.26019	-1.26019	-1.26019	-1.26019
-1.02231	-1.02231	-1.02231	-1.02231	-1.02231	-1.02231	-1.02231	-1.02231	-1.02231	-1.02231	-1.02231	-1.02231	-1.02231	-1.02231	-1.02231	-1.02231	-1.02231	-1.02231	-1.02231	-1.02231	-1.02231	-1.02231	-1.02231	-1.02231	-1.02231	-1.02231	-1.02231	-1.02231	-1.02231	-1.02231	-1.02231	-1.02231	-1.02231	-1.02231	-1.02231	-1.02231	-1.02231	4.92454	-1.02231	4.92454	4.92454	-1.02231	4.92454	-1.02231	-1.02231	4.92454	-1.02231	-1.02231	-1.02231	-1.02231
-1.02231	-1.02231	-1.02231	-1.02231	-1.02231	-1.02231	-1.02231	-1.02231	-1.02231	-1.02231	-1.02231	-1.02231	-1.02231	-1.02231	-1.02231	-1.02231	-1.02231	-1.02231	-1.02231	-1.02231	-1.02231	-1.02231	-1.02231	-1.02231	-1.02231	-1.02231	-1.02231	-1.02231	-1.02231	-1.02231	-1.02231	-1.02231	-1.02231	-1.02231	-1.02231	-1.02231	-1.02231	-1.02231	4.92454	-1.02231	4.92454	-1.02231	-1.02231	-1.02231	-1.02231	-1.02231	-1.02231	-1.02231	-1.02231	-1.02231
-1.02231	-1.02231	-1.02231	-1.02231	-1.02231	-1.02231	-1.02231	-1.02231	-1.02231	-1.02231	-1.02231	-1.02231	-1.02231	-1.02231	-1.02231	-1.02231	-1.02231	-1.02231	-1.02231	-1.02231	-1.02231	-1.02231	-1.02231	-1.02231	-1.02231	-1.02231	-1.02231	-1.02231	-1.02231	-1.02231	-1.02231	-1.02231	-1.02231	-1.02231	-1.02231	-1.02231	-1.02231	4.92454	-1.02231	-1.02231	-1.02231	-1.02231	-1.02231	4.92454	-1.02231	-1.02231	-1.02231	4.92454	-1.02231	4.92454
-1.02231	-1.02231	-1.02231	-1.02231	-1.02231	-1.02231	-1.02231	-1.02231	-1.02231	-1.02231	-1.02231	-1.02231	-1.02231	-1.02231	-1.02231	-1.02231	-1.02231	-1.02231	-1.02231	-1.02231	-1.02231	-1.02231	-1.02231	-1.02231	-1.02231	-1.02231	-1.02231	-1.02231	-1.02231	-1.02231	-1.02231	-1.02231	-1.02231	-1.02231	-1.02231	-1.02231	-1.02231	4.92454	4.92454	-1.02231	-1.02231	-1.02231	4.92454	-1.02231	-1.02231	-1.02231	-1.02231	-1.02231	-1.02231	-1.02231
-1.02231	-1.02231	-1.02231	-1.02231	-1.02231	-1.02231	-1.02231	-1.02231	-1.02231	-1.02231	-1.02231	-1.02231	-1.02231	-1.02231	-1.02231	-1.02231	-1.02231	-1.02231	-1.02231	-1.02231	-1.02231	-1.02231	-1.02231	-1.02231	-1.02231	-1.02231	-1.02231	-1.02231	-1.02231	-1.02231	-1.02231	-1.02231	-1.02231	-1.02231	-1.02231	-1.02231	-1.02231	-1.02231	-1.02231	4.92454	-1.02231	-1.02231	-1.02231	-1.02231	-1.02231	-1.02231	-1.02231	-1.02231	4.92454	-1.02231
-1.02231	-1.02231	4.92454	-1.02231	-1.02231	-1.02231	-1.02231	-1.02231	-1.02231	-1.02231	-1.02231	-1.02231	-1.02231	-1.02231	-1.02231	-1.02231	-1.02231	-1.02231	-1.02231	-1.02231	-1.02231	-1.02231	-1.02231	-1.02231	-1.02231	-1.02231	-1.02231	-1.02231	-1.02231	-1.02231	-1.02231	-1.02231	-1.02231	-1.02231	-1.02231	-1.02231	-1.02231	4.92454	-1.02231	-1.02231	-1.02231	-1.02231	-1.02231	-1.02231	-1.02231	-1.02231	-1.02231	-1.02231	-1.02231	-1.02231
-1.02231	-1.02231	-1.02231	-1.02231	-1.02231	-1.02231	-1.02231	-1.02231	-1.02231	-1.02231	-1.02231	-1.02231	-1.02231	-1.02231	-1.02231	-1.02231	-1.02231	-1.02231	-1.02231	-1.02231	-1.02231	-1.02231	-1.02231	-1.02231	-1.02231	-1.02231	-1.02231	-1.02231	-1.02231	-1.02231	-1.02231	-1.02231	-1.02231	-1.02231	-1.02231	-1.02231	-1.02231	-1.02231	4.92454	4.92454	4.92454	-1.02231	-1.02231	-1.02231	-1.02231	-1.02231	-1.02231	-1.02231	-1.02231	-1.02231
-1.02231	-1.02231	-1.02231	-1.02231	-1.02231	-1.02231	-1.02231	-1.02231	-1.02231	-1.02231	-1.02231	-1.02231	-1.02231	-1.02231	-1.02231	-1.02231	-1.02231	-1.02231	-1.02231	-1.02231	-1.02231	-1.02231	-1.02231	-1.02231	-1.02231	-1.02231	-1.02231	-1.02231	-1.02231	-1.02231	-1.02231	-1.02231	-1.02231	-1.02231	-1.02231	-1.02231	-1.02231	4.92454	4.92454	4.92454	-1.02231	-1.02231	-1.02231	-1.02231	-1.02231	-1.02231	-1.02231	-1.02231	-1.02231	-1.02231
-1.49806	-1.49806	-1.49806	-1.49806	-1.49806	-1.49806	-1.49806	-1.49806	-1.49806	-1.49806	-1.49806	4.44879	4.44879	-1.49806	-1.49806	-1.49806	-1.49806	-1.49806	-1.49806	-1.49806	-1.49806	-1.49806	-1.49806	-1.49806	-1.49806	-1.49806	-1.49806	-1.49806	-1.49806	-1.49806	-1.49806	-1.49806	-1.49806	-1.49806	-1.49806	-1.49806	-1.49806	-1.49806	4.44879	4.44879	4.44879	-1.49806	-1.49806	-1.49806	-1.49806	-1.49806	-1.49806	-1.49806	-1.49806	-1.49806
-1.02231	-1.02231	-1.02231	-1.02231	-1.02231	-1.02231	-1.02231	-1.02231	-1.02231	-1.02231	-1.02231	-1.02231	-1.02231	-1.02231	-1.02231	-1.02231	-1.02231	-1.02231	-1.02231	-1.02231	-1.02231	-1.02231	-1.02231	-1.02231	-1.02231	-1.02231	-1.02231	-1.02231	-1.02231	-1.02231	-1.02231	-1.02231	-1.02231	-1.02231	-1.02231	-1.02231	-1.02231	-1.02231	-1.02231	-1.02231	-1.02231	-1.02231	-1.02231	-1.02231	-1.02231	-1.02231	-1.02231	-1.02231	-1.02231	-1.02231
-1.02231	-1.02231	-1.02231	-1.02231	-1.02231	-1.02231	-1.02231	-1.02231	-1.02231	-1.02231	-1.02231	-1.02231	-1.02231	-1.02231	-1.02231	-1.02231	-1.02231	-1.02231	-1.02231	-1.02231	-1.02231	-1.02231	-1.02231	-1.02231	-1.02231	-1.02231	-1.02231	-1.02231	-1.02231	-1.02231	-1.02231	-1.02231	-1.02231	-1.02231	-1.02231	-1.02231	-1.02231	4.92454	10.8714	-1.02231	-1.02231	-1.02231	-1.02231	-1.02231	-1.02231	-1.02231	-1.02231	-1.02231	-1.02231	-1.02231
-1.02231	-1.02231	-1.02231	-1.02231	-1.02231	-1.02231	-1.02231	-1.02231	-1.02231	-1.02231	-1.02231	-1.02231	-1.02231	-1.02231	-1.02231	-1.02231	-1.02231	-1.02231	-1.02231	-1.02231	-1.02231	-1.02231	-1.02231	-1.02231	-1.02231	-1.02231	-1.02231	-1.02231	-1.02231	-1.02231	-1.02231	-1.02231	-1.02231	-1.02231	-1.02231	-1.02231	-1.02231	-1.02231	4.92454	-1.02231	-1.02231	4.92454	-1.02231	-1.02231	-1.02231	10.8714	-1.02231	-1.02231	-1.02231	-1.02231
-1.02231	-1.02231	-1.02231	-1.02231	-1.02231	-1.02231	-1.02231	-1.02231	-1.02231	-1.02231	-1.02231	-1.02231	-1.02231	-1.02231	-1.02231	-1.02231	-1.02231	-1.02231	-1.02231	-1.02231	-1.02231	-1.02231	-1.02231	-1.02231	-1.02231	-1.02231	-1.02231	-1.02231	-1.02231	-1.02231	-1.02231	-1.02231	-1.02231	-1.02231	-1.02231	-1.02231	-1.02231	-1.02231	-1.02231	-1.02231	-1.02231	-1.02231	-1.02231	-1.02231	-1.02231	-1.02231	-1.02231	-1.02231	-1.02231	-1.02231
-1.02231	-1.02231	-1.02231	-1.02231	-1.02231	-1.02231	-1.02231	-1.02231	-1.02231	-1.02231	-1.02231	-1.02231	-1.02231	-1.02231	-1.02231	-1.02231	-1.02231	-1.02231	-1.02231	-1.02231	-1.02231	-1.02231	-1.02231	-1.02231	-1.02231	-1.02231	-1.02231	-1.02231	-1.02231	-1.02231	-1.02231	-1.02231	-1.02231	-1.02231	-1.02231	-1.02231	-1.02231	-1.02231	-1.02231	-1.02231	-1.02231	-1.02231	-1.02231	-1.02231	-1.02231	-1.02231	-1.02231	-1.02231	-1.02231	-1.02231
-1.02231	-1.02231	-1.02231	-1.02231	-1.02231	-1.02231	-1.02231	-1.02231	-1.02231	-1.02231	-1.02231	-1.02231	-1.02231	-1.02231	-1.02231	-1.02231	-1.02231	-1.02231	-1.02231	-1.02231	-1.02231	-1.02231	-1.02231	-1.02231	-1.02231	-1.02231	-1.02231	-1.02231	-1.02231	-1.02231	-1.02231	-1.02231	-1.02231	-1.02231	-1.02231	-1.02231	-1.02231	-1.02231	-1.02231	-1.02231	-1.02231	-1.02231	-1.02231	-1.02231	-1.02231	-1.02231	-1.02231	-1.02231	-1.02231	-1.02231
-1.02231	-1.02231	-1.02231	-1.02231	-1.02231	-1.02231	-1.02231	-1.02231	-1.02231	-1.02231	-1.02231	-1.02231	-1.02231	-1.02231	-1.02231	-1.02231	-1.02231	-1.02231	-1.02231	-1.02231	-1.02231	-1.02231	-1.02231	-1.02231	-1.02231	-1.02231	-1.02231	-1.02231	-1.02231	-1.02231	-1.02231	-1.02231	-1.02231	-1.02231	-1.02231	-1.02231	-1.02231	-1.02231	-1.02231	-1.02231	-1.02231	-1.02231	-1.02231	-1.02231	-1.02231	-1.02231	-1.02231	-1.02231	-1.02231	-1.02231
-0.976313	-0.976313	-0.976313	-0.976313	-0.976313	-0.976313	-0.976313	-0.976313	-0.976313	-0.976313	-0.976313	-0.976313	-0.976313	-0.976313	-0.976313	-0.976313	-0.976313	-0.976313	-0.976313	-0.976313	-0.976313	-0.976313	-0.976313	-0.976313	-0.976313	-0.976313	-0.976313	-0.976313	-0.976313	-0.976313	-0.976313	-0.976313	-0.976313	-0.976313	-0.976313	-0.976313	-0.976313	-0.976313	-0.976313	-0.976313	-0.976313	-0.976313	3.73965	-0.976313	-0.976313	-0.976313	-0.976313	-0.976313	-0.976313	-0.976313
-1.16495	-1.16495	-1.16495	-1.16495	-1.16495	-1.16495	-1.16495	-1.16495	-1.16495	-1.16495	-1.16495	-1.16495	-1.16495	-1.16495	3.55101	-1.16495	-1.16495	-1.16495	-1.16495	-1.16495	-1.16495	-1.16495	-1.16495	-1.16495	-1.16495	-1.16495	-1.16495	-1.16495	-1.16495	-1.16495	-1.16495	-1.16495	-1.16495	-1.16495	-1.16495	-1.16495	-1.16495	12.9829	-1.16495	-1.16495	3.55101	-1.16495	3.55101	-1.16495	-1.16495	3.55101	-1.16495	-1.16495	-1.16495	-1.16495
-0.976313	-0.976313	-0.976313	-0.976313	-0.976313	-0.976313	-0.976313	-0.976313	-0.976313	-0.976313	-0.976313	-0.976313	-0.976313	-0.976313	-0.976313	-0.976313	-0.976313	-0.976313	-0.976313	-0.976313	-0.976313	-0.976313	-0.976313	-0.976313	-0.976313	-0.976313	-0.976313	-0.976313	-0.976313	-0.976313	-0.976313	-0.976313	-0.976313	-0.976313	-0.976313	-0.976313	-0.976313	-0.976313	-0.976313	3.73965	-0.976313	-0.976313	-0.976313	-0.976313	-0.976313	-0.976313	-0.976313	-0.976313	-0.976313	-0.976313
-0.976313	-0.976313	-0.976313	-0.976313	-0.976313	-0.976313	-0.976313	-0.976313	-0.976313	-0.976313	-0.976313	-0.976313	-0.976313	-0.976313	-0.976313	-0.976313	-0.976313	-0.976313	-0.976313	-0.976313	-0.976313	-0.976313	-0.976313	-0.976313	-0.976313	-0.976313	-0.976313	-0.976313	-0.976313	-0.976313	-0.976313	-0.976313	-0.976313	-0.976313	-0.976313	-0.976313	-0.976313	-0.976313	-0.976313	-0.976313	-0.976313	-0.976313	-0.976313	8.45562	-0.976313	-0.976313	-0.976313	-0.976313	-0.976313	-0.976313
-1.16495	-1.16495	-1.16495	-1.16495	-1.16495	-1.16495	-1.16495	-1.16495	-1.16495	-1.16495	-1.16495	-1.16495	-1.16495	-1.16495	-1.16495	-1.16495	3.55101	-1.16495	-1.16495	-1.16495	-1.16495	-1.16495	-1.16495	-1.16495	-1.16495	-1.16495	-1.16495	-1.16495	-1.16495	-1.16495	-1.16495	-1.16495	-1.16495	-1.16495	-1.16495	-1.16495	-1.16495	-1.16495	3.55101	3.55101	-1.16495	-1.16495	-1.16495	-1.16495	-1.16495	-1.16495	-1.16495	-1.16495	-1.16495	-1.16495
-0.976313	-0.976313	-0.976313	3.73965	-0.976313	-0.976313	-0.976313	-0.976313	-0.976313	-0.976313	-0.976313	-0.976313	-0.976313	-0.976313	-0.976313	-0.976313	-0.976313	-0.976313	-0.976313	-0.976313	-0.976313	-0.976313	-0.976313	-0.976313	-0.976313	-0.976313	-0.976313	-0.976313	-0.976313	-0.976313	-0.976313	-0.976313	-0.976313	-0.976313	-0.976313	-0.976313	-0.976313	-0.976313	3.73965	3.73965	-0.976313	-0.976313	-0.976313	-0.976313	-0.976313	3.73965	-0.976313	-0.976313	-0.976313	-0.976313
-0.976313	-0.976313	-0.976313	-0.976313	-0.976313	-0.976313	-0.976313	-0.976313	-0.976313	-0.976313	-0.976313	-0.976313	-0.976313	-0.976313	-0.976313	-0.976313	-0.976313	-0.976313	-0.976313	-0.976313	-0.976313	-0.976313	-0.976313	-0.976313	-0.976313	-0.976313	-0.976313	-0.976313	-0.976313	-0.976313	-0.976313	-0.976313	-0.976313	-0.976313	-0.976313	-0.976313	-0.976313	-0.976313	8.45562	-0.976313	-0.976313	-0.976313	-0.976313	-0.976313	3.73965	-0.976313	-0.976313	-0.976313	-0.976313	-0.976313
-0.976313	-0.976313	-0.976313	-0.976313	-0.976313	-0.976313	-0.976313	-0.976313	-0.976313	-0.976313	-0.976313	-0.976313	-0.976313	-0.976313	-0.976313	-0.976313	-0.976313	-0.976313	-0.976313	-0.976313	-0.976313	-0.976313	-0.976313	-0.976313	-0.976313	-0.976313	-0.976313	-0.976313	-0.976313	-0.976313	-0.976313	-0.976313	-0.976313	-0.976313	-0.976313	-0.976313	-0.976313	-0.976313	-0.976313	-0.976313	-0.976313	-0.976313	-0.976313	-0.976313	-0.976313	-0.976313	-0.976313	-0.976313	-0.976313	-0.976313
-0.976313	-0.976313	-0.976313	-0.976313	-0.976313	-0.976313	-0.976313	-0.976313	-0.976313	-0.976313	-0.976313	-0.976313	-0.976313	-0.976313	-0.976313	-0.976313	-0.976313	-0.976313	-0.976313	-0.976313	-0.976313	-0.976313	-0.976313	-0.976313	-0.976313	-0.976313	-0.976313	-0.976313	-0.976313	-0.976313	-0.976313	-0.976313	-0.976313	-0.976313	-0.976313	-0.976313	-0.976313	-0.976313	-0.976313	-0.976313	-0.976313	-0.976313	-0.976313	-0.976313	3.73965	-0.976313	-0.976313	-0.976313	-0.976313	-0.976313
-0.976313	-0.976313	-0.976313	-0.976313	-0.976313	-0.976313	-0.976313	-0.976313	-0.976313	-0.976313	-0.976313	-0.976313	-0.976313	-0.976313	-0.976313	-0.976313	-0.976313	-0.976313	-0.976313	-0.976313	-0.976313	-0.976313	-0.976313	-0.976313	-0.976313	-0.976313	-0.976313	-0.976313	-0.976313	-0.976313	-0.976313	-0.976313	-0.976313	-0.976313	-0.976313	-0.976313	-0.976313	3.73965	3.73965	3.73965	-0.976313	-0.976313	-0.976313	-0.976313	-0.976313	-0.976313	-0.976313	-0.976313	-0.976313	-0.976313
-2.8627	-2.8627	1.85327	-2.8627	-2.8627	1.85327	6.56923	-2.8627	-2.8627	-2.8627	1.85327	-2.8627	-2.8627	1.85327	-2.8627	-2.8627	-2.8627	-2.8627	1.85327	-2.8627	-2.8627	-2.8627	-2.8627	1.85327	-2.8627	1.85327	-2.8627	-2.8627	-2.8627	6.56923	-2.8627	-2.8627	-2.8627	-2.8627	-2.8627	1.85327	1.85327	11.2852	-2.8627	-2.8627	-2.8627	-2.8627	1.85327	11.2852	-2.8627	-2.8627	-2.8627	-2.8627	-2.8627	-2.8627
-1.54223	-1.54223	-1.54223	-1.54223	-1.54223	-1.54223	-1.54223	-1.54223	-1.54223	-1.54223	-1.54223	-1.54223	-1.54223	-1.54223	-1.54223	-1.54223	-1.54223	-1.54223	-1.54223	-1.54223	3.17374	-1.54223	-1.54223	-1.54223	-1.54223	-1.54223	3.17374	3.17374	-1.54223	-1.54223	-1.54223	-1.54223	-1.54223	-1.54223	-1.54223	-1.54223	-1.54223	-1.54223	-1.54223	3.17374	3.17374	3.17374	3.17374	-1.54223	3.17374	-1.54223	-1.54223	3.17374	-1.54223	-1.54223
-2.29678	-2.29678	-2.29678	-2.29678	2.41918	-2.29678	-2.29678	-2.29678	-2.29678	-2.29678	-2.29678	-2.29678	7.13515	11.8511	2.41918	-2.29678	-2.29678	-2.29678	-2.29678	-2.29678	2.41918	-2.29678	-2.29678	-2.29678	-2.29678	-2.29678	-2.29678	-2.29678	-2.29678	-2.29678	-2.29678	-2.29678	-2.29678	-2.29678	-2.29678	-2.29678	-2.29678	2.41918	2.41918	-2.29678	-2.29678	2.41918	2.41918	-2.29678	2.41918	-2.29678	-2.29678	-2.29678	-2.29678	2.41918
2.9851	7.70106	2.9851	-1.73087	-1.73087	-1.73087	2.9851	-1.73087	2.9851	-1.73087	2.9851	2.9851	-1.73087	-1.73087	-1.73087	-1.73087	-1.73087	-1.73087	-1.73087	-1.73087	-1.73087	-1.73087	-1.73087	-1.73087	-1.73087	-1.73087	-1.73087	-1.73087	-1.73087	-1.73087	-1.73087	-1.73087	-1.73087	2.9851	-1.73087	-1.73087	-1.73087	7.70106	-1.73087	7.70106	-1.73087	-1.73087	-1.73087	2.9851	-1.73087	-1.73087	-1.73087	-1.73087	-1.73087	-1.73087
-2.10814	-2.10814	-2.10814	-2.10814	2.60782	2.60782	2.60782	-2.10814	-2.10814	-2.10814	-2.10814	7.32379	2.60782	-2.10814	-2.10814	2.60782	-2.10814	-2.10814	-2.10814	-2.10814	-2.10814	-2.10814	-2.10814	-2.10814	-2.10814	-2.10814	-2.10814	-2.10814	-2.10814	-2.10814	-2.10814	-2.10814	-2.10814	-2.10814	-2.10814	-2.10814	2.60782	7.32379	7.32379	7.32379	-2.10814	12.0398	2.60782	-2.10814	2.60782	-2.10814	-2.10814	-2.10814	-2.10814	-2.10814
-2.29678	-2.29678	-2.29678	-2.29678	-2.29678	-2.29678	-2.29678	-2.29678	-2.29678	-2.29678	-2.29678	2.41918	-2.29678	2.41918	-2.29678	-2.29678	-2.29678	2.41918	-2.29678	2.41918	-2.29678	-2.29678	-2.29678	7.13515	-2.29678	-2.29678	-2.29678	2.41918	-2.29678	-2.29678	-2.29678	-2.29678	-2.29678	2.41918	-2.29678	-2.29678	-2.29678	2.41918	7.13515	-2.29678	-2.29678	7.13515	-2.29678	7.13515	2.41918	7.13515	-2.29678	7.13515	-2.29678	-2.29678
-1.91951	-1.91951	-1.91951	-1.91951	2.79646	-1.91951	-1.91951	-1.91951	-1.91951	-1.91951	-1.91951	2.79646	-1.91951	-1.91951	7.51242	-1.91951	2.79646	2.79646	-1.91951	-1.91951	-1.91951	-1.91951	-1.91951	-1.91951	-1.91951	-1.91951	-1.91951	-1.91951	-1.91951	-1.91951	-1.91951	-1.91951	-1.91951	-1.91951	-1.91951	-1.91951	-1.91951	2.79646	2.79646	-1.91951	7.51242	-1.91951	-1.91951	2.79646	7.51242	-1.91951	-1.91951	-1.91951	-1.91951	-1.91951
-1.73087	-1.73087	2.9851	-1.73087	-1.73087	-1.73087	-1.73087	-1.73087	-1.73087	-1.73087	-1.73087	-1.73087	-1.73087	-1.73087	-1.73087	-1.73087	-1.73087	-1.73087	-1.73087	2.9851	-1.73087	-1.73087	-1.73087	-1.73087	-1.73087	2.9851	2.9851	-1.73087	2.9851	-1.73087	-1.73087	-1.73087	-1.73087	-1.73087	-1.73087	-1.73087	2.9851	-1.73087	7.70106	2.9851	-1.73087	-1.73087	-1.73087	-1.73087	-1.73087	7.70106	2.9851	-1.73087	-1.73087	-1.73087
-2.10814	-2.10814	-2.10814	-2.10814	-2.10814	-2.10814	-2.10814	-2.10814	2.60782	2.60782	-2.10814	-2.10814	-2.10814	-2.10814	-2.10814	-2.10814	-2.10814	-2.10814	-2.10814	-2.10814	-2.10814	2.60782	-2.10814	2.60782	2.60782	-2.10814	2.60782	-2.10814	-2.10814	-2.10814	2.60782	-2.10814	-2.10814	-2.10814	-2.10814	-2.10814	2.60782	-2.10814	-2.10814	2.60782	-2.10814	2.60782	-2.10814	2.60782	2.60782	7.32379	7.32379	-2.10814	-2.10814	-2.10814
-1.16495	-1.16495	-1.16495	-1.16495	-1.16495	-1.16495	-1.16495	3.55101	-1.16495	-1.16495	-1.16495	-1.16495	-1.16495	-1.16495	-1.16495	-1.16495	-1.16495	-1.16495	-1.16495	-1.16495	-1.16495	-1.16495	-1.16495	-1.16495	-1.16495	-1.16495	-1.16495	-1.16495	-1.16495	-1.16495	3.55101	-1.16495	-1.16495	-1.16495	-1.16495	-1.16495	-1.16495	8.26698	8.26698	3.55101	-1.16495	8.26698	3.55101	3.55101	3.55101	-1.16495	3.55101	-1.16495	-1.16495	-1.16495
-2.67406	-2.67406	-2.67406	-2.67406	-2.67406	-2.67406	-2.67406	-2.67406	-2.67406	-2.67406	-2.67406	-2.67406	-2.67406	-2.67406	-2.67406	-2.67406	-2.67406	-2.67406	-2.67406	2.0419	2.0419	2.0419	6.75787	2.0419	6.75787	-2.67406	-2.67406	-2.67406	2.0419	-2.67406	2.0419	-2.67406	-2.67406	-2.67406	2.0419	-2.67406	2.0419	6.75787	6.75787	-2.67406	6.75787	-2.67406	-2.67406	-2.67406	-2.67406	2.0419	-2.67406	-2.67406	-2.67406	-2.67406
-1.35359	-1.35359	-1.35359	3.36237	-1.35359	-1.35359	-1.35359	-1.35359	-1.35359	-1.35359	3.36237	-1.35359	-1.35359	-1.35359	-1.35359	-1.35359	-1.35359	-1.35359	-1.35359	-1.35359	-1.35359	-1.35359	-1.35359	-1.35359	-1.35359	-1.35359	-1.35359	3.36237	-1.35359	-1.35359	-1.35359	-1.35359	3.36237	-1.35359	3.36237	-1.35359	-1.35359	3.36237	-1.35359	-1.35359	3.36237	8.07834	3.36237	8.07834	-1.35359	3.36237	-1.35359	-1.35359	-1.35359	-1.35359
-1.91951	-1.91951	-1.91951	2.79646	-1.91951	2.79646	-1.91951	-1.91951	-1.91951	-1.91951	-1.91951	-1.91951	-1.91951	-1.91951	-1.91951	-1.91951	-1.91951	-1.91951	-1.91951	-1.91951	-1.91951	-1.91951	-1.91951	-1.91951	-1.91951	2.79646	2.79646	7.51242	-1.91951	-1.91951	-1.91951	2.79646	-1.91951	-1.91951	-1.91951	-1.91951	-1.91951	-1.91951	2.79646	7.51242	7.51242	2.79646	-1.91951	-1.91951	-1.91951	-1.91951	-1.91951	-1.91951	-1.91951	-1.91951
3.73965	-0.976313	-0.976313	-0.976313	-0.976313	-0.976313	-0.976313	-0.976313	-0.976313	-0.976313	-0.976313	-0.976313	-0.976313	-0.976313	-0.976313	-0.976313	-0.976313	-0.976313	-0.976313	-0.976313	-0.976313	-0.976313	-0.976313	-0.976313	-0.976313	-0.976313	-0.976313	-0.976313	-0.976313	-0.976313	-0.976313	3.73965	-0.976313	-0.976313	-0.976313	-0.976313	-0.976313	-0.976313	3.73965	-0.976313	-0.976313	3.73965	-0.976313	8.45562	3.73965	-0.976313	-0.976313	3.73965	-0.976313	3.73965
-2.29678	2.41918	-2.29678	-2.29678	-2.29678	-2.29678	-2.29678	-2.29678	-2.29678	2.41918	-2.29678	-2.29678	2.41918	-2.29678	2.41918	7.13515	2.41918	-2.29678	-2.29678	-2.29678	-2.29678	-2.29678	2.41918	-2.29678	-2.29678	-2.29678	-2.29678	-2.29678	-2.29678	-2.29678	-2.29678	-2.29678	-2.29678	-2.29678	-2.29678	-2.29678	-2.29678	-2.29678	11.8511	-2.29678	-2.29678	2.41918	-2.29678	-2.29678	2.41918	-2.29678	-2.29678	-2.29678	-2.29678	-2.29678
3.36237	-1.35359	8.07834	-1.35359	3.36237	3.36237	-1.35359	-1.35359	-1.35359	-1.35359	-1.35359	-1.35359	-1.35359	-1.35359	-1.35359	-1.35359	-1.35359	-1.35359	-1.35359	-1.35359	-1.35359	-1.35359	-1.35359	-1.35359	-1.35359	-1.35359	-1.35359	-1.35359	-1.35359	3.36237	-1.35359	-1.35359	-1.35359	3.36237	3.36237	-1.35359	-1.35359	3.36237	-1.35359	-1.35359	8.07834	-1.35359	3.36237	-1.35359	-1.35359	8.07834	-1.35359	-1.35359	3.36237	-1.35359
-1.91951	-1.91951	2.79646	7.51242	-1.91951	2.79646	-1.91951	-1.91951	2.79646	-1.91951	-1.91951	-1.91951	-1.91951	-1.91951	-1.91951	-1.91951	-1.91951	-1.91951	-1.91951	-1.91951	-1.91951	2.79646	2.79646	-1.91951	-1.91951	-1.91951	2.79646	-1.91951	-1.91951	-1.91951	-1.91951	-1.91951	-1.91951	-1.91951	-1.91951	-1.91951	-1.91951	-1.91951	7.51242	2.79646	2.79646	7.51242	2.79646	2.79646	-1.91951	2.79646	-1.91951	-1.91951	-1.91951	-1.91951
-1.35359	-1.35359	-1.35359	-1.35359	-1.35359	-1.35359	-1.35359	3.36237	-1.35359	-1.35359	-1.35359	-1.35359	-1.35359	-1.35359	-1.35359	-1.35359	-1.35359	-1.35359	-1.35359	-1.35359	-1.35359	-1.35359	-1.35359	-1.35359	-1.35359	3.36237	-1.35359	-1.35359	-1.35359	-1.35359	-1.35359	-1.35359	-1.35359	-1.35359	3.36237	-1.35359	8.07834	3.36237	-1.35359	-1.35359	-1.35359	-1.35359	3.36237	12.7943	-1.35359	-1.35359	-1.35359	-1.35359	-1.35359	3.36237
-1.73087	-1.73087	-1.73087	-1.73087	-1.73087	-1.73087	2.9851	-1.73087	7.70106	-1.73087	-1.73087	-1.73087	-1.73087	-1.73087	-1.73087	2.9851	-1.73087	-1.73087	-1.73087	-1.73087	-1.73087	-1.73087	-1.73087	-1.73087	-1.73087	-1.73087	-1.73087	-1.73087	-1.73087	-1.73087	-1.73087	2.9851	-1.73087	-1.73087	-1.73087	-1.73087	-1.73087	2.9851	7.70106	-1.73087	-1.73087	-1.73087	-1.73087	-1.73087	-1.73087	7.70106	2.9851	-1.73087	-1.73087	-1.73087
-1.73087	-1.73087	-1.73087	-1.73087	-1.73087	2.9851	-1.73087	-1.73087	-1.73087	-1.73087	-1.73087	-1.73087	-1.73087	-1.73087	-1.73087	-1.73087	-1.73087	2.9851	-1.73087	-1.73087	-1.73087	2.9851	-1.73087	2.9851	-1.73087	-1.73087	-1.73087	-1.73087	-1.73087	-1.73087	-1.73087	-1.73087	-1.73087	-1.73087	-1.73087	-1.73087	-1.73087	2.9851	7.70106	-1.73087	-1.73087	7.70106	7.70106	2.9851	2.9851	2.9851	2.9851	-1.73087	-1.73087	-1.73087
-3.42861	-3.42861	-3.42861	-3.42861	-3.42861	-3.42861	-3.42861	-3.42861	1.28735	-3.42861	-3.42861	-3.42861	-3.42861	1.28735	-3.42861	1.28735	1.28735	6.00332	1.28735	-3.42861	-3.42861	6.00332	1.28735	-3.42861	1.28735	1.28735	1.28735	-3.42861	-3.42861	-3.42861	1.28735	-3.42861	-3.42861	-3.42861	-3.42861	-3.42861	-3.42861	-3.42861	1.28735	6.00332	-3.42861	1.28735	-3.42861	1.28735	1.28735	-3.42861	6.00332	-3.42861	-3.42861	-3.42861
2.60782	2.60782	-2.10814	-2.10814	-2.10814	-2.10814	-2.10814	7.32379	-2.10814	-2.10814	-2.10814	-2.10814	-2.10814	-2.10814	-2.10814	-2.10814	-2.10814	-2.10814	-2.10814	-2.10814	-2.10814	2.60782	-2.10814	-2.10814	-2.10814	-2.10814	2.60782	-2.10814	2.60782	2.60782	-2.10814	-2.10814	-2.10814	-2.10814	2.60782	2.60782	-2.10814	2.60782	2.60782	7.32379	2.60782	-2.10814	-2.10814	7.32379	2.60782	-2.10814	-2.10814	2.60782	-2.10814	-2.10814
-1.16495	-1.16495	-1.16495	-1.16495	-1.16495	-1.16495	-1.16495	-1.16495	-1.16495	-1.16495	-1.16495	-1.16495	-1.16495	-1.16495	-1.16495	-1.16495	-1.16495	-1.16495	-1.16495	-1.16495	-1.16495	-1.16495	-1.16495	-1.16495	-1.16495	-1.16495	-1.16495	-1.16495	3.55101	-1.16495	3.55101	-1.16495	3.55101	3.55101	-1.16495	-1.16495	3.55101	3.55101	3.55101	3.55101	3.55101	3.55101	-1.16495	3.55101	3.55101	-1.16495	-1.16495	-1.16495	-1.16495	-1.16495
3.36237	-1.35359	-1.35359	-1.35359	-1.35359	-1.35359	-1.35359	-1.35359	-1.35359	-1.35359	-1.35359	-1.35359	-1.35359	-1.35359	-1.35359	-1.35359	-1.35359	-1.35359	-1.35359	-1.35359	-1.35359	-1.35359	-1.35359	-1.35359	3.36237	-1.35359	3.36237	-1.35359	-1.35359	-1.35359	-1.35359	-1.35359	-1.35359	-1.35359	-1.35359	-1.35359	-1.35359	3.36237	8.07834	-1.35359	3.36237	-1.35359	8.07834	8.07834	-1.35359	3.36237	-1.35359	8.07834	-1.35359	-1.35359
-2.10814	-2.10814	-2.10814	-2.10814	-2.10814	-2.10814	2.60782	2.60782	-2.10814	-2.10814	-2.10814	-2.10814	-2.10814	-2.10814	-2.10814	7.32379	-2.10814	-2.10814	-2.10814	-2.10814	-2.10814	-2.10814	7.32379	-2.10814	-2.10814	-2.10814	-2.10814	-2.10814	-2.10814	-2.10814	-2.10814	-2.10814	-2.10814	-2.10814	-2.10814	-2.10814	-2.10814	2.60782	-2.10814	2.60782	2.60782	2.60782	7.32379	2.60782	-2.10814	-2.10814	7.32379	-2.10814	-2.10814	-2.10814
-2.67406	-2.67406	2.0419	-2.67406	-2.67406	-2.67406	-2.67406	-2.67406	-2.67406	-2.67406	-2.67406	-2.67406	-2.67406	-2.67406	2.0419	-2.67406	-2.67406	-2.67406	-2.67406	2.0419	-2.67406	-2.67406	2.0419	6.75787	-2.67406	2.0419	-2.67406	6.75787	-2.67406	2.0419	-2.67406	-2.67406	-2.67406	2.0419	6.75787	-2.67406	6.75787	6.75787	2.0419	-2.67406	-2.67406	2.0419	2.0419	2.0419	-2.67406	-2.67406	2.0419	-2.67406	2.0419	-2.67406
2.9851	2.9851	2.9851	-1.73087	-1.73087	-1.73087	-1.73087	-1.73087	2.9851	-1.73087	-1.73087	-1.73087	-1.73087	2.9851	-1.73087	2.9851	-1.73087	-1.73087	2.9851	-1.73087	-1.73087	-1.73087	-1.73087	-1.73087	-1.73087	-1.73087	-1.73087	-1.73087	-1.73087	-1.73087	-1.73087	-1.73087	-1.73087	-1.73087	-1.73087	-1.73087	2.9851	2.9851	2.9851	2.9851	2.9851	-1.73087	2.9851	-1.73087	2.9851	-1.73087	-1.73087	-1.73087	-1.73087	-1.73087
-2.29678	-2.29678	-2.29678	-2.29678	2.41918	-2.29678	-2.29678	-2.29678	-2.29678	7.13515	-2.29678	2.41918	-2.29678	-2.29678	2.41918	-2.29678	-2.29678	-2.29678	-2.29678	2.41918	-2.29678	2.41918	2.41918	-2.29678	-2.29678	-2.29678	-2.29678	-2.29678	-2.29678	-2.29678	-2.29678	-2.29678	-2.29678	-2.29678	-2.29678	-2.29678	-2.29678	2.41918	-2.29678	7.13515	-2.29678	2.41918	2.41918	2.41918	-2.29678	-2.29678	2.41918	2.41918	-2.29678	-2.29678
-2.67406	-2.67406	-2.67406	-2.67406	-2.67406	-2.67406	-2.67406	2.0419	-2.67406	2.0419	6.75787	2.0419	2.0419	-2.67406	-2.67406	2.0419	2.0419	-2.67406	-2.67406	-2.67406	-2.67406	2.0419	-2.67406	-2.67406	-2.67406	-2.67406	-2.67406	-2.67406	-2.67406	-2.67406	-2.67406	-2.67406	-2.67406	-2.67406	-2.67406	2.0419	-2.67406	2.0419	2.0419	-2.67406	-2.67406	2.0419	2.0419	2.0419	-2.67406	-2.67406	-2.67406	-2.67406	-2.67406	-2.67406
-2.67406	2.0419	-2.67406	-2.67406	-2.67406	-2.67406	-2.67406	-2.67406	-2.67406	2.0419	2.0419	-2.67406	-2.67406	6.75787	-2.67406	2.0419	-2.67406	-2.67406	2.0419	2.0419	-2.67406	-2.67406	2.0419	2.0419	-2.67406	-2.67406	-2.67406	-2.67406	-2.67406	-2.67406	-2.67406	-2.67406	-2.67406	-2.67406	-2.67406	2.0419	-2.67406	-2.67406	6.75787	-2.67406	-2.67406	2.0419	2.0419	2.0419	-2.67406	2.0419	-2.67406	2.0419	-2.67406	-2.67406
7.32379	-2.10814	-2.10814	-2.10814	-2.10814	-2.10814	-2.10814	-2.10814	2.60782	-2.10814	7.32379	-2.10814	-2.10814	-2.10814	-2.10814	-2.10814	-2.10814	-2.10814	-2.10814	-2.10814	-2.10814	-2.10814	-2.10814	-2.10814	-2.10814	-2.10814	-2.10814	2.60782	-2.10814	7.32379	-2.10814	-2.10814	-2.10814	-2.10814	-2.10814	-2.10814	2.60782	-2.10814	7.32379	-2.10814	-2.10814	7.32379	-2.10814	2.60782	-2.10814	-2.10814	-2.10814	-2.10814	2.60782	-2.10814
-1.35359	-1.35359	-1.35359	-1.35359	-1.35359	-1.35359	-1.35359	-1.35359	-1.35359	-1.35359	3.36237	-1.35359	-1.35359	-1.35359	3.36237	-1.35359	-1.35359	-1.35359	-1.35359	-1.35359	-1.35359	-1.35359	-1.35359	-1.35359	-1.35359	-1.35359	-1.35359	-1.35359	-1.35359	-1.35359	-1.35359	-1.35359	-1.35359	-1.35359	-1.35359	-1.35359	-1.35359	-1.35359	8.07834	-1.35359	17.5103	3.36237	3.36237	8.07834	-1.35359	3.36237	-1.35359	-1.35359	-1.35359	-1.35359
-1.73087	-1.73087	-1.73087	-1.73087	-1.73087	-1.73087	-1.73087	-1.73087	-1.73087	-1.73087	-1.73087	-1.73087	-1.73087	-1.73087	-1.73087	-1.73087	2.9851	2.9851	2.9851	-1.73087	-1.73087	-1.73087	2.9851	-1.73087	-1.73087	-1.73087	-1.73087	-1.73087	-1.73087	-1.73087	-1.73087	-1.73087	-1.73087	-1.73087	-1.73087	-1.73087	-1.73087	2.9851	2.9851	-1.73087	2.9851	-1.73087	2.9851	-1.73087	2.9851	2.9851	-1.73087	-1.73087	-1.73087	-1.73087
-1.91951	-1.91951	-1.91951	-1.91951	-1.91951	-1.91951	-1.91951	-1.91951	-1.91951	2.79646	-1.91951	-1.91951	-1.91951	2.79646	-1.91951	-1.91951	-1.91951	2.79646	-1.91951	-1.91951	-1.91951	-1.91951	-1.91951	-1.91951	-1.91951	-1.91951	-1.91951	-1.91951	2.79646	2.79646	-1.91951	-1.91951	-1.91951	-1.91951	-1.91951	-1.91951	2.79646	2.79646	-1.91951	-1.91951	2.79646	12.2284	2.79646	7.51242	-1.91951	7.51242	-1.91951	-1.91951	2.79646	-1.91951
-1.16495	-1.16495	-1.16495	-1.16495	-1.16495	-1.16495	-1.16495	-1.16495	-1.16495	-1.16495	-1.16495	-1.16495	-1.16495	-1.16495	-1.16495	-1.16495	-1.16495	-1.16495	-1.16495	-1.16495	3.55101	-1.16495	-1.16495	-1.16495	-1.16495	-1.16495	-1.16495	-1.16495	-1.16495	-1.16495	-1.16495	-1.16495	-1.16495	-1.16495	-1.16495	-1.16495	-1.16495	-1.16495	-1.16495	-1.16495	-1.16495	3.55101	-1.16495	3.55101	-1.16495	3.55101	3.55101	-1.16495	-1.16495	-1.16495
2.9851	-1.73087	-1.73087	-1.73087	-1.73087	-1.73087	-1.73087	-1.73087	-1.73087	2.9851	2.9851	2.9851	-1.73087	-1.73087	2.9851	-1.73087	-1.73087	-1.73087	-1.73087	-1.73087	-1.73087	-1.73087	-1.73087	-1.73087	-1.73087	-1.73087	-1.73087	-1.73087	-1.73087	-1.73087	-1.73087	-1.73087	-1.73087	-1.73087	-1.73087	-1.73087	-1.73087	-1.73087	12.417	-1.73087	7.70106	-1.73087	7.70106	-1.73087	2.9851	-1.73087	-1.73087	-1.73087	-1.73087	-1.73087
-1.69636	-1.69636	-1.69636	-1.69636	-1.69636	-1.69636	-1.69636	-1.69636	-1.69636	-1.69636	-1.69636	8.94821	-1.69636	-1.69636	-1.69636	-1.69636	-1.69636	-1.69636	-1.69636	-1.69636	-1.69636	-1.69636	8.94821	-1.69636	-1.69636	-1.69636	-1.69636	-1.69636	-1.69636	-1.69636	-1.69636	-1.69636	-1.69636	-1.69636	-1.69636	-1.69636	-1.69636	-1.69636	-1.69636	-1.69636	-1.69636	8.94821	-1.69636	-1.69636	-1.69636	-1.69636	-1.69636	-1.69636	-1.69636	-1.69636
-1.27058	-1.27058	-1.27058	-1.27058	-1.27058	-1.27058	-1.27058	-1.27058	-1.27058	-1.27058	-1.27058	-1.27058	-1.27058	-1.27058	-1.27058	-1.27058	-1.27058	9.37399	-1.27058	-1.27058	-1.27058	-1.27058	-1.27058	-1.27058	-1.27058	-1.27058	-1.27058	-1.27058	-1.27058	-1.27058	-1.27058	-1.27058	-1.27058	-1.27058	-1.27058	-1.27058	-1.27058	-1.27058	9.37399	-1.27058	-1.27058	-1.27058	-1.27058	-1.27058	-1.27058	-1.27058	-1.27058	-1.27058	-1.27058	-1.27058
-0.844794	-0.844794	-0.844794	-0.844794	-0.844794	-0.844794	-0.844794	-0.844794	-0.844794	-0.844794	-0.844794	-0.844794	-0.844794	-0.844794	-0.844794	-0.844794	-0.844794	-0.844794	-0.844794	-0.844794	-0.844794	-0.844794	-0.844794	-0.844794	-0.844794	-0.844794	-0.844794	-0.844794	-0.844794	-0.844794	-0.844794	-0.844794	-0.844794	-0.844794	-0.844794	-0.844794	-0.844794	-0.844794	-0.844794	-0.844794	9.79977	9.79977	-0.844794	-0.844794	-0.844794	-0.844794	-0.844794	-0.844794	-0.844794	-0.844794
-0.844794	-0.844794	-0.844794	-0.844794	-0.844794	-0.844794	-0.844794	-0.844794	-0.844794	-0.844794	-0.844794	-0.844794	-0.844794	-0.844794	-0.844794	-0.844794	-0.844794	-0.844794	-0.844794	-0.844794	-0.844794	-0.844794	-0.844794	-0.844794	-0.844794	-0.844794	-0.844794	-0.844794	-0.844794	-0.844794	-0.844794	-0.844794	-0.844794	-0.844794	-0.844794	-0.844794	-0.844794	-0.844794	-0.844794	-0.844794	-0.844794	-0.844794	-0.844794	-0.844794	-0.844794	-0.844794	-0.844794	-0.844794	-0.844794	-0.844794
-0.844794	-0.844794	-0.844794	-0.844794	-0.844794	-0.844794	-0.844794	-0.844794	-0.844794	-0.844794	-0.844794	-0.844794	-0.844794	-0.844794	-0.844794	-0.844794	-0.844794	-0.844794	-0.844794	-0.844794	-0.844794	-0.844794	-0.844794	-0.844794	-0.844794	-0.844794	-0.844794	-0.844794	-0.844794	-0.844794	-0.844794	-0.844794	-0.844794	-0.844794	-0.844794	-0.844794	-0.844794	-0.844794	-0.844794	-0.844794	-0.844794	-0.844794	-0.844794	-0.844794	-0.844794	-0.844794	-0.844794	-0.844794	-0.844794	9.79977
-0.844794	-0.844794	-0.844794	-0.844794	-0.844794	-0.844794	-0.844794	-0.844794	-0.844794	-0.844794	-0.844794	-0.844794	-0.844794	-0.844794	-0.844794	-0.844794	-0.844794	-0.844794	-0.844794	-0.844794	-0.844794	-0.844794	-0.844794	-0.844794	-0.844794	-0.844794	-0.844794	-0.844794	-0.844794	-0.844794	-0.844794	-0.844794	-0.844794	-0.844794	-0.844794	-0.844794	-0.844794	-0.844794	-0.844794	-0.844794	-0.844794	-0.844794	-0.844794	-0.844794	-0.844794	-0.844794	-0.844794	-0.844794	-0.844794	-0.844794
-0.844794	-0.844794	-0.844794	-0.844794	-0.844794	-0.844794	-0.844794	-0.844794	-0.844794	-0.844794	-0.844794	-0.844794	-0.844794	-0.844794	-0.844794	-0.844794	-0.844794	-0.844794	-0.844794	-0.844794	-0.844794	-0.844794	-0.844794	-0.844794	-0.844794	-0.844794	-0.844794	-0.844794	-0.844794	-0.844794	-0.844794	-0.844794	-0.844794	-0.844794	-0.844794	-0.844794	-0.844794	-0.844794	-0.844794	-0.844794	-0.844794	-0.844794	-0.844794	-0.844794	-0.844794	-0.844794	-0.844794	-0.844794	-0.844794	-0.844794
-0.844794	-0.844794	-0.844794	-0.844794	-0.844794	-0.844794	-0.844794	-0.844794	-0.844794	-0.844794	-0.844794	-0.844794	-0.844794	-0.844794	-0.844794	-0.844794	-0.844794	-0.844794	-0.844794	-0.844794	-0.844794	-0.844794	-0.844794	-0.844794	-0.844794	-0.844794	-0.844794	-0.844794	-0.844794	-0.844794	-0.844794	-0.844794	-0.844794	-0.844794	-0.844794	-0.844794	-0.844794	-0.844794	-0.844794	-0.844794	-0.844794	-0.844794	9.79977	-0.844794	-0.844794	-0.844794	-0.844794	9.79977	-0.844794	-0.844794
-0.844794	9.79977	-0.844794	-0.844794	-0.844794	-0.844794	-0.844794	-0.844794	-0.844794	-0.844794	-0.844794	-0.844794	-0.844794	-0.844794	-0.844794	-0.844794	-0.844794	-0.844794	-0.844794	-0.844794	-0.844794	-0.844794	-0.844794	-0.844794	-0.844794	-0.844794	-0.844794	-0.844794	-0.844794	-0.844794	-0.844794	-0.844794	-0.844794	-0.844794	-0.844794	-0.844794	-0.844794	-0.844794	-0.844794	-0.844794	-0.844794	-0.844794	-0.844794	-0.844794	-0.844794	-0.844794	-0.844794	-0.844794	-0.844794	-0.844794
-1.27058	-1.27058	-1.27058	-1.27058	-1.27058	-1.27058	-1.27058	-1.27058	-1.27058	-1.27058	9.37399	-1.27058	-1.27058	-1.27058	-1.27058	-1.27058	-1.27058	-1.27058	-1.27058	-1.27058	-1.27058	-1.27058	-1.27058	-1.27058	-1.27058	-1.27058	-1.27058	-1.27058	-1.27058	-1.27058	-1.27058	-1.27058	-1.27058	-1.27058	-1.27058	-1.27058	-1.27058	-1.27058	-1.27058	-1.27058	-1.27058	-1.27058	-1.27058	-1.27058	-1.27058	-1.27058	-1.27058	-1.27058	-1.27058	-1.27058
9.79977	-0.844794	-0.844794	-0.844794	-0.844794	-0.844794	-0.844794	-0.844794	-0.844794	-0.844794	-0.844794	-0.844794	-0.844794	-0.844794	-0.844794	-0.844794	-0.844794	-0.844794	-0.844794	-0.844794	-0.844794	-0.844794	-0.844794	-0.844794	-0.844794	-0.844794	-0.844794	-0.844794	-0.844794	-0.844794	-0.844794	-0.844794	-0.844794	-0.844794	-0.844794	-0.844794	-0.844794	9.79977	-0.844794	-0.844794	-0.844794	-0.844794	9.79977	-0.844794	-0.844794	-0.844794	-0.844794	-0.844794	-0.844794	-0.844794
-1.27058	-1.27058	-1.27058	-1.27058	-1.27058	-1.27058	-1.27058	-1.27058	-1.27058	9.37399	-1.27058	-1.27058	-1.27058	-1.27058	-1.27058	-1.27058	-1.27058	-1.27058	-1.27058	-1.27058	-1.27058	-1.27058	-1.27058	-1.27058	-1.27058	-1.27058	-1.27058	-1.27058	-1.27058	-1.27058	9.37399	-1.27058	-1.27058	-1.27058	-1.27058	-1.27058	9.37399	-1.27058	30.6631	-1.27058	20.0186	-1.27058	-1.27058	-1.27058	-1.27058	-1.27058	-1.27058	-1.27058	-1.27058	-1.27058
-0.844794	-0.844794	-0.844794	-0.844794	-0.844794	-0.844794	-0.844794	-0.844794	-0.844794	-0.844794	-0.844794	-0.844794	-0.844794	-0.844794	-0.844794	-0.844794	-0.844794	-0.844794	-0.844794	-0.844794	-0.844794	-0.844794	-0.844794	-0.844794	-0.844794	-0.844794	-0.844794	-0.844794	-0.844794	-0.844794	-0.844794	-0.844794	-0.844794	-0.844794	-0.844794	-0.844794	-0.844794	-0.844794	-0.844794	-0.844794	-0.844794	9.79977	-0.844794	9.79977	-0.844794	-0.844794	-0.844794	-0.844794	-0.844794	-0.844794
-0.844794	-0.844794	-0.844794	-0.844794	-0.844794	-0.844794	-0.844794	-0.844794	-0.844794	-0.844794	-0.844794	-0.844794	-0.844794	-0.844794	-0.844794	-0.844794	-0.844794	-0.844794	-0.844794	-0.844794	-0.844794	-0.844794	-0.844794	-0.844794	-0.844794	-0.844794	-0.844794	-0.844794	-0.844794	-0.844794	-0.844794	-0.844794	-0.844794	-0.844794	-0.844794	-0.844794	-0.844794	-0.844794	-0.844794	-0.844794	-0.844794	-0.844794	-0.844794	9.79977	-0.844794	-0.844794	-0.844794	-0.844794	-0.844794	-0.844794
-1.27058	-1.27058	-1.27058	-1.27058	-1.27058	-1.27058	9.37399	-1.27058	-1.27058	-1.27058	-1.27058	-1.27058	-1.27058	-1.27058	-1.27058	-1.27058	-1.27058	-1.27058	-1.27058	-1.27058	-1.27058	-1.27058	-1.27058	-1.27058	-1.27058	-1.27058	-1.27058	-1.27058	-1.27058	-1.27058	-1.27058	-1.27058	-1.27058	-1.27058	-1.27058	-1.27058	-1.27058	-1.27058	9.37399	-1.27058	-1.27058	-1.27058	9.37399	-1.27058	-1.27058	-1.27058	-1.27058	-1.27058	-1.27058	-1.27058
-0.844794	-0.844794	-0.844794	-0.844794	-0.844794	-0.844794	-0.844794	-0.844794	-0.844794	-0.844794	-0.844794	-0.844794	-0.844794	-0.844794	-0.844794	-0.844794	-0.844794	-0.844794	-0.844794	-0.844794	-0.844794	-0.844794	-0.844794	-0.844794	-0.844794	-0.844794	-0.844794	-0.844794	-0.844794	-0.844794	-0.844794	-0.844794	-0.844794	-0.844794	-0.844794	-0.844794	-0.844794	-0.844794	-0.844794	-0.844794	20.4443	9.79977	-0.844794	-0.844794	-0.844794	9.79977	-0.844794	-0.844794	9.79977	-0.844794
-0.844794	-0.844794	-0.844794	-0.844794	-0.844794	-0.844794	-0.844794	-0.844794	-0.844794	-0.844794	-0.844794	-0.844794	-0.844794	-0.844794	-0.844794	-0.844794	-0.844794	-0.844794	-0.844794	-0.844794	-0.844794	-0.844794	-0.844794	-0.844794	-0.844794	-0.844794	-0.844794	-0.844794	-0.844794	-0.844794	9.79977	-0.844794	-0.844794	-0.844794	-0.844794	-0.844794	-0.844794	-0.844794	-0.844794	9.79977	-0.844794	-0.844794	-0.844794	-0.844794	-0.844794	9.79977	-0.844794	-0.844794	-0.844794	-0.844794
-0.844794	-0.844794	-0.844794	-0.844794	9.79977	-0.844794	-0.844794	-0.844794	-0.844794	-0.844794	-0.844794	-0.844794	-0.844794	-0.844794	-0.844794	-0.844794	-0.844794	-0.844794	-0.844794	-0.844794	-0.844794	-0.844794	-0.844794	-0.844794	-0.844794	-0.844794	-0.844794	-0.844794	-0.844794	-0.844794	-0.844794	-0.844794	-0.844794	-0.844794	-0.844794	-0.844794	-0.844794	-0.844794	-0.844794	9.79977	-0.844794	-0.844794	9.79977	-0.844794	-0.844794	-0.844794	-0.844794	-0.844794	-0.844794	-0.844794
-1.69636	-1.69636	-1.69636	-1.69636	-1.69636	-1.69636	-1.69636	-1.69636	-1.69636	-1.69636	-1.69636	-1.69636	8.94821	8.94821	-1.69636	-1.69636	-1.69636	-1.69636	-1.69636	-1.69636	-1.69636	-1.69636	-1.69636	-1.69636	-1.69636	-1.69636	-1.69636	-1.69636	-1.69636	-1.69636	-1.69636	-1.69636	-1.69636	-1.69636	-1.69636	-1.69636	-1.69636	-1.69636	-1.69636	-1.69636	-1.69636	-1.69636	-1.69636	8.94821	-1.69636	-1.69636	-1.69636	-1.69636	-1.69636	-1.69636
-0.844794	-0.844794	-0.844794	-0.844794	-0.844794	-0.844794	-0.844794	-0.844794	-0.844794	-0.844794	-0.844794	-0.844794	-0.844794	-0.844794	-0.844794	-0.844794	-0.844794	-0.844794	-0.844794	-0.844794	-0.844794	-0.844794	-0.844794	-0.844794	-0.844794	-0.844794	-0.844794	-0.844794	-0.844794	-0.844794	-0.844794	-0.844794	-0.844794	-0.844794	-0.844794	-0.844794	-0.844794	-0.844794	-0.844794	-0.844794	-0.844794	-0.844794	-0.844794	-0.844794	-0.844794	9.79977	-0.844794	-0.844794	-0.844794	9.79977
-0.844794	-0.844794	-0.844794	-0.844794	-0.844794	-0.844794	-0.844794	-0.844794	-0.844794	-0.844794	-0.844794	-0.844794	-0.844794	-0.844794	-0.844794	-0.844794	-0.844794	-0.844794	-0.844794	-0.844794	-0.844794	-0.844794	-0.844794	-0.844794	-0.844794	-0.844794	-0.844794	-0.844794	-0.844794	-0.844794	-0.844794	-0.844794	-0.844794	-0.844794	-0.844794	-0.844794	-0.844794	-0.844794	-0.844794	-0.844794	9.79977	-0.844794	-0.844794	-0.844794	-0.844794	-0.844794	-0.844794	-0.844794	-0.844794	-0.844794
-1.27058	-1.27058	-1.27058	-1.27058	-1.27058	-1.27058	-1.27058	9.37399	-1.27058	-1.27058	-1.27058	-1.27058	-1.27058	-1.27058	-1.27058	-1.27058	-1.27058	-1.27058	-1.27058	-1.27058	-1.27058	-1.27058	-1.27058	-1.27058	-1.27058	-1.27058	-1.27058	-1.27058	-1.27058	-1.27058	-1.27058	-1.27058	-1.27058	-1.27058	-1.27058	-1.27058	-1.27058	-1.27058	-1.27058	-1.27058	-1.27058	9.37399	-1.27058	9.37399	-1.27058	-1.27058	-1.27058	-1.27058	-1.27058	-1.27058
-0.844794	-0.844794	-0.844794	-0.844794	-0.844794	-0.844794	-0.844794	-0.844794	-0.844794	-0.844794	-0.844794	-0.844794	-0.844794	-0.844794	-0.844794	-0.844794	-0.844794	-0.844794	-0.844794	-0.844794	-0.844794	-0.844794	-0.844794	-0.844794	-0.844794	-0.844794	-0.844794	-0.844794	-0.844794	-0.844794	-0.844794	-0.844794	-0.844794	9.79977	-0.844794	-0.844794	-0.844794	-0.844794	-0.844794	-0.844794	-0.844794	9.79977	-0.844794	-0.844794	-0.844794	-0.844794	-0.844794	-0.844794	-0.844794	-0.844794
-0.844794	-0.844794	-0.844794	-0.844794	-0.844794	-0.844794	-0.844794	-0.844794	-0.844794	-0.844794	-0.844794	-0.844794	-0.844794	-0.844794	-0.844794	-0.844794	-0.844794	-0.844794	-0.844794	-0.844794	-0.844794	-0.844794	-0.844794	-0.844794	-0.844794	-0.844794	-0.844794	-0.844794	-0.844794	-0.844794	-0.844794	-0.844794	-0.844794	-0.844794	-0.844794	-0.844794	-0.844794	-0.844794	-0.844794	-0.844794	9.79977	-0.844794	9.79977	-0.844794	-0.844794	-0.844794	-0.844794	-0.844794	-0.844794	-0.844794
9.79977	-0.844794	-0.844794	-0.844794	-0.844794	-0.844794	-0.844794	-0.844794	-0.844794	-0.844794	-0.844794	-0.844794	-0.844794	-0.844794	-0.844794	-0.844794	-0.844794	-0.844794	-0.844794	-0.844794	-0.844794	-0.844794	-0.844794	-0.844794	-0.844794	-0.844794	-0.844794	-0.844794	-0.844794	-0.844794	-0.844794	-0.844794	-0.844794	-0.844794	-0.844794	-0.844794	-0.844794	-0.844794	-0.844794	-0.844794	-0.844794	-0.844794	-0.844794	-0.844794	-0.844794	-0.844794	-0.844794	-0.844794	-0.844794	-0.844794
-0.844794	-0.844794	-0.844794	-0.844794	-0.844794	-0.844794	-0.844794	-0.844794	-0.844794	-0.844794	-0.844794	-0.844794	-0.844794	-0.844794	-0.844794	-0.844794	-0.844794	-0.844794	-0.844794	-0.844794	-0.844794	-0.844794	-0.844794	-0.844794	-0.844794	-0.844794	-0.844794	-0.844794	-0.844794	-0.844794	-0.844794	-0.844794	-0.844794	-0.844794	-0.844794	-0.844794	-0.844794	-0.844794	-0.844794	-0.844794	-0.844794	-0.844794	-0.844794	9.79977	-0.844794	-0.844794	-0.844794	-0.844794	-0.844794	-0.844794
-1.27058	-1.27058	-1.27058	-1.27058	-1.27058	-1.27058	-1.27058	-1.27058	-1.27058	-1.27058	-1.27058	-1.27058	-1.27058	-1.27058	-1.27058	-1.27058	-1.27058	9.37399	-1.27058	-1.27058	-1.27058	-1.27058	-1.27058	-1.27058	-1.27058	-1.27058	-1.27058	-1.27058	-1.27058	-1.27058	-1.27058	-1.27058	-1.27058	-1.27058	-1.27058	-1.27058	-1.27058	-1.27058	9.37399	-1.27058	-1.27058	-1.27058	-1.27058	-1.27058	-1.27058	-1.27058	-1.27058	-1.27058	-1.27058	-1.27058
-1.27058	-1.27058	-1.27058	-1.27058	-1.27058	-1.27058	-1.27058	9.37399	-1.27058	-1.27058	-1.27058	-1.27058	-1.27058	-1.27058	-1.27058	-1.27058	-1.27058	-1.27058	-1.27058	-1.27058	-1.27058	-1.27058	-1.27058	-1.27058	-1.27058	-1.27058	-1.27058	-1.27058	-1.27058	-1.27058	-1.27058	-1.27058	-1.27058	-1.27058	-1.27058	-1.27058	-1.27058	-1.27058	-1.27058	-1.27058	9.37399	9.37399	-1.27058	-1.27058	-1.27058	-1.27058	-1.27058	9.37399	-1.27058	-1.27058
-1.27058	-1.27058	-1.27058	-1.27058	-1.27058	-1.27058	-1.27058	-1.27058	-1.27058	-1.27058	-1.27058	9.37399	-1.27058	-1.27058	-1.27058	-1.27058	-1.27058	-1.27058	-1.27058	-1.27058	-1.27058	-1.27058	-1.27058	-1.27058	-1.27058	-1.27058	-1.27058	-1.27058	-1.27058	-1.27058	-1.27058	-1.27058	-1.27058	-1.27058	9.37399	-1.27058	-1.27058	-1.27058	-1.27058	-1.27058	9.37399	-1.27058	-1.27058	-1.27058	-1.27058	-1.27058	-1.27058	9.37399	-1.27058	-1.27058
-1.69636	-1.69636	-1.69636	-1.69636	-1.69636	-1.69636	-1.69636	8.94821	-1.69636	-1.69636	-1.69636	-1.69636	-1.69636	-1.69636	-1.69636	-1.69636	-1.69636	-1.69636	-1.69636	-1.69636	-1.69636	-1.69636	-1.69636	8.94821	-1.69636	-1.69636	-1.69636	-1.69636	-1.69636	-1.69636	-1.69636	-1.69636	-1.69636	-1.69636	-1.69636	-1.69636	-1.69636	-1.69636	-1.69636	-1.69636	8.94821	-1.69636	8.94821	-1.69636	-1.69636	-1.69636	-1.69636	-1.69636	-1.69636	-1.69636
-1.27058	-1.27058	-1.27058	-1.27058	-1.27058	-1.27058	-1.27058	-1.27058	-1.27058	-1.27058	-1.27058	-1.27058	-1.27058	-1.27058	-1.27058	-1.27058	-1.27058	-1.27058	9.37399	-1.27058	-1.27058	-1.27058	-1.27058	-1.27058	-1.27058	-1.27058	-1.27058	-1.27058	-1.27058	-1.27058	-1.27058	-1.27058	-1.27058	-1.27058	-1.27058	-1.27058	-1.27058	-1.27058	-1.27058	-1.27058	-1.27058	-1.27058	-1.27058	-1.27058	-1.27058	-1.27058	-1.27058	9.37399	-1.27058	-1.27058
-1.27058	-1.27058	-1.27058	-1.27058	-1.27058	-1.27058	-1.27058	-1.27058	-1.27058	-1.27058	-1.27058	-1.27058	-1.27058	-1.27058	-1.27058	-1.27058	-1.27058	-1.27058	-1.27058	-1.27058	-1.27058	-1.27058	-1.27058	9.37399	-1.27058	-1.27058	-1.27058	-1.27058	-1.27058	-1.27058	-1.27058	-1.27058	-1.27058	-1.27058	-1.27058	-1.27058	-1.27058	-1.27058	-1.27058	9.37399	-1.27058	-1.27058	-1.27058	-1.27058	-1.27058	-1.27058	-1.27058	-1.27058	-1.27058	-1.27058
8.94821	-1.69636	-1.69636	-1.69636	-1.69636	-1.69636	-1.69636	-1.69636	-1.69636	-1.69636	-1.69636	-1.69636	-1.69636	-1.69636	-1.69636	8.94821	-1.69636	-1.69636	-1.69636	-1.69636	-1.69636	-1.69636	-1.69636	-1.69636	-1.69636	-1.69636	-1.69636	8.94821	-1.69636	-1.69636	-1.69636	-1.69636	-1.69636	-1.69636	19.5928	-1.69636	-1.69636	19.5928	-1.69636	-1.69636	-1.69636	19.5928	-1.69636	-1.69636	-1.69636	-1.69636	-1.69636	-1.69636	-1.69636	-1.69636
-2.12214	-2.12214	-2.12214	-2.12214	-2.12214	-2.12214	-2.12214	8.52242	-2.12214	-2.12214	8.52242	-2.12214	-2.12214	-2.12214	-2.12214	8.52242	-2.12214	-2.12214	-2.12214	-2.12214	-2.12214	-2.12214	-2.12214	-2.12214	-2.12214	-2.12214	-2.12214	-2.12214	-2.12214	-2.12214	-2.12214	-2.12214	-2.12214	-2.12214	-2.12214	-2.12214	-2.12214	-2.12214	8.52242	8.52242	-2.12214	8.52242	-2.12214	-2.12214	8.52242	-2.12214	-2.12214	-2.12214	-2.12214	8.52242
-1.69636	-1.69636	-1.69636	-1.69636	-1.69636	-1.69636	-1.69636	8.94821	-1.69636	-1.69636	-1.69636	-1.69636	-1.69636	-1.69636	-1.69636	8.94821	-1.69636	-1.69636	-1.69636	-1.69636	-1.69636	-1.69636	-1.69636	-1.69636	-1.69636	-1.69636	-1.69636	-1.69636	-1.69636	-1.69636	-1.69636	-1.69636	8.94821	-1.69636	-1.69636	-1.69636	-1.69636	-1.69636	-1.69636	-1.69636	-1.69636	-1.69636	-1.69636	-1.69636	-1.69636	-1.69636	-1.69636	-1.69636	-1.69636	-1.69636
-0.844794	-0.844794	-0.844794	-0.844794	-0.844794	-0.844794	-0.844794	-0.844794	-0.844794	-0.844794	-0.844794	-0.844794	-0.844794	-0.844794	-0.844794	-0.844794	-0.844794	-0.844794	-0.844794	-0.844794	-0.844794	-0.844794	-0.844794	-0.844794	-0.844794	-0.844794	-0.844794	-0.844794	-0.844794	-0.844794	-0.844794	-0.844794	-0.844794	-0.844794	-0.844794	-0.844794	-0.844794	-0.844794	-0.844794	9.79977	9.79977	-0.844794	-0.844794	9.79977	-0.844794	9.79977	-0.844794	-0.844794	-0.844794	-0.844794
-2.12214	-2.12214	-2.12214	-2.12214	-2.12214	8.52242	-2.12214	-2.12214	-2.12214	-2.12214	-2.12214	-2.12214	-2.12214	-2.12214	-2.12214	-2.12214	8.52242	-2.12214	-2.12214	-2.12214	-2.12214	-2.12214	-2.12214	-2.12214	-2.12214	-2.12214	-2.12214	-2.12214	-2.12214	8.52242	-2.12214	-2.12214	-2.12214	-2.12214	-2.12214	-2.12214	-2.12214	-2.12214	-2.12214	-2.12214	-2.12214	-2.12214	-2.12214	-2.12214	-2.12214	-2.12214	-2.12214	-2.12214	8.52242	-2.12214
9.37399	-1.27058	-1.27058	-1.27058	-1.27058	-1.27058	-1.27058	-1.27058	-1.27058	-1.27058	-1.27058	-1.27058	-1.27058	-1.27058	-1.27058	-1.27058	-1.27058	-1.27058	-1.27058	-1.27058	-1.27058	-1.27058	-1.27058	-1.27058	9.37399	-1.27058	-1.27058	-1.27058	-1.27058	-1.27058	9.37399	-1.27058	-1.27058	-1.27058	-1.27058	-1.27058	-1.27058	-1.27058	20.0186	-1.27058	-1.27058	20.0186	-1.27058	-1.27058	-1.27058	-1.27058	-1.27058	-1.27058	-1.27058	9.37399
-0.844794	-0.844794	9.79977	-0.844794	-0.844794	-0.844794	-0.844794	-0.844794	-0.844794	-0.844794	-0.844794	-0.844794	-0.844794	-0.844794	-0.844794	-0.844794	-0.844794	-0.844794	-0.844794	-0.844794	-0.844794	-0.844794	-0.844794	-0.844794	-0.844794	-0.844794	-0.844794	-0.844794	-0.844794	-0.844794	-0.844794	-0.844794	-0.844794	-0.844794	-0.844794	-0.844794	-0.844794	-0.844794	9.79977	-0.844794	9.79977	9.79977	-0.844794	9.79977	-0.844794	-0.844794	-0.844794	-0.844794	-0.844794	-0.844794
-1.27058	-1.27058	9.37399	-1.27058	-1.27058	-1.27058	-1.27058	-1.27058	-1.27058	-1.27058	-1.27058	-1.27058	-1.27058	-1.27058	-1.27058	-1.27058	-1.27058	-1.27058	-1.27058	-1.27058	-1.27058	-1.27058	-1.27058	-1.27058	-1.27058	-1.27058	9.37399	-1.27058	-1.27058	-1.27058	-1.27058	-1.27058	-1.27058	-1.27058	-1.27058	-1.27058	9.37399	-1.27058	-1.27058	9.37399	-1.27058	-1.27058	-1.27058	-1.27058	-1.27058	-1.27058	-1.27058	-1.27058	-1.27058	-1.27058
-0.844794	9.79977	-0.844794	-0.844794	-0.844794	-0.844794	-0.844794	-0.844794	-0.844794	-0.844794	-0.844794	-0.844794	-0.844794	-0.844794	-0.844794	-0.844794	-0.844794	-0.844794	-0.844794	-0.844794	-0.844794	-0.844794	-0.844794	-0.844794	-0.844794	-0.844794	-0.844794	-0.844794	-0.844794	-0.844794	-0.844794	-0.844794	-0.844794	-0.844794	-0.844794	-0.844794	-0.844794	-0.844794	-0.844794	-0.844794	-0.844794	-0.844794	-0.844794	9.79977	-0.844794	-0.844794	-0.844794	9.79977	-0.844794	-0.844794
-1.27058	-1.27058	-1.27058	-1.27058	-1.27058	-1.27058	-1.27058	-1.27058	-1.27058	-1.27058	-1.27058	-1.27058	-1.27058	9.37399	-1.27058	-1.27058	-1.27058	-1.27058	-1.27058	-1.27058	-1.27058	-1.27058	-1.27058	-1.27058	-1.27058	-1.27058	-1.27058	-1.27058	-1.27058	-1.27058	-1.27058	-1.27058	-1.27058	-1.27058	-1.27058	-1.27058	-1.27058	-1.27058	-1.27058	-1.27058	-1.27058	-1.27058	-1.27058	-1.27058	9.37399	-1.27058	9.37399	-1.27058	-1.27058	-1.27058
-1.27058	-1.27058	9.37399	-1.27058	-1.27058	-1.27058	-1.27058	-1.27058	9.37399	-1.27058	-1.27058	-1.27058	-1.27058	-1.27058	-1.27058	-1.27058	-1.27058	-1.27058	-1.27058	-1.27058	-1.27058	-1.27058	-1.27058	-1.27058	-1.27058	-1.27058	-1.27058	-1.27058	-1.27058	-1.27058	-1.27058	-1.27058	-1.27058	-1.27058	-1.27058	-1.27058	-1.27058	-1.27058	-1.27058	-1.27058	-1.27058	-1.27058	-1.27058	-1.27058	-1.27058	-1.27058	-1.27058	-1.27058	-1.27058	-1.27058
-1.27058	-1.27058	-1.27058	-1.27058	-1.27058	-1.27058	-1.27058	-1.27058	-1.27058	-1.27058	-1.27058	-1.27058	-1.27058	-1.27058	-1.27058	-1.27058	-1.27058	-1.27058	-1.27058	-1.27058	-1.27058	-1.27058	-1.27058	-1.27058	-1.27058	-1.27058	-1.27058	9.37399	-1.27058	-1.27058	-1.27058	-1.27058	-1.27058	-1.27058	-1.27058	-1.27058	-1.27058	-1.27058	-1.27058	-1.27058	-1.27058	30.6631	-1.27058	-1.27058	9.37399	-1.27058	-1.27058	9.37399	20.0186	-1.27058
-0.844794	-0.844794	-0.844794	-0.844794	-0.844794	-0.844794	-0.844794	-0.844794	-0.844794	-0.844794	-0.844794	-0.844794	-0.844794	-0.844794	-0.844794	-0.844794	-0.844794	-0.844794	-0.844794	-0.844794	-0.844794	-0.844794	-0.844794	-0.844794	-0.844794	-0.844794	-0.844794	-0.844794	-0.844794	-0.844794	-0.844794	-0.844794	-0.844794	-0.844794	-0.844794	-0.844794	-0.844794	-0.844794	-0.844794	-0.844794	-0.844794	-0.844794	-0.844794	-0.844794	-0.844794	-0.844794	-0.844794	9.79977	-0.844794	-0.844794
-1.27058	-1.27058	-1.27058	-1.27058	-1.27058	-1.27058	-1.27058	-1.27058	-1.27058	-1.27058	-1.27058	-1.27058	-1.27058	-1.27058	9.37399	-1.27058	-1.27058	-1.27058	-1.27058	-1.27058	-1.27058	-1.27058	-1.27058	-1.27058	-1.27058	-1.27058	-1.27058	-1.27058	-1.27058	-1.27058	-1.27058	-1.27058	-1.27058	-1.27058	-1.27058	-1.27058	9.37399	-1.27058	9.37399	-1.27058	-1.27058	-1.27058	-1.27058	-1.27058	9.37399	9.37399	-1.27058	-1.27058	-1.27058	9.37399
-0.638448	-0.638448	-0.638448	-0.638448	-0.638448	-0.638448	-0.638448	-0.638448	-0.638448	-0.638448	-0.638448	-0.638448	-0.638448	-0.638448	-0.638448	-0.638448	-0.638448	-0.638448	4.551	-0.638448	-0.638448	-0.638448	-0.638448	4.551	4.551	-0.638448	-0.638448	-0.638448	-0.638448	-0.638448	-0.638448	-0.638448	-0.638448	4.551	4.551	4.551	-0.638448	-0.638448	4.551	4.551	-0.638448	-0.638448	-0.638448	-0.638448	9.74045	-0.638448	-0.638448	-0.638448	-0.638448	-0.638448
-1.46876	-1.46876	-1.46876	-1.46876	-1.46876	3.72069	-1.46876	-1.46876	8.91014	-1.46876	3.72069	-1.46876	-1.46876	-1.46876	-1.46876	3.72069	-1.46876	3.72069	-1.46876	-1.46876	-1.46876	3.72069	-1.46876	-1.46876	-1.46876	-1.46876	-1.46876	-1.46876	-1.46876	-1.46876	3.72069	-1.46876	-1.46876	-1.46876	-1.46876	3.72069	-1.46876	-1.46876	3.72069	-1.46876	-1.46876	-1.46876	-1.46876	-1.46876	-1.46876	-1.46876	3.72069	-1.46876	-1.46876	3.72069
-1.0536	-1.0536	-1.0536	-1.0536	-1.0536	4.13585	-1.0536	-1.0536	4.13585	-1.0536	-1.0536	4.13585	-1.0536	-1.0536	-1.0536	-1.0536	-1.0536	-1.0536	-1.0536	-1.0536	-1.0536	-1.0536	-1.0536	-1.0536	-1.0536	4.13585	-1.0536	-1.0536	-1.0536	4.13585	-1.0536	-1.0536	-1.0536	-1.0536	-1.0536	-1.0536	4.13585	-1.0536	4.13585	-1.0536	-1.0536	-1.0536	4.13585	-1.0536	4.13585	4.13585	-1.0536	-1.0536	-1.0536	-1.0536
-0.846026	-0.846026	-0.846026	-0.846026	-0.846026	-0.846026	-0.846026	-0.846026	-0.846026	-0.846026	-0.846026	-0.846026	-0.846026	-0.846026	-0.846026	-0.846026	-0.846026	-0.846026	-0.846026	-0.846026	-0.846026	-0.846026	-0.846026	-0.846026	9.53287	-0.846026	4.34342	-0.846026	4.34342	-0.846026	-0.846026	-0.846026	-0.846026	-0.846026	-0.846026	-0.846026	19.9118	4.34342	4.34342	4.34342	-0.846026	-0.846026	-0.846026	-0.846026	-0.846026	-0.846026	-0.846026	4.34342	-0.846026	-0.846026
-3.33696	-3.33696	-3.33696	-3.33696	-3.33696	-3.33696	-3.33696	1.85249	-3.33696	-3.33696	-3.33696	7.04194	7.04194	-3.33696	-3.33696	-3.33696	-3.33696	-3.33696	-3.33696	-3.33696	-3.33696	1.85249	7.04194	7.04194	-3.33696	1.85249	1.85249	1.85249	7.04194	1.85249	-3.33696	-3.33696	-3.33696	-3.33696	-3.33696	1.85249	-3.33696	-3.33696	-3.33696	-3.33696	-3.33696	-3.33696	-3.33696	-3.33696	-3.33696	-3.33696	-3.33696	1.85249	1.85249	1.85249
-0.223292	-0.223292	-0.223292	-0.223292	-0.223292	-0.223292	-0.223292	-0.223292	-0.223292	-0.223292	-0.223292	-0.223292	-0.223292	-0.223292	-0.223292	-0.223292	-0.223292	-0.223292	-0.223292	-0.223292	-0.223292	-0.223292	-0.223292	-0.223292	-0.223292	-0.223292	-0.223292	-0.223292	4.96616	-0.223292	-0.223292	4.96616	4.96616	4.96616	-0.223292	-0.223292	4.96616	-0.223292	-0.223292	-0.223292	-0.223292	-0.223292	-0.223292	-0.223292	-0.223292	-0.223292	-0.223292	-0.223292	4.96616	-0.223292
-1.26118	-1.26118	-1.26118	3.92827	3.92827	3.92827	-1.26118	3.92827	3.92827	-1.26118	-1.26118	-1.26118	-1.26118	-1.26118	3.92827	-1.26118	9.11772	-1.26118	-1.26118	-1.26118	-1.26118	-1.26118	-1.26118	-1.26118	-1.26118	-1.26118	-1.26118	-1.26118	-1.26118	-1.26118	-1.26118	-1.26118	-1.26118	-1.26118	3.92827	-1.26118	9.11772	3.92827	-1.26118	-1.26118	3.92827	3.92827	-1.26118	-1.26118	-1.26118	-1.26118	-1.26118	-1.26118	-1.26118	3.92827
-0.846026	-0.846026	-0.846026	4.34342	-0.846026	-0.846026	-0.846026	-0.846026	-0.846026	-0.846026	-0.846026	-0.846026	9.53287	-0.846026	9.53287	-0.846026	-0.846026	-0.846026	-0.846026	-0.846026	-0.846026	-0.846026	-0.846026	-0.846026	-0.846026	-0.846026	-0.846026	-0.846026	-0.846026	-0.846026	-0.846026	-0.846026	-0.846026	9.53287	4.34342	9.53287	4.34342	-0.846026	-0.846026	-0.846026	-0.846026	-0.846026	-0.846026	-0.846026	9.53287	4.34342	4.34342	4.34342	-0.846026	4.34342
-1.46876	-1.46876	-1.46876	-1.46876	-1.46876	-1.46876	8.91014	8.91014	8.91014	-1.46876	-1.46876	-1.46876	-1.46876	-1.46876	-1.46876	-1.46876	-1.46876	-1.46876	-1.46876	-1.46876	-1.46876	-1.46876	-1.46876	3.72069	-1.46876	-1.46876	-1.46876	-1.46876	-1.46876	-1.46876	-1.46876	-1.46876	-1.46876	-1.46876	-1.46876	-1.46876	3.72069	-1.46876	3.72069	-1.46876	-1.46876	-1.46876	-1.46876	-1.46876	8.91014	-1.46876	3.72069	-1.46876	3.72069	-1.46876
-0.0157136	5.17374	-0.0157136	-0.0157136	-0.0157136	-0.0157136	-0.0157136	-0.0157136	-0.0157136	-0.0157136	-0.0157136	-0.0157136	-0.0157136	-0.0157136	-0.0157136	-0.0157136	-0.0157136	-0.0157136	-0.0157136	-0.0157136	-0.0157136	-0.0157136	-0.0157136	-0.0157136	-0.0157136	-0.0157136	-0.0157136	-0.0157136	-0.0157136	-0.0157136	-0.0157136	-0.0157136	-0.0157136	-0.0157136	-0.0157136	-0.0157136	-0.0157136	-0.0157136	-0.0157136	-0.0157136	-0.0157136	-0.0157136	5.17374	5.17374	5.17374	-0.0157136	-0.0157136	10.3632	-0.0157136	10.3632
-0.638448	-0.638448	9.74045	-0.638448	-0.638448	-0.638448	-0.638448	4.551	4.551	-0.638448	-0.638448	-0.638448	4.551	-0.638448	-0.638448	-0.638448	-0.638448	-0.638448	-0.638448	-0.638448	-0.638448	-0.638448	-0.638448	-0.638448	-0.638448	-0.638448	-0.638448	-0.638448	-0.638448	-0.638448	-0.638448	-0.638448	-0.638448	-0.638448	-0.638448	-0.638448	9.74045	-0.638448	-0.638448	4.551	-0.638448	-0.638448	-0.638448	-0.638448	-0.638448	4.551	4.551	4.551	-0.638448	-0.638448
3.92827	-1.26118	-1.26118	-1.26118	-1.26118	-1.26118	3.92827	-1.26118	-1.26118	-1.26118	-1.26118	-1.26118	-1.26118	-1.26118	-1.26118	3.92827	-1.26118	-1.26118	3.92827	-1.26118	-1.26118	3.92827	-1.26118	-1.26118	-1.26118	9.11772	-1.26118	-1.26118	-1.26118	-1.26118	3.92827	3.92827	-1.26118	3.92827	-1.26118	-1.26118	3.92827	-1.26118	-1.26118	-1.26118	-1.26118	-1.26118	-1.26118	-1.26118	-1.26118	-1.26118	-1.26118	-1.26118	-1.26118	-1.26118
4.551	-0.638448	4.551	-0.638448	-0.638448	-0.638448	-0.638448	-0.638448	-0.638448	-0.638448	-0.638448	-0.638448	4.551	-0.638448	-0.638448	-0.638448	-0.638448	4.551	4.551	-0.638448	-0.638448	-0.638448	-0.638448	-0.638448	-0.638448	-0.638448	-0.638448	-0.638448	-0.638448	-0.638448	-0.638448	-0.638448	4.551	-0.638448	-0.638448	-0.638448	4.551	4.551	4.551	-0.638448	-0.638448	-0.638448	-0.638448	4.551	4.551	-0.638448	4.551	-0.638448	-0.638448	-0.638448
-2.71423	-2.71423	-2.71423	-2.71423	-2.71423	-2.71423	-2.71423	-2.71423	2.47522	-2.71423	-2.71423	-2.71423	2.47522	2.47522	12.8541	7.66467	-2.71423	-2.71423	-2.71423	-2.71423	-2.71423	-2.71423	2.47522	-2.71423	2.47522	2.47522	7.66467	-2.71423	-2.71423	-2.71423	-2.71423	-2.71423	-2.71423	-2.71423	-2.71423	-2.71423	2.47522	-2.71423	-2.71423	-2.71423	-2.71423	-2.71423	-2.71423	-2.71423	-2.71423	-2.71423	-2.71423	-2.71423	-2.71423	2.47522
-2.50665	-2.50665	-2.50665	-2.50665	-2.50665	-2.50665	-2.50665	-2.50665	-2.50665	-2.50665	-2.50665	-2.50665	-2.50665	2.6828	2.6828	2.6828	13.0617	2.6828	-2.50665	2.6828	7.87225	2.6828	2.6828	-2.50665	-2.50665	-2.50665	-2.50665	-2.50665	-2.50665	-2.50665	-2.50665	-2.50665	-2.50665	-2.50665	-2.50665	2.6828	2.6828	-2.50665	-2.50665	2.6828	-2.50665	-2.50665	-2.50665	-2.50665	-2.50665	2.6828	-2.50665	2.6828	2.6828	-2.50665
-1.26118	-1.26118	-1.26118	-1.26118	-1.26118	-1.26118	9.11772	3.92827	9.11772	-1.26118	-1.26118	-1.26118	-1.26118	-1.26118	-1.26118	-1.26118	-1.26118	3.92827	-1.26118	-1.26118	-1.26118	-1.26118	-1.26118	-1.26118	-1.26118	-1.26118	-1.26118	-1.26118	-1.26118	-1.26118	-1.26118	-1.26118	-1.26118	-1.26118	-1.26118	-1.26118	3.92827	-1.26118	-1.26118	-1.26118	-1.26118	-1.26118	-1.26118	-1.26118	-1.26118	3.92827	-1.26118	3.92827	-1.26118	3.92827
-1.46876	-1.46876	-1.46876	-1.46876	-1.46876	-1.46876	-1.46876	-1.46876	-1.46876	-1.46876	3.72069	-1.46876	-1.46876	-1.46876	-1.46876	-1.46876	-1.46876	-1.46876	-1.46876	-1.46876	-1.46876	8.91014	3.72069	3.72069	3.72069	-1.46876	3.72069	-1.46876	-1.46876	-1.46876	-1.46876	-1.46876	3.72069	3.72069	3.72069	3.72069	3.72069	-1.46876	-1.46876	-1.46876	3.72069	3.72069	-1.46876	-1.46876	-1.46876	3.72069	3.72069	3.72069	3.72069	-1.46876
-2.09149	-2.09149	-2.09149	3.09796	-2.09149	-2.09149	3.09796	-2.09149	3.09796	-2.09149	3.09796	-2.09149	8.28741	-2.09149	-2.09149	3.09796	8.28741	-2.09149	8.28741	-2.09149	-2.09149	-2.09149	-2.09149	-2.09149	-2.09149	-2.09149	-2.09149	-2.09149	-2.09149	-2.09149	-2.09149	-2.09149	-2.09149	-2.09149	-2.09149	-2.09149	3.09796	-2.09149	-2.09149	-2.09149	-2.09149	-2.09149	-2.09149	3.09796	3.09796	-2.09149	3.09796	-2.09149	-2.09149	3.09796
4.75858	4.75858	4.75858	-0.43087	-0.43087	-0.43087	-0.43087	-0.43087	-0.43087	4.75858	-0.43087	4.75858	-0.43087	-0.43087	-0.43087	-0.43087	-0.43087	-0.43087	-0.43087	-0.43087	-0.43087	-0.43087	-0.43087	-0.43087	-0.43087	-0.43087	-0.43087	-0.43087	-0.43087	-0.43087	-0.43087	-0.43087	4.75858	-0.43087	-0.43087	-0.43087	-0.43087	-0.43087	4.75858	-0.43087	-0.43087	-0.43087	-0.43087	-0.43087	4.75858	4.75858	-0.43087	-0.43087	-0.43087	-0.43087
-1.46876	-1.46876	3.72069	-1.46876	3.72069	-1.46876	-1.46876	-1.46876	3.72069	-1.46876	-1.46876	-1.46876	-1.46876	3.72069	-1.46876	8.91014	3.72069	-1.46876	-1.46876	-1.46876	-1.46876	-1.46876	-1.46876	3.72069	-1.46876	-1.46876	-1.46876	-1.46876	-1.46876	3.72069	-1.46876	3.72069	-1.46876	-1.46876	-1.46876	3.72069	-1.46876	-1.46876	3.72069	-1.46876	-1.46876	-1.46876	-1.46876	-1.46876	-1.46876	-1.46876	-1.46876	-1.46876	-1.46876	-1.46876
-1.0536	-1.0536	-1.0536	-1.0536	-1.0536	-1.0536	-1.0536	-1.0536	-1.0536	-1.0536	-1.0536	-1.0536	9.3253	-1.0536	4.13585	-1.0536	-1.0536	-1.0536	-1.0536	-1.0536	-1.0536	-1.0536	-1.0536	-1.0536	-1.0536	-1.0536	-1.0536	-1.0536	-1.0536	9.3253	-1.0536	-1.0536	4.13585	-1.0536	-1.0536	4.13585	4.13585	-1.0536	4.13585	-1.0536	4.13585	-1.0536	-1.0536	-1.0536	4.13585	9.3253	4.13585	-1.0536	-1.0536	4.13585
-0.43087	-0.43087	4.75858	-0.43087	-0.43087	-0.43087	-0.43087	-0.43087	-0.43087	-0.43087	-0.43087	-0.43087	-0.43087	-0.43087	-0.43087	-0.43087	-0.43087	-0.43087	-0.43087	-0.43087	-0.43087	-0.43087	-0.43087	-0.43087	-0.43087	-0.43087	-0.43087	9.94803	-0.43087	-0.43087	-0.43087	-0.43087	-0.43087	-0.43087	-0.43087	-0.43087	4.75858	4.75858	-0.43087	-0.43087	-0.43087	-0.43087	-0.43087	-0.43087	-0.43087	4.75858	4.75858	4.75858	4.75858	-0.43087
-4.79001	0.399442	-4.79001	-4.79001	-4.79001	-4.79001	-4.79001	0.399442	-4.79001	-4.79001	-4.79001	0.399442	5.58889	0.399442	-4.79001	-4.79001	0.399442	10.7783	-4.79001	-4.79001	-4.79001	-4.79001	5.58889	-4.79001	10.7783	0.399442	5.58889	10.7783	5.58889	0.399442	0.399442	-4.79001	0.399442	0.399442	0.399442	-4.79001	-4.79001	-4.79001	-4.79001	0.399442	-4.79001	-4.79001	-4.79001	0.399442	-4.79001	-4.79001	5.58889	-4.79001	-4.79001	-4.79001
-1.46876	-1.46876	-1.46876	-1.46876	-1.46876	-1.46876	-1.46876	-1.46876	-1.46876	-1.46876	-1.46876	-1.46876	-1.46876	-1.46876	-1.46876	-1.46876	-1.46876	-1.46876	-1.46876	8.91014	8.91014	-1.46876	-1.46876	3.72069	-1.46876	-1.46876	-1.46876	-1.46876	-1.46876	8.91014	-1.46876	3.72069	-1.46876	-1.46876	-1.46876	-1.46876	3.72069	-1.46876	-1.46876	-1.46876	3.72069	-1.46876	-1.46876	-1.46876	-1.46876	-1.46876	3.72069	-1.46876	-1.46876	-1.46876
-0.638448	4.551	-0.638448	4.551	-0.638448	-0.638448	-0.638448	-0.638448	-0.638448	-0.638448	-0.638448	-0.638448	-0.638448	4.551	4.551	-0.638448	-0.638448	-0.638448	-0.638448	-0.638448	-0.638448	-0.638448	4.551	-0.638448	-0.638448	-0.638448	-0.638448	-0.638448	-0.638448	-0.638448	-0.638448	-0.638448	-0.638448	-0.638448	-0.638448	4.551	-0.638448	-0.638448	-0.638448	-0.638448	-0.638448	-0.638448	-0.638448	4.551	-0.638448	-0.638448	9.74045	-0.638448	-0.638448	-0.638448
-1.26118	-1.26118	-1.26118	-1.26118	-1.26118	-1.26118	-1.26118	-1.26118	-1.26118	-1.26118	-1.26118	-1.26118	-1.26118	-1.26118	-1.26118	-1.26118	-1.26118	-1.26118	-1.26118	-1.26118	-1.26118	-1.26118	-1.26118	-1.26118	-1.26118	-1.26118	9.11772	9.11772	9.11772	-1.26118	3.92827	-1.26118	-1.26118	-1.26118	-1.26118	-1.26118	3.92827	-1.26118	-1.26118	3.92827	-1.26118	3.92827	-1.26118	-1.26118	3.92827	-1.26118	-1.26118	-1.26118	-1.26118	9.11772
-2.09149	-2.09149	-2.09149	-2.09149	-2.09149	-2.09149	-2.09149	-2.09149	-2.09149	-2.09149	8.28741	-2.09149	-2.09149	-2.09149	3.09796	-2.09149	-2.09149	-2.09149	3.09796	-2.09149	-2.09149	-2.09149	3.09796	8.28741	-2.09149	8.28741	3.09796	-2.09149	-2.09149	-2.09149	8.28741	3.09796	8.28741	-2.09149	-2.09149	3.09796	3.09796	-2.09149	3.09796	-2.09149	-2.09149	-2.09149	-2.09149	-2.09149	-2.09149	-2.09149	-2.09149	3.09796	-2.09149	3.09796
2.47522	2.47522	2.47522	-2.71423	-2.71423	-2.71423	2.47522	2.47522	2.47522	2.47522	7.66467	-2.71423	-2.71423	-2.71423	2.47522	2.47522	-2.71423	-2.71423	-2.71423	2.47522	-2.71423	2.47522	2.47522	2.47522	2.47522	-2.71423	-2.71423	-2.71423	-2.71423	-2.71423	-2.71423	-2.71423	-2.71423	-2.71423	-2.71423	2.47522	-2.71423	-2.71423	-2.71423	-2.71423	-2.71423	-2.71423	-2.71423	-2.71423	2.47522	-2.71423	-2.71423	-2.71423	-2.71423	-2.71423
-0.846026	-0.846026	-0.846026	-0.846026	-0.846026	-0.846026	-0.846026	-0.846026	-0.846026	-0.846026	4.34342	-0.846026	-0.846026	-0.846026	-0.846026	-0.846026	-0.846026	-0.846026	-0.846026	-0.846026	-0.846026	-0.846026	4.34342	-0.846026	-0.846026	4.34342	4.34342	-0.846026	-0.846026	-0.846026	-0.846026	-0.846026	-0.846026	-0.846026	-0.846026	-0.846026	4.34342	-0.846026	-0.846026	-0.846026	-0.846026	-0.846026	-0.846026	-0.846026	-0.846026	-0.846026	-0.846026	4.34342	-0.846026	-0.846026
-0.43087	-0.43087	-0.43087	-0.43087	-0.43087	-0.43087	-0.43087	-0.43087	-0.43087	-0.43087	-0.43087	-0.43087	-0.43087	-0.43087	-0.43087	-0.43087	-0.43087	-0.43087	-0.43087	-0.43087	-0.43087	-0.43087	-0.43087	-0.43087	-0.43087	-0.43087	4.75858	4.75858	-0.43087	-0.43087	4.75858	-0.43087	-0.43087	-0.43087	4.75858	-0.43087	-0.43087	-0.43087	-0.43087	-0.43087	-0.43087	-0.43087	-0.43087	-0.43087	-0.43087	-0.43087	9.94803	-0.43087	-0.43087	-0.43087
3.51311	3.51311	-1.67634	3.51311	-1.67634	-1.67634	-1.67634	-1.67634	-1.67634	-1.67634	3.51311	-1.67634	13.892	-1.67634	-1.67634	-1.67634	-1.67634	-1.67634	-1.67634	-1.67634	-1.67634	-1.67634	-1.67634	-1.67634	3.51311	-1.67634	-1.67634	-1.67634	13.892	-1.67634	-1.67634	-1.67634	-1.67634	3.51311	-1.67634	-1.67634	-1.67634	-1.67634	-1.67634	3.51311	-1.67634	-1.67634	-1.67634	-1.67634	-1.67634	-1.67634	-1.67634	3.51311	-1.67634	-1.67634
-3.12938	-3.12938	-3.12938	2.06007	-3.12938	7.24952	-3.12938	2.06007	-3.12938	2.06007	7.24952	2.06007	7.24952	7.24952	2.06007	2.06007	-3.12938	-3.12938	7.24952	-3.12938	-3.12938	-3.12938	-3.12938	-3.12938	-3.12938	-3.12938	-3.12938	-3.12938	-3.12938	-3.12938	2.06007	2.06007	2.06007	-3.12938	-3.12938	-3.12938	2.06007	-3.12938	2.06007	7.24952	-3.12938	-3.12938	-3.12938	2.06007	2.06007	2.06007	7.24952	2.06007	-3.12938	-3.12938
4.13585	-1.0536	-1.0536	-1.0536	-1.0536	-1.0536	-1.0536	-1.0536	14.5147	9.3253	-1.0536	-1.0536	-1.0536	-1.0536	-1.0536	-1.0536	-1.0536	-1.0536	-1.0536	-1.0536	-1.0536	-1.0536	-1.0536	-1.0536	-1.0536	-1.0536	-1.0536	-1.0536	-1.0536	-1.0536	4.13585	-1.0536	-1.0536	-1.0536	9.3253	-1.0536	-1.0536	-1.0536	-1.0536	-1.0536	-1.0536	-1.0536	-1.0536	-1.0536	4.13585	-1.0536	-1.0536	-1.0536	-1.0536	-1.0536
-0.846026	-0.846026	-0.846026	4.34342	4.34342	4.34342	-0.846026	-0.846026	-0.846026	-0.846026	-0.846026	4.34342	-0.846026	-0.846026	-0.846026	-0.846026	4.34342	-0.846026	-0.846026	-0.846026	-0.846026	-0.846026	-0.846026	-0.846026	-0.846026	-0.846026	-0.846026	-0.846026	-0.846026	4.34342	-0.846026	-0.846026	4.34342	-0.846026	-0.846026	-0.846026	4.34342	-0.846026	-0.846026	-0.846026	-0.846026	-0.846026	-0.846026	-0.846026	-0.846026	-0.846026	-0.846026	-0.846026	-0.846026	4.34342
-0.223292	-0.223292	-0.223292	-0.223292	-0.223292	-0.223292	-0.223292	-0.223292	-0.223292	-0.223292	-0.223292	-0.223292	-0.223292	-0.223292	-0.223292	-0.223292	-0.223292	-0.223292	-0.223292	-0.223292	-0.223292	-0.223292	-0.223292	-0.223292	4.96616	-0.223292	-0.223292	-0.223292	-0.223292	-0.223292	-0.223292	-0.223292	-0.223292	-0.223292	-0.223292	-0.223292	-0.223292	-0.223292	-0.223292	-0.223292	-0.223292	-0.223292	4.96616	-0.223292	-0.223292	-0.223292	-0.223292	-0.223292	4.96616	-0.223292
-0.638448	-0.638448	4.551	-0.638448	-0.638448	-0.638448	4.551	4.551	-0.638448	-0.638448	-0.638448	-0.638448	-0.638448	4.551	-0.638448	-0.638448	-0.638448	-0.638448	-0.638448	-0.638448	-0.638448	-0.638448	-0.638448	-0.638448	-0.638448	-0.638448	-0.638448	-0.638448	-0.638448	-0.638448	-0.638448	-0.638448	-0.638448	-0.638448	-0.638448	-0.638448	4.551	-0.638448	4.551	-0.638448	-0.638448	-0.638448	-0.638448	-0.638448	4.551	4.551	-0.638448	-0.638448	-0.638448	-0.638448
-2.29907	-2.29907	2.89038	-2.29907	-2.29907	2.89038	13.2693	-2.29907	-2.29907	2.89038	-2.29907	-2.29907	-2.29907	-2.29907	2.89038	2.89038	-2.29907	2.89038	-2.29907	8.07983	-2.29907	-2.29907	-2.29907	-2.29907	-2.29907	-2.29907	-2.29907	2.89038	-2.29907	-2.29907	2.89038	-2.29907	-2.29907	-2.29907	-2.29907	-2.29907	-2.29907	-2.29907	8.07983	2.89038	-2.29907	-2.29907	-2.29907	-2.29907	-2.29907	2.89038	2.89038	2.89038	8.07983	-2.29907
-0.846026	-0.846026	-0.846026	-0.846026	-0.846026	-0.846026	-0.846026	-0.846026	-0.846026	-0.846026	-0.846026	-0.846026	-0.846026	-0.846026	-0.846026	-0.846026	-0.846026	14.7223	-0.846026	-0.846026	-0.846026	-0.846026	-0.846026	-0.846026	4.34342	-0.846026	-0.846026	-0.846026	-0.846026	-0.846026	-0.846026	-0.846026	-0.846026	-0.846026	-0.846026	4.34342	-0.846026	-0.846026	-0.846026	4.34342	-0.846026	-0.846026	-0.846026	-0.846026	-0.846026	4.34342	4.34342	-0.846026	-0.846026	4.34342
-1.0536	-1.0536	-1.0536	4.13585	-1.0536	-1.0536	-1.0536	-1.0536	-1.0536	-1.0536	-1.0536	-1.0536	-1.0536	-1.0536	-1.0536	4.13585	4.13585	9.3253	-1.0536	-1.0536	-1.0536	-1.0536	-1.0536	-1.0536	4.13585	-1.0536	-1.0536	-1.0536	-1.0536	-1.0536	-1.0536	-1.0536	-1.0536	4.13585	-1.0536	-1.0536	4.13585	-1.0536	-1.0536	-1.0536	4.13585	-1.0536	4.13585	4.13585	-1.0536	-1.0536	-1.0536	-1.0536	-1.0536	4.13585
4.34342	-0.846026	4.34342	4.34342	-0.846026	4.34342	-0.846026	-0.846026	-0.846026	-0.846026	-0.846026	-0.846026	-0.846026	-0.846026	-0.846026	4.34342	-0.846026	-0.846026	-0.846026	-0.846026	-0.846026	-0.846026	-0.846026	-0.846026	9.53287	-0.846026	-0.846026	-0.846026	-0.846026	-0.846026	4.34342	-0.846026	-0.846026	-0.846026	-0.846026	-0.846026	-0.846026	4.34342	-0.846026	-0.846026	-0.846026	-0.846026	-0.846026	-0.846026	4.34342	14.7223	-0.846026	4.34342	9.53287	-0.846026
-0.846026	-0.846026	-0.846026	-0.846026	-0.846026	-0.846026	-0.846026	-0.846026	-0.846026	-0.846026	-0.846026	4.34342	-0.846026	-0.846026	-0.846026	-0.846026	4.34342	-0.846026	-0.846026	-0.846026	9.53287	-0.846026	-0.846026	-0.846026	-0.846026	-0.846026	-0.846026	-0.846026	-0.846026	-0.846026	-0.846026	-0.846026	-0.846026	-0.846026	-0.846026	4.34342	-0.846026	-0.846026	-0.846026	4.34342	-0.846026	-0.846026	-0.846026	-0.846026	-0.846026	-0.846026	-0.846026	-0.846026	-0.846026	-0.846026
-1.0536	-1.0536	-1.0536	-1.0536	4.13585	-1.0536	4.13585	-1.0536	-1.0536	-1.0536	-1.0536	-1.0536	-1.0536	-1.0536	-1.0536	4.13585	4.13585	-1.0536	-1.0536	-1.0536	-1.0536	-1.0536	-1.0536	-1.0536	-1.0536	-1.0536	-1.0536	-1.0536	4.13585	4.13585	-1.0536	-1.0536	-1.0536	-1.0536	-1.0536	4.13585	-1.0536	-1.0536	4.13585	-1.0536	-1.0536	-1.0536	-1.0536	-1.0536	-1.0536	-1.0536	-1.0536	-1.0536	-1.0536	4.13585
-1.88392	-1.88392	3.30553	-1.88392	-1.88392	-1.88392	-1.88392	-1.88392	-1.88392	3.30553	-1.88392	-1.88392	-1.88392	-1.88392	-1.88392	-1.88392	-1.88392	-1.88392	-1.88392	-1.88392	-1.88392	3.30553	13.6844	3.30553	-1.88392	-1.88392	3.30553	3.30553	3.30553	-1.88392	-1.88392	-1.88392	-1.88392	-1.88392	-1.88392	-1.88392	3.30553	-1.88392	-1.88392	-1.88392	-1.88392	-1.88392	-1.88392	3.30553	-1.88392	-1.88392	-1.88392	-1.88392	-1.88392	-1.88392
-0.846026	-0.846026	-0.846026	-0.846026	-0.846026	-0.846026	-0.846026	-0.846026	-0.846026	-0.846026	-0.846026	-0.846026	-0.846026	-0.846026	-0.846026	-0.846026	-0.846026	4.34342	-0.846026	-0.846026	-0.846026	-0.846026	-0.846026	-0.846026	4.34342	4.34342	4.34342	-0.846026	-0.846026	-0.846026	-0.846026	9.53287	9.53287	-0.846026	-0.846026	-0.846026	-0.846026	-0.846026	4.34342	-0.846026	-0.846026	-0.846026	-0.846026	-0.846026	-0.846026	-0.846026	4.34342	4.34342	-0.846026	9.53287
9.94803	-0.43087	-0.43087	-0.43087	-0.43087	-0.43087	-0.43087	-0.43087	-0.43087	-0.43087	-0.43087	-0.43087	-0.43087	-0.43087	-0.43087	-0.43087	-0.43087	-0.43087	-0.43087	4.75858	-0.43087	-0.43087	-0.43087	-0.43087	-0.43087	-0.43087	-0.43087	4.75858	-0.43087	-0.43087	-0.43087	-0.43087	-0.43087	-0.43087	-0.43087	4.75858	-0.43087	-0.43087	-0.43087	-0.43087	-0.43087	-0.43087	4.75858	-0.43087	-0.43087	-0.43087	-0.43087	-0.43087	-0.43087	-0.43087
-1.26118	-1.26118	-1.26118	-1.26118	-1.26118	-1.26118	-1.26118	-1.26118	-1.26118	-1.26118	-1.26118	-1.26118	-1.26118	-1.26118	3.92827	-1.26118	-1.26118	-1.26118	-1.26118	-1.26118	3.92827	3.92827	3.92827	-1.26118	-1.26118	3.92827	3.92827	-1.26118	-1.26118	-1.26118	-1.26118	-1.26118	-1.26118	-1.26118	-1.26118	3.92827	-1.26118	-1.26118	-1.26118	-1.26118	-1.26118	-1.26118	3.92827	-1.26118	-1.26118	3.92827	3.92827	-1.26118	-1.26118	-1.26118
-0.586478	-0.586478	-0.586478	-0.586478	-0.586478	-0.586478	-0.586478	-0.586478	-0.586478	-0.586478	-0.586478	-0.586478	-0.586478	-0.586478	-0.586478	-0.586478	-0.586478	-0.586478	-0.586478	-0.586478	-0.586478	-0.586478	-0.586478	-0.586478	-0.586478	-0.586478	-0.586478	-0.586478	-0.586478	-0.586478	-0.586478	-0.586478	-0.586478	-0.586478	-0.586478	-0.586478	-0.586478	-0.586478	-0.586478	-0.586478	-0.586478	-0.586478	-0.586478	-0.586478	-0.586478	-0.586478	-0.586478	-0.586478	-0.586478	-0.586478
-1.78849	-1.78849	-1.78849	-1.78849	-1.78849	-1.78849	-1.78849	-1.78849	-1.78849	-1.78849	-1.78849	-1.78849	-1.78849	-1.78849	-1.78849	-1.78849	-1.78849	-1.78849	-1.78849	-1.78849	-1.78849	-1.78849	-1.78849	-1.78849	13.2367	13.2367	-1.78849	-1.78849	-1.78849	-1.78849	-1.78849	-1.78849	-1.78849	-1.78849	-1.78849	-1.78849	-1.78849	-1.78849	13.2367	-1.78849	-1.78849	-1.78849	-1.78849	-1.78849	-1.78849	-1.78849	-1.78849	-1.78849	-1.78849	-1.78849
-0.586478	-0.586478	-0.586478	-0.586478	-0.586478	-0.586478	-0.586478	-0.586478	-0.586478	-0.586478	-0.586478	-0.586478	-0.586478	-0.586478	-0.586478	-0.586478	-0.586478	-0.586478	-0.586478	-0.586478	-0.586478	-0.586478	-0.586478	-0.586478	-0.586478	-0.586478	-0.586478	-0.586478	-0.586478	-0.586478	-0.586478	-0.586478	-0.586478	-0.586478	-0.586478	-0.586478	-0.586478	-0.586478	-0.586478	-0.586478	14.4387	-0.586478	-0.586478	-0.586478	-0.586478	-0.586478	-0.586478	-0.586478	-0.586478	-0.586478
-0.586478	-0.586478	-0.586478	-0.586478	-0.586478	-0.586478	-0.586478	-0.586478	-0.586478	-0.586478	-0.586478	-0.586478	-0.586478	-0.586478	-0.586478	-0.586478	-0.586478	-0.586478	-0.586478	-0.586478	-0.586478	-0.586478	-0.586478	-0.586478	-0.586478	-0.586478	-0.586478	-0.586478	-0.586478	-0.586478	-0.586478	-0.586478	-0.586478	-0.586478	-0.586478	-0.586478	-0.586478	-0.586478	-0.586478	-0.586478	-0.586478	-0.586478	-0.586478	-0.586478	-0.586478	-0.586478	-0.586478	-0.586478	-0.586478	-0.586478
-1.18748	-1.18748	13.8377	-1.18748	-1.18748	-1.18748	-1.18748	13.8377	-1.18748	-1.18748	-1.18748	-1.18748	-1.18748	-1.18748	-1.18748	-1.18748	-1.18748	-1.18748	-1.18748	-1.18748	-1.18748	-1.18748	-1.18748	-1.18748	-1.18748	-1.18748	-1.18748	-1.18748	-1.18748	-1.18748	-1.18748	-1.18748	-1.18748	-1.18748	-1.18748	-1.18748	-1.18748	-1.18748	-1.18748	-1.18748	-1.18748	-1.18748	-1.18748	-1.18748	-1.18748	-1.18748	-1.18748	-1.18748	-1.18748	13.8377
-0.586478	-0.586478	-0.586478	-0.586478	-0.586478	-0.586478	-0.586478	-0.586478	-0.586478	-0.586478	-0.586478	-0.586478	-0.586478	-0.586478	-0.586478	-0.586478	-0.586478	-0.586478	-0.586478	-0.586478	-0.586478	-0.586478	-0.586478	-0.586478	-0.586478	-0.586478	-0.586478	-0.586478	-0.586478	-0.586478	-0.586478	-0.586478	-0.586478	-0.586478	-0.586478	-0.586478	-0.586478	-0.586478	-0.586478	-0.586478	-0.586478	-0.586478	-0.586478	-0.586478	-0.586478	-0.586478	-0.586478	-0.586478	-0.586478	-0.586478
-1.18748	-1.18748	-1.18748	-1.18748	-1.18748	13.8377	-1.18748	-1.18748	-1.18748	-1.18748	-1.18748	-1.18748	-1.18748	-1.18748	-1.18748	-1.18748	-1.18748	-1.18748	-1.18748	-1.18748	-1.18748	-1.18748	-1.18748	-1.18748	-1.18748	-1.18748	-1.18748	-1.18748	-1.18748	-1.18748	-1.18748	-1.18748	-1.18748	-1.18748	-1.18748	-1.18748	-1.18748	-1.18748	-1.18748	-1.18748	-1.18748	-1.18748	-1.18748	-1.18748	-1.18748	-1.18748	-1.18748	-1.18748	-1.18748	-1.18748
-0.586478	-0.586478	-0.586478	-0.586478	-0.586478	-0.586478	-0.586478	-0.586478	-0.586478	-0.586478	-0.586478	-0.586478	-0.586478	-0.586478	-0.586478	-0.586478	-0.586478	-0.586478	-0.586478	-0.586478	-0.586478	-0.586478	-0.586478	-0.586478	-0.586478	-0.586478	-0.586478	-0.586478	-0.586478	-0.586478	-0.586478	-0.586478	-0.586478	-0.586478	-0.586478	-0.586478	-0.586478	-0.586478	-0.586478	-0.586478	-0.586478	-0.586478	-0.586478	-0.586478	-0.586478	-0.586478	-0.586478	-0.586478	-0.586478	-0.586478
-0.586478	-0.586478	-0.586478	-0.586478	-0.586478	-0.586478	-0.586478	-0.586478	-0.586478	-0.586478	-0.586478	-0.586478	-0.586478	-0.586478	-0.586478	-0.586478	-0.586478	-0.586478	-0.586478	-0.586478	-0.586478	-0.586478	-0.586478	-0.586478	-0.586478	-0.586478	-0.586478	-0.586478	-0.586478	-0.586478	-0.586478	-0.586478	-0.586478	-0.586478	-0.586478	-0.586478	-0.586478	-0.586478	-0.586478	-0.586478	-0.586478	-0.586478	-0.586478	-0.586478	-0.586478	-0.586478	-0.586478	-0.586478	-0.586478	-0.586478
-0.586478	-0.586478	-0.586478	-0.586478	-0.586478	-0.586478	-0.586478	-0.586478	-0.586478	-0.586478	-0.586478	-0.586478	-0.586478	-0.586478	-0.586478	-0.586478	-0.586478	-0.586478	-0.586478	-0.586478	-0.586478	-0.586478	-0.586478	-0.586478	-0.586478	-0.586478	-0.586478	-0.586478	-0.586478	-0.586478	-0.586478	-0.586478	-0.586478	-0.586478	-0.586478	-0.586478	-0.586478	-0.586478	-0.586478	-0.586478	-0.586478	-0.586478	-0.586478	-0.586478	-0.586478	-0.586478	-0.586478	-0.586478	-0.586478	-0.586478
-0.586478	-0.586478	-0.586478	-0.586478	-0.586478	-0.586478	-0.586478	-0.586478	-0.586478	-0.586478	-0.586478	-0.586478	-0.586478	-0.586478	-0.586478	-0.586478	-0.586478	-0.586478	-0.586478	-0.586478	-0.586478	-0.586478	-0.586478	-0.586478	-0.586478	-0.586478	-0.586478	-0.586478	-0.586478	-0.586478	14.4387	-0.586478	-0.586478	-0.586478	-0.586478	-0.586478	-0.586478	-0.586478	-0.586478	-0.586478	-0.586478	-0.586478	-0.586478	14.4387	-0.586478	-0.586478	-0.586478	-0.586478	-0.586478	14.4387
-1.18748	-1.18748	-1.18748	-1.18748	-1.18748	-1.18748	-1.18748	-1.18748	-1.18748	13.8377	-1.18748	-1.18748	-1.18748	-1.18748	-1.18748	-1.18748	-1.18748	-1.18748	-1.18748	-1.18748	-1.18748	-1.18748	-1.18748	-1.18748	-1.18748	-1.18748	-1.18748	-1.18748	-1.18748	-1.18748	-1.18748	-1.18748	-1.18748	-1.18748	-1.18748	-1.18748	-1.18748	-1.18748	-1.18748	-1.18748	-1.18748	-1.18748	-1.18748	-1.18748	-1.18748	-1.18748	-1.18748	13.8377	-1.18748	-1.18748
-0.586478	-0.586478	-0.586478	-0.586478	-0.586478	-0.586478	-0.586478	-0.586478	-0.586478	-0.586478	-0.586478	-0.586478	-0.586478	-0.586478	-0.586478	-0.586478	-0.586478	-0.586478	-0.586478	-0.586478	-0.586478	-0.586478	-0.586478	-0.586478	-0.586478	-0.586478	-0.586478	-0.586478	-0.586478	-0.586478	-0.586478	-0.586478	-0.586478	-0.586478	-0.586478	-0.586478	-0.586478	-0.586478	-0.586478	-0.586478	-0.586478	-0.586478	-0.586478	-0.586478	-0.586478	-0.586478	-0.586478	-0.586478	-0.586478	-0.586478
-1.18748	-1.18748	-1.18748	-1.18748	-1.18748	-1.18748	-1.18748	-1.18748	-1.18748	-1.18748	-1.18748	-1.18748	13.8377	-1.18748	-1.18748	-1.18748	-1.18748	-1.18748	-1.18748	-1.18748	-1.18748	-1.18748	-1.18748	-1.18748	-1.18748	-1.18748	-1.18748	-1.18748	-1.18748	-1.18748	-1.18748	-1.18748	-1.18748	-1.18748	-1.18748	-1.18748	-1.18748	-1.18748	-1.18748	-1.18748	-1.18748	-1.18748	-1.18748	-1.18748	-1.18748	-1.18748	-1.18748	-1.18748	-1.18748	-1.18748
-0.586478	-0.586478	-0.586478	-0.586478	-0.586478	-0.586478	-0.586478	-0.586478	-0.586478	-0.586478	-0.586478	-0.586478	-0.586478	-0.586478	-0.586478	-0.586478	-0.586478	-0.586478	-0.586478	-0.586478	-0.586478	-0.586478	-0.586478	-0.586478	-0.586478	-0.586478	-0.586478	-0.586478	-0.586478	-0.586478	-0.586478	-0.586478	-0.586478	-0.586478	-0.586478	-0.586478	-0.586478	-0.586478	-0.586478	-0.586478	-0.586478	-0.586478	-0.586478	-0.586478	-0.586478	-0.586478	-0.586478	-0.586478	-0.586478	-0.586478
-0.586478	-0.586478	-0.586478	-0.586478	-0.586478	-0.586478	-0.586478	-0.586478	-0.586478	-0.586478	-0.586478	-0.586478	-0.586478	-0.586478	-0.586478	-0.586478	-0.586478	-0.586478	-0.586478	-0.586478	-0.586478	-0.586478	-0.586478	-0.586478	-0.586478	-0.586478	-0.586478	-0.586478	-0.586478	-0.586478	-0.586478	-0.586478	-0.586478	-0.586478	-0.586478	-0.586478	-0.586478	-0.586478	-0.586478	-0.586478	-0.586478	-0.586478	-0.586478	-0.586478	-0.586478	-0.586478	-0.586478	-0.586478	14.4387	-0.586478
-0.586478	-0.586478	-0.586478	-0.586478	-0.586478	-0.586478	-0.586478	-0.586478	-0.586478	-0.586478	-0.586478	-0.586478	-0.586478	-0.586478	-0.586478	-0.586478	-0.586478	-0.586478	-0.586478	-0.586478	-0.586478	-0.586478	-0.586478	-0.586478	-0.586478	-0.586478	-0.586478	-0.586478	-0.586478	-0.586478	-0.586478	-0.586478	-0.586478	-0.586478	-0.586478	-0.586478	-0.586478	-0.586478	-0.586478	-0.586478	-0.586478	-0.586478	-0.586478	-0.586478	-0.586478	-0.586478	-0.586478	-0.586478	-0.586478	-0.586478
-0.586478	-0.586478	-0.586478	-0.586478	-0.586478	-0.586478	-0.586478	-0.586478	-0.586478	-0.586478	-0.586478	-0.586478	-0.586478	-0.586478	-0.586478	-0.586478	-0.586478	-0.586478	-0.586478	-0.586478	-0.586478	-0.586478	-0.586478	-0.586478	-0.586478	-0.586478	-0.586478	-0.586478	-0.586478	-0.586478	-0.586478	-0.586478	-0.586478	-0.586478	-0.586478	-0.586478	-0.586478	-0.586478	-0.586478	-0.586478	-0.586478	-0.586478	-0.586478	-0.586478	-0.586478	-0.586478	-0.586478	-0.586478	-0.586478	-0.586478
-1.18748	-1.18748	-1.18748	-1.18748	-1.18748	-1.18748	-1.18748	-1.18748	-1.18748	-1.18748	-1.18748	-1.18748	-1.18748	13.8377	-1.18748	-1.18748	-1.18748	-1.18748	-1.18748	-1.18748	-1.18748	-1.18748	-1.18748	-1.18748	-1.18748	-1.18748	-1.18748	-1.18748	-1.18748	-1.18748	-1.18748	-1.18748	-1.18748	-1.18748	-1.18748	-1.18748	-1.18748	-1.18748	-1.18748	-1.18748	-1.18748	-1.18748	-1.18748	13.8377	-1.18748	-1.18748	-1.18748	-1.18748	-1.18748	-1.18748
-0.586478	-0.586478	-0.586478	-0.586478	-0.586478	-0.586478	-0.586478	-0.586478	-0.586478	-0.586478	-0.586478	-0.586478	-0.586478	-0.586478	-0.586478	-0.586478	-0.586478	-0.586478	-0.586478	-0.586478	-0.586478	-0.586478	-0.586478	-0.586478	-0.586478	-0.586478	-0.586478	-0.586478	-0.586478	-0.586478	-0.586478	-0.586478	-0.586478	-0.586478	-0.586478	-0.586478	-0.586478	-0.586478	-0.586478	-0.586478	-0.586478	-0.586478	-0.586478	-0.586478	-0.586478	14.4387	-0.586478	-0.586478	-0.586478	-0.586478
-0.586478	-0.586478	-0.586478	-0.586478	-0.586478	-0.586478	-0.586478	-0.586478	-0.586478	-0.586478	-0.586478	-0.586478	-0.586478	-0.586478	-0.586478	-0.586478	-0.586478	-0.586478	-0.586478	-0.586478	-0.586478	-0.586478	-0.586478	-0.586478	-0.586478	-0.586478	-0.586478	-0.586478	-0.586478	-0.586478	-0.586478	-0.586478	-0.586478	-0.586478	-0.586478	-0.586478	-0.586478	-0.586478	-0.586478	-0.586478	-0.586478	-0.586478	-0.586478	-0.586478	-0.586478	-0.586478	-0.586478	-0.586478	-0.586478	-0.586478
-0.586478	-0.586478	-0.586478	-0.586478	-0.586478	-0.586478	-0.586478	-0.586478	-0.586478	-0.586478	-0.586478	-0.586478	-0.586478	-0.586478	-0.586478	-0.586478	-0.586478	-0.586478	-0.586478	-0.586478	-0.586478	-0.586478	-0.586478	-0.586478	-0.586478	-0.586478	-0.586478	-0.586478	-0.586478	-0.586478	-0.586478	-0.586478	-0.586478	-0.586478	-0.586478	-0.586478	-0.586478	-0.586478	-0.586478	-0.586478	-0.586478	-0.586478	-0.586478	-0.586478	-0.586478	-0.586478	-0.586478	-0.586478	-0.586478	-0.586478
-1.18748	-1.18748	-1.18748	-1.18748	-1.18748	-1.18748	-1.18748	-1.18748	-1.18748	-1.18748	-1.18748	-1.18748	-1.18748	-1.18748	-1.18748	-1.18748	-1.18748	-1.18748	-1.18748	-1.18748	-1.18748	13.8377	-1.18748	-1.18748	-1.18748	-1.18748	-1.18748	-1.18748	-1.18748	-1.18748	-1.18748	-1.18748	-1.18748	13.8377	-1.18748	-1.18748	-1.18748	-1.18748	-1.18748	-1.18748	-1.18748	-1.18748	-1.18748	-1.18748	-1.18748	-1.18748	-1.18748	-1.18748	-1.18748	-1.18748
14.4387	-0.586478	-0.586478	-0.586478	-0.586478	-0.586478	-0.586478	-0.586478	-0.586478	-0.586478	-0.586478	-0.586478	-0.586478	-0.586478	-0.586478	-0.586478	-0.586478	-0.586478	-0.586478	-0.586478	-0.586478	-0.586478	-0.586478	-0.586478	-0.586478	-0.586478	-0.586478	-0.586478	-0.586478	-0.586478	-0.586478	-0.586478	-0.586478	-0.586478	-0.586478	-0.586478	-0.586478	-0.586478	-0.586478	-0.586478	-0.586478	-0.586478	-0.586478	-0.586478	-0.586478	-0.586478	-0.586478	-0.586478	-0.586478	-0.586478
14.4387	-0.586478	-0.586478	-0.586478	-0.586478	-0.586478	-0.586478	-0.586478	-0.586478	-0.586478	-0.586478	-0.586478	-0.586478	-0.586478	-0.586478	-0.586478	-0.586478	-0.586478	-0.586478	-0.586478	-0.586478	-0.586478	-0.586478	-0.586478	-0.586478	-0.586478	-0.586478	-0.586478	-0.586478	-0.586478	-0.586478	-0.586478	-0.586478	-0.586478	-0.586478	-0.586478	-0.586478	-0.586478	-0.586478	-0.586478	-0.586478	-0.586478	14.4387	-0.586478	-0.586478	-0.586478	-0.586478	-0.586478	-0.586478	-0.586478
-0.586478	-0.586478	-0.586478	-0.586478	-0.586478	-0.586478	-0.586478	-0.586478	-0.586478	-0.586478	-0.586478	-0.586478	-0.586478	-0.586478	-0.586478	-0.586478	-0.586478	-0.586478	-0.586478	-0.586478	-0.586478	-0.586478	-0.586478	-0.586478	-0.586478	-0.586478	-0.586478	-0.586478	-0.586478	-0.586478	-0.586478	14.4387	-0.586478	-0.586478	-0.586478	-0.586478	-0.586478	-0.586478	-0.586478	-0.586478	-0.586478	-0.586478	-0.586478	-0.586478	-0.586478	-0.586478	-0.586478	-0.586478	-0.586478	-0.586478
-1.18748	-1.18748	-1.18748	-1.18748	13.8377	-1.18748	-1.18748	-1.18748	-1.18748	-1.18748	-1.18748	-1.18748	-1.18748	-1.18748	-1.18748	-1.18748	-1.18748	-1.18748	-1.18748	13.8377	-1.18748	-1.18748	-1.18748	-1.18748	-1.18748	-1.18748	-1.18748	-1.18748	-1.18748	-1.18748	-1.18748	-1.18748	-1.18748	-1.18748	-1.18748	-1.18748	-1.18748	-1.18748	-1.18748	-1.18748	-1.18748	-1.18748	-1.18748	-1.18748	-1.18748	-1.18748	-1.18748	-1.18748	-1.18748	-1.18748
-0.586478	-0.586478	-0.586478	-0.586478	-0.586478	-0.586478	-0.586478	-0.586478	-0.586478	-0.586478	-0.586478	-0.586478	-0.586478	-0.586478	-0.586478	-0.586478	-0.586478	-0.586478	-0.586478	-0.586478	-0.586478	-0.586478	-0.586478	-0.586478	-0.586478	-0.586478	-0.586478	-0.586478	-0.586478	-0.586478	-0.586478	-0.586478	-0.586478	-0.586478	-0.586478	-0.586478	-0.586478	-0.586478	-0.586478	-0.586478	-0.586478	14.4387	-0.586478	-0.586478	-0.586478	-0.586478	-0.586478	14.4387	14.4387	-0.586478
-1.18748	-1.18748	-1.18748	-1.18748	-1.18748	-1.18748	-1.18748	-1.18748	13.8377	-1.18748	-1.18748	-1.18748	-1.18748	-1.18748	-1.18748	-1.18748	-1.18748	-1.18748	-1.18748	-1.18748	-1.18748	-1.18748	-1.18748	-1.18748	-1.18748	-1.18748	-1.18748	-1.18748	-1.18748	-1.18748	-1.18748	-1.18748	-1.18748	-1.18748	-1.18748	-1.18748	-1.18748	-1.18748	-1.18748	-1.18748	-1.18748	-1.18748	-1.18748	-1.18748	-1.18748	-1.18748	-1.18748	-1.18748	-1.18748	-1.18748
-0.586478	-0.586478	-0.586478	-0.586478	-0.586478	-0.586478	-0.586478	-0.586478	-0.586478	-0.586478	-0.586478	-0.586478	-0.586478	-0.586478	-0.586478	-0.586478	-0.586478	-0.586478	-0.586478	-0.586478	-0.586478	-0.586478	-0.586478	-0.586478	-0.586478	-0.586478	-0.586478	-0.586478	-0.586478	-0.586478	-0.586478	-0.586478	-0.586478	-0.586478	-0.586478	-0.586478	-0.586478	-0.586478	-0.586478	-0.586478	-0.586478	-0.586478	-0.586478	-0.586478	-0.586478	-0.586478	-0.586478	-0.586478	-0.586478	-0.586478
-0.586478	-0.586478	-0.586478	-0.586478	14.4387	-0.586478	-0.586478	-0.586478	-0.586478	-0.586478	-0.586478	-0.586478	-0.586478	-0.586478	-0.586478	-0.586478	-0.586478	-0.586478	-0.586478	-0.586478	-0.586478	-0.586478	-0.586478	-0.586478	-0.586478	-0.586478	-0.586478	-0.586478	-0.586478	-0.586478	-0.586478	-0.586478	-0.586478	-0.586478	-0.586478	-0.586478	-0.586478	-0.586478	-0.586478	-0.586478	-0.586478	-0.586478	-0.586478	-0.586478	-0.586478	-0.586478	-0.586478	14.4387	-0.586478	-0.586478
-0.586478	-0.586478	-0.586478	-0.586478	-0.586478	-0.586478	-0.586478	-0.586478	-0.586478	-0.586478	-0.586478	-0.586478	-0.586478	-0.586478	-0.586478	-0.586478	-0.586478	-0.586478	-0.586478	-0.586478	-0.586478	-0.586478	-0.586478	-0.586478	-0.586478	-0.586478	-0.586478	-0.586478	-0.586478	-0.586478	-0.586478	-0.586478	-0.586478	-0.586478	14.4387	-0.586478	14.4387	-0.586478	-0.586478	-0.586478	-0.586478	-0.586478	-0.586478	-0.586478	-0.586478	-0.586478	-0.586478	-0.586478	-0.586478	-0.586478
13.2367	-1.78849	-1.78849	-1.78849	-1.78849	-1.78849	-1.78849	-1.78849	-1.78849	-1.78849	-1.78849	-1.78849	-1.78849	-1.78849	-1.78849	13.2367	-1.78849	-1.78849	-1.78849	-1.78849	-1.78849	-1.78849	-1.78849	-1.78849	-1.78849	-1.78849	-1.78849	13.2367	-1.78849	-1.78849	-1.78849	-1.78849	-1.78849	-1.78849	28.2618	-1.78849	-1.78849	13.2367	-1.78849	-1.78849	-1.78849	-1.78849	-1.78849	-1.78849	-1.78849	-1.78849	-1.78849	-1.78849	-1.78849	-1.78849
-1.18748	-1.18748	-1.18748	-1.18748	-1.18748	-1.18748	-1.18748	-1.18748	-1.18748	-1.18748	13.8377	-1.18748	-1.18748	-1.18748	-1.18748	-1.18748	-1.18748	-1.18748	-1.18748	-1.18748	-1.18748	-1.18748	-1.18748	-1.18748	-1.18748	-1.18748	-1.18748	-1.18748	-1.18748	-1.18748	-1.18748	-1.18748	-1.18748	-1.18748	-1.18748	-1.18748	13.8377	-1.18748	-1.18748	-1.18748	-1.18748	-1.18748	-1.18748	-1.18748	13.8377	-1.18748	-1.18748	-1.18748	-1.18748	-1.18748
-0.586478	-0.586478	-0.586478	-0.586478	-0.586478	-0.586478	-0.586478	-0.586478	-0.586478	-0.586478	-0.586478	-0.586478	-0.586478	-0.586478	-0.586478	-0.586478	-0.586478	-0.586478	-0.586478	-0.586478	-0.586478	-0.586478	-0.586478	-0.586478	-0.586478	-0.586478	-0.586478	-0.586478	-0.586478	-0.586478	-0.586478	-0.586478	-0.586478	-0.586478	-0.586478	-0.586478	-0.586478	-0.586478	-0.586478	-0.586478	-0.586478	-0.586478	-0.586478	-0.586478	-0.586478	-0.586478	-0.586478	-0.586478	-0.586478	-0.586478
-0.586478	-0.586478	-0.586478	-0.586478	-0.586478	-0.586478	-0.586478	-0.586478	-0.586478	-0.586478	-0.586478	-0.586478	-0.586478	-0.586478	-0.586478	-0.586478	-0.586478	-0.586478	-0.586478	-0.586478	-0.586478	-0.586478	-0.586478	-0.586478	-0.586478	-0.586478	-0.586478	-0.586478	-0.586478	-0.586478	-0.586478	-0.586478	-0.586478	-0.586478	-0.586478	-0.586478	-0.586478	-0.586478	-0.586478	14.4387	-0.586478	-0.586478	-0.586478	-0.586478	-0.586478	-0.586478	-0.586478	-0.586478	-0.586478	-0.586478
-1.18748	-1.18748	-1.18748	-1.18748	-1.18748	13.8377	-1.18748	-1.18748	-1.18748	-1.18748	-1.18748	-1.18748	-1.18748	-1.18748	-1.18748	-1.18748	-1.18748	-1.18748	-1.18748	-1.18748	-1.18748	-1.18748	-1.18748	-1.18748	-1.18748	-1.18748	-1.18748	-1.18748	-1.18748	-1.18748	-1.18748	-1.18748	-1.18748	-1.18748	-1.18748	-1.18748	-1.18748	-1.18748	-1.18748	-1.18748	-1.18748	-1.18748	-1.18748	-1.18748	-1.18748	-1.18748	13.8377	-1.18748	13.8377	-1.18748
-0.586478	14.4387	-0.586478	-0.586478	-0.586478	-0.586478	-0.586478	-0.586478	-0.586478	-0.586478	-0.586478	-0.586478	-0.586478	-0.586478	-0.586478	-0.586478	-0.586478	-0.586478	-0.586478	-0.586478	-0.586478	-0.586478	-0.586478	-0.586478	-0.586478	-0.586478	-0.586478	-0.586478	-0.586478	-0.586478	-0.586478	-0.586478	-0.586478	-0.586478	-0.586478	-0.586478	-0.586478	-0.586478	-0.586478	-0.586478	-0.586478	-0.586478	-0.586478	-0.586478	-0.586478	-0.586478	-0.586478	-0.586478	-0.586478	14.4387
-0.586478	-0.586478	14.4387	-0.586478	-0.586478	-0.586478	-0.586478	-0.586478	-0.586478	-0.586478	-0.586478	-0.586478	-0.586478	-0.586478	-0.586478	-0.586478	-0.586478	-0.586478	-0.586478	-0.586478	-0.586478	-0.586478	-0.586478	-0.586478	-0.586478	-0.586478	-0.586478	-0.586478	-0.586478	-0.586478	-0.586478	-0.586478	-0.586478	-0.586478	-0.586478	-0.586478	-0.586478	-0.586478	-0.586478	-0.586478	-0.586478	-0.586478	-0.586478	14.4387	-0.586478	-0.586478	-0.586478	-0.586478	-0.586478	-0.586478
-1.18748	-1.18748	-1.18748	13.8377	-1.18748	-1.18748	-1.18748	-1.18748	-1.18748	-1.18748	-1.18748	-1.18748	-1.18748	-1.18748	-1.18748	-1.18748	-1.18748	-1.18748	13.8377	-1.18748	-1.18748	-1.18748	-1.18748	-1.18748	-1.18748	-1.18748	-1.18748	-1.18748	-1.18748	-1.18748	-1.18748	-1.18748	-1.18748	-1.18748	-1.18748	-1.18748	-1.18748	-1.18748	-1.18748	13.8377	-1.18748	-1.18748	-1.18748	-1.18748	-1.18748	-1.18748	13.8377	-1.18748	-1.18748	-1.18748
-0.586478	14.4387	-0.586478	-0.586478	-0.586478	-0.586478	-0.586478	-0.586478	-0.586478	-0.586478	-0.586478	-0.586478	-0.586478	-0.586478	-0.586478	-0.586478	-0.586478	-0.586478	-0.586478	-0.586478	-0.586478	-0.586478	-0.586478	-0.586478	-0.586478	-0.586478	-0.586478	-0.586478	-0.586478	-0.586478	-0.586478	14.4387	-0.586478	-0.586478	-0.586478	-0.586478	-0.586478	-0.586478	-0.586478	-0.586478	-0.586478	-0.586478	-0.586478	-0.586478	-0.586478	-0.586478	-0.586478	-0.586478	-0.586478	-0.586478
-1.18748	-1.18748	-1.18748	-1.18748	-1.18748	-1.18748	-1.18748	-1.18748	-1.18748	-1.18748	-1.18748	-1.18748	-1.18748	-1.18748	13.8377	-1.18748	-1.18748	-1.18748	-1.18748	-1.18748	-1.18748	-1.18748	-1.18748	-1.18748	-1.18748	-1.18748	-1.18748	-1.18748	-1.18748	-1.18748	-1.18748	-1.18748	-1.18748	-1.18748	-1.18748	-1.18748	-1.18748	-1.18748	-1.18748	-1.18748	-1.18748	-1.18748	-1.18748	-1.18748	-1.18748	-1.18748	-1.18748	-1.18748	-1.18748	-1.18748
-0.586478	-0.586478	-0.586478	-0.586478	-0.586478	-0.586478	-0.586478	-0.586478	-0.586478	-0.586478	-0.586478	-0.586478	-0.586478	-0.586478	-0.586478	-0.586478	-0.586478	-0.586478	-0.586478	-0.586478	-0.586478	-0.586478	-0.586478	-0.586478	-0.586478	-0.586478	-0.586478	-0.586478	-0.586478	-0.586478	-0.586478	-0.586478	-0.586478	-0.586478	-0.586478	-0.586478	-0.586478	-0.586478	-0.586478	-0.586478	-0.586478	-0.586478	-0.586478	-0.586478	-0.586478	-0.586478	-0.586478	-0.586478	-0.586478	-0.586478
-1.18748	-1.18748	-1.18748	-1.18748	-1.18748	-1.18748	-1.18748	-1.18748	-1.18748	-1.18748	-1.18748	-1.18748	-1.18748	-1.18748	-1.18748	-1.18748	-1.18748	-1.18748	-1.18748	-1.18748	-1.18748	-1.18748	-1.18748	-1.18748	-1.18748	-1.18748	-1.18748	13.8377	-1.18748	-1.18748	-1.18748	-1.18748	-1.18748	-1.18748	-1.18748	-1.18748	-1.18748	-1.18748	-1.18748	-1.18748	-1.18748	13.8377	-1.18748	-1.18748	13.8377	-1.18748	-1.18748	13.8377	13.8377	-1.18748
-1.18748	-1.18748	-1.18748	-1.18748	-1.18748	-1.18748	-1.18748	-1.18748	-1.18748	-1.18748	-1.18748	-1.18748	-1.18748	-1.18748	-1.18748	-1.18748	-1.18748	-1.18748	-1.18748	-1.18748	-1.18748	-1.18748	13.8377	-1.18748	-1.18748	-1.18748	-1.18748	-1.18748	-1.18748	-1.18748	-1.18748	-1.18748	-1.18748	-1.18748	-1.18748	-1.18748	-1.18748	-1.18748	-1.18748	-1.18748	-1.18748	-1.18748	-1.18748	-1.18748	-1.18748	-1.18748	-1.18748	-1.18748	-1.18748	-1.18748
-1.78849	-1.78849	-1.78849	-1.78849	-1.78849	-1.78849	-1.78849	13.2367	-1.78849	-1.78849	-1.78849	-1.78849	-1.78849	-1.78849	13.2367	-1.78849	-1.78849	-1.78849	-1.78849	-1.78849	-1.78849	-1.78849	-1.78849	-1.78849	-1.78849	-1.78849	-1.78849	-1.78849	-1.78849	-1.78849	-1.78849	-1.78849	-1.78849	-1.78849	-1.78849	-1.78849	13.2367	-1.78849	-1.78849	-1.78849	-1.78849	13.2367	-1.78849	-1.78849	-1.78849	-1.78849	-1.78849	-1.78849	-1.78849	-1.78849
-1.0646	-1.0646	-1.0646	-1.0646	-1.0646	-1.0646	-1.0646	-1.0646	-1.0646	-1.0646	-1.0646	-1.0646	-1.0646	-1.0646	-1.0646	-1.0646	-1.0646	-1.0646	-1.0646	-1.0646	-1.0646	-1.0646	-1.0646	-1.0646	-1.0646	-1.0646	5.77961	-1.0646	-1.0646	-1.0646	-1.0646	-1.0646	-1.0646	-1.0646	-1.0646	-1.0646	5.77961	-1.0646	-1.0646	-1.0646	-1.0646	-1.0646	-1.0646	-1.0646	-1.0646	-1.0646	-1.0646	-1.0646	-1.0646	-1.0646
-1.0646	-1.0646	-1.0646	-1.0646	-1.0646	-1.0646	-1.0646	-1.0646	-1.0646	-1.0646	-1.0646	-1.0646	-1.0646	-1.0646	-1.0646	-1.0646	-1.0646	-1.0646	-1.0646	-1.0646	-1.0646	-1.0646	-1.0646	-1.0646	-1.0646	-1.0646	5.77961	-1.0646	-1.0646	-1.0646	-1.0646	-1.0646	-1.0646	-1.0646	-1.0646	-1.0646	-1.0646	-1.0646	-1.0646	5.77961	-1.0646	-1.0646	-1.0646	-1.0646	-1.0646	-1.0646	-1.0646	-1.0646	-1.0646	-1.0646
-0.790829	-0.790829	-0.790829	-0.790829	-0.790829	-0.790829	-0.790829	-0.790829	-0.790829	-0.790829	-0.790829	-0.790829	-0.790829	-0.790829	-0.790829	-0.790829	-0.790829	-0.790829	-0.790829	-0.790829	-0.790829	-0.790829	-0.790829	-0.790829	-0.790829	-0.790829	-0.790829	-0.790829	-0.790829	-0.790829	-0.790829	-0.790829	-0.790829	-0.790829	-0.790829	-0.790829	-0.790829	6.05338	-0.790829	-0.790829	-0.790829	-0.790829	-0.790829	-0.790829	-0.790829	-0.790829	-0.790829	-0.790829	-0.790829	-0.790829
-0.790829	-0.790829	-0.790829	-0.790829	-0.790829	-0.790829	-0.790829	-0.790829	-0.790829	-0.790829	-0.790829	-0.790829	-0.790829	-0.790829	-0.790829	-0.790829	-0.790829	-0.790829	-0.790829	-0.790829	-0.790829	-0.790829	-0.790829	-0.790829	-0.790829	-0.790829	-0.790829	-0.790829	-0.790829	-0.790829	-0.790829	-0.790829	-0.790829	-0.790829	-0.790829	-0.790829	-0.790829	-0.790829	-0.790829	-0.790829	-0.790829	-0.790829	-0.790829	6.05338	-0.790829	-0.790829	-0.790829	-0.790829	-0.790829	-0.790829
-1.0646	-1.0646	-1.0646	-1.0646	-1.0646	-1.0646	5.77961	-1.0646	-1.0646	-1.0646	-1.0646	-1.0646	-1.0646	-1.0646	-1.0646	-1.0646	-1.0646	-1.0646	-1.0646	-1.0646	-1.0646	-1.0646	-1.0646	-1.0646	-1.0646	-1.0646	-1.0646	-1.0646	-1.0646	-1.0646	5.77961	-1.0646	-1.0646	-1.0646	-1.0646	-1.0646	-1.0646	-1.0646	-1.0646	-1.0646	-1.0646	-1.0646	-1.0646	-1.0646	-1.0646	-1.0646	-1.0646	-1.0646	-1.0646	-1.0646
-0.790829	6.05338	6.05338	-0.790829	-0.790829	-0.790829	-0.790829	-0.790829	-0.790829	-0.790829	-0.790829	-0.790829	-0.790829	-0.790829	-0.790829	-0.790829	-0.790829	-0.790829	-0.790829	-0.790829	-0.790829	-0.790829	-0.790829	-0.790829	-0.790829	-0.790829	-0.790829	-0.790829	-0.790829	-0.790829	-0.790829	-0.790829	-0.790829	-0.790829	-0.790829	-0.790829	-0.790829	-0.790829	6.05338	-0.790829	-0.790829	-0.790829	-0.790829	6.05338	-0.790829	-0.790829	-0.790829	-0.790829	-0.790829	-0.790829
-0.790829	-0.790829	-0.790829	-0.790829	-0.790829	-0.790829	-0.790829	-0.790829	-0.790829	-0.790829	-0.790829	-0.790829	-0.790829	-0.790829	-0.790829	-0.790829	-0.790829	-0.790829	-0.790829	-0.790829	-0.790829	-0.790829	-0.790829	-0.790829	-0.790829	-0.790829	-0.790829	-0.790829	-0.790829	-0.790829	-0.790829	-0.790829	-0.790829	-0.790829	-0.790829	-0.790829	6.05338	6.05338	-0.790829	-0.790829	-0.790829	-0.790829	-0.790829	-0.790829	-0.790829	-0.790829	-0.790829	-0.790829	-0.790829	-0.790829
-1.33837	-1.33837	-1.33837	-1.33837	-1.33837	-1.33837	-1.33837	-1.33837	-1.33837	-1.33837	-1.33837	-1.33837	-1.33837	5.50585	-1.33837	-1.33837	-1.33837	-1.33837	-1.33837	-1.33837	-1.33837	-1.33837	-1.33837	-1.33837	-1.33837	-1.33837	-1.33837	5.50585	-1.33837	-1.33837	-1.33837	-1.33837	-1.33837	-1.33837	-1.33837	-1.33837	-1.33837	5.50585	5.50585	-1.33837	5.50585	-1.33837	-1.33837	-1.33837	5.50585	-1.33837	-1.33837	-1.33837	-1.33837	5.50585
-0.790829	-0.790829	-0.790829	-0.790829	-0.790829	-0.790829	-0.790829	-0.790829	-0.790829	-0.790829	-0.790829	-0.790829	-0.790829	-0.790829	-0.790829	-0.790829	-0.790829	-0.790829	-0.790829	-0.790829	-0.790829	-0.790829	-0.790829	-0.790829	-0.790829	-0.790829	-0.790829	-0.790829	-0.790829	-0.790829	-0.790829	-0.790829	-0.790829	-0.790829	-0.790829	-0.790829	-0.790829	-0.790829	-0.790829	-0.790829	-0.790829	-0.790829	-0.790829	-0.790829	-0.790829	-0.790829	-0.790829	-0.790829	-0.790829	-0.790829
-0.790829	-0.790829	-0.790829	-0.790829	-0.790829	-0.790829	-0.790829	-0.790829	-0.790829	-0.790829	-0.790829	-0.790829	-0.790829	-0.790829	-0.790829	-0.790829	-0.790829	-0.790829	-0.790829	-0.790829	-0.790829	-0.790829	-0.790829	-0.790829	-0.790829	-0.790829	-0.790829	-0.790829	-0.790829	-0.790829	-0.790829	-0.790829	-0.790829	-0.790829	-0.790829	-0.790829	-0.790829	6.05338	-0.790829	-0.790829	-0.790829	6.05338	-0.790829	-0.790829	-0.790829	-0.790829	-0.790829	-0.790829	-0.790829	-0.790829
-1.61213	-1.61213	-1.61213	-1.61213	-1.61213	-1.61213	-1.61213	5.23208	-1.61213	-1.61213	-1.61213	-1.61213	-1.61213	-1.61213	-1.61213	-1.61213	-1.61213	-1.61213	-1.61213	-1.61213	-1.61213	-1.61213	-1.61213	-1.61213	-1.61213	-1.61213	-1.61213	-1.61213	5.23208	5.23208	-1.61213	-1.61213	-1.61213	-1.61213	-1.61213	-1.61213	5.23208	-1.61213	5.23208	-1.61213	-1.61213	-1.61213	-1.61213	5.23208	-1.61213	-1.61213	-1.61213	-1.61213	-1.61213	-1.61213
-1.0646	-1.0646	-1.0646	-1.0646	-1.0646	-1.0646	-1.0646	-1.0646	-1.0646	-1.0646	-1.0646	-1.0646	-1.0646	-1.0646	-1.0646	-1.0646	-1.0646	-1.0646	-1.0646	-1.0646	-1.0646	-1.0646	-1.0646	-1.0646	-1.0646	-1.0646	5.77961	-1.0646	-1.0646	-1.0646	-1.0646	-1.0646	-1.0646	-1.0646	-1.0646	-1.0646	5.77961	5.77961	5.77961	5.77961	-1.0646	5.77961	-1.0646	-1.0646	5.77961	5.77961	5.77961	-1.0646	-1.0646	-1.0646
-1.0646	-1.0646	-1.0646	-1.0646	-1.0646	-1.0646	-1.0646	-1.0646	-1.0646	-1.0646	-1.0646	-1.0646	5.77961	-1.0646	-1.0646	-1.0646	-1.0646	-1.0646	-1.0646	-1.0646	-1.0646	-1.0646	-1.0646	-1.0646	-1.0646	-1.0646	-1.0646	-1.0646	-1.0646	-1.0646	-1.0646	-1.0646	-1.0646	5.77961	-1.0646	5.77961	-1.0646	19.468	-1.0646	-1.0646	5.77961	-1.0646	-1.0646	5.77961	-1.0646	-1.0646	-1.0646	-1.0646	-1.0646	-1.0646
-1.61213	-1.61213	-1.61213	-1.61213	-1.61213	-1.61213	-1.61213	-1.61213	-1.61213	-1.61213	-1.61213	-1.61213	-1.61213	-1.61213	-1.61213	-1.61213	5.23208	5.23208	5.23208	-1.61213	-1.61213	-1.61213	-1.61213	-1.61213	-1.61213	-1.61213	-1.61213	-1.61213	-1.61213	-1.61213	-1.61213	-1.61213	-1.61213	-1.61213	-1.61213	-1.61213	-1.61213	12.0763	-1.61213	12.0763	5.23208	-1.61213	5.23208	5.23208	-1.61213	-1.61213	-1.61213	-1.61213	-1.61213	-1.61213
-0.790829	-0.790829	-0.790829	-0.790829	-0.790829	-0.790829	-0.790829	-0.790829	-0.790829	-0.790829	-0.790829	-0.790829	-0.790829	-0.790829	-0.790829	-0.790829	-0.790829	-0.790829	-0.790829	-0.790829	-0.790829	-0.790829	-0.790829	-0.790829	-0.790829	-0.790829	-0.790829	-0.790829	-0.790829	-0.790829	-0.790829	-0.790829	-0.790829	-0.790829	-0.790829	-0.790829	6.05338	12.8976	6.05338	6.05338	-0.790829	-0.790829	6.05338	-0.790829	-0.790829	-0.790829	-0.790829	-0.790829	-0.790829	-0.790829
-0.790829	-0.790829	-0.790829	-0.790829	-0.790829	-0.790829	-0.790829	-0.790829	-0.790829	-0.790829	-0.790829	-0.790829	-0.790829	-0.790829	-0.790829	-0.790829	-0.790829	-0.790829	-0.790829	-0.790829	-0.790829	-0.790829	-0.790829	-0.790829	-0.790829	-0.790829	-0.790829	-0.790829	-0.790829	-0.790829	-0.790829	-0.790829	-0.790829	-0.790829	-0.790829	-0.790829	-0.790829	-0.790829	6.05338	-0.790829	-0.790829	6.05338	-0.790829	-0.790829	-0.790829	6.05338	-0.790829	-0.790829	-0.790829	-0.790829
-2.15967	-2.15967	-2.15967	-2.15967	-2.15967	-2.15967	-2.15967	-2.15967	4.68454	-2.15967	-2.15967	-2.15967	-2.15967	-2.15967	4.68454	-2.15967	-2.15967	-2.15967	-2.15967	-2.15967	-2.15967	-2.15967	-2.15967	-2.15967	18.373	-2.15967	-2.15967	-2.15967	-2.15967	-2.15967	-2.15967	-2.15967	-2.15967	-2.15967	-2.15967	-2.15967	-2.15967	11.5288	4.68454	4.68454	-2.15967	-2.15967	4.68454	-2.15967	-2.15967	-2.15967	-2.15967	4.68454	-2.15967	-2.15967
-0.790829	-0.790829	-0.790829	-0.790829	-0.790829	-0.790829	-0.790829	-0.790829	-0.790829	-0.790829	-0.790829	-0.790829	-0.790829	-0.790829	-0.790829	-0.790829	-0.790829	-0.790829	-0.790829	-0.790829	-0.790829	-0.790829	-0.790829	-0.790829	-0.790829	-0.790829	-0.790829	-0.790829	-0.790829	-0.790829	-0.790829	-0.790829	-0.790829	-0.790829	-0.790829	-0.790829	6.05338	6.05338	-0.790829	6.05338	-0.790829	-0.790829	6.05338	6.05338	-0.790829	-0.790829	-0.790829	12.8976	-0.790829	-0.790829
-0.790829	-0.790829	-0.790829	-0.790829	-0.790829	-0.790829	-0.790829	-0.790829	-0.790829	-0.790829	-0.790829	-0.790829	-0.790829	-0.790829	-0.790829	-0.790829	-0.790829	-0.790829	-0.790829	-0.790829	-0.790829	-0.790829	-0.790829	-0.790829	-0.790829	-0.790829	-0.790829	-0.790829	-0.790829	-0.790829	-0.790829	-0.790829	-0.790829	-0.790829	-0.790829	-0.790829	-0.790829	12.8976	6.05338	-0.790829	6.05338	-0.790829	-0.790829	-0.790829	-0.790829	-0.790829	6.05338	-0.790829	-0.790829	-0.790829
-0.790829	-0.790829	-0.790829	-0.790829	-0.790829	-0.790829	-0.790829	-0.790829	-0.790829	-0.790829	-0.790829	-0.790829	-0.790829	-0.790829	-0.790829	-0.790829	-0.790829	-0.790829	-0.790829	-0.790829	-0.790829	-0.790829	-0.790829	-0.790829	-0.790829	-0.790829	-0.790829	-0.790829	-0.790829	-0.790829	-0.790829	-0.790829	-0.790829	-0.790829	-0.790829	-0.790829	6.05338	-0.790829	6.05338	-0.790829	-0.790829	12.8976	6.05338	-0.790829	-0.790829	-0.790829	-0.790829	6.05338	-0.790829	-0.790829
-1.33837	-1.33837	-1.33837	-1.33837	-1.33837	-1.33837	-1.33837	-1.33837	-1.33837	-1.33837	-1.33837	-1.33837	-1.33837	-1.33837	12.3501	-1.33837	-1.33837	-1.33837	-1.33837	-1.33837	-1.33837	-1.33837	-1.33837	-1.33837	-1.33837	-1.33837	-1.33837	-1.33837	-1.33837	-1.33837	-1.33837	-1.33837	-1.33837	5.50585	-1.33837	-1.33837	5.50585	12.3501	-1.33837	5.50585	-1.33837	-1.33837	-1.33837	-1.33837	-1.33837	-1.33837	-1.33837	-1.33837	-1.33837	-1.33837
-1.0646	-1.0646	-1.0646	-1.0646	-1.0646	5.77961	-1.0646	-1.0646	-1.0646	-1.0646	-1.0646	-1.0646	-1.0646	-1.0646	-1.0646	-1.0646	-1.0646	-1.0646	-1.0646	-1.0646	-1.0646	-1.0646	-1.0646	-1.0646	-1.0646	-1.0646	-1.0646	-1.0646	-1.0646	-1.0646	-1.0646	-1.0646	-1.0646	-1.0646	-1.0646	-1.0646	5.77961	5.77961	-1.0646	-1.0646	5.77961	-1.0646	-1.0646	-1.0646	-1.0646	-1.0646	-1.0646	-1.0646	-1.0646	-1.0646
-0.790829	-0.790829	-0.790829	-0.790829	-0.790829	-0.790829	-0.790829	-0.790829	-0.790829	-0.790829	-0.790829	-0.790829	-0.790829	-0.790829	-0.790829	-0.790829	-0.790829	-0.790829	-0.790829	-0.790829	-0.790829	-0.790829	-0.790829	-0.790829	-0.790829	-0.790829	-0.790829	-0.790829	-0.790829	-0.790829	-0.790829	-0.790829	6.05338	-0.790829	-0.790829	6.05338	-0.790829	-0.790829	-0.790829	-0.790829	-0.790829	-0.790829	-0.790829	-0.790829	-0.790829	-0.790829	-0.790829	-0.790829	-0.790829	-0.790829
-0.790829	-0.790829	-0.790829	-0.790829	-0.790829	-0.790829	-0.790829	-0.790829	-0.790829	-0.790829	-0.790829	-0.790829	-0.790829	-0.790829	-0.790829	-0.790829	-0.790829	-0.790829	-0.790829	-0.790829	-0.790829	-0.790829	-0.790829	-0.790829	-0.790829	-0.790829	-0.790829	-0.790829	-0.790829	-0.790829	12.8976	-0.790829	-0.790829	-0.790829	-0.790829	-0.790829	6.05338	-0.790829	6.05338	-0.790829	-0.790829	6.05338	-0.790829	-0.790829	-0.790829	-0.790829	-0.790829	-0.790829	-0.790829	-0.790829
5.77961	19.468	5.77961	-1.0646	-1.0646	-1.0646	-1.0646	-1.0646	-1.0646	-1.0646	5.77961	-1.0646	-1.0646	-1.0646	-1.0646	-1.0646	-1.0646	-1.0646	-1.0646	-1.0646	-1.0646	-1.0646	-1.0646	-1.0646	-1.0646	-1.0646	-1.0646	-1.0646	-1.0646	-1.0646	-1.0646	-1.0646	-1.0646	-1.0646	-1.0646	-1.0646	-1.0646	5.77961	12.6238	-1.0646	5.77961	-1.0646	-1.0646	-1.0646	5.77961	-1.0646	-1.0646	-1.0646	-1.0646	5.77961
-1.33837	5.50585	-1.33837	-1.33837	-1.33837	-1.33837	-1.33837	-1.33837	-1.33837	-1.33837	-1.33837	-1.33837	-1.33837	-1.33837	-1.33837	-1.33837	-1.33837	-1.33837	-1.33837	-1.33837	-1.33837	-1.33837	5.50585	-1.33837	-1.33837	-1.33837	-1.33837	-1.33837	5.50585	-1.33837	-1.33837	-1.33837	-1.33837	-1.33837	5.50585	-1.33837	5.50585	-1.33837	-1.33837	-1.33837	-1.33837	-1.33837	5.50585	5.50585	-1.33837	-1.33837	-1.33837	-1.33837	-1.33837	5.50585
-1.33837	-1.33837	-1.33837	-1.33837	-1.33837	-1.33837	-1.33837	-1.33837	-1.33837	-1.33837	-1.33837	-1.33837	-1.33837	-1.33837	-1.33837	-1.33837	-1.33837	-1.33837	-1.33837	-1.33837	-1.33837	-1.33837	-1.33837	-1.33837	-1.33837	-1.33837	-1.33837	-1.33837	5.50585	5.50585	-1.33837	-1.33837	-1.33837	-1.33837	-1.33837	-1.33837	-1.33837	12.3501	5.50585	5.50585	-1.33837	-1.33837	5.50585	-1.33837	5.50585	-1.33837	-1.33837	-1.33837	5.50585	-1.33837
-1.0646	-1.0646	-1.0646	-1.0646	-1.0646	-1.0646	-1.0646	-1.0646	-1.0646	-1.0646	-1.0646	-1.0646	-1.0646	-1.0646	-1.0646	-1.0646	-1.0646	-1.0646	-1.0646	-1.0646	-1.0646	5.77961	-1.0646	-1.0646	-1.0646	-1.0646	-1.0646	-1.0646	-1.0646	-1.0646	-1.0646	-1.0646	-1.0646	-1.0646	-1.0646	-1.0646	-1.0646	-1.0646	5.77961	5.77961	-1.0646	-1.0646	-1.0646	-1.0646	-1.0646	-1.0646	-1.0646	-1.0646	-1.0646	-1.0646
-1.33837	5.50585	-1.33837	-1.33837	-1.33837	-1.33837	-1.33837	-1.33837	-1.33837	-1.33837	-1.33837	-1.33837	5.50585	-1.33837	-1.33837	-1.33837	-1.33837	-1.33837	-1.33837	-1.33837	-1.33837	-1.33837	-1.33837	-1.33837	5.50585	-1.33837	-1.33837	-1.33837	-1.33837	-1.33837	-1.33837	-1.33837	-1.33837	5.50585	-1.33837	-1.33837	-1.33837	12.3501	5.50585	-1.33837	-1.33837	-1.33837	-1.33837	-1.33837	-1.33837	-1.33837	-1.33837	-1.33837	-1.33837	-1.33837
-2.43344	-2.43344	-2.43344	-2.43344	-2.43344	-2.43344	-2.43344	-2.43344	-2.43344	4.41077	-2.43344	4.41077	4.41077	-2.43344	4.41077	4.41077	-2.43344	-2.43344	-2.43344	-2.43344	-2.43344	4.41077	-2.43344	-2.43344	-2.43344	-2.43344	-2.43344	-2.43344	-2.43344	-2.43344	-2.43344	-2.43344	-2.43344	-2.43344	-2.43344	-2.43344	4.41077	11.255	4.41077	-2.43344	-2.43344	4.41077	-2.43344	-2.43344	-2.43344	-2.43344	-2.43344	-2.43344	-2.43344	-2.43344
-3.25474	-3.25474	-3.25474	-3.25474	-3.25474	-3.25474	-3.25474	3.58947	10.4337	-3.25474	10.4337	3.58947	-3.25474	10.4337	3.58947	-3.25474	-3.25474	-3.25474	-3.25474	-3.25474	-3.25474	-3.25474	-3.25474	-3.25474	-3.25474	-3.25474	-3.25474	-3.25474	-3.25474	-3.25474	-3.25474	-3.25474	3.58947	-3.25474	-3.25474	-3.25474	-3.25474	3.58947	-3.25474	-3.25474	-3.25474	-3.25474	-3.25474	-3.25474	-3.25474	-3.25474	-3.25474	-3.25474	-3.25474	-3.25474
-1.0646	-1.0646	-1.0646	-1.0646	-1.0646	-1.0646	-1.0646	-1.0646	-1.0646	-1.0646	-1.0646	-1.0646	-1.0646	-1.0646	-1.0646	-1.0646	-1.0646	-1.0646	-1.0646	-1.0646	-1.0646	-1.0646	-1.0646	5.77961	-1.0646	-1.0646	-1.0646	-1.0646	-1.0646	-1.0646	-1.0646	-1.0646	-1.0646	-1.0646	-1.0646	-1.0646	-1.0646	-1.0646	-1.0646	-1.0646	-1.0646	-1.0646	-1.0646	-1.0646	-1.0646	-1.0646	-1.0646	-1.0646	-1.0646	-1.0646
-3.52851	-3.52851	-3.52851	-3.52851	-3.52851	-3.52851	-3.52851	-3.52851	-3.52851	-3.52851	10.1599	3.3157	17.0041	3.3157	-3.52851	3.3157	-3.52851	-3.52851	-3.52851	-3.52851	-3.52851	-3.52851	-3.52851	-3.52851	-3.52851	-3.52851	-3.52851	-3.52851	3.3157	3.3157	-3.52851	-3.52851	3.3157	-3.52851	-3.52851	-3.52851	3.3157	-3.52851	3.3157	-3.52851	3.3157	-3.52851	-3.52851	-3.52851	-3.52851	-3.52851	-3.52851	-3.52851	10.1599	-3.52851
-1.33837	-1.33837	-1.33837	-1.33837	-1.33837	5.50585	-1.33837	-1.33837	-1.33837	-1.33837	-1.33837	-1.33837	-1.33837	-1.33837	-1.33837	-1.33837	-1.33837	-1.33837	-1.33837	-1.33837	-1.33837	-1.33837	-1.33837	-1.33837	5.50585	-1.33837	-1.33837	-1.33837	-1.33837	-1.33837	-1.33837	-1.33837	-1.33837	-1.33837	-1.33837	-1.33837	12.3501	12.3501	5.50585	5.50585	-1.33837	-1.33837	5.50585	-1.33837	-1.33837	-1.33837	-1.33837	-1.33837	-1.33837	-1.33837
5.77961	-1.0646	-1.0646	-1.0646	-1.0646	-1.0646	-1.0646	-1.0646	-1.0646	-1.0646	-1.0646	-1.0646	-1.0646	-1.0646	-1.0646	-1.0646	-1.0646	-1.0646	-1.0646	-1.0646	-1.0646	-1.0646	-1.0646	-1.0646	5.77961	-1.0646	-1.0646	-1.0646	-1.0646	-1.0646	-1.0646	-1.0646	-1.0646	-1.0646	-1.0646	-1.0646	-1.0646	-1.0646	-1.0646	-1.0646	-1.0646	-1.0646	-1.0646	-1.0646	-1.0646	-1.0646	-1.0646	-1.0646	-1.0646	-1.0646
-0.790829	-0.790829	-0.790829	-0.790829	-0.790829	-0.790829	-0.790829	-0.790829	-0.790829	-0.790829	-0.790829	-0.790829	-0.790829	-0.790829	-0.790829	-0.790829	-0.790829	-0.790829	-0.790829	-0.790829	-0.790829	-0.790829	-0.790829	-0.790829	-0.790829	-0.790829	-0.790829	-0.790829	-0.790829	-0.790829	-0.790829	-0.790829	-0.790829	-0.790829	-0.790829	-0.790829	12.8976	6.05338	6.05338	-0.790829	-0.790829	-0.790829	-0.790829	-0.790829	-0.790829	-0.790829	6.05338	-0.790829	-0.790829	-0.790829
-0.790829	-0.790829	-0.790829	-0.790829	-0.790829	-0.790829	-0.790829	-0.790829	-0.790829	-0.790829	-0.790829	-0.790829	-0.790829	-0.790829	-0.790829	-0.790829	-0.790829	-0.790829	-0.790829	-0.790829	-0.790829	-0.790829	-0.790829	-0.790829	-0.790829	-0.790829	-0.790829	-0.790829	-0.790829	-0.790829	6.05338	-0.790829	-0.790829	-0.790829	-0.790829	-0.790829	-0.790829	6.05338	6.05338	6.05338	6.05338	-0.790829	-0.790829	-0.790829	-0.790829	-0.790829	-0.790829	-0.790829	-0.790829	-0.790829
-0.790829	-0.790829	-0.790829	-0.790829	-0.790829	-0.790829	-0.790829	-0.790829	-0.790829	-0.790829	-0.790829	-0.790829	-0.790829	-0.790829	-0.790829	-0.790829	-0.790829	-0.790829	-0.790829	-0.790829	-0.790829	-0.790829	-0.790829	-0.790829	-0.790829	-0.790829	-0.790829	-0.790829	-0.790829	-0.790829	-0.790829	-0.790829	-0.790829	-0.790829	-0.790829	-0.790829	-0.790829	-0.790829	-0.790829	-0.790829	-0.790829	6.05338	-0.790829	-0.790829	-0.790829	-0.790829	-0.790829	-0.790829	-0.790829	-0.790829
-0.790829	-0.790829	-0.790829	-0.790829	-0.790829	-0.790829	-0.790829	-0.790829	-0.790829	-0.790829	-0.790829	-0.790829	-0.790829	-0.790829	-0.790829	-0.790829	-0.790829	-0.790829	-0.790829	-0.790829	-0.790829	-0.790829	-0.790829	-0.790829	-0.790829	-0.790829	-0.790829	-0.790829	-0.790829	-0.790829	-0.790829	-0.790829	-0.790829	-0.790829	-0.790829	-0.790829	-0.790829	12.8976	6.05338	-0.790829	-0.790829	12.8976	-0.790829	-0.790829	-0.790829	6.05338	-0.790829	-0.790829	-0.790829	-0.790829
-2.15967	-2.15967	-2.15967	-2.15967	-2.15967	-2.15967	4.68454	4.68454	11.5288	-2.15967	-2.15967	-2.15967	4.68454	-2.15967	-2.15967	-2.15967	-2.15967	-2.15967	-2.15967	-2.15967	-2.15967	-2.15967	-2.15967	-2.15967	-2.15967	-2.15967	-2.15967	-2.15967	-2.15967	-2.15967	-2.15967	-2.15967	-2.15967	-2.15967	-2.15967	-2.15967	-2.15967	11.5288	4.68454	-2.15967	-2.15967	4.68454	-2.15967	-2.15967	-2.15967	-2.15967	-2.15967	-2.15967	-2.15967	-2.15967
-0.790829	6.05338	-0.790829	-0.790829	-0.790829	-0.790829	-0.790829	-0.790829	-0.790829	-0.790829	-0.790829	-0.790829	-0.790829	-0.790829	-0.790829	-0.790829	-0.790829	-0.790829	-0.790829	-0.790829	-0.790829	-0.790829	-0.790829	-0.790829	-0.790829	-0.790829	-0.790829	-0.790829	-0.790829	-0.790829	-0.790829	-0.790829	-0.790829	-0.790829	-0.790829	-0.790829	6.05338	-0.790829	6.05338	-0.790829	-0.790829	-0.790829	-0.790829	-0.790829	-0.790829	-0.790829	-0.790829	-0.790829	-0.790829	-0.790829
-0.790829	-0.790829	-0.790829	-0.790829	-0.790829	-0.790829	-0.790829	-0.790829	-0.790829	-0.790829	-0.790829	-0.790829	-0.790829	-0.790829	-0.790829	-0.790829	-0.790829	-0.790829	-0.790829	-0.790829	-0.790829	-0.790829	-0.790829	-0.790829	-0.790829	-0.790829	-0.790829	-0.790829	-0.790829	-0.790829	-0.790829	-0.790829	-0.790829	-0.790829	-0.790829	-0.790829	-0.790829	-0.790829	12.8976	-0.790829	-0.790829	-0.790829	-0.790829	-0.790829	-0.790829	-0.790829	-0.790829	-0.790829	-0.790829	-0.790829
-0.790829	-0.790829	-0.790829	-0.790829	-0.790829	-0.790829	-0.790829	-0.790829	-0.790829	-0.790829	-0.790829	-0.790829	-0.790829	-0.790829	-0.790829	-0.790829	-0.790829	-0.790829	-0.790829	-0.790829	-0.790829	-0.790829	-0.790829	-0.790829	-0.790829	-0.790829	-0.790829	-0.790829	-0.790829	-0.790829	-0.790829	-0.790829	-0.790829	-0.790829	-0.790829	-0.790829	6.05338	-0.790829	-0.790829	-0.790829	-0.790829	-0.790829	-0.790829	-0.790829	-0.790829	-0.790829	-0.790829	-0.790829	-0.790829	-0.790829
6.05338	-0.790829	-0.790829	-0.790829	-0.790829	-0.790829	-0.790829	-0.790829	-0.790829	-0.790829	-0.790829	-0.790829	-0.790829	-0.790829	-0.790829	-0.790829	-0.790829	-0.790829	-0.790829	-0.790829	-0.790829	-0.790829	-0.790829	-0.790829	-0.790829	-0.790829	-0.790829	-0.790829	-0.790829	-0.790829	-0.790829	-0.790829	-0.790829	-0.790829	-0.790829	-0.790829	-0.790829	12.8976	-0.790829	-0.790829	-0.790829	-0.790829	-0.790829	-0.790829	-0.790829	-0.790829	-0.790829	-0.790829	-0.790829	-0.790829
-1.0646	-1.0646	-1.0646	5.77961	-1.0646	-1.0646	-1.0646	-1.0646	-1.0646	-1.0646	-1.0646	-1.0646	-1.0646	-1.0646	-1.0646	-1.0646	-1.0646	-1.0646	-1.0646	-1.0646	-1.0646	-1.0646	-1.0646	-1.0646	-1.0646	-1.0646	-1.0646	-1.0646	-1.0646	5.77961	5.77961	5.77961	-1.0646	-1.0646	-1.0646	-1.0646	-1.0646	-1.0646	-1.0646	-1.0646	-1.0646	-1.0646	-1.0646	-1.0646	-1.0646	-1.0646	-1.0646	-1.0646	-1.0646	-1.0646
-0.790829	-0.790829	-0.790829	-0.790829	-0.790829	-0.790829	-0.790829	-0.790829	-0.790829	-0.790829	-0.790829	-0.790829	-0.790829	-0.790829	-0.790829	-0.790829	-0.790829	-0.790829	-0.790829	-0.790829	-0.790829	-0.790829	-0.790829	-0.790829	-0.790829	-0.790829	-0.790829	-0.790829	-0.790829	-0.790829	-0.790829	-0.790829	-0.790829	-0.790829	-0.790829	-0.790829	-0.790829	12.8976	6.05338	-0.790829	6.05338	-0.790829	6.05338	6.05338	-0.790829	-0.790829	-0.790829	-0.790829	-0.790829	-0.790829
-0.61105	-0.61105	-0.61105	-0.61105	-0.61105	-0.61105	-0.61105	-0.61105	-0.61105	-0.61105	-0.61105	-0.61105	-0.61105	-0.61105	-0.61105	-0.61105	-0.61105	-0.61105	-0.61105	-0.61105	-0.61105	-0.61105	-0.61105	-0.61105	-0.61105	-0.61105	-0.61105	-0.61105	-0.61105	-0.61105	-0.61105	-0.61105	-0.61105	-0.61105	-0.61105	-0.61105	-0.61105	-0.61105	-0.61105	-0.61105	-0.61105	-0.61105	-0.61105	-0.61105	-0.61105	-0.61105	-0.61105	9.80728	-0.61105	-0.61105
-1.44452	-1.44452	-1.44452	-1.44452	-1.44452	-1.44452	-1.44452	8.97382	-1.44452	-1.44452	-1.44452	-1.44452	8.97382	-1.44452	-1.44452	-1.44452	-1.44452	-1.44452	-1.44452	-1.44452	-1.44452	-1.44452	-1.44452	-1.44452	-1.44452	-1.44452	-1.44452	-1.44452	-1.44452	-1.44452	-1.44452	-1.44452	-1.44452	-1.44452	-1.44452	-1.44452	-1.44452	-1.44452	-1.44452	-1.44452	-1.44452	-1.44452	-1.44452	-1.44452	-1.44452	-1.44452	-1.44452	-1.44452	8.97382	-1.44452
-0.61105	-0.61105	-0.61105	-0.61105	-0.61105	-0.61105	-0.61105	-0.61105	-0.61105	-0.61105	-0.61105	-0.61105	-0.61105	-0.61105	-0.61105	-0.61105	-0.61105	-0.61105	-0.61105	-0.61105	-0.61105	-0.61105	-0.61105	-0.61105	-0.61105	-0.61105	-0.61105	-0.61105	-0.61105	-0.61105	-0.61105	-0.61105	-0.61105	-0.61105	-0.61105	-0.61105	-0.61105	-0.61105	-0.61105	-0.61105	-0.61105	-0.61105	-0.61105	-0.61105	-0.61105	9.80728	-0.61105	-0.61105	-0.61105	-0.61105
-1.44452	-1.44452	-1.44452	8.97382	-1.44452	-1.44452	-1.44452	-1.44452	-1.44452	-1.44452	-1.44452	-1.44452	-1.44452	-1.44452	-1.44452	-1.44452	-1.44452	8.97382	-1.44452	-1.44452	-1.44452	-1.44452	-1.44452	-1.44452	8.97382	-1.44452	-1.44452	-1.44452	-1.44452	-1.44452	-1.44452	-1.44452	-1.44452	-1.44452	-1.44452	-1.44452	-1.44452	-1.44452	-1.44452	-1.44452	-1.44452	-1.44452	-1.44452	8.97382	-1.44452	-1.44452	-1.44452	-1.44452	8.97382	-1.44452
-0.61105	-0.61105	-0.61105	-0.61105	-0.61105	-0.61105	-0.61105	-0.61105	-0.61105	-0.61105	-0.61105	-0.61105	-0.61105	-0.61105	-0.61105	-0.61105	-0.61105	-0.61105	-0.61105	-0.61105	-0.61105	-0.61105	-0.61105	-0.61105	-0.61105	-0.61105	-0.61105	-0.61105	-0.61105	-0.61105	-0.61105	-0.61105	-0.61105	-0.61105	-0.61105	-0.61105	-0.61105	-0.61105	-0.61105	-0.61105	-0.61105	-0.61105	-0.61105	-0.61105	9.80728	-0.61105	-0.61105	-0.61105	-0.61105	-0.61105
-1.02778	-1.02778	-1.02778	-1.02778	-1.02778	-1.02778	-1.02778	-1.02778	-1.02778	-1.02778	-1.02778	-1.02778	9.39055	-1.02778	-1.02778	-1.02778	-1.02778	-1.02778	-1.02778	-1.02778	-1.02778	-1.02778	-1.02778	-1.02778	-1.02778	-1.02778	-1.02778	-1.02778	-1.02778	-1.02778	-1.02778	-1.02778	-1.02778	-1.02778	-1.02778	-1.02778	-1.02778	-1.02778	-1.02778	9.39055	9.39055	-1.02778	-1.02778	-1.02778	-1.02778	-1.02778	-1.02778	-1.02778	9.39055	-1.02778
-1.02778	-1.02778	-1.02778	-1.02778	-1.02778	-1.02778	-1.02778	-1.02778	-1.02778	-1.02778	-1.02778	-1.02778	9.39055	-1.02778	-1.02778	-1.02778	-1.02778	-1.02778	-1.02778	-1.02778	-1.02778	-1.02778	-1.02778	-1.02778	-1.02778	-1.02778	-1.02778	-1.02778	-1.02778	-1.02778	-1.02778	-1.02778	-1.02778	-1.02778	-1.02778	-1.02778	-1.02778	-1.02778	-1.02778	-1.02778	-1.02778	-1.02778	-1.02778	-1.02778	-1.02778	-1.02778	-1.02778	-1.02778	-1.02778	-1.02778
-1.02778	-1.02778	-1.02778	-1.02778	-1.02778	-1.02778	-1.02778	-1.02778	-1.02778	-1.02778	-1.02778	-1.02778	-1.02778	-1.02778	-1.02778	-1.02778	-1.02778	-1.02778	-1.02778	-1.02778	-1.02778	-1.02778	-1.02778	-1.02778	-1.02778	9.39055	-1.02778	-1.02778	-1.02778	-1.02778	-1.02778	-1.02778	-1.02778	-1.02778	-1.02778	-1.02778	-1.02778	-1.02778	-1.02778	-1.02778	-1.02778	-1.02778	-1.02778	-1.02778	-1.02778	-1.02778	-1.02778	-1.02778	-1.02778	9.39055
-1.02778	-1.02778	-1.02778	-1.02778	-1.02778	-1.02778	-1.02778	-1.02778	-1.02778	-1.02778	-1.02778	-1.02778	-1.02778	-1.02778	-1.02778	-1.02778	-1.02778	-1.02778	-1.02778	-1.02778	-1.02778	-1.02778	-1.02778	-1.02778	-1.02778	-1.02778	-1.02778	-1.02778	9.39055	-1.02778	-1.02778	-1.02778	-1.02778	-1.02778	-1.02778	-1.02778	-1.02778	9.39055	9.39055	-1.02778	9.39055	-1.02778	-1.02778	-1.02778	-1.02778	-1.02778	-1.02778	-1.02778	-1.02778	-1.02778
-1.44452	-1.44452	-1.44452	-1.44452	-1.44452	-1.44452	8.97382	-1.44452	-1.44452	-1.44452	-1.44452	-1.44452	-1.44452	-1.44452	-1.44452	-1.44452	-1.44452	-1.44452	-1.44452	-1.44452	-1.44452	-1.44452	-1.44452	-1.44452	-1.44452	8.97382	-1.44452	-1.44452	-1.44452	-1.44452	-1.44452	-1.44452	-1.44452	-1.44452	-1.44452	-1.44452	-1.44452	8.97382	-1.44452	-1.44452	-1.44452	-1.44452	8.97382	-1.44452	-1.44452	-1.44452	-1.44452	-1.44452	-1.44452	-1.44452
-1.86125	-1.86125	-1.86125	-1.86125	-1.86125	-1.86125	-1.86125	-1.86125	8.55708	-1.86125	-1.86125	-1.86125	-1.86125	-1.86125	-1.86125	-1.86125	-1.86125	-1.86125	-1.86125	-1.86125	8.55708	-1.86125	-1.86125	8.55708	-1.86125	-1.86125	-1.86125	-1.86125	-1.86125	-1.86125	-1.86125	-1.86125	-1.86125	-1.86125	-1.86125	-1.86125	8.55708	-1.86125	-1.86125	-1.86125	-1.86125	-1.86125	-1.86125	8.55708	-1.86125	-1.86125	8.55708	-1.86125	-1.86125	-1.86125
-2.69472	-2.69472	-2.69472	7.72362	-2.69472	-2.69472	-2.69472	-2.69472	-2.69472	-2.69472	-2.69472	-2.69472	-2.69472	18.142	-2.69472	-2.69472	7.72362	7.72362	-2.69472	-2.69472	-2.69472	-2.69472	-2.69472	-2.69472	-2.69472	-2.69472	7.72362	-2.69472	-2.69472	-2.69472	-2.69472	-2.69472	-2.69472	-2.69472	-2.69472	-2.69472	-2.69472	-2.69472	-2.69472	-2.69472	-2.69472	-2.69472	-2.69472	-2.69472	-2.69472	-2.69472	-2.69472	-2.69472	-2.69472	-2.69472
-1.02778	-1.02778	-1.02778	-1.02778	-1.02778	-1.02778	-1.02778	-1.02778	-1.02778	-1.02778	-1.02778	9.39055	-1.02778	-1.02778	-1.02778	-1.02778	-1.02778	-1.02778	-1.02778	-1.02778	-1.02778	-1.02778	-1.02778	-1.02778	-1.02778	-1.02778	-1.02778	-1.02778	-1.02778	-1.02778	9.39055	-1.02778	-1.02778	-1.02778	-1.02778	-1.02778	-1.02778	-1.02778	-1.02778	9.39055	9.39055	-1.02778	-1.02778	-1.02778	-1.02778	-1.02778	19.8089	-1.02778	-1.02778	-1.02778
-1.44452	-1.44452	-1.44452	-1.44452	-1.44452	-1.44452	-1.44452	-1.44452	-1.44452	-1.44452	-1.44452	-1.44452	-1.44452	8.97382	-1.44452	-1.44452	-1.44452	-1.44452	-1.44452	-1.44452	-1.44452	-1.44452	-1.44452	-1.44452	-1.44452	-1.44452	8.97382	-1.44452	-1.44452	-1.44452	-1.44452	-1.44452	-1.44452	-1.44452	-1.44452	-1.44452	-1.44452	-1.44452	-1.44452	-1.44452	-1.44452	-1.44452	-1.44452	8.97382	-1.44452	-1.44452	-1.44452	8.97382	-1.44452	-1.44452
-1.02778	-1.02778	-1.02778	9.39055	-1.02778	-1.02778	-1.02778	9.39055	-1.02778	-1.02778	-1.02778	-1.02778	-1.02778	-1.02778	-1.02778	-1.02778	-1.02778	-1.02778	-1.02778	-1.02778	-1.02778	-1.02778	-1.02778	-1.02778	-1.02778	-1.02778	-1.02778	-1.02778	-1.02778	-1.02778	-1.02778	-1.02778	-1.02778	-1.02778	-1.02778	-1.02778	-1.02778	9.39055	-1.02778	-1.02778	-1.02778	9.39055	-1.02778	-1.02778	-1.02778	-1.02778	9.39055	-1.02778	-1.02778	9.39055
8.97382	-1.44452	-1.44452	8.97382	-1.44452	-1.44452	8.97382	-1.44452	-1.44452	-1.44452	-1.44452	-1.44452	-1.44452	8.97382	-1.44452	-1.44452	-1.44452	-1.44452	-1.44452	-1.44452	-1.44452	-1.44452	-1.44452	-1.44452	-1.44452	-1.44452	-1.44452	-1.44452	-1.44452	-1.44452	-1.44452	-1.44452	-1.44452	-1.44452	-1.44452	-1.44452	-1.44452	-1.44452	-1.44452	8.97382	-1.44452	-1.44452	-1.44452	-1.44452	-1.44452	-1.44452	8.97382	-1.44452	-1.44452	-1.44452
-1.02778	-1.02778	-1.02778	-1.02778	-1.02778	-1.02778	-1.02778	-1.02778	-1.02778	-1.02778	9.39055	-1.02778	-1.02778	-1.02778	-1.02778	-1.02778	-1.02778	-1.02778	-1.02778	-1.02778	-1.02778	-1.02778	-1.02778	-1.02778	-1.02778	-1.02778	-1.02778	-1.02778	-1.02778	-1.02778	-1.02778	-1.02778	-1.02778	-1.02778	-1.02778	-1.02778	-1.02778	9.39055	-1.02778	-1.02778	-1.02778	-1.02778	-1.02778	9.39055	-1.02778	-1.02778	9.39055	-1.02778	9.39055	-1.02778
-1.02778	-1.02778	-1.02778	-1.02778	-1.02778	-1.02778	-1.02778	-1.02778	-1.02778	-1.02778	9.39055	-1.02778	-1.02778	-1.02778	-1.02778	-1.02778	-1.02778	-1.02778	-1.02778	-1.02778	-1.02778	-1.02778	-1.02778	-1.02778	-1.02778	-1.02778	-1.02778	-1.02778	-1.02778	-1.02778	-1.02778	-1.02778	-1.02778	-1.02778	-1.02778	-1.02778	-1.02778	-1.02778	-1.02778	-1.02778	-1.02778	-1.02778	-1.02778	-1.02778	-1.02778	-1.02778	-1.02778	-1.02778	-1.02778	-1.02778
8.97382	-1.44452	-1.44452	-1.44452	-1.44452	-1.44452	-1.44452	-1.44452	-1.44452	-1.44452	-1.44452	-1.44452	-1.44452	-1.44452	8.97382	-1.44452	-1.44452	-1.44452	-1.44452	-1.44452	-1.44452	-1.44452	-1.44452	-1.44452	-1.44452	-1.44452	-1.44452	-1.44452	-1.44452	8.97382	-1.44452	-1.44452	-1.44452	-1.44452	8.97382	8.97382	-1.44452	-1.44452	-1.44452	-1.44452	-1.44452	-1.44452	-1.44452	-1.44452	-1.44452	-1.44452	-1.44452	-1.44452	-1.44452	-1.44452
-1.02778	-1.02778	-1.02778	9.39055	-1.02778	-1.02778	-1.02778	-1.02778	-1.02778	-1.02778	-1.02778	-1.02778	-1.02778	9.39055	-1.02778	-1.02778	-1.02778	-1.02778	-1.02778	-1.02778	-1.02778	-1.02778	-1.02778	-1.02778	-1.02778	-1.02778	-1.02778	-1.02778	-1.02778	-1.02778	-1.02778	-1.02778	-1.02778	-1.02778	-1.02778	9.39055	-1.02778	-1.02778	-1.02778	-1.02778	-1.02778	-1.02778	9.39055	-1.02778	-1.02778	-1.02778	-1.02778	-1.02778	-1.02778	-1.02778
-1.86125	-1.86125	-1.86125	-1.86125	-1.86125	-1.86125	-1.86125	-1.86125	-1.86125	-1.86125	8.55708	-1.86125	-1.86125	8.55708	-1.86125	-1.86125	-1.86125	-1.86125	-1.86125	-1.86125	-1.86125	-1.86125	-1.86125	-1.86125	8.55708	-1.86125	-1.86125	-1.86125	-1.86125	-1.86125	-1.86125	-1.86125	8.55708	-1.86125	-1.86125	-1.86125	-1.86125	-1.86125	8.55708	-1.86125	-1.86125	-1.86125	-1.86125	-1.86125	-1.86125	8.55708	-1.86125	-1.86125	-1.86125	-1.86125
-1.02778	-1.02778	-1.02778	-1.02778	-1.02778	-1.02778	-1.02778	-1.02778	-1.02778	-1.02778	-1.02778	-1.02778	-1.02778	-1.02778	-1.02778	-1.02778	-1.02778	-1.02778	-1.02778	9.39055	-1.02778	-1.02778	-1.02778	-1.02778	-1.02778	-1.02778	-1.02778	-1.02778	-1.02778	-1.02778	-1.02778	-1.02778	-1.02778	-1.02778	-1.02778	-1.02778	-1.02778	-1.02778	-1.02778	-1.02778	-1.02778	-1.02778	-1.02778	9.39055	-1.02778	-1.02778	9.39055	-1.02778	9.39055	-1.02778
-1.44452	-1.44452	-1.44452	-1.44452	-1.44452	-1.44452	-1.44452	-1.44452	-1.44452	-1.44452	-1.44452	-1.44452	8.97382	-1.44452	-1.44452	-1.44452	-1.44452	8.97382	-1.44452	-1.44452	-1.44452	-1.44452	-1.44452	-1.44452	-1.44452	-1.44452	-1.44452	-1.44452	-1.44452	-1.44452	-1.44452	-1.44452	-1.44452	-1.44452	-1.44452	-1.44452	-1.44452	-1.44452	-1.44452	-1.44452	-1.44452	-1.44452	8.97382	-1.44452	-1.44452	-1.44452	-1.44452	8.97382	-1.44452	-1.44452
-1.44452	-1.44452	-1.44452	-1.44452	8.97382	-1.44452	-1.44452	-1.44452	-1.44452	-1.44452	-1.44452	-1.44452	-1.44452	-1.44452	-1.44452	-1.44452	-1.44452	8.97382	-1.44452	-1.44452	-1.44452	-1.44452	8.97382	-1.44452	-1.44452	-1.44452	-1.44452	-1.44452	-1.44452	-1.44452	-1.44452	-1.44452	-1.44452	-1.44452	-1.44452	-1.44452	-1.44452	-1.44452	-1.44452	-1.44452	-1.44452	8.97382	-1.44452	-1.44452	-1.44452	-1.44452	-1.44452	-1.44452	8.97382	-1.44452
-0.61105	-0.61105	-0.61105	-0.61105	-0.61105	-0.61105	-0.61105	-0.61105	-0.61105	-0.61105	-0.61105	-0.61105	-0.61105	-0.61105	-0.61105	-0.61105	-0.61105	-0.61105	-0.61105	-0.61105	-0.61105	-0.61105	-0.61105	-0.61105	-0.61105	-0.61105	-0.61105	-0.61105	-0.61105	-0.61105	-0.61105	-0.61105	-0.61105	-0.61105	-0.61105	-0.61105	9.80728	-0.61105	-0.61105	-0.61105	-0.61105	-0.61105	-0.61105	-0.61105	-0.61105	-0.61105	-0.61105	-0.61105	-0.61105	-0.61105
8.14035	-2.27798	-2.27798	-2.27798	-2.27798	-2.27798	-2.27798	-2.27798	-2.27798	-2.27798	-2.27798	-2.27798	-2.27798	-2.27798	-2.27798	-2.27798	-2.27798	8.14035	-2.27798	-2.27798	8.14035	-2.27798	-2.27798	-2.27798	-2.27798	8.14035	-2.27798	-2.27798	-2.27798	8.14035	-2.27798	-2.27798	-2.27798	-2.27798	8.14035	-2.27798	-2.27798	-2.27798	-2.27798	-2.27798	-2.27798	-2.27798	-2.27798	-2.27798	-2.27798	-2.27798	-2.27798	8.14035	-2.27798	-2.27798
-1.86125	-1.86125	-1.86125	-1.86125	-1.86125	-1.86125	-1.86125	-1.86125	-1.86125	-1.86125	-1.86125	-1.86125	-1.86125	18.9754	-1.86125	-1.86125	-1.86125	8.55708	-1.86125	-1.86125	-1.86125	-1.86125	-1.86125	-1.86125	-1.86125	-1.86125	-1.86125	-1.86125	-1.86125	-1.86125	-1.86125	-1.86125	-1.86125	-1.86125	-1.86125	-1.86125	-1.86125	-1.86125	-1.86125	-1.86125	-1.86125	-1.86125	-1.86125	-1.86125	8.55708	-1.86125	-1.86125	-1.86125	8.55708	-1.86125
-0.61105	-0.61105	-0.61105	-0.61105	-0.61105	-0.61105	-0.61105	-0.61105	-0.61105	-0.61105	-0.61105	-0.61105	-0.61105	-0.61105	-0.61105	-0.61105	-0.61105	-0.61105	-0.61105	-0.61105	-0.61105	-0.61105	-0.61105	-0.61105	-0.61105	-0.61105	-0.61105	-0.61105	-0.61105	-0.61105	-0.61105	-0.61105	-0.61105	-0.61105	-0.61105	-0.61105	-0.61105	-0.61105	-0.61105	-0.61105	-0.61105	-0.61105	-0.61105	9.80728	-0.61105	-0.61105	-0.61105	-0.61105	-0.61105	-0.61105
-0.61105	-0.61105	9.80728	-0.61105	-0.61105	-0.61105	-0.61105	-0.61105	-0.61105	-0.61105	-0.61105	-0.61105	-0.61105	-0.61105	-0.61105	-0.61105	-0.61105	-0.61105	-0.61105	-0.61105	-0.61105	-0.61105	-0.61105	-0.61105	-0.61105	-0.61105	-0.61105	-0.61105	-0.61105	-0.61105	-0.61105	-0.61105	-0.61105	-0.61105	-0.61105	-0.61105	-0.61105	9.80728	-0.61105	-0.61105	-0.61105	9.80728	-0.61105	-0.61105	-0.61105	9.80728	-0.61105	-0.61105	-0.61105	9.80728
-0.61105	-0.61105	-0.61105	-0.61105	-0.61105	-0.61105	-0.61105	-0.61105	-0.61105	-0.61105	-0.61105	-0.61105	-0.61105	-0.61105	-0.61105	-0.61105	-0.61105	-0.61105	-0.61105	-0.61105	-0.61105	-0.61105	-0.61105	-0.61105	-0.61105	-0.61105	-0.61105	-0.61105	-0.61105	-0.61105	-0.61105	-0.61105	-0.61105	-0.61105	-0.61105	-0.61105	-0.61105	-0.61105	-0.61105	9.80728	-0.61105	9.80728	-0.61105	-0.61105	-0.61105	-0.61105	9.80728	-0.61105	-0.61105	9.80728
8.14035	-2.27798	-2.27798	8.14035	-2.27798	-2.27798	-2.27798	-2.27798	-2.27798	-2.27798	-2.27798	-2.27798	8.14035	-2.27798	8.14035	-2.27798	-2.27798	-2.27798	-2.27798	-2.27798	-2.27798	-2.27798	-2.27798	-2.27798	-2.27798	-2.27798	18.5587	-2.27798	-2.27798	-2.27798	-2.27798	-2.27798	-2.27798	-2.27798	-2.27798	-2.27798	-2.27798	-2.27798	-2.27798	-2.27798	-2.27798	-2.27798	-2.27798	-2.27798	-2.27798	-2.27798	-2.27798	8.14035	-2.27798	-2.27798
-0.61105	-0.61105	-0.61105	-0.61105	-0.61105	-0.61105	-0.61105	-0.61105	-0.61105	-0.61105	-0.61105	-0.61105	-0.61105	-0.61105	-0.61105	-0.61105	-0.61105	-0.61105	-0.61105	-0.61105	-0.61105	-0.61105	-0.61105	-0.61105	-0.61105	-0.61105	-0.61105	-0.61105	-0.61105	-0.61105	-0.61105	-0.61105	-0.61105	-0.61105	-0.61105	-0.61105	-0.61105	-0.61105	-0.61105	-0.61105	9.80728	-0.61105	-0.61105	-0.61105	-0.61105	-0.61105	-0.61105	9.80728	-0.61105	9.80728
-0.61105	-0.61105	-0.61105	-0.61105	-0.61105	-0.61105	-0.61105	-0.61105	-0.61105	-0.61105	-0.61105	-0.61105	-0.61105	-0.61105	-0.61105	-0.61105	-0.61105	-0.61105	-0.61105	-0.61105	-0.61105	-0.61105	-0.61105	-0.61105	-0.61105	-0.61105	-0.61105	-0.61105	-0.61105	-0.61105	-0.61105	-0.61105	-0.61105	-0.61105	-0.61105	-0.61105	-0.61105	-0.61105	-0.61105	-0.61105	-0.61105	-0.61105	-0.61105	-0.61105	-0.61105	-0.61105	-0.61105	9.80728	-0.61105	-0.61105
-1.02778	-1.02778	-1.02778	-1.02778	-1.02778	-1.02778	-1.02778	-1.02778	-1.02778	-1.02778	-1.02778	-1.02778	9.39055	-1.02778	-1.02778	-1.02778	-1.02778	-1.02778	-1.02778	-1.02778	-1.02778	-1.02778	-1.02778	-1.02778	-1.02778	-1.02778	-1.02778	-1.02778	-1.02778	-1.02778	-1.02778	-1.02778	9.39055	-1.02778	9.39055	9.39055	-1.02778	-1.02778	-1.02778	-1.02778	9.39055	-1.02778	-1.02778	-1.02778	-1.02778	-1.02778	-1.02778	-1.02778	-1.02778	-1.02778
-1.02778	-1.02778	-1.02778	-1.02778	-1.02778	-1.02778	-1.02778	-1.02778	-1.02778	-1.02778	-1.02778	-1.02778	-1.02778	-1.02778	-1.02778	-1.02778	-1.02778	-1.02778	-1.02778	-1.02778	9.39055	-1.02778	-1.02778	-1.02778	-1.02778	-1.02778	-1.02778	-1.02778	-1.02778	-1.02778	9.39055	-1.02778	-1.02778	-1.02778	9.39055	-1.02778	-1.02778	-1.02778	-1.02778	9.39055	-1.02778	-1.02778	-1.02778	-1.02778	-1.02778	-1.02778	-1.02778	-1.02778	-1.02778	-1.02778
-1.02778	-1.02778	-1.02778	-1.02778	-1.02778	-1.02778	-1.02778	-1.02778	-1.02778	-1.02778	9.39055	-1.02778	-1.02778	-1.02778	-1.02778	-1.02778	-1.02778	-1.02778	-1.02778	-1.02778	-1.02778	-1.02778	-1.02778	-1.02778	-1.02778	-1.02778	-1.02778	-1.02778	-1.02778	-1.02778	-1.02778	-1.02778	-1.02778	-1.02778	-1.02778	-1.02778	-1.02778	-1.02778	-1.02778	-1.02778	-1.02778	-1.02778	-1.02778	-1.02778	-1.02778	-1.02778	-1.02778	-1.02778	-1.02778	-1.02778
-1.44452	-1.44452	-1.44452	-1.44452	-1.44452	-1.44452	-1.44452	-1.44452	-1.44452	-1.44452	-1.44452	-1.44452	-1.44452	-1.44452	-1.44452	-1.44452	8.97382	8.97382	-1.44452	-1.44452	-1.44452	-1.44452	-1.44452	-1.44452	-1.44452	-1.44452	-1.44452	-1.44452	-1.44452	-1.44452	8.97382	-1.44452	-1.44452	-1.44452	-1.44452	-1.44452	-1.44452	-1.44452	-1.44452	-1.44452	8.97382	8.97382	8.97382	-1.44452	-1.44452	-1.44452	-1.44452	-1.44452	19.3922	-1.44452
-1.02778	-1.02778	-1.02778	-1.02778	-1.02778	-1.02778	-1.02778	-1.02778	-1.02778	-1.02778	-1.02778	-1.02778	-1.02778	-1.02778	-1.02778	-1.02778	-1.02778	9.39055	-1.02778	-1.02778	-1.02778	-1.02778	-1.02778	-1.02778	-1.02778	-1.02778	-1.02778	-1.02778	-1.02778	-1.02778	-1.02778	-1.02778	-1.02778	-1.02778	-1.02778	-1.02778	-1.02778	-1.02778	-1.02778	-1.02778	-1.02778	-1.02778	-1.02778	-1.02778	9.39055	-1.02778	-1.02778	9.39055	-1.02778	-1.02778
-1.44452	-1.44452	-1.44452	-1.44452	-1.44452	-1.44452	8.97382	-1.44452	-1.44452	-1.44452	-1.44452	-1.44452	-1.44452	-1.44452	-1.44452	-1.44452	8.97382	-1.44452	-1.44452	-1.44452	-1.44452	-1.44452	-1.44452	-1.44452	-1.44452	-1.44452	-1.44452	-1.44452	-1.44452	-1.44452	-1.44452	-1.44452	-1.44452	-1.44452	-1.44452	-1.44452	-1.44452	-1.44452	-1.44452	-1.44452	-1.44452	-1.44452	-1.44452	-1.44452	-1.44452	19.3922	-1.44452	-1.44452	-1.44452	-1.44452
-1.02778	-1.02778	-1.02778	-1.02778	-1.02778	-1.02778	-1.02778	-1.02778	-1.02778	-1.02778	-1.02778	-1.02778	-1.02778	-1.02778	-1.02778	-1.02778	-1.02778	-1.02778	-1.02778	-1.02778	-1.02778	-1.02778	-1.02778	-1.02778	-1.02778	-1.02778	-1.02778	-1.02778	-1.02778	9.39055	-1.02778	-1.02778	-1.02778	-1.02778	-1.02778	-1.02778	-1.02778	-1.02778	-1.02778	-1.02778	-1.02778	-1.02778	-1.02778	-1.02778	-1.02778	9.39055	-1.02778	-1.02778	-1.02778	-1.02778
-1.02778	-1.02778	-1.02778	-1.02778	9.39055	-1.02778	-1.02778	-1.02778	-1.02778	-1.02778	-1.02778	-1.02778	-1.02778	9.39055	-1.02778	-1.02778	-1.02778	-1.02778	-1.02778	-1.02778	-1.02778	-1.02778	-1.02778	-1.02778	-1.02778	-1.02778	-1.02778	-1.02778	-1.02778	-1.02778	-1.02778	-1.02778	-1.02778	-1.02778	-1.02778	-1.02778	-1.02778	-1.02778	-1.02778	-1.02778	-1.02778	-1.02778	-1.02778	-1.02778	-1.02778	-1.02778	-1.02778	-1.02778	-1.02778	-1.02778
-2.27798	-2.27798	-2.27798	-2.27798	-2.27798	-2.27798	-2.27798	8.14035	18.5587	-2.27798	-2.27798	-2.27798	-2.27798	8.14035	-2.27798	-2.27798	-2.27798	-2.27798	-2.27798	-2.27798	-2.27798	-2.27798	-2.27798	-2.27798	-2.27798	-2.27798	-2.27798	-2.27798	-2.27798	-2.27798	-2.27798	-2.27798	-2.27798	-2.27798	-2.27798	-2.27798	-2.27798	-2.27798	18.5587	-2.27798	-2.27798	-2.27798	-2.27798	-2.27798	-2.27798	-2.27798	8.14035	8.14035	-2.27798	-2.27798
-0.61105	-0.61105	-0.61105	-0.61105	-0.61105	-0.61105	-0.61105	-0.61105	-0.61105	-0.61105	-0.61105	-0.61105	-0.61105	-0.61105	-0.61105	-0.61105	-0.61105	-0.61105	-0.61105	-0.61105	-0.61105	-0.61105	-0.61105	-0.61105	-0.61105	-0.61105	-0.61105	-0.61105	-0.61105	-0.61105	-0.61105	-0.61105	-0.61105	-0.61105	-0.61105	9.80728	-0.61105	-0.61105	-0.61105	9.80728	-0.61105	-0.61105	-0.61105	-0.61105	9.80728	-0.61105	-0.61105	-0.61105	-0.61105	-0.61105
-1.02778	-1.02778	-1.02778	-1.02778	-1.02778	-1.02778	-1.02778	-1.02778	-1.02778	-1.02778	-1.02778	-1.02778	-1.02778	-1.02778	-1.02778	-1.02778	-1.02778	-1.02778	-1.02778	-1.02778	-1.02778	-1.02778	9.39055	-1.02778	-1.02778	-1.02778	-1.02778	-1.02778	-1.02778	-1.02778	-1.02778	-1.02778	-1.02778	-1.02778	-1.02778	-1.02778	-1.02778	-1.02778	-1.02778	-1.02778	-1.02778	-1.02778	-1.02778	9.39055	-1.02778	-1.02778	-1.02778	9.39055	-1.02778	-1.02778
8.14035	-2.27798	8.14035	-2.27798	-2.27798	-2.27798	-2.27798	-2.27798	8.14035	-2.27798	-2.27798	8.14035	-2.27798	8.14035	-2.27798	-2.27798	-2.27798	-2.27798	-2.27798	-2.27798	-2.27798	-2.27798	-2.27798	-2.27798	-2.27798	8.14035	-2.27798	-2.27798	-2.27798	-2.27798	8.14035	8.14035	-2.27798	-2.27798	-2.27798	-2.27798	-2.27798	-2.27798	-2.27798	-2.27798	-2.27798	-2.27798	-2.27798	8.14035	8.14035	-2.27798	-2.27798	-2.27798	-2.27798	-2.27798
-0.61105	-0.61105	-0.61105	-0.61105	-0.61105	-0.61105	-0.61105	-0.61105	-0.61105	-0.61105	-0.61105	-0.61105	-0.61105	-0.61105	-0.61105	-0.61105	-0.61105	-0.61105	-0.61105	-0.61105	-0.61105	-0.61105	-0.61105	-0.61105	-0.61105	-0.61105	-0.61105	-0.61105	-0.61105	-0.61105	9.80728	-0.61105	-0.61105	-0.61105	-0.61105	-0.61105	-0.61105	9.80728	-0.61105	9.80728	9.80728	-0.61105	-0.61105	-0.61105	-0.61105	9.80728	9.80728	-0.61105	-0.61105	-0.61105
-1.13959	-1.13959	-1.13959	-1.13959	-1.13959	-1.13959	-1.13959	-1.13959	-1.13959	-1.13959	-1.13959	-1.13959	-1.13959	-1.13959	-1.13959	-1.13959	-1.13959	-1.13959	-1.13959	-1.13959	-1.13959	-1.13959	-1.13959	-1.13959	11.1406	-1.13959	-1.13959	-1.13959	-1.13959	-1.13959	-1.13959	11.1406	-1.13959	11.1406	-1.13959	-1.13959	-1.13959	-1.13959	-1.13959	-1.13959	-1.13959	-1.13959	11.1406	-1.13959	11.1406	-1.13959	-1.13959	-1.13959	-1.13959	-1.13959
-0.64838	-0.64838	-0.64838	-0.64838	-0.64838	-0.64838	-0.64838	-0.64838	-0.64838	-0.64838	-0.64838	-0.64838	-0.64838	-0.64838	-0.64838	-0.64838	-0.64838	-0.64838	-0.64838	-0.64838	-0.64838	-0.64838	-0.64838	-0.64838	-0.64838	-0.64838	-0.64838	-0.64838	-0.64838	-0.64838	-0.64838	-0.64838	-0.64838	-0.64838	-0.64838	-0.64838	-0.64838	-0.64838	-0.64838	-0.64838	-0.64838	-0.64838	-0.64838	-0.64838	-0.64838	-0.64838	-0.64838	-0.64838	11.6318	-0.64838
-0.64838	-0.64838	-0.64838	-0.64838	-0.64838	-0.64838	-0.64838	-0.64838	-0.64838	-0.64838	-0.64838	-0.64838	-0.64838	-0.64838	-0.64838	-0.64838	-0.64838	-0.64838	-0.64838	-0.64838	-0.64838	-0.64838	-0.64838	-0.64838	-0.64838	-0.64838	-0.64838	-0.64838	-0.64838	-0.64838	-0.64838	-0.64838	-0.64838	-0.64838	-0.64838	-0.64838	-0.64838	-0.64838	-0.64838	-0.64838	-0.64838	-0.64838	-0.64838	-0.64838	-0.64838	-0.64838	-0.64838	-0.64838	11.6318	-0.64838
-0.64838	-0.64838	-0.64838	-0.64838	-0.64838	-0.64838	-0.64838	-0.64838	-0.64838	-0.64838	-0.64838	-0.64838	-0.64838	-0.64838	-0.64838	-0.64838	-0.64838	-0.64838	-0.64838	-0.64838	-0.64838	-0.64838	-0.64838	-0.64838	-0.64838	-0.64838	-0.64838	-0.64838	-0.64838	-0.64838	-0.64838	-0.64838	-0.64838	-0.64838	-0.64838	-0.64838	-0.64838	-0.64838	-0.64838	-0.64838	-0.64838	-0.64838	11.6318	-0.64838	-0.64838	-0.64838	-0.64838	-0.64838	-0.64838	-0.64838
-0.64838	-0.64838	-0.64838	-0.64838	-0.64838	-0.64838	-0.64838	-0.64838	-0.64838	-0.64838	-0.64838	-0.64838	-0.64838	-0.64838	-0.64838	-0.64838	-0.64838	-0.64838	-0.64838	-0.64838	-0.64838	-0.64838	-0.64838	-0.64838	-0.64838	-0.64838	-0.64838	-0.64838	-0.64838	-0.64838	-0.64838	-0.64838	-0.64838	-0.64838	-0.64838	-0.64838	-0.64838	-0.64838	-0.64838	-0.64838	-0.64838	-0.64838	-0.64838	-0.64838	-0.64838	-0.64838	-0.64838	-0.64838	-0.64838	-0.64838
-0.64838	-0.64838	-0.64838	-0.64838	-0.64838	-0.64838	-0.64838	-0.64838	-0.64838	-0.64838	-0.64838	-0.64838	-0.64838	-0.64838	-0.64838	-0.64838	-0.64838	-0.64838	-0.64838	-0.64838	-0.64838	-0.64838	-0.64838	-0.64838	-0.64838	-0.64838	-0.64838	-0.64838	-0.64838	-0.64838	-0.64838	-0.64838	-0.64838	-0.64838	-0.64838	-0.64838	-0.64838	-0.64838	-0.64838	-0.64838	-0.64838	-0.64838	-0.64838	-0.64838	-0.64838	-0.64838	-0.64838	-0.64838	-0.64838	-0.64838
-0.64838	-0.64838	-0.64838	-0.64838	-0.64838	-0.64838	-0.64838	-0.64838	-0.64838	-0.64838	-0.64838	-0.64838	-0.64838	-0.64838	-0.64838	-0.64838	-0.64838	-0.64838	-0.64838	-0.64838	-0.64838	-0.64838	-0.64838	-0.64838	-0.64838	-0.64838	-0.64838	-0.64838	-0.64838	-0.64838	-0.64838	-0.64838	-0.64838	-0.64838	-0.64838	-0.64838	-0.64838	-0.64838	-0.64838	-0.64838	-0.64838	-0.64838	-0.64838	-0.64838	-0.64838	-0.64838	-0.64838	11.6318	-0.64838	-0.64838
-0.64838	-0.64838	-0.64838	-0.64838	-0.64838	-0.64838	-0.64838	-0.64838	-0.64838	-0.64838	-0.64838	-0.64838	-0.64838	-0.64838	-0.64838	-0.64838	-0.64838	-0.64838	-0.64838	-0.64838	-0.64838	-0.64838	-0.64838	-0.64838	-0.64838	-0.64838	-0.64838	-0.64838	-0.64838	-0.64838	-0.64838	-0.64838	-0.64838	-0.64838	-0.64838	-0.64838	-0.64838	-0.64838	-0.64838	-0.64838	-0.64838	-0.64838	-0.64838	-0.64838	-0.64838	-0.64838	-0.64838	-0.64838	-0.64838	-0.64838
-0.64838	-0.64838	-0.64838	-0.64838	-0.64838	-0.64838	-0.64838	-0.64838	-0.64838	-0.64838	-0.64838	-0.64838	-0.64838	-0.64838	-0.64838	-0.64838	-0.64838	-0.64838	-0.64838	-0.64838	-0.64838	-0.64838	-0.64838	-0.64838	-0.64838	-0.64838	-0.64838	-0.64838	-0.64838	-0.64838	-0.64838	-0.64838	-0.64838	-0.64838	-0.64838	-0.64838	-0.64838	-0.64838	-0.64838	-0.64838	-0.64838	-0.64838	-0.64838	-0.64838	-0.64838	-0.64838	-0.64838	-0.64838	-0.64838	-0.64838
-0.64838	-0.64838	-0.64838	-0.64838	-0.64838	-0.64838	-0.64838	-0.64838	-0.64838	-0.64838	-0.64838	-0.64838	-0.64838	-0.64838	-0.64838	-0.64838	-0.64838	-0.64838	-0.64838	-0.64838	-0.64838	-0.64838	-0.64838	-0.64838	-0.64838	-0.64838	-0.64838	-0.64838	-0.64838	-0.64838	-0.64838	-0.64838	-0.64838	-0.64838	-0.64838	-0.64838	-0.64838	-0.64838	-0.64838	11.6318	-0.64838	-0.64838	-0.64838	-0.64838	-0.64838	-0.64838	-0.64838	11.6318	-0.64838	-0.64838
-1.13959	-1.13959	-1.13959	-1.13959	-1.13959	-1.13959	-1.13959	-1.13959	-1.13959	-1.13959	-1.13959	-1.13959	-1.13959	-1.13959	-1.13959	-1.13959	-1.13959	-1.13959	-1.13959	-1.13959	-1.13959	-1.13959	-1.13959	-1.13959	-1.13959	-1.13959	-1.13959	-1.13959	-1.13959	11.1406	-1.13959	-1.13959	-1.13959	-1.13959	-1.13959	-1.13959	-1.13959	-1.13959	-1.13959	-1.13959	-1.13959	-1.13959	-1.13959	-1.13959	-1.13959	-1.13959	-1.13959	11.1406	-1.13959	-1.13959
-1.13959	-1.13959	-1.13959	-1.13959	-1.13959	-1.13959	-1.13959	-1.13959	-1.13959	-1.13959	-1.13959	-1.13959	-1.13959	-1.13959	11.1406	-1.13959	-1.13959	-1.13959	-1.13959	-1.13959	-1.13959	-1.13959	-1.13959	-1.13959	-1.13959	-1.13959	-1.13959	-1.13959	-1.13959	-1.13959	-1.13959	-1.13959	-1.13959	-1.13959	-1.13959	-1.13959	-1.13959	-1.13959	-1.13959	-1.13959	-1.13959	-1.13959	-1.13959	-1.13959	-1.13959	-1.13959	-1.13959	-1.13959	-1.13959	-1.13959
-1.13959	-1.13959	-1.13959	-1.13959	-1.13959	-1.13959	-1.13959	-1.13959	-1.13959	-1.13959	-1.13959	-1.13959	-1.13959	-1.13959	-1.13959	-1.13959	-1.13959	-1.13959	-1.13959	11.1406	-1.13959	-1.13959	-1.13959	-1.13959	-1.13959	-1.13959	-1.13959	-1.13959	-1.13959	-1.13959	-1.13959	-1.13959	11.1406	-1.13959	-1.13959	-1.13959	-1.13959	-1.13959	-1.13959	-1.13959	-1.13959	-1.13959	-1.13959	-1.13959	-1.13959	11.1406	-1.13959	-1.13959	-1.13959	-1.13959
-1.63079	-1.63079	-1.63079	-1.63079	-1.63079	10.6494	-1.63079	10.6494	-1.63079	-1.63079	-1.63079	-1.63079	-1.63079	-1.63079	-1.63079	-1.63079	-1.63079	-1.63079	-1.63079	-1.63079	-1.63079	-1.63079	-1.63079	-1.63079	-1.63079	-1.63079	-1.63079	-1.63079	-1.63079	-1.63079	-1.63079	-1.63079	-1.63079	-1.63079	-1.63079	-1.63079	-1.63079	-1.63079	10.6494	-1.63079	-1.63079	-1.63079	-1.63079	10.6494	-1.63079	-1.63079	10.6494	-1.63079	-1.63079	-1.63079
-1.13959	-1.13959	-1.13959	-1.13959	-1.13959	-1.13959	-1.13959	-1.13959	-1.13959	-1.13959	-1.13959	-1.13959	-1.13959	-1.13959	-1.13959	-1.13959	-1.13959	11.1406	-1.13959	-1.13959	-1.13959	-1.13959	-1.13959	-1.13959	-1.13959	-1.13959	-1.13959	-1.13959	-1.13959	-1.13959	11.1406	-1.13959	-1.13959	-1.13959	-1.13959	-1.13959	-1.13959	-1.13959	-1.13959	-1.13959	-1.13959	-1.13959	-1.13959	-1.13959	-1.13959	-1.13959	11.1406	-1.13959	-1.13959	-1.13959
-0.64838	-0.64838	-0.64838	-0.64838	-0.64838	-0.64838	-0.64838	-0.64838	-0.64838	-0.64838	-0.64838	-0.64838	-0.64838	-0.64838	-0.64838	-0.64838	-0.64838	-0.64838	-0.64838	-0.64838	-0.64838	-0.64838	-0.64838	-0.64838	-0.64838	-0.64838	-0.64838	-0.64838	-0.64838	-0.64838	-0.64838	-0.64838	-0.64838	-0.64838	-0.64838	-0.64838	-0.64838	-0.64838	-0.64838	-0.64838	-0.64838	-0.64838	-0.64838	-0.64838	-0.64838	-0.64838	-0.64838	-0.64838	-0.64838	-0.64838
-1.13959	-1.13959	-1.13959	-1.13959	-1.13959	-1.13959	-1.13959	-1.13959	-1.13959	-1.13959	-1.13959	-1.13959	-1.13959	-1.13959	-1.13959	-1.13959	-1.13959	-1.13959	-1.13959	-1.13959	-1.13959	-1.13959	-1.13959	-1.13959	-1.13959	-1.13959	-1.13959	11.1406	-1.13959	-1.13959	-1.13959	-1.13959	-1.13959	-1.13959	-1.13959	-1.13959	-1.13959	-1.13959	-1.13959	-1.13959	-1.13959	-1.13959	11.1406	11.1406	-1.13959	-1.13959	-1.13959	11.1406	-1.13959	-1.13959
-1.63079	-1.63079	-1.63079	-1.63079	-1.63079	-1.63079	-1.63079	-1.63079	-1.63079	-1.63079	10.6494	-1.63079	-1.63079	-1.63079	10.6494	-1.63079	-1.63079	-1.63079	-1.63079	-1.63079	-1.63079	-1.63079	-1.63079	-1.63079	-1.63079	-1.63079	-1.63079	-1.63079	-1.63079	-1.63079	-1.63079	-1.63079	-1.63079	-1.63079	-1.63079	-1.63079	-1.63079	-1.63079	-1.63079	-1.63079	-1.63079	-1.63079	-1.63079	-1.63079	-1.63079	-1.63079	-1.63079	-1.63079	-1.63079	-1.63079
-1.13959	-1.13959	-1.13959	-1.13959	-1.13959	-1.13959	11.1406	-1.13959	-1.13959	-1.13959	-1.13959	-1.13959	-1.13959	-1.13959	-1.13959	-1.13959	-1.13959	-1.13959	-1.13959	-1.13959	-1.13959	-1.13959	-1.13959	-1.13959	-1.13959	-1.13959	-1.13959	-1.13959	-1.13959	-1.13959	-1.13959	-1.13959	-1.13959	-1.13959	11.1406	-1.13959	-1.13959	-1.13959	-1.13959	-1.13959	-1.13959	-1.13959	-1.13959	-1.13959	-1.13959	-1.13959	-1.13959	-1.13959	-1.13959	-1.13959
-0.64838	-0.64838	-0.64838	-0.64838	-0.64838	-0.64838	-0.64838	-0.64838	-0.64838	-0.64838	-0.64838	-0.64838	-0.64838	-0.64838	-0.64838	-0.64838	-0.64838	-0.64838	-0.64838	-0.64838	-0.64838	-0.64838	-0.64838	-0.64838	-0.64838	-0.64838	-0.64838	-0.64838	-0.64838	-0.64838	-0.64838	-0.64838	-0.64838	-0.64838	-0.64838	-0.64838	-0.64838	-0.64838	-0.64838	-0.64838	-0.64838	-0.64838	11.6318	-0.64838	-0.64838	-0.64838	-0.64838	-0.64838	-0.64838	-0.64838
-0.64838	-0.64838	-0.64838	-0.64838	-0.64838	-0.64838	-0.64838	-0.64838	-0.64838	-0.64838	-0.64838	-0.64838	-0.64838	-0.64838	-0.64838	-0.64838	-0.64838	-0.64838	-0.64838	-0.64838	-0.64838	-0.64838	-0.64838	-0.64838	-0.64838	-0.64838	-0.64838	-0.64838	-0.64838	-0.64838	-0.64838	-0.64838	-0.64838	-0.64838	-0.64838	-0.64838	-0.64838	-0.64838	-0.64838	-0.64838	-0.64838	-0.64838	-0.64838	-0.64838	-0.64838	-0.64838	-0.64838	-0.64838	-0.64838	-0.64838
-0.64838	-0.64838	-0.64838	-0.64838	-0.64838	-0.64838	-0.64838	-0.64838	-0.64838	-0.64838	-0.64838	-0.64838	-0.64838	-0.64838	-0.64838	-0.64838	-0.64838	-0.64838	-0.64838	-0.64838	-0.64838	-0.64838	-0.64838	-0.64838	-0.64838	-0.64838	-0.64838	-0.64838	-0.64838	-0.64838	-0.64838	-0.64838	-0.64838	-0.64838	-0.64838	-0.64838	-0.64838	-0.64838	-0.64838	-0.64838	-0.64838	-0.64838	-0.64838	-0.64838	11.6318	-0.64838	-0.64838	-0.64838	-0.64838	11.6318
-1.13959	-1.13959	-1.13959	-1.13959	-1.13959	-1.13959	-1.13959	-1.13959	-1.13959	-1.13959	-1.13959	-1.13959	-1.13959	-1.13959	-1.13959	-1.13959	-1.13959	-1.13959	11.1406	-1.13959	-1.13959	-1.13959	-1.13959	-1.13959	-1.13959	-1.13959	-1.13959	-1.13959	-1.13959	-1.13959	-1.13959	-1.13959	-1.13959	-1.13959	-1.13959	-1.13959	-1.13959	-1.13959	-1.13959	-1.13959	11.1406	-1.13959	-1.13959	-1.13959	-1.13959	-1.13959	-1.13959	-1.13959	11.1406	-1.13959
-0.64838	-0.64838	-0.64838	-0.64838	-0.64838	-0.64838	-0.64838	-0.64838	-0.64838	-0.64838	-0.64838	-0.64838	-0.64838	-0.64838	-0.64838	-0.64838	-0.64838	-0.64838	-0.64838	-0.64838	-0.64838	-0.64838	-0.64838	-0.64838	-0.64838	-0.64838	-0.64838	-0.64838	-0.64838	-0.64838	-0.64838	-0.64838	-0.64838	-0.64838	-0.64838	-0.64838	11.6318	-0.64838	-0.64838	-0.64838	-0.64838	-0.64838	11.6318	-0.64838	-0.64838	-0.64838	-0.64838	-0.64838	-0.64838	-0.64838
-1.13959	-1.13959	-1.13959	-1.13959	-1.13959	-1.13959	-1.13959	-1.13959	-1.13959	-1.13959	-1.13959	-1.13959	11.1406	-1.13959	-1.13959	-1.13959	-1.13959	-1.13959	-1.13959	-1.13959	-1.13959	-1.13959	-1.13959	-1.13959	-1.13959	-1.13959	-1.13959	-1.13959	-1.13959	-1.13959	-1.13959	-1.13959	-1.13959	11.1406	-1.13959	-1.13959	-1.13959	-1.13959	-1.13959	-1.13959	11.1406	-1.13959	-1.13959	-1.13959	-1.13959	-1.13959	-1.13959	-1.13959	-1.13959	-1.13959
-1.63079	-1.63079	-1.63079	-1.63079	-1.63079	-1.63079	-1.63079	-1.63079	-1.63079	-1.63079	-1.63079	-1.63079	-1.63079	-1.63079	-1.63079	10.6494	-1.63079	-1.63079	-1.63079	-1.63079	-1.63079	-1.63079	10.6494	-1.63079	-1.63079	-1.63079	-1.63079	-1.63079	-1.63079	-1.63079	-1.63079	-1.63079	-1.63079	10.6494	-1.63079	-1.63079	-1.63079	-1.63079	-1.63079	-1.63079	-1.63079	10.6494	-1.63079	-1.63079	-1.63079	-1.63079	-1.63079	-1.63079	-1.63079	-1.63079
-2.122	-2.122	-2.122	-2.122	-2.122	-2.122	-2.122	-2.122	-2.122	-2.122	10.1582	-2.122	-2.122	-2.122	-2.122	-2.122	-2.122	-2.122	-2.122	-2.122	10.1582	10.1582	-2.122	-2.122	-2.122	-2.122	-2.122	-2.122	-2.122	-2.122	-2.122	-2.122	-2.122	-2.122	-2.122	-2.122	-2.122	-2.122	-2.122	-2.122	-2.122	-2.122	-2.122	10.1582	10.1582	-2.122	-2.122	-2.122	-2.122	-2.122
-1.63079	-1.63079	-1.63079	-1.63079	-1.63079	10.6494	-1.63079	-1.63079	-1.63079	-1.63079	-1.63079	-1.63079	-1.63079	-1.63079	-1.63079	-1.63079	-1.63079	-1.63079	-1.63079	-1.63079	-1.63079	-1.63079	-1.63079	-1.63079	-1.63079	-1.63079	-1.63079	10.6494	-1.63079	-1.63079	-1.63079	-1.63079	-1.63079	-1.63079	-1.63079	-1.63079	-1.63079	-1.63079	-1.63079	-1.63079	-1.63079	-1.63079	-1.63079	-1.63079	-1.63079	10.6494	-1.63079	10.6494	-1.63079	-1.63079
-0.64838	-0.64838	-0.64838	-0.64838	-0.64838	-0.64838	-0.64838	-0.64838	-0.64838	-0.64838	-0.64838	-0.64838	-0.64838	-0.64838	-0.64838	-0.64838	-0.64838	-0.64838	-0.64838	-0.64838	-0.64838	-0.64838	-0.64838	-0.64838	-0.64838	-0.64838	-0.64838	-0.64838	-0.64838	-0.64838	-0.64838	-0.64838	-0.64838	-0.64838	-0.64838	-0.64838	-0.64838	-0.64838	-0.64838	-0.64838	-0.64838	-0.64838	-0.64838	-0.64838	-0.64838	-0.64838	-0.64838	-0.64838	-0.64838	-0.64838
-0.64838	-0.64838	-0.64838	-0.64838	-0.64838	-0.64838	-0.64838	-0.64838	-0.64838	-0.64838	-0.64838	-0.64838	-0.64838	-0.64838	-0.64838	-0.64838	-0.64838	-0.64838	-0.64838	-0.64838	-0.64838	-0.64838	-0.64838	-0.64838	-0.64838	-0.64838	-0.64838	-0.64838	-0.64838	-0.64838	-0.64838	-0.64838	-0.64838	-0.64838	-0.64838	-0.64838	-0.64838	-0.64838	-0.64838	-0.64838	-0.64838	-0.64838	-0.64838	-0.64838	11.6318	-0.64838	-0.64838	-0.64838	-0.64838	-0.64838
-0.64838	-0.64838	-0.64838	-0.64838	-0.64838	-0.64838	-0.64838	-0.64838	-0.64838	-0.64838	-0.64838	-0.64838	-0.64838	-0.64838	-0.64838	-0.64838	-0.64838	-0.64838	-0.64838	-0.64838	-0.64838	-0.64838	-0.64838	-0.64838	-0.64838	-0.64838	-0.64838	-0.64838	-0.64838	-0.64838	-0.64838	-0.64838	-0.64838	-0.64838	-0.64838	-0.64838	-0.64838	-0.64838	-0.64838	-0.64838	-0.64838	-0.64838	-0.64838	-0.64838	-0.64838	-0.64838	-0.64838	-0.64838	11.6318	-0.64838
-0.64838	-0.64838	-0.64838	-0.64838	-0.64838	-0.64838	-0.64838	-0.64838	-0.64838	-0.64838	-0.64838	-0.64838	-0.64838	-0.64838	-0.64838	-0.64838	-0.64838	-0.64838	-0.64838	-0.64838	-0.64838	-0.64838	-0.64838	-0.64838	-0.64838	-0.64838	-0.64838	-0.64838	-0.64838	-0.64838	-0.64838	-0.64838	-0.64838	-0.64838	-0.64838	-0.64838	-0.64838	11.6318	-0.64838	-0.64838	-0.64838	-0.64838	-0.64838	-0.64838	-0.64838	-0.64838	-0.64838	-0.64838	-0.64838	-0.64838
-0.64838	-0.64838	-0.64838	-0.64838	-0.64838	-0.64838	-0.64838	-0.64838	-0.64838	-0.64838	-0.64838	-0.64838	-0.64838	-0.64838	-0.64838	-0.64838	-0.64838	-0.64838	-0.64838	-0.64838	-0.64838	-0.64838	-0.64838	-0.64838	-0.64838	-0.64838	-0.64838	-0.64838	-0.64838	-0.64838	-0.64838	-0.64838	-0.64838	-0.64838	-0.64838	-0.64838	-0.64838	-0.64838	-0.64838	-0.64838	11.6318	-0.64838	-0.64838	-0.64838	11.6318	-0.64838	-0.64838	-0.64838	-0.64838	-0.64838
-0.64838	-0.64838	-0.64838	-0.64838	-0.64838	-0.64838	-0.64838	-0.64838	-0.64838	-0.64838	-0.64838	-0.64838	-0.64838	-0.64838	-0.64838	-0.64838	-0.64838	-0.64838	-0.64838	-0.64838	-0.64838	-0.64838	-0.64838	-0.64838	-0.64838	-0.64838	-0.64838	-0.64838	-0.64838	-0.64838	-0.64838	-0.64838	-0.64838	-0.64838	-0.64838	-0.64838	-0.64838	-0.64838	-0.64838	-0.64838	-0.64838	-0.64838	-0.64838	-0.64838	-0.64838	-0.64838	-0.64838	-0.64838	-0.64838	-0.64838
-1.63079	-1.63079	-1.63079	-1.63079	-1.63079	-1.63079	-1.63079	10.6494	-1.63079	-1.63079	-1.63079	-1.63079	-1.63079	-1.63079	-1.63079	-1.63079	-1.63079	-1.63079	-1.63079	-1.63079	-1.63079	10.6494	-1.63079	-1.63079	-1.63079	-1.63079	-1.63079	-1.63079	-1.63079	-1.63079	-1.63079	-1.63079	-1.63079	10.6494	-1.63079	-1.63079	-1.63079	10.6494	-1.63079	-1.63079	-1.63079	-1.63079	-1.63079	-1.63079	-1.63079	-1.63079	-1.63079	-1.63079	-1.63079	-1.63079
-1.13959	-1.13959	-1.13959	-1.13959	-1.13959	-1.13959	-1.13959	-1.13959	-1.13959	-1.13959	-1.13959	-1.13959	-1.13959	-1.13959	-1.13959	11.1406	-1.13959	-1.13959	-1.13959	-1.13959	-1.13959	-1.13959	-1.13959	-1.13959	-1.13959	-1.13959	-1.13959	-1.13959	-1.13959	-1.13959	-1.13959	-1.13959	-1.13959	-1.13959	-1.13959	-1.13959	-1.13959	-1.13959	-1.13959	-1.13959	-1.13959	-1.13959	-1.13959	-1.13959	-1.13959	-1.13959	-1.13959	11.1406	-1.13959	-1.13959
-1.13959	-1.13959	-1.13959	-1.13959	-1.13959	-1.13959	-1.13959	-1.13959	-1.13959	-1.13959	-1.13959	-1.13959	-1.13959	-1.13959	-1.13959	-1.13959	-1.13959	-1.13959	-1.13959	-1.13959	11.1406	-1.13959	-1.13959	-1.13959	-1.13959	-1.13959	-1.13959	-1.13959	-1.13959	-1.13959	-1.13959	-1.13959	-1.13959	-1.13959	-1.13959	-1.13959	-1.13959	-1.13959	-1.13959	-1.13959	-1.13959	-1.13959	-1.13959	-1.13959	-1.13959	-1.13959	-1.13959	-1.13959	-1.13959	-1.13959
-0.64838	-0.64838	-0.64838	-0.64838	-0.64838	-0.64838	-0.64838	-0.64838	-0.64838	-0.64838	-0.64838	-0.64838	-0.64838	-0.64838	-0.64838	-0.64838	-0.64838	-0.64838	-0.64838	-0.64838	-0.64838	-0.64838	-0.64838	-0.64838	-0.64838	-0.64838	-0.64838	-0.64838	-0.64838	-0.64838	-0.64838	-0.64838	-0.64838	-0.64838	-0.64838	-0.64838	-0.64838	-0.64838	11.6318	-0.64838	-0.64838	-0.64838	11.6318	-0.64838	-0.64838	-0.64838	-0.64838	11.6318	-0.64838	-0.64838
-1.13959	-1.13959	-1.13959	-1.13959	-1.13959	-1.13959	-1.13959	-1.13959	-1.13959	-1.13959	-1.13959	-1.13959	-1.13959	-1.13959	-1.13959	-1.13959	-1.13959	-1.13959	-1.13959	-1.13959	-1.13959	-1.13959	11.1406	-1.13959	-1.13959	-1.13959	-1.13959	-1.13959	-1.13959	-1.13959	-1.13959	-1.13959	-1.13959	-1.13959	-1.13959	-1.13959	-1.13959	-1.13959	-1.13959	-1.13959	-1.13959	-1.13959	-1.13959	-1.13959	-1.13959	11.1406	-1.13959	-1.13959	-1.13959	-1.13959
-1.13959	-1.13959	-1.13959	-1.13959	-1.13959	-1.13959	-1.13959	-1.13959	-1.13959	-1.13959	-1.13959	-1.13959	-1.13959	-1.13959	-1.13959	-1.13959	-1.13959	-1.13959	-1.13959	-1.13959	-1.13959	-1.13959	-1.13959	11.1406	-1.13959	-1.13959	-1.13959	-1.13959	-1.13959	-1.13959	-1.13959	-1.13959	-1.13959	-1.13959	-1.13959	-1.13959	-1.13959	-1.13959	-1.13959	-1.13959	-1.13959	-1.13959	-1.13959	-1.13959	-1.13959	-1.13959	-1.13959	-1.13959	-1.13959	-1.13959
-1.13959	-1.13959	-1.13959	-1.13959	-1.13959	-1.13959	-1.13959	-1.13959	-1.13959	-1.13959	-1.13959	-1.13959	-1.13959	11.1406	-1.13959	-1.13959	-1.13959	-1.13959	-1.13959	-1.13959	-1.13959	-1.13959	-1.13959	-1.13959	-1.13959	-1.13959	-1.13959	-1.13959	-1.13959	-1.13959	-1.13959	-1.13959	-1.13959	-1.13959	-1.13959	-1.13959	-1.13959	-1.13959	-1.13959	-1.13959	-1.13959	-1.13959	-1.13959	-1.13959	-1.13959	-1.13959	-1.13959	-1.13959	11.1406	-1.13959
-0.64838	-0.64838	-0.64838	-0.64838	-0.64838	-0.64838	-0.64838	-0.64838	-0.64838	-0.64838	-0.64838	-0.64838	-0.64838	-0.64838	-0.64838	-0.64838	-0.64838	-0.64838	-0.64838	-0.64838	-0.64838	-0.64838	-0.64838	-0.64838	-0.64838	-0.64838	-0.64838	-0.64838	-0.64838	-0.64838	-0.64838	-0.64838	-0.64838	-0.64838	-0.64838	-0.64838	-0.64838	-0.64838	-0.64838	-0.64838	-0.64838	-0.64838	-0.64838	-0.64838	-0.64838	-0.64838	-0.64838	-0.64838	-0.64838	-0.64838
-0.64838	-0.64838	-0.64838	-0.64838	-0.64838	-0.64838	-0.64838	-0.64838	-0.64838	-0.64838	-0.64838	-0.64838	-0.64838	-0.64838	-0.64838	-0.64838	-0.64838	-0.64838	-0.64838	-0.64838	-0.64838	-0.64838	-0.64838	-0.64838	-0.64838	-0.64838	-0.64838	-0.64838	-0.64838	-0.64838	-0.64838	-0.64838	-0.64838	-0.64838	-0.64838	-0.64838	-0.64838	-0.64838	-0.64838	-0.64838	-0.64838	-0.64838	-0.64838	-0.64838	-0.64838	-0.64838	-0.64838	-0.64838	-0.64838	-0.64838
-1.13959	-1.13959	-1.13959	-1.13959	-1.13959	-1.13959	-1.13959	-1.13959	-1.13959	-1.13959	-1.13959	-1.13959	-1.13959	-1.13959	-1.13959	11.1406	-1.13959	-1.13959	-1.13959	-1.13959	-1.13959	-1.13959	-1.13959	-1.13959	-1.13959	-1.13959	-1.13959	-1.13959	-1.13959	-1.13959	-1.13959	-1.13959	-1.13959	-1.13959	-1.13959	-1.13959	-1.13959	-1.13959	-1.13959	-1.13959	-1.13959	-1.13959	-1.13959	-1.13959	-1.13959	-1.13959	-1.13959	-1.13959	-1.13959	11.1406
-0.64838	-0.64838	-0.64838	-0.64838	-0.64838	-0.64838	-0.64838	-0.64838	-0.64838	-0.64838	-0.64838	-0.64838	-0.64838	-0.64838	-0.64838	-0.64838	-0.64838	-0.64838	-0.64838	-0.64838	-0.64838	-0.64838	-0.64838	-0.64838	-0.64838	-0.64838	-0.64838	-0.64838	-0.64838	-0.64838	-0.64838	-0.64838	-0.64838	-0.64838	-0.64838	-0.64838	-0.64838	-0.64838	-0.64838	-0.64838	-0.64838	-0.64838	-0.64838	-0.64838	-0.64838	-0.64838	-0.64838	-0.64838	-0.64838	-0.64838
-1.13959	-1.13959	-1.13959	-1.13959	-1.13959	-1.13959	-1.13959	-1.13959	-1.13959	-1.13959	-1.13959	-1.13959	-1.13959	-1.13959	-1.13959	-1.13959	-1.13959	-1.13959	-1.13959	-1.13959	-1.13959	11.1406	-1.13959	-1.13959	-1.13959	-1.13959	-1.13959	-1.13959	-1.13959	-1.13959	-1.13959	-1.13959	-1.13959	-1.13959	-1.13959	11.1406	-1.13959	-1.13959	-1.13959	-1.13959	-1.13959	11.1406	-1.13959	-1.13959	-1.13959	-1.13959	-1.13959	-1.13959	-1.13959	-1.13959
-1.05062	-1.05062	-1.05062	-1.05062	-1.05062	-1.05062	-1.05062	-1.05062	-1.05062	-1.05062	-1.05062	-1.05062	11.8604	-1.05062	-1.05062	-1.05062	-1.05062	-1.05062	-1.05062	-1.05062	-1.05062	-1.05062	-1.05062	-1.05062	-1.05062	-1.05062	-1.05062	-1.05062	-1.05062	-1.05062	-1.05062	-1.05062	-1.05062	-1.05062	-1.05062	-1.05062	-1.05062	-1.05062	-1.05062	-1.05062	-1.05062	-1.05062	-1.05062	-1.05062	-1.05062	-1.05062	-1.05062	-1.05062	-1.05062	-1.05062
-1.56706	-1.56706	-1.56706	-1.56706	-1.56706	-1.56706	-1.56706	-1.56706	-1.56706	-1.56706	-1.56706	-1.56706	-1.56706	-1.56706	-1.56706	11.3439	-1.56706	-1.56706	-1.56706	-1.56706	-1.56706	-1.56706	-1.56706	-1.56706	-1.56706	-1.56706	11.3439	-1.56706	-1.56706	-1.56706	-1.56706	-1.56706	-1.56706	-1.56706	-1.56706	-1.56706	-1.56706	-1.56706	-1.56706	-1.56706	-1.56706	-1.56706	-1.56706	11.3439	-1.56706	-1.56706	-1.56706	-1.56706	-1.56706	-1.56706
-1.05062	-1.05062	-1.05062	-1.05062	-1.05062	-1.05062	-1.05062	-1.05062	11.8604	-1.05062	-1.05062	-1.05062	-1.05062	-1.05062	-1.05062	-1.05062	-1.05062	-1.05062	-1.05062	-1.05062	-1.05062	-1.05062	-1.05062	-1.05062	-1.05062	-1.05062	-1.05062	-1.05062	-1.05062	-1.05062	-1.05062	-1.05062	-1.05062	-1.05062	-1.05062	-1.05062	-1.05062	-1.05062	-1.05062	11.8604	-1.05062	-1.05062	-1.05062	-1.05062	-1.05062	-1.05062	-1.05062	-1.05062	-1.05062	-1.05062
-1.05062	-1.05062	-1.05062	24.7713	-1.05062	11.8604	-1.05062	-1.05062	-1.05062	-1.05062	-1.05062	-1.05062	-1.05062	-1.05062	-1.05062	-1.05062	-1.05062	-1.05062	-1.05062	-1.05062	-1.05062	-1.05062	-1.05062	-1.05062	-1.05062	-1.05062	-1.05062	-1.05062	-1.05062	-1.05062	-1.05062	-1.05062	-1.05062	-1.05062	-1.05062	-1.05062	-1.05062	-1.05062	-1.05062	-1.05062	-1.05062	-1.05062	-1.05062	-1.05062	-1.05062	11.8604	-1.05062	-1.05062	-1.05062	-1.05062
-0.534179	-0.534179	-0.534179	-0.534179	-0.534179	-0.534179	-0.534179	-0.534179	-0.534179	-0.534179	-0.534179	-0.534179	-0.534179	-0.534179	-0.534179	-0.534179	-0.534179	-0.534179	-0.534179	-0.534179	-0.534179	-0.534179	-0.534179	-0.534179	-0.534179	-0.534179	-0.534179	-0.534179	-0.534179	-0.534179	-0.534179	12.3768	-0.534179	-0.534179	-0.534179	-0.534179	-0.534179	-0.534179	-0.534179	-0.534179	-0.534179	-0.534179	-0.534179	-0.534179	-0.534179	-0.534179	-0.534179	-0.534179	-0.534179	-0.534179
-1.56706	-1.56706	-1.56706	-1.56706	-1.56706	-1.56706	-1.56706	-1.56706	-1.56706	-1.56706	11.3439	-1.56706	-1.56706	-1.56706	-1.56706	-1.56706	-1.56706	-1.56706	-1.56706	-1.56706	-1.56706	-1.56706	-1.56706	-1.56706	-1.56706	-1.56706	-1.56706	-1.56706	11.3439	-1.56706	-1.56706	-1.56706	-1.56706	-1.56706	-1.56706	-1.56706	-1.56706	-1.56706	-1.56706	-1.56706	-1.56706	-1.56706	-1.56706	-1.56706	-1.56706	-1.56706	-1.56706	-1.56706	-1.56706	-1.56706
-0.534179	-0.534179	-0.534179	-0.534179	-0.534179	-0.534179	-0.534179	-0.534179	-0.534179	-0.534179	-0.534179	-0.534179	-0.534179	-0.534179	-0.534179	-0.534179	-0.534179	-0.534179	-0.534179	-0.534179	-0.534179	-0.534179	-0.534179	-0.534179	-0.534179	-0.534179	-0.534179	-0.534179	-0.534179	-0.534179	-0.534179	-0.534179	-0.534179	-0.534179	-0.534179	-0.534179	-0.534179	-0.534179	-0.534179	-0.534179	-0.534179	12.3768	-0.534179	-0.534179	12.3768	-0.534179	-0.534179	-0.534179	-0.534179	-0.534179
-1.05062	-1.05062	-1.05062	-1.05062	-1.05062	-1.05062	-1.05062	-1.05062	-1.05062	-1.05062	-1.05062	-1.05062	-1.05062	-1.05062	-1.05062	-1.05062	-1.05062	-1.05062	11.8604	-1.05062	-1.05062	-1.05062	-1.05062	-1.05062	-1.05062	-1.05062	-1.05062	-1.05062	-1.05062	-1.05062	-1.05062	-1.05062	-1.05062	-1.05062	-1.05062	-1.05062	-1.05062	-1.05062	-1.05062	-1.05062	-1.05062	-1.05062	-1.05062	-1.05062	-1.05062	-1.05062	-1.05062	-1.05062	-1.05062	-1.05062
-0.534179	-0.534179	-0.534179	-0.534179	-0.534179	-0.534179	-0.534179	-0.534179	-0.534179	-0.534179	-0.534179	-0.534179	-0.534179	-0.534179	-0.534179	-0.534179	-0.534179	-0.534179	-0.534179	-0.534179	-0.534179	-0.534179	-0.534179	-0.534179	-0.534179	-0.534179	-0.534179	-0.534179	-0.534179	-0.534179	-0.534179	-0.534179	-0.534179	-0.534179	-0.534179	-0.534179	-0.534179	-0.534179	-0.534179	-0.534179	-0.534179	-0.534179	-0.534179	-0.534179	-0.534179	-0.534179	-0.534179	-0.534179	-0.534179	-0.534179
-1.05062	-1.05062	-1.05062	-1.05062	-1.05062	-1.05062	-1.05062	-1.05062	-1.05062	-1.05062	-1.05062	-1.05062	-1.05062	-1.05062	-1.05062	-1.05062	-1.05062	-1.05062	-1.05062	-1.05062	-1.05062	-1.05062	-1.05062	11.8604	-1.05062	-1.05062	-1.05062	-1.05062	-1.05062	-1.05062	-1.05062	-1.05062	-1.05062	-1.05062	-1.05062	-1.05062	-1.05062	11.8604	11.8604	-1.05062	-1.05062	-1.05062	-1.05062	-1.05062	11.8604	11.8604	-1.05062	-1.05062	-1.05062	-1.05062
-0.534179	-0.534179	-0.534179	-0.534179	-0.534179	-0.534179	-0.534179	-0.534179	-0.534179	-0.534179	-0.534179	-0.534179	-0.534179	-0.534179	-0.534179	-0.534179	-0.534179	-0.534179	-0.534179	-0.534179	-0.534179	-0.534179	-0.534179	-0.534179	-0.534179	-0.534179	-0.534179	-0.534179	-0.534179	-0.534179	-0.534179	-0.534179	-0.534179	-0.534179	-0.534179	-0.534179	-0.534179	-0.534179	-0.534179	-0.534179	-0.534179	-0.534179	-0.534179	-0.534179	-0.534179	-0.534179	-0.534179	12.3768	-0.534179	12.3768
-1.05062	-1.05062	-1.05062	-1.05062	-1.05062	-1.05062	-1.05062	-1.05062	-1.05062	-1.05062	-1.05062	-1.05062	-1.05062	-1.05062	-1.05062	-1.05062	-1.05062	-1.05062	-1.05062	-1.05062	-1.05062	-1.05062	-1.05062	-1.05062	-1.05062	-1.05062	-1.05062	-1.05062	-1.05062	11.8604	-1.05062	-1.05062	-1.05062	-1.05062	-1.05062	-1.05062	-1.05062	-1.05062	-1.05062	-1.05062	11.8604	-1.05062	-1.05062	-1.05062	-1.05062	-1.05062	-1.05062	-1.05062	-1.05062	-1.05062
-0.534179	-0.534179	-0.534179	-0.534179	-0.534179	-0.534179	-0.534179	-0.534179	-0.534179	-0.534179	-0.534179	-0.534179	-0.534179	-0.534179	-0.534179	-0.534179	-0.534179	-0.534179	-0.534179	-0.534179	-0.534179	-0.534179	-0.534179	-0.534179	-0.534179	-0.534179	-0.534179	-0.534179	-0.534179	-0.534179	-0.534179	-0.534179	12.3768	-0.534179	-0.534179	-0.534179	-0.534179	-0.534179	-0.534179	-0.534179	-0.534179	-0.534179	-0.534179	-0.534179	-0.534179	-0.534179	-0.534179	-0.534179	-0.534179	-0.534179
-1.05062	-1.05062	-1.05062	-1.05062	-1.05062	-1.05062	-1.05062	-1.05062	-1.05062	-1.05062	-1.05062	-1.05062	-1.05062	-1.05062	11.8604	-1.05062	-1.05062	-1.05062	-1.05062	-1.05062	-1.05062	-1.05062	-1.05062	-1.05062	-1.05062	-1.05062	-1.05062	-1.05062	-1.05062	-1.05062	-1.05062	-1.05062	-1.05062	-1.05062	-1.05062	-1.05062	-1.05062	-1.05062	-1.05062	-1.05062	-1.05062	-1.05062	-1.05062	-1.05062	-1.05062	-1.05062	-1.05062	-1.05062	-1.05062	-1.05062
-0.534179	-0.534179	-0.534179	-0.534179	-0.534179	-0.534179	-0.534179	-0.534179	-0.534179	-0.534179	-0.534179	-0.534179	-0.534179	-0.534179	-0.534179	-0.534179	-0.534179	-0.534179	-0.534179	-0.534179	-0.534179	-0.534179	-0.534179	-0.534179	-0.534179	-0.534179	-0.534179	-0.534179	-0.534179	-0.534179	-0.534179	-0.534179	-0.534179	-0.534179	-0.534179	-0.534179	-0.534179	-0.534179	25.2878	-0.534179	25.2878	-0.534179	-0.534179	12.3768	-0.534179	-0.534179	-0.534179	12.3768	-0.534179	-0.534179
-2.0835	-2.0835	-2.0835	-2.0835	-2.0835	-2.0835	-2.0835	-2.0835	-2.0835	10.8275	10.8275	-2.0835	-2.0835	-2.0835	-2.0835	-2.0835	-2.0835	-2.0835	-2.0835	-2.0835	-2.0835	-2.0835	-2.0835	-2.0835	-2.0835	10.8275	-2.0835	-2.0835	-2.0835	-2.0835	-2.0835	-2.0835	-2.0835	-2.0835	-2.0835	-2.0835	-2.0835	-2.0835	-2.0835	-2.0835	10.8275	-2.0835	-2.0835	10.8275	-2.0835	-2.0835	-2.0835	-2.0835	-2.0835	-2.0835
-0.534179	-0.534179	-0.534179	-0.534179	-0.534179	-0.534179	-0.534179	-0.534179	-0.534179	-0.534179	-0.534179	-0.534179	-0.534179	-0.534179	-0.534179	-0.534179	-0.534179	-0.534179	-0.534179	-0.534179	-0.534179	-0.534179	-0.534179	-0.534179	-0.534179	-0.534179	-0.534179	-0.534179	-0.534179	-0.534179	-0.534179	-0.534179	-0.534179	-0.534179	-0.534179	-0.534179	-0.534179	-0.534179	-0.534179	-0.534179	-0.534179	-0.534179	12.3768	-0.534179	-0.534179	-0.534179	-0.534179	-0.534179	-0.534179	-0.534179
-0.534179	-0.534179	-0.534179	-0.534179	-0.534179	-0.534179	-0.534179	-0.534179	-0.534179	-0.534179	-0.534179	-0.534179	-0.534179	-0.534179	-0.534179	-0.534179	-0.534179	-0.534179	-0.534179	-0.534179	-0.534179	-0.534179	-0.534179	-0.534179	-0.534179	-0.534179	-0.534179	-0.534179	-0.534179	-0.534179	-0.534179	-0.534179	-0.534179	-0.534179	-0.534179	-0.534179	-0.534179	-0.534179	-0.534179	-0.534179	-0.534179	-0.534179	-0.534179	-0.534179	-0.534179	-0.534179	-0.534179	-0.534179	-0.534179	-0.534179
-0.534179	-0.534179	-0.534179	-0.534179	-0.534179	-0.534179	-0.534179	-0.534179	-0.534179	-0.534179	-0.534179	-0.534179	-0.534179	-0.534179	-0.534179	-0.534179	-0.534179	-0.534179	-0.534179	-0.534179	-0.534179	-0.534179	-0.534179	-0.534179	-0.534179	-0.534179	-0.534179	-0.534179	-0.534179	-0.534179	-0.534179	-0.534179	-0.534179	-0.534179	-0.534179	-0.534179	-0.534179	-0.534179	-0.534179	-0.534179	-0.534179	-0.534179	-0.534179	12.3768	-0.534179	12.3768	12.3768	-0.534179	-0.534179	-0.534179
-2.0835	-2.0835	-2.0835	-2.0835	-2.0835	-2.0835	10.8275	-2.0835	-2.0835	-2.0835	-2.0835	-2.0835	-2.0835	-2.0835	10.8275	10.8275	-2.0835	-2.0835	-2.0835	-2.0835	-2.0835	-2.0835	-2.0835	-2.0835	-2.0835	-2.0835	-2.0835	-2.0835	-2.0835	-2.0835	-2.0835	-2.0835	10.8275	-2.0835	-2.0835	-2.0835	-2.0835	-2.0835	-2.0835	10.8275	-2.0835	-2.0835	10.8275	-2.0835	-2.0835	10.8275	-2.0835	-2.0835	-2.0835	10.8275
-1.05062	-1.05062	-1.05062	-1.05062	-1.05062	-1.05062	-1.05062	-1.05062	-1.05062	-1.05062	-1.05062	-1.05062	11.8604	-1.05062	-1.05062	-1.05062	-1.05062	-1.05062	-1.05062	-1.05062	-1.05062	-1.05062	-1.05062	-1.05062	-1.05062	-1.05062	-1.05062	-1.05062	-1.05062	-1.05062	-1.05062	-1.05062	-1.05062	-1.05062	-1.05062	-1.05062	-1.05062	-1.05062	11.8604	-1.05062	-1.05062	-1.05062	-1.05062	-1.05062	-1.05062	-1.05062	-1.05062	-1.05062	-1.05062	-1.05062
-0.534179	-0.534179	-0.534179	-0.534179	-0.534179	-0.534179	-0.534179	-0.534179	-0.534179	-0.534179	-0.534179	-0.534179	-0.534179	-0.534179	-0.534179	-0.534179	-0.534179	-0.534179	-0.534179	-0.534179	-0.534179	-0.534179	-0.534179	-0.534179	-0.534179	-0.534179	-0.534179	-0.534179	-0.534179	-0.534179	-0.534179	-0.534179	-0.534179	-0.534179	-0.534179	-0.534179	-0.534179	-0.534179	-0.534179	-0.534179	25.2878	-0.534179	-0.534179	12.3768	-0.534179	-0.534179	-0.534179	-0.534179	-0.534179	-0.534179
-1.05062	-1.05062	-1.05062	-1.05062	-1.05062	-1.05062	-1.05062	-1.05062	-1.05062	-1.05062	-1.05062	-1.05062	-1.05062	-1.05062	-1.05062	-1.05062	-1.05062	-1.05062	-1.05062	-1.05062	-1.05062	-1.05062	-1.05062	-1.05062	-1.05062	-1.05062	11.8604	-1.05062	-1.05062	-1.05062	-1.05062	-1.05062	-1.05062	-1.05062	-1.05062	-1.05062	-1.05062	11.8604	-1.05062	-1.05062	-1.05062	11.8604	-1.05062	-1.05062	-1.05062	-1.05062	-1.05062	-1.05062	-1.05062	-1.05062
-1.05062	-1.05062	-1.05062	-1.05062	-1.05062	-1.05062	-1.05062	-1.05062	-1.05062	-1.05062	-1.05062	-1.05062	-1.05062	-1.05062	-1.05062	-1.05062	-1.05062	-1.05062	-1.05062	11.8604	-1.05062	-1.05062	-1.05062	-1.05062	-1.05062	-1.05062	-1.05062	-1.05062	-1.05062	-1.05062	-1.05062	-1.05062	-1.05062	-1.05062	-1.05062	-1.05062	-1.05062	-1.05062	-1.05062	-1.05062	-1.05062	-1.05062	-1.05062	-1.05062	-1.05062	-1.05062	-1.05062	-1.05062	-1.05062	-1.05062
-1.05062	-1.05062	11.8604	-1.05062	-1.05062	-1.05062	-1.05062	-1.05062	-1.05062	-1.05062	-1.05062	-1.05062	-1.05062	-1.05062	-1.05062	-1.05062	-1.05062	-1.05062	-1.05062	-1.05062	-1.05062	-1.05062	-1.05062	11.8604	-1.05062	-1.05062	-1.05062	-1.05062	-1.05062	-1.05062	-1.05062	-1.05062	-1.05062	-1.05062	-1.05062	-1.05062	-1.05062	-1.05062	-1.05062	-1.05062	-1.05062	-1.05062	-1.05062	-1.05062	-1.05062	-1.05062	-1.05062	-1.05062	-1.05062	-1.05062
-1.05062	-1.05062	-1.05062	-1.05062	-1.05062	-1.05062	-1.05062	-1.05062	-1.05062	-1.05062	-1.05062	-1.05062	-1.05062	-1.05062	-1.05062	-1.05062	-1.05062	-1.05062	-1.05062	-1.05062	-1.05062	-1.05062	-1.05062	11.8604	-1.05062	-1.05062	-1.05062	-1.05062	-1.05062	-1.05062	-1.05062	-1.05062	11.8604	-1.05062	-1.05062	-1.05062	-1.05062	-1.05062	-1.05062	-1.05062	-1.05062	-1.05062	-1.05062	-1.05062	11.8604	-1.05062	-1.05062	11.8604	-1.05062	-1.05062
-0.534179	-0.534179	-0.534179	-0.534179	-0.534179	-0.534179	-0.534179	-0.534179	-0.534179	-0.534179	-0.534179	-0.534179	-0.534179	-0.534179	-0.534179	-0.534179	-0.534179	-0.534179	-0.534179	-0.534179	-0.534179	-0.534179	-0.534179	-0.534179	-0.534179	-0.534179	-0.534179	-0.534179	-0.534179	-0.534179	-0.534179	-0.534179	-0.534179	-0.534179	-0.534179	-0.534179	-0.534179	-0.534179	12.3768	-0.534179	-0.534179	-0.534179	-0.534179	-0.534179	12.3768	-0.534179	-0.534179	-0.534179	-0.534179	-0.534179
-0.534179	-0.534179	-0.534179	-0.534179	-0.534179	-0.534179	-0.534179	-0.534179	-0.534179	-0.534179	-0.534179	-0.534179	-0.534179	-0.534179	-0.534179	-0.534179	-0.534179	-0.534179	-0.534179	-0.534179	-0.534179	-0.534179	-0.534179	-0.534179	-0.534179	-0.534179	-0.534179	-0.534179	-0.534179	-0.534179	-0.534179	-0.534179	-0.534179	-0.534179	-0.534179	-0.534179	12.3768	-0.534179	-0.534179	-0.534179	-0.534179	-0.534179	-0.534179	-0.534179	-0.534179	-0.534179	-0.534179	12.3768	-0.534179	-0.534179
-0.534179	-0.534179	-0.534179	-0.534179	-0.534179	-0.534179	-0.534179	-0.534179	-0.534179	-0.534179	-0.534179	-0.534179	-0.534179	-0.534179	-0.534179	-0.534179	-0.534179	-0.534179	-0.534179	-0.534179	-0.534179	-0.534179	-0.534179	-0.534179	-0.534179	-0.534179	-0.534179	-0.534179	-0.534179	-0.534179	-0.534179	-0.534179	-0.534179	-0.534179	-0.534179	-0.534179	-0.534179	-0.534179	-0.534179	-0.534179	-0.534179	-0.534179	-0.534179	-0.534179	-0.534179	-0.534179	-0.534179	-0.534179	-0.534179	-0.534179
11.8604	11.8604	-1.05062	-1.05062	-1.05062	-1.05062	-1.05062	-1.05062	-1.05062	-1.05062	-1.05062	-1.05062	-1.05062	-1.05062	-1.05062	11.8604	-1.05062	-1.05062	-1.05062	-1.05062	-1.05062	-1.05062	-1.05062	-1.05062	-1.05062	-1.05062	-1.05062	-1.05062	-1.05062	-1.05062	-1.05062	-1.05062	-1.05062	-1.05062	-1.05062	-1.05062	-1.05062	-1.05062	-1.05062	11.8604	-1.05062	-1.05062	-1.05062	-1.05062	-1.05062	-1.05062	11.8604	-1.05062	-1.05062	-1.05062
-2.0835	-2.0835	-2.0835	-2.0835	-2.0835	-2.0835	-2.0835	-2.0835	-2.0835	-2.0835	-2.0835	-2.0835	-2.0835	-2.0835	-2.0835	-2.0835	-2.0835	-2.0835	-2.0835	-2.0835	-2.0835	-2.0835	-2.0835	-2.0835	-2.0835	10.8275	-2.0835	10.8275	10.8275	-2.0835	-2.0835	-2.0835	-2.0835	-2.0835	-2.0835	-2.0835	-2.0835	-2.0835	-2.0835	-2.0835	-2.0835	-2.0835	10.8275	-2.0835	-2.0835	-2.0835	-2.0835	-2.0835	-2.0835	-2.0835
-0.534179	-0.534179	-0.534179	-0.534179	-0.534179	-0.534179	-0.534179	-0.534179	-0.534179	-0.534179	-0.534179	-0.534179	-0.534179	-0.534179	-0.534179	-0.534179	-0.534179	-0.534179	-0.534179	-0.534179	-0.534179	-0.534179	-0.534179	-0.534179	-0.534179	-0.534179	-0.534179	-0.534179	-0.534179	-0.534179	-0.534179	-0.534179	-0.534179	-0.534179	-0.534179	-0.534179	-0.534179	-0.534179	-0.534179	-0.534179	-0.534179	-0.534179	-0.534179	-0.534179	-0.534179	-0.534179	-0.534179	-0.534179	12.3768	-0.534179
-1.56706	-1.56706	-1.56706	-1.56706	-1.56706	-1.56706	-1.56706	-1.56706	-1.56706	-1.56706	-1.56706	11.3439	-1.56706	11.3439	-1.56706	-1.56706	-1.56706	-1.56706	-1.56706	-1.56706	-1.56706	-1.56706	-1.56706	-1.56706	-1.56706	-1.56706	-1.56706	-1.56706	-1.56706	-1.56706	-1.56706	-1.56706	-1.56706	-1.56706	-1.56706	-1.56706	-1.56706	-1.56706	-1.56706	-1.56706	-1.56706	-1.56706	-1.56706	-1.56706	-1.56706	-1.56706	-1.56706	-1.56706	-1.56706	-1.56706
-0.534179	-0.534179	-0.534179	-0.534179	-0.534179	-0.534179	-0.534179	-0.534179	-0.534179	-0.534179	-0.534179	-0.534179	-0.534179	-0.534179	-0.534179	-0.534179	-0.534179	-0.534179	-0.534179	-0.534179	-0.534179	-0.534179	-0.534179	-0.534179	-0.534179	-0.534179	-0.534179	-0.534179	-0.534179	-0.534179	-0.534179	-0.534179	-0.534179	-0.534179	-0.534179	-0.534179	-0.534179	-0.534179	-0.534179	-0.534179	-0.534179	-0.534179	-0.534179	-0.534179	-0.534179	-0.534179	-0.534179	-0.534179	-0.534179	-0.534179
-1.05062	-1.05062	-1.05062	-1.05062	-1.05062	-1.05062	-1.05062	-1.05062	-1.05062	11.8604	-1.05062	-1.05062	-1.05062	-1.05062	-1.05062	-1.05062	-1.05062	-1.05062	-1.05062	-1.05062	-1.05062	-1.05062	-1.05062	-1.05062	-1.05062	-1.05062	-1.05062	-1.05062	-1.05062	-1.05062	-1.05062	-1.05062	-1.05062	-1.05062	24.7713	-1.05062	-1.05062	-1.05062	-1.05062	-1.05062	11.8604	-1.05062	-1.05062	-1.05062	-1.05062	-1.05062	-1.05062	-1.05062	-1.05062	-1.05062
-1.05062	-1.05062	-1.05062	-1.05062	-1.05062	-1.05062	-1.05062	-1.05062	-1.05062	-1.05062	-1.05062	-1.05062	-1.05062	-1.05062	-1.05062	-1.05062	11.8604	-1.05062	-1.05062	-1.05062	-1.05062	-1.05062	-1.05062	-1.05062	-1.05062	-1.05062	-1.05062	-1.05062	-1.05062	-1.05062	-1.05062	-1.05062	-1.05062	-1.05062	-1.05062	-1.05062	-1.05062	-1.05062	-1.05062	-1.05062	-1.05062	11.8604	-1.05062	-1.05062	-1.05062	11.8604	-1.05062	-1.05062	-1.05062	-1.05062
-1.05062	-1.05062	-1.05062	-1.05062	-1.05062	-1.05062	-1.05062	-1.05062	-1.05062	-1.05062	-1.05062	-1.05062	-1.05062	-1.05062	-1.05062	-1.05062	-1.05062	-1.05062	-1.05062	-1.05062	-1.05062	11.8604	-1.05062	-1.05062	-1.05062	-1.05062	-1.05062	-1.05062	-1.05062	-1.05062	-1.05062	-1.05062	-1.05062	-1.05062	-1.05062	-1.05062	-1.05062	-1.05062	-1.05062	-1.05062	-1.05062	-1.05062	-1.05062	11.8604	-1.05062	-1.05062	-1.05062	-1.05062	-1.05062	-1.05062
-0.534179	-0.534179	-0.534179	-0.534179	-0.534179	-0.534179	-0.534179	-0.534179	-0.534179	-0.534179	-0.534179	-0.534179	-0.534179	-0.534179	-0.534179	-0.534179	-0.534179	-0.534179	-0.534179	-0.534179	-0.534179	-0.534179	-0.534179	-0.534179	-0.534179	-0.534179	-0.534179	-0.534179	-0.534179	-0.534179	-0.534179	-0.534179	-0.534179	-0.534179	-0.534179	-0.534179	-0.534179	-0.534179	12.3768	-0.534179	-0.534179	-0.534179	-0.534179	-0.534179	-0.534179	-0.534179	-0.534179	-0.534179	-0.534179	-0.534179
-1.05062	-1.05062	-1.05062	-1.05062	-1.05062	-1.05062	-1.05062	-1.05062	-1.05062	11.8604	-1.05062	-1.05062	-1.05062	-1.05062	-1.05062	-1.05062	-1.05062	-1.05062	-1.05062	-1.05062	-1.05062	-1.05062	-1.05062	-1.05062	-1.05062	-1.05062	-1.05062	-1.05062	-1.05062	-1.05062	-1.05062	-1.05062	-1.05062	-1.05062	-1.05062	-1.05062	-1.05062	-1.05062	-1.05062	-1.05062	-1.05062	-1.05062	-1.05062	-1.05062	-1.05062	-1.05062	-1.05062	-1.05062	-1.05062	-1.05062
-1.56706	-1.56706	-1.56706	-1.56706	-1.56706	-1.56706	-1.56706	-1.56706	-1.56706	-1.56706	-1.56706	-1.56706	-1.56706	-1.56706	-1.56706	-1.56706	-1.56706	-1.56706	-1.56706	-1.56706	-1.56706	-1.56706	-1.56706	-1.56706	-1.56706	-1.56706	11.3439	11.3439	-1.56706	-1.56706	-1.56706	-1.56706	-1.56706	-1.56706	-1.56706	-1.56706	-1.56706	-1.56706	-1.56706	11.3439	-1.56706	-1.56706	-1.56706	-1.56706	-1.56706	-1.56706	11.3439	-1.56706	-1.56706	-1.56706
-0.534179	-0.534179	-0.534179	-0.534179	-0.534179	-0.534179	-0.534179	-0.534179	-0.534179	-0.534179	-0.534179	-0.534179	-0.534179	-0.534179	-0.534179	-0.534179	-0.534179	-0.534179	-0.534179	-0.534179	-0.534179	-0.534179	-0.534179	-0.534179	-0.534179	-0.534179	-0.534179	-0.534179	-0.534179	-0.534179	-0.534179	-0.534179	-0.534179	-0.534179	-0.534179	-0.534179	-0.534179	-0.534179	-0.534179	-0.534179	12.3768	-0.534179	-0.534179	-0.534179	-0.534179	-0.534179	-0.534179	-0.534179	-0.534179	-0.534179
-0.534179	-0.534179	-0.534179	-0.534179	-0.534179	-0.534179	-0.534179	-0.534179	-0.534179	-0.534179	-0.534179	-0.534179	-0.534179	-0.534179	-0.534179	-0.534179	-0.534179	-0.534179	-0.534179	-0.534179	-0.534179	-0.534179	-0.534179	-0.534179	-0.534179	-0.534179	-0.534179	-0.534179	-0.534179	-0.534179	-0.534179	-0.534179	-0.534179	-0.534179	12.3768	-0.534179	12.3768	12.3768	-0.534179	-0.534179	-0.534179	-0.534179	-0.534179	-0.534179	-0.534179	-0.534179	-0.534179	-0.534179	-0.534179	-0.534179
-0.534179	-0.534179	-0.534179	-0.534179	-0.534179	-0.534179	-0.534179	-0.534179	-0.534179	-0.534179	-0.534179	-0.534179	-0.534179	-0.534179	-0.534179	-0.534179	-0.534179	-0.534179	-0.534179	-0.534179	-0.534179	-0.534179	-0.534179	-0.534179	-0.534179	-0.534179	-0.534179	-0.534179	-0.534179	-0.534179	-0.534179	-0.534179	-0.534179	-0.534179	-0.534179	-0.534179	-0.534179	-0.534179	-0.534179	-0.534179	-0.534179	-0.534179	12.3768	-0.534179	-0.534179	-0.534179	-0.534179	-0.534179	-0.534179	-0.534179
-0.534179	-0.534179	-0.534179	-0.534179	-0.534179	-0.534179	-0.534179	-0.534179	-0.534179	-0.534179	-0.534179	-0.534179	-0.534179	-0.534179	-0.534179	-0.534179	-0.534179	-0.534179	-0.534179	-0.534179	-0.534179	-0.534179	-0.534179	-0.534179	-0.534179	-0.534179	-0.534179	-0.534179	-0.534179	-0.534179	-0.534179	-0.534179	12.3768	-0.534179	-0.534179	-0.534179	-0.534179	-0.534179	-0.534179	-0.534179	-0.534179	-0.534179	-0.534179	-0.534179	-0.534179	-0.534179	-0.534179	-0.534179	-0.534179	-0.534179
11.3439	-1.56706	-1.56706	-1.56706	-1.56706	-1.56706	-1.56706	-1.56706	-1.56706	-1.56706	-1.56706	-1.56706	-1.56706	-1.56706	-1.56706	-1.56706	-1.56706	-1.56706	-1.56706	-1.56706	-1.56706	-1.56706	-1.56706	-1.56706	-1.56706	-1.56706	-1.56706	-1.56706	11.3439	11.3439	-1.56706	-1.56706	-1.56706	-1.56706	-1.56706	-1.56706	-1.56706	-1.56706	-1.56706	-1.56706	-1.56706	-1.56706	-1.56706	-1.56706	-1.56706	-1.56706	-1.56706	-1.56706	-1.56706	-1.56706
-2.0835	-2.0835	-2.0835	-2.0835	-2.0835	-2.0835	-2.0835	-2.0835	-2.0835	-2.0835	-2.0835	-2.0835	23.7385	-2.0835	-2.0835	-2.0835	-2.0835	10.8275	-2.0835	-2.0835	-2.0835	-2.0835	-2.0835	-2.0835	-2.0835	-2.0835	-2.0835	-2.0835	-2.0835	-2.0835	-2.0835	-2.0835	-2.0835	-2.0835	-2.0835	10.8275	-2.0835	-2.0835	10.8275	10.8275	-2.0835	10.8275	-2.0835	-2.0835	-2.0835	-2.0835	-2.0835	-2.0835	-2.0835	-2.0835
-1.16257	-1.16257	-1.16257	-1.16257	-1.16257	-1.16257	-1.16257	-1.16257	-1.16257	-1.16257	-1.16257	-1.16257	-1.16257	-1.16257	-1.16257	-1.16257	-1.16257	-1.16257	-1.16257	-1.16257	-1.16257	-1.16257	-1.16257	-1.16257	-1.16257	20.0882	-1.16257	-1.16257	-1.16257	-1.16257	-1.16257	-1.16257	-1.16257	-1.16257	-1.16257	-1.16257	-1.16257	-1.16257	-1.16257	-1.16257	-1.16257	-1.16257	-1.16257	-1.16257	-1.16257	-1.16257	-1.16257	-1.16257	-1.16257	-1.16257
-1.16257	-1.16257	-1.16257	-1.16257	-1.16257	-1.16257	-1.16257	-1.16257	-1.16257	-1.16257	-1.16257	-1.16257	-1.16257	-1.16257	-1.16257	-1.16257	-1.16257	-1.16257	-1.16257	-1.16257	-1.16257	-1.16257	-1.16257	-1.16257	-1.16257	20.0882	-1.16257	-1.16257	-1.16257	-1.16257	-1.16257	-1.16257	-1.16257	-1.16257	-1.16257	-1.16257	-1.16257	-1.16257	20.0882	-1.16257	20.0882	-1.16257	-1.16257	-1.16257	-1.16257	-1.16257	-1.16257	-1.16257	-1.16257	-1.16257
-1.16257	-1.16257	-1.16257	-1.16257	-1.16257	-1.16257	-1.16257	-1.16257	-1.16257	-1.16257	-1.16257	-1.16257	-1.16257	-1.16257	-1.16257	-1.16257	-1.16257	-1.16257	-1.16257	-1.16257	-1.16257	-1.16257	-1.16257	-1.16257	-1.16257	20.0882	-1.16257	-1.16257	-1.16257	-1.16257	-1.16257	-1.16257	-1.16257	-1.16257	-1.16257	-1.16257	-1.16257	-1.16257	-1.16257	20.0882	-1.16257	-1.16257	-1.16257	-1.16257	-1.16257	-1.16257	-1.16257	-1.16257	-1.16257	-1.16257
-0.312542	-0.312542	20.9382	-0.312542	-0.312542	-0.312542	-0.312542	-0.312542	-0.312542	-0.312542	-0.312542	-0.312542	-0.312542	-0.312542	-0.312542	-0.312542	-0.312542	-0.312542	-0.312542	-0.312542	-0.312542	-0.312542	-0.312542	-0.312542	-0.312542	-0.312542	-0.312542	-0.312542	-0.312542	-0.312542	-0.312542	-0.312542	-0.312542	-0.312542	-0.312542	-0.312542	-0.312542	-0.312542	20.9382	-0.312542	-0.312542	-0.312542	-0.312542	-0.312542	-0.312542	-0.312542	-0.312542	-0.312542	-0.312542	-0.312542
-0.312542	-0.312542	-0.312542	-0.312542	-0.312542	-0.312542	-0.312542	-0.312542	-0.312542	-0.312542	-0.312542	-0.312542	-0.312542	-0.312542	-0.312542	-0.312542	-0.312542	-0.312542	-0.312542	-0.312542	-0.312542	-0.312542	-0.312542	-0.312542	-0.312542	-0.312542	-0.312542	-0.312542	-0.312542	-0.312542	-0.312542	-0.312542	-0.312542	-0.312542	-0.312542	-0.312542	-0.312542	-0.312542	-0.312542	20.9382	-0.312542	-0.312542	-0.312542	-0.312542	-0.312542	-0.312542	-0.312542	-0.312542	-0.312542	-0.312542
-0.312542	-0.312542	-0.312542	-0.312542	-0.312542	-0.312542	-0.312542	-0.312542	-0.312542	-0.312542	-0.312542	-0.312542	-0.312542	-0.312542	-0.312542	-0.312542	-0.312542	-0.312542	-0.312542	-0.312542	-0.312542	-0.312542	-0.312542	-0.312542	-0.312542	-0.312542	-0.312542	-0.312542	-0.312542	-0.312542	-0.312542	-0.312542	-0.312542	-0.312542	-0.312542	-0.312542	-0.312542	-0.312542	-0.312542	-0.312542	-0.312542	-0.312542	-0.312542	-0.312542	-0.312542	-0.312542	-0.312542	-0.312542	-0.312542	-0.312542
-0.312542	-0.312542	-0.312542	-0.312542	-0.312542	-0.312542	-0.312542	-0.312542	-0.312542	-0.312542	-0.312542	-0.312542	-0.312542	-0.312542	-0.312542	-0.312542	-0.312542	-0.312542	-0.312542	-0.312542	-0.312542	-0.312542	-0.312542	-0.312542	-0.312542	-0.312542	-0.312542	-0.312542	-0.312542	-0.312542	-0.312542	-0.312542	-0.312542	-0.312542	-0.312542	20.9382	-0.312542	-0.312542	-0.312542	20.9382	-0.312542	-0.312542	-0.312542	-0.312542	-0.312542	-0.312542	-0.312542	-0.312542	-0.312542	-0.312542
-1.16257	-1.16257	-1.16257	-1.16257	-1.16257	-1.16257	-1.16257	-1.16257	-1.16257	-1.16257	-1.16257	-1.16257	-1.16257	20.0882	-1.16257	-1.16257	-1.16257	-1.16257	-1.16257	-1.16257	-1.16257	-1.16257	-1.16257	-1.16257	-1.16257	-1.16257	-1.16257	-1.16257	-1.16257	-1.16257	-1.16257	-1.16257	-1.16257	-1.16257	-1.16257	-1.16257	-1.16257	-1.16257	-1.16257	-1.16257	-1.16257	-1.16257	-1.16257	-1.16257	-1.16257	-1.16257	-1.16257	-1.16257	-1.16257	-1.16257
-0.312542	-0.312542	-0.312542	-0.312542	-0.312542	-0.312542	-0.312542	-0.312542	-0.312542	-0.312542	-0.312542	-0.312542	-0.312542	-0.312542	-0.312542	-0.312542	-0.312542	-0.312542	-0.312542	-0.312542	-0.312542	-0.312542	-0.312542	-0.312542	-0.312542	-0.312542	-0.312542	-0.312542	-0.312542	-0.312542	-0.312542	-0.312542	-0.312542	-0.312542	-0.312542	-0.312542	-0.312542	-0.312542	20.9382	-0.312542	-0.312542	-0.312542	-0.312542	-0.312542	-0.312542	-0.312542	-0.312542	-0.312542	-0.312542	-0.312542
-0.312542	-0.312542	-0.312542	-0.312542	-0.312542	-0.312542	-0.312542	-0.312542	-0.312542	-0.312542	-0.312542	-0.312542	-0.312542	-0.312542	-0.312542	-0.312542	-0.312542	-0.312542	-0.312542	-0.312542	-0.312542	-0.312542	-0.312542	-0.312542	-0.312542	-0.312542	-0.312542	-0.312542	-0.312542	-0.312542	-0.312542	-0.312542	-0.312542	-0.312542	-0.312542	-0.312542	-0.312542	20.9382	-0.312542	-0.312542	-0.312542	-0.312542	-0.312542	20.9382	-0.312542	-0.312542	-0.312542	-0.312542	-0.312542	-0.312542
-0.312542	-0.312542	-0.312542	20.9382	-0.312542	-0.312542	-0.312542	-0.312542	-0.312542	-0.312542	-0.312542	-0.312542	-0.312542	-0.312542	-0.312542	-0.312542	-0.312542	-0.312542	-0.312542	-0.312542	-0.312542	-0.312542	-0.312542	-0.312542	-0.312542	-0.312542	-0.312542	-0.312542	-0.312542	-0.312542	-0.312542	-0.312542	-0.312542	-0.312542	-0.312542	-0.312542	-0.312542	-0.312542	20.9382	-0.312542	-0.312542	-0.312542	-0.312542	-0.312542	-0.312542	-0.312542	-0.312542	-0.312542	-0.312542	-0.312542
-1.16257	-1.16257	-1.16257	-1.16257	-1.16257	-1.16257	-1.16257	-1.16257	-1.16257	-1.16257	-1.16257	-1.16257	-1.16257	-1.16257	-1.16257	-1.16257	-1.16257	-1.16257	-1.16257	-1.16257	-1.16257	-1.16257	-1.16257	-1.16257	-1.16257	-1.16257	-1.16257	-1.16257	20.0882	-1.16257	-1.16257	-1.16257	-1.16257	-1.16257	-1.16257	-1.16257	-1.16257	20.0882	-1.16257	-1.16257	-1.16257	-1.16257	-1.16257	-1.16257	-1.16257	-1.16257	-1.16257	-1.16257	-1.16257	-1.16257
-0.312542	-0.312542	-0.312542	-0.312542	-0.312542	-0.312542	-0.312542	-0.312542	-0.312542	-0.312542	-0.312542	-0.312542	-0.312542	-0.312542	-0.312542	-0.312542	-0.312542	-0.312542	-0.312542	-0.312542	-0.312542	-0.312542	-0.312542	-0.312542	-0.312542	-0.312542	-0.312542	-0.312542	-0.312542	-0.312542	-0.312542	-0.312542	-0.312542	-0.312542	-0.312542	-0.312542	-0.312542	-0.312542	-0.312542	20.9382	-0.312542	-0.312542	-0.312542	-0.312542	-0.312542	-0.312542	-0.312542	-0.312542	-0.312542	-0.312542
-0.312542	-0.312542	-0.312542	-0.312542	-0.312542	-0.312542	-0.312542	-0.312542	-0.312542	-0.312542	-0.312542	-0.312542	-0.312542	-0.312542	-0.312542	-0.312542	-0.312542	-0.312542	-0.312542	-0.312542	-0.312542	-0.312542	-0.312542	-0.312542	-0.312542	-0.312542	-0.312542	-0.312542	-0.312542	-0.312542	-0.312542	-0.312542	20.9382	-0.312542	-0.312542	-0.312542	-0.312542	-0.312542	-0.312542	20.9382	-0.312542	-0.312542	-0.312542	-0.312542	-0.312542	20.9382	-0.312542	-0.312542	-0.312542	-0.312542
-1.16257	-1.16257	-1.16257	-1.16257	-1.16257	-1.16257	-1.16257	-1.16257	20.0882	-1.16257	-1.16257	-1.16257	-1.16257	-1.16257	-1.16257	-1.16257	-1.16257	-1.16257	-1.16257	-1.16257	-1.16257	-1.16257	-1.16257	-1.16257	-1.16257	-1.16257	-1.16257	-1.16257	-1.16257	-1.16257	-1.16257	-1.16257	-1.16257	-1.16257	-1.16257	-1.16257	-1.16257	-1.16257	-1.16257	20.0882	-1.16257	-1.16257	-1.16257	-1.16257	-1.16257	-1.16257	-1.16257	-1.16257	-1.16257	-1.16257
-0.312542	-0.312542	-0.312542	-0.312542	-0.312542	-0.312542	-0.312542	-0.312542	-0.312542	-0.312542	-0.312542	-0.312542	-0.312542	-0.312542	-0.312542	-0.312542	-0.312542	-0.312542	-0.312542	-0.312542	-0.312542	-0.312542	-0.312542	-0.312542	-0.312542	-0.312542	-0.312542	-0.312542	-0.312542	-0.312542	-0.312542	-0.312542	-0.312542	-0.312542	-0.312542	-0.312542	-0.312542	-0.312542	20.9382	-0.312542	-0.312542	-0.312542	-0.312542	-0.312542	-0.312542	-0.312542	-0.312542	-0.312542	-0.312542	-0.312542
-0.312542	-0.312542	-0.312542	-0.312542	-0.312542	-0.312542	-0.312542	-0.312542	-0.312542	-0.312542	-0.312542	-0.312542	-0.312542	-0.312542	-0.312542	-0.312542	-0.312542	-0.312542	-0.312542	-0.312542	-0.312542	-0.312542	-0.312542	-0.312542	-0.312542	-0.312542	-0.312542	-0.312542	-0.312542	-0.312542	-0.312542	-0.312542	-0.312542	-0.312542	-0.312542	-0.312542	-0.312542	-0.312542	-0.312542	-0.312542	-0.312542	-0.312542	-0.312542	-0.312542	-0.312542	-0.312542	-0.312542	-0.312542	-0.312542	-0.312542
-0.312542	-0.312542	-0.312542	-0.312542	-0.312542	-0.312542	-0.312542	-0.312542	-0.312542	-0.312542	-0.312542	-0.312542	-0.312542	-0.312542	-0.312542	-0.312542	-0.312542	-0.312542	-0.312542	-0.312542	-0.312542	-0.312542	-0.312542	-0.312542	-0.312542	-0.312542	-0.312542	-0.312542	-0.312542	-0.312542	-0.312542	-0.312542	-0.312542	-0.312542	-0.312542	-0.312542	-0.312542	-0.312542	-0.312542	20.9382	-0.312542	-0.312542	-0.312542	-0.312542	-0.312542	-0.312542	-0.312542	-0.312542	-0.312542	-0.312542
-1.16257	-1.16257	-1.16257	-1.16257	-1.16257	-1.16257	-1.16257	-1.16257	-1.16257	-1.16257	-1.16257	20.0882	-1.16257	-1.16257	-1.16257	-1.16257	-1.16257	-1.16257	-1.16257	-1.16257	-1.16257	-1.16257	-1.16257	-1.16257	-1.16257	-1.16257	-1.16257	-1.16257	-1.16257	-1.16257	-1.16257	-1.16257	-1.16257	-1.16257	-1.16257	-1.16257	-1.16257	-1.16257	-1.16257	20.0882	-1.16257	-1.16257	-1.16257	-1.16257	-1.16257	-1.16257	-1.16257	-1.16257	-1.16257	-1.16257
-0.312542	-0.312542	-0.312542	-0.312542	-0.312542	-0.312542	-0.312542	-0.312542	-0.312542	-0.312542	-0.312542	-0.312542	-0.312542	-0.312542	-0.312542	-0.312542	-0.312542	-0.312542	-0.312542	-0.312542	-0.312542	-0.312542	-0.312542	-0.312542	-0.312542	-0.312542	-0.312542	-0.312542	-0.312542	-0.312542	-0.312542	-0.312542	-0.312542	-0.312542	-0.312542	-0.312542	-0.312542	-0.312542	-0.312542	20.9382	-0.312542	-0.312542	-0.312542	-0.312542	-0.312542	-0.312542	-0.312542	-0.312542	-0.312542	-0.312542
-0.312542	-0.312542	-0.312542	-0.312542	-0.312542	-0.312542	-0.312542	-0.312542	-0.312542	-0.312542	-0.312542	-0.312542	-0.312542	-0.312542	-0.312542	-0.312542	-0.312542	-0.312542	-0.312542	-0.312542	-0.312542	-0.312542	-0.312542	-0.312542	-0.312542	-0.312542	-0.312542	-0.312542	-0.312542	-0.312542	-0.312542	-0.312542	-0.312542	-0.312542	-0.312542	-0.312542	-0.312542	-0.312542	-0.312542	-0.312542	-0.312542	-0.312542	-0.312542	-0.312542	-0.312542	-0.312542	-0.312542	-0.312542	20.9382	-0.312542
-2.86263	-2.86263	-2.86263	-2.86263	-2.86263	-2.86263	-2.86263	-2.86263	-2.86263	18.3881	-2.86263	-2.86263	-2.86263	-2.86263	-2.86263	-2.86263	-2.86263	-2.86263	-2.86263	-2.86263	-2.86263	-2.86263	-2.86263	-2.86263	-2.86263	-2.86263	-2.86263	18.3881	-2.86263	18.3881	-2.86263	-2.86263	-2.86263	-2.86263	-2.86263	-2.86263	-2.86263	-2.86263	-2.86263	-2.86263	-2.86263	-2.86263	-2.86263	-2.86263	-2.86263	-2.86263	-2.86263	-2.86263	-2.86263	-2.86263
-0.312542	-0.312542	-0.312542	-0.312542	-0.312542	-0.312542	-0.312542	-0.312542	-0.312542	-0.312542	-0.312542	-0.312542	-0.312542	-0.312542	-0.312542	-0.312542	-0.312542	-0.312542	-0.312542	-0.312542	-0.312542	-0.312542	-0.312542	-0.312542	-0.312542	-0.312542	-0.312542	-0.312542	-0.312542	-0.312542	-0.312542	-0.312542	-0.312542	-0.312542	-0.312542	-0.312542	-0.312542	-0.312542	20.9382	20.9382	-0.312542	-0.312542	-0.312542	-0.312542	-0.312542	-0.312542	-0.312542	-0.312542	-0.312542	-0.312542
-0.312542	-0.312542	-0.312542	-0.312542	-0.312542	-0.312542	-0.312542	-0.312542	-0.312542	-0.312542	-0.312542	-0.312542	-0.312542	-0.312542	-0.312542	-0.312542	-0.312542	-0.312542	-0.312542	-0.312542	-0.312542	-0.312542	-0.312542	-0.312542	-0.312542	-0.312542	-0.312542	-0.312542	-0.312542	-0.312542	-0.312542	-0.312542	-0.312542	-0.312542	-0.312542	-0.312542	-0.312542	-0.312542	-0.312542	-0.312542	-0.312542	-0.312542	-0.312542	-0.312542	-0.312542	-0.312542	-0.312542	-0.312542	-0.312542	-0.312542
-0.312542	-0.312542	-0.312542	-0.312542	-0.312542	-0.312542	-0.312542	-0.312542	-0.312542	-0.312542	-0.312542	-0.312542	-0.312542	-0.312542	-0.312542	-0.312542	-0.312542	-0.312542	-0.312542	-0.312542	-0.312542	-0.312542	-0.312542	-0.312542	-0.312542	-0.312542	-0.312542	-0.312542	-0.312542	-0.312542	-0.312542	-0.312542	-0.312542	-0.312542	-0.312542	-0.312542	-0.312542	-0.312542	-0.312542	-0.312542	-0.312542	-0.312542	-0.312542	-0.312542	-0.312542	-0.312542	-0.312542	-0.312542	-0.312542	-0.312542
-0.312542	-0.312542	-0.312542	-0.312542	-0.312542	-0.312542	-0.312542	-0.312542	-0.312542	-0.312542	-0.312542	-0.312542	-0.312542	-0.312542	-0.312542	-0.312542	-0.312542	-0.312542	-0.312542	-0.312542	-0.312542	-0.312542	-0.312542	-0.312542	-0.312542	-0.312542	-0.312542	-0.312542	-0.312542	-0.312542	-0.312542	-0.312542	-0.312542	-0.312542	-0.312542	-0.312542	-0.312542	-0.312542	-0.312542	-0.312542	-0.312542	-0.312542	-0.312542	-0.312542	-0.312542	-0.312542	-0.312542	-0.312542	-0.312542	-0.312542
-1.16257	-1.16257	-1.16257	-1.16257	-1.16257	-1.16257	-1.16257	-1.16257	-1.16257	-1.16257	-1.16257	-1.16257	-1.16257	-1.16257	-1.16257	-1.16257	-1.16257	-1.16257	-1.16257	-1.16257	-1.16257	-1.16257	-1.16257	20.0882	-1.16257	-1.16257	-1.16257	-1.16257	-1.16257	-1.16257	-1.16257	-1.16257	-1.16257	-1.16257	-1.16257	-1.16257	-1.16257	-1.16257	-1.16257	-1.16257	-1.16257	-1.16257	-1.16257	-1.16257	-1.16257	-1.16257	-1.16257	-1.16257	-1.16257	-1.16257
-0.312542	-0.312542	-0.312542	-0.312542	-0.312542	-0.312542	-0.312542	-0.312542	-0.312542	-0.312542	-0.312542	-0.312542	-0.312542	-0.312542	-0.312542	-0.312542	-0.312542	-0.312542	-0.312542	-0.312542	-0.312542	-0.312542	-0.312542	-0.312542	-0.312542	-0.312542	-0.312542	-0.312542	-0.312542	-0.312542	-0.312542	-0.312542	-0.312542	-0.312542	-0.312542	-0.312542	-0.312542	-0.312542	-0.312542	-0.312542	-0.312542	-0.312542	-0.312542	-0.312542	-0.312542	-0.312542	-0.312542	-0.312542	-0.312542	-0.312542
-0.312542	-0.312542	-0.312542	-0.312542	-0.312542	-0.312542	-0.312542	-0.312542	-0.312542	-0.312542	-0.312542	-0.312542	-0.312542	-0.312542	-0.312542	-0.312542	-0.312542	-0.312542	-0.312542	-0.312542	-0.312542	-0.312542	-0.312542	-0.312542	-0.312542	-0.312542	-0.312542	-0.312542	-0.312542	-0.312542	-0.312542	-0.312542	-0.312542	-0.312542	-0.312542	-0.312542	-0.312542	-0.312542	-0.312542	20.9382	-0.312542	-0.312542	-0.312542	-0.312542	-0.312542	-0.312542	-0.312542	-0.312542	-0.312542	-0.312542
-0.312542	-0.312542	-0.312542	-0.312542	-0.312542	-0.312542	-0.312542	-0.312542	-0.312542	-0.312542	-0.312542	-0.312542	-0.312542	-0.312542	-0.312542	-0.312542	-0.312542	-0.312542	-0.312542	-0.312542	-0.312542	-0.312542	-0.312542	-0.312542	-0.312542	-0.312542	-0.312542	-0.312542	-0.312542	-0.312542	-0.312542	-0.312542	-0.312542	-0.312542	-0.312542	-0.312542	-0.312542	-0.312542	20.9382	-0.312542	-0.312542	-0.312542	-0.312542	-0.312542	-0.312542	-0.312542	-0.312542	-0.312542	-0.312542	-0.312542
-0.312542	-0.312542	-0.312542	-0.312542	-0.312542	-0.312542	-0.312542	-0.312542	-0.312542	-0.312542	-0.312542	-0.312542	-0.312542	-0.312542	-0.312542	-0.312542	-0.312542	-0.312542	-0.312542	-0.312542	-0.312542	-0.312542	-0.312542	-0.312542	-0.312542	-0.312542	-0.312542	-0.312542	-0.312542	-0.312542	-0.312542	-0.312542	-0.312542	-0.312542	-0.312542	-0.312542	-0.312542	-0.312542	20.9382	-0.312542	20.9382	-0.312542	-0.312542	-0.312542	-0.312542	-0.312542	-0.312542	-0.312542	-0.312542	-0.312542
-1.16257	-1.16257	-1.16257	-1.16257	-1.16257	-1.16257	-1.16257	-1.16257	-1.16257	-1.16257	-1.16257	-1.16257	-1.16257	-1.16257	-1.16257	-1.16257	-1.16257	-1.16257	-1.16257	-1.16257	-1.16257	-1.16257	-1.16257	-1.16257	-1.16257	20.0882	-1.16257	-1.16257	-1.16257	-1.16257	-1.16257	-1.16257	-1.16257	-1.16257	-1.16257	-1.16257	20.0882	-1.16257	-1.16257	-1.16257	-1.16257	-1.16257	-1.16257	-1.16257	-1.16257	-1.16257	-1.16257	-1.16257	-1.16257	-1.16257
-1.16257	-1.16257	-1.16257	-1.16257	-1.16257	-1.16257	-1.16257	-1.16257	-1.16257	-1.16257	-1.16257	-1.16257	-1.16257	-1.16257	-1.16257	-1.16257	-1.16257	-1.16257	-1.16257	20.0882	-1.16257	-1.16257	-1.16257	-1.16257	-1.16257	-1.16257	-1.16257	-1.16257	-1.16257	-1.16257	-1.16257	-1.16257	-1.16257	-1.16257	-1.16257	-1.16257	-1.16257	-1.16257	-1.16257	-1.16257	-1.16257	-1.16257	-1.16257	-1.16257	-1.16257	-1.16257	-1.16257	-1.16257	-1.16257	-1.16257
-0.312542	-0.312542	-0.312542	-0.312542	-0.312542	-0.312542	-0.312542	-0.312542	-0.312542	-0.312542	-0.312542	-0.312542	-0.312542	-0.312542	-0.312542	-0.312542	-0.312542	-0.312542	-0.312542	-0.312542	-0.312542	-0.312542	-0.312542	-0.312542	-0.312542	-0.312542	-0.312542	-0.312542	-0.312542	-0.312542	-0.312542	-0.312542	-0.312542	-0.312542	-0.312542	-0.312542	-0.312542	-0.312542	-0.312542	-0.312542	20.9382	-0.312542	-0.312542	-0.312542	-0.312542	-0.312542	-0.312542	-0.312542	-0.312542	-0.312542
-0.312542	-0.312542	-0.312542	-0.312542	-0.312542	-0.312542	-0.312542	-0.312542	-0.312542	-0.312542	-0.312542	-0.312542	-0.312542	-0.312542	-0.312542	-0.312542	-0.312542	-0.312542	-0.312542	-0.312542	-0.312542	-0.312542	-0.312542	-0.312542	-0.312542	-0.312542	-0.312542	-0.312542	-0.312542	-0.312542	-0.312542	-0.312542	-0.312542	-0.312542	-0.312542	-0.312542	-0.312542	-0.312542	-0.312542	20.9382	-0.312542	-0.312542	-0.312542	-0.312542	-0.312542	-0.312542	-0.312542	-0.312542	-0.312542	-0.312542
-0.312542	-0.312542	-0.312542	-0.312542	-0.312542	-0.312542	-0.312542	-0.312542	-0.312542	-0.312542	-0.312542	-0.312542	-0.312542	-0.312542	-0.312542	-0.312542	-0.312542	-0.312542	-0.312542	-0.312542	-0.312542	-0.312542	-0.312542	-0.312542	-0.312542	-0.312542	-0.312542	-0.312542	-0.312542	-0.312542	-0.312542	-0.312542	-0.312542	-0.312542	-0.312542	-0.312542	-0.312542	-0.312542	-0.312542	-0.312542	-0.312542	-0.312542	-0.312542	-0.312542	-0.312542	-0.312542	-0.312542	-0.312542	-0.312542	-0.312542
-1.16257	-1.16257	-1.16257	-1.16257	-1.16257	-1.16257	-1.16257	-1.16257	-1.16257	-1.16257	-1.16257	-1.16257	-1.16257	-1.16257	-1.16257	-1.16257	-1.16257	20.0882	-1.16257	-1.16257	-1.16257	-1.16257	-1.16257	-1.16257	-1.16257	-1.16257	-1.16257	-1.16257	-1.16257	-1.16257	-1.16257	-1.16257	-1.16257	-1.16257	-1.16257	-1.16257	-1.16257	-1.16257	20.0882	-1.16257	20.0882	-1.16257	-1.16257	-1.16257	-1.16257	-1.16257	-1.16257	-1.16257	-1.16257	-1.16257
-0.312542	-0.312542	-0.312542	-0.312542	-0.312542	-0.312542	-0.312542	-0.312542	-0.312542	-0.312542	-0.312542	-0.312542	-0.312542	-0.312542	-0.312542	-0.312542	-0.312542	-0.312542	-0.312542	-0.312542	-0.312542	-0.312542	-0.312542	-0.312542	-0.312542	-0.312542	-0.312542	-0.312542	-0.312542	-0.312542	-0.312542	-0.312542	-0.312542	-0.312542	-0.312542	-0.312542	-0.312542	-0.312542	-0.312542	-0.312542	-0.312542	-0.312542	-0.312542	-0.312542	-0.312542	-0.312542	-0.312542	-0.312542	-0.312542	-0.312542
-0.312542	-0.312542	-0.312542	-0.312542	-0.312542	-0.312542	-0.312542	-0.312542	-0.312542	-0.312542	-0.312542	-0.312542	-0.312542	-0.312542	-0.312542	-0.312542	-0.312542	-0.312542	-0.312542	-0.312542	-0.312542	-0.312542	-0.312542	-0.312542	-0.312542	-0.312542	-0.312542	-0.312542	-0.312542	-0.312542	-0.312542	-0.312542	-0.312542	-0.312542	-0.312542	-0.312542	-0.312542	-0.312542	-0.312542	-0.312542	-0.312542	20.9382	-0.312542	-0.312542	-0.312542	-0.312542	-0.312542	-0.312542	-0.312542	20.9382
-0.312542	-0.312542	-0.312542	-0.312542	-0.312542	-0.312542	-0.312542	-0.312542	-0.312542	-0.312542	-0.312542	-0.312542	-0.312542	-0.312542	-0.312542	-0.312542	-0.312542	-0.312542	-0.312542	-0.312542	-0.312542	-0.312542	-0.312542	-0.312542	-0.312542	-0.312542	-0.312542	-0.312542	-0.312542	-0.312542	-0.312542	-0.312542	-0.312542	-0.312542	-0.312542	-0.312542	-0.312542	-0.312542	-0.312542	-0.312542	-0.312542	-0.312542	-0.312542	-0.312542	-0.312542	-0.312542	-0.312542	-0.312542	-0.312542	-0.312542
-1.16257	-1.16257	-1.16257	-1.16257	-1.16257	-1.16257	-1.16257	-1.16257	-1.16257	-1.16257	-1.16257	-1.16257	20.0882	-1.16257	-1.16257	-1.16257	-1.16257	-1.16257	-1.16257	-1.16257	-1.16257	-1.16257	-1.16257	-1.16257	-1.16257	-1.16257	-1.16257	-1.16257	-1.16257	-1.16257	-1.16257	-1.16257	-1.16257	-1.16257	-1.16257	-1.16257	-1.16257	-1.16257	-1.16257	20.0882	-1.16257	-1.16257	-1.16257	-1.16257	-1.16257	-1.16257	-1.16257	-1.16257	-1.16257	-1.16257
-0.312542	-0.312542	-0.312542	-0.312542	-0.312542	-0.312542	-0.312542	-0.312542	-0.312542	-0.312542	-0.312542	-0.312542	-0.312542	-0.312542	-0.312542	-0.312542	-0.312542	-0.312542	-0.312542	-0.312542	-0.312542	-0.312542	-0.312542	-0.312542	-0.312542	-0.312542	-0.312542	-0.312542	-0.312542	-0.312542	-0.312542	-0.312542	-0.312542	-0.312542	-0.312542	-0.312542	-0.312542	-0.312542	-0.312542	-0.312542	-0.312542	-0.312542	-0.312542	-0.312542	-0.312542	-0.312542	-0.312542	-0.312542	-0.312542	-0.312542
-0.312542	-0.312542	-0.312542	-0.312542	-0.312542	-0.312542	-0.312542	-0.312542	-0.312542	-0.312542	-0.312542	-0.312542	-0.312542	-0.312542	-0.312542	-0.312542	-0.312542	-0.312542	-0.312542	-0.312542	-0.312542	-0.312542	-0.312542	-0.312542	-0.312542	-0.312542	-0.312542	-0.312542	-0.312542	-0.312542	-0.312542	-0.312542	-0.312542	-0.312542	-0.312542	-0.312542	-0.312542	-0.312542	-0.312542	20.9382	-0.312542	-0.312542	-0.312542	-0.312542	-0.312542	-0.312542	-0.312542	-0.312542	-0.312542	-0.312542
-0.312542	-0.312542	-0.312542	-0.312542	-0.312542	-0.312542	-0.312542	-0.312542	-0.312542	-0.312542	-0.312542	-0.312542	-0.312542	-0.312542	-0.312542	-0.312542	-0.312542	-0.312542	-0.312542	-0.312542	-0.312542	-0.312542	-0.312542	-0.312542	-0.312542	-0.312542	-0.312542	-0.312542	-0.312542	-0.312542	-0.312542	-0.312542	-0.312542	-0.312542	-0.312542	-0.312542	-0.312542	-0.312542	20.9382	-0.312542	-0.312542	-0.312542	-0.312542	-0.312542	-0.312542	-0.312542	-0.312542	20.9382	-0.312542	-0.312542
-0.312542	-0.312542	-0.312542	-0.312542	-0.312542	-0.312542	-0.312542	-0.312542	-0.312542	-0.312542	-0.312542	-0.312542	-0.312542	-0.312542	-0.312542	-0.312542	-0.312542	-0.312542	-0.312542	-0.312542	-0.312542	-0.312542	-0.312542	-0.312542	-0.312542	-0.312542	-0.312542	-0.312542	-0.312542	-0.312542	20.9382	-0.312542	-0.312542	-0.312542	-0.312542	-0.312542	-0.312542	-0.312542	-0.312542	-0.312542	-0.312542	-0.312542	-0.312542	-0.312542	-0.312542	-0.312542	-0.312542	-0.312542	-0.312542	-0.312542
-0.312542	-0.312542	-0.312542	-0.312542	-0.312542	-0.312542	-0.312542	-0.312542	-0.312542	-0.312542	-0.312542	-0.312542	-0.312542	-0.312542	-0.312542	-0.312542	-0.312542	-0.312542	-0.312542	-0.312542	-0.312542	-0.312542	-0.312542	-0.312542	-0.312542	-0.312542	-0.312542	-0.312542	-0.312542	-0.312542	-0.312542	-0.312542	-0.312542	-0.312542	-0.312542	-0.312542	-0.312542	-0.312542	20.9382	-0.312542	-0.312542	20.9382	-0.312542	-0.312542	-0.312542	-0.312542	-0.312542	-0.312542	-0.312542	-0.312542
-1.50753	-1.50753	-1.50753	-1.50753	-1.50753	-1.50753	-1.50753	-1.50753	-1.50753	-1.50753	5.30077	-1.50753	-1.50753	-1.50753	-1.50753	-1.50753	-1.50753	-1.50753	5.30077	-1.50753	-1.50753	-1.50753	-1.50753	-1.50753	-1.50753	-1.50753	-1.50753	-1.50753	-1.50753	-1.50753	-1.50753	-1.50753	-1.50753	-1.50753	-1.50753	-1.50753	-1.50753	-1.50753	-1.50753	-1.50753	-1.50753	-1.50753	5.30077	5.30077	-1.50753	-1.50753	-1.50753	-1.50753	-1.50753	-1.50753
-1.50753	-1.50753	-1.50753	-1.50753	-1.50753	-1.50753	-1.50753	-1.50753	-1.50753	-1.50753	5.30077	-1.50753	-1.50753	-1.50753	5.30077	-1.50753	-1.50753	-1.50753	-1.50753	-1.50753	-1.50753	-1.50753	-1.50753	-1.50753	-1.50753	-1.50753	-1.50753	-1.50753	-1.50753	-1.50753	-1.50753	-1.50753	-1.50753	-1.50753	-1.50753	-1.50753	-1.50753	-1.50753	-1.50753	-1.50753	-1.50753	-1.50753	5.30077	-1.50753	-1.50753	-1.50753	-1.50753	-1.50753	-1.50753	-1.50753
-0.962862	-0.962862	-0.962862	-0.962862	-0.962862	-0.962862	-0.962862	-0.962862	-0.962862	-0.962862	-0.962862	-0.962862	-0.962862	-0.962862	-0.962862	-0.962862	-0.962862	-0.962862	-0.962862	-0.962862	-0.962862	-0.962862	-0.962862	-0.962862	-0.962862	-0.962862	-0.962862	-0.962862	-0.962862	-0.962862	-0.962862	-0.962862	-0.962862	-0.962862	-0.962862	-0.962862	-0.962862	-0.962862	-0.962862	-0.962862	-0.962862	-0.962862	-0.962862	-0.962862	-0.962862	-0.962862	-0.962862	-0.962862	-0.962862	-0.962862
-1.23519	-1.23519	-1.23519	-1.23519	-1.23519	-1.23519	-1.23519	-1.23519	-1.23519	-1.23519	-1.23519	-1.23519	-1.23519	-1.23519	-1.23519	-1.23519	-1.23519	-1.23519	-1.23519	-1.23519	-1.23519	-1.23519	-1.23519	-1.23519	-1.23519	-1.23519	-1.23519	-1.23519	5.5731	-1.23519	-1.23519	-1.23519	-1.23519	-1.23519	-1.23519	-1.23519	-1.23519	-1.23519	-1.23519	-1.23519	-1.23519	-1.23519	-1.23519	-1.23519	-1.23519	-1.23519	-1.23519	-1.23519	5.5731	-1.23519
-0.962862	-0.962862	-0.962862	-0.962862	-0.962862	-0.962862	-0.962862	-0.962862	-0.962862	-0.962862	-0.962862	-0.962862	-0.962862	-0.962862	-0.962862	-0.962862	-0.962862	-0.962862	-0.962862	-0.962862	-0.962862	-0.962862	-0.962862	-0.962862	-0.962862	-0.962862	-0.962862	-0.962862	-0.962862	-0.962862	-0.962862	-0.962862	-0.962862	-0.962862	-0.962862	-0.962862	-0.962862	-0.962862	-0.962862	5.84543	-0.962862	-0.962862	-0.962862	5.84543	-0.962862	-0.962862	-0.962862	-0.962862	-0.962862	-0.962862
-1.50753	-1.50753	5.30077	-1.50753	-1.50753	-1.50753	-1.50753	-1.50753	-1.50753	-1.50753	-1.50753	-1.50753	5.30077	5.30077	-1.50753	-1.50753	-1.50753	-1.50753	-1.50753	-1.50753	-1.50753	-1.50753	-1.50753	-1.50753	-1.50753	-1.50753	-1.50753	-1.50753	-1.50753	-1.50753	-1.50753	-1.50753	-1.50753	-1.50753	-1.50753	-1.50753	-1.50753	-1.50753	-1.50753	-1.50753	-1.50753	-1.50753	-1.50753	-1.50753	-1.50753	-1.50753	-1.50753	-1.50753	5.30077	-1.50753
-1.23519	-1.23519	-1.23519	5.5731	-1.23519	-1.23519	-1.23519	-1.23519	5.5731	-1.23519	-1.23519	-1.23519	-1.23519	-1.23519	-1.23519	-1.23519	-1.23519	-1.23519	-1.23519	-1.23519	-1.23519	-1.23519	-1.23519	-1.23519	-1.23519	-1.23519	-1.23519	-1.23519	-1.23519	-1.23519	-1.23519	-1.23519	5.5731	-1.23519	-1.23519	5.5731	-1.23519	-1.23519	-1.23519	-1.23519	-1.23519	-1.23519	5.5731	-1.23519	-1.23519	-1.23519	-1.23519	5.5731	-1.23519	-1.23519
-1.23519	-1.23519	-1.23519	5.5731	-1.23519	-1.23519	-1.23519	-1.23519	-1.23519	-1.23519	-1.23519	-1.23519	-1.23519	-1.23519	-1.23519	-1.23519	-1.23519	-1.23519	-1.23519	-1.23519	-1.23519	-1.23519	-1.23519	-1.23519	5.5731	-1.23519	-1.23519	-1.23519	-1.23519	-1.23519	-1.23519	-1.23519	-1.23519	-1.23519	-1.23519	-1.23519	-1.23519	5.5731	-1.23519	-1.23519	-1.23519	-1.23519	-1.23519	-1.23519	-1.23519	-1.23519	5.5731	-1.23519	-1.23519	-1.23519
-1.23519	-1.23519	-1.23519	-1.23519	-1.23519	-1.23519	-1.23519	-1.23519	-1.23519	-1.23519	-1.23519	-1.23519	-1.23519	-1.23519	-1.23519	5.5731	-1.23519	-1.23519	-1.23519	-1.23519	-1.23519	-1.23519	-1.23519	-1.23519	-1.23519	-1.23519	-1.23519	-1.23519	-1.23519	-1.23519	-1.23519	-1.23519	-1.23519	-1.23519	-1.23519	-1.23519	-1.23519	-1.23519	-1.23519	-1.23519	-1.23519	-1.23519	-1.23519	-1.23519	-1.23519	-1.23519	5.5731	-1.23519	-1.23519	-1.23519
-0.962862	-0.962862	-0.962862	-0.962862	-0.962862	-0.962862	-0.962862	-0.962862	-0.962862	-0.962862	-0.962862	-0.962862	-0.962862	-0.962862	-0.962862	-0.962862	-0.962862	-0.962862	-0.962862	-0.962862	-0.962862	-0.962862	-0.962862	-0.962862	-0.962862	-0.962862	-0.962862	-0.962862	-0.962862	-0.962862	-0.962862	-0.962862	-0.962862	-0.962862	-0.962862	-0.962862	-0.962862	-0.962862	-0.962862	-0.962862	-0.962862	5.84543	-0.962862	-0.962862	-0.962862	-0.962862	5.84543	5.84543	-0.962862	-0.962862
5.5731	-1.23519	-1.23519	-1.23519	-1.23519	-1.23519	-1.23519	-1.23519	-1.23519	-1.23519	-1.23519	-1.23519	-1.23519	5.5731	-1.23519	-1.23519	-1.23519	-1.23519	-1.23519	-1.23519	-1.23519	-1.23519	-1.23519	-1.23519	-1.23519	-1.23519	-1.23519	-1.23519	-1.23519	-1.23519	-1.23519	-1.23519	-1.23519	-1.23519	-1.23519	-1.23519	5.5731	-1.23519	5.5731	-1.23519	-1.23519	-1.23519	12.3814	5.5731	-1.23519	5.5731	-1.23519	-1.23519	5.5731	-1.23519
-0.962862	-0.962862	-0.962862	-0.962862	-0.962862	-0.962862	-0.962862	-0.962862	-0.962862	-0.962862	-0.962862	-0.962862	-0.962862	-0.962862	-0.962862	-0.962862	-0.962862	-0.962862	-0.962862	-0.962862	-0.962862	-0.962862	-0.962862	-0.962862	-0.962862	-0.962862	-0.962862	-0.962862	-0.962862	-0.962862	-0.962862	-0.962862	-0.962862	-0.962862	-0.962862	-0.962862	-0.962862	-0.962862	-0.962862	-0.962862	-0.962862	12.6537	-0.962862	-0.962862	-0.962862	-0.962862	-0.962862	-0.962862	-0.962862	-0.962862
-2.32452	-2.32452	-2.32452	4.48377	-2.32452	-2.32452	-2.32452	-2.32452	-2.32452	-2.32452	4.48377	11.2921	4.48377	-2.32452	-2.32452	-2.32452	-2.32452	-2.32452	-2.32452	-2.32452	-2.32452	-2.32452	-2.32452	-2.32452	-2.32452	-2.32452	-2.32452	-2.32452	4.48377	-2.32452	-2.32452	-2.32452	-2.32452	-2.32452	-2.32452	-2.32452	-2.32452	-2.32452	-2.32452	-2.32452	4.48377	-2.32452	-2.32452	4.48377	-2.32452	-2.32452	-2.32452	-2.32452	-2.32452	-2.32452
-1.23519	-1.23519	-1.23519	-1.23519	-1.23519	-1.23519	-1.23519	-1.23519	-1.23519	-1.23519	-1.23519	-1.23519	-1.23519	-1.23519	-1.23519	-1.23519	-1.23519	-1.23519	-1.23519	-1.23519	-1.23519	-1.23519	-1.23519	-1.23519	-1.23519	-1.23519	-1.23519	-1.23519	5.5731	-1.23519	-1.23519	-1.23519	-1.23519	5.5731	-1.23519	-1.23519	-1.23519	-1.23519	-1.23519	-1.23519	-1.23519	5.5731	-1.23519	-1.23519	-1.23519	-1.23519	5.5731	-1.23519	-1.23519	-1.23519
-0.962862	-0.962862	-0.962862	-0.962862	-0.962862	-0.962862	-0.962862	-0.962862	-0.962862	-0.962862	-0.962862	-0.962862	-0.962862	-0.962862	-0.962862	-0.962862	-0.962862	-0.962862	-0.962862	-0.962862	-0.962862	-0.962862	-0.962862	-0.962862	-0.962862	-0.962862	-0.962862	-0.962862	-0.962862	-0.962862	-0.962862	-0.962862	-0.962862	-0.962862	-0.962862	-0.962862	-0.962862	-0.962862	5.84543	12.6537	-0.962862	-0.962862	-0.962862	-0.962862	12.6537	-0.962862	5.84543	-0.962862	-0.962862	-0.962862
-0.962862	-0.962862	-0.962862	-0.962862	-0.962862	-0.962862	-0.962862	-0.962862	-0.962862	-0.962862	-0.962862	-0.962862	-0.962862	-0.962862	-0.962862	-0.962862	-0.962862	-0.962862	-0.962862	-0.962862	-0.962862	-0.962862	-0.962862	-0.962862	-0.962862	-0.962862	-0.962862	-0.962862	-0.962862	-0.962862	-0.962862	-0.962862	-0.962862	-0.962862	-0.962862	-0.962862	-0.962862	-0.962862	-0.962862	-0.962862	-0.962862	12.6537	12.6537	-0.962862	-0.962862	-0.962862	-0.962862	-0.962862	-0.962862	-0.962862
-0.962862	-0.962862	-0.962862	-0.962862	-0.962862	-0.962862	-0.962862	-0.962862	-0.962862	-0.962862	-0.962862	-0.962862	-0.962862	-0.962862	-0.962862	-0.962862	-0.962862	-0.962862	-0.962862	-0.962862	-0.962862	-0.962862	-0.962862	-0.962862	-0.962862	-0.962862	-0.962862	-0.962862	-0.962862	-0.962862	-0.962862	-0.962862	-0.962862	-0.962862	-0.962862	-0.962862	-0.962862	-0.962862	-0.962862	-0.962862	-0.962862	-0.962862	-0.962862	5.84543	-0.962862	-0.962862	-0.962862	-0.962862	-0.962862	-0.962862
5.84543	-0.962862	5.84543	-0.962862	-0.962862	-0.962862	-0.962862	-0.962862	-0.962862	-0.962862	-0.962862	-0.962862	-0.962862	-0.962862	-0.962862	-0.962862	-0.962862	-0.962862	-0.962862	-0.962862	-0.962862	-0.962862	-0.962862	-0.962862	-0.962862	-0.962862	-0.962862	-0.962862	-0.962862	-0.962862	-0.962862	-0.962862	-0.962862	-0.962862	-0.962862	-0.962862	-0.962862	-0.962862	-0.962862	-0.962862	5.84543	-0.962862	-0.962862	5.84543	5.84543	-0.962862	-0.962862	-0.962862	-0.962862	-0.962862
-0.962862	-0.962862	-0.962862	-0.962862	-0.962862	-0.962862	-0.962862	-0.962862	-0.962862	-0.962862	-0.962862	-0.962862	-0.962862	-0.962862	-0.962862	-0.962862	-0.962862	-0.962862	-0.962862	-0.962862	-0.962862	-0.962862	-0.962862	-0.962862	-0.962862	-0.962862	-0.962862	-0.962862	-0.962862	-0.962862	-0.962862	5.84543	12.6537	-0.962862	-0.962862	5.84543	-0.962862	5.84543	-0.962862	-0.962862	12.6537	-0.962862	-0.962862	-0.962862	5.84543	-0.962862	-0.962862	5.84543	-0.962862	-0.962862
-1.23519	-1.23519	-1.23519	-1.23519	-1.23519	-1.23519	-1.23519	-1.23519	5.5731	-1.23519	-1.23519	-1.23519	-1.23519	-1.23519	-1.23519	-1.23519	-1.23519	-1.23519	-1.23519	-1.23519	-1.23519	-1.23519	-1.23519	-1.23519	-1.23519	-1.23519	-1.23519	-1.23519	-1.23519	-1.23519	-1.23519	-1.23519	-1.23519	-1.23519	-1.23519	-1.23519	-1.23519	-1.23519	-1.23519	-1.23519	-1.23519	-1.23519	-1.23519	-1.23519	5.5731	-1.23519	-1.23519	5.5731	5.5731	-1.23519
-1.23519	-1.23519	-1.23519	-1.23519	-1.23519	-1.23519	-1.23519	-1.23519	-1.23519	-1.23519	-1.23519	-1.23519	-1.23519	-1.23519	-1.23519	-1.23519	-1.23519	-1.23519	-1.23519	-1.23519	-1.23519	-1.23519	-1.23519	-1.23519	-1.23519	-1.23519	-1.23519	-1.23519	5.5731	-1.23519	-1.23519	-1.23519	5.5731	-1.23519	-1.23519	-1.23519	-1.23519	-1.23519	-1.23519	-1.23519	-1.23519	-1.23519	-1.23519	-1.23519	-1.23519	-1.23519	-1.23519	-1.23519	-1.23519	-1.23519
5.5731	-1.23519	-1.23519	-1.23519	-1.23519	-1.23519	-1.23519	-1.23519	-1.23519	-1.23519	-1.23519	-1.23519	-1.23519	-1.23519	-1.23519	-1.23519	-1.23519	-1.23519	-1.23519	-1.23519	-1.23519	-1.23519	-1.23519	-1.23519	-1.23519	-1.23519	-1.23519	5.5731	-1.23519	-1.23519	-1.23519	-1.23519	-1.23519	-1.23519	-1.23519	-1.23519	-1.23519	-1.23519	-1.23519	5.5731	-1.23519	-1.23519	5.5731	5.5731	5.5731	5.5731	-1.23519	-1.23519	-1.23519	-1.23519
-1.50753	-1.50753	-1.50753	-1.50753	-1.50753	-1.50753	-1.50753	-1.50753	-1.50753	-1.50753	-1.50753	-1.50753	-1.50753	-1.50753	-1.50753	-1.50753	-1.50753	-1.50753	-1.50753	-1.50753	-1.50753	-1.50753	-1.50753	-1.50753	-1.50753	5.30077	5.30077	-1.50753	-1.50753	-1.50753	-1.50753	-1.50753	-1.50753	-1.50753	-1.50753	-1.50753	-1.50753	-1.50753	-1.50753	5.30077	-1.50753	-1.50753	5.30077	-1.50753	-1.50753	-1.50753	-1.50753	-1.50753	-1.50753	-1.50753
-1.23519	-1.23519	-1.23519	-1.23519	-1.23519	-1.23519	-1.23519	-1.23519	-1.23519	-1.23519	-1.23519	-1.23519	-1.23519	-1.23519	-1.23519	-1.23519	-1.23519	-1.23519	5.5731	-1.23519	-1.23519	-1.23519	-1.23519	-1.23519	-1.23519	-1.23519	-1.23519	-1.23519	-1.23519	-1.23519	-1.23519	-1.23519	-1.23519	-1.23519	-1.23519	-1.23519	-1.23519	-1.23519	5.5731	5.5731	-1.23519	5.5731	12.3814	-1.23519	-1.23519	-1.23519	5.5731	-1.23519	-1.23519	-1.23519
-1.50753	-1.50753	5.30077	-1.50753	-1.50753	5.30077	-1.50753	-1.50753	-1.50753	-1.50753	-1.50753	-1.50753	-1.50753	-1.50753	-1.50753	-1.50753	-1.50753	-1.50753	-1.50753	-1.50753	-1.50753	-1.50753	-1.50753	-1.50753	-1.50753	-1.50753	-1.50753	-1.50753	-1.50753	5.30077	-1.50753	-1.50753	-1.50753	-1.50753	-1.50753	-1.50753	-1.50753	-1.50753	-1.50753	-1.50753	5.30077	-1.50753	5.30077	-1.50753	12.1091	-1.50753	-1.50753	-1.50753	5.30077	-1.50753
-0.962862	-0.962862	-0.962862	-0.962862	-0.962862	-0.962862	-0.962862	-0.962862	-0.962862	-0.962862	-0.962862	-0.962862	-0.962862	-0.962862	-0.962862	-0.962862	-0.962862	-0.962862	-0.962862	-0.962862	-0.962862	-0.962862	-0.962862	-0.962862	-0.962862	-0.962862	-0.962862	-0.962862	-0.962862	-0.962862	-0.962862	-0.962862	-0.962862	-0.962862	-0.962862	-0.962862	-0.962862	-0.962862	-0.962862	5.84543	5.84543	-0.962862	-0.962862	-0.962862	-0.962862	-0.962862	5.84543	-0.962862	-0.962862	-0.962862
-0.962862	-0.962862	5.84543	-0.962862	-0.962862	-0.962862	-0.962862	-0.962862	-0.962862	-0.962862	-0.962862	-0.962862	-0.962862	-0.962862	-0.962862	-0.962862	-0.962862	-0.962862	-0.962862	-0.962862	-0.962862	-0.962862	-0.962862	-0.962862	-0.962862	-0.962862	-0.962862	-0.962862	-0.962862	-0.962862	-0.962862	-0.962862	-0.962862	-0.962862	-0.962862	-0.962862	-0.962862	-0.962862	-0.962862	5.84543	5.84543	5.84543	5.84543	-0.962862	-0.962862	-0.962862	5.84543	-0.962862	-0.962862	-0.962862
-1.23519	-1.23519	-1.23519	-1.23519	-1.23519	-1.23519	-1.23519	-1.23519	-1.23519	-1.23519	-1.23519	-1.23519	-1.23519	-1.23519	-1.23519	-1.23519	-1.23519	-1.23519	-1.23519	-1.23519	-1.23519	-1.23519	-1.23519	5.5731	-1.23519	-1.23519	-1.23519	-1.23519	-1.23519	-1.23519	-1.23519	-1.23519	-1.23519	-1.23519	-1.23519	-1.23519	-1.23519	-1.23519	-1.23519	-1.23519	-1.23519	-1.23519	-1.23519	5.5731	-1.23519	5.5731	-1.23519	-1.23519	-1.23519	-1.23519
-1.50753	-1.50753	-1.50753	-1.50753	-1.50753	-1.50753	-1.50753	-1.50753	-1.50753	-1.50753	-1.50753	-1.50753	-1.50753	-1.50753	-1.50753	-1.50753	-1.50753	-1.50753	-1.50753	-1.50753	5.30077	-1.50753	-1.50753	5.30077	-1.50753	-1.50753	-1.50753	-1.50753	-1.50753	-1.50753	-1.50753	-1.50753	-1.50753	-1.50753	-1.50753	-1.50753	-1.50753	-1.50753	-1.50753	-1.50753	-1.50753	5.30077	-1.50753	-1.50753	-1.50753	-1.50753	-1.50753	-1.50753	-1.50753	5.30077
-1.23519	-1.23519	-1.23519	-1.23519	-1.23519	-1.23519	-1.23519	-1.23519	-1.23519	-1.23519	-1.23519	-1.23519	-1.23519	-1.23519	-1.23519	5.5731	-1.23519	-1.23519	-1.23519	-1.23519	-1.23519	-1.23519	-1.23519	-1.23519	-1.23519	-1.23519	-1.23519	-1.23519	-1.23519	-1.23519	-1.23519	-1.23519	-1.23519	-1.23519	-1.23519	-1.23519	-1.23519	-1.23519	-1.23519	12.3814	-1.23519	5.5731	-1.23519	-1.23519	-1.23519	-1.23519	-1.23519	-1.23519	-1.23519	-1.23519
-1.23519	-1.23519	-1.23519	-1.23519	-1.23519	-1.23519	-1.23519	-1.23519	-1.23519	-1.23519	-1.23519	-1.23519	-1.23519	-1.23519	-1.23519	-1.23519	-1.23519	-1.23519	-1.23519	-1.23519	-1.23519	-1.23519	-1.23519	-1.23519	-1.23519	-1.23519	5.5731	-1.23519	-1.23519	-1.23519	-1.23519	-1.23519	-1.23519	-1.23519	-1.23519	-1.23519	-1.23519	-1.23519	-1.23519	-1.23519	5.5731	5.5731	-1.23519	-1.23519	-1.23519	-1.23519	-1.23519	-1.23519	-1.23519	-1.23519
-1.50753	-1.50753	-1.50753	-1.50753	-1.50753	-1.50753	-1.50753	-1.50753	-1.50753	-1.50753	-1.50753	-1.50753	-1.50753	-1.50753	-1.50753	-1.50753	-1.50753	5.30077	-1.50753	-1.50753	-1.50753	-1.50753	-1.50753	-1.50753	-1.50753	5.30077	-1.50753	-1.50753	-1.50753	-1.50753	-1.50753	-1.50753	-1.50753	-1.50753	-1.50753	-1.50753	5.30077	-1.50753	-1.50753	5.30077	-1.50753	-1.50753	-1.50753	-1.50753	-1.50753	-1.50753	-1.50753	-1.50753	-1.50753	-1.50753
-1.50753	-1.50753	-1.50753	-1.50753	-1.50753	-1.50753	-1.50753	-1.50753	-1.50753	-1.50753	-1.50753	-1.50753	5.30077	-1.50753	-1.50753	-1.50753	-1.50753	-1.50753	-1.50753	-1.50753	-1.50753	-1.50753	-1.50753	-1.50753	-1.50753	-1.50753	-1.50753	-1.50753	-1.50753	5.30077	5.30077	-1.50753	-1.50753	-1.50753	-1.50753	-1.50753	-1.50753	-1.50753	-1.50753	-1.50753	12.1091	-1.50753	-1.50753	-1.50753	-1.50753	-1.50753	5.30077	-1.50753	-1.50753	-1.50753
-1.50753	-1.50753	-1.50753	-1.50753	-1.50753	-1.50753	5.30077	-1.50753	-1.50753	-1.50753	-1.50753	-1.50753	-1.50753	-1.50753	-1.50753	-1.50753	-1.50753	-1.50753	-1.50753	-1.50753	-1.50753	-1.50753	-1.50753	-1.50753	-1.50753	-1.50753	-1.50753	-1.50753	-1.50753	5.30077	-1.50753	-1.50753	-1.50753	-1.50753	-1.50753	-1.50753	-1.50753	-1.50753	-1.50753	-1.50753	12.1091	5.30077	-1.50753	-1.50753	-1.50753	-1.50753	-1.50753	-1.50753	-1.50753	-1.50753
-1.50753	-1.50753	-1.50753	-1.50753	-1.50753	-1.50753	-1.50753	-1.50753	-1.50753	-1.50753	-1.50753	-1.50753	-1.50753	-1.50753	-1.50753	-1.50753	-1.50753	-1.50753	-1.50753	5.30077	-1.50753	-1.50753	-1.50753	-1.50753	5.30077	-1.50753	-1.50753	-1.50753	-1.50753	-1.50753	-1.50753	-1.50753	-1.50753	-1.50753	-1.50753	-1.50753	-1.50753	-1.50753	-1.50753	5.30077	-1.50753	5.30077	-1.50753	-1.50753	-1.50753	-1.50753	-1.50753	-1.50753	-1.50753	-1.50753
-0.962862	-0.962862	5.84543	5.84543	-0.962862	-0.962862	-0.962862	-0.962862	-0.962862	-0.962862	-0.962862	-0.962862	-0.962862	-0.962862	-0.962862	-0.962862	-0.962862	-0.962862	-0.962862	-0.962862	-0.962862	-0.962862	-0.962862	-0.962862	-0.962862	-0.962862	-0.962862	-0.962862	-0.962862	-0.962862	-0.962862	-0.962862	-0.962862	-0.962862	-0.962862	-0.962862	-0.962862	-0.962862	-0.962862	-0.962862	-0.962862	-0.962862	-0.962862	5.84543	-0.962862	5.84543	5.84543	-0.962862	-0.962862	5.84543
-0.962862	-0.962862	-0.962862	-0.962862	-0.962862	-0.962862	-0.962862	-0.962862	-0.962862	-0.962862	-0.962862	-0.962862	-0.962862	-0.962862	-0.962862	-0.962862	-0.962862	-0.962862	-0.962862	-0.962862	-0.962862	-0.962862	-0.962862	-0.962862	-0.962862	-0.962862	-0.962862	-0.962862	-0.962862	-0.962862	-0.962862	-0.962862	-0.962862	-0.962862	-0.962862	-0.962862	-0.962862	5.84543	-0.962862	5.84543	5.84543	-0.962862	-0.962862	-0.962862	-0.962862	-0.962862	5.84543	-0.962862	-0.962862	-0.962862
-0.962862	-0.962862	-0.962862	-0.962862	-0.962862	-0.962862	-0.962862	-0.962862	-0.962862	-0.962862	-0.962862	-0.962862	-0.962862	-0.962862	-0.962862	-0.962862	-0.962862	-0.962862	-0.962862	-0.962862	-0.962862	-0.962862	-0.962862	-0.962862	-0.962862	-0.962862	-0.962862	-0.962862	-0.962862	-0.962862	-0.962862	-0.962862	-0.962862	-0.962862	-0.962862	-0.962862	-0.962862	5.84543	-0.962862	-0.962862	-0.962862	12.6537	-0.962862	5.84543	-0.962862	5.84543	5.84543	5.84543	-0.962862	19.462
-1.23519	-1.23519	-1.23519	-1.23519	-1.23519	-1.23519	-1.23519	-1.23519	-1.23519	-1.23519	-1.23519	-1.23519	-1.23519	-1.23519	-1.23519	5.5731	-1.23519	-1.23519	-1.23519	-1.23519	-1.23519	-1.23519	-1.23519	-1.23519	-1.23519	-1.23519	-1.23519	-1.23519	-1.23519	-1.23519	-1.23519	-1.23519	-1.23519	-1.23519	-1.23519	-1.23519	-1.23519	-1.23519	-1.23519	-1.23519	-1.23519	-1.23519	-1.23519	-1.23519	-1.23519	-1.23519	-1.23519	5.5731	-1.23519	-1.23519
-1.23519	-1.23519	-1.23519	-1.23519	-1.23519	-1.23519	-1.23519	-1.23519	-1.23519	-1.23519	-1.23519	-1.23519	-1.23519	-1.23519	-1.23519	-1.23519	-1.23519	-1.23519	-1.23519	-1.23519	-1.23519	-1.23519	-1.23519	-1.23519	-1.23519	-1.23519	5.5731	-1.23519	-1.23519	-1.23519	5.5731	-1.23519	-1.23519	-1.23519	-1.23519	-1.23519	-1.23519	-1.23519	-1.23519	-1.23519	-1.23519	5.5731	12.3814	-1.23519	-1.23519	-1.23519	-1.23519	5.5731	-1.23519	-1.23519
-1.23519	5.5731	-1.23519	-1.23519	-1.23519	-1.23519	-1.23519	-1.23519	-1.23519	-1.23519	-1.23519	-1.23519	-1.23519	-1.23519	-1.23519	-1.23519	-1.23519	-1.23519	-1.23519	-1.23519	-1.23519	-1.23519	-1.23519	-1.23519	-1.23519	-1.23519	-1.23519	-1.23519	5.5731	-1.23519	-1.23519	-1.23519	-1.23519	-1.23519	-1.23519	-1.23519	-1.23519	-1.23519	-1.23519	-1.23519	5.5731	5.5731	5.5731	-1.23519	-1.23519	-1.23519	-1.23519	-1.23519	-1.23519	-1.23519
-1.23519	-1.23519	-1.23519	-1.23519	-1.23519	-1.23519	-1.23519	-1.23519	-1.23519	5.5731	-1.23519	-1.23519	-1.23519	-1.23519	-1.23519	-1.23519	-1.23519	-1.23519	-1.23519	-1.23519	-1.23519	-1.23519	-1.23519	-1.23519	-1.23519	-1.23519	-1.23519	-1.23519	-1.23519	-1.23519	-1.23519	-1.23519	-1.23519	-1.23519	-1.23519	-1.23519	-1.23519	5.5731	-1.23519	-1.23519	-1.23519	-1.23519	5.5731	-1.23519	-1.23519	-1.23519	-1.23519	-1.23519	-1.23519	-1.23519
-1.23519	-1.23519	-1.23519	-1.23519	-1.23519	-1.23519	-1.23519	-1.23519	-1.23519	5.5731	-1.23519	-1.23519	-1.23519	-1.23519	-1.23519	-1.23519	-1.23519	-1.23519	-1.23519	-1.23519	-1.23519	-1.23519	-1.23519	-1.23519	-1.23519	-1.23519	-1.23519	-1.23519	-1.23519	-1.23519	-1.23519	-1.23519	-1.23519	-1.23519	-1.23519	-1.23519	-1.23519	5.5731	-1.23519	-1.23519	-1.23519	-1.23519	-1.23519	-1.23519	-1.23519	-1.23519	-1.23519	-1.23519	-1.23519	5.5731
-1.23519	-1.23519	-1.23519	-1.23519	-1.23519	-1.23519	-1.23519	-1.23519	-1.23519	-1.23519	-1.23519	-1.23519	-1.23519	-1.23519	-1.23519	-1.23519	-1.23519	-1.23519	-1.23519	-1.23519	-1.23519	-1.23519	5.5731	-1.23519	-1.23519	-1.23519	-1.23519	-1.23519	-1.23519	-1.23519	-1.23519	-1.23519	-1.23519	-1.23519	-1.23519	-1.23519	-1.23519	-1.23519	-1.23519	-1.23519	5.5731	-1.23519	-1.23519	-1.23519	-1.23519	-1.23519	-1.23519	-1.23519	-1.23519	-1.23519
-0.962862	-0.962862	-0.962862	-0.962862	-0.962862	-0.962862	-0.962862	-0.962862	-0.962862	-0.962862	-0.962862	-0.962862	-0.962862	-0.962862	-0.962862	-0.962862	-0.962862	-0.962862	-0.962862	-0.962862	-0.962862	-0.962862	-0.962862	-0.962862	-0.962862	-0.962862	-0.962862	-0.962862	-0.962862	-0.962862	-0.962862	-0.962862	-0.962862	-0.962862	-0.962862	-0.962862	-0.962862	-0.962862	-0.962862	-0.962862	-0.962862	5.84543	-0.962862	-0.962862	-0.962862	-0.962862	-0.962862	-0.962862	5.84543	-0.962862
-0.962862	-0.962862	-0.962862	-0.962862	-0.962862	-0.962862	-0.962862	-0.962862	-0.962862	-0.962862	-0.962862	-0.962862	-0.962862	-0.962862	-0.962862	-0.962862	-0.962862	-0.962862	-0.962862	-0.962862	-0.962862	-0.962862	-0.962862	-0.962862	-0.962862	-0.962862	-0.962862	-0.962862	-0.962862	-0.962862	-0.962862	-0.962862	-0.962862	-0.962862	-0.962862	-0.962862	5.84543	-0.962862	-0.962862	-0.962862	5.84543	5.84543	-0.962862	5.84543	12.6537	-0.962862	-0.962862	-0.962862	-0.962862	-0.962862
-0.963379	-0.963379	-0.963379	-0.963379	-0.963379	-0.963379	-0.963379	-0.963379	-0.963379	-0.963379	9.74386	-0.963379	-0.963379	-0.963379	-0.963379	-0.963379	-0.963379	-0.963379	-0.963379	-0.963379	-0.963379	-0.963379	-0.963379	-0.963379	-0.963379	-0.963379	-0.963379	-0.963379	-0.963379	-0.963379	-0.963379	-0.963379	-0.963379	-0.963379	-0.963379	9.74386	-0.963379	-0.963379	-0.963379	-0.963379	-0.963379	-0.963379	-0.963379	-0.963379	-0.963379	-0.963379	-0.963379	-0.963379	-0.963379	-0.963379
-0.963379	-0.963379	-0.963379	-0.963379	-0.963379	-0.963379	-0.963379	-0.963379	-0.963379	-0.963379	-0.963379	-0.963379	-0.963379	-0.963379	9.74386	-0.963379	-0.963379	-0.963379	-0.963379	-0.963379	-0.963379	-0.963379	-0.963379	-0.963379	-0.963379	-0.963379	-0.963379	-0.963379	-0.963379	-0.963379	-0.963379	-0.963379	-0.963379	-0.963379	-0.963379	9.74386	-0.963379	-0.963379	-0.963379	9.74386	-0.963379	-0.963379	-0.963379	9.74386	-0.963379	-0.963379	-0.963379	-0.963379	-0.963379	-0.963379
-1.81996	-1.81996	-1.81996	-1.81996	-1.81996	-1.81996	8.88728	-1.81996	8.88728	-1.81996	-1.81996	-1.81996	-1.81996	-1.81996	-1.81996	-1.81996	-1.81996	-1.81996	-1.81996	8.88728	-1.81996	-1.81996	-1.81996	-1.81996	-1.81996	-1.81996	-1.81996	-1.81996	-1.81996	-1.81996	-1.81996	-1.81996	-1.81996	-1.81996	-1.81996	-1.81996	-1.81996	-1.81996	-1.81996	-1.81996	-1.81996	-1.81996	19.5945	-1.81996	-1.81996	-1.81996	-1.81996	-1.81996	-1.81996	-1.81996
-0.535089	-0.535089	10.1721	-0.535089	10.1721	-0.535089	-0.535089	-0.535089	-0.535089	-0.535089	-0.535089	-0.535089	-0.535089	-0.535089	-0.535089	-0.535089	-0.535089	-0.535089	-0.535089	-0.535089	-0.535089	-0.535089	-0.535089	-0.535089	-0.535089	-0.535089	-0.535089	-0.535089	-0.535089	-0.535089	-0.535089	-0.535089	-0.535089	-0.535089	-0.535089	-0.535089	-0.535089	-0.535089	-0.535089	-0.535089	10.1721	-0.535089	-0.535089	-0.535089	-0.535089	-0.535089	-0.535089	-0.535089	-0.535089	-0.535089
-1.39167	-1.39167	-1.39167	-1.39167	-1.39167	-1.39167	-1.39167	-1.39167	-1.39167	-1.39167	-1.39167	-1.39167	-1.39167	-1.39167	-1.39167	-1.39167	-1.39167	9.31557	-1.39167	-1.39167	-1.39167	-1.39167	-1.39167	-1.39167	-1.39167	-1.39167	-1.39167	9.31557	-1.39167	-1.39167	-1.39167	-1.39167	-1.39167	-1.39167	-1.39167	-1.39167	-1.39167	-1.39167	-1.39167	-1.39167	-1.39167	-1.39167	-1.39167	-1.39167	-1.39167	-1.39167	-1.39167	-1.39167	-1.39167	-1.39167
-1.39167	9.31557	-1.39167	-1.39167	-1.39167	-1.39167	-1.39167	-1.39167	-1.39167	-1.39167	-1.39167	-1.39167	-1.39167	-1.39167	-1.39167	-1.39167	-1.39167	-1.39167	-1.39167	-1.39167	-1.39167	-1.39167	-1.39167	-1.39167	9.31557	9.31557	-1.39167	-1.39167	-1.39167	-1.39167	-1.39167	-1.39167	-1.39167	-1.39167	-1.39167	-1.39167	-1.39167	-1.39167	9.31557	9.31557	-1.39167	-1.39167	-1.39167	-1.39167	-1.39167	9.31557	-1.39167	-1.39167	-1.39167	9.31557
-1.39167	-1.39167	-1.39167	-1.39167	-1.39167	-1.39167	-1.39167	-1.39167	-1.39167	-1.39167	-1.39167	-1.39167	9.31557	-1.39167	-1.39167	-1.39167	-1.39167	-1.39167	-1.39167	-1.39167	-1.39167	-1.39167	-1.39167	-1.39167	-1.39167	9.31557	-1.39167	-1.39167	-1.39167	-1.39167	-1.39167	-1.39167	-1.39167	-1.39167	-1.39167	-1.39167	-1.39167	-1.39167	-1.39167	9.31557	-1.39167	-1.39167	-1.39167	-1.39167	-1.39167	-1.39167	9.31557	-1.39167	9.31557	-1.39167
-0.535089	-0.535089	-0.535089	-0.535089	-0.535089	-0.535089	-0.535089	-0.535089	-0.535089	-0.535089	-0.535089	-0.535089	-0.535089	-0.535089	-0.535089	-0.535089	-0.535089	-0.535089	-0.535089	-0.535089	-0.535089	-0.535089	-0.535089	-0.535089	-0.535089	-0.535089	-0.535089	-0.535089	-0.535089	-0.535089	-0.535089	-0.535089	-0.535089	-0.535089	-0.535089	-0.535089	-0.535089	-0.535089	10.1721	-0.535089	-0.535089	-0.535089	-0.535089	-0.535089	-0.535089	-0.535089	-0.535089	-0.535089	-0.535089	-0.535089
-0.535089	10.1721	-0.535089	-0.535089	-0.535089	-0.535089	-0.535089	-0.535089	-0.535089	-0.535089	-0.535089	-0.535089	-0.535089	-0.535089	-0.535089	-0.535089	-0.535089	-0.535089	-0.535089	-0.535089	-0.535089	-0.535089	-0.535089	-0.535089	-0.535089	-0.535089	-0.535089	-0.535089	-0.535089	-0.535089	-0.535089	-0.535089	-0.535089	-0.535089	-0.535089	-0.535089	-0.535089	-0.535089	-0.535089	-0.535089	-0.535089	-0.535089	-0.535089	10.1721	-0.535089	10.1721	-0.535089	-0.535089	-0.535089	-0.535089
-2.67654	-2.67654	-2.67654	-2.67654	-2.67654	18.7379	-2.67654	8.0307	-2.67654	-2.67654	-2.67654	-2.67654	-2.67654	-2.67654	-2.67654	-2.67654	-2.67654	-2.67654	-2.67654	-2.67654	-2.67654	-2.67654	-2.67654	-2.67654	-2.67654	-2.67654	-2.67654	8.0307	-2.67654	8.0307	-2.67654	-2.67654	-2.67654	-2.67654	-2.67654	-2.67654	-2.67654	-2.67654	-2.67654	-2.67654	8.0307	8.0307	-2.67654	-2.67654	-2.67654	-2.67654	-2.67654	-2.67654	-2.67654	-2.67654
-0.535089	-0.535089	-0.535089	-0.535089	-0.535089	-0.535089	-0.535089	-0.535089	-0.535089	-0.535089	-0.535089	-0.535089	-0.535089	-0.535089	-0.535089	-0.535089	-0.535089	-0.535089	-0.535089	-0.535089	-0.535089	-0.535089	-0.535089	-0.535089	-0.535089	-0.535089	-0.535089	-0.535089	-0.535089	-0.535089	-0.535089	-0.535089	-0.535089	-0.535089	-0.535089	-0.535089	-0.535089	-0.535089	-0.535089	-0.535089	-0.535089	-0.535089	-0.535089	-0.535089	-0.535089	-0.535089	-0.535089	-0.535089	-0.535089	-0.535089
-0.963379	-0.963379	-0.963379	-0.963379	-0.963379	-0.963379	-0.963379	-0.963379	-0.963379	-0.963379	-0.963379	-0.963379	-0.963379	-0.963379	-0.963379	-0.963379	-0.963379	-0.963379	9.74386	-0.963379	-0.963379	-0.963379	-0.963379	-0.963379	-0.963379	-0.963379	-0.963379	-0.963379	-0.963379	-0.963379	-0.963379	-0.963379	-0.963379	-0.963379	-0.963379	-0.963379	-0.963379	-0.963379	-0.963379	-0.963379	-0.963379	-0.963379	-0.963379	-0.963379	-0.963379	-0.963379	-0.963379	-0.963379	-0.963379	-0.963379
-0.535089	-0.535089	-0.535089	-0.535089	-0.535089	-0.535089	-0.535089	-0.535089	-0.535089	-0.535089	-0.535089	-0.535089	-0.535089	-0.535089	-0.535089	-0.535089	-0.535089	-0.535089	-0.535089	-0.535089	-0.535089	-0.535089	-0.535089	-0.535089	-0.535089	-0.535089	-0.535089	-0.535089	-0.535089	-0.535089	-0.535089	-0.535089	-0.535089	-0.535089	-0.535089	-0.535089	-0.535089	-0.535089	-0.535089	-0.535089	-0.535089	-0.535089	10.1721	-0.535089	-0.535089	-0.535089	-0.535089	-0.535089	-0.535089	-0.535089
-0.963379	-0.963379	-0.963379	-0.963379	-0.963379	-0.963379	-0.963379	-0.963379	-0.963379	-0.963379	-0.963379	-0.963379	-0.963379	-0.963379	-0.963379	-0.963379	-0.963379	-0.963379	-0.963379	-0.963379	-0.963379	-0.963379	-0.963379	-0.963379	-0.963379	-0.963379	-0.963379	-0.963379	9.74386	-0.963379	-0.963379	-0.963379	-0.963379	-0.963379	9.74386	-0.963379	-0.963379	-0.963379	-0.963379	-0.963379	-0.963379	-0.963379	-0.963379	-0.963379	-0.963379	-0.963379	-0.963379	-0.963379	-0.963379	-0.963379
-0.963379	-0.963379	-0.963379	-0.963379	-0.963379	-0.963379	9.74386	-0.963379	-0.963379	-0.963379	-0.963379	-0.963379	-0.963379	-0.963379	-0.963379	-0.963379	-0.963379	-0.963379	-0.963379	-0.963379	-0.963379	-0.963379	-0.963379	-0.963379	-0.963379	-0.963379	-0.963379	-0.963379	-0.963379	-0.963379	-0.963379	-0.963379	-0.963379	-0.963379	-0.963379	9.74386	-0.963379	-0.963379	-0.963379	9.74386	-0.963379	-0.963379	-0.963379	-0.963379	-0.963379	-0.963379	-0.963379	-0.963379	-0.963379	-0.963379
-0.535089	-0.535089	-0.535089	-0.535089	-0.535089	-0.535089	-0.535089	-0.535089	-0.535089	-0.535089	-0.535089	-0.535089	-0.535089	-0.535089	-0.535089	-0.535089	-0.535089	-0.535089	-0.535089	-0.535089	-0.535089	-0.535089	-0.535089	-0.535089	-0.535089	-0.535089	-0.535089	-0.535089	-0.535089	-0.535089	-0.535089	-0.535089	-0.535089	-0.535089	-0.535089	-0.535089	-0.535089	-0.535089	-0.535089	-0.535089	-0.535089	-0.535089	-0.535089	-0.535089	-0.535089	-0.535089	-0.535089	-0.535089	-0.535089	-0.535089
-0.535089	-0.535089	-0.535089	-0.535089	-0.535089	-0.535089	-0.535089	-0.535089	-0.535089	-0.535089	-0.535089	-0.535089	-0.535089	-0.535089	-0.535089	-0.535089	-0.535089	-0.535089	-0.535089	-0.535089	-0.535089	-0.535089	-0.535089	-0.535089	-0.535089	-0.535089	-0.535089	-0.535089	-0.535089	-0.535089	-0.535089	-0.535089	-0.535089	-0.535089	-0.535089	10.1721	10.1721	-0.535089	-0.535089	-0.535089	-0.535089	-0.535089	10.1721	-0.535089	-0.535089	-0.535089	-0.535089	-0.535089	-0.535089	10.1721
-1.39167	-1.39167	-1.39167	-1.39167	-1.39167	-1.39167	-1.39167	-1.39167	-1.39167	-1.39167	-1.39167	-1.39167	-1.39167	-1.39167	-1.39167	-1.39167	-1.39167	-1.39167	-1.39167	-1.39167	-1.39167	-1.39167	-1.39167	-1.39167	9.31557	-1.39167	-1.39167	-1.39167	9.31557	-1.39167	-1.39167	-1.39167	-1.39167	-1.39167	-1.39167	-1.39167	-1.39167	-1.39167	-1.39167	-1.39167	9.31557	-1.39167	-1.39167	-1.39167	20.0228	-1.39167	-1.39167	-1.39167	-1.39167	-1.39167
9.74386	-0.963379	-0.963379	-0.963379	-0.963379	-0.963379	-0.963379	-0.963379	-0.963379	-0.963379	-0.963379	-0.963379	-0.963379	-0.963379	-0.963379	-0.963379	-0.963379	-0.963379	9.74386	-0.963379	-0.963379	-0.963379	-0.963379	-0.963379	-0.963379	-0.963379	-0.963379	-0.963379	-0.963379	-0.963379	-0.963379	-0.963379	-0.963379	-0.963379	-0.963379	-0.963379	-0.963379	9.74386	-0.963379	-0.963379	-0.963379	20.4511	9.74386	-0.963379	-0.963379	9.74386	-0.963379	-0.963379	-0.963379	9.74386
-0.963379	-0.963379	-0.963379	-0.963379	-0.963379	-0.963379	-0.963379	-0.963379	-0.963379	-0.963379	-0.963379	-0.963379	-0.963379	-0.963379	-0.963379	-0.963379	-0.963379	-0.963379	-0.963379	-0.963379	-0.963379	-0.963379	-0.963379	-0.963379	-0.963379	-0.963379	-0.963379	9.74386	-0.963379	-0.963379	-0.963379	-0.963379	-0.963379	-0.963379	-0.963379	-0.963379	-0.963379	-0.963379	9.74386	-0.963379	-0.963379	-0.963379	-0.963379	-0.963379	-0.963379	-0.963379	-0.963379	-0.963379	-0.963379	-0.963379
9.74386	-0.963379	9.74386	-0.963379	9.74386	-0.963379	-0.963379	-0.963379	-0.963379	-0.963379	-0.963379	-0.963379	-0.963379	-0.963379	-0.963379	9.74386	-0.963379	-0.963379	-0.963379	-0.963379	-0.963379	-0.963379	-0.963379	-0.963379	-0.963379	-0.963379	-0.963379	-0.963379	-0.963379	-0.963379	-0.963379	-0.963379	-0.963379	-0.963379	-0.963379	-0.963379	-0.963379	-0.963379	-0.963379	-0.963379	-0.963379	-0.963379	9.74386	-0.963379	-0.963379	-0.963379	-0.963379	-0.963379	-0.963379	-0.963379
-0.535089	-0.535089	-0.535089	-0.535089	-0.535089	-0.535089	-0.535089	-0.535089	-0.535089	-0.535089	-0.535089	-0.535089	-0.535089	-0.535089	-0.535089	-0.535089	-0.535089	-0.535089	-0.535089	-0.535089	-0.535089	-0.535089	-0.535089	-0.535089	-0.535089	-0.535089	-0.535089	-0.535089	-0.535089	-0.535089	-0.535089	-0.535089	-0.535089	-0.535089	-0.535089	-0.535089	-0.535089	-0.535089	-0.535089	-0.535089	20.8794	-0.535089	-0.535089	-0.535089	-0.535089	-0.535089	10.1721	-0.535089	-0.535089	-0.535089
-2.24825	-2.24825	-2.24825	-2.24825	-2.24825	-2.24825	-2.24825	-2.24825	-2.24825	-2.24825	-2.24825	-2.24825	-2.24825	-2.24825	-2.24825	-2.24825	-2.24825	8.45899	-2.24825	-2.24825	-2.24825	-2.24825	8.45899	-2.24825	-2.24825	8.45899	-2.24825	-2.24825	8.45899	-2.24825	8.45899	-2.24825	-2.24825	-2.24825	-2.24825	-2.24825	-2.24825	-2.24825	-2.24825	-2.24825	-2.24825	-2.24825	-2.24825	-2.24825	-2.24825	-2.24825	-2.24825	8.45899	-2.24825	-2.24825
-1.39167	-1.39167	-1.39167	-1.39167	-1.39167	-1.39167	9.31557	-1.39167	-1.39167	-1.39167	-1.39167	-1.39167	-1.39167	-1.39167	-1.39167	-1.39167	-1.39167	-1.39167	-1.39167	9.31557	-1.39167	-1.39167	-1.39167	-1.39167	-1.39167	-1.39167	-1.39167	-1.39167	-1.39167	-1.39167	-1.39167	-1.39167	9.31557	9.31557	-1.39167	-1.39167	-1.39167	-1.39167	-1.39167	-1.39167	-1.39167	-1.39167	-1.39167	-1.39167	-1.39167	-1.39167	-1.39167	-1.39167	-1.39167	-1.39167
-1.81996	-1.81996	-1.81996	-1.81996	-1.81996	-1.81996	-1.81996	-1.81996	-1.81996	-1.81996	-1.81996	-1.81996	-1.81996	-1.81996	-1.81996	-1.81996	-1.81996	-1.81996	8.88728	-1.81996	-1.81996	-1.81996	-1.81996	8.88728	-1.81996	8.88728	-1.81996	-1.81996	-1.81996	-1.81996	-1.81996	-1.81996	-1.81996	-1.81996	-1.81996	-1.81996	-1.81996	-1.81996	-1.81996	-1.81996	8.88728	-1.81996	-1.81996	-1.81996	-1.81996	8.88728	-1.81996	-1.81996	-1.81996	-1.81996
-0.535089	-0.535089	-0.535089	-0.535089	-0.535089	-0.535089	-0.535089	-0.535089	-0.535089	-0.535089	-0.535089	-0.535089	-0.535089	-0.535089	-0.535089	-0.535089	-0.535089	-0.535089	-0.535089	-0.535089	-0.535089	-0.535089	-0.535089	-0.535089	-0.535089	-0.535089	-0.535089	-0.535089	-0.535089	-0.535089	-0.535089	-0.535089	-0.535089	-0.535089	-0.535089	-0.535089	-0.535089	-0.535089	-0.535089	-0.535089	-0.535089	-0.535089	-0.535089	-0.535089	-0.535089	-0.535089	10.1721	-0.535089	-0.535089	-0.535089
-0.963379	-0.963379	-0.963379	-0.963379	-0.963379	-0.963379	-0.963379	-0.963379	-0.963379	-0.963379	9.74386	-0.963379	-0.963379	-0.963379	-0.963379	-0.963379	-0.963379	-0.963379	-0.963379	-0.963379	-0.963379	-0.963379	-0.963379	-0.963379	-0.963379	-0.963379	-0.963379	-0.963379	-0.963379	-0.963379	-0.963379	-0.963379	-0.963379	-0.963379	-0.963379	-0.963379	-0.963379	-0.963379	-0.963379	-0.963379	9.74386	-0.963379	-0.963379	-0.963379	-0.963379	-0.963379	-0.963379	-0.963379	-0.963379	-0.963379
-0.535089	-0.535089	-0.535089	-0.535089	-0.535089	-0.535089	-0.535089	-0.535089	-0.535089	-0.535089	-0.535089	-0.535089	-0.535089	-0.535089	-0.535089	-0.535089	-0.535089	-0.535089	-0.535089	-0.535089	-0.535089	-0.535089	-0.535089	-0.535089	-0.535089	-0.535089	-0.535089	-0.535089	-0.535089	-0.535089	-0.535089	-0.535089	-0.535089	-0.535089	-0.535089	-0.535089	-0.535089	-0.535089	-0.535089	-0.535089	-0.535089	-0.535089	-0.535089	-0.535089	-0.535089	-0.535089	-0.535089	-0.535089	-0.535089	-0.535089
-1.81996	-1.81996	-1.81996	-1.81996	-1.81996	-1.81996	-1.81996	-1.81996	-1.81996	-1.81996	-1.81996	8.88728	-1.81996	-1.81996	-1.81996	-1.81996	-1.81996	-1.81996	-1.81996	-1.81996	-1.81996	8.88728	-1.81996	-1.81996	-1.81996	-1.81996	8.88728	-1.81996	-1.81996	-1.81996	-1.81996	-1.81996	-1.81996	-1.81996	-1.81996	-1.81996	-1.81996	-1.81996	-1.81996	-1.81996	-1.81996	-1.81996	-1.81996	-1.81996	-1.81996	-1.81996	-1.81996	-1.81996	-1.81996	-1.81996
-0.963379	-0.963379	-0.963379	-0.963379	-0.963379	-0.963379	-0.963379	-0.963379	-0.963379	-0.963379	-0.963379	-0.963379	-0.963379	-0.963379	-0.963379	9.74386	-0.963379	-0.963379	-0.963379	-0.963379	-0.963379	-0.963379	-0.963379	-0.963379	-0.963379	-0.963379	-0.963379	-0.963379	-0.963379	-0.963379	-0.963379	-0.963379	-0.963379	-0.963379	-0.963379	-0.963379	-0.963379	-0.963379	-0.963379	-0.963379	-0.963379	-0.963379	-0.963379	-0.963379	-0.963379	-0.963379	-0.963379	-0.963379	-0.963379	-0.963379
-0.535089	-0.535089	-0.535089	-0.535089	-0.535089	-0.535089	-0.535089	-0.535089	-0.535089	-0.535089	-0.535089	-0.535089	-0.535089	-0.535089	-0.535089	-0.535089	-0.535089	-0.535089	-0.535089	-0.535089	-0.535089	-0.535089	-0.535089	-0.535089	-0.535089	-0.535089	-0.535089	-0.535089	-0.535089	-0.535089	-0.535089	-0.535089	-0.535089	-0.535089	10.1721	-0.535089	-0.535089	-0.535089	10.1721	-0.535089	-0.535089	10.1721	-0.535089	-0.535089	-0.535089	-0.535089	-0.535089	-0.535089	-0.535089	-0.535089
-0.535089	-0.535089	-0.535089	-0.535089	-0.535089	-0.535089	-0.535089	-0.535089	-0.535089	-0.535089	-0.535089	-0.535089	-0.535089	-0.535089	-0.535089	-0.535089	-0.535089	-0.535089	-0.535089	-0.535089	-0.535089	-0.535089	-0.535089	-0.535089	-0.535089	-0.535089	-0.535089	-0.535089	-0.535089	-0.535089	-0.535089	-0.535089	-0.535089	-0.535089	-0.535089	-0.535089	10.1721	-0.535089	-0.535089	-0.535089	-0.535089	-0.535089	-0.535089	-0.535089	-0.535089	-0.535089	-0.535089	-0.535089	10.1721	-0.535089
-0.963379	-0.963379	-0.963379	-0.963379	-0.963379	-0.963379	-0.963379	-0.963379	-0.963379	-0.963379	-0.963379	-0.963379	-0.963379	-0.963379	-0.963379	-0.963379	-0.963379	-0.963379	-0.963379	9.74386	-0.963379	-0.963379	-0.963379	-0.963379	-0.963379	-0.963379	-0.963379	-0.963379	-0.963379	-0.963379	-0.963379	-0.963379	-0.963379	-0.963379	-0.963379	-0.963379	-0.963379	9.74386	-0.963379	-0.963379	-0.963379	-0.963379	-0.963379	-0.963379	-0.963379	-0.963379	-0.963379	-0.963379	-0.963379	-0.963379
-1.81996	-1.81996	-1.81996	-1.81996	-1.81996	8.88728	-1.81996	-1.81996	-1.81996	8.88728	-1.81996	-1.81996	-1.81996	-1.81996	-1.81996	-1.81996	-1.81996	-1.81996	8.88728	-1.81996	-1.81996	-1.81996	-1.81996	-1.81996	-1.81996	-1.81996	-1.81996	-1.81996	-1.81996	-1.81996	-1.81996	-1.81996	-1.81996	-1.81996	-1.81996	-1.81996	-1.81996	-1.81996	-1.81996	-1.81996	-1.81996	-1.81996	-1.81996	-1.81996	-1.81996	-1.81996	-1.81996	-1.81996	-1.81996	-1.81996
-2.24825	-2.24825	-2.24825	-2.24825	-2.24825	-2.24825	-2.24825	-2.24825	-2.24825	8.45899	-2.24825	8.45899	8.45899	-2.24825	-2.24825	-2.24825	-2.24825	-2.24825	-2.24825	-2.24825	-2.24825	-2.24825	-2.24825	-2.24825	-2.24825	-2.24825	-2.24825	-2.24825	-2.24825	8.45899	-2.24825	-2.24825	-2.24825	-2.24825	-2.24825	-2.24825	-2.24825	-2.24825	-2.24825	-2.24825	-2.24825	-2.24825	-2.24825	-2.24825	-2.24825	-2.24825	-2.24825	-2.24825	-2.24825	-2.24825
-0.535089	-0.535089	-0.535089	10.1721	-0.535089	-0.535089	-0.535089	-0.535089	-0.535089	-0.535089	-0.535089	-0.535089	-0.535089	-0.535089	-0.535089	-0.535089	-0.535089	-0.535089	-0.535089	-0.535089	-0.535089	-0.535089	-0.535089	-0.535089	-0.535089	-0.535089	-0.535089	-0.535089	-0.535089	-0.535089	-0.535089	-0.535089	-0.535089	10.1721	-0.535089	-0.535089	-0.535089	-0.535089	20.8794	-0.535089	10.1721	-0.535089	10.1721	-0.535089	-0.535089	-0.535089	-0.535089	-0.535089	-0.535089	-0.535089
-0.963379	-0.963379	-0.963379	-0.963379	9.74386	-0.963379	-0.963379	-0.963379	-0.963379	-0.963379	-0.963379	-0.963379	-0.963379	-0.963379	-0.963379	-0.963379	-0.963379	-0.963379	-0.963379	-0.963379	-0.963379	-0.963379	-0.963379	-0.963379	-0.963379	-0.963379	9.74386	-0.963379	-0.963379	-0.963379	-0.963379	-0.963379	-0.963379	-0.963379	-0.963379	-0.963379	-0.963379	9.74386	-0.963379	-0.963379	-0.963379	-0.963379	-0.963379	-0.963379	-0.963379	-0.963379	9.74386	-0.963379	-0.963379	-0.963379
9.74386	9.74386	-0.963379	-0.963379	-0.963379	-0.963379	-0.963379	-0.963379	-0.963379	-0.963379	-0.963379	-0.963379	-0.963379	-0.963379	-0.963379	-0.963379	-0.963379	-0.963379	-0.963379	-0.963379	-0.963379	-0.963379	9.74386	-0.963379	-0.963379	-0.963379	-0.963379	-0.963379	-0.963379	-0.963379	-0.963379	-0.963379	-0.963379	-0.963379	-0.963379	-0.963379	-0.963379	-0.963379	-0.963379	-0.963379	-0.963379	-0.963379	-0.963379	-0.963379	-0.963379	-0.963379	-0.963379	-0.963379	-0.963379	-0.963379
-0.963379	-0.963379	-0.963379	-0.963379	-0.963379	-0.963379	-0.963379	-0.963379	-0.963379	-0.963379	-0.963379	-0.963379	-0.963379	-0.963379	-0.963379	-0.963379	-0.963379	-0.963379	-0.963379	9.74386	-0.963379	-0.963379	-0.963379	-0.963379	-0.963379	-0.963379	-0.963379	-0.963379	-0.963379	-0.963379	-0.963379	-0.963379	-0.963379	-0.963379	-0.963379	-0.963379	-0.963379	-0.963379	-0.963379	-0.963379	9.74386	-0.963379	-0.963379	-0.963379	-0.963379	20.4511	-0.963379	-0.963379	-0.963379	-0.963379
-0.535089	-0.535089	-0.535089	-0.535089	-0.535089	-0.535089	-0.535089	-0.535089	-0.535089	-0.535089	-0.535089	-0.535089	-0.535089	-0.535089	-0.535089	-0.535089	-0.535089	-0.535089	-0.535089	-0.535089	-0.535089	-0.535089	-0.535089	-0.535089	-0.535089	-0.535089	-0.535089	-0.535089	-0.535089	-0.535089	10.1721	-0.535089	-0.535089	-0.535089	-0.535089	-0.535089	-0.535089	-0.535089	-0.535089	-0.535089	-0.535089	10.1721	-0.535089	-0.535089	-0.535089	-0.535089	-0.535089	-0.535089	-0.535089	-0.535089
-2.67654	-2.67654	-2.67654	-2.67654	-2.67654	-2.67654	-2.67654	8.0307	-2.67654	8.0307	-2.67654	-2.67654	-2.67654	8.0307	-2.67654	8.0307	-2.67654	-2.67654	-2.67654	8.0307	-2.67654	-2.67654	-2.67654	-2.67654	-2.67654	-2.67654	-2.67654	-2.67654	-2.67654	-2.67654	-2.67654	-2.67654	-2.67654	8.0307	-2.67654	-2.67654	-2.67654	-2.67654	-2.67654	-2.67654	-2.67654	-2.67654	-2.67654	8.0307	-2.67654	-2.67654	-2.67654	-2.67654	-2.67654	-2.67654
-0.963379	-0.963379	-0.963379	-0.963379	-0.963379	-0.963379	-0.963379	-0.963379	9.74386	-0.963379	-0.963379	-0.963379	-0.963379	-0.963379	-0.963379	-0.963379	-0.963379	-0.963379	-0.963379	-0.963379	-0.963379	-0.963379	-0.963379	-0.963379	-0.963379	-0.963379	-0.963379	-0.963379	-0.963379	-0.963379	9.74386	-0.963379	-0.963379	-0.963379	-0.963379	-0.963379	-0.963379	-0.963379	-0.963379	-0.963379	-0.963379	-0.963379	-0.963379	-0.963379	-0.963379	-0.963379	-0.963379	-0.963379	-0.963379	-0.963379
-0.963379	-0.963379	-0.963379	-0.963379	-0.963379	-0.963379	-0.963379	-0.963379	-0.963379	-0.963379	9.74386	-0.963379	-0.963379	-0.963379	-0.963379	-0.963379	-0.963379	-0.963379	-0.963379	-0.963379	-0.963379	-0.963379	-0.963379	-0.963379	-0.963379	-0.963379	-0.963379	-0.963379	-0.963379	-0.963379	-0.963379	-0.963379	-0.963379	-0.963379	-0.963379	-0.963379	-0.963379	-0.963379	-0.963379	-0.963379	-0.963379	-0.963379	-0.963379	-0.963379	9.74386	-0.963379	-0.963379	-0.963379	9.74386	-0.963379
-0.535089	-0.535089	-0.535089	-0.535089	-0.535089	-0.535089	-0.535089	-0.535089	-0.535089	-0.535089	-0.535089	-0.535089	-0.535089	-0.535089	-0.535089	-0.535089	-0.535089	-0.535089	-0.535089	-0.535089	-0.535089	-0.535089	-0.535089	-0.535089	-0.535089	-0.535089	-0.535089	-0.535089	-0.535089	-0.535089	-0.535089	-0.535089	-0.535089	-0.535089	-0.535089	-0.535089	-0.535089	-0.535089	-0.535089	10.1721	-0.535089	-0.535089	-0.535089	-0.535089	-0.535089	-0.535089	-0.535089	10.1721	-0.535089	-0.535089
-0.535089	-0.535089	-0.535089	-0.535089	-0.535089	-0.535089	-0.535089	-0.535089	-0.535089	-0.535089	-0.535089	-0.535089	-0.535089	-0.535089	-0.535089	-0.535089	-0.535089	-0.535089	-0.535089	-0.535089	-0.535089	-0.535089	-0.535089	-0.535089	-0.535089	-0.535089	-0.535089	-0.535089	-0.535089	-0.535089	-0.535089	-0.535089	-0.535089	-0.535089	10.1721	-0.535089	-0.535089	-0.535089	-0.535089	10.1721	-0.535089	-0.535089	-0.535089	-0.535089	-0.535089	-0.535089	-0.535089	-0.535089	-0.535089	-0.535089
-1.39167	-1.39167	-1.39167	-1.39167	-1.39167	-1.39167	-1.39167	-1.39167	-1.39167	-1.39167	-1.39167	-1.39167	-1.39167	-1.39167	9.31557	9.31557	-1.39167	-1.39167	-1.39167	-1.39167	-1.39167	-1.39167	-1.39167	-1.39167	-1.39167	-1.39167	-1.39167	-1.39167	-1.39167	-1.39167	-1.39167	-1.39167	-1.39167	-1.39167	-1.39167	-1.39167	-1.39167	-1.39167	-1.39167	-1.39167	-1.39167	9.31557	-1.39167	-1.39167	-1.39167	-1.39167	-1.39167	-1.39167	-1.39167	-1.39167
-0.45416	-0.45416	-0.45416	-0.45416	-0.45416	-0.45416	-0.45416	-0.45416	-0.45416	-0.45416	-0.45416	-0.45416	-0.45416	-0.45416	-0.45416	-0.45416	-0.45416	-0.45416	-0.45416	-0.45416	-0.45416	-0.45416	-0.45416	-0.45416	-0.45416	-0.45416	-0.45416	-0.45416	-0.45416	-0.45416	-0.45416	-0.45416	-0.45416	-0.45416	-0.45416	12.2404	-0.45416	-0.45416	-0.45416	-0.45416	-0.45416	-0.45416	-0.45416	-0.45416	-0.45416	-0.45416	-0.45416	-0.45416	-0.45416	-0.45416
-0.961941	-0.961941	-0.961941	-0.961941	-0.961941	-0.961941	11.7326	-0.961941	-0.961941	-0.961941	-0.961941	-0.961941	-0.961941	-0.961941	-0.961941	-0.961941	-0.961941	-0.961941	-0.961941	-0.961941	-0.961941	-0.961941	-0.961941	-0.961941	-0.961941	-0.961941	-0.961941	-0.961941	-0.961941	-0.961941	-0.961941	-0.961941	-0.961941	-0.961941	11.7326	-0.961941	-0.961941	-0.961941	-0.961941	-0.961941	-0.961941	-0.961941	-0.961941	-0.961941	-0.961941	-0.961941	-0.961941	-0.961941	-0.961941	-0.961941
-1.46972	-1.46972	-1.46972	-1.46972	-1.46972	-1.46972	11.2248	-1.46972	11.2248	-1.46972	-1.46972	-1.46972	-1.46972	-1.46972	-1.46972	-1.46972	-1.46972	-1.46972	-1.46972	-1.46972	-1.46972	-1.46972	-1.46972	-1.46972	-1.46972	-1.46972	-1.46972	-1.46972	-1.46972	-1.46972	-1.46972	-1.46972	-1.46972	-1.46972	-1.46972	-1.46972	-1.46972	-1.46972	-1.46972	-1.46972	-1.46972	-1.46972	11.2248	-1.46972	-1.46972	-1.46972	-1.46972	-1.46972	-1.46972	11.2248
-0.45416	-0.45416	12.2404	-0.45416	12.2404	-0.45416	-0.45416	-0.45416	-0.45416	-0.45416	-0.45416	-0.45416	-0.45416	-0.45416	-0.45416	-0.45416	-0.45416	-0.45416	-0.45416	-0.45416	-0.45416	-0.45416	-0.45416	-0.45416	-0.45416	-0.45416	-0.45416	-0.45416	-0.45416	-0.45416	-0.45416	-0.45416	-0.45416	-0.45416	-0.45416	-0.45416	-0.45416	-0.45416	-0.45416	-0.45416	-0.45416	-0.45416	-0.45416	-0.45416	-0.45416	-0.45416	-0.45416	-0.45416	-0.45416	-0.45416
-0.45416	-0.45416	-0.45416	-0.45416	-0.45416	-0.45416	-0.45416	-0.45416	-0.45416	-0.45416	-0.45416	-0.45416	-0.45416	-0.45416	-0.45416	-0.45416	-0.45416	-0.45416	-0.45416	-0.45416	-0.45416	-0.45416	-0.45416	-0.45416	-0.45416	-0.45416	-0.45416	-0.45416	-0.45416	-0.45416	-0.45416	-0.45416	-0.45416	-0.45416	-0.45416	-0.45416	-0.45416	-0.45416	-0.45416	-0.45416	-0.45416	-0.45416	-0.45416	-0.45416	-0.45416	-0.45416	-0.45416	-0.45416	-0.45416	-0.45416
-0.961941	-0.961941	-0.961941	-0.961941	-0.961941	-0.961941	-0.961941	-0.961941	-0.961941	11.7326	-0.961941	-0.961941	-0.961941	-0.961941	-0.961941	-0.961941	-0.961941	-0.961941	-0.961941	-0.961941	-0.961941	-0.961941	-0.961941	-0.961941	-0.961941	-0.961941	-0.961941	-0.961941	-0.961941	-0.961941	-0.961941	-0.961941	11.7326	-0.961941	-0.961941	-0.961941	-0.961941	-0.961941	-0.961941	-0.961941	-0.961941	-0.961941	11.7326	-0.961941	-0.961941	-0.961941	-0.961941	-0.961941	-0.961941	-0.961941
-1.46972	-1.46972	-1.46972	-1.46972	-1.46972	-1.46972	-1.46972	-1.46972	-1.46972	-1.46972	-1.46972	-1.46972	-1.46972	-1.46972	-1.46972	-1.46972	-1.46972	-1.46972	-1.46972	-1.46972	-1.46972	-1.46972	-1.46972	-1.46972	-1.46972	11.2248	-1.46972	-1.46972	-1.46972	11.2248	-1.46972	-1.46972	-1.46972	-1.46972	-1.46972	-1.46972	-1.46972	-1.46972	-1.46972	-1.46972	-1.46972	-1.46972	-1.46972	-1.46972	-1.46972	-1.46972	11.2248	-1.46972	-1.46972	-1.46972
-0.45416	-0.45416	-0.45416	-0.45416	-0.45416	-0.45416	-0.45416	-0.45416	-0.45416	-0.45416	-0.45416	-0.45416	-0.45416	-0.45416	-0.45416	-0.45416	-0.45416	-0.45416	-0.45416	-0.45416	-0.45416	-0.45416	-0.45416	-0.45416	-0.45416	-0.45416	-0.45416	-0.45416	-0.45416	-0.45416	-0.45416	-0.45416	-0.45416	-0.45416	-0.45416	-0.45416	-0.45416	-0.45416	-0.45416	-0.45416	12.2404	-0.45416	-0.45416	-0.45416	-0.45416	-0.45416	-0.45416	-0.45416	-0.45416	-0.45416
-0.45416	-0.45416	-0.45416	-0.45416	-0.45416	-0.45416	-0.45416	-0.45416	-0.45416	-0.45416	-0.45416	-0.45416	-0.45416	-0.45416	-0.45416	-0.45416	-0.45416	-0.45416	-0.45416	-0.45416	-0.45416	-0.45416	-0.45416	-0.45416	-0.45416	-0.45416	-0.45416	-0.45416	-0.45416	-0.45416	-0.45416	-0.45416	-0.45416	-0.45416	-0.45416	12.2404	-0.45416	-0.45416	-0.45416	-0.45416	-0.45416	-0.45416	-0.45416	-0.45416	-0.45416	-0.45416	12.2404	-0.45416	-0.45416	-0.45416
-0.961941	-0.961941	-0.961941	-0.961941	-0.961941	-0.961941	-0.961941	-0.961941	-0.961941	-0.961941	-0.961941	-0.961941	-0.961941	-0.961941	-0.961941	-0.961941	-0.961941	-0.961941	-0.961941	-0.961941	-0.961941	-0.961941	11.7326	-0.961941	-0.961941	-0.961941	-0.961941	-0.961941	-0.961941	-0.961941	-0.961941	-0.961941	-0.961941	-0.961941	-0.961941	-0.961941	-0.961941	-0.961941	-0.961941	-0.961941	11.7326	-0.961941	-0.961941	-0.961941	-0.961941	-0.961941	-0.961941	-0.961941	-0.961941	-0.961941
-0.961941	-0.961941	-0.961941	11.7326	-0.961941	-0.961941	-0.961941	-0.961941	-0.961941	-0.961941	-0.961941	-0.961941	-0.961941	-0.961941	-0.961941	-0.961941	-0.961941	-0.961941	-0.961941	-0.961941	-0.961941	-0.961941	-0.961941	-0.961941	-0.961941	-0.961941	11.7326	-0.961941	-0.961941	-0.961941	-0.961941	11.7326	-0.961941	-0.961941	-0.961941	-0.961941	-0.961941	-0.961941	-0.961941	11.7326	-0.961941	-0.961941	-0.961941	-0.961941	-0.961941	-0.961941	-0.961941	-0.961941	-0.961941	-0.961941
-0.961941	-0.961941	-0.961941	-0.961941	-0.961941	-0.961941	-0.961941	-0.961941	-0.961941	-0.961941	-0.961941	-0.961941	11.7326	-0.961941	-0.961941	-0.961941	-0.961941	-0.961941	-0.961941	-0.961941	-0.961941	-0.961941	-0.961941	-0.961941	-0.961941	-0.961941	-0.961941	-0.961941	-0.961941	-0.961941	-0.961941	-0.961941	-0.961941	-0.961941	-0.961941	-0.961941	-0.961941	-0.961941	11.7326	-0.961941	-0.961941	-0.961941	-0.961941	-0.961941	-0.961941	11.7326	-0.961941	-0.961941	-0.961941	-0.961941
-0.45416	-0.45416	-0.45416	-0.45416	-0.45416	-0.45416	-0.45416	-0.45416	-0.45416	-0.45416	-0.45416	-0.45416	-0.45416	-0.45416	-0.45416	-0.45416	-0.45416	-0.45416	-0.45416	-0.45416	-0.45416	-0.45416	-0.45416	-0.45416	-0.45416	-0.45416	-0.45416	-0.45416	-0.45416	-0.45416	-0.45416	-0.45416	-0.45416	12.2404	-0.45416	-0.45416	-0.45416	-0.45416	-0.45416	-0.45416	-0.45416	-0.45416	-0.45416	-0.45416	-0.45416	-0.45416	-0.45416	-0.45416	-0.45416	-0.45416
-0.45416	-0.45416	-0.45416	-0.45416	-0.45416	-0.45416	-0.45416	-0.45416	-0.45416	-0.45416	-0.45416	-0.45416	-0.45416	-0.45416	-0.45416	-0.45416	-0.45416	-0.45416	-0.45416	-0.45416	-0.45416	-0.45416	-0.45416	-0.45416	-0.45416	-0.45416	-0.45416	-0.45416	-0.45416	-0.45416	-0.45416	-0.45416	-0.45416	-0.45416	-0.45416	-0.45416	-0.45416	12.2404	-0.45416	-0.45416	-0.45416	-0.45416	-0.45416	-0.45416	-0.45416	-0.45416	12.2404	12.2404	-0.45416	-0.45416
-0.45416	-0.45416	-0.45416	-0.45416	-0.45416	-0.45416	-0.45416	-0.45416	-0.45416	-0.45416	-0.45416	-0.45416	-0.45416	-0.45416	-0.45416	-0.45416	-0.45416	-0.45416	-0.45416	-0.45416	-0.45416	-0.45416	-0.45416	-0.45416	-0.45416	-0.45416	-0.45416	-0.45416	-0.45416	-0.45416	-0.45416	-0.45416	-0.45416	-0.45416	-0.45416	-0.45416	-0.45416	-0.45416	-0.45416	-0.45416	-0.45416	-0.45416	-0.45416	-0.45416	-0.45416	-0.45416	-0.45416	-0.45416	-0.45416	-0.45416
-0.45416	-0.45416	-0.45416	-0.45416	-0.45416	-0.45416	-0.45416	-0.45416	-0.45416	-0.45416	-0.45416	-0.45416	-0.45416	-0.45416	-0.45416	-0.45416	-0.45416	-0.45416	-0.45416	-0.45416	-0.45416	-0.45416	-0.45416	-0.45416	-0.45416	-0.45416	-0.45416	-0.45416	-0.45416	-0.45416	-0.45416	-0.45416	-0.45416	-0.45416	-0.45416	-0.45416	-0.45416	-0.45416	-0.45416	-0.45416	-0.45416	-0.45416	12.2404	12.2404	-0.45416	-0.45416	-0.45416	-0.45416	-0.45416	-0.45416
-0.961941	-0.961941	-0.961941	-0.961941	-0.961941	-0.961941	-0.961941	-0.961941	-0.961941	-0.961941	-0.961941	11.7326	-0.961941	-0.961941	-0.961941	-0.961941	-0.961941	-0.961941	-0.961941	-0.961941	-0.961941	-0.961941	-0.961941	-0.961941	-0.961941	-0.961941	-0.961941	-0.961941	-0.961941	-0.961941	-0.961941	-0.961941	-0.961941	-0.961941	-0.961941	-0.961941	-0.961941	11.7326	-0.961941	-0.961941	-0.961941	-0.961941	11.7326	-0.961941	-0.961941	-0.961941	-0.961941	-0.961941	-0.961941	11.7326
-0.45416	-0.45416	-0.45416	-0.45416	-0.45416	-0.45416	-0.45416	-0.45416	-0.45416	-0.45416	-0.45416	-0.45416	-0.45416	-0.45416	-0.45416	-0.45416	-0.45416	-0.45416	-0.45416	-0.45416	-0.45416	-0.45416	-0.45416	-0.45416	-0.45416	-0.45416	-0.45416	-0.45416	-0.45416	-0.45416	-0.45416	-0.45416	-0.45416	-0.45416	-0.45416	-0.45416	-0.45416	-0.45416	-0.45416	-0.45416	-0.45416	-0.45416	-0.45416	-0.45416	-0.45416	12.2404	-0.45416	-0.45416	-0.45416	-0.45416
-0.45416	-0.45416	-0.45416	-0.45416	-0.45416	-0.45416	-0.45416	-0.45416	-0.45416	-0.45416	-0.45416	-0.45416	-0.45416	-0.45416	-0.45416	-0.45416	-0.45416	-0.45416	-0.45416	-0.45416	-0.45416	-0.45416	-0.45416	-0.45416	-0.45416	-0.45416	-0.45416	-0.45416	-0.45416	-0.45416	-0.45416	-0.45416	-0.45416	-0.45416	12.2404	-0.45416	-0.45416	-0.45416	-0.45416	-0.45416	-0.45416	12.2404	12.2404	-0.45416	-0.45416	12.2404	-0.45416	-0.45416	-0.45416	-0.45416
-0.45416	-0.45416	-0.45416	-0.45416	-0.45416	-0.45416	-0.45416	-0.45416	-0.45416	-0.45416	-0.45416	-0.45416	-0.45416	-0.45416	-0.45416	-0.45416	-0.45416	-0.45416	-0.45416	-0.45416	-0.45416	-0.45416	-0.45416	-0.45416	-0.45416	-0.45416	-0.45416	-0.45416	-0.45416	-0.45416	-0.45416	-0.45416	-0.45416	-0.45416	-0.45416	-0.45416	-0.45416	-0.45416	-0.45416	-0.45416	-0.45416	-0.45416	-0.45416	-0.45416	-0.45416	-0.45416	-0.45416	-0.45416	-0.45416	-0.45416
-0.45416	-0.45416	-0.45416	-0.45416	-0.45416	-0.45416	-0.45416	-0.45416	-0.45416	-0.45416	-0.45416	-0.45416	-0.45416	-0.45416	-0.45416	-0.45416	-0.45416	-0.45416	-0.45416	-0.45416	-0.45416	-0.45416	-0.45416	-0.45416	-0.45416	-0.45416	-0.45416	-0.45416	-0.45416	-0.45416	-0.45416	-0.45416	-0.45416	-0.45416	-0.45416	-0.45416	-0.45416	-0.45416	-0.45416	-0.45416	-0.45416	-0.45416	-0.45416	-0.45416	-0.45416	-0.45416	12.2404	-0.45416	-0.45416	-0.45416
-0.961941	-0.961941	-0.961941	-0.961941	-0.961941	-0.961941	-0.961941	-0.961941	-0.961941	-0.961941	-0.961941	-0.961941	-0.961941	-0.961941	-0.961941	-0.961941	-0.961941	-0.961941	-0.961941	-0.961941	-0.961941	-0.961941	-0.961941	-0.961941	-0.961941	-0.961941	-0.961941	11.7326	-0.961941	-0.961941	-0.961941	-0.961941	-0.961941	-0.961941	-0.961941	-0.961941	-0.961941	-0.961941	-0.961941	-0.961941	11.7326	-0.961941	-0.961941	11.7326	-0.961941	-0.961941	-0.961941	-0.961941	-0.961941	-0.961941
-0.961941	-0.961941	-0.961941	-0.961941	-0.961941	-0.961941	-0.961941	-0.961941	-0.961941	-0.961941	-0.961941	-0.961941	-0.961941	-0.961941	-0.961941	-0.961941	-0.961941	-0.961941	-0.961941	-0.961941	-0.961941	-0.961941	-0.961941	-0.961941	-0.961941	-0.961941	-0.961941	-0.961941	-0.961941	11.7326	-0.961941	-0.961941	-0.961941	-0.961941	-0.961941	-0.961941	-0.961941	-0.961941	-0.961941	-0.961941	-0.961941	-0.961941	-0.961941	-0.961941	-0.961941	-0.961941	-0.961941	-0.961941	-0.961941	11.7326
-0.45416	-0.45416	-0.45416	-0.45416	-0.45416	-0.45416	-0.45416	-0.45416	-0.45416	-0.45416	-0.45416	-0.45416	-0.45416	-0.45416	-0.45416	-0.45416	-0.45416	-0.45416	-0.45416	-0.45416	-0.45416	-0.45416	-0.45416	-0.45416	-0.45416	-0.45416	-0.45416	-0.45416	-0.45416	-0.45416	-0.45416	-0.45416	-0.45416	-0.45416	-0.45416	-0.45416	-0.45416	-0.45416	-0.45416	-0.45416	-0.45416	12.2404	-0.45416	-0.45416	-0.45416	-0.45416	-0.45416	-0.45416	-0.45416	-0.45416
-1.46972	-1.46972	-1.46972	-1.46972	-1.46972	-1.46972	-1.46972	-1.46972	-1.46972	-1.46972	-1.46972	-1.46972	-1.46972	-1.46972	-1.46972	-1.46972	-1.46972	-1.46972	-1.46972	-1.46972	-1.46972	-1.46972	-1.46972	11.2248	-1.46972	11.2248	-1.46972	-1.46972	-1.46972	-1.46972	-1.46972	-1.46972	-1.46972	-1.46972	11.2248	-1.46972	-1.46972	-1.46972	-1.46972	-1.46972	-1.46972	-1.46972	-1.46972	-1.46972	-1.46972	-1.46972	-1.46972	-1.46972	-1.46972	-1.46972
-0.961941	-0.961941	-0.961941	-0.961941	-0.961941	-0.961941	-0.961941	-0.961941	-0.961941	-0.961941	11.7326	-0.961941	-0.961941	-0.961941	-0.961941	-0.961941	-0.961941	-0.961941	-0.961941	-0.961941	-0.961941	-0.961941	-0.961941	-0.961941	-0.961941	-0.961941	-0.961941	-0.961941	-0.961941	-0.961941	-0.961941	-0.961941	11.7326	-0.961941	-0.961941	-0.961941	-0.961941	-0.961941	-0.961941	-0.961941	-0.961941	-0.961941	-0.961941	-0.961941	-0.961941	-0.961941	-0.961941	-0.961941	11.7326	-0.961941
-0.45416	-0.45416	-0.45416	-0.45416	-0.45416	-0.45416	-0.45416	-0.45416	-0.45416	-0.45416	-0.45416	-0.45416	-0.45416	-0.45416	-0.45416	-0.45416	-0.45416	-0.45416	-0.45416	-0.45416	-0.45416	-0.45416	-0.45416	-0.45416	-0.45416	-0.45416	-0.45416	-0.45416	-0.45416	-0.45416	-0.45416	-0.45416	-0.45416	-0.45416	-0.45416	-0.45416	-0.45416	-0.45416	-0.45416	-0.45416	-0.45416	-0.45416	-0.45416	-0.45416	-0.45416	-0.45416	-0.45416	-0.45416	-0.45416	-0.45416
-1.46972	-1.46972	-1.46972	-1.46972	-1.46972	-1.46972	11.2248	-1.46972	-1.46972	-1.46972	-1.46972	-1.46972	-1.46972	11.2248	-1.46972	-1.46972	-1.46972	-1.46972	-1.46972	-1.46972	-1.46972	-1.46972	-1.46972	-1.46972	-1.46972	-1.46972	-1.46972	-1.46972	-1.46972	-1.46972	-1.46972	-1.46972	-1.46972	-1.46972	-1.46972	-1.46972	-1.46972	-1.46972	-1.46972	-1.46972	-1.46972	-1.46972	-1.46972	-1.46972	-1.46972	-1.46972	-1.46972	-1.46972	-1.46972	11.2248
-0.961941	-0.961941	-0.961941	-0.961941	-0.961941	-0.961941	-0.961941	-0.961941	-0.961941	-0.961941	-0.961941	-0.961941	-0.961941	-0.961941	-0.961941	11.7326	-0.961941	-0.961941	-0.961941	-0.961941	-0.961941	-0.961941	-0.961941	-0.961941	-0.961941	-0.961941	-0.961941	-0.961941	-0.961941	-0.961941	-0.961941	-0.961941	-0.961941	-0.961941	-0.961941	-0.961941	-0.961941	-0.961941	-0.961941	-0.961941	-0.961941	11.7326	-0.961941	-0.961941	-0.961941	-0.961941	-0.961941	-0.961941	-0.961941	-0.961941
-0.961941	-0.961941	-0.961941	-0.961941	-0.961941	-0.961941	-0.961941	-0.961941	-0.961941	-0.961941	-0.961941	-0.961941	-0.961941	-0.961941	-0.961941	11.7326	-0.961941	-0.961941	-0.961941	-0.961941	-0.961941	-0.961941	-0.961941	-0.961941	-0.961941	-0.961941	-0.961941	-0.961941	-0.961941	-0.961941	-0.961941	-0.961941	-0.961941	-0.961941	-0.961941	-0.961941	-0.961941	-0.961941	-0.961941	24.4271	-0.961941	-0.961941	-0.961941	-0.961941	-0.961941	-0.961941	-0.961941	-0.961941	-0.961941	-0.961941
-0.45416	-0.45416	-0.45416	-0.45416	-0.45416	-0.45416	-0.45416	-0.45416	-0.45416	-0.45416	-0.45416	-0.45416	-0.45416	-0.45416	-0.45416	-0.45416	-0.45416	-0.45416	-0.45416	-0.45416	-0.45416	-0.45416	-0.45416	-0.45416	-0.45416	-0.45416	-0.45416	-0.45416	-0.45416	-0.45416	-0.45416	-0.45416	-0.45416	-0.45416	-0.45416	-0.45416	-0.45416	-0.45416	-0.45416	-0.45416	-0.45416	-0.45416	-0.45416	-0.45416	12.2404	-0.45416	12.2404	12.2404	-0.45416	-0.45416
-1.46972	-1.46972	-1.46972	-1.46972	-1.46972	-1.46972	-1.46972	-1.46972	-1.46972	-1.46972	-1.46972	-1.46972	-1.46972	-1.46972	11.2248	-1.46972	-1.46972	-1.46972	-1.46972	-1.46972	-1.46972	-1.46972	-1.46972	-1.46972	-1.46972	-1.46972	-1.46972	-1.46972	-1.46972	11.2248	-1.46972	-1.46972	-1.46972	-1.46972	-1.46972	-1.46972	-1.46972	-1.46972	-1.46972	-1.46972	11.2248	-1.46972	-1.46972	-1.46972	-1.46972	-1.46972	-1.46972	-1.46972	11.2248	-1.46972
-0.45416	-0.45416	-0.45416	-0.45416	-0.45416	-0.45416	-0.45416	-0.45416	-0.45416	-0.45416	-0.45416	-0.45416	-0.45416	-0.45416	-0.45416	-0.45416	-0.45416	-0.45416	-0.45416	-0.45416	-0.45416	-0.45416	-0.45416	-0.45416	-0.45416	-0.45416	-0.45416	-0.45416	-0.45416	-0.45416	-0.45416	-0.45416	-0.45416	-0.45416	-0.45416	-0.45416	-0.45416	-0.45416	-0.45416	-0.45416	-0.45416	-0.45416	12.2404	-0.45416	-0.45416	-0.45416	-0.45416	-0.45416	-0.45416	-0.45416
-1.46972	-1.46972	-1.46972	-1.46972	-1.46972	11.2248	-1.46972	-1.46972	-1.46972	11.2248	-1.46972	-1.46972	-1.46972	-1.46972	-1.46972	-1.46972	-1.46972	-1.46972	-1.46972	-1.46972	-1.46972	-1.46972	-1.46972	-1.46972	-1.46972	-1.46972	-1.46972	-1.46972	-1.46972	-1.46972	-1.46972	-1.46972	-1.46972	11.2248	11.2248	-1.46972	-1.46972	-1.46972	-1.46972	-1.46972	-1.46972	-1.46972	-1.46972	-1.46972	-1.46972	-1.46972	-1.46972	-1.46972	-1.46972	-1.46972
-0.961941	-0.961941	-0.961941	-0.961941	-0.961941	-0.961941	-0.961941	-0.961941	-0.961941	-0.961941	-0.961941	-0.961941	11.7326	-0.961941	-0.961941	-0.961941	-0.961941	-0.961941	-0.961941	-0.961941	-0.961941	-0.961941	-0.961941	-0.961941	-0.961941	-0.961941	-0.961941	-0.961941	-0.961941	-0.961941	-0.961941	-0.961941	-0.961941	-0.961941	-0.961941	-0.961941	-0.961941	-0.961941	-0.961941	-0.961941	-0.961941	-0.961941	-0.961941	-0.961941	-0.961941	-0.961941	-0.961941	-0.961941	-0.961941	-0.961941
-0.45416	-0.45416	-0.45416	-0.45416	-0.45416	-0.45416	-0.45416	-0.45416	-0.45416	-0.45416	-0.45416	-0.45416	-0.45416	-0.45416	-0.45416	-0.45416	-0.45416	-0.45416	-0.45416	-0.45416	-0.45416	-0.45416	-0.45416	-0.45416	-0.45416	-0.45416	-0.45416	-0.45416	-0.45416	-0.45416	-0.45416	-0.45416	-0.45416	-0.45416	-0.45416	-0.45416	-0.45416	-0.45416	12.2404	-0.45416	-0.45416	12.2404	-0.45416	-0.45416	12.2404	-0.45416	-0.45416	-0.45416	-0.45416	-0.45416
-0.961941	-0.961941	-0.961941	11.7326	-0.961941	-0.961941	-0.961941	-0.961941	-0.961941	-0.961941	-0.961941	-0.961941	-0.961941	-0.961941	-0.961941	-0.961941	-0.961941	-0.961941	-0.961941	-0.961941	-0.961941	-0.961941	-0.961941	-0.961941	-0.961941	-0.961941	11.7326	-0.961941	-0.961941	-0.961941	-0.961941	11.7326	-0.961941	-0.961941	-0.961941	-0.961941	-0.961941	11.7326	-0.961941	-0.961941	-0.961941	-0.961941	-0.961941	-0.961941	11.7326	-0.961941	-0.961941	11.7326	-0.961941	-0.961941
11.2248	11.2248	-1.46972	-1.46972	-1.46972	-1.46972	-1.46972	-1.46972	-1.46972	11.2248	-1.46972	-1.46972	-1.46972	-1.46972	-1.46972	-1.46972	-1.46972	-1.46972	-1.46972	-1.46972	11.2248	-1.46972	-1.46972	-1.46972	-1.46972	-1.46972	-1.46972	-1.46972	-1.46972	-1.46972	-1.46972	-1.46972	-1.46972	-1.46972	-1.46972	-1.46972	-1.46972	-1.46972	-1.46972	11.2248	-1.46972	-1.46972	-1.46972	11.2248	-1.46972	-1.46972	-1.46972	-1.46972	-1.46972	-1.46972
-0.45416	-0.45416	-0.45416	-0.45416	-0.45416	-0.45416	-0.45416	-0.45416	-0.45416	-0.45416	-0.45416	-0.45416	-0.45416	-0.45416	-0.45416	-0.45416	-0.45416	-0.45416	-0.45416	-0.45416	-0.45416	-0.45416	-0.45416	-0.45416	-0.45416	-0.45416	-0.45416	-0.45416	-0.45416	-0.45416	-0.45416	12.2404	12.2404	-0.45416	-0.45416	-0.45416	-0.45416	-0.45416	-0.45416	-0.45416	-0.45416	-0.45416	-0.45416	12.2404	-0.45416	-0.45416	12.2404	-0.45416	-0.45416	12.2404
-0.961941	-0.961941	-0.961941	-0.961941	-0.961941	-0.961941	-0.961941	-0.961941	-0.961941	-0.961941	-0.961941	-0.961941	-0.961941	-0.961941	-0.961941	-0.961941	11.7326	-0.961941	-0.961941	-0.961941	-0.961941	-0.961941	-0.961941	-0.961941	-0.961941	-0.961941	-0.961941	-0.961941	-0.961941	-0.961941	-0.961941	-0.961941	11.7326	-0.961941	-0.961941	-0.961941	-0.961941	-0.961941	11.7326	-0.961941	-0.961941	-0.961941	-0.961941	-0.961941	-0.961941	-0.961941	-0.961941	-0.961941	-0.961941	-0.961941
-1.9775	-1.9775	-1.9775	-1.9775	-1.9775	-1.9775	-1.9775	10.717	-1.9775	-1.9775	-1.9775	-1.9775	-1.9775	23.4115	-1.9775	-1.9775	-1.9775	-1.9775	-1.9775	-1.9775	-1.9775	-1.9775	-1.9775	-1.9775	-1.9775	-1.9775	-1.9775	-1.9775	-1.9775	-1.9775	-1.9775	-1.9775	-1.9775	10.717	-1.9775	-1.9775	-1.9775	-1.9775	-1.9775	-1.9775	-1.9775	-1.9775	-1.9775	10.717	-1.9775	10.717	-1.9775	-1.9775	-1.9775	-1.9775
-1.46972	-1.46972	-1.46972	-1.46972	-1.46972	-1.46972	-1.46972	-1.46972	11.2248	-1.46972	-1.46972	-1.46972	-1.46972	-1.46972	-1.46972	-1.46972	-1.46972	-1.46972	-1.46972	-1.46972	-1.46972	-1.46972	-1.46972	-1.46972	-1.46972	-1.46972	11.2248	-1.46972	-1.46972	-1.46972	-1.46972	-1.46972	-1.46972	-1.46972	-1.46972	-1.46972	-1.46972	-1.46972	-1.46972	-1.46972	-1.46972	-1.46972	-1.46972	-1.46972	-1.46972	11.2248	-1.46972	-1.46972	-1.46972	-1.46972
-2.48528	-2.48528	-2.48528	-2.48528	-2.48528	-2.48528	-2.48528	-2.48528	-2.48528	-2.48528	10.2092	10.2092	-2.48528	-2.48528	-2.48528	-2.48528	10.2092	-2.48528	-2.48528	-2.48528	-2.48528	-2.48528	-2.48528	-2.48528	-2.48528	-2.48528	10.2092	-2.48528	-2.48528	-2.48528	-2.48528	-2.48528	10.2092	-2.48528	-2.48528	-2.48528	-2.48528	-2.48528	-2.48528	-2.48528	-2.48528	-2.48528	-2.48528	-2.48528	-2.48528	-2.48528	-2.48528	-2.48528	10.2092	-2.48528
-0.961941	-0.961941	-0.961941	-0.961941	-0.961941	-0.961941	-0.961941	-0.961941	-0.961941	-0.961941	-0.961941	-0.961941	-0.961941	-0.961941	-0.961941	-0.961941	-0.961941	-0.961941	-0.961941	-0.961941	-0.961941	-0.961941	-0.961941	-0.961941	-0.961941	-0.961941	-0.961941	11.7326	-0.961941	-0.961941	-0.961941	-0.961941	-0.961941	-0.961941	-0.961941	-0.961941	-0.961941	-0.961941	-0.961941	11.7326	-0.961941	-0.961941	-0.961941	11.7326	-0.961941	-0.961941	-0.961941	-0.961941	-0.961941	-0.961941
-1.46972	-1.46972	-1.46972	-1.46972	-1.46972	-1.46972	-1.46972	-1.46972	-1.46972	-1.46972	-1.46972	-1.46972	-1.46972	-1.46972	-1.46972	-1.46972	-1.46972	-1.46972	-1.46972	-1.46972	-1.46972	11.2248	-1.46972	-1.46972	-1.46972	-1.46972	-1.46972	-1.46972	-1.46972	11.2248	-1.46972	-1.46972	-1.46972	-1.46972	11.2248	-1.46972	-1.46972	-1.46972	-1.46972	11.2248	-1.46972	-1.46972	-1.46972	-1.46972	11.2248	-1.46972	-1.46972	-1.46972	-1.46972	11.2248
-0.961941	-0.961941	-0.961941	-0.961941	-0.961941	-0.961941	-0.961941	-0.961941	-0.961941	-0.961941	-0.961941	-0.961941	-0.961941	-0.961941	11.7326	-0.961941	-0.961941	-0.961941	-0.961941	-0.961941	-0.961941	-0.961941	-0.961941	-0.961941	-0.961941	-0.961941	-0.961941	-0.961941	-0.961941	-0.961941	-0.961941	-0.961941	-0.961941	-0.961941	-0.961941	-0.961941	-0.961941	-0.961941	-0.961941	-0.961941	-0.961941	-0.961941	-0.961941	-0.961941	-0.961941	-0.961941	-0.961941	11.7326	-0.961941	11.7326
-1.90687	-1.90687	-1.90687	-1.90687	-1.90687	-1.90687	-1.90687	-1.90687	-1.90687	-1.90687	-1.90687	-1.90687	-1.90687	-1.90687	7.77781	-1.90687	-1.90687	7.77781	-1.90687	-1.90687	-1.90687	-1.90687	-1.90687	-1.90687	-1.90687	7.77781	-1.90687	7.77781	-1.90687	-1.90687	-1.90687	-1.90687	-1.90687	-1.90687	-1.90687	-1.90687	-1.90687	-1.90687	-1.90687	-1.90687	-1.90687	-1.90687	-1.90687	-1.90687	-1.90687	-1.90687	-1.90687	-1.90687	-1.90687	-1.90687
9.32736	-0.357323	-0.357323	-0.357323	-0.357323	-0.357323	-0.357323	-0.357323	-0.357323	-0.357323	-0.357323	-0.357323	-0.357323	-0.357323	-0.357323	-0.357323	-0.357323	-0.357323	-0.357323	-0.357323	-0.357323	-0.357323	-0.357323	-0.357323	-0.357323	-0.357323	-0.357323	-0.357323	-0.357323	-0.357323	-0.357323	-0.357323	9.32736	-0.357323	-0.357323	-0.357323	-0.357323	-0.357323	-0.357323	-0.357323	9.32736	-0.357323	-0.357323	-0.357323	-0.357323	-0.357323	-0.357323	-0.357323	-0.357323	-0.357323
-1.1321	-1.1321	-1.1321	-1.1321	-1.1321	-1.1321	-1.1321	8.55258	-1.1321	-1.1321	-1.1321	-1.1321	-1.1321	-1.1321	-1.1321	-1.1321	-1.1321	-1.1321	-1.1321	-1.1321	-1.1321	-1.1321	-1.1321	-1.1321	-1.1321	-1.1321	-1.1321	8.55258	-1.1321	-1.1321	-1.1321	-1.1321	-1.1321	-1.1321	-1.1321	-1.1321	-1.1321	-1.1321	-1.1321	-1.1321	-1.1321	-1.1321	-1.1321	-1.1321	-1.1321	-1.1321	-1.1321	-1.1321	-1.1321	8.55258
-0.74471	-0.74471	-0.74471	-0.74471	-0.74471	-0.74471	-0.74471	-0.74471	-0.74471	-0.74471	-0.74471	-0.74471	-0.74471	-0.74471	-0.74471	-0.74471	-0.74471	-0.74471	8.93997	-0.74471	-0.74471	-0.74471	-0.74471	-0.74471	-0.74471	-0.74471	-0.74471	-0.74471	-0.74471	-0.74471	-0.74471	-0.74471	-0.74471	-0.74471	-0.74471	-0.74471	-0.74471	-0.74471	-0.74471	-0.74471	-0.74471	-0.74471	-0.74471	-0.74471	-0.74471	-0.74471	-0.74471	-0.74471	-0.74471	-0.74471
-0.357323	-0.357323	-0.357323	-0.357323	9.32736	-0.357323	-0.357323	-0.357323	-0.357323	-0.357323	-0.357323	-0.357323	-0.357323	-0.357323	-0.357323	-0.357323	-0.357323	-0.357323	-0.357323	-0.357323	-0.357323	-0.357323	-0.357323	-0.357323	-0.357323	-0.357323	-0.357323	-0.357323	-0.357323	-0.357323	-0.357323	-0.357323	-0.357323	-0.357323	-0.357323	-0.357323	-0.357323	-0.357323	-0.357323	-0.357323	-0.357323	-0.357323	-0.357323	-0.357323	-0.357323	-0.357323	-0.357323	-0.357323	-0.357323	9.32736
-1.51948	-1.51948	-1.51948	-1.51948	-1.51948	-1.51948	-1.51948	-1.51948	-1.51948	-1.51948	-1.51948	-1.51948	-1.51948	8.1652	-1.51948	-1.51948	-1.51948	-1.51948	-1.51948	-1.51948	-1.51948	-1.51948	-1.51948	-1.51948	17.8499	-1.51948	-1.51948	-1.51948	-1.51948	-1.51948	-1.51948	-1.51948	-1.51948	-1.51948	-1.51948	-1.51948	-1.51948	-1.51948	-1.51948	-1.51948	-1.51948	-1.51948	-1.51948	-1.51948	-1.51948	-1.51948	-1.51948	-1.51948	-1.51948	-1.51948
-0.357323	-0.357323	-0.357323	-0.357323	-0.357323	-0.357323	-0.357323	-0.357323	-0.357323	-0.357323	-0.357323	-0.357323	-0.357323	-0.357323	-0.357323	-0.357323	-0.357323	-0.357323	-0.357323	-0.357323	-0.357323	-0.357323	-0.357323	-0.357323	-0.357323	-0.357323	-0.357323	-0.357323	-0.357323	-0.357323	-0.357323	-0.357323	-0.357323	-0.357323	-0.357323	-0.357323	9.32736	-0.357323	-0.357323	-0.357323	-0.357323	9.32736	-0.357323	-0.357323	-0.357323	-0.357323	-0.357323	-0.357323	-0.357323	-0.357323
-0.357323	-0.357323	-0.357323	-0.357323	-0.357323	-0.357323	-0.357323	-0.357323	-0.357323	-0.357323	-0.357323	-0.357323	-0.357323	-0.357323	-0.357323	-0.357323	-0.357323	-0.357323	-0.357323	-0.357323	-0.357323	-0.357323	-0.357323	-0.357323	-0.357323	-0.357323	-0.357323	-0.357323	-0.357323	-0.357323	-0.357323	-0.357323	-0.357323	-0.357323	-0.357323	-0.357323	-0.357323	-0.357323	-0.357323	-0.357323	-0.357323	-0.357323	-0.357323	-0.357323	-0.357323	-0.357323	-0.357323	-0.357323	-0.357323	-0.357323
-0.357323	-0.357323	-0.357323	-0.357323	-0.357323	-0.357323	-0.357323	-0.357323	-0.357323	-0.357323	-0.357323	-0.357323	-0.357323	-0.357323	-0.357323	-0.357323	-0.357323	-0.357323	-0.357323	-0.357323	-0.357323	-0.357323	-0.357323	-0.357323	-0.357323	-0.357323	-0.357323	-0.357323	-0.357323	-0.357323	-0.357323	-0.357323	-0.357323	-0.357323	-0.357323	-0.357323	-0.357323	-0.357323	9.32736	-0.357323	9.32736	-0.357323	-0.357323	-0.357323	-0.357323	-0.357323	-0.357323	-0.357323	-0.357323	9.32736
-0.357323	-0.357323	-0.357323	-0.357323	-0.357323	-0.357323	-0.357323	-0.357323	-0.357323	-0.357323	-0.357323	-0.357323	-0.357323	-0.357323	-0.357323	-0.357323	-0.357323	-0.357323	-0.357323	-0.357323	-0.357323	-0.357323	-0.357323	-0.357323	-0.357323	-0.357323	-0.357323	-0.357323	-0.357323	-0.357323	-0.357323	-0.357323	-0.357323	-0.357323	-0.357323	-0.357323	-0.357323	-0.357323	-0.357323	-0.357323	-0.357323	-0.357323	-0.357323	-0.357323	9.32736	-0.357323	-0.357323	-0.357323	-0.357323	9.32736
-0.357323	-0.357323	-0.357323	-0.357323	-0.357323	-0.357323	-0.357323	-0.357323	-0.357323	-0.357323	-0.357323	-0.357323	-0.357323	-0.357323	-0.357323	-0.357323	-0.357323	-0.357323	-0.357323	-0.357323	-0.357323	-0.357323	-0.357323	-0.357323	-0.357323	-0.357323	-0.357323	-0.357323	-0.357323	-0.357323	-0.357323	-0.357323	-0.357323	-0.357323	-0.357323	-0.357323	9.32736	9.32736	-0.357323	-0.357323	-0.357323	-0.357323	-0.357323	-0.357323	-0.357323	-0.357323	-0.357323	-0.357323	-0.357323	-0.357323
-0.74471	-0.74471	-0.74471	-0.74471	-0.74471	-0.74471	-0.74471	-0.74471	-0.74471	-0.74471	-0.74471	-0.74471	8.93997	-0.74471	-0.74471	-0.74471	-0.74471	-0.74471	-0.74471	-0.74471	-0.74471	-0.74471	-0.74471	-0.74471	-0.74471	-0.74471	-0.74471	-0.74471	-0.74471	-0.74471	-0.74471	-0.74471	-0.74471	-0.74471	-0.74471	-0.74471	-0.74471	-0.74471	-0.74471	8.93997	-0.74471	-0.74471	-0.74471	8.93997	-0.74471	-0.74471	-0.74471	-0.74471	-0.74471	-0.74471
-0.357323	-0.357323	-0.357323	-0.357323	-0.357323	-0.357323	-0.357323	-0.357323	-0.357323	-0.357323	-0.357323	-0.357323	-0.357323	-0.357323	-0.357323	-0.357323	-0.357323	-0.357323	-0.357323	-0.357323	-0.357323	-0.357323	-0.357323	-0.357323	-0.357323	-0.357323	-0.357323	-0.357323	-0.357323	-0.357323	-0.357323	-0.357323	-0.357323	-0.357323	-0.357323	-0.357323	-0.357323	-0.357323	-0.357323	-0.357323	-0.357323	-0.357323	-0.357323	-0.357323	-0.357323	-0.357323	-0.357323	9.32736	-0.357323	-0.357323
-0.357323	-0.357323	-0.357323	9.32736	-0.357323	-0.357323	-0.357323	-0.357323	-0.357323	-0.357323	-0.357323	-0.357323	-0.357323	-0.357323	-0.357323	-0.357323	-0.357323	-0.357323	-0.357323	-0.357323	-0.357323	-0.357323	-0.357323	-0.357323	-0.357323	-0.357323	-0.357323	-0.357323	-0.357323	-0.357323	-0.357323	-0.357323	-0.357323	-0.357323	-0.357323	-0.357323	-0.357323	-0.357323	-0.357323	-0.357323	-0.357323	-0.357323	-0.357323	-0.357323	-0.357323	-0.357323	-0.357323	-0.357323	-0.357323	-0.357323
-0.357323	-0.357323	-0.357323	9.32736	-0.357323	-0.357323	-0.357323	-0.357323	-0.357323	-0.357323	-0.357323	-0.357323	-0.357323	-0.357323	-0.357323	-0.357323	-0.357323	-0.357323	-0.357323	-0.357323	-0.357323	-0.357323	-0.357323	-0.357323	-0.357323	-0.357323	-0.357323	-0.357323	-0.357323	-0.357323	-0.357323	-0.357323	-0.357323	-0.357323	-0.357323	-0.357323	-0.357323	-0.357323	-0.357323	-0.357323	-0.357323	-0.357323	-0.357323	-0.357323	-0.357323	-0.357323	-0.357323	-0.357323	-0.357323	-0.357323
-0.357323	-0.357323	-0.357323	-0.357323	-0.357323	-0.357323	-0.357323	-0.357323	-0.357323	-0.357323	-0.357323	-0.357323	-0.357323	-0.357323	-0.357323	-0.357323	-0.357323	-0.357323	-0.357323	-0.357323	-0.357323	-0.357323	-0.357323	-0.357323	-0.357323	-0.357323	-0.357323	-0.357323	-0.357323	-0.357323	9.32736	9.32736	-0.357323	-0.357323	-0.357323	-0.357323	9.32736	-0.357323	-0.357323	-0.357323	-0.357323	-0.357323	-0.357323	-0.357323	-0.357323	-0.357323	-0.357323	-0.357323	-0.357323	-0.357323
-0.74471	-0.74471	-0.74471	-0.74471	-0.74471	-0.74471	-0.74471	-0.74471	-0.74471	-0.74471	-0.74471	-0.74471	8.93997	-0.74471	-0.74471	-0.74471	-0.74471	-0.74471	-0.74471	-0.74471	-0.74471	-0.74471	-0.74471	-0.74471	-0.74471	-0.74471	-0.74471	-0.74471	-0.74471	-0.74471	-0.74471	-0.74471	-0.74471	-0.74471	-0.74471	-0.74471	-0.74471	-0.74471	-0.74471	-0.74471	-0.74471	-0.74471	-0.74471	-0.74471	-0.74471	-0.74471	-0.74471	-0.74471	-0.74471	-0.74471
-0.357323	-0.357323	-0.357323	-0.357323	-0.357323	-0.357323	-0.357323	-0.357323	-0.357323	-0.357323	-0.357323	-0.357323	-0.357323	-0.357323	-0.357323	-0.357323	-0.357323	-0.357323	-0.357323	-0.357323	-0.357323	-0.357323	-0.357323	-0.357323	-0.357323	-0.357323	-0.357323	-0.357323	-0.357323	-0.357323	-0.357323	-0.357323	-0.357323	-0.357323	-0.357323	-0.357323	-0.357323	-0.357323	-0.357323	-0.357323	-0.357323	-0.357323	-0.357323	-0.357323	-0.357323	-0.357323	-0.357323	-0.357323	-0.357323	9.32736
-0.74471	-0.74471	-0.74471	-0.74471	-0.74471	-0.74471	-0.74471	-0.74471	-0.74471	-0.74471	-0.74471	-0.74471	-0.74471	-0.74471	-0.74471	8.93997	-0.74471	-0.74471	-0.74471	-0.74471	-0.74471	-0.74471	-0.74471	-0.74471	-0.74471	-0.74471	-0.74471	-0.74471	-0.74471	-0.74471	-0.74471	-0.74471	-0.74471	8.93997	-0.74471	-0.74471	-0.74471	-0.74471	-0.74471	-0.74471	-0.74471	-0.74471	-0.74471	-0.74471	-0.74471	-0.74471	-0.74471	-0.74471	-0.74471	-0.74471
-1.51948	-1.51948	-1.51948	-1.51948	-1.51948	-1.51948	-1.51948	-1.51948	8.1652	-1.51948	-1.51948	-1.51948	-1.51948	-1.51948	-1.51948	8.1652	-1.51948	-1.51948	-1.51948	-1.51948	-1.51948	-1.51948	-1.51948	-1.51948	-1.51948	-1.51948	-1.51948	-1.51948	-1.51948	8.1652	-1.51948	-1.51948	-1.51948	-1.51948	-1.51948	-1.51948	-1.51948	-1.51948	-1.51948	-1.51948	-1.51948	-1.51948	-1.51948	-1.51948	-1.51948	-1.51948	-1.51948	-1.51948	-1.51948	-1.51948
-0.357323	-0.357323	-0.357323	-0.357323	-0.357323	-0.357323	-0.357323	-0.357323	-0.357323	-0.357323	-0.357323	-0.357323	-0.357323	-0.357323	-0.357323	-0.357323	-0.357323	-0.357323	-0.357323	-0.357323	-0.357323	-0.357323	-0.357323	-0.357323	-0.357323	-0.357323	-0.357323	-0.357323	-0.357323	-0.357323	-0.357323	-0.357323	-0.357323	-0.357323	-0.357323	-0.357323	-0.357323	-0.357323	-0.357323	-0.357323	-0.357323	-0.357323	-0.357323	-0.357323	-0.357323	-0.357323	-0.357323	-0.357323	-0.357323	9.32736
-1.1321	-1.1321	-1.1321	-1.1321	-1.1321	-1.1321	-1.1321	-1.1321	-1.1321	-1.1321	-1.1321	-1.1321	-1.1321	-1.1321	-1.1321	-1.1321	-1.1321	-1.1321	-1.1321	-1.1321	-1.1321	-1.1321	-1.1321	-1.1321	-1.1321	-1.1321	-1.1321	8.55258	-1.1321	8.55258	-1.1321	-1.1321	-1.1321	-1.1321	-1.1321	-1.1321	-1.1321	-1.1321	-1.1321	-1.1321	-1.1321	-1.1321	-1.1321	-1.1321	-1.1321	-1.1321	-1.1321	-1.1321	-1.1321	-1.1321
-0.357323	-0.357323	-0.357323	-0.357323	-0.357323	-0.357323	-0.357323	-0.357323	-0.357323	-0.357323	-0.357323	-0.357323	-0.357323	-0.357323	-0.357323	-0.357323	-0.357323	-0.357323	-0.357323	-0.357323	-0.357323	-0.357323	-0.357323	-0.357323	-0.357323	-0.357323	-0.357323	-0.357323	-0.357323	-0.357323	-0.357323	-0.357323	-0.357323	-0.357323	-0.357323	-0.357323	-0.357323	-0.357323	-0.357323	-0.357323	-0.357323	9.32736	-0.357323	-0.357323	-0.357323	-0.357323	-0.357323	-0.357323	-0.357323	-0.357323
-0.74471	-0.74471	-0.74471	-0.74471	-0.74471	-0.74471	-0.74471	-0.74471	-0.74471	-0.74471	-0.74471	-0.74471	-0.74471	-0.74471	-0.74471	-0.74471	-0.74471	-0.74471	8.93997	-0.74471	-0.74471	-0.74471	-0.74471	-0.74471	-0.74471	-0.74471	-0.74471	-0.74471	-0.74471	-0.74471	-0.74471	-0.74471	-0.74471	-0.74471	-0.74471	-0.74471	-0.74471	-0.74471	-0.74471	-0.74471	-0.74471	-0.74471	-0.74471	-0.74471	-0.74471	-0.74471	-0.74471	-0.74471	-0.74471	-0.74471
-1.1321	-1.1321	8.55258	-1.1321	-1.1321	-1.1321	-1.1321	-1.1321	-1.1321	8.55258	-1.1321	-1.1321	-1.1321	-1.1321	-1.1321	-1.1321	8.55258	-1.1321	-1.1321	-1.1321	-1.1321	-1.1321	-1.1321	-1.1321	-1.1321	-1.1321	-1.1321	-1.1321	-1.1321	-1.1321	-1.1321	-1.1321	-1.1321	-1.1321	-1.1321	-1.1321	-1.1321	-1.1321	-1.1321	-1.1321	-1.1321	-1.1321	-1.1321	-1.1321	-1.1321	-1.1321	-1.1321	-1.1321	-1.1321	-1.1321
-0.357323	-0.357323	-0.357323	-0.357323	-0.357323	-0.357323	-0.357323	-0.357323	-0.357323	-0.357323	-0.357323	-0.357323	-0.357323	-0.357323	-0.357323	-0.357323	-0.357323	-0.357323	-0.357323	-0.357323	-0.357323	-0.357323	-0.357323	-0.357323	-0.357323	-0.357323	-0.357323	-0.357323	-0.357323	-0.357323	-0.357323	-0.357323	-0.357323	-0.357323	-0.357323	-0.357323	-0.357323	-0.357323	-0.357323	-0.357323	-0.357323	-0.357323	-0.357323	-0.357323	-0.357323	-0.357323	-0.357323	-0.357323	-0.357323	-0.357323
-0.74471	-0.74471	-0.74471	-0.74471	-0.74471	-0.74471	-0.74471	-0.74471	-0.74471	-0.74471	-0.74471	-0.74471	-0.74471	-0.74471	-0.74471	8.93997	-0.74471	-0.74471	-0.74471	-0.74471	-0.74471	-0.74471	-0.74471	-0.74471	-0.74471	-0.74471	-0.74471	-0.74471	-0.74471	-0.74471	-0.74471	-0.74471	-0.74471	-0.74471	-0.74471	-0.74471	-0.74471	-0.74471	-0.74471	-0.74471	8.93997	-0.74471	-0.74471	-0.74471	-0.74471	-0.74471	-0.74471	-0.74471	-0.74471	-0.74471
-0.357323	-0.357323	-0.357323	-0.357323	-0.357323	-0.357323	-0.357323	-0.357323	-0.357323	-0.357323	-0.357323	-0.357323	-0.357323	-0.357323	-0.357323	-0.357323	-0.357323	-0.357323	-0.357323	-0.357323	-0.357323	-0.357323	-0.357323	-0.357323	-0.357323	-0.357323	-0.357323	-0.357323	-0.357323	-0.357323	-0.357323	-0.357323	-0.357323	9.32736	-0.357323	-0.357323	-0.357323	-0.357323	-0.357323	-0.357323	-0.357323	-0.357323	-0.357323	-0.357323	-0.357323	-0.357323	-0.357323	-0.357323	-0.357323	-0.357323
-0.357323	-0.357323	-0.357323	-0.357323	-0.357323	-0.357323	-0.357323	-0.357323	-0.357323	-0.357323	-0.357323	-0.357323	-0.357323	-0.357323	-0.357323	-0.357323	-0.357323	-0.357323	-0.357323	-0.357323	-0.357323	-0.357323	-0.357323	-0.357323	-0.357323	-0.357323	-0.357323	-0.357323	-0.357323	-0.357323	-0.357323	-0.357323	-0.357323	-0.357323	-0.357323	-0.357323	-0.357323	-0.357323	-0.357323	-0.357323	9.32736	-0.357323	-0.357323	-0.357323	-0.357323	-0.357323	-0.357323	-0.357323	-0.357323	-0.357323
-1.1321	-1.1321	-1.1321	-1.1321	-1.1321	-1.1321	-1.1321	-1.1321	-1.1321	-1.1321	-1.1321	-1.1321	-1.1321	-1.1321	8.55258	-1.1321	8.55258	-1.1321	-1.1321	-1.1321	-1.1321	-1.1321	-1.1321	-1.1321	-1.1321	-1.1321	-1.1321	-1.1321	-1.1321	-1.1321	-1.1321	-1.1321	-1.1321	8.55258	-1.1321	-1.1321	8.55258	-1.1321	-1.1321	-1.1321	-1.1321	-1.1321	-1.1321	-1.1321	-1.1321	-1.1321	-1.1321	-1.1321	-1.1321	-1.1321
-0.74471	-0.74471	-0.74471	-0.74471	-0.74471	-0.74471	-0.74471	-0.74471	-0.74471	-0.74471	-0.74471	-0.74471	-0.74471	-0.74471	-0.74471	-0.74471	-0.74471	-0.74471	-0.74471	-0.74471	-0.74471	-0.74471	-0.74471	8.93997	-0.74471	-0.74471	-0.74471	-0.74471	-0.74471	-0.74471	-0.74471	8.93997	-0.74471	-0.74471	-0.74471	-0.74471	-0.74471	-0.74471	-0.74471	-0.74471	-0.74471	-0.74471	-0.74471	-0.74471	-0.74471	-0.74471	-0.74471	-0.74471	-0.74471	-0.74471
-0.357323	-0.357323	-0.357323	-0.357323	-0.357323	-0.357323	-0.357323	-0.357323	-0.357323	-0.357323	-0.357323	-0.357323	-0.357323	-0.357323	-0.357323	-0.357323	-0.357323	-0.357323	-0.357323	-0.357323	-0.357323	-0.357323	-0.357323	-0.357323	-0.357323	-0.357323	-0.357323	-0.357323	-0.357323	-0.357323	-0.357323	-0.357323	-0.357323	-0.357323	-0.357323	-0.357323	-0.357323	-0.357323	-0.357323	-0.357323	-0.357323	-0.357323	-0.357323	-0.357323	-0.357323	-0.357323	-0.357323	-0.357323	-0.357323	-0.357323
-0.357323	-0.357323	-0.357323	-0.357323	-0.357323	-0.357323	-0.357323	-0.357323	-0.357323	-0.357323	-0.357323	-0.357323	-0.357323	-0.357323	-0.357323	-0.357323	-0.357323	-0.357323	-0.357323	-0.357323	-0.357323	-0.357323	-0.357323	-0.357323	-0.357323	-0.357323	-0.357323	-0.357323	-0.357323	-0.357323	-0.357323	-0.357323	-0.357323	-0.357323	-0.357323	-0.357323	-0.357323	-0.357323	-0.357323	-0.357323	-0.357323	-0.357323	-0.357323	-0.357323	-0.357323	-0.357323	-0.357323	-0.357323	9.32736	-0.357323
-0.357323	-0.357323	-0.357323	-0.357323	-0.357323	-0.357323	-0.357323	-0.357323	-0.357323	-0.357323	-0.357323	-0.357323	-0.357323	-0.357323	-0.357323	-0.357323	-0.357323	-0.357323	-0.357323	-0.357323	-0.357323	-0.357323	-0.357323	-0.357323	-0.357323	-0.357323	-0.357323	-0.357323	-0.357323	-0.357323	-0.357323	-0.357323	-0.357323	-0.357323	-0.357323	-0.357323	-0.357323	-0.357323	-0.357323	-0.357323	-0.357323	-0.357323	-0.357323	-0.357323	-0.357323	-0.357323	-0.357323	9.32736	-0.357323	-0.357323
-1.1321	-1.1321	-1.1321	-1.1321	-1.1321	-1.1321	-1.1321	-1.1321	-1.1321	-1.1321	8.55258	-1.1321	-1.1321	-1.1321	-1.1321	-1.1321	-1.1321	-1.1321	-1.1321	-1.1321	-1.1321	8.55258	-1.1321	-1.1321	-1.1321	-1.1321	-1.1321	-1.1321	-1.1321	-1.1321	-1.1321	-1.1321	-1.1321	-1.1321	-1.1321	-1.1321	-1.1321	-1.1321	-1.1321	-1.1321	-1.1321	-1.1321	-1.1321	-1.1321	-1.1321	-1.1321	-1.1321	-1.1321	-1.1321	-1.1321
-0.357323	-0.357323	-0.357323	-0.357323	-0.357323	-0.357323	-0.357323	-0.357323	-0.357323	-0.357323	-0.357323	-0.357323	-0.357323	-0.357323	-0.357323	-0.357323	-0.357323	-0.357323	-0.357323	-0.357323	-0.357323	-0.357323	-0.357323	-0.357323	-0.357323	-0.357323	-0.357323	-0.357323	-0.357323	-0.357323	9.32736	-0.357323	-0.357323	9.32736	-0.357323	-0.357323	9.32736	-0.357323	-0.357323	9.32736	-0.357323	-0.357323	-0.357323	-0.357323	9.32736	-0.357323	-0.357323	-0.357323	-0.357323	-0.357323
-0.357323	-0.357323	-0.357323	-0.357323	-0.357323	-0.357323	-0.357323	-0.357323	-0.357323	-0.357323	-0.357323	-0.357323	-0.357323	-0.357323	-0.357323	-0.357323	-0.357323	-0.357323	-0.357323	-0.357323	-0.357323	-0.357323	-0.357323	-0.357323	-0.357323	-0.357323	-0.357323	-0.357323	-0.357323	-0.357323	-0.357323	-0.357323	9.32736	-0.357323	-0.357323	-0.357323	-0.357323	-0.357323	-0.357323	-0.357323	-0.357323	-0.357323	-0.357323	-0.357323	-0.357323	-0.357323	-0.357323	-0.357323	-0.357323	-0.357323
-0.357323	-0.357323	-0.357323	-0.357323	-0.357323	-0.357323	-0.357323	-0.357323	-0.357323	-0.357323	-0.357323	-0.357323	-0.357323	-0.357323	-0.357323	-0.357323	-0.357323	-0.357323	-0.357323	-0.357323	-0.357323	-0.357323	-0.357323	-0.357323	-0.357323	-0.357323	-0.357323	-0.357323	-0.357323	-0.357323	-0.357323	-0.357323	-0.357323	-0.357323	-0.357323	-0.357323	-0.357323	-0.357323	-0.357323	-0.357323	-0.357323	-0.357323	-0.357323	-0.357323	-0.357323	-0.357323	-0.357323	-0.357323	-0.357323	-0.357323
-0.74471	-0.74471	-0.74471	-0.74471	-0.74471	-0.74471	-0.74471	-0.74471	-0.74471	-0.74471	-0.74471	-0.74471	-0.74471	-0.74471	-0.74471	-0.74471	-0.74471	-0.74471	-0.74471	-0.74471	-0.74471	-0.74471	-0.74471	-0.74471	-0.74471	-0.74471	8.93997	-0.74471	-0.74471	-0.74471	-0.74471	-0.74471	-0.74471	-0.74471	-0.74471	-0.74471	-0.74471	-0.74471	-0.74471	-0.74471	-0.74471	-0.74471	-0.74471	-0.74471	-0.74471	-0.74471	-0.74471	-0.74471	-0.74471	-0.74471
-0.357323	-0.357323	-0.357323	-0.357323	-0.357323	-0.357323	-0.357323	-0.357323	-0.357323	-0.357323	-0.357323	-0.357323	-0.357323	-0.357323	-0.357323	-0.357323	-0.357323	-0.357323	-0.357323	-0.357323	-0.357323	-0.357323	-0.357323	-0.357323	-0.357323	-0.357323	-0.357323	-0.357323	-0.357323	-0.357323	-0.357323	-0.357323	-0.357323	-0.357323	-0.357323	-0.357323	-0.357323	-0.357323	-0.357323	-0.357323	-0.357323	-0.357323	-0.357323	-0.357323	-0.357323	-0.357323	-0.357323	-0.357323	-0.357323	-0.357323
-0.357323	-0.357323	-0.357323	-0.357323	-0.357323	-0.357323	-0.357323	-0.357323	-0.357323	-0.357323	-0.357323	-0.357323	-0.357323	-0.357323	-0.357323	-0.357323	-0.357323	-0.357323	-0.357323	-0.357323	-0.357323	-0.357323	-0.357323	-0.357323	-0.357323	-0.357323	-0.357323	-0.357323	-0.357323	-0.357323	-0.357323	-0.357323	-0.357323	-0.357323	-0.357323	-0.357323	-0.357323	-0.357323	-0.357323	-0.357323	-0.357323	-0.357323	-0.357323	-0.357323	-0.357323	-0.357323	-0.357323	-0.357323	-0.357323	-0.357323
-0.74471	-0.74471	-0.74471	-0.74471	-0.74471	-0.74471	-0.74471	-0.74471	-0.74471	-0.74471	-0.74471	-0.74471	-0.74471	-0.74471	-0.74471	-0.74471	-0.74471	-0.74471	-0.74471	-0.74471	-0.74471	-0.74471	8.93997	-0.74471	-0.74471	-0.74471	-0.74471	-0.74471	-0.74471	-0.74471	-0.74471	-0.74471	-0.74471	-0.74471	-0.74471	-0.74471	-0.74471	-0.74471	-0.74471	-0.74471	-0.74471	-0.74471	-0.74471	-0.74471	-0.74471	-0.74471	-0.74471	-0.74471	-0.74471	-0.74471
-0.357323	-0.357323	-0.357323	-0.357323	-0.357323	-0.357323	-0.357323	-0.357323	-0.357323	-0.357323	-0.357323	-0.357323	-0.357323	-0.357323	-0.357323	-0.357323	-0.357323	-0.357323	-0.357323	-0.357323	-0.357323	-0.357323	-0.357323	-0.357323	-0.357323	-0.357323	-0.357323	-0.357323	-0.357323	-0.357323	-0.357323	-0.357323	-0.357323	-0.357323	-0.357323	-0.357323	-0.357323	-0.357323	-0.357323	-0.357323	-0.357323	-0.357323	-0.357323	-0.357323	-0.357323	-0.357323	-0.357323	-0.357323	-0.357323	-0.357323
-0.357323	-0.357323	-0.357323	-0.357323	-0.357323	-0.357323	-0.357323	-0.357323	-0.357323	-0.357323	-0.357323	-0.357323	-0.357323	-0.357323	-0.357323	-0.357323	-0.357323	-0.357323	-0.357323	-0.357323	-0.357323	-0.357323	-0.357323	-0.357323	-0.357323	-0.357323	-0.357323	-0.357323	-0.357323	-0.357323	-0.357323	-0.357323	-0.357323	-0.357323	-0.357323	-0.357323	-0.357323	-0.357323	-0.357323	-0.357323	-0.357323	-0.357323	-0.357323	-0.357323	-0.357323	-0.357323	-0.357323	-0.357323	-0.357323	-0.357323
-0.357323	-0.357323	-0.357323	-0.357323	-0.357323	-0.357323	-0.357323	-0.357323	-0.357323	-0.357323	-0.357323	-0.357323	-0.357323	-0.357323	-0.357323	-0.357323	-0.357323	-0.357323	-0.357323	-0.357323	-0.357323	-0.357323	-0.357323	-0.357323	-0.357323	-0.357323	-0.357323	-0.357323	-0.357323	-0.357323	-0.357323	-0.357323	-0.357323	-0.357323	-0.357323	-0.357323	-0.357323	-0.357323	-0.357323	-0.357323	-0.357323	-0.357323	-0.357323	9.32736	-0.357323	-0.357323	-0.357323	-0.357323	-0.357323	-0.357323
-0.74471	-0.74471	-0.74471	-0.74471	-0.74471	-0.74471	-0.74471	-0.74471	-0.74471	-0.74471	-0.74471	-0.74471	-0.74471	-0.74471	-0.74471	-0.74471	-0.74471	8.93997	-0.74471	-0.74471	-0.74471	-0.74471	-0.74471	-0.74471	-0.74471	-0.74471	-0.74471	-0.74471	-0.74471	-0.74471	-0.74471	-0.74471	-0.74471	-0.74471	-0.74471	-0.74471	-0.74471	-0.74471	-0.74471	-0.74471	-0.74471	-0.74471	-0.74471	-0.74471	-0.74471	-0.74471	-0.74471	-0.74471	-0.74471	-0.74471
-1.2338	-1.2338	-1.2338	-1.2338	-1.2338	-1.2338	-1.2338	-1.2338	-1.2338	-1.2338	-1.2338	-1.2338	-1.2338	-1.2338	-1.2338	-1.2338	-1.2338	-1.2338	-1.2338	-1.2338	-1.2338	-1.2338	-1.2338	-1.2338	-1.2338	-1.2338	-1.2338	-1.2338	5.72393	-1.2338	-1.2338	-1.2338	-1.2338	-1.2338	-1.2338	5.72393	-1.2338	-1.2338	12.6817	5.72393	-1.2338	-1.2338	5.72393	-1.2338	5.72393	5.72393	-1.2338	5.72393	5.72393	-1.2338
3.49745	-3.46028	-3.46028	-3.46028	-3.46028	-3.46028	-3.46028	-3.46028	-3.46028	-3.46028	-3.46028	-3.46028	3.49745	-3.46028	-3.46028	-3.46028	-3.46028	-3.46028	-3.46028	-3.46028	-3.46028	3.49745	10.4552	3.49745	-3.46028	3.49745	17.4129	-3.46028	-3.46028	-3.46028	-3.46028	-3.46028	-3.46028	-3.46028	-3.46028	-3.46028	-3.46028	3.49745	-3.46028	3.49745	3.49745	10.4552	-3.46028	-3.46028	-3.46028	-3.46028	-3.46028	-3.46028	10.4552	-3.46028
-0.955493	-0.955493	-0.955493	12.96	12.96	-0.955493	-0.955493	-0.955493	-0.955493	-0.955493	-0.955493	-0.955493	-0.955493	-0.955493	-0.955493	-0.955493	-0.955493	-0.955493	-0.955493	-0.955493	-0.955493	-0.955493	-0.955493	-0.955493	-0.955493	-0.955493	-0.955493	-0.955493	-0.955493	-0.955493	-0.955493	-0.955493	-0.955493	-0.955493	-0.955493	-0.955493	-0.955493	-0.955493	6.00224	6.00224	-0.955493	12.96	-0.955493	-0.955493	-0.955493	-0.955493	-0.955493	-0.955493	-0.955493	-0.955493
-1.79042	-1.79042	-1.79042	-1.79042	-1.79042	-1.79042	5.16731	-1.79042	-1.79042	-1.79042	-1.79042	-1.79042	-1.79042	-1.79042	-1.79042	-1.79042	-1.79042	5.16731	-1.79042	5.16731	-1.79042	-1.79042	-1.79042	-1.79042	-1.79042	-1.79042	-1.79042	-1.79042	-1.79042	-1.79042	-1.79042	-1.79042	-1.79042	-1.79042	-1.79042	-1.79042	5.16731	-1.79042	5.16731	-1.79042	12.125	5.16731	-1.79042	-1.79042	5.16731	12.125	5.16731	-1.79042	-1.79042	5.16731
-1.2338	-1.2338	-1.2338	5.72393	-1.2338	-1.2338	-1.2338	5.72393	-1.2338	-1.2338	-1.2338	-1.2338	-1.2338	-1.2338	-1.2338	-1.2338	-1.2338	-1.2338	-1.2338	-1.2338	-1.2338	-1.2338	-1.2338	-1.2338	-1.2338	-1.2338	-1.2338	-1.2338	-1.2338	-1.2338	-1.2338	-1.2338	-1.2338	-1.2338	-1.2338	-1.2338	-1.2338	-1.2338	-1.2338	5.72393	-1.2338	5.72393	-1.2338	-1.2338	-1.2338	-1.2338	-1.2338	-1.2338	-1.2338	-1.2338
-1.51211	-1.51211	-1.51211	-1.51211	-1.51211	-1.51211	-1.51211	-1.51211	-1.51211	-1.51211	-1.51211	-1.51211	-1.51211	-1.51211	-1.51211	-1.51211	-1.51211	-1.51211	-1.51211	-1.51211	-1.51211	-1.51211	-1.51211	-1.51211	-1.51211	-1.51211	-1.51211	5.44562	5.44562	-1.51211	-1.51211	-1.51211	-1.51211	-1.51211	-1.51211	-1.51211	-1.51211	-1.51211	12.4034	-1.51211	-1.51211	-1.51211	-1.51211	-1.51211	-1.51211	5.44562	-1.51211	-1.51211	-1.51211	-1.51211
-1.79042	5.16731	-1.79042	-1.79042	-1.79042	-1.79042	5.16731	-1.79042	-1.79042	5.16731	-1.79042	-1.79042	-1.79042	5.16731	-1.79042	-1.79042	-1.79042	-1.79042	-1.79042	-1.79042	-1.79042	-1.79042	-1.79042	-1.79042	-1.79042	-1.79042	-1.79042	-1.79042	-1.79042	-1.79042	-1.79042	-1.79042	-1.79042	-1.79042	-1.79042	-1.79042	-1.79042	-1.79042	5.16731	-1.79042	-1.79042	5.16731	-1.79042	5.16731	5.16731	-1.79042	-1.79042	5.16731	-1.79042	-1.79042
-1.2338	-1.2338	5.72393	-1.2338	5.72393	-1.2338	-1.2338	-1.2338	-1.2338	-1.2338	-1.2338	-1.2338	-1.2338	-1.2338	-1.2338	-1.2338	-1.2338	-1.2338	-1.2338	5.72393	-1.2338	-1.2338	-1.2338	-1.2338	-1.2338	-1.2338	-1.2338	-1.2338	-1.2338	-1.2338	-1.2338	-1.2338	-1.2338	12.6817	-1.2338	-1.2338	-1.2338	5.72393	-1.2338	5.72393	5.72393	-1.2338	-1.2338	5.72393	-1.2338	5.72393	12.6817	-1.2338	5.72393	5.72393
-1.2338	-1.2338	-1.2338	-1.2338	-1.2338	-1.2338	-1.2338	-1.2338	-1.2338	-1.2338	-1.2338	-1.2338	-1.2338	-1.2338	5.72393	-1.2338	-1.2338	-1.2338	-1.2338	-1.2338	-1.2338	-1.2338	-1.2338	-1.2338	-1.2338	-1.2338	-1.2338	-1.2338	-1.2338	-1.2338	-1.2338	-1.2338	-1.2338	-1.2338	-1.2338	-1.2338	-1.2338	5.72393	5.72393	5.72393	-1.2338	-1.2338	-1.2338	5.72393	5.72393	5.72393	-1.2338	-1.2338	-1.2338	-1.2338
-1.2338	-1.2338	-1.2338	-1.2338	-1.2338	-1.2338	-1.2338	-1.2338	-1.2338	-1.2338	-1.2338	-1.2338	-1.2338	-1.2338	-1.2338	-1.2338	-1.2338	-1.2338	-1.2338	-1.2338	-1.2338	5.72393	-1.2338	-1.2338	-1.2338	-1.2338	-1.2338	-1.2338	-1.2338	-1.2338	-1.2338	-1.2338	-1.2338	-1.2338	-1.2338	-1.2338	-1.2338	5.72393	12.6817	-1.2338	-1.2338	5.72393	-1.2338	-1.2338	-1.2338	-1.2338	-1.2338	-1.2338	-1.2338	-1.2338
-1.2338	-1.2338	-1.2338	-1.2338	-1.2338	-1.2338	5.72393	-1.2338	-1.2338	-1.2338	-1.2338	-1.2338	-1.2338	-1.2338	-1.2338	-1.2338	-1.2338	-1.2338	-1.2338	-1.2338	-1.2338	-1.2338	-1.2338	-1.2338	-1.2338	-1.2338	-1.2338	-1.2338	-1.2338	-1.2338	-1.2338	-1.2338	-1.2338	-1.2338	-1.2338	-1.2338	-1.2338	-1.2338	5.72393	5.72393	-1.2338	-1.2338	-1.2338	-1.2338	-1.2338	-1.2338	-1.2338	-1.2338	-1.2338	-1.2338
-0.955493	-0.955493	-0.955493	-0.955493	-0.955493	-0.955493	-0.955493	-0.955493	-0.955493	-0.955493	-0.955493	-0.955493	-0.955493	-0.955493	-0.955493	-0.955493	-0.955493	-0.955493	-0.955493	-0.955493	-0.955493	-0.955493	-0.955493	-0.955493	-0.955493	-0.955493	-0.955493	-0.955493	-0.955493	-0.955493	-0.955493	-0.955493	-0.955493	-0.955493	-0.955493	-0.955493	-0.955493	-0.955493	-0.955493	-0.955493	-0.955493	-0.955493	-0.955493	-0.955493	-0.955493	-0.955493	-0.955493	-0.955493	-0.955493	-0.955493
-0.955493	-0.955493	-0.955493	-0.955493	-0.955493	-0.955493	-0.955493	-0.955493	-0.955493	-0.955493	-0.955493	-0.955493	-0.955493	-0.955493	-0.955493	-0.955493	-0.955493	-0.955493	-0.955493	-0.955493	-0.955493	-0.955493	-0.955493	-0.955493	-0.955493	-0.955493	-0.955493	-0.955493	-0.955493	-0.955493	-0.955493	-0.955493	-0.955493	-0.955493	-0.955493	-0.955493	-0.955493	-0.955493	-0.955493	-0.955493	-0.955493	-0.955493	-0.955493	-0.955493	-0.955493	-0.955493	-0.955493	-0.955493	-0.955493	-0.955493
-0.955493	-0.955493	-0.955493	-0.955493	-0.955493	-0.955493	-0.955493	-0.955493	-0.955493	-0.955493	-0.955493	-0.955493	-0.955493	-0.955493	-0.955493	-0.955493	-0.955493	-0.955493	-0.955493	-0.955493	-0.955493	-0.955493	-0.955493	-0.955493	-0.955493	-0.955493	-0.955493	-0.955493	-0.955493	-0.955493	-0.955493	-0.955493	-0.955493	-0.955493	-0.955493	-0.955493	-0.955493	-0.955493	-0.955493	-0.955493	6.00224	-0.955493	6.00224	6.00224	-0.955493	-0.955493	-0.955493	-0.955493	6.00224	-0.955493
-0.955493	-0.955493	-0.955493	-0.955493	-0.955493	-0.955493	-0.955493	-0.955493	-0.955493	-0.955493	-0.955493	-0.955493	-0.955493	-0.955493	-0.955493	-0.955493	-0.955493	-0.955493	-0.955493	-0.955493	-0.955493	-0.955493	-0.955493	-0.955493	-0.955493	-0.955493	-0.955493	-0.955493	-0.955493	-0.955493	-0.955493	-0.955493	-0.955493	-0.955493	-0.955493	-0.955493	-0.955493	-0.955493	6.00224	-0.955493	-0.955493	-0.955493	-0.955493	-0.955493	-0.955493	-0.955493	-0.955493	-0.955493	6.00224	-0.955493
-0.955493	-0.955493	-0.955493	-0.955493	-0.955493	-0.955493	-0.955493	-0.955493	-0.955493	-0.955493	-0.955493	-0.955493	-0.955493	-0.955493	-0.955493	-0.955493	-0.955493	-0.955493	-0.955493	-0.955493	-0.955493	-0.955493	-0.955493	-0.955493	-0.955493	-0.955493	-0.955493	-0.955493	-0.955493	-0.955493	-0.955493	-0.955493	-0.955493	-0.955493	-0.955493	-0.955493	-0.955493	-0.955493	6.00224	-0.955493	-0.955493	6.00224	-0.955493	-0.955493	-0.955493	-0.955493	-0.955493	-0.955493	-0.955493	-0.955493
-1.2338	-1.2338	-1.2338	-1.2338	-1.2338	-1.2338	-1.2338	-1.2338	-1.2338	-1.2338	-1.2338	5.72393	-1.2338	-1.2338	-1.2338	-1.2338	-1.2338	-1.2338	-1.2338	-1.2338	-1.2338	-1.2338	-1.2338	-1.2338	-1.2338	-1.2338	-1.2338	-1.2338	-1.2338	-1.2338	-1.2338	-1.2338	-1.2338	-1.2338	-1.2338	-1.2338	-1.2338	-1.2338	-1.2338	-1.2338	-1.2338	-1.2338	-1.2338	-1.2338	-1.2338	-1.2338	-1.2338	-1.2338	-1.2338	5.72393
-1.51211	-1.51211	-1.51211	-1.51211	-1.51211	-1.51211	-1.51211	-1.51211	-1.51211	-1.51211	-1.51211	-1.51211	-1.51211	-1.51211	-1.51211	-1.51211	-1.51211	-1.51211	-1.51211	-1.51211	-1.51211	-1.51211	-1.51211	5.44562	5.44562	-1.51211	-1.51211	-1.51211	-1.51211	-1.51211	-1.51211	-1.51211	-1.51211	-1.51211	-1.51211	-1.51211	-1.51211	-1.51211	-1.51211	-1.51211	-1.51211	-1.51211	-1.51211	5.44562	-1.51211	-1.51211	-1.51211	-1.51211	-1.51211	-1.51211
-1.51211	-1.51211	-1.51211	-1.51211	-1.51211	-1.51211	-1.51211	-1.51211	-1.51211	-1.51211	-1.51211	5.44562	-1.51211	5.44562	-1.51211	-1.51211	-1.51211	-1.51211	-1.51211	-1.51211	-1.51211	-1.51211	-1.51211	-1.51211	-1.51211	-1.51211	-1.51211	-1.51211	-1.51211	-1.51211	-1.51211	-1.51211	-1.51211	-1.51211	5.44562	-1.51211	-1.51211	-1.51211	-1.51211	5.44562	5.44562	-1.51211	-1.51211	-1.51211	-1.51211	-1.51211	-1.51211	5.44562	-1.51211	-1.51211
-1.2338	-1.2338	-1.2338	-1.2338	-1.2338	-1.2338	-1.2338	-1.2338	-1.2338	5.72393	-1.2338	-1.2338	-1.2338	-1.2338	-1.2338	-1.2338	-1.2338	-1.2338	-1.2338	-1.2338	-1.2338	-1.2338	-1.2338	-1.2338	-1.2338	-1.2338	-1.2338	-1.2338	-1.2338	-1.2338	-1.2338	-1.2338	-1.2338	-1.2338	-1.2338	-1.2338	-1.2338	-1.2338	-1.2338	5.72393	-1.2338	-1.2338	-1.2338	-1.2338	-1.2338	-1.2338	-1.2338	-1.2338	-1.2338	-1.2338
-0.955493	-0.955493	-0.955493	-0.955493	-0.955493	-0.955493	-0.955493	-0.955493	-0.955493	-0.955493	-0.955493	-0.955493	-0.955493	-0.955493	-0.955493	-0.955493	-0.955493	-0.955493	-0.955493	-0.955493	-0.955493	-0.955493	-0.955493	-0.955493	-0.955493	-0.955493	-0.955493	-0.955493	-0.955493	-0.955493	-0.955493	-0.955493	-0.955493	-0.955493	-0.955493	-0.955493	-0.955493	-0.955493	-0.955493	6.00224	6.00224	-0.955493	-0.955493	-0.955493	6.00224	-0.955493	-0.955493	-0.955493	6.00224	-0.955493
-0.955493	-0.955493	-0.955493	-0.955493	-0.955493	-0.955493	-0.955493	-0.955493	-0.955493	-0.955493	-0.955493	-0.955493	-0.955493	-0.955493	-0.955493	-0.955493	-0.955493	-0.955493	-0.955493	-0.955493	-0.955493	-0.955493	-0.955493	-0.955493	-0.955493	-0.955493	-0.955493	-0.955493	-0.955493	-0.955493	6.00224	-0.955493	-0.955493	-0.955493	-0.955493	-0.955493	-0.955493	-0.955493	-0.955493	12.96	-0.955493	-0.955493	-0.955493	6.00224	-0.955493	-0.955493	-0.955493	6.00224	-0.955493	-0.955493
-0.955493	-0.955493	-0.955493	-0.955493	-0.955493	-0.955493	-0.955493	-0.955493	-0.955493	-0.955493	-0.955493	-0.955493	-0.955493	-0.955493	-0.955493	-0.955493	-0.955493	-0.955493	-0.955493	-0.955493	-0.955493	-0.955493	-0.955493	-0.955493	-0.955493	-0.955493	-0.955493	-0.955493	-0.955493	-0.955493	-0.955493	-0.955493	-0.955493	-0.955493	-0.955493	-0.955493	-0.955493	-0.955493	-0.955493	-0.955493	-0.955493	-0.955493	-0.955493	-0.955493	-0.955493	-0.955493	-0.955493	-0.955493	-0.955493	-0.955493
-0.955493	-0.955493	6.00224	-0.955493	-0.955493	-0.955493	-0.955493	-0.955493	-0.955493	-0.955493	-0.955493	-0.955493	-0.955493	-0.955493	-0.955493	-0.955493	-0.955493	-0.955493	-0.955493	-0.955493	-0.955493	-0.955493	-0.955493	-0.955493	-0.955493	-0.955493	-0.955493	-0.955493	-0.955493	-0.955493	-0.955493	-0.955493	-0.955493	-0.955493	-0.955493	-0.955493	-0.955493	-0.955493	-0.955493	-0.955493	-0.955493	-0.955493	-0.955493	-0.955493	-0.955493	-0.955493	-0.955493	6.00224	-0.955493	-0.955493
-0.955493	-0.955493	-0.955493	-0.955493	-0.955493	-0.955493	-0.955493	-0.955493	-0.955493	-0.955493	-0.955493	-0.955493	-0.955493	-0.955493	-0.955493	-0.955493	-0.955493	-0.955493	-0.955493	-0.955493	-0.955493	-0.955493	-0.955493	-0.955493	-0.955493	-0.955493	-0.955493	-0.955493	-0.955493	-0.955493	-0.955493	-0.955493	-0.955493	-0.955493	-0.955493	-0.955493	-0.955493	-0.955493	-0.955493	-0.955493	-0.955493	-0.955493	-0.955493	-0.955493	6.00224	-0.955493	-0.955493	-0.955493	-0.955493	-0.955493
-0.955493	-0.955493	-0.955493	-0.955493	-0.955493	-0.955493	-0.955493	-0.955493	-0.955493	-0.955493	-0.955493	-0.955493	-0.955493	-0.955493	-0.955493	-0.955493	-0.955493	-0.955493	-0.955493	-0.955493	-0.955493	-0.955493	-0.955493	-0.955493	-0.955493	-0.955493	-0.955493	-0.955493	-0.955493	-0.955493	12.96	-0.955493	-0.955493	-0.955493	-0.955493	-0.955493	-0.955493	-0.955493	-0.955493	6.00224	-0.955493	-0.955493	-0.955493	-0.955493	-0.955493	-0.955493	-0.955493	-0.955493	-0.955493	-0.955493
-0.955493	6.00224	-0.955493	-0.955493	-0.955493	-0.955493	-0.955493	-0.955493	-0.955493	-0.955493	-0.955493	-0.955493	-0.955493	-0.955493	-0.955493	-0.955493	-0.955493	-0.955493	-0.955493	-0.955493	-0.955493	-0.955493	-0.955493	-0.955493	-0.955493	-0.955493	-0.955493	-0.955493	-0.955493	-0.955493	-0.955493	-0.955493	-0.955493	-0.955493	-0.955493	-0.955493	-0.955493	-0.955493	-0.955493	-0.955493	-0.955493	-0.955493	-0.955493	-0.955493	-0.955493	-0.955493	-0.955493	-0.955493	-0.955493	-0.955493
-1.51211	-1.51211	-1.51211	-1.51211	-1.51211	-1.51211	-1.51211	-1.51211	-1.51211	-1.51211	-1.51211	-1.51211	-1.51211	-1.51211	-1.51211	5.44562	-1.51211	-1.51211	5.44562	-1.51211	-1.51211	-1.51211	-1.51211	-1.51211	-1.51211	-1.51211	-1.51211	-1.51211	-1.51211	-1.51211	-1.51211	-1.51211	-1.51211	-1.51211	-1.51211	-1.51211	-1.51211	-1.51211	-1.51211	5.44562	5.44562	-1.51211	-1.51211	5.44562	5.44562	-1.51211	-1.51211	-1.51211	5.44562	-1.51211
-1.51211	-1.51211	-1.51211	-1.51211	-1.51211	-1.51211	-1.51211	-1.51211	-1.51211	-1.51211	-1.51211	-1.51211	-1.51211	-1.51211	-1.51211	-1.51211	-1.51211	5.44562	-1.51211	-1.51211	-1.51211	-1.51211	-1.51211	-1.51211	5.44562	-1.51211	-1.51211	-1.51211	-1.51211	-1.51211	-1.51211	-1.51211	-1.51211	-1.51211	-1.51211	-1.51211	-1.51211	-1.51211	5.44562	-1.51211	-1.51211	-1.51211	5.44562	-1.51211	-1.51211	-1.51211	-1.51211	-1.51211	-1.51211	-1.51211
-1.51211	-1.51211	-1.51211	-1.51211	-1.51211	-1.51211	-1.51211	-1.51211	-1.51211	-1.51211	-1.51211	-1.51211	-1.51211	-1.51211	5.44562	5.44562	-1.51211	-1.51211	-1.51211	-1.51211	-1.51211	-1.51211	-1.51211	-1.51211	-1.51211	-1.51211	-1.51211	-1.51211	-1.51211	-1.51211	5.44562	-1.51211	-1.51211	-1.51211	-1.51211	-1.51211	-1.51211	-1.51211	-1.51211	5.44562	12.4034	-1.51211	-1.51211	-1.51211	5.44562	-1.51211	-1.51211	-1.51211	-1.51211	-1.51211
-0.955493	-0.955493	-0.955493	-0.955493	-0.955493	-0.955493	-0.955493	-0.955493	-0.955493	-0.955493	-0.955493	-0.955493	-0.955493	-0.955493	-0.955493	-0.955493	-0.955493	-0.955493	-0.955493	-0.955493	-0.955493	-0.955493	-0.955493	-0.955493	-0.955493	-0.955493	-0.955493	-0.955493	-0.955493	-0.955493	-0.955493	-0.955493	-0.955493	-0.955493	-0.955493	-0.955493	-0.955493	-0.955493	-0.955493	-0.955493	-0.955493	-0.955493	-0.955493	-0.955493	-0.955493	-0.955493	-0.955493	-0.955493	-0.955493	-0.955493
-0.955493	-0.955493	-0.955493	-0.955493	-0.955493	-0.955493	-0.955493	-0.955493	-0.955493	-0.955493	-0.955493	-0.955493	-0.955493	-0.955493	-0.955493	-0.955493	-0.955493	-0.955493	-0.955493	-0.955493	-0.955493	-0.955493	-0.955493	-0.955493	-0.955493	-0.955493	-0.955493	-0.955493	-0.955493	-0.955493	-0.955493	-0.955493	6.00224	-0.955493	6.00224	-0.955493	6.00224	-0.955493	-0.955493	-0.955493	-0.955493	-0.955493	6.00224	6.00224	-0.955493	6.00224	-0.955493	-0.955493	-0.955493	-0.955493
-1.51211	-1.51211	-1.51211	-1.51211	-1.51211	-1.51211	-1.51211	-1.51211	-1.51211	-1.51211	-1.51211	-1.51211	5.44562	5.44562	-1.51211	-1.51211	-1.51211	-1.51211	-1.51211	-1.51211	-1.51211	-1.51211	-1.51211	-1.51211	-1.51211	-1.51211	-1.51211	-1.51211	-1.51211	-1.51211	-1.51211	-1.51211	-1.51211	-1.51211	-1.51211	-1.51211	-1.51211	12.4034	-1.51211	5.44562	-1.51211	-1.51211	-1.51211	5.44562	-1.51211	-1.51211	-1.51211	-1.51211	-1.51211	-1.51211
-1.51211	-1.51211	-1.51211	-1.51211	-1.51211	-1.51211	-1.51211	-1.51211	-1.51211	-1.51211	-1.51211	-1.51211	-1.51211	-1.51211	-1.51211	-1.51211	5.44562	-1.51211	5.44562	-1.51211	-1.51211	-1.51211	-1.51211	-1.51211	-1.51211	-1.51211	-1.51211	-1.51211	-1.51211	-1.51211	5.44562	-1.51211	-1.51211	-1.51211	-1.51211	-1.51211	-1.51211	-1.51211	-1.51211	-1.51211	5.44562	-1.51211	-1.51211	-1.51211	-1.51211	-1.51211	-1.51211	-1.51211	5.44562	-1.51211
-1.51211	-1.51211	-1.51211	-1.51211	-1.51211	-1.51211	-1.51211	-1.51211	-1.51211	-1.51211	-1.51211	-1.51211	-1.51211	-1.51211	-1.51211	-1.51211	-1.51211	-1.51211	-1.51211	-1.51211	5.44562	-1.51211	-1.51211	-1.51211	-1.51211	-1.51211	5.44562	-1.51211	-1.51211	-1.51211	-1.51211	-1.51211	-1.51211	-1.51211	-1.51211	-1.51211	-1.51211	-1.51211	-1.51211	-1.51211	-1.51211	-1.51211	-1.51211	-1.51211	-1.51211	5.44562	-1.51211	-1.51211	-1.51211	-1.51211
-0.955493	-0.955493	-0.955493	-0.955493	-0.955493	-0.955493	-0.955493	-0.955493	-0.955493	-0.955493	-0.955493	-0.955493	-0.955493	-0.955493	-0.955493	-0.955493	-0.955493	-0.955493	-0.955493	-0.955493	-0.955493	-0.955493	-0.955493	-0.955493	-0.955493	-0.955493	-0.955493	-0.955493	-0.955493	-0.955493	-0.955493	-0.955493	-0.955493	-0.955493	-0.955493	-0.955493	-0.955493	6.00224	6.00224	-0.955493	-0.955493	6.00224	-0.955493	6.00224	-0.955493	6.00224	-0.955493	-0.955493	-0.955493	-0.955493
-1.51211	-1.51211	-1.51211	-1.51211	-1.51211	-1.51211	-1.51211	-1.51211	-1.51211	-1.51211	-1.51211	-1.51211	-1.51211	-1.51211	5.44562	-1.51211	-1.51211	-1.51211	-1.51211	-1.51211	-1.51211	5.44562	-1.51211	-1.51211	-1.51211	-1.51211	-1.51211	-1.51211	-1.51211	-1.51211	-1.51211	-1.51211	-1.51211	-1.51211	-1.51211	-1.51211	-1.51211	-1.51211	-1.51211	5.44562	-1.51211	-1.51211	-1.51211	-1.51211	-1.51211	-1.51211	-1.51211	-1.51211	-1.51211	-1.51211
-0.955493	-0.955493	-0.955493	-0.955493	-0.955493	-0.955493	-0.955493	-0.955493	-0.955493	-0.955493	-0.955493	-0.955493	-0.955493	-0.955493	-0.955493	-0.955493	-0.955493	-0.955493	-0.955493	-0.955493	-0.955493	-0.955493	-0.955493	-0.955493	-0.955493	-0.955493	-0.955493	-0.955493	-0.955493	-0.955493	-0.955493	-0.955493	-0.955493	-0.955493	-0.955493	-0.955493	-0.955493	-0.955493	6.00224	-0.955493	-0.955493	-0.955493	6.00224	-0.955493	-0.955493	-0.955493	-0.955493	-0.955493	6.00224	-0.955493
-0.955493	-0.955493	-0.955493	-0.955493	-0.955493	-0.955493	-0.955493	-0.955493	-0.955493	-0.955493	-0.955493	-0.955493	-0.955493	-0.955493	-0.955493	-0.955493	-0.955493	-0.955493	-0.955493	-0.955493	-0.955493	-0.955493	-0.955493	-0.955493	-0.955493	-0.955493	-0.955493	-0.955493	-0.955493	-0.955493	-0.955493	-0.955493	-0.955493	-0.955493	-0.955493	-0.955493	-0.955493	-0.955493	-0.955493	-0.955493	-0.955493	-0.955493	-0.955493	-0.955493	-0.955493	-0.955493	-0.955493	-0.955493	-0.955493	-0.955493
-1.51211	-1.51211	-1.51211	-1.51211	-1.51211	-1.51211	-1.51211	-1.51211	-1.51211	-1.51211	-1.51211	-1.51211	5.44562	-1.51211	-1.51211	-1.51211	-1.51211	-1.51211	-1.51211	-1.51211	-1.51211	-1.51211	-1.51211	-1.51211	-1.51211	-1.51211	-1.51211	-1.51211	-1.51211	5.44562	-1.51211	-1.51211	-1.51211	-1.51211	-1.51211	-1.51211	-1.51211	-1.51211	5.44562	-1.51211	-1.51211	-1.51211	-1.51211	-1.51211	-1.51211	-1.51211	5.44562	-1.51211	-1.51211	-1.51211
-0.955493	-0.955493	-0.955493	-0.955493	-0.955493	-0.955493	-0.955493	-0.955493	-0.955493	-0.955493	-0.955493	-0.955493	-0.955493	-0.955493	-0.955493	-0.955493	-0.955493	-0.955493	-0.955493	-0.955493	-0.955493	-0.955493	-0.955493	-0.955493	-0.955493	-0.955493	-0.955493	-0.955493	-0.955493	-0.955493	-0.955493	6.00224	-0.955493	-0.955493	-0.955493	-0.955493	-0.955493	-0.955493	-0.955493	-0.955493	-0.955493	-0.955493	6.00224	-0.955493	-0.955493	-0.955493	-0.955493	6.00224	-0.955493	6.00224
-1.2338	-1.2338	-1.2338	-1.2338	-1.2338	-1.2338	-1.2338	-1.2338	-1.2338	5.72393	-1.2338	-1.2338	-1.2338	-1.2338	-1.2338	-1.2338	-1.2338	-1.2338	-1.2338	-1.2338	-1.2338	-1.2338	-1.2338	-1.2338	-1.2338	-1.2338	-1.2338	-1.2338	-1.2338	-1.2338	-1.2338	-1.2338	-1.2338	-1.2338	-1.2338	-1.2338	-1.2338	-1.2338	-1.2338	5.72393	-1.2338	-1.2338	-1.2338	-1.2338	-1.2338	-1.2338	-1.2338	-1.2338	-1.2338	-1.2338
-0.955493	-0.955493	-0.955493	-0.955493	-0.955493	-0.955493	-0.955493	-0.955493	-0.955493	-0.955493	-0.955493	-0.955493	-0.955493	-0.955493	-0.955493	-0.955493	-0.955493	-0.955493	-0.955493	-0.955493	-0.955493	-0.955493	-0.955493	-0.955493	-0.955493	-0.955493	-0.955493	-0.955493	-0.955493	-0.955493	-0.955493	-0.955493	-0.955493	-0.955493	-0.955493	-0.955493	-0.955493	-0.955493	-0.955493	6.00224	-0.955493	-0.955493	-0.955493	-0.955493	-0.955493	-0.955493	-0.955493	6.00224	-0.955493	-0.955493
-0.955493	-0.955493	-0.955493	-0.955493	-0.955493	-0.955493	-0.955493	-0.955493	-0.955493	-0.955493	-0.955493	-0.955493	-0.955493	-0.955493	-0.955493	-0.955493	-0.955493	-0.955493	-0.955493	-0.955493	-0.955493	-0.955493	-0.955493	-0.955493	-0.955493	-0.955493	-0.955493	-0.955493	-0.955493	-0.955493	-0.955493	-0.955493	-0.955493	-0.955493	-0.955493	-0.955493	-0.955493	-0.955493	-0.955493	-0.955493	-0.955493	-0.955493	-0.955493	-0.955493	-0.955493	-0.955493	-0.955493	6.00224	-0.955493	-0.955493
-2.90366	-2.90366	-2.90366	-2.90366	-2.90366	4.05407	-2.90366	4.05407	4.05407	4.05407	-2.90366	-2.90366	-2.90366	4.05407	-2.90366	-2.90366	-2.90366	-2.90366	-2.90366	-2.90366	-2.90366	-2.90366	-2.90366	-2.90366	-2.90366	-2.90366	-2.90366	-2.90366	4.05407	4.05407	4.05407	-2.90366	-2.90366	-2.90366	-2.90366	-2.90366	-2.90366	-2.90366	-2.90366	-2.90366	-2.90366	-2.90366	-2.90366	-2.90366	-2.90366	-2.90366	-2.90366	-2.90366	-2.90366	-2.90366
-0.955493	-0.955493	-0.955493	-0.955493	-0.955493	-0.955493	-0.955493	-0.955493	-0.955493	-0.955493	-0.955493	-0.955493	-0.955493	-0.955493	-0.955493	-0.955493	-0.955493	-0.955493	-0.955493	-0.955493	-0.955493	-0.955493	-0.955493	-0.955493	-0.955493	-0.955493	-0.955493	-0.955493	-0.955493	-0.955493	-0.955493	-0.955493	-0.955493	-0.955493	-0.955493	-0.955493	-0.955493	6.00224	6.00224	-0.955493	-0.955493	-0.955493	-0.955493	-0.955493	-0.955493	-0.955493	-0.955493	-0.955493	-0.955493	-0.955493
-1.1929	-1.1929	-1.1929	-1.1929	-1.1929	-1.1929	-1.1929	8.95888	-1.1929	-1.1929	8.95888	-1.1929	-1.1929	-1.1929	-1.1929	-1.1929	-1.1929	-1.1929	-1.1929	-1.1929	-1.1929	-1.1929	-1.1929	-1.1929	-1.1929	-1.1929	-1.1929	-1.1929	-1.1929	-1.1929	-1.1929	-1.1929	-1.1929	-1.1929	-1.1929	-1.1929	-1.1929	-1.1929	8.95888	-1.1929	-1.1929	-1.1929	-1.1929	-1.1929	-1.1929	-1.1929	-1.1929	-1.1929	-1.1929	-1.1929
-0.786827	-0.786827	-0.786827	-0.786827	-0.786827	-0.786827	-0.786827	-0.786827	-0.786827	-0.786827	-0.786827	-0.786827	-0.786827	-0.786827	-0.786827	-0.786827	9.36495	-0.786827	-0.786827	-0.786827	-0.786827	-0.786827	-0.786827	-0.786827	-0.786827	-0.786827	-0.786827	-0.786827	-0.786827	-0.786827	-0.786827	-0.786827	-0.786827	-0.786827	-0.786827	-0.786827	-0.786827	-0.786827	-0.786827	9.36495	-0.786827	-0.786827	-0.786827	-0.786827	-0.786827	-0.786827	-0.786827	-0.786827	9.36495	-0.786827
-0.380756	-0.380756	-0.380756	-0.380756	-0.380756	-0.380756	-0.380756	-0.380756	-0.380756	-0.380756	-0.380756	-0.380756	-0.380756	-0.380756	-0.380756	-0.380756	-0.380756	-0.380756	-0.380756	-0.380756	-0.380756	-0.380756	-0.380756	-0.380756	-0.380756	-0.380756	-0.380756	-0.380756	-0.380756	-0.380756	-0.380756	-0.380756	-0.380756	-0.380756	-0.380756	-0.380756	-0.380756	-0.380756	9.77102	-0.380756	-0.380756	9.77102	-0.380756	-0.380756	-0.380756	-0.380756	-0.380756	-0.380756	-0.380756	-0.380756
-0.786827	-0.786827	19.5167	-0.786827	-0.786827	-0.786827	-0.786827	-0.786827	-0.786827	9.36495	-0.786827	-0.786827	-0.786827	-0.786827	-0.786827	-0.786827	-0.786827	-0.786827	-0.786827	-0.786827	-0.786827	-0.786827	-0.786827	-0.786827	-0.786827	-0.786827	-0.786827	-0.786827	-0.786827	-0.786827	-0.786827	-0.786827	-0.786827	-0.786827	9.36495	-0.786827	-0.786827	-0.786827	-0.786827	-0.786827	-0.786827	-0.786827	-0.786827	9.36495	-0.786827	-0.786827	-0.786827	-0.786827	-0.786827	-0.786827
-0.380756	-0.380756	-0.380756	-0.380756	-0.380756	-0.380756	-0.380756	-0.380756	-0.380756	-0.380756	-0.380756	-0.380756	-0.380756	-0.380756	-0.380756	-0.380756	-0.380756	-0.380756	-0.380756	-0.380756	-0.380756	-0.380756	-0.380756	-0.380756	-0.380756	-0.380756	-0.380756	-0.380756	-0.380756	-0.380756	-0.380756	-0.380756	-0.380756	-0.380756	-0.380756	-0.380756	-0.380756	-0.380756	-0.380756	-0.380756	-0.380756	-0.380756	-0.380756	-0.380756	-0.380756	-0.380756	-0.380756	-0.380756	-0.380756	-0.380756
-3.62932	-3.62932	-3.62932	-3.62932	-3.62932	-3.62932	6.52245	-3.62932	-3.62932	-3.62932	-3.62932	-3.62932	-3.62932	-3.62932	-3.62932	6.52245	-3.62932	-3.62932	-3.62932	-3.62932	16.6742	6.52245	6.52245	6.52245	-3.62932	6.52245	-3.62932	-3.62932	-3.62932	-3.62932	-3.62932	-3.62932	-3.62932	-3.62932	-3.62932	-3.62932	-3.62932	-3.62932	-3.62932	-3.62932	-3.62932	-3.62932	-3.62932	-3.62932	-3.62932	-3.62932	-3.62932	6.52245	-3.62932	-3.62932
-0.380756	-0.380756	-0.380756	-0.380756	-0.380756	-0.380756	-0.380756	-0.380756	-0.380756	-0.380756	-0.380756	-0.380756	-0.380756	-0.380756	-0.380756	-0.380756	-0.380756	-0.380756	-0.380756	-0.380756	-0.380756	-0.380756	-0.380756	-0.380756	-0.380756	-0.380756	-0.380756	-0.380756	-0.380756	-0.380756	-0.380756	-0.380756	-0.380756	-0.380756	-0.380756	-0.380756	-0.380756	9.77102	-0.380756	-0.380756	-0.380756	-0.380756	9.77102	-0.380756	-0.380756	-0.380756	-0.380756	-0.380756	-0.380756	-0.380756
-0.380756	-0.380756	-0.380756	9.77102	-0.380756	-0.380756	-0.380756	-0.380756	-0.380756	-0.380756	-0.380756	-0.380756	-0.380756	-0.380756	-0.380756	-0.380756	-0.380756	-0.380756	-0.380756	-0.380756	-0.380756	-0.380756	-0.380756	-0.380756	-0.380756	-0.380756	-0.380756	-0.380756	-0.380756	-0.380756	-0.380756	-0.380756	-0.380756	-0.380756	-0.380756	-0.380756	-0.380756	-0.380756	-0.380756	-0.380756	-0.380756	-0.380756	-0.380756	9.77102	-0.380756	-0.380756	-0.380756	-0.380756	-0.380756	-0.380756
-0.380756	-0.380756	-0.380756	-0.380756	-0.380756	-0.380756	-0.380756	-0.380756	-0.380756	-0.380756	-0.380756	-0.380756	-0.380756	-0.380756	-0.380756	-0.380756	-0.380756	-0.380756	-0.380756	-0.380756	-0.380756	-0.380756	-0.380756	-0.380756	-0.380756	-0.380756	-0.380756	-0.380756	-0.380756	-0.380756	9.77102	-0.380756	-0.380756	-0.380756	-0.380756	-0.380756	-0.380756	-0.380756	9.77102	-0.380756	-0.380756	-0.380756	-0.380756	-0.380756	-0.380756	-0.380756	9.77102	-0.380756	9.77102	-0.380756
-0.380756	-0.380756	-0.380756	-0.380756	-0.380756	-0.380756	-0.380756	-0.380756	-0.380756	-0.380756	-0.380756	-0.380756	-0.380756	-0.380756	-0.380756	-0.380756	-0.380756	-0.380756	-0.380756	-0.380756	-0.380756	-0.380756	-0.380756	-0.380756	-0.380756	-0.380756	-0.380756	-0.380756	-0.380756	-0.380756	-0.380756	-0.380756	-0.380756	-0.380756	-0.380756	-0.380756	-0.380756	-0.380756	-0.380756	-0.380756	-0.380756	-0.380756	-0.380756	-0.380756	-0.380756	-0.380756	9.77102	-0.380756	-0.380756	-0.380756
-0.786827	-0.786827	-0.786827	-0.786827	-0.786827	-0.786827	-0.786827	-0.786827	-0.786827	-0.786827	-0.786827	-0.786827	-0.786827	-0.786827	-0.786827	-0.786827	-0.786827	-0.786827	-0.786827	-0.786827	-0.786827	-0.786827	-0.786827	9.36495	-0.786827	-0.786827	-0.786827	-0.786827	-0.786827	-0.786827	-0.786827	-0.786827	-0.786827	-0.786827	-0.786827	-0.786827	-0.786827	-0.786827	-0.786827	9.36495	-0.786827	-0.786827	-0.786827	-0.786827	-0.786827	-0.786827	-0.786827	-0.786827	-0.786827	-0.786827
-0.786827	-0.786827	-0.786827	-0.786827	9.36495	-0.786827	-0.786827	-0.786827	-0.786827	-0.786827	-0.786827	-0.786827	-0.786827	-0.786827	-0.786827	-0.786827	-0.786827	-0.786827	-0.786827	-0.786827	-0.786827	-0.786827	-0.786827	-0.786827	9.36495	-0.786827	-0.786827	-0.786827	-0.786827	-0.786827	-0.786827	-0.786827	-0.786827	-0.786827	-0.786827	-0.786827	-0.786827	-0.786827	-0.786827	-0.786827	-0.786827	-0.786827	-0.786827	-0.786827	-0.786827	-0.786827	-0.786827	-0.786827	-0.786827	-0.786827
-1.1929	-1.1929	-1.1929	-1.1929	-1.1929	-1.1929	-1.1929	-1.1929	-1.1929	-1.1929	-1.1929	-1.1929	-1.1929	-1.1929	-1.1929	-1.1929	-1.1929	-1.1929	-1.1929	-1.1929	-1.1929	-1.1929	-1.1929	-1.1929	-1.1929	-1.1929	8.95888	8.95888	-1.1929	-1.1929	-1.1929	-1.1929	-1.1929	-1.1929	-1.1929	-1.1929	-1.1929	-1.1929	-1.1929	-1.1929	-1.1929	-1.1929	-1.1929	-1.1929	8.95888	-1.1929	-1.1929	-1.1929	-1.1929	-1.1929
-0.380756	-0.380756	-0.380756	-0.380756	-0.380756	-0.380756	-0.380756	-0.380756	-0.380756	-0.380756	-0.380756	-0.380756	-0.380756	-0.380756	-0.380756	-0.380756	-0.380756	-0.380756	-0.380756	-0.380756	-0.380756	-0.380756	-0.380756	-0.380756	-0.380756	-0.380756	-0.380756	-0.380756	-0.380756	-0.380756	-0.380756	-0.380756	-0.380756	-0.380756	-0.380756	-0.380756	-0.380756	-0.380756	-0.380756	-0.380756	-0.380756	-0.380756	-0.380756	-0.380756	-0.380756	-0.380756	-0.380756	-0.380756	-0.380756	-0.380756
-0.786827	-0.786827	-0.786827	-0.786827	-0.786827	-0.786827	-0.786827	-0.786827	-0.786827	-0.786827	-0.786827	-0.786827	-0.786827	-0.786827	-0.786827	-0.786827	-0.786827	-0.786827	-0.786827	-0.786827	-0.786827	-0.786827	-0.786827	-0.786827	-0.786827	-0.786827	9.36495	-0.786827	-0.786827	-0.786827	-0.786827	-0.786827	-0.786827	-0.786827	-0.786827	-0.786827	-0.786827	-0.786827	-0.786827	-0.786827	-0.786827	-0.786827	-0.786827	-0.786827	-0.786827	-0.786827	-0.786827	-0.786827	-0.786827	-0.786827
-1.1929	-1.1929	-1.1929	8.95888	-1.1929	-1.1929	-1.1929	-1.1929	-1.1929	-1.1929	-1.1929	-1.1929	-1.1929	-1.1929	-1.1929	-1.1929	-1.1929	-1.1929	-1.1929	-1.1929	-1.1929	8.95888	-1.1929	-1.1929	-1.1929	8.95888	-1.1929	-1.1929	-1.1929	-1.1929	-1.1929	-1.1929	-1.1929	8.95888	-1.1929	-1.1929	-1.1929	-1.1929	-1.1929	-1.1929	-1.1929	-1.1929	-1.1929	-1.1929	-1.1929	-1.1929	-1.1929	-1.1929	-1.1929	-1.1929
-1.1929	-1.1929	-1.1929	-1.1929	-1.1929	-1.1929	-1.1929	-1.1929	-1.1929	8.95888	-1.1929	-1.1929	-1.1929	8.95888	-1.1929	-1.1929	-1.1929	-1.1929	-1.1929	-1.1929	-1.1929	-1.1929	-1.1929	-1.1929	-1.1929	-1.1929	-1.1929	-1.1929	-1.1929	-1.1929	-1.1929	-1.1929	-1.1929	-1.1929	-1.1929	-1.1929	-1.1929	-1.1929	-1.1929	-1.1929	-1.1929	-1.1929	-1.1929	-1.1929	-1.1929	-1.1929	-1.1929	-1.1929	-1.1929	-1.1929
-0.786827	9.36495	-0.786827	-0.786827	9.36495	-0.786827	9.36495	-0.786827	-0.786827	-0.786827	-0.786827	-0.786827	-0.786827	-0.786827	-0.786827	-0.786827	-0.786827	-0.786827	-0.786827	-0.786827	-0.786827	-0.786827	-0.786827	-0.786827	-0.786827	-0.786827	-0.786827	-0.786827	-0.786827	-0.786827	-0.786827	-0.786827	-0.786827	-0.786827	-0.786827	-0.786827	-0.786827	-0.786827	-0.786827	-0.786827	-0.786827	-0.786827	-0.786827	-0.786827	-0.786827	-0.786827	-0.786827	-0.786827	-0.786827	-0.786827
-0.380756	-0.380756	-0.380756	-0.380756	-0.380756	-0.380756	-0.380756	-0.380756	-0.380756	-0.380756	-0.380756	-0.380756	-0.380756	-0.380756	-0.380756	-0.380756	-0.380756	-0.380756	-0.380756	-0.380756	-0.380756	-0.380756	-0.380756	-0.380756	-0.380756	-0.380756	-0.380756	-0.380756	-0.380756	-0.380756	-0.380756	-0.380756	-0.380756	-0.380756	-0.380756	-0.380756	-0.380756	-0.380756	-0.380756	-0.380756	-0.380756	-0.380756	-0.380756	-0.380756	-0.380756	-0.380756	-0.380756	-0.380756	-0.380756	-0.380756
-0.380756	-0.380756	-0.380756	-0.380756	9.77102	-0.380756	-0.380756	-0.380756	-0.380756	-0.380756	-0.380756	-0.380756	-0.380756	-0.380756	-0.380756	-0.380756	-0.380756	-0.380756	-0.380756	-0.380756	-0.380756	-0.380756	-0.380756	-0.380756	-0.380756	-0.380756	-0.380756	-0.380756	-0.380756	-0.380756	-0.380756	-0.380756	-0.380756	-0.380756	-0.380756	-0.380756	-0.380756	-0.380756	-0.380756	-0.380756	-0.380756	-0.380756	-0.380756	-0.380756	-0.380756	-0.380756	-0.380756	-0.380756	-0.380756	-0.380756
-0.380756	-0.380756	-0.380756	-0.380756	-0.380756	-0.380756	-0.380756	-0.380756	-0.380756	-0.380756	-0.380756	-0.380756	-0.380756	-0.380756	-0.380756	-0.380756	-0.380756	-0.380756	-0.380756	-0.380756	-0.380756	-0.380756	-0.380756	-0.380756	-0.380756	-0.380756	-0.380756	-0.380756	-0.380756	-0.380756	-0.380756	-0.380756	-0.380756	-0.380756	-0.380756	-0.380756	-0.380756	-0.380756	-0.380756	-0.380756	-0.380756	-0.380756	-0.380756	-0.380756	-0.380756	-0.380756	-0.380756	-0.380756	-0.380756	-0.380756
-0.786827	-0.786827	-0.786827	-0.786827	-0.786827	-0.786827	-0.786827	-0.786827	-0.786827	-0.786827	9.36495	-0.786827	-0.786827	-0.786827	-0.786827	-0.786827	-0.786827	-0.786827	-0.786827	-0.786827	-0.786827	-0.786827	-0.786827	-0.786827	-0.786827	-0.786827	-0.786827	-0.786827	-0.786827	-0.786827	-0.786827	-0.786827	-0.786827	-0.786827	-0.786827	-0.786827	-0.786827	-0.786827	-0.786827	-0.786827	-0.786827	-0.786827	-0.786827	-0.786827	-0.786827	-0.786827	-0.786827	-0.786827	-0.786827	-0.786827
-0.380756	-0.380756	9.77102	-0.380756	-0.380756	-0.380756	-0.380756	-0.380756	-0.380756	-0.380756	-0.380756	-0.380756	-0.380756	-0.380756	-0.380756	-0.380756	-0.380756	-0.380756	-0.380756	-0.380756	-0.380756	-0.380756	-0.380756	-0.380756	-0.380756	-0.380756	-0.380756	-0.380756	-0.380756	-0.380756	-0.380756	-0.380756	-0.380756	-0.380756	-0.380756	-0.380756	-0.380756	-0.380756	-0.380756	-0.380756	-0.380756	-0.380756	-0.380756	-0.380756	-0.380756	-0.380756	-0.380756	-0.380756	-0.380756	-0.380756
-0.380756	-0.380756	-0.380756	-0.380756	-0.380756	-0.380756	-0.380756	-0.380756	-0.380756	-0.380756	-0.380756	-0.380756	-0.380756	-0.380756	-0.380756	-0.380756	-0.380756	-0.380756	-0.380756	-0.380756	-0.380756	-0.380756	-0.380756	-0.380756	-0.380756	-0.380756	-0.380756	-0.380756	-0.380756	-0.380756	-0.380756	-0.380756	-0.380756	-0.380756	-0.380756	-0.380756	-0.380756	-0.380756	-0.380756	-0.380756	-0.380756	-0.380756	-0.380756	-0.380756	-0.380756	-0.380756	9.77102	-0.380756	-0.380756	-0.380756
-0.786827	-0.786827	-0.786827	-0.786827	-0.786827	9.36495	-0.786827	-0.786827	-0.786827	-0.786827	-0.786827	-0.786827	-0.786827	-0.786827	-0.786827	-0.786827	-0.786827	-0.786827	-0.786827	-0.786827	-0.786827	-0.786827	-0.786827	-0.786827	-0.786827	-0.786827	-0.786827	-0.786827	-0.786827	-0.786827	-0.786827	-0.786827	-0.786827	-0.786827	-0.786827	-0.786827	-0.786827	-0.786827	-0.786827	-0.786827	-0.786827	-0.786827	-0.786827	9.36495	-0.786827	-0.786827	-0.786827	-0.786827	-0.786827	-0.786827
-0.380756	-0.380756	-0.380756	-0.380756	-0.380756	-0.380756	-0.380756	-0.380756	-0.380756	-0.380756	-0.380756	-0.380756	-0.380756	-0.380756	-0.380756	-0.380756	-0.380756	-0.380756	-0.380756	-0.380756	-0.380756	-0.380756	-0.380756	-0.380756	-0.380756	-0.380756	-0.380756	-0.380756	-0.380756	-0.380756	-0.380756	-0.380756	-0.380756	-0.380756	-0.380756	-0.380756	-0.380756	-0.380756	-0.380756	-0.380756	-0.380756	-0.380756	-0.380756	-0.380756	-0.380756	-0.380756	-0.380756	9.77102	-0.380756	-0.380756
-0.380756	-0.380756	-0.380756	9.77102	-0.380756	-0.380756	-0.380756	-0.380756	-0.380756	-0.380756	-0.380756	-0.380756	-0.380756	-0.380756	-0.380756	-0.380756	-0.380756	-0.380756	-0.380756	-0.380756	-0.380756	-0.380756	-0.380756	-0.380756	-0.380756	-0.380756	-0.380756	-0.380756	-0.380756	-0.380756	-0.380756	-0.380756	-0.380756	-0.380756	-0.380756	-0.380756	-0.380756	-0.380756	-0.380756	-0.380756	-0.380756	-0.380756	-0.380756	-0.380756	-0.380756	-0.380756	-0.380756	-0.380756	-0.380756	-0.380756
-1.1929	-1.1929	-1.1929	-1.1929	8.95888	-1.1929	-1.1929	-1.1929	-1.1929	-1.1929	-1.1929	-1.1929	-1.1929	19.1107	-1.1929	-1.1929	-1.1929	-1.1929	-1.1929	-1.1929	-1.1929	-1.1929	-1.1929	-1.1929	-1.1929	-1.1929	-1.1929	-1.1929	-1.1929	-1.1929	-1.1929	-1.1929	-1.1929	-1.1929	-1.1929	-1.1929	-1.1929	-1.1929	-1.1929	-1.1929	8.95888	-1.1929	-1.1929	-1.1929	8.95888	-1.1929	-1.1929	-1.1929	-1.1929	-1.1929
-0.786827	-0.786827	-0.786827	-0.786827	-0.786827	-0.786827	-0.786827	-0.786827	-0.786827	-0.786827	-0.786827	-0.786827	-0.786827	-0.786827	-0.786827	-0.786827	-0.786827	-0.786827	-0.786827	-0.786827	-0.786827	-0.786827	-0.786827	9.36495	-0.786827	-0.786827	-0.786827	-0.786827	-0.786827	-0.786827	-0.786827	-0.786827	-0.786827	-0.786827	-0.786827	-0.786827	-0.786827	-0.786827	-0.786827	9.36495	-0.786827	-0.786827	-0.786827	-0.786827	-0.786827	-0.786827	-0.786827	-0.786827	-0.786827	-0.786827
-0.380756	-0.380756	-0.380756	-0.380756	-0.380756	-0.380756	-0.380756	-0.380756	-0.380756	-0.380756	-0.380756	-0.380756	-0.380756	-0.380756	-0.380756	-0.380756	-0.380756	-0.380756	-0.380756	-0.380756	-0.380756	-0.380756	-0.380756	-0.380756	-0.380756	-0.380756	-0.380756	-0.380756	-0.380756	-0.380756	-0.380756	-0.380756	-0.380756	-0.380756	-0.380756	-0.380756	-0.380756	-0.380756	-0.380756	-0.380756	-0.380756	-0.380756	-0.380756	-0.380756	-0.380756	-0.380756	-0.380756	-0.380756	-0.380756	-0.380756
-1.1929	-1.1929	-1.1929	-1.1929	-1.1929	-1.1929	-1.1929	-1.1929	-1.1929	-1.1929	-1.1929	-1.1929	-1.1929	-1.1929	-1.1929	-1.1929	-1.1929	-1.1929	-1.1929	-1.1929	-1.1929	-1.1929	-1.1929	19.1107	-1.1929	-1.1929	-1.1929	-1.1929	-1.1929	-1.1929	-1.1929	-1.1929	-1.1929	-1.1929	-1.1929	-1.1929	-1.1929	-1.1929	-1.1929	-1.1929	-1.1929	-1.1929	-1.1929	-1.1929	-1.1929	-1.1929	-1.1929	-1.1929	-1.1929	-1.1929
-0.380756	-0.380756	-0.380756	-0.380756	-0.380756	-0.380756	-0.380756	-0.380756	-0.380756	-0.380756	-0.380756	-0.380756	-0.380756	-0.380756	-0.380756	-0.380756	-0.380756	-0.380756	-0.380756	-0.380756	-0.380756	-0.380756	-0.380756	-0.380756	-0.380756	-0.380756	-0.380756	-0.380756	-0.380756	-0.380756	-0.380756	-0.380756	-0.380756	-0.380756	-0.380756	9.77102	-0.380756	-0.380756	-0.380756	-0.380756	-0.380756	-0.380756	-0.380756	9.77102	-0.380756	-0.380756	-0.380756	-0.380756	-0.380756	-0.380756
-0.380756	-0.380756	-0.380756	-0.380756	-0.380756	-0.380756	-0.380756	-0.380756	-0.380756	-0.380756	-0.380756	-0.380756	-0.380756	-0.380756	-0.380756	-0.380756	-0.380756	-0.380756	-0.380756	-0.380756	-0.380756	-0.380756	-0.380756	-0.380756	-0.380756	-0.380756	-0.380756	-0.380756	-0.380756	-0.380756	-0.380756	-0.380756	-0.380756	-0.380756	-0.380756	-0.380756	-0.380756	-0.380756	-0.380756	-0.380756	-0.380756	-0.380756	9.77102	-0.380756	-0.380756	-0.380756	-0.380756	-0.380756	-0.380756	-0.380756
-0.380756	-0.380756	-0.380756	-0.380756	-0.380756	-0.380756	-0.380756	-0.380756	-0.380756	-0.380756	-0.380756	-0.380756	-0.380756	-0.380756	-0.380756	-0.380756	-0.380756	-0.380756	-0.380756	-0.380756	-0.380756	-0.380756	-0.380756	-0.380756	-0.380756	-0.380756	-0.380756	-0.380756	-0.380756	-0.380756	-0.380756	-0.380756	-0.380756	-0.380756	-0.380756	-0.380756	-0.380756	-0.380756	9.77102	-0.380756	-0.380756	-0.380756	-0.380756	-0.380756	-0.380756	9.77102	-0.380756	-0.380756	9.77102	-0.380756
-0.380756	-0.380756	-0.380756	-0.380756	-0.380756	-0.380756	-0.380756	-0.380756	-0.380756	-0.380756	-0.380756	-0.380756	-0.380756	-0.380756	-0.380756	-0.380756	-0.380756	-0.380756	-0.380756	-0.380756	-0.380756	-0.380756	-0.380756	-0.380756	-0.380756	-0.380756	-0.380756	-0.380756	-0.380756	-0.380756	-0.380756	-0.380756	-0.380756	-0.380756	-0.380756	-0.380756	-0.380756	-0.380756	-0.380756	-0.380756	-0.380756	-0.380756	-0.380756	-0.380756	-0.380756	-0.380756	-0.380756	-0.380756	-0.380756	-0.380756
-0.786827	-0.786827	-0.786827	-0.786827	-0.786827	-0.786827	-0.786827	-0.786827	-0.786827	-0.786827	-0.786827	-0.786827	-0.786827	-0.786827	-0.786827	-0.786827	-0.786827	-0.786827	-0.786827	-0.786827	-0.786827	-0.786827	-0.786827	-0.786827	-0.786827	-0.786827	-0.786827	9.36495	-0.786827	-0.786827	9.36495	-0.786827	-0.786827	-0.786827	-0.786827	-0.786827	-0.786827	-0.786827	-0.786827	-0.786827	-0.786827	-0.786827	-0.786827	-0.786827	-0.786827	-0.786827	9.36495	-0.786827	-0.786827	-0.786827
-0.786827	-0.786827	-0.786827	-0.786827	-0.786827	-0.786827	-0.786827	-0.786827	-0.786827	-0.786827	9.36495	-0.786827	-0.786827	-0.786827	-0.786827	-0.786827	-0.786827	-0.786827	-0.786827	-0.786827	-0.786827	-0.786827	-0.786827	-0.786827	-0.786827	-0.786827	-0.786827	-0.786827	-0.786827	-0.786827	-0.786827	-0.786827	-0.786827	-0.786827	-0.786827	-0.786827	-0.786827	-0.786827	-0.786827	9.36495	-0.786827	-0.786827	-0.786827	-0.786827	-0.786827	-0.786827	-0.786827	-0.786827	-0.786827	-0.786827
-0.380756	9.77102	-0.380756	-0.380756	-0.380756	-0.380756	-0.380756	-0.380756	-0.380756	-0.380756	-0.380756	-0.380756	-0.380756	-0.380756	-0.380756	-0.380756	-0.380756	-0.380756	-0.380756	-0.380756	-0.380756	-0.380756	-0.380756	-0.380756	-0.380756	-0.380756	-0.380756	-0.380756	-0.380756	-0.380756	-0.380756	-0.380756	-0.380756	-0.380756	-0.380756	-0.380756	-0.380756	-0.380756	-0.380756	-0.380756	-0.380756	-0.380756	-0.380756	-0.380756	-0.380756	-0.380756	-0.380756	-0.380756	-0.380756	-0.380756
-0.380756	-0.380756	-0.380756	-0.380756	-0.380756	-0.380756	-0.380756	-0.380756	-0.380756	-0.380756	-0.380756	-0.380756	-0.380756	-0.380756	-0.380756	-0.380756	-0.380756	-0.380756	-0.380756	-0.380756	-0.380756	-0.380756	-0.380756	-0.380756	-0.380756	-0.380756	-0.380756	-0.380756	-0.380756	-0.380756	-0.380756	-0.380756	-0.380756	-0.380756	-0.380756	-0.380756	-0.380756	-0.380756	-0.380756	-0.380756	-0.380756	-0.380756	-0.380756	-0.380756	-0.380756	-0.380756	-0.380756	-0.380756	-0.380756	-0.380756
-0.786827	-0.786827	-0.786827	-0.786827	-0.786827	-0.786827	-0.786827	-0.786827	9.36495	-0.786827	-0.786827	-0.786827	-0.786827	-0.786827	-0.786827	-0.786827	-0.786827	-0.786827	-0.786827	-0.786827	-0.786827	-0.786827	-0.786827	-0.786827	-0.786827	-0.786827	-0.786827	-0.786827	-0.786827	-0.786827	-0.786827	-0.786827	-0.786827	-0.786827	9.36495	-0.786827	-0.786827	-0.786827	9.36495	-0.786827	-0.786827	-0.786827	9.36495	9.36495	-0.786827	-0.786827	-0.786827	-0.786827	-0.786827	-0.786827
-0.786827	9.36495	-0.786827	-0.786827	-0.786827	-0.786827	-0.786827	-0.786827	-0.786827	-0.786827	-0.786827	-0.786827	-0.786827	-0.786827	-0.786827	-0.786827	-0.786827	-0.786827	-0.786827	-0.786827	-0.786827	-0.786827	-0.786827	-0.786827	-0.786827	9.36495	-0.786827	-0.786827	-0.786827	-0.786827	-0.786827	-0.786827	-0.786827	-0.786827	-0.786827	-0.786827	-0.786827	-0.786827	-0.786827	-0.786827	-0.786827	-0.786827	-0.786827	-0.786827	-0.786827	-0.786827	-0.786827	-0.786827	-0.786827	-0.786827
-0.380756	-0.380756	-0.380756	-0.380756	-0.380756	-0.380756	-0.380756	-0.380756	-0.380756	-0.380756	-0.380756	-0.380756	-0.380756	-0.380756	-0.380756	-0.380756	-0.380756	-0.380756	-0.380756	-0.380756	-0.380756	-0.380756	-0.380756	-0.380756	-0.380756	-0.380756	-0.380756	-0.380756	-0.380756	-0.380756	-0.380756	-0.380756	-0.380756	-0.380756	-0.380756	-0.380756	-0.380756	-0.380756	-0.380756	-0.380756	-0.380756	-0.380756	-0.380756	-0.380756	-0.380756	-0.380756	-0.380756	-0.380756	-0.380756	-0.380756
-1.59897	-1.59897	-1.59897	-1.59897	-1.59897	-1.59897	-1.59897	-1.59897	-1.59897	8.55281	18.7046	-1.59897	-1.59897	-1.59897	-1.59897	-1.59897	-1.59897	-1.59897	-1.59897	-1.59897	-1.59897	-1.59897	-1.59897	-1.59897	-1.59897	-1.59897	-1.59897	-1.59897	-1.59897	-1.59897	-1.59897	-1.59897	-1.59897	-1.59897	-1.59897	-1.59897	-1.59897	-1.59897	-1.59897	-1.59897	-1.59897	-1.59897	-1.59897	-1.59897	-1.59897	-1.59897	-1.59897	-1.59897	-1.59897	-1.59897
-0.786827	-0.786827	-0.786827	-0.786827	-0.786827	-0.786827	-0.786827	-0.786827	-0.786827	-0.786827	-0.786827	-0.786827	-0.786827	-0.786827	-0.786827	-0.786827	-0.786827	-0.786827	-0.786827	-0.786827	-0.786827	-0.786827	-0.786827	9.36495	-0.786827	-0.786827	-0.786827	-0.786827	-0.786827	-0.786827	-0.786827	-0.786827	-0.786827	-0.786827	-0.786827	-0.786827	-0.786827	-0.786827	-0.786827	-0.786827	-0.786827	-0.786827	-0.786827	-0.786827	-0.786827	-0.786827	-0.786827	-0.786827	-0.786827	-0.786827
-0.786827	-0.786827	-0.786827	-0.786827	-0.786827	-0.786827	-0.786827	-0.786827	9.36495	-0.786827	-0.786827	-0.786827	-0.786827	-0.786827	-0.786827	-0.786827	-0.786827	-0.786827	-0.786827	-0.786827	-0.786827	-0.786827	-0.786827	-0.786827	-0.786827	-0.786827	-0.786827	-0.786827	-0.786827	-0.786827	-0.786827	-0.786827	-0.786827	-0.786827	-0.786827	-0.786827	-0.786827	-0.786827	-0.786827	9.36495	-0.786827	-0.786827	-0.786827	-0.786827	-0.786827	-0.786827	9.36495	-0.786827	-0.786827	-0.786827
-0.380756	-0.380756	-0.380756	-0.380756	-0.380756	-0.380756	-0.380756	-0.380756	-0.380756	-0.380756	-0.380756	-0.380756	-0.380756	-0.380756	-0.380756	-0.380756	-0.380756	-0.380756	-0.380756	-0.380756	-0.380756	-0.380756	-0.380756	-0.380756	-0.380756	-0.380756	-0.380756	-0.380756	-0.380756	-0.380756	-0.380756	-0.380756	-0.380756	-0.380756	-0.380756	-0.380756	-0.380756	-0.380756	-0.380756	-0.380756	-0.380756	-0.380756	-0.380756	-0.380756	-0.380756	-0.380756	-0.380756	-0.380756	-0.380756	-0.380756
-0.409462	-0.409462	-0.409462	-0.409462	-0.409462	-0.409462	-0.409462	-0.409462	-0.409462	-0.409462	-0.409462	-0.409462	-0.409462	-0.409462	-0.409462	-0.409462	-0.409462	-0.409462	-0.409462	-0.409462	-0.409462	-0.409462	-0.409462	-0.409462	-0.409462	-0.409462	-0.409462	-0.409462	-0.409462	-0.409462	-0.409462	-0.409462	-0.409462	-0.409462	-0.409462	-0.409462	-0.409462	-0.409462	-0.409462	-0.409462	-0.409462	-0.409462	-0.409462	-0.409462	-0.409462	-0.409462	-0.409462	-0.409462	-0.409462	-0.409462
-0.409462	-0.409462	-0.409462	-0.409462	-0.409462	-0.409462	-0.409462	-0.409462	-0.409462	-0.409462	-0.409462	-0.409462	-0.409462	-0.409462	-0.409462	-0.409462	-0.409462	-0.409462	-0.409462	-0.409462	-0.409462	-0.409462	-0.409462	-0.409462	-0.409462	-0.409462	-0.409462	-0.409462	-0.409462	-0.409462	-0.409462	-0.409462	-0.409462	-0.409462	-0.409462	-0.409462	-0.409462	-0.409462	-0.409462	-0.409462	-0.409462	-0.409462	-0.409462	-0.409462	-0.409462	-0.409462	-0.409462	-0.409462	-0.409462	-0.409462
-0.409462	-0.409462	-0.409462	-0.409462	-0.409462	-0.409462	-0.409462	-0.409462	-0.409462	-0.409462	-0.409462	-0.409462	-0.409462	-0.409462	-0.409462	-0.409462	-0.409462	-0.409462	-0.409462	-0.409462	-0.409462	-0.409462	-0.409462	-0.409462	-0.409462	-0.409462	-0.409462	-0.409462	-0.409462	-0.409462	-0.409462	-0.409462	-0.409462	-0.409462	-0.409462	-0.409462	-0.409462	-0.409462	-0.409462	-0.409462	-0.409462	-0.409462	-0.409462	-0.409462	-0.409462	-0.409462	-0.409462	-0.409462	-0.409462	-0.409462
-0.409462	-0.409462	-0.409462	-0.409462	-0.409462	-0.409462	-0.409462	-0.409462	-0.409462	-0.409462	-0.409462	-0.409462	-0.409462	-0.409462	-0.409462	-0.409462	-0.409462	-0.409462	-0.409462	-0.409462	-0.409462	-0.409462	-0.409462	-0.409462	-0.409462	-0.409462	-0.409462	-0.409462	-0.409462	-0.409462	-0.409462	-0.409462	-0.409462	-0.409462	-0.409462	-0.409462	-0.409462	-0.409462	-0.409462	-0.409462	-0.409462	-0.409462	-0.409462	-0.409462	-0.409462	-0.409462	-0.409462	-0.409462	-0.409462	-0.409462
-0.409462	-0.409462	-0.409462	-0.409462	-0.409462	-0.409462	-0.409462	-0.409462	-0.409462	-0.409462	-0.409462	-0.409462	-0.409462	-0.409462	-0.409462	-0.409462	-0.409462	-0.409462	-0.409462	-0.409462	-0.409462	-0.409462	-0.409462	-0.409462	-0.409462	-0.409462	-0.409462	-0.409462	-0.409462	-0.409462	-0.409462	-0.409462	-0.409462	-0.409462	-0.409462	-0.409462	-0.409462	-0.409462	-0.409462	-0.409462	-0.409462	-0.409462	-0.409462	-0.409462	-0.409462	-0.409462	-0.409462	-0.409462	-0.409462	-0.409462
-0.409462	-0.409462	-0.409462	-0.409462	-0.409462	-0.409462	-0.409462	-0.409462	-0.409462	-0.409462	-0.409462	-0.409462	-0.409462	-0.409462	-0.409462	-0.409462	-0.409462	-0.409462	-0.409462	-0.409462	-0.409462	-0.409462	-0.409462	-0.409462	-0.409462	-0.409462	-0.409462	-0.409462	-0.409462	-0.409462	-0.409462	-0.409462	-0.409462	-0.409462	-0.409462	-0.409462	-0.409462	-0.409462	-0.409462	-0.409462	-0.409462	-0.409462	-0.409462	-0.409462	-0.409462	-0.409462	-0.409462	-0.409462	-0.409462	-0.409462
-0.409462	-0.409462	-0.409462	-0.409462	-0.409462	-0.409462	-0.409462	-0.409462	-0.409462	-0.409462	-0.409462	-0.409462	-0.409462	-0.409462	-0.409462	-0.409462	-0.409462	-0.409462	-0.409462	-0.409462	-0.409462	-0.409462	-0.409462	-0.409462	-0.409462	-0.409462	-0.409462	-0.409462	-0.409462	-0.409462	-0.409462	-0.409462	-0.409462	-0.409462	-0.409462	-0.409462	-0.409462	-0.409462	-0.409462	-0.409462	-0.409462	-0.409462	-0.409462	-0.409462	-0.409462	-0.409462	-0.409462	-0.409462	-0.409462	-0.409462
-0.409462	-0.409462	-0.409462	-0.409462	-0.409462	-0.409462	-0.409462	-0.409462	-0.409462	-0.409462	-0.409462	-0.409462	-0.409462	-0.409462	-0.409462	-0.409462	-0.409462	-0.409462	-0.409462	-0.409462	-0.409462	-0.409462	-0.409462	-0.409462	-0.409462	-0.409462	-0.409462	-0.409462	-0.409462	-0.409462	-0.409462	-0.409462	-0.409462	-0.409462	-0.409462	-0.409462	-0.409462	-0.409462	-0.409462	-0.409462	-0.409462	-0.409462	-0.409462	-0.409462	-0.409462	-0.409462	-0.409462	-0.409462	-0.409462	-0.409462
-0.409462	-0.409462	-0.409462	-0.409462	-0.409462	-0.409462	-0.409462	-0.409462	-0.409462	-0.409462	-0.409462	-0.409462	-0.409462	-0.409462	-0.409462	-0.409462	-0.409462	-0.409462	-0.409462	-0.409462	-0.409462	-0.409462	-0.409462	-0.409462	-0.409462	-0.409462	-0.409462	-0.409462	-0.409462	-0.409462	-0.409462	-0.409462	-0.409462	-0.409462	-0.409462	-0.409462	-0.409462	-0.409462	-0.409462	-0.409462	-0.409462	-0.409462	-0.409462	-0.409462	-0.409462	-0.409462	-0.409462	-0.409462	-0.409462	-0.409462
-0.409462	-0.409462	-0.409462	-0.409462	-0.409462	-0.409462	-0.409462	-0.409462	-0.409462	-0.409462	-0.409462	-0.409462	-0.409462	-0.409462	-0.409462	-0.409462	-0.409462	-0.409462	-0.409462	-0.409462	-0.409462	-0.409462	-0.409462	-0.409462	-0.409462	-0.409462	-0.409462	-0.409462	-0.409462	-0.409462	-0.409462	-0.409462	-0.409462	-0.409462	-0.409462	-0.409462	-0.409462	-0.409462	-0.409462	-0.409462	-0.409462	-0.409462	-0.409462	-0.409462	-0.409462	-0.409462	-0.409462	-0.409462	-0.409462	-0.409462
-0.409462	-0.409462	-0.409462	-0.409462	-0.409462	-0.409462	-0.409462	-0.409462	-0.409462	-0.409462	-0.409462	-0.409462	-0.409462	-0.409462	-0.409462	-0.409462	-0.409462	-0.409462	-0.409462	-0.409462	-0.409462	-0.409462	-0.409462	-0.409462	-0.409462	-0.409462	-0.409462	-0.409462	-0.409462	-0.409462	-0.409462	-0.409462	-0.409462	-0.409462	-0.409462	-0.409462	-0.409462	-0.409462	-0.409462	-0.409462	-0.409462	-0.409462	-0.409462	-0.409462	-0.409462	-0.409462	29.4456	-0.409462	-0.409462	-0.409462
-0.409462	-0.409462	-0.409462	29.4456	-0.409462	-0.409462	-0.409462	-0.409462	-0.409462	-0.409462	-0.409462	-0.409462	-0.409462	-0.409462	-0.409462	-0.409462	-0.409462	-0.409462	-0.409462	-0.409462	-0.409462	-0.409462	-0.409462	-0.409462	-0.409462	-0.409462	-0.409462	-0.409462	-0.409462	-0.409462	-0.409462	-0.409462	-0.409462	-0.409462	-0.409462	-0.409462	-0.409462	-0.409462	-0.409462	-0.409462	-0.409462	-0.409462	-0.409462	-0.409462	-0.409462	-0.409462	-0.409462	-0.409462	-0.409462	-0.409462
-0.409462	-0.409462	-0.409462	-0.409462	-0.409462	-0.409462	-0.409462	-0.409462	-0.409462	-0.409462	-0.409462	-0.409462	-0.409462	-0.409462	-0.409462	-0.409462	-0.409462	-0.409462	-0.409462	-0.409462	-0.409462	-0.409462	-0.409462	-0.409462	-0.409462	-0.409462	-0.409462	-0.409462	-0.409462	-0.409462	-0.409462	-0.409462	-0.409462	-0.409462	-0.409462	-0.409462	-0.409462	-0.409462	-0.409462	-0.409462	-0.409462	-0.409462	-0.409462	-0.409462	29.4456	-0.409462	-0.409462	-0.409462	-0.409462	-0.409462
-0.409462	-0.409462	-0.409462	-0.409462	-0.409462	-0.409462	-0.409462	-0.409462	-0.409462	-0.409462	-0.409462	-0.409462	-0.409462	-0.409462	-0.409462	-0.409462	-0.409462	-0.409462	-0.409462	-0.409462	-0.409462	-0.409462	-0.409462	-0.409462	-0.409462	-0.409462	-0.409462	-0.409462	-0.409462	-0.409462	-0.409462	-0.409462	-0.409462	-0.409462	-0.409462	-0.409462	-0.409462	-0.409462	-0.409462	-0.409462	-0.409462	-0.409462	-0.409462	-0.409462	29.4456	-0.409462	-0.409462	-0.409462	-0.409462	-0.409462
-0.409462	-0.409462	-0.409462	-0.409462	-0.409462	-0.409462	-0.409462	-0.409462	-0.409462	-0.409462	-0.409462	-0.409462	-0.409462	-0.409462	-0.409462	-0.409462	-0.409462	-0.409462	-0.409462	-0.409462	-0.409462	-0.409462	-0.409462	-0.409462	-0.409462	-0.409462	-0.409462	-0.409462	-0.409462	-0.409462	-0.409462	-0.409462	-0.409462	-0.409462	-0.409462	-0.409462	-0.409462	-0.409462	-0.409462	-0.409462	-0.409462	-0.409462	-0.409462	-0.409462	-0.409462	-0.409462	-0.409462	-0.409462	-0.409462	-0.409462
-0.409462	-0.409462	-0.409462	-0.409462	-0.409462	-0.409462	-0.409462	-0.409462	-0.409462	-0.409462	-0.409462	-0.409462	-0.409462	-0.409462	-0.409462	-0.409462	-0.409462	-0.409462	-0.409462	-0.409462	-0.409462	-0.409462	-0.409462	-0.409462	-0.409462	-0.409462	-0.409462	-0.409462	-0.409462	-0.409462	-0.409462	-0.409462	-0.409462	-0.409462	-0.409462	-0.409462	-0.409462	-0.409462	-0.409462	-0.409462	-0.409462	-0.409462	-0.409462	-0.409462	-0.409462	-0.409462	-0.409462	-0.409462	-0.409462	-0.409462
-0.409462	-0.409462	-0.409462	-0.409462	-0.409462	-0.409462	-0.409462	-0.409462	-0.409462	-0.409462	-0.409462	-0.409462	-0.409462	-0.409462	-0.409462	-0.409462	-0.409462	-0.409462	-0.409462	-0.409462	-0.409462	-0.409462	-0.409462	-0.409462	-0.409462	-0.409462	-0.409462	-0.409462	-0.409462	-0.409462	-0.409462	-0.409462	-0.409462	-0.409462	-0.409462	-0.409462	-0.409462	-0.409462	-0.409462	-0.409462	-0.409462	-0.409462	-0.409462	-0.409462	-0.409462	-0.409462	-0.409462	-0.409462	-0.409462	-0.409462
-0.409462	-0.409462	-0.409462	-0.409462	-0.409462	-0.409462	-0.409462	-0.409462	-0.409462	-0.409462	-0.409462	-0.409462	-0.409462	-0.409462	-0.409462	-0.409462	-0.409462	-0.409462	-0.409462	-0.409462	-0.409462	-0.409462	-0.409462	-0.409462	-0.409462	-0.409462	-0.409462	-0.409462	-0.409462	-0.409462	-0.409462	-0.409462	-0.409462	-0.409462	-0.409462	-0.409462	-0.409462	-0.409462	-0.409462	-0.409462	-0.409462	-0.409462	-0.409462	-0.409462	-0.409462	-0.409462	-0.409462	-0.409462	-0.409462	-0.409462
-0.409462	-0.409462	-0.409462	-0.409462	-0.409462	-0.409462	-0.409462	-0.409462	-0.409462	-0.409462	-0.409462	-0.409462	-0.409462	-0.409462	-0.409462	-0.409462	-0.409462	-0.409462	-0.409462	-0.409462	-0.409462	-0.409462	-0.409462	-0.409462	-0.409462	-0.409462	-0.409462	-0.409462	-0.409462	-0.409462	-0.409462	-0.409462	-0.409462	-0.409462	-0.409462	-0.409462	-0.409462	-0.409462	-0.409462	-0.409462	-0.409462	-0.409462	-0.409462	-0.409462	-0.409462	-0.409462	-0.409462	-0.409462	-0.409462	-0.409462
-0.409462	-0.409462	-0.409462	-0.409462	-0.409462	-0.409462	-0.409462	-0.409462	-0.409462	-0.409462	-0.409462	-0.409462	-0.409462	-0.409462	-0.409462	-0.409462	-0.409462	-0.409462	-0.409462	-0.409462	-0.409462	-0.409462	-0.409462	-0.409462	-0.409462	-0.409462	-0.409462	-0.409462	-0.409462	-0.409462	-0.409462	-0.409462	-0.409462	-0.409462	-0.409462	-0.409462	-0.409462	-0.409462	-0.409462	-0.409462	-0.409462	-0.409462	-0.409462	-0.409462	-0.409462	-0.409462	-0.409462	-0.409462	-0.409462	-0.409462
-0.409462	-0.409462	-0.409462	-0.409462	-0.409462	-0.409462	-0.409462	-0.409462	-0.409462	-0.409462	-0.409462	-0.409462	-0.409462	-0.409462	-0.409462	-0.409462	-0.409462	-0.409462	-0.409462	-0.409462	-0.409462	-0.409462	-0.409462	-0.409462	-0.409462	-0.409462	-0.409462	-0.409462	-0.409462	-0.409462	-0.409462	-0.409462	-0.409462	29.4456	-0.409462	-0.409462	-0.409462	-0.409462	-0.409462	-0.409462	-0.409462	-0.409462	-0.409462	-0.409462	-0.409462	-0.409462	-0.409462	-0.409462	-0.409462	-0.409462
-0.409462	-0.409462	-0.409462	-0.409462	-0.409462	-0.409462	-0.409462	-0.409462	-0.409462	-0.409462	-0.409462	-0.409462	-0.409462	-0.409462	-0.409462	-0.409462	-0.409462	-0.409462	-0.409462	-0.409462	-0.409462	-0.409462	-0.409462	-0.409462	-0.409462	-0.409462	-0.409462	-0.409462	-0.409462	-0.409462	-0.409462	-0.409462	-0.409462	-0.409462	-0.409462	-0.409462	-0.409462	-0.409462	-0.409462	-0.409462	-0.409462	-0.409462	-0.409462	-0.409462	29.4456	-0.409462	-0.409462	-0.409462	-0.409462	-0.409462
-0.409462	-0.409462	-0.409462	-0.409462	-0.409462	-0.409462	-0.409462	-0.409462	-0.409462	-0.409462	-0.409462	-0.409462	-0.409462	-0.409462	-0.409462	-0.409462	-0.409462	-0.409462	-0.409462	-0.409462	-0.409462	-0.409462	-0.409462	-0.409462	-0.409462	-0.409462	-0.409462	-0.409462	-0.409462	-0.409462	-0.409462	-0.409462	-0.409462	-0.409462	-0.409462	-0.409462	-0.409462	-0.409462	-0.409462	-0.409462	-0.409462	-0.409462	-0.409462	-0.409462	-0.409462	-0.409462	-0.409462	-0.409462	-0.409462	-0.409462
-1.60366	-1.60366	-1.60366	-1.60366	-1.60366	-1.60366	-1.60366	-1.60366	-1.60366	-1.60366	-1.60366	-1.60366	-1.60366	-1.60366	-1.60366	-1.60366	-1.60366	-1.60366	28.2514	-1.60366	-1.60366	-1.60366	-1.60366	-1.60366	-1.60366	-1.60366	-1.60366	-1.60366	-1.60366	-1.60366	-1.60366	-1.60366	-1.60366	-1.60366	-1.60366	-1.60366	-1.60366	-1.60366	-1.60366	-1.60366	-1.60366	-1.60366	-1.60366	-1.60366	-1.60366	28.2514	-1.60366	-1.60366	-1.60366	-1.60366
-0.409462	-0.409462	-0.409462	-0.409462	-0.409462	-0.409462	-0.409462	-0.409462	-0.409462	-0.409462	-0.409462	-0.409462	-0.409462	-0.409462	-0.409462	-0.409462	-0.409462	-0.409462	-0.409462	-0.409462	-0.409462	-0.409462	-0.409462	-0.409462	-0.409462	-0.409462	-0.409462	-0.409462	-0.409462	-0.409462	-0.409462	-0.409462	-0.409462	-0.409462	-0.409462	-0.409462	-0.409462	-0.409462	-0.409462	-0.409462	-0.409462	-0.409462	-0.409462	-0.409462	-0.409462	-0.409462	-0.409462	-0.409462	-0.409462	-0.409462
-0.409462	-0.409462	-0.409462	-0.409462	-0.409462	-0.409462	-0.409462	-0.409462	-0.409462	-0.409462	-0.409462	-0.409462	-0.409462	-0.409462	-0.409462	-0.409462	-0.409462	-0.409462	-0.409462	-0.409462	-0.409462	-0.409462	-0.409462	-0.409462	-0.409462	-0.409462	-0.409462	-0.409462	-0.409462	-0.409462	-0.409462	-0.409462	-0.409462	-0.409462	-0.409462	-0.409462	-0.409462	-0.409462	-0.409462	-0.409462	-0.409462	-0.409462	-0.409462	-0.409462	-0.409462	-0.409462	29.4456	-0.409462	-0.409462	-0.409462
-0.409462	-0.409462	-0.409462	-0.409462	-0.409462	-0.409462	-0.409462	-0.409462	-0.409462	-0.409462	-0.409462	-0.409462	-0.409462	-0.409462	-0.409462	-0.409462	-0.409462	-0.409462	-0.409462	-0.409462	-0.409462	-0.409462	-0.409462	-0.409462	-0.409462	-0.409462	-0.409462	-0.409462	-0.409462	-0.409462	-0.409462	-0.409462	-0.409462	-0.409462	-0.409462	-0.409462	-0.409462	-0.409462	-0.409462	-0.409462	-0.409462	-0.409462	-0.409462	-0.409462	-0.409462	-0.409462	-0.409462	-0.409462	-0.409462	-0.409462
-0.409462	-0.409462	-0.409462	-0.409462	-0.409462	-0.409462	-0.409462	-0.409462	-0.409462	-0.409462	-0.409462	-0.409462	-0.409462	-0.409462	-0.409462	-0.409462	-0.409462	-0.409462	-0.409462	-0.409462	-0.409462	-0.409462	-0.409462	-0.409462	-0.409462	-0.409462	-0.409462	-0.409462	-0.409462	-0.409462	-0.409462	-0.409462	-0.409462	-0.409462	-0.409462	-0.409462	-0.409462	-0.409462	-0.409462	-0.409462	-0.409462	-0.409462	-0.409462	-0.409462	-0.409462	-0.409462	-0.409462	-0.409462	-0.409462	-0.409462
-0.409462	-0.409462	-0.409462	-0.409462	-0.409462	-0.409462	-0.409462	-0.409462	-0.409462	-0.409462	-0.409462	-0.409462	-0.409462	-0.409462	-0.409462	-0.409462	-0.409462	-0.409462	-0.409462	-0.409462	-0.409462	-0.409462	-0.409462	-0.409462	-0.409462	-0.409462	-0.409462	-0.409462	-0.409462	-0.409462	-0.409462	-0.409462	-0.409462	-0.409462	-0.409462	-0.409462	-0.409462	-0.409462	-0.409462	-0.409462	-0.409462	-0.409462	-0.409462	-0.409462	-0.409462	-0.409462	29.4456	-0.409462	-0.409462	-0.409462
-0.409462	-0.409462	-0.409462	-0.409462	-0.409462	-0.409462	-0.409462	-0.409462	-0.409462	-0.409462	-0.409462	-0.409462	-0.409462	-0.409462	-0.409462	-0.409462	-0.409462	-0.409462	-0.409462	-0.409462	-0.409462	-0.409462	-0.409462	-0.409462	-0.409462	-0.409462	-0.409462	-0.409462	-0.409462	-0.409462	-0.409462	-0.409462	-0.409462	-0.409462	-0.409462	-0.409462	-0.409462	-0.409462	-0.409462	-0.409462	-0.409462	-0.409462	-0.409462	-0.409462	-0.409462	-0.409462	-0.409462	29.4456	-0.409462	-0.409462
-0.409462	-0.409462	-0.409462	-0.409462	-0.409462	-0.409462	-0.409462	-0.409462	-0.409462	-0.409462	-0.409462	-0.409462	-0.409462	-0.409462	-0.409462	-0.409462	-0.409462	-0.409462	-0.409462	-0.409462	-0.409462	-0.409462	-0.409462	-0.409462	-0.409462	-0.409462	-0.409462	-0.409462	-0.409462	-0.409462	-0.409462	-0.409462	-0.409462	-0.409462	-0.409462	-0.409462	-0.409462	-0.409462	-0.409462	-0.409462	-0.409462	-0.409462	-0.409462	-0.409462	-0.409462	-0.409462	-0.409462	-0.409462	-0.409462	-0.409462
-0.409462	-0.409462	-0.409462	-0.409462	-0.409462	-0.409462	-0.409462	-0.409462	-0.409462	-0.409462	-0.409462	-0.409462	-0.409462	-0.409462	-0.409462	-0.409462	-0.409462	-0.409462	-0.409462	-0.409462	-0.409462	-0.409462	-0.409462	-0.409462	-0.409462	-0.409462	-0.409462	-0.409462	-0.409462	-0.409462	-0.409462	-0.409462	-0.409462	-0.409462	-0.409462	-0.409462	-0.409462	-0.409462	-0.409462	-0.409462	-0.409462	-0.409462	-0.409462	-0.409462	-0.409462	-0.409462	-0.409462	-0.409462	-0.409462	-0.409462
-0.409462	-0.409462	-0.409462	-0.409462	-0.409462	-0.409462	-0.409462	-0.409462	-0.409462	-0.409462	-0.409462	-0.409462	-0.409462	-0.409462	-0.409462	-0.409462	-0.409462	-0.409462	-0.409462	-0.409462	-0.409462	-0.409462	-0.409462	-0.409462	-0.409462	-0.409462	-0.409462	-0.409462	-0.409462	-0.409462	-0.409462	-0.409462	-0.409462	-0.409462	-0.409462	-0.409462	-0.409462	-0.409462	-0.409462	-0.409462	-0.409462	29.4456	-0.409462	-0.409462	-0.409462	-0.409462	-0.409462	-0.409462	-0.409462	-0.409462
-0.409462	-0.409462	-0.409462	-0.409462	-0.409462	-0.409462	-0.409462	-0.409462	-0.409462	-0.409462	-0.409462	-0.409462	-0.409462	-0.409462	-0.409462	-0.409462	-0.409462	-0.409462	-0.409462	-0.409462	-0.409462	-0.409462	-0.409462	-0.409462	-0.409462	-0.409462	-0.409462	-0.409462	-0.409462	-0.409462	-0.409462	-0.409462	-0.409462	-0.409462	-0.409462	-0.409462	-0.409462	-0.409462	-0.409462	-0.409462	-0.409462	-0.409462	-0.409462	-0.409462	-0.409462	-0.409462	-0.409462	-0.409462	-0.409462	-0.409462
-0.409462	-0.409462	-0.409462	-0.409462	-0.409462	-0.409462	-0.409462	-0.409462	-0.409462	-0.409462	-0.409462	-0.409462	-0.409462	-0.409462	-0.409462	-0.409462	-0.409462	-0.409462	-0.409462	-0.409462	-0.409462	-0.409462	-0.409462	-0.409462	-0.409462	-0.409462	-0.409462	-0.409462	-0.409462	-0.409462	-0.409462	-0.409462	-0.409462	-0.409462	-0.409462	-0.409462	-0.409462	-0.409462	-0.409462	-0.409462	-0.409462	-0.409462	-0.409462	-0.409462	-0.409462	-0.409462	-0.409462	-0.409462	-0.409462	-0.409462
-0.409462	-0.409462	-0.409462	-0.409462	-0.409462	-0.409462	-0.409462	-0.409462	-0.409462	-0.409462	-0.409462	-0.409462	-0.409462	-0.409462	-0.409462	-0.409462	-0.409462	-0.409462	-0.409462	-0.409462	-0.409462	-0.409462	-0.409462	-0.409462	-0.409462	-0.409462	-0.409462	-0.409462	-0.409462	-0.409462	-0.409462	-0.409462	-0.409462	-0.409462	-0.409462	-0.409462	-0.409462	-0.409462	-0.409462	-0.409462	-0.409462	-0.409462	29.4456	-0.409462	-0.409462	-0.409462	-0.409462	-0.409462	-0.409462	-0.409462
-0.409462	-0.409462	-0.409462	-0.409462	-0.409462	-0.409462	-0.409462	-0.409462	-0.409462	-0.409462	-0.409462	-0.409462	-0.409462	-0.409462	-0.409462	-0.409462	-0.409462	-0.409462	-0.409462	-0.409462	-0.409462	-0.409462	-0.409462	-0.409462	-0.409462	-0.409462	-0.409462	-0.409462	-0.409462	-0.409462	-0.409462	-0.409462	-0.409462	-0.409462	-0.409462	-0.409462	-0.409462	-0.409462	-0.409462	-0.409462	-0.409462	29.4456	-0.409462	-0.409462	-0.409462	-0.409462	-0.409462	-0.409462	-0.409462	-0.409462
-0.409462	-0.409462	-0.409462	-0.409462	-0.409462	-0.409462	-0.409462	-0.409462	-0.409462	-0.409462	-0.409462	-0.409462	-0.409462	-0.409462	-0.409462	-0.409462	-0.409462	-0.409462	-0.409462	-0.409462	-0.409462	-0.409462	-0.409462	-0.409462	-0.409462	-0.409462	-0.409462	-0.409462	-0.409462	-0.409462	-0.409462	-0.409462	-0.409462	-0.409462	-0.409462	-0.409462	-0.409462	-0.409462	-0.409462	-0.409462	-0.409462	-0.409462	-0.409462	-0.409462	-0.409462	-0.409462	-0.409462	-0.409462	-0.409462	-0.409462
-0.409462	-0.409462	-0.409462	-0.409462	-0.409462	-0.409462	-0.409462	-0.409462	-0.409462	-0.409462	-0.409462	-0.409462	-0.409462	-0.409462	-0.409462	-0.409462	-0.409462	-0.409462	-0.409462	-0.409462	-0.409462	-0.409462	-0.409462	-0.409462	-0.409462	-0.409462	-0.409462	-0.409462	-0.409462	-0.409462	-0.409462	-0.409462	-0.409462	-0.409462	-0.409462	-0.409462	-0.409462	-0.409462	-0.409462	-0.409462	-0.409462	-0.409462	-0.409462	-0.409462	-0.409462	-0.409462	29.4456	-0.409462	-0.409462	-0.409462
-0.409462	-0.409462	-0.409462	-0.409462	-0.409462	-0.409462	-0.409462	-0.409462	-0.409462	-0.409462	-0.409462	-0.409462	-0.409462	-0.409462	-0.409462	-0.409462	-0.409462	-0.409462	-0.409462	-0.409462	-0.409462	-0.409462	-0.409462	-0.409462	-0.409462	-0.409462	-0.409462	-0.409462	-0.409462	-0.409462	-0.409462	-0.409462	-0.409462	-0.409462	-0.409462	-0.409462	-0.409462	-0.409462	-0.409462	-0.409462	-0.409462	-0.409462	29.4456	-0.409462	-0.409462	-0.409462	-0.409462	-0.409462	-0.409462	-0.409462
-0.409462	-0.409462	-0.409462	-0.409462	-0.409462	-0.409462	-0.409462	-0.409462	-0.409462	-0.409462	-0.409462	-0.409462	-0.409462	-0.409462	-0.409462	-0.409462	-0.409462	-0.409462	-0.409462	-0.409462	-0.409462	-0.409462	-0.409462	-0.409462	-0.409462	-0.409462	-0.409462	-0.409462	-0.409462	-0.409462	-0.409462	-0.409462	-0.409462	-0.409462	-0.409462	-0.409462	-0.409462	-0.409462	-0.409462	-0.409462	-0.409462	-0.409462	-0.409462	-0.409462	-0.409462	-0.409462	-0.409462	-0.409462	-0.409462	-0.409462
-0.409462	-0.409462	-0.409462	-0.409462	-0.409462	-0.409462	-0.409462	-0.409462	-0.409462	-0.409462	-0.409462	-0.409462	-0.409462	-0.409462	-0.409462	-0.409462	-0.409462	-0.409462	-0.409462	-0.409462	-0.409462	-0.409462	-0.409462	-0.409462	-0.409462	-0.409462	-0.409462	-0.409462	-0.409462	-0.409462	-0.409462	-0.409462	-0.409462	-0.409462	-0.409462	-0.409462	-0.409462	-0.409462	-0.409462	-0.409462	-0.409462	-0.409462	-0.409462	-0.409462	-0.409462	-0.409462	-0.409462	-0.409462	-0.409462	-0.409462
-0.409462	-0.409462	-0.409462	-0.409462	-0.409462	-0.409462	-0.409462	-0.409462	-0.409462	-0.409462	-0.409462	-0.409462	-0.409462	-0.409462	-0.409462	-0.409462	-0.409462	-0.409462	-0.409462	-0.409462	-0.409462	-0.409462	-0.409462	-0.409462	-0.409462	-0.409462	-0.409462	-0.409462	-0.409462	-0.409462	-0.409462	-0.409462	-0.409462	-0.409462	-0.409462	-0.409462	-0.409462	-0.409462	-0.409462	-0.409462	-0.409462	-0.409462	-0.409462	-0.409462	-0.409462	-0.409462	-0.409462	-0.409462	-0.409462	-0.409462
-0.409462	-0.409462	-0.409462	-0.409462	-0.409462	-0.409462	-0.409462	-0.409462	-0.409462	-0.409462	-0.409462	-0.409462	-0.409462	-0.409462	-0.409462	-0.409462	-0.409462	-0.409462	-0.409462	-0.409462	-0.409462	-0.409462	-0.409462	-0.409462	-0.409462	-0.409462	-0.409462	-0.409462	-0.409462	-0.409462	-0.409462	-0.409462	-0.409462	-0.409462	-0.409462	-0.409462	-0.409462	-0.409462	-0.409462	-0.409462	-0.409462	-0.409462	-0.409462	-0.409462	-0.409462	-0.409462	-0.409462	-0.409462	-0.409462	-0.409462
-0.409462	-0.409462	-0.409462	-0.409462	-0.409462	-0.409462	-0.409462	-0.409462	-0.409462	-0.409462	-0.409462	-0.409462	-0.409462	-0.409462	-0.409462	-0.409462	-0.409462	-0.409462	-0.409462	-0.409462	-0.409462	-0.409462	-0.409462	-0.409462	-0.409462	-0.409462	-0.409462	-0.409462	-0.409462	-0.409462	29.4456	-0.409462	-0.409462	-0.409462	-0.409462	-0.409462	-0.409462	-0.409462	-0.409462	-0.409462	-0.409462	-0.409462	-0.409462	-0.409462	-0.409462	-0.409462	-0.409462	-0.409462	-0.409462	-0.409462
-0.409462	-0.409462	-0.409462	-0.409462	-0.409462	-0.409462	-0.409462	-0.409462	-0.409462	-0.409462	-0.409462	-0.409462	-0.409462	-0.409462	-0.409462	-0.409462	-0.409462	-0.409462	-0.409462	-0.409462	-0.409462	-0.409462	-0.409462	-0.409462	-0.409462	-0.409462	-0.409462	-0.409462	-0.409462	-0.409462	-0.409462	-0.409462	-0.409462	-0.409462	-0.409462	-0.409462	-0.409462	-0.409462	-0.409462	-0.409462	-0.409462	-0.409462	-0.409462	-0.409462	-0.409462	-0.409462	-0.409462	-0.409462	-0.409462	-0.409462
-1.03555	-1.03555	-1.03555	-1.03555	-1.03555	-1.03555	-1.03555	-1.03555	-1.03555	-1.03555	-1.03555	-1.03555	-1.03555	-1.03555	-1.03555	-1.03555	-1.03555	-1.03555	-1.03555	-1.03555	-1.03555	-1.03555	-1.03555	-1.03555	-1.03555	-1.03555	-1.03555	-1.03555	-1.03555	-1.03555	-1.03555	-1.03555	-1.03555	-1.03555	-1.03555	-1.03555	4.57243	-1.03555	-1.03555	-1.03555	-1.03555	-1.03555	-1.03555	-1.03555	-1.03555	-1.03555	4.57243	-1.03555	-1.03555	-1.03555
-1.25987	-1.25987	-1.25987	-1.25987	4.34811	-1.25987	-1.25987	-1.25987	-1.25987	-1.25987	-1.25987	-1.25987	-1.25987	-1.25987	-1.25987	-1.25987	-1.25987	-1.25987	-1.25987	-1.25987	4.34811	-1.25987	-1.25987	-1.25987	-1.25987	-1.25987	-1.25987	-1.25987	-1.25987	-1.25987	-1.25987	-1.25987	-1.25987	-1.25987	-1.25987	-1.25987	-1.25987	-1.25987	-1.25987	-1.25987	4.34811	-1.25987	-1.25987	-1.25987	-1.25987	-1.25987	-1.25987	-1.25987	-1.25987	-1.25987
-1.48419	-1.48419	-1.48419	-1.48419	-1.48419	-1.48419	-1.48419	4.12379	4.12379	-1.48419	-1.48419	-1.48419	-1.48419	-1.48419	-1.48419	-1.48419	-1.48419	-1.48419	-1.48419	-1.48419	-1.48419	-1.48419	-1.48419	-1.48419	-1.48419	-1.48419	-1.48419	-1.48419	-1.48419	-1.48419	-1.48419	-1.48419	-1.48419	-1.48419	-1.48419	-1.48419	-1.48419	-1.48419	-1.48419	-1.48419	-1.48419	-1.48419	-1.48419	-1.48419	-1.48419	-1.48419	-1.48419	4.12379	-1.48419	-1.48419
-2.15714	-2.15714	-2.15714	-2.15714	-2.15714	-2.15714	3.45083	-2.15714	-2.15714	-2.15714	-2.15714	-2.15714	-2.15714	-2.15714	9.05881	-2.15714	3.45083	-2.15714	-2.15714	-2.15714	-2.15714	-2.15714	-2.15714	-2.15714	-2.15714	-2.15714	-2.15714	-2.15714	-2.15714	3.45083	-2.15714	-2.15714	-2.15714	3.45083	-2.15714	-2.15714	-2.15714	-2.15714	-2.15714	3.45083	-2.15714	-2.15714	-2.15714	-2.15714	-2.15714	9.05881	-2.15714	-2.15714	3.45083	-2.15714
-1.70851	3.89947	-1.70851	-1.70851	-1.70851	-1.70851	-1.70851	-1.70851	-1.70851	-1.70851	-1.70851	-1.70851	-1.70851	-1.70851	-1.70851	-1.70851	-1.70851	-1.70851	-1.70851	3.89947	3.89947	-1.70851	-1.70851	-1.70851	-1.70851	3.89947	-1.70851	-1.70851	-1.70851	-1.70851	-1.70851	-1.70851	-1.70851	-1.70851	-1.70851	-1.70851	-1.70851	-1.70851	-1.70851	3.89947	-1.70851	9.50745	3.89947	3.89947	-1.70851	-1.70851	-1.70851	-1.70851	-1.70851	-1.70851
-1.03555	-1.03555	-1.03555	-1.03555	-1.03555	-1.03555	-1.03555	-1.03555	-1.03555	-1.03555	-1.03555	-1.03555	-1.03555	-1.03555	-1.03555	-1.03555	-1.03555	-1.03555	-1.03555	-1.03555	-1.03555	-1.03555	-1.03555	-1.03555	-1.03555	-1.03555	-1.03555	-1.03555	-1.03555	-1.03555	-1.03555	-1.03555	-1.03555	-1.03555	-1.03555	-1.03555	-1.03555	-1.03555	-1.03555	-1.03555	-1.03555	-1.03555	-1.03555	-1.03555	-1.03555	-1.03555	-1.03555	-1.03555	4.57243	4.57243
-1.25987	-1.25987	-1.25987	-1.25987	-1.25987	-1.25987	-1.25987	-1.25987	-1.25987	-1.25987	-1.25987	-1.25987	-1.25987	-1.25987	-1.25987	-1.25987	-1.25987	4.34811	-1.25987	-1.25987	-1.25987	-1.25987	-1.25987	-1.25987	-1.25987	-1.25987	-1.25987	-1.25987	-1.25987	-1.25987	-1.25987	-1.25987	-1.25987	-1.25987	-1.25987	-1.25987	-1.25987	-1.25987	-1.25987	-1.25987	4.34811	4.34811	-1.25987	-1.25987	-1.25987	-1.25987	-1.25987	9.95609	-1.25987	-1.25987
4.12379	-1.48419	-1.48419	4.12379	-1.48419	-1.48419	-1.48419	-1.48419	4.12379	-1.48419	-1.48419	-1.48419	-1.48419	-1.48419	-1.48419	-1.48419	-1.48419	-1.48419	-1.48419	-1.48419	-1.48419	-1.48419	-1.48419	-1.48419	-1.48419	4.12379	-1.48419	-1.48419	-1.48419	-1.48419	-1.48419	-1.48419	-1.48419	-1.48419	-1.48419	-1.48419	-1.48419	-1.48419	-1.48419	-1.48419	-1.48419	-1.48419	-1.48419	-1.48419	-1.48419	-1.48419	-1.48419	-1.48419	-1.48419	-1.48419
-1.48419	-1.48419	-1.48419	-1.48419	-1.48419	-1.48419	4.12379	-1.48419	4.12379	-1.48419	-1.48419	-1.48419	-1.48419	-1.48419	-1.48419	-1.48419	-1.48419	-1.48419	-1.48419	-1.48419	-1.48419	-1.48419	-1.48419	-1.48419	-1.48419	-1.48419	-1.48419	-1.48419	-1.48419	-1.48419	-1.48419	-1.48419	-1.48419	-1.48419	-1.48419	-1.48419	-1.48419	-1.48419	-1.48419	-1.48419	4.12379	-1.48419	-1.48419	-1.48419	-1.48419	4.12379	-1.48419	-1.48419	4.12379	-1.48419
-1.03555	-1.03555	-1.03555	-1.03555	-1.03555	-1.03555	-1.03555	-1.03555	-1.03555	-1.03555	-1.03555	-1.03555	-1.03555	-1.03555	-1.03555	-1.03555	-1.03555	-1.03555	-1.03555	-1.03555	-1.03555	-1.03555	-1.03555	-1.03555	-1.03555	-1.03555	-1.03555	-1.03555	-1.03555	-1.03555	-1.03555	-1.03555	-1.03555	-1.03555	-1.03555	-1.03555	-1.03555	-1.03555	-1.03555	-1.03555	-1.03555	4.57243	-1.03555	-1.03555	4.57243	-1.03555	-1.03555	-1.03555	-1.03555	-1.03555
-1.48419	-1.48419	-1.48419	-1.48419	-1.48419	-1.48419	-1.48419	-1.48419	-1.48419	-1.48419	-1.48419	4.12379	-1.48419	-1.48419	-1.48419	4.12379	-1.48419	-1.48419	-1.48419	-1.48419	-1.48419	-1.48419	-1.48419	-1.48419	-1.48419	-1.48419	-1.48419	-1.48419	-1.48419	-1.48419	-1.48419	-1.48419	-1.48419	-1.48419	-1.48419	-1.48419	-1.48419	-1.48419	-1.48419	-1.48419	-1.48419	4.12379	-1.48419	-1.48419	-1.48419	9.73177	-1.48419	9.73177	-1.48419	-1.48419
-1.03555	-1.03555	-1.03555	-1.03555	-1.03555	-1.03555	-1.03555	-1.03555	-1.03555	-1.03555	-1.03555	-1.03555	-1.03555	-1.03555	-1.03555	-1.03555	-1.03555	-1.03555	-1.03555	-1.03555	-1.03555	-1.03555	-1.03555	-1.03555	-1.03555	-1.03555	-1.03555	-1.03555	-1.03555	-1.03555	-1.03555	-1.03555	-1.03555	-1.03555	-1.03555	-1.03555	-1.03555	-1.03555	-1.03555	4.57243	-1.03555	-1.03555	-1.03555	-1.03555	-1.03555	-1.03555	-1.03555	-1.03555	-1.03555	-1.03555
-1.25987	-1.25987	-1.25987	-1.25987	-1.25987	-1.25987	-1.25987	-1.25987	-1.25987	-1.25987	-1.25987	-1.25987	-1.25987	-1.25987	-1.25987	-1.25987	-1.25987	-1.25987	-1.25987	-1.25987	4.34811	-1.25987	-1.25987	-1.25987	-1.25987	-1.25987	-1.25987	-1.25987	-1.25987	-1.25987	-1.25987	-1.25987	-1.25987	-1.25987	-1.25987	-1.25987	4.34811	-1.25987	-1.25987	-1.25987	-1.25987	-1.25987	4.34811	-1.25987	-1.25987	-1.25987	-1.25987	-1.25987	-1.25987	-1.25987
-1.03555	-1.03555	-1.03555	-1.03555	-1.03555	-1.03555	-1.03555	-1.03555	-1.03555	-1.03555	-1.03555	-1.03555	-1.03555	-1.03555	-1.03555	-1.03555	-1.03555	-1.03555	-1.03555	-1.03555	-1.03555	-1.03555	-1.03555	-1.03555	-1.03555	-1.03555	-1.03555	-1.03555	-1.03555	-1.03555	-1.03555	-1.03555	-1.03555	-1.03555	-1.03555	-1.03555	-1.03555	-1.03555	-1.03555	4.57243	-1.03555	-1.03555	-1.03555	-1.03555	-1.03555	-1.03555	-1.03555	4.57243	-1.03555	-1.03555
-1.03555	-1.03555	-1.03555	4.57243	-1.03555	-1.03555	-1.03555	-1.03555	-1.03555	-1.03555	-1.03555	-1.03555	-1.03555	-1.03555	-1.03555	-1.03555	-1.03555	-1.03555	-1.03555	-1.03555	-1.03555	-1.03555	-1.03555	-1.03555	-1.03555	-1.03555	-1.03555	-1.03555	-1.03555	-1.03555	-1.03555	-1.03555	-1.03555	-1.03555	4.57243	-1.03555	-1.03555	-1.03555	-1.03555	-1.03555	-1.03555	-1.03555	-1.03555	10.1804	-1.03555	4.57243	10.1804	-1.03555	-1.03555	-1.03555
-1.93283	-1.93283	-1.93283	-1.93283	-1.93283	-1.93283	-1.93283	-1.93283	-1.93283	-1.93283	-1.93283	-1.93283	-1.93283	-1.93283	-1.93283	-1.93283	-1.93283	-1.93283	-1.93283	-1.93283	-1.93283	-1.93283	-1.93283	3.67515	-1.93283	3.67515	-1.93283	-1.93283	-1.93283	9.28313	-1.93283	-1.93283	-1.93283	-1.93283	-1.93283	3.67515	-1.93283	-1.93283	-1.93283	-1.93283	-1.93283	-1.93283	-1.93283	-1.93283	-1.93283	-1.93283	-1.93283	-1.93283	-1.93283	-1.93283
-1.25987	-1.25987	-1.25987	-1.25987	4.34811	-1.25987	-1.25987	-1.25987	-1.25987	-1.25987	-1.25987	-1.25987	-1.25987	-1.25987	-1.25987	-1.25987	-1.25987	-1.25987	-1.25987	-1.25987	-1.25987	-1.25987	-1.25987	-1.25987	-1.25987	-1.25987	-1.25987	-1.25987	-1.25987	4.34811	-1.25987	-1.25987	-1.25987	-1.25987	-1.25987	-1.25987	-1.25987	-1.25987	-1.25987	-1.25987	-1.25987	-1.25987	-1.25987	4.34811	-1.25987	-1.25987	-1.25987	-1.25987	-1.25987	-1.25987
-1.25987	-1.25987	-1.25987	-1.25987	-1.25987	-1.25987	-1.25987	-1.25987	-1.25987	-1.25987	-1.25987	-1.25987	-1.25987	-1.25987	-1.25987	-1.25987	-1.25987	-1.25987	-1.25987	-1.25987	-1.25987	4.34811	-1.25987	-1.25987	-1.25987	-1.25987	-1.25987	-1.25987	-1.25987	-1.25987	-1.25987	-1.25987	-1.25987	-1.25987	-1.25987	-1.25987	-1.25987	-1.25987	-1.25987	-1.25987	-1.25987	-1.25987	-1.25987	-1.25987	-1.25987	-1.25987	-1.25987	-1.25987	-1.25987	-1.25987
-1.25987	-1.25987	-1.25987	-1.25987	-1.25987	-1.25987	-1.25987	-1.25987	-1.25987	-1.25987	-1.25987	-1.25987	-1.25987	-1.25987	-1.25987	-1.25987	-1.25987	-1.25987	-1.25987	-1.25987	-1.25987	-1.25987	-1.25987	-1.25987	-1.25987	-1.25987	-1.25987	-1.25987	-1.25987	4.34811	-1.25987	-1.25987	-1.25987	-1.25987	-1.25987	-1.25987	-1.25987	-1.25987	-1.25987	-1.25987	-1.25987	-1.25987	4.34811	-1.25987	-1.25987	-1.25987	-1.25987	-1.25987	-1.25987	-1.25987
4.34811	-1.25987	-1.25987	-1.25987	-1.25987	-1.25987	-1.25987	-1.25987	-1.25987	-1.25987	4.34811	-1.25987	-1.25987	-1.25987	-1.25987	-1.25987	-1.25987	-1.25987	-1.25987	-1.25987	-1.25987	-1.25987	-1.25987	-1.25987	-1.25987	-1.25987	-1.25987	-1.25987	-1.25987	-1.25987	-1.25987	-1.25987	-1.25987	-1.25987	-1.25987	-1.25987	-1.25987	-1.25987	-1.25987	4.34811	4.34811	9.95609	-1.25987	-1.25987	9.95609	-1.25987	-1.25987	-1.25987	4.34811	-1.25987
-1.25987	-1.25987	-1.25987	-1.25987	-1.25987	-1.25987	-1.25987	-1.25987	-1.25987	-1.25987	-1.25987	-1.25987	4.34811	-1.25987	-1.25987	-1.25987	-1.25987	-1.25987	-1.25987	-1.25987	-1.25987	-1.25987	-1.25987	-1.25987	-1.25987	-1.25987	-1.25987	-1.25987	-1.25987	-1.25987	-1.25987	-1.25987	-1.25987	-1.25987	-1.25987	-1.25987	-1.25987	-1.25987	-1.25987	-1.25987	4.34811	-1.25987	-1.25987	-1.25987	-1.25987	4.34811	-1.25987	4.34811	-1.25987	4.34811
-1.25987	-1.25987	-1.25987	-1.25987	-1.25987	-1.25987	-1.25987	-1.25987	-1.25987	-1.25987	4.34811	-1.25987	-1.25987	-1.25987	-1.25987	-1.25987	-1.25987	-1.25987	-1.25987	-1.25987	-1.25987	-1.25987	-1.25987	-1.25987	-1.25987	-1.25987	-1.25987	-1.25987	-1.25987	-1.25987	-1.25987	-1.25987	-1.25987	-1.25987	-1.25987	-1.25987	-1.25987	-1.25987	-1.25987	-1.25987	-1.25987	4.34811	4.34811	-1.25987	-1.25987	-1.25987	-1.25987	-1.25987	4.34811	-1.25987
[truncated: 1,082 more rows]
[truncated: 20 more columns]

## Sheet: A1.Categ.Responsive.all.delay2.
-0.990888	-0.990888	-0.990888	-0.990888	-0.990888	-0.990888	-0.990888	-0.990888	-0.990888	-0.990888	-0.990888	-0.990888	-0.990888	-0.990888	-0.990888	-0.990888	-0.990888	-0.990888	-0.990888	-0.990888	-0.990888	-0.990888	-0.990888	-0.990888	-0.990888	7.24033	-0.990888	-0.990888	-0.990888	-0.990888	-0.990888	7.24033	-0.990888	-0.990888	-0.990888	-0.990888	-0.990888	-0.990888	-0.990888	7.24033	-0.990888	-0.990888	-0.990888	-0.990888	-0.990888	-0.990888	-0.990888	-0.990888	-0.990888	7.24033
[truncated: 923 more rows]
[truncated: 20 more columns]

[truncated: 164 more sheets: A1.Categ.Responsive.all.delay3., A1.Categ.Responsive.all.delay4., A1.Categ.Responsive.all.delay5., A1.Categ.Responsive.all.delay6., A1.Categ.Responsive.all.delay7., A1.Categ.Responsive.all.delay8., A1.Categ.Responsive.all.delay9., A1.Categ.Responsive.all.delay10, A1.Categ.Responsive.all.delay11, A1.Categ.Responsive.all.delay12, A1.Categ.Responsive.avg.delay1., A1.Categ.Responsive.avg.delay2., A1.Categ.Responsive.avg.delay3., A1.Categ.Responsive.avg.delay4., A1.Categ.Responsive.avg.delay5., A1.Categ.Responsive.avg.delay6., A1.Categ.Responsive.avg.delay7., A1.Categ.Responsive.avg.delay8., A1.Categ.Responsive.avg.delay9., A1.Categ.Responsive.avg.delay10 …]
