# Supplementary material for: Single-neuron correlates of visual consciousness in human lateral occipital complex
Source: Nat Commun. 2025 Dec 15;16:11008. doi: 10.1038/s41467-025-67077-w (PMC12705761; doi:10.1038/s41467-025-67077-w)
Supplement: Supplementary file 4 — Source Data [file 41467_2025_67077_MOESM4_ESM.zip › SourceData/FigureS9.xlsx]

## Sheet: A2.Categ.Selective.all.delay1.h
7.96965	-0.416684	-0.416684	-0.416684	-0.416684	-0.416684	-0.416684	-0.416684	-0.416684	-0.416684	-0.416684	-0.416684	-0.416684	-0.416684	-0.416684	-0.416684	-0.416684	-0.416684	-0.416684	-0.416684	-0.416684	-0.416684	-0.416684	-0.416684	-0.416684	-0.416684	-0.416684	-0.416684	-0.416684	-0.416684	-0.416684	-0.416684	-0.416684	-0.416684	-0.416684	-0.416684	-0.416684	7.96965	-0.416684	-0.416684	-0.416684	-0.416684	-0.416684	-0.416684	7.96965	-0.416684	7.96965	-0.416684	-0.416684	-0.416684
-1.7585	-1.7585	-1.7585	-1.7585	-1.7585	-1.7585	-1.7585	-1.7585	-1.7585	-1.7585	6.62784	-1.7585	-1.7585	-1.7585	-1.7585	-1.7585	-1.7585	-1.7585	6.62784	-1.7585	-1.7585	-1.7585	-1.7585	6.62784	6.62784	-1.7585	-1.7585	-1.7585	-1.7585	-1.7585	-1.7585	-1.7585	-1.7585	6.62784	-1.7585	-1.7585	-1.7585	-1.7585	-1.7585	-1.7585	-1.7585	-1.7585	-1.7585	-1.7585	-1.7585	-1.7585	-1.7585	-1.7585	-1.7585	-1.7585
-2.09395	-2.09395	-2.09395	-2.09395	-2.09395	-2.09395	6.29239	6.29239	-2.09395	-2.09395	-2.09395	-2.09395	-2.09395	-2.09395	-2.09395	-2.09395	6.29239	-2.09395	6.29239	-2.09395	-2.09395	-2.09395	-2.09395	-2.09395	-2.09395	-2.09395	-2.09395	-2.09395	6.29239	-2.09395	-2.09395	-2.09395	-2.09395	-2.09395	6.29239	-2.09395	-2.09395	-2.09395	-2.09395	-2.09395	-2.09395	-2.09395	6.29239	-2.09395	-2.09395	-2.09395	-2.09395	6.29239	-2.09395	-2.09395
-2.4294	-2.4294	-2.4294	-2.4294	-2.4294	-2.4294	-2.4294	5.95693	5.95693	-2.4294	-2.4294	-2.4294	-2.4294	-2.4294	-2.4294	5.95693	-2.4294	-2.4294	-2.4294	-2.4294	-2.4294	-2.4294	-2.4294	5.95693	-2.4294	-2.4294	-2.4294	5.95693	-2.4294	5.95693	-2.4294	-2.4294	-2.4294	-2.4294	5.95693	-2.4294	-2.4294	-2.4294	-2.4294	-2.4294	-2.4294	-2.4294	-2.4294	-2.4294	-2.4294	5.95693	-2.4294	-2.4294	-2.4294	-2.4294
-0.416684	-0.416684	-0.416684	-0.416684	-0.416684	-0.416684	-0.416684	-0.416684	-0.416684	-0.416684	-0.416684	-0.416684	-0.416684	-0.416684	-0.416684	-0.416684	-0.416684	-0.416684	-0.416684	-0.416684	-0.416684	-0.416684	-0.416684	-0.416684	-0.416684	-0.416684	-0.416684	-0.416684	-0.416684	-0.416684	-0.416684	7.96965	-0.416684	-0.416684	-0.416684	7.96965	-0.416684	-0.416684	7.96965	-0.416684	-0.416684	-0.416684	-0.416684	-0.416684	-0.416684	-0.416684	-0.416684	-0.416684	-0.416684	-0.416684
-1.08759	-1.08759	-1.08759	-1.08759	-1.08759	7.29875	-1.08759	-1.08759	-1.08759	-1.08759	-1.08759	-1.08759	-1.08759	-1.08759	-1.08759	-1.08759	-1.08759	7.29875	-1.08759	-1.08759	-1.08759	-1.08759	-1.08759	-1.08759	-1.08759	-1.08759	-1.08759	-1.08759	-1.08759	-1.08759	-1.08759	7.29875	-1.08759	-1.08759	-1.08759	-1.08759	-1.08759	-1.08759	-1.08759	-1.08759	7.29875	-1.08759	-1.08759	-1.08759	7.29875	-1.08759	15.6851	-1.08759	-1.08759	-1.08759
-1.08759	-1.08759	-1.08759	-1.08759	-1.08759	-1.08759	-1.08759	-1.08759	-1.08759	7.29875	-1.08759	7.29875	-1.08759	-1.08759	-1.08759	-1.08759	-1.08759	-1.08759	-1.08759	-1.08759	-1.08759	-1.08759	-1.08759	-1.08759	-1.08759	-1.08759	-1.08759	-1.08759	-1.08759	-1.08759	-1.08759	-1.08759	7.29875	-1.08759	-1.08759	-1.08759	-1.08759	-1.08759	-1.08759	-1.08759	-1.08759	-1.08759	-1.08759	-1.08759	-1.08759	-1.08759	-1.08759	-1.08759	-1.08759	-1.08759
-1.42304	-1.42304	-1.42304	-1.42304	-1.42304	-1.42304	-1.42304	6.96329	-1.42304	-1.42304	-1.42304	-1.42304	-1.42304	-1.42304	-1.42304	-1.42304	-1.42304	-1.42304	-1.42304	-1.42304	-1.42304	-1.42304	-1.42304	-1.42304	-1.42304	-1.42304	6.96329	6.96329	-1.42304	-1.42304	-1.42304	-1.42304	-1.42304	-1.42304	-1.42304	-1.42304	-1.42304	-1.42304	-1.42304	-1.42304	-1.42304	-1.42304	6.96329	-1.42304	6.96329	-1.42304	6.96329	-1.42304	-1.42304	-1.42304
-0.752137	-0.752137	-0.752137	-0.752137	-0.752137	-0.752137	-0.752137	-0.752137	7.6342	-0.752137	-0.752137	-0.752137	-0.752137	-0.752137	-0.752137	-0.752137	-0.752137	-0.752137	-0.752137	-0.752137	-0.752137	-0.752137	-0.752137	-0.752137	-0.752137	-0.752137	-0.752137	-0.752137	-0.752137	-0.752137	16.0205	7.6342	-0.752137	-0.752137	-0.752137	-0.752137	-0.752137	-0.752137	-0.752137	-0.752137	-0.752137	-0.752137	-0.752137	-0.752137	7.6342	-0.752137	7.6342	-0.752137	7.6342	-0.752137
6.62784	-1.7585	-1.7585	-1.7585	-1.7585	-1.7585	-1.7585	-1.7585	-1.7585	-1.7585	-1.7585	-1.7585	-1.7585	-1.7585	-1.7585	-1.7585	-1.7585	-1.7585	-1.7585	-1.7585	15.0142	6.62784	-1.7585	-1.7585	-1.7585	-1.7585	-1.7585	-1.7585	-1.7585	6.62784	-1.7585	-1.7585	-1.7585	-1.7585	-1.7585	-1.7585	-1.7585	-1.7585	6.62784	-1.7585	-1.7585	-1.7585	-1.7585	-1.7585	-1.7585	-1.7585	-1.7585	-1.7585	-1.7585	-1.7585
-0.416684	-0.416684	-0.416684	-0.416684	-0.416684	-0.416684	-0.416684	-0.416684	-0.416684	-0.416684	-0.416684	-0.416684	-0.416684	-0.416684	-0.416684	-0.416684	-0.416684	-0.416684	-0.416684	-0.416684	-0.416684	-0.416684	-0.416684	-0.416684	-0.416684	-0.416684	-0.416684	-0.416684	-0.416684	-0.416684	-0.416684	-0.416684	-0.416684	-0.416684	-0.416684	-0.416684	7.96965	-0.416684	-0.416684	-0.416684	-0.416684	-0.416684	-0.416684	16.356	-0.416684	-0.416684	-0.416684	-0.416684	-0.416684	-0.416684
-0.752137	-0.752137	-0.752137	-0.752137	-0.752137	-0.752137	-0.752137	7.6342	-0.752137	-0.752137	-0.752137	-0.752137	-0.752137	-0.752137	-0.752137	-0.752137	-0.752137	-0.752137	-0.752137	-0.752137	-0.752137	-0.752137	-0.752137	-0.752137	-0.752137	-0.752137	-0.752137	-0.752137	-0.752137	-0.752137	-0.752137	7.6342	-0.752137	-0.752137	-0.752137	-0.752137	-0.752137	-0.752137	-0.752137	-0.752137	-0.752137	-0.752137	-0.752137	7.6342	-0.752137	-0.752137	-0.752137	7.6342	-0.752137	-0.752137
-1.42304	-1.42304	-1.42304	-1.42304	6.96329	6.96329	-1.42304	-1.42304	-1.42304	-1.42304	-1.42304	6.96329	-1.42304	-1.42304	-1.42304	-1.42304	-1.42304	-1.42304	-1.42304	-1.42304	-1.42304	-1.42304	-1.42304	-1.42304	-1.42304	-1.42304	-1.42304	6.96329	-1.42304	-1.42304	-1.42304	-1.42304	-1.42304	-1.42304	-1.42304	-1.42304	-1.42304	-1.42304	-1.42304	-1.42304	-1.42304	-1.42304	-1.42304	-1.42304	6.96329	6.96329	-1.42304	-1.42304	-1.42304	6.96329
-1.7585	6.62784	-1.7585	-1.7585	-1.7585	-1.7585	-1.7585	-1.7585	-1.7585	-1.7585	-1.7585	-1.7585	6.62784	-1.7585	-1.7585	6.62784	-1.7585	-1.7585	6.62784	-1.7585	-1.7585	-1.7585	-1.7585	6.62784	-1.7585	-1.7585	-1.7585	-1.7585	-1.7585	-1.7585	-1.7585	-1.7585	-1.7585	-1.7585	-1.7585	6.62784	-1.7585	-1.7585	-1.7585	-1.7585	-1.7585	-1.7585	-1.7585	6.62784	-1.7585	6.62784	6.62784	-1.7585	6.62784	-1.7585
-0.335871	-0.335871	-0.335871	-0.335871	-0.335871	-0.335871	-0.335871	-0.335871	-0.335871	-0.335871	-0.335871	-0.335871	-0.335871	-0.335871	-0.335871	-0.335871	-0.335871	-0.335871	-0.335871	-0.335871	-0.335871	-0.335871	-0.335871	-0.335871	-0.335871	-0.335871	-0.335871	-0.335871	-0.335871	-0.335871	-0.335871	-0.335871	-0.335871	-0.335871	-0.335871	-0.335871	-0.335871	-0.335871	9.6911	-0.335871	-0.335871	-0.335871	-0.335871	-0.335871	-0.335871	-0.335871	-0.335871	-0.335871	-0.335871	-0.335871
-0.73695	-0.73695	-0.73695	-0.73695	-0.73695	-0.73695	-0.73695	-0.73695	9.29002	-0.73695	-0.73695	-0.73695	-0.73695	-0.73695	-0.73695	-0.73695	-0.73695	-0.73695	-0.73695	-0.73695	-0.73695	-0.73695	-0.73695	-0.73695	-0.73695	-0.73695	-0.73695	-0.73695	-0.73695	-0.73695	-0.73695	-0.73695	-0.73695	-0.73695	-0.73695	-0.73695	-0.73695	-0.73695	-0.73695	-0.73695	-0.73695	-0.73695	-0.73695	-0.73695	-0.73695	-0.73695	-0.73695	-0.73695	-0.73695	-0.73695
-1.13803	-1.13803	-1.13803	-1.13803	-1.13803	-1.13803	-1.13803	-1.13803	-1.13803	-1.13803	-1.13803	-1.13803	-1.13803	-1.13803	-1.13803	-1.13803	-1.13803	-1.13803	-1.13803	-1.13803	-1.13803	-1.13803	-1.13803	-1.13803	-1.13803	-1.13803	-1.13803	8.88894	-1.13803	8.88894	-1.13803	-1.13803	-1.13803	-1.13803	-1.13803	-1.13803	-1.13803	-1.13803	8.88894	-1.13803	-1.13803	-1.13803	-1.13803	-1.13803	-1.13803	-1.13803	-1.13803	-1.13803	-1.13803	-1.13803
-0.335871	-0.335871	-0.335871	-0.335871	-0.335871	-0.335871	-0.335871	-0.335871	-0.335871	-0.335871	-0.335871	-0.335871	-0.335871	-0.335871	-0.335871	-0.335871	-0.335871	-0.335871	-0.335871	-0.335871	-0.335871	-0.335871	-0.335871	-0.335871	-0.335871	-0.335871	-0.335871	-0.335871	-0.335871	-0.335871	-0.335871	-0.335871	-0.335871	-0.335871	-0.335871	-0.335871	-0.335871	9.6911	-0.335871	-0.335871	-0.335871	-0.335871	-0.335871	-0.335871	-0.335871	-0.335871	-0.335871	-0.335871	-0.335871	-0.335871
-0.73695	-0.73695	-0.73695	-0.73695	-0.73695	-0.73695	-0.73695	-0.73695	-0.73695	-0.73695	9.29002	-0.73695	-0.73695	-0.73695	-0.73695	-0.73695	-0.73695	-0.73695	-0.73695	-0.73695	-0.73695	-0.73695	-0.73695	-0.73695	-0.73695	-0.73695	-0.73695	-0.73695	-0.73695	-0.73695	-0.73695	-0.73695	-0.73695	9.29002	9.29002	-0.73695	-0.73695	9.29002	-0.73695	-0.73695	-0.73695	-0.73695	-0.73695	-0.73695	-0.73695	-0.73695	-0.73695	-0.73695	-0.73695	-0.73695
-0.335871	-0.335871	-0.335871	-0.335871	-0.335871	-0.335871	-0.335871	-0.335871	-0.335871	-0.335871	-0.335871	-0.335871	-0.335871	-0.335871	-0.335871	-0.335871	-0.335871	-0.335871	-0.335871	-0.335871	-0.335871	-0.335871	-0.335871	-0.335871	-0.335871	-0.335871	-0.335871	-0.335871	-0.335871	-0.335871	-0.335871	-0.335871	-0.335871	-0.335871	-0.335871	-0.335871	-0.335871	-0.335871	-0.335871	9.6911	-0.335871	-0.335871	-0.335871	-0.335871	-0.335871	-0.335871	-0.335871	9.6911	-0.335871	-0.335871
-0.335871	-0.335871	-0.335871	-0.335871	-0.335871	-0.335871	-0.335871	-0.335871	-0.335871	-0.335871	-0.335871	-0.335871	-0.335871	-0.335871	-0.335871	-0.335871	-0.335871	-0.335871	-0.335871	-0.335871	-0.335871	-0.335871	-0.335871	-0.335871	-0.335871	-0.335871	-0.335871	-0.335871	-0.335871	-0.335871	-0.335871	-0.335871	-0.335871	-0.335871	-0.335871	-0.335871	-0.335871	-0.335871	-0.335871	-0.335871	-0.335871	-0.335871	-0.335871	-0.335871	-0.335871	-0.335871	-0.335871	-0.335871	9.6911	-0.335871
-0.73695	-0.73695	-0.73695	-0.73695	-0.73695	-0.73695	9.29002	-0.73695	-0.73695	-0.73695	-0.73695	-0.73695	-0.73695	-0.73695	-0.73695	-0.73695	-0.73695	-0.73695	-0.73695	-0.73695	-0.73695	-0.73695	-0.73695	-0.73695	-0.73695	-0.73695	-0.73695	-0.73695	-0.73695	-0.73695	-0.73695	-0.73695	-0.73695	-0.73695	-0.73695	-0.73695	9.29002	-0.73695	-0.73695	-0.73695	-0.73695	-0.73695	-0.73695	-0.73695	-0.73695	-0.73695	-0.73695	-0.73695	-0.73695	9.29002
-0.335871	-0.335871	-0.335871	-0.335871	-0.335871	-0.335871	-0.335871	-0.335871	-0.335871	-0.335871	-0.335871	-0.335871	-0.335871	-0.335871	-0.335871	-0.335871	-0.335871	-0.335871	-0.335871	-0.335871	-0.335871	-0.335871	-0.335871	-0.335871	-0.335871	-0.335871	-0.335871	-0.335871	-0.335871	-0.335871	-0.335871	-0.335871	-0.335871	-0.335871	-0.335871	-0.335871	-0.335871	-0.335871	-0.335871	-0.335871	-0.335871	-0.335871	-0.335871	-0.335871	-0.335871	-0.335871	-0.335871	-0.335871	-0.335871	-0.335871
-0.335871	-0.335871	-0.335871	-0.335871	-0.335871	-0.335871	-0.335871	-0.335871	-0.335871	-0.335871	-0.335871	-0.335871	-0.335871	-0.335871	-0.335871	-0.335871	-0.335871	-0.335871	-0.335871	-0.335871	-0.335871	-0.335871	-0.335871	-0.335871	-0.335871	-0.335871	-0.335871	-0.335871	-0.335871	-0.335871	-0.335871	-0.335871	-0.335871	-0.335871	-0.335871	-0.335871	9.6911	-0.335871	-0.335871	-0.335871	-0.335871	-0.335871	-0.335871	-0.335871	-0.335871	-0.335871	-0.335871	-0.335871	-0.335871	9.6911
-0.335871	-0.335871	-0.335871	-0.335871	-0.335871	-0.335871	-0.335871	-0.335871	-0.335871	-0.335871	-0.335871	-0.335871	-0.335871	-0.335871	-0.335871	-0.335871	-0.335871	-0.335871	-0.335871	-0.335871	-0.335871	-0.335871	-0.335871	-0.335871	-0.335871	-0.335871	-0.335871	-0.335871	-0.335871	-0.335871	-0.335871	-0.335871	-0.335871	9.6911	-0.335871	-0.335871	-0.335871	-0.335871	-0.335871	-0.335871	-0.335871	-0.335871	-0.335871	-0.335871	-0.335871	-0.335871	-0.335871	-0.335871	-0.335871	-0.335871
-1.13803	-1.13803	-1.13803	-1.13803	-1.13803	-1.13803	-1.13803	-1.13803	8.88894	-1.13803	-1.13803	-1.13803	-1.13803	-1.13803	-1.13803	-1.13803	-1.13803	-1.13803	8.88894	-1.13803	-1.13803	-1.13803	-1.13803	-1.13803	-1.13803	-1.13803	-1.13803	-1.13803	-1.13803	-1.13803	-1.13803	-1.13803	-1.13803	-1.13803	-1.13803	-1.13803	-1.13803	-1.13803	-1.13803	8.88894	-1.13803	-1.13803	-1.13803	-1.13803	-1.13803	-1.13803	-1.13803	-1.13803	-1.13803	-1.13803
-0.335871	-0.335871	-0.335871	-0.335871	-0.335871	-0.335871	-0.335871	-0.335871	-0.335871	-0.335871	-0.335871	-0.335871	-0.335871	-0.335871	-0.335871	-0.335871	-0.335871	-0.335871	-0.335871	-0.335871	-0.335871	-0.335871	-0.335871	-0.335871	-0.335871	-0.335871	-0.335871	-0.335871	-0.335871	-0.335871	-0.335871	-0.335871	-0.335871	9.6911	-0.335871	-0.335871	-0.335871	-0.335871	-0.335871	-0.335871	-0.335871	-0.335871	9.6911	-0.335871	-0.335871	-0.335871	-0.335871	-0.335871	-0.335871	-0.335871
-0.335871	-0.335871	-0.335871	-0.335871	-0.335871	-0.335871	-0.335871	-0.335871	-0.335871	-0.335871	-0.335871	-0.335871	-0.335871	-0.335871	-0.335871	-0.335871	-0.335871	-0.335871	-0.335871	-0.335871	-0.335871	-0.335871	-0.335871	-0.335871	-0.335871	-0.335871	-0.335871	-0.335871	-0.335871	-0.335871	-0.335871	-0.335871	-0.335871	-0.335871	-0.335871	-0.335871	-0.335871	-0.335871	-0.335871	-0.335871	-0.335871	-0.335871	-0.335871	-0.335871	-0.335871	-0.335871	-0.335871	-0.335871	-0.335871	-0.335871
-0.240968	-0.240968	8.59024	-0.240968	-0.240968	-0.240968	-0.240968	-0.240968	-0.240968	-0.240968	-0.240968	-0.240968	-0.240968	-0.240968	-0.240968	-0.240968	-0.240968	-0.240968	-0.240968	-0.240968	-0.240968	-0.240968	-0.240968	-0.240968	-0.240968	-0.240968	-0.240968	-0.240968	-0.240968	-0.240968	-0.240968	-0.240968	-0.240968	-0.240968	-0.240968	-0.240968	-0.240968	8.59024	-0.240968	-0.240968	-0.240968	-0.240968	-0.240968	-0.240968	-0.240968	-0.240968	8.59024	-0.240968	-0.240968	-0.240968
-1.30071	-1.30071	-1.30071	-1.30071	-1.30071	-1.30071	-1.30071	-1.30071	-1.30071	-1.30071	-1.30071	-1.30071	-1.30071	-1.30071	-1.30071	7.53049	-1.30071	-1.30071	-1.30071	-1.30071	-1.30071	-1.30071	-1.30071	-1.30071	-1.30071	-1.30071	-1.30071	7.53049	7.53049	-1.30071	-1.30071	-1.30071	-1.30071	-1.30071	-1.30071	-1.30071	-1.30071	-1.30071	-1.30071	-1.30071	-1.30071	-1.30071	-1.30071	7.53049	-1.30071	-1.30071	7.53049	-1.30071	-1.30071	-1.30071
-0.240968	-0.240968	-0.240968	-0.240968	-0.240968	-0.240968	-0.240968	-0.240968	-0.240968	-0.240968	-0.240968	-0.240968	-0.240968	-0.240968	-0.240968	-0.240968	-0.240968	-0.240968	-0.240968	-0.240968	-0.240968	-0.240968	-0.240968	-0.240968	-0.240968	-0.240968	-0.240968	-0.240968	-0.240968	-0.240968	8.59024	8.59024	-0.240968	-0.240968	8.59024	-0.240968	-0.240968	-0.240968	-0.240968	-0.240968	-0.240968	-0.240968	-0.240968	-0.240968	-0.240968	-0.240968	-0.240968	-0.240968	-0.240968	-0.240968
-0.947465	-0.947465	-0.947465	-0.947465	-0.947465	-0.947465	-0.947465	7.88374	-0.947465	-0.947465	-0.947465	-0.947465	-0.947465	-0.947465	-0.947465	7.88374	-0.947465	-0.947465	-0.947465	-0.947465	-0.947465	-0.947465	-0.947465	-0.947465	-0.947465	-0.947465	-0.947465	-0.947465	-0.947465	-0.947465	-0.947465	-0.947465	-0.947465	-0.947465	-0.947465	-0.947465	7.88374	-0.947465	-0.947465	-0.947465	-0.947465	-0.947465	-0.947465	-0.947465	-0.947465	-0.947465	-0.947465	-0.947465	-0.947465	-0.947465
-0.594217	-0.594217	-0.594217	-0.594217	-0.594217	-0.594217	-0.594217	-0.594217	-0.594217	-0.594217	-0.594217	-0.594217	-0.594217	-0.594217	-0.594217	-0.594217	-0.594217	-0.594217	-0.594217	8.23699	-0.594217	-0.594217	-0.594217	-0.594217	-0.594217	-0.594217	-0.594217	-0.594217	-0.594217	-0.594217	-0.594217	-0.594217	-0.594217	8.23699	-0.594217	-0.594217	-0.594217	-0.594217	-0.594217	-0.594217	-0.594217	-0.594217	-0.594217	-0.594217	-0.594217	-0.594217	-0.594217	-0.594217	-0.594217	-0.594217
-0.947465	7.88374	-0.947465	-0.947465	-0.947465	7.88374	-0.947465	-0.947465	-0.947465	-0.947465	-0.947465	-0.947465	-0.947465	-0.947465	-0.947465	-0.947465	-0.947465	-0.947465	-0.947465	-0.947465	7.88374	-0.947465	-0.947465	-0.947465	-0.947465	-0.947465	-0.947465	-0.947465	-0.947465	-0.947465	-0.947465	-0.947465	-0.947465	-0.947465	-0.947465	-0.947465	-0.947465	-0.947465	-0.947465	-0.947465	-0.947465	7.88374	-0.947465	-0.947465	-0.947465	-0.947465	-0.947465	-0.947465	-0.947465	-0.947465
-0.947465	-0.947465	-0.947465	-0.947465	-0.947465	-0.947465	-0.947465	-0.947465	7.88374	-0.947465	7.88374	-0.947465	-0.947465	-0.947465	-0.947465	-0.947465	-0.947465	-0.947465	-0.947465	-0.947465	-0.947465	-0.947465	-0.947465	-0.947465	-0.947465	-0.947465	-0.947465	-0.947465	-0.947465	-0.947465	-0.947465	-0.947465	-0.947465	-0.947465	-0.947465	-0.947465	-0.947465	-0.947465	-0.947465	-0.947465	-0.947465	-0.947465	-0.947465	-0.947465	-0.947465	-0.947465	-0.947465	-0.947465	-0.947465	7.88374
-0.947465	-0.947465	-0.947465	-0.947465	-0.947465	-0.947465	-0.947465	-0.947465	-0.947465	-0.947465	-0.947465	-0.947465	-0.947465	-0.947465	7.88374	-0.947465	-0.947465	-0.947465	-0.947465	7.88374	-0.947465	-0.947465	-0.947465	-0.947465	-0.947465	-0.947465	-0.947465	-0.947465	-0.947465	-0.947465	-0.947465	-0.947465	-0.947465	7.88374	-0.947465	-0.947465	-0.947465	-0.947465	-0.947465	-0.947465	-0.947465	-0.947465	-0.947465	-0.947465	-0.947465	-0.947465	-0.947465	-0.947465	-0.947465	-0.947465
-0.240968	-0.240968	-0.240968	-0.240968	-0.240968	-0.240968	-0.240968	-0.240968	-0.240968	-0.240968	-0.240968	-0.240968	-0.240968	-0.240968	-0.240968	-0.240968	-0.240968	-0.240968	-0.240968	-0.240968	-0.240968	-0.240968	-0.240968	-0.240968	-0.240968	-0.240968	-0.240968	-0.240968	-0.240968	-0.240968	8.59024	-0.240968	-0.240968	-0.240968	-0.240968	-0.240968	-0.240968	-0.240968	-0.240968	-0.240968	-0.240968	-0.240968	-0.240968	-0.240968	-0.240968	-0.240968	-0.240968	-0.240968	-0.240968	-0.240968
-0.594217	-0.594217	-0.594217	-0.594217	-0.594217	-0.594217	-0.594217	-0.594217	-0.594217	-0.594217	-0.594217	-0.594217	-0.594217	-0.594217	-0.594217	-0.594217	-0.594217	-0.594217	-0.594217	-0.594217	-0.594217	-0.594217	-0.594217	8.23699	-0.594217	-0.594217	-0.594217	-0.594217	-0.594217	-0.594217	8.23699	-0.594217	-0.594217	-0.594217	-0.594217	-0.594217	-0.594217	-0.594217	-0.594217	-0.594217	-0.594217	-0.594217	-0.594217	-0.594217	-0.594217	-0.594217	8.23699	-0.594217	-0.594217	-0.594217
-0.240968	-0.240968	8.59024	-0.240968	-0.240968	-0.240968	-0.240968	-0.240968	-0.240968	-0.240968	-0.240968	-0.240968	-0.240968	-0.240968	-0.240968	-0.240968	-0.240968	-0.240968	-0.240968	-0.240968	-0.240968	-0.240968	-0.240968	-0.240968	-0.240968	-0.240968	-0.240968	-0.240968	-0.240968	-0.240968	-0.240968	-0.240968	-0.240968	-0.240968	-0.240968	-0.240968	-0.240968	-0.240968	-0.240968	-0.240968	-0.240968	-0.240968	8.59024	-0.240968	-0.240968	-0.240968	-0.240968	-0.240968	-0.240968	-0.240968
-0.947465	-0.947465	-0.947465	-0.947465	-0.947465	-0.947465	7.88374	-0.947465	-0.947465	-0.947465	-0.947465	-0.947465	-0.947465	-0.947465	-0.947465	-0.947465	-0.947465	-0.947465	7.88374	-0.947465	-0.947465	-0.947465	-0.947465	-0.947465	-0.947465	-0.947465	-0.947465	-0.947465	-0.947465	-0.947465	-0.947465	-0.947465	-0.947465	-0.947465	-0.947465	-0.947465	-0.947465	-0.947465	-0.947465	7.88374	-0.947465	-0.947465	7.88374	-0.947465	-0.947465	-0.947465	-0.947465	-0.947465	-0.947465	-0.947465
-0.240968	-0.240968	-0.240968	-0.240968	-0.240968	-0.240968	-0.240968	-0.240968	-0.240968	-0.240968	-0.240968	-0.240968	-0.240968	-0.240968	-0.240968	-0.240968	-0.240968	-0.240968	-0.240968	-0.240968	-0.240968	-0.240968	-0.240968	-0.240968	-0.240968	-0.240968	-0.240968	-0.240968	-0.240968	-0.240968	-0.240968	-0.240968	-0.240968	-0.240968	-0.240968	-0.240968	-0.240968	-0.240968	-0.240968	-0.240968	-0.240968	-0.240968	-0.240968	-0.240968	8.59024	-0.240968	-0.240968	-0.240968	-0.240968	-0.240968
-0.594217	8.23699	-0.594217	-0.594217	-0.594217	-0.594217	-0.594217	-0.594217	-0.594217	-0.594217	-0.594217	-0.594217	-0.594217	-0.594217	-0.594217	-0.594217	-0.594217	-0.594217	-0.594217	-0.594217	-0.594217	-0.594217	8.23699	-0.594217	-0.594217	-0.594217	-0.594217	-0.594217	-0.594217	-0.594217	-0.594217	-0.594217	-0.594217	-0.594217	-0.594217	-0.594217	-0.594217	-0.594217	-0.594217	-0.594217	-0.594217	-0.594217	8.23699	-0.594217	-0.594217	-0.594217	-0.594217	-0.594217	-0.594217	-0.594217
-0.594217	-0.594217	-0.594217	-0.594217	-0.594217	-0.594217	-0.594217	-0.594217	-0.594217	-0.594217	-0.594217	-0.594217	-0.594217	-0.594217	-0.594217	-0.594217	-0.594217	-0.594217	-0.594217	-0.594217	-0.594217	-0.594217	-0.594217	-0.594217	-0.594217	-0.594217	-0.594217	-0.594217	8.23699	-0.594217	-0.594217	-0.594217	-0.594217	-0.594217	-0.594217	-0.594217	-0.594217	-0.594217	8.23699	-0.594217	8.23699	-0.594217	-0.594217	-0.594217	-0.594217	-0.594217	-0.594217	-0.594217	-0.594217	-0.594217
-0.240968	-0.240968	-0.240968	-0.240968	-0.240968	-0.240968	-0.240968	-0.240968	-0.240968	-0.240968	-0.240968	-0.240968	-0.240968	-0.240968	-0.240968	-0.240968	-0.240968	-0.240968	-0.240968	-0.240968	-0.240968	-0.240968	-0.240968	-0.240968	-0.240968	-0.240968	-0.240968	-0.240968	-0.240968	-0.240968	-0.240968	-0.240968	-0.240968	-0.240968	-0.240968	-0.240968	-0.240968	-0.240968	-0.240968	-0.240968	-0.240968	-0.240968	-0.240968	-0.240968	-0.240968	-0.240968	-0.240968	-0.240968	-0.240968	-0.240968
-0.240968	-0.240968	-0.240968	-0.240968	-0.240968	-0.240968	-0.240968	-0.240968	-0.240968	-0.240968	-0.240968	-0.240968	-0.240968	-0.240968	-0.240968	-0.240968	-0.240968	-0.240968	-0.240968	-0.240968	-0.240968	-0.240968	-0.240968	-0.240968	-0.240968	-0.240968	-0.240968	-0.240968	-0.240968	-0.240968	-0.240968	-0.240968	-0.240968	-0.240968	-0.240968	-0.240968	-0.240968	-0.240968	-0.240968	8.59024	-0.240968	-0.240968	-0.240968	-0.240968	-0.240968	-0.240968	-0.240968	-0.240968	-0.240968	-0.240968
[truncated: 20 more columns]

## Sheet: A2.Categ.Selective.all.delay1.f
6.96329	-1.42304	-1.42304	-1.42304	-1.42304	-1.42304	-1.42304	-1.42304	-1.42304	-1.42304	-1.42304	6.96329	6.96329	-1.42304	-1.42304	-1.42304	-1.42304	-1.42304	-1.42304	-1.42304	-1.42304	-1.42304	-1.42304	6.96329	-1.42304	-1.42304	-1.42304	-1.42304	-1.42304	-1.42304	6.96329	-1.42304	-1.42304	-1.42304	-1.42304	-1.42304	-1.42304	-1.42304	-1.42304	6.96329	-1.42304	-1.42304	-1.42304	-1.42304	-1.42304	-1.42304	6.96329	6.96329	6.96329	-1.42304
-1.08759	-1.08759	-1.08759	-1.08759	-1.08759	-1.08759	-1.08759	-1.08759	7.29875	-1.08759	-1.08759	-1.08759	-1.08759	-1.08759	-1.08759	-1.08759	-1.08759	-1.08759	-1.08759	-1.08759	-1.08759	-1.08759	-1.08759	-1.08759	-1.08759	-1.08759	-1.08759	7.29875	-1.08759	-1.08759	-1.08759	7.29875	-1.08759	-1.08759	-1.08759	-1.08759	-1.08759	-1.08759	-1.08759	-1.08759	-1.08759	-1.08759	-1.08759	-1.08759	-1.08759	7.29875	-1.08759	-1.08759	-1.08759	-1.08759
-1.42304	6.96329	-1.42304	-1.42304	-1.42304	-1.42304	-1.42304	-1.42304	-1.42304	6.96329	-1.42304	-1.42304	6.96329	-1.42304	-1.42304	-1.42304	-1.42304	-1.42304	-1.42304	-1.42304	-1.42304	6.96329	-1.42304	-1.42304	-1.42304	-1.42304	-1.42304	-1.42304	-1.42304	-1.42304	-1.42304	-1.42304	-1.42304	-1.42304	-1.42304	-1.42304	-1.42304	-1.42304	-1.42304	-1.42304	-1.42304	-1.42304	-1.42304	-1.42304	-1.42304	-1.42304	6.96329	-1.42304	-1.42304	-1.42304
-0.752137	-0.752137	7.6342	-0.752137	-0.752137	-0.752137	-0.752137	-0.752137	-0.752137	-0.752137	-0.752137	-0.752137	-0.752137	-0.752137	-0.752137	-0.752137	-0.752137	-0.752137	-0.752137	-0.752137	-0.752137	7.6342	-0.752137	-0.752137	-0.752137	-0.752137	-0.752137	-0.752137	-0.752137	-0.752137	7.6342	-0.752137	-0.752137	-0.752137	-0.752137	-0.752137	-0.752137	-0.752137	-0.752137	7.6342	7.6342	7.6342	-0.752137	-0.752137	-0.752137	-0.752137	-0.752137	-0.752137	16.0205	-0.752137
-1.42304	-1.42304	-1.42304	-1.42304	-1.42304	-1.42304	6.96329	-1.42304	-1.42304	-1.42304	-1.42304	-1.42304	-1.42304	-1.42304	-1.42304	-1.42304	-1.42304	-1.42304	-1.42304	-1.42304	15.3496	-1.42304	-1.42304	-1.42304	-1.42304	-1.42304	-1.42304	-1.42304	-1.42304	-1.42304	-1.42304	-1.42304	-1.42304	-1.42304	-1.42304	-1.42304	-1.42304	-1.42304	-1.42304	-1.42304	-1.42304	-1.42304	-1.42304	-1.42304	-1.42304	6.96329	-1.42304	-1.42304	-1.42304	-1.42304
-1.7585	-1.7585	-1.7585	-1.7585	-1.7585	-1.7585	6.62784	-1.7585	-1.7585	-1.7585	6.62784	-1.7585	-1.7585	-1.7585	-1.7585	-1.7585	-1.7585	-1.7585	-1.7585	-1.7585	-1.7585	-1.7585	6.62784	-1.7585	-1.7585	-1.7585	-1.7585	-1.7585	-1.7585	6.62784	-1.7585	6.62784	-1.7585	-1.7585	-1.7585	-1.7585	-1.7585	-1.7585	-1.7585	-1.7585	6.62784	-1.7585	-1.7585	6.62784	-1.7585	-1.7585	-1.7585	6.62784	-1.7585	-1.7585
-1.42304	-1.42304	6.96329	-1.42304	-1.42304	-1.42304	-1.42304	-1.42304	-1.42304	-1.42304	-1.42304	-1.42304	-1.42304	-1.42304	6.96329	-1.42304	-1.42304	-1.42304	-1.42304	-1.42304	-1.42304	-1.42304	-1.42304	-1.42304	-1.42304	6.96329	6.96329	-1.42304	-1.42304	-1.42304	-1.42304	-1.42304	-1.42304	-1.42304	-1.42304	-1.42304	-1.42304	-1.42304	-1.42304	-1.42304	-1.42304	-1.42304	-1.42304	15.3496	-1.42304	6.96329	-1.42304	6.96329	-1.42304	-1.42304
-1.08759	-1.08759	-1.08759	-1.08759	-1.08759	-1.08759	-1.08759	-1.08759	-1.08759	7.29875	-1.08759	-1.08759	-1.08759	7.29875	-1.08759	-1.08759	-1.08759	-1.08759	-1.08759	-1.08759	-1.08759	-1.08759	-1.08759	-1.08759	-1.08759	-1.08759	-1.08759	-1.08759	-1.08759	-1.08759	-1.08759	-1.08759	-1.08759	7.29875	-1.08759	-1.08759	-1.08759	-1.08759	-1.08759	-1.08759	-1.08759	-1.08759	7.29875	-1.08759	-1.08759	7.29875	-1.08759	-1.08759	-1.08759	-1.08759
-1.42304	-1.42304	6.96329	-1.42304	-1.42304	-1.42304	-1.42304	-1.42304	-1.42304	-1.42304	-1.42304	6.96329	6.96329	-1.42304	6.96329	-1.42304	-1.42304	-1.42304	-1.42304	-1.42304	-1.42304	-1.42304	-1.42304	-1.42304	-1.42304	-1.42304	-1.42304	-1.42304	-1.42304	-1.42304	-1.42304	6.96329	6.96329	-1.42304	-1.42304	-1.42304	-1.42304	-1.42304	-1.42304	-1.42304	6.96329	-1.42304	-1.42304	6.96329	-1.42304	-1.42304	6.96329	-1.42304	-1.42304	-1.42304
-2.4294	-2.4294	-2.4294	-2.4294	-2.4294	5.95693	5.95693	-2.4294	-2.4294	-2.4294	-2.4294	-2.4294	-2.4294	-2.4294	5.95693	-2.4294	5.95693	-2.4294	-2.4294	-2.4294	-2.4294	-2.4294	-2.4294	-2.4294	-2.4294	-2.4294	14.3433	-2.4294	-2.4294	-2.4294	-2.4294	-2.4294	-2.4294	-2.4294	-2.4294	-2.4294	-2.4294	-2.4294	-2.4294	-2.4294	-2.4294	-2.4294	-2.4294	-2.4294	-2.4294	-2.4294	5.95693	5.95693	5.95693	-2.4294
-1.08759	-1.08759	-1.08759	7.29875	-1.08759	-1.08759	-1.08759	-1.08759	-1.08759	-1.08759	-1.08759	-1.08759	-1.08759	-1.08759	7.29875	-1.08759	7.29875	-1.08759	-1.08759	-1.08759	-1.08759	-1.08759	-1.08759	-1.08759	-1.08759	-1.08759	-1.08759	-1.08759	-1.08759	-1.08759	-1.08759	-1.08759	-1.08759	-1.08759	-1.08759	-1.08759	-1.08759	-1.08759	-1.08759	-1.08759	-1.08759	-1.08759	-1.08759	7.29875	-1.08759	-1.08759	-1.08759	7.29875	15.6851	-1.08759
-1.42304	-1.42304	-1.42304	-1.42304	-1.42304	-1.42304	-1.42304	-1.42304	-1.42304	-1.42304	-1.42304	-1.42304	6.96329	-1.42304	-1.42304	-1.42304	-1.42304	-1.42304	-1.42304	-1.42304	-1.42304	-1.42304	-1.42304	6.96329	-1.42304	-1.42304	-1.42304	6.96329	-1.42304	-1.42304	-1.42304	-1.42304	-1.42304	-1.42304	-1.42304	6.96329	-1.42304	-1.42304	-1.42304	-1.42304	-1.42304	-1.42304	6.96329	-1.42304	-1.42304	6.96329	15.3496	-1.42304	-1.42304	-1.42304
-0.752137	-0.752137	-0.752137	-0.752137	-0.752137	-0.752137	-0.752137	-0.752137	-0.752137	-0.752137	-0.752137	-0.752137	-0.752137	7.6342	-0.752137	-0.752137	-0.752137	-0.752137	-0.752137	-0.752137	-0.752137	-0.752137	-0.752137	-0.752137	-0.752137	-0.752137	-0.752137	-0.752137	-0.752137	-0.752137	-0.752137	7.6342	-0.752137	-0.752137	-0.752137	-0.752137	-0.752137	-0.752137	-0.752137	-0.752137	-0.752137	-0.752137	7.6342	-0.752137	7.6342	-0.752137	-0.752137	-0.752137	-0.752137	-0.752137
-1.7585	-1.7585	-1.7585	-1.7585	-1.7585	-1.7585	-1.7585	-1.7585	-1.7585	-1.7585	-1.7585	6.62784	6.62784	6.62784	-1.7585	-1.7585	-1.7585	-1.7585	-1.7585	-1.7585	-1.7585	-1.7585	-1.7585	6.62784	-1.7585	-1.7585	-1.7585	-1.7585	-1.7585	-1.7585	-1.7585	6.62784	-1.7585	-1.7585	-1.7585	-1.7585	6.62784	-1.7585	-1.7585	-1.7585	-1.7585	-1.7585	-1.7585	-1.7585	-1.7585	6.62784	-1.7585	-1.7585	-1.7585	-1.7585
-0.752137	-0.752137	-0.752137	-0.752137	-0.752137	-0.752137	-0.752137	-0.752137	-0.752137	-0.752137	-0.752137	-0.752137	-0.752137	-0.752137	-0.752137	-0.752137	-0.752137	-0.752137	-0.752137	7.6342	-0.752137	-0.752137	-0.752137	-0.752137	-0.752137	-0.752137	-0.752137	-0.752137	-0.752137	-0.752137	-0.752137	-0.752137	-0.752137	-0.752137	-0.752137	-0.752137	7.6342	-0.752137	-0.752137	16.0205	-0.752137	-0.752137	-0.752137	7.6342	-0.752137	-0.752137	-0.752137	-0.752137	-0.752137	-0.752137
-0.752137	-0.752137	-0.752137	7.6342	7.6342	-0.752137	-0.752137	-0.752137	-0.752137	-0.752137	-0.752137	-0.752137	-0.752137	-0.752137	7.6342	-0.752137	-0.752137	-0.752137	-0.752137	-0.752137	-0.752137	-0.752137	-0.752137	-0.752137	-0.752137	-0.752137	-0.752137	-0.752137	-0.752137	-0.752137	-0.752137	-0.752137	7.6342	7.6342	-0.752137	-0.752137	-0.752137	-0.752137	-0.752137	-0.752137	-0.752137	-0.752137	-0.752137	-0.752137	-0.752137	7.6342	-0.752137	-0.752137	-0.752137	-0.752137
-0.752137	-0.752137	-0.752137	-0.752137	7.6342	-0.752137	-0.752137	-0.752137	-0.752137	-0.752137	-0.752137	-0.752137	-0.752137	-0.752137	-0.752137	-0.752137	-0.752137	-0.752137	7.6342	-0.752137	-0.752137	-0.752137	-0.752137	-0.752137	-0.752137	-0.752137	-0.752137	-0.752137	-0.752137	-0.752137	-0.752137	-0.752137	7.6342	-0.752137	-0.752137	-0.752137	-0.752137	-0.752137	-0.752137	-0.752137	-0.752137	7.6342	-0.752137	-0.752137	-0.752137	-0.752137	-0.752137	-0.752137	-0.752137	-0.752137
-1.08759	7.29875	-1.08759	-1.08759	-1.08759	-1.08759	-1.08759	-1.08759	-1.08759	-1.08759	-1.08759	-1.08759	-1.08759	-1.08759	-1.08759	-1.08759	-1.08759	-1.08759	-1.08759	-1.08759	-1.08759	-1.08759	-1.08759	7.29875	-1.08759	-1.08759	7.29875	-1.08759	-1.08759	-1.08759	-1.08759	-1.08759	-1.08759	-1.08759	7.29875	7.29875	-1.08759	-1.08759	-1.08759	-1.08759	-1.08759	7.29875	-1.08759	15.6851	15.6851	-1.08759	-1.08759	-1.08759	-1.08759	-1.08759
-1.08759	-1.08759	-1.08759	-1.08759	-1.08759	-1.08759	-1.08759	-1.08759	-1.08759	-1.08759	-1.08759	-1.08759	-1.08759	-1.08759	-1.08759	-1.08759	-1.08759	15.6851	-1.08759	-1.08759	-1.08759	-1.08759	-1.08759	-1.08759	-1.08759	-1.08759	-1.08759	-1.08759	-1.08759	-1.08759	-1.08759	-1.08759	-1.08759	-1.08759	-1.08759	-1.08759	-1.08759	-1.08759	-1.08759	-1.08759	-1.08759	-1.08759	-1.08759	-1.08759	7.29875	-1.08759	-1.08759	-1.08759	-1.08759	-1.08759
7.6342	-0.752137	-0.752137	-0.752137	-0.752137	-0.752137	-0.752137	-0.752137	-0.752137	7.6342	-0.752137	-0.752137	-0.752137	-0.752137	-0.752137	-0.752137	-0.752137	-0.752137	-0.752137	-0.752137	-0.752137	-0.752137	-0.752137	-0.752137	-0.752137	-0.752137	-0.752137	-0.752137	-0.752137	-0.752137	7.6342	-0.752137	-0.752137	-0.752137	-0.752137	-0.752137	-0.752137	-0.752137	-0.752137	-0.752137	-0.752137	7.6342	7.6342	-0.752137	7.6342	7.6342	-0.752137	-0.752137	-0.752137	-0.752137
-1.42304	-1.42304	-1.42304	-1.42304	-1.42304	-1.42304	-1.42304	-1.42304	-1.42304	6.96329	-1.42304	-1.42304	-1.42304	-1.42304	-1.42304	-1.42304	-1.42304	-1.42304	-1.42304	-1.42304	6.96329	-1.42304	-1.42304	6.96329	-1.42304	-1.42304	-1.42304	-1.42304	-1.42304	-1.42304	-1.42304	-1.42304	-1.42304	-1.42304	-1.42304	-1.42304	-1.42304	-1.42304	6.96329	-1.42304	-1.42304	-1.42304	-1.42304	-1.42304	6.96329	-1.42304	-1.42304	-1.42304	-1.42304	-1.42304
-0.416684	-0.416684	-0.416684	-0.416684	-0.416684	-0.416684	-0.416684	-0.416684	-0.416684	-0.416684	-0.416684	-0.416684	-0.416684	-0.416684	-0.416684	-0.416684	-0.416684	-0.416684	-0.416684	-0.416684	-0.416684	-0.416684	-0.416684	-0.416684	-0.416684	-0.416684	-0.416684	-0.416684	-0.416684	-0.416684	-0.416684	-0.416684	-0.416684	-0.416684	-0.416684	-0.416684	-0.416684	-0.416684	-0.416684	-0.416684	-0.416684	-0.416684	-0.416684	-0.416684	-0.416684	-0.416684	-0.416684	-0.416684	7.96965	-0.416684
-1.42304	-1.42304	-1.42304	-1.42304	6.96329	-1.42304	-1.42304	-1.42304	-1.42304	-1.42304	-1.42304	-1.42304	-1.42304	-1.42304	-1.42304	-1.42304	-1.42304	-1.42304	6.96329	-1.42304	6.96329	-1.42304	-1.42304	6.96329	-1.42304	-1.42304	-1.42304	-1.42304	-1.42304	-1.42304	-1.42304	-1.42304	-1.42304	-1.42304	-1.42304	-1.42304	-1.42304	-1.42304	-1.42304	-1.42304	-1.42304	-1.42304	-1.42304	-1.42304	6.96329	6.96329	-1.42304	6.96329	-1.42304	-1.42304
-2.09395	-2.09395	-2.09395	-2.09395	-2.09395	-2.09395	-2.09395	-2.09395	6.29239	-2.09395	-2.09395	6.29239	6.29239	-2.09395	-2.09395	-2.09395	-2.09395	-2.09395	-2.09395	-2.09395	6.29239	6.29239	-2.09395	-2.09395	-2.09395	-2.09395	-2.09395	-2.09395	-2.09395	-2.09395	-2.09395	6.29239	-2.09395	-2.09395	-2.09395	-2.09395	-2.09395	-2.09395	-2.09395	-2.09395	-2.09395	-2.09395	-2.09395	6.29239	-2.09395	-2.09395	-2.09395	-2.09395	-2.09395	-2.09395
-1.08759	-1.08759	-1.08759	-1.08759	-1.08759	-1.08759	-1.08759	-1.08759	-1.08759	-1.08759	-1.08759	-1.08759	-1.08759	-1.08759	-1.08759	-1.08759	-1.08759	-1.08759	-1.08759	-1.08759	-1.08759	-1.08759	-1.08759	7.29875	-1.08759	-1.08759	7.29875	-1.08759	-1.08759	-1.08759	-1.08759	-1.08759	-1.08759	-1.08759	-1.08759	-1.08759	-1.08759	-1.08759	-1.08759	7.29875	15.6851	-1.08759	-1.08759	-1.08759	-1.08759	-1.08759	-1.08759	-1.08759	-1.08759	-1.08759
-1.7585	-1.7585	-1.7585	-1.7585	-1.7585	-1.7585	-1.7585	-1.7585	15.0142	-1.7585	-1.7585	6.62784	-1.7585	-1.7585	-1.7585	-1.7585	-1.7585	-1.7585	-1.7585	-1.7585	-1.7585	-1.7585	-1.7585	-1.7585	6.62784	-1.7585	-1.7585	-1.7585	-1.7585	-1.7585	-1.7585	-1.7585	6.62784	-1.7585	-1.7585	-1.7585	-1.7585	-1.7585	-1.7585	-1.7585	-1.7585	15.0142	-1.7585	-1.7585	-1.7585	6.62784	-1.7585	-1.7585	-1.7585	-1.7585
-1.08759	-1.08759	-1.08759	-1.08759	-1.08759	-1.08759	7.29875	-1.08759	-1.08759	-1.08759	-1.08759	-1.08759	-1.08759	-1.08759	-1.08759	-1.08759	7.29875	-1.08759	-1.08759	-1.08759	-1.08759	-1.08759	-1.08759	-1.08759	-1.08759	-1.08759	-1.08759	-1.08759	-1.08759	-1.08759	7.29875	7.29875	-1.08759	-1.08759	-1.08759	-1.08759	-1.08759	-1.08759	15.6851	7.29875	-1.08759	-1.08759	-1.08759	-1.08759	-1.08759	-1.08759	-1.08759	-1.08759	-1.08759	-1.08759
-1.7585	-1.7585	-1.7585	-1.7585	-1.7585	-1.7585	-1.7585	-1.7585	-1.7585	-1.7585	-1.7585	-1.7585	-1.7585	-1.7585	-1.7585	6.62784	-1.7585	6.62784	-1.7585	-1.7585	-1.7585	-1.7585	-1.7585	-1.7585	-1.7585	6.62784	6.62784	-1.7585	-1.7585	-1.7585	-1.7585	-1.7585	-1.7585	-1.7585	-1.7585	-1.7585	-1.7585	-1.7585	-1.7585	-1.7585	-1.7585	-1.7585	-1.7585	-1.7585	-1.7585	6.62784	-1.7585	6.62784	-1.7585	6.62784
-1.13803	8.88894	-1.13803	-1.13803	-1.13803	-1.13803	-1.13803	-1.13803	-1.13803	-1.13803	-1.13803	-1.13803	-1.13803	-1.13803	-1.13803	-1.13803	-1.13803	8.88894	-1.13803	-1.13803	-1.13803	8.88894	-1.13803	-1.13803	-1.13803	-1.13803	-1.13803	-1.13803	-1.13803	-1.13803	-1.13803	-1.13803	-1.13803	-1.13803	-1.13803	-1.13803	-1.13803	-1.13803	-1.13803	-1.13803	-1.13803	-1.13803	-1.13803	-1.13803	-1.13803	-1.13803	-1.13803	-1.13803	-1.13803	-1.13803
-2.74234	-2.74234	-2.74234	-2.74234	-2.74234	-2.74234	-2.74234	7.28462	-2.74234	-2.74234	-2.74234	-2.74234	17.3116	7.28462	-2.74234	-2.74234	-2.74234	17.3116	-2.74234	-2.74234	-2.74234	-2.74234	-2.74234	-2.74234	-2.74234	-2.74234	-2.74234	-2.74234	-2.74234	-2.74234	-2.74234	-2.74234	-2.74234	-2.74234	-2.74234	-2.74234	-2.74234	-2.74234	-2.74234	-2.74234	-2.74234	-2.74234	-2.74234	-2.74234	-2.74234	-2.74234	-2.74234	-2.74234	-2.74234	7.28462
-0.335871	-0.335871	-0.335871	-0.335871	-0.335871	-0.335871	-0.335871	-0.335871	-0.335871	-0.335871	-0.335871	-0.335871	-0.335871	-0.335871	-0.335871	-0.335871	-0.335871	-0.335871	-0.335871	-0.335871	-0.335871	-0.335871	-0.335871	-0.335871	-0.335871	-0.335871	-0.335871	-0.335871	-0.335871	-0.335871	-0.335871	-0.335871	-0.335871	-0.335871	-0.335871	-0.335871	-0.335871	-0.335871	-0.335871	-0.335871	-0.335871	9.6911	9.6911	-0.335871	-0.335871	-0.335871	-0.335871	-0.335871	-0.335871	-0.335871
-0.335871	-0.335871	-0.335871	-0.335871	-0.335871	-0.335871	-0.335871	-0.335871	-0.335871	-0.335871	-0.335871	-0.335871	-0.335871	-0.335871	-0.335871	-0.335871	-0.335871	-0.335871	-0.335871	-0.335871	-0.335871	-0.335871	-0.335871	-0.335871	-0.335871	-0.335871	-0.335871	-0.335871	-0.335871	-0.335871	9.6911	-0.335871	-0.335871	-0.335871	-0.335871	-0.335871	-0.335871	-0.335871	-0.335871	-0.335871	-0.335871	-0.335871	9.6911	-0.335871	-0.335871	19.7181	-0.335871	-0.335871	-0.335871	-0.335871
-0.73695	-0.73695	-0.73695	-0.73695	-0.73695	-0.73695	-0.73695	-0.73695	-0.73695	-0.73695	-0.73695	-0.73695	-0.73695	-0.73695	-0.73695	-0.73695	-0.73695	-0.73695	-0.73695	-0.73695	-0.73695	9.29002	-0.73695	-0.73695	-0.73695	-0.73695	-0.73695	-0.73695	-0.73695	-0.73695	-0.73695	-0.73695	-0.73695	-0.73695	-0.73695	-0.73695	-0.73695	-0.73695	-0.73695	-0.73695	-0.73695	-0.73695	-0.73695	-0.73695	-0.73695	-0.73695	-0.73695	9.29002	-0.73695	-0.73695
-0.335871	-0.335871	-0.335871	-0.335871	-0.335871	-0.335871	-0.335871	-0.335871	-0.335871	-0.335871	-0.335871	-0.335871	-0.335871	-0.335871	-0.335871	-0.335871	-0.335871	-0.335871	-0.335871	-0.335871	-0.335871	-0.335871	-0.335871	-0.335871	-0.335871	-0.335871	-0.335871	-0.335871	-0.335871	-0.335871	-0.335871	-0.335871	-0.335871	-0.335871	-0.335871	-0.335871	-0.335871	-0.335871	-0.335871	-0.335871	-0.335871	-0.335871	-0.335871	-0.335871	-0.335871	-0.335871	-0.335871	-0.335871	-0.335871	-0.335871
-0.335871	-0.335871	-0.335871	-0.335871	-0.335871	-0.335871	-0.335871	-0.335871	-0.335871	-0.335871	-0.335871	-0.335871	-0.335871	-0.335871	-0.335871	-0.335871	-0.335871	-0.335871	-0.335871	-0.335871	-0.335871	-0.335871	-0.335871	-0.335871	-0.335871	-0.335871	-0.335871	-0.335871	-0.335871	-0.335871	-0.335871	-0.335871	-0.335871	-0.335871	-0.335871	-0.335871	-0.335871	-0.335871	-0.335871	-0.335871	-0.335871	-0.335871	-0.335871	-0.335871	-0.335871	-0.335871	-0.335871	-0.335871	-0.335871	-0.335871
-1.13803	-1.13803	-1.13803	-1.13803	-1.13803	-1.13803	-1.13803	-1.13803	-1.13803	-1.13803	-1.13803	8.88894	-1.13803	-1.13803	-1.13803	-1.13803	-1.13803	-1.13803	-1.13803	-1.13803	-1.13803	-1.13803	-1.13803	-1.13803	-1.13803	-1.13803	-1.13803	-1.13803	-1.13803	8.88894	-1.13803	-1.13803	-1.13803	-1.13803	-1.13803	-1.13803	-1.13803	-1.13803	-1.13803	-1.13803	-1.13803	8.88894	-1.13803	-1.13803	-1.13803	-1.13803	-1.13803	-1.13803	-1.13803	-1.13803
-0.73695	-0.73695	-0.73695	-0.73695	-0.73695	-0.73695	-0.73695	-0.73695	-0.73695	-0.73695	-0.73695	9.29002	-0.73695	-0.73695	-0.73695	-0.73695	-0.73695	-0.73695	-0.73695	-0.73695	-0.73695	-0.73695	-0.73695	-0.73695	-0.73695	-0.73695	-0.73695	-0.73695	-0.73695	-0.73695	-0.73695	-0.73695	-0.73695	-0.73695	-0.73695	-0.73695	-0.73695	-0.73695	-0.73695	-0.73695	-0.73695	-0.73695	-0.73695	-0.73695	-0.73695	-0.73695	-0.73695	-0.73695	-0.73695	-0.73695
-1.13803	-1.13803	-1.13803	-1.13803	-1.13803	-1.13803	-1.13803	-1.13803	-1.13803	-1.13803	-1.13803	-1.13803	-1.13803	-1.13803	-1.13803	8.88894	8.88894	-1.13803	-1.13803	-1.13803	-1.13803	-1.13803	-1.13803	-1.13803	-1.13803	-1.13803	-1.13803	-1.13803	-1.13803	-1.13803	-1.13803	-1.13803	-1.13803	-1.13803	-1.13803	-1.13803	-1.13803	-1.13803	-1.13803	-1.13803	-1.13803	-1.13803	-1.13803	-1.13803	-1.13803	-1.13803	-1.13803	-1.13803	-1.13803	-1.13803
-1.13803	-1.13803	-1.13803	-1.13803	-1.13803	-1.13803	-1.13803	-1.13803	-1.13803	-1.13803	-1.13803	8.88894	-1.13803	-1.13803	-1.13803	-1.13803	-1.13803	-1.13803	-1.13803	-1.13803	-1.13803	-1.13803	-1.13803	-1.13803	8.88894	-1.13803	-1.13803	-1.13803	-1.13803	-1.13803	-1.13803	-1.13803	-1.13803	-1.13803	-1.13803	-1.13803	-1.13803	-1.13803	-1.13803	-1.13803	-1.13803	-1.13803	-1.13803	-1.13803	-1.13803	-1.13803	-1.13803	-1.13803	-1.13803	-1.13803
-0.73695	-0.73695	9.29002	-0.73695	-0.73695	-0.73695	-0.73695	-0.73695	-0.73695	-0.73695	-0.73695	-0.73695	-0.73695	-0.73695	9.29002	-0.73695	-0.73695	-0.73695	-0.73695	-0.73695	-0.73695	-0.73695	-0.73695	-0.73695	-0.73695	-0.73695	-0.73695	-0.73695	-0.73695	-0.73695	-0.73695	-0.73695	-0.73695	-0.73695	-0.73695	9.29002	-0.73695	-0.73695	-0.73695	-0.73695	-0.73695	-0.73695	-0.73695	-0.73695	-0.73695	-0.73695	-0.73695	-0.73695	-0.73695	-0.73695
-0.73695	-0.73695	-0.73695	-0.73695	-0.73695	-0.73695	-0.73695	-0.73695	9.29002	-0.73695	-0.73695	-0.73695	-0.73695	-0.73695	-0.73695	-0.73695	-0.73695	-0.73695	-0.73695	-0.73695	-0.73695	-0.73695	-0.73695	-0.73695	-0.73695	-0.73695	-0.73695	-0.73695	-0.73695	-0.73695	-0.73695	-0.73695	-0.73695	-0.73695	9.29002	-0.73695	-0.73695	-0.73695	-0.73695	-0.73695	-0.73695	-0.73695	-0.73695	-0.73695	-0.73695	-0.73695	-0.73695	-0.73695	-0.73695	-0.73695
-1.53911	-1.53911	-1.53911	-1.53911	-1.53911	-1.53911	-1.53911	-1.53911	-1.53911	18.5148	-1.53911	-1.53911	-1.53911	-1.53911	-1.53911	8.48786	-1.53911	-1.53911	-1.53911	-1.53911	-1.53911	-1.53911	-1.53911	-1.53911	-1.53911	-1.53911	-1.53911	-1.53911	-1.53911	-1.53911	-1.53911	-1.53911	-1.53911	-1.53911	-1.53911	-1.53911	-1.53911	-1.53911	-1.53911	-1.53911	-1.53911	-1.53911	-1.53911	-1.53911	-1.53911	-1.53911	-1.53911	-1.53911	-1.53911	-1.53911
-1.53911	-1.53911	-1.53911	-1.53911	-1.53911	-1.53911	-1.53911	-1.53911	-1.53911	-1.53911	-1.53911	-1.53911	-1.53911	-1.53911	8.48786	-1.53911	-1.53911	-1.53911	-1.53911	-1.53911	-1.53911	-1.53911	-1.53911	8.48786	8.48786	-1.53911	-1.53911	-1.53911	-1.53911	-1.53911	-1.53911	-1.53911	-1.53911	-1.53911	-1.53911	-1.53911	-1.53911	-1.53911	8.48786	-1.53911	-1.53911	8.48786	-1.53911	-1.53911	-1.53911	-1.53911	-1.53911	-1.53911	-1.53911	-1.53911
-0.73695	-0.73695	-0.73695	-0.73695	-0.73695	-0.73695	-0.73695	-0.73695	-0.73695	-0.73695	-0.73695	-0.73695	-0.73695	-0.73695	-0.73695	-0.73695	-0.73695	-0.73695	-0.73695	-0.73695	-0.73695	-0.73695	-0.73695	-0.73695	-0.73695	9.29002	-0.73695	-0.73695	-0.73695	-0.73695	-0.73695	-0.73695	-0.73695	-0.73695	-0.73695	-0.73695	-0.73695	-0.73695	-0.73695	-0.73695	-0.73695	-0.73695	-0.73695	-0.73695	-0.73695	-0.73695	-0.73695	-0.73695	-0.73695	-0.73695
-0.335871	-0.335871	-0.335871	-0.335871	-0.335871	-0.335871	-0.335871	-0.335871	-0.335871	-0.335871	-0.335871	-0.335871	-0.335871	-0.335871	-0.335871	-0.335871	-0.335871	-0.335871	-0.335871	-0.335871	-0.335871	-0.335871	-0.335871	-0.335871	-0.335871	-0.335871	-0.335871	-0.335871	-0.335871	-0.335871	-0.335871	-0.335871	-0.335871	-0.335871	9.6911	-0.335871	-0.335871	-0.335871	9.6911	19.7181	-0.335871	-0.335871	-0.335871	-0.335871	-0.335871	-0.335871	-0.335871	-0.335871	-0.335871	-0.335871
-0.335871	-0.335871	-0.335871	-0.335871	-0.335871	-0.335871	-0.335871	-0.335871	-0.335871	-0.335871	-0.335871	-0.335871	-0.335871	-0.335871	-0.335871	-0.335871	-0.335871	-0.335871	-0.335871	-0.335871	-0.335871	-0.335871	-0.335871	-0.335871	-0.335871	-0.335871	-0.335871	-0.335871	-0.335871	-0.335871	-0.335871	-0.335871	-0.335871	-0.335871	-0.335871	9.6911	-0.335871	-0.335871	-0.335871	-0.335871	-0.335871	-0.335871	-0.335871	9.6911	-0.335871	-0.335871	-0.335871	-0.335871	-0.335871	-0.335871
-1.13803	-1.13803	-1.13803	-1.13803	-1.13803	-1.13803	-1.13803	8.88894	-1.13803	-1.13803	-1.13803	-1.13803	-1.13803	-1.13803	-1.13803	-1.13803	-1.13803	-1.13803	8.88894	-1.13803	-1.13803	-1.13803	-1.13803	-1.13803	-1.13803	-1.13803	-1.13803	-1.13803	-1.13803	-1.13803	-1.13803	-1.13803	-1.13803	-1.13803	-1.13803	-1.13803	-1.13803	-1.13803	-1.13803	-1.13803	-1.13803	-1.13803	-1.13803	-1.13803	-1.13803	-1.13803	-1.13803	-1.13803	-1.13803	-1.13803
-0.335871	-0.335871	-0.335871	-0.335871	-0.335871	-0.335871	-0.335871	-0.335871	-0.335871	-0.335871	-0.335871	-0.335871	-0.335871	-0.335871	-0.335871	-0.335871	-0.335871	-0.335871	-0.335871	-0.335871	-0.335871	-0.335871	-0.335871	-0.335871	-0.335871	-0.335871	-0.335871	-0.335871	-0.335871	-0.335871	-0.335871	-0.335871	-0.335871	-0.335871	-0.335871	-0.335871	-0.335871	-0.335871	-0.335871	-0.335871	-0.335871	-0.335871	-0.335871	-0.335871	-0.335871	9.6911	-0.335871	9.6911	-0.335871	9.6911
-1.13803	-1.13803	-1.13803	-1.13803	-1.13803	-1.13803	-1.13803	-1.13803	8.88894	-1.13803	-1.13803	-1.13803	-1.13803	-1.13803	-1.13803	-1.13803	-1.13803	-1.13803	-1.13803	-1.13803	-1.13803	-1.13803	8.88894	-1.13803	-1.13803	-1.13803	-1.13803	-1.13803	-1.13803	-1.13803	-1.13803	-1.13803	-1.13803	-1.13803	-1.13803	-1.13803	-1.13803	-1.13803	-1.13803	-1.13803	-1.13803	-1.13803	-1.13803	-1.13803	-1.13803	-1.13803	-1.13803	-1.13803	-1.13803	-1.13803
-0.73695	-0.73695	-0.73695	-0.73695	-0.73695	-0.73695	-0.73695	-0.73695	-0.73695	-0.73695	-0.73695	9.29002	-0.73695	-0.73695	-0.73695	-0.73695	-0.73695	-0.73695	-0.73695	-0.73695	-0.73695	-0.73695	-0.73695	-0.73695	-0.73695	-0.73695	-0.73695	-0.73695	-0.73695	-0.73695	-0.73695	-0.73695	-0.73695	-0.73695	-0.73695	-0.73695	-0.73695	-0.73695	-0.73695	-0.73695	-0.73695	-0.73695	-0.73695	-0.73695	-0.73695	-0.73695	9.29002	-0.73695	-0.73695	-0.73695
-0.335871	-0.335871	-0.335871	-0.335871	-0.335871	-0.335871	-0.335871	-0.335871	-0.335871	-0.335871	-0.335871	-0.335871	-0.335871	-0.335871	-0.335871	-0.335871	-0.335871	-0.335871	-0.335871	-0.335871	-0.335871	-0.335871	-0.335871	-0.335871	-0.335871	-0.335871	-0.335871	-0.335871	-0.335871	-0.335871	-0.335871	-0.335871	-0.335871	-0.335871	-0.335871	-0.335871	-0.335871	-0.335871	-0.335871	-0.335871	-0.335871	-0.335871	-0.335871	-0.335871	-0.335871	-0.335871	-0.335871	-0.335871	-0.335871	-0.335871
-0.335871	-0.335871	-0.335871	-0.335871	-0.335871	-0.335871	-0.335871	-0.335871	-0.335871	-0.335871	-0.335871	-0.335871	-0.335871	-0.335871	-0.335871	-0.335871	-0.335871	-0.335871	-0.335871	-0.335871	-0.335871	-0.335871	-0.335871	-0.335871	-0.335871	-0.335871	-0.335871	-0.335871	-0.335871	-0.335871	-0.335871	-0.335871	-0.335871	-0.335871	-0.335871	-0.335871	-0.335871	-0.335871	-0.335871	-0.335871	-0.335871	-0.335871	-0.335871	9.6911	-0.335871	-0.335871	-0.335871	-0.335871	-0.335871	-0.335871
-1.13803	-1.13803	-1.13803	-1.13803	-1.13803	-1.13803	-1.13803	-1.13803	-1.13803	-1.13803	-1.13803	-1.13803	-1.13803	-1.13803	-1.13803	8.88894	-1.13803	-1.13803	-1.13803	8.88894	-1.13803	-1.13803	-1.13803	-1.13803	-1.13803	-1.13803	-1.13803	-1.13803	-1.13803	-1.13803	-1.13803	-1.13803	-1.13803	-1.13803	-1.13803	-1.13803	-1.13803	8.88894	-1.13803	-1.13803	-1.13803	-1.13803	-1.13803	-1.13803	-1.13803	-1.13803	-1.13803	-1.13803	-1.13803	-1.13803
-0.73695	-0.73695	-0.73695	-0.73695	-0.73695	-0.73695	-0.73695	-0.73695	-0.73695	-0.73695	-0.73695	9.29002	-0.73695	-0.73695	-0.73695	-0.73695	-0.73695	-0.73695	-0.73695	-0.73695	-0.73695	-0.73695	-0.73695	-0.73695	-0.73695	-0.73695	-0.73695	-0.73695	-0.73695	-0.73695	-0.73695	-0.73695	-0.73695	-0.73695	-0.73695	-0.73695	-0.73695	-0.73695	-0.73695	-0.73695	-0.73695	-0.73695	-0.73695	-0.73695	-0.73695	-0.73695	-0.73695	-0.73695	-0.73695	-0.73695
-1.13803	-1.13803	-1.13803	-1.13803	-1.13803	-1.13803	-1.13803	-1.13803	-1.13803	-1.13803	-1.13803	-1.13803	-1.13803	-1.13803	-1.13803	-1.13803	-1.13803	8.88894	-1.13803	-1.13803	-1.13803	-1.13803	8.88894	-1.13803	-1.13803	-1.13803	-1.13803	-1.13803	-1.13803	-1.13803	-1.13803	-1.13803	-1.13803	-1.13803	-1.13803	-1.13803	-1.13803	-1.13803	-1.13803	-1.13803	-1.13803	-1.13803	-1.13803	-1.13803	-1.13803	-1.13803	-1.13803	-1.13803	-1.13803	-1.13803
-0.335871	-0.335871	-0.335871	-0.335871	-0.335871	-0.335871	-0.335871	-0.335871	-0.335871	-0.335871	-0.335871	-0.335871	-0.335871	-0.335871	-0.335871	-0.335871	-0.335871	-0.335871	-0.335871	-0.335871	-0.335871	-0.335871	-0.335871	-0.335871	-0.335871	-0.335871	-0.335871	-0.335871	-0.335871	-0.335871	-0.335871	-0.335871	-0.335871	-0.335871	-0.335871	-0.335871	-0.335871	-0.335871	-0.335871	-0.335871	-0.335871	-0.335871	-0.335871	-0.335871	-0.335871	-0.335871	-0.335871	-0.335871	-0.335871	-0.335871
-1.30071	-1.30071	-1.30071	-1.30071	-1.30071	-1.30071	-1.30071	-1.30071	-1.30071	-1.30071	-1.30071	7.53049	-1.30071	-1.30071	-1.30071	7.53049	-1.30071	-1.30071	-1.30071	-1.30071	-1.30071	7.53049	-1.30071	-1.30071	-1.30071	-1.30071	-1.30071	-1.30071	-1.30071	-1.30071	-1.30071	-1.30071	-1.30071	-1.30071	-1.30071	-1.30071	-1.30071	-1.30071	-1.30071	-1.30071	-1.30071	-1.30071	-1.30071	-1.30071	-1.30071	-1.30071	-1.30071	-1.30071	-1.30071	-1.30071
-0.947465	7.88374	-0.947465	-0.947465	-0.947465	-0.947465	-0.947465	-0.947465	-0.947465	-0.947465	-0.947465	7.88374	-0.947465	-0.947465	-0.947465	-0.947465	-0.947465	-0.947465	-0.947465	-0.947465	-0.947465	-0.947465	-0.947465	-0.947465	-0.947465	-0.947465	-0.947465	-0.947465	7.88374	-0.947465	-0.947465	-0.947465	-0.947465	-0.947465	-0.947465	-0.947465	-0.947465	-0.947465	-0.947465	-0.947465	7.88374	-0.947465	-0.947465	-0.947465	-0.947465	-0.947465	-0.947465	-0.947465	-0.947465	-0.947465
-0.594217	-0.594217	8.23699	-0.594217	-0.594217	-0.594217	-0.594217	-0.594217	-0.594217	8.23699	-0.594217	-0.594217	-0.594217	-0.594217	-0.594217	-0.594217	-0.594217	-0.594217	-0.594217	-0.594217	-0.594217	-0.594217	-0.594217	-0.594217	-0.594217	-0.594217	-0.594217	-0.594217	-0.594217	-0.594217	-0.594217	-0.594217	-0.594217	-0.594217	-0.594217	-0.594217	-0.594217	-0.594217	-0.594217	-0.594217	-0.594217	-0.594217	-0.594217	-0.594217	-0.594217	-0.594217	-0.594217	-0.594217	-0.594217	-0.594217
-0.947465	-0.947465	-0.947465	-0.947465	-0.947465	-0.947465	-0.947465	-0.947465	-0.947465	-0.947465	7.88374	-0.947465	-0.947465	-0.947465	-0.947465	-0.947465	-0.947465	-0.947465	-0.947465	-0.947465	7.88374	-0.947465	-0.947465	-0.947465	-0.947465	-0.947465	-0.947465	-0.947465	-0.947465	-0.947465	-0.947465	-0.947465	7.88374	-0.947465	-0.947465	-0.947465	-0.947465	-0.947465	-0.947465	-0.947465	7.88374	-0.947465	-0.947465	-0.947465	-0.947465	-0.947465	-0.947465	-0.947465	-0.947465	-0.947465
-0.947465	-0.947465	-0.947465	-0.947465	-0.947465	-0.947465	-0.947465	-0.947465	-0.947465	-0.947465	-0.947465	-0.947465	-0.947465	-0.947465	-0.947465	-0.947465	-0.947465	-0.947465	-0.947465	7.88374	-0.947465	-0.947465	-0.947465	-0.947465	-0.947465	-0.947465	-0.947465	7.88374	-0.947465	-0.947465	-0.947465	-0.947465	-0.947465	-0.947465	-0.947465	-0.947465	-0.947465	-0.947465	-0.947465	7.88374	-0.947465	-0.947465	-0.947465	-0.947465	-0.947465	-0.947465	-0.947465	-0.947465	-0.947465	-0.947465
-0.594217	-0.594217	-0.594217	-0.594217	-0.594217	-0.594217	-0.594217	-0.594217	-0.594217	-0.594217	-0.594217	-0.594217	-0.594217	-0.594217	-0.594217	-0.594217	-0.594217	-0.594217	-0.594217	-0.594217	-0.594217	-0.594217	-0.594217	-0.594217	8.23699	-0.594217	-0.594217	-0.594217	-0.594217	-0.594217	-0.594217	-0.594217	8.23699	-0.594217	-0.594217	-0.594217	-0.594217	-0.594217	-0.594217	-0.594217	8.23699	-0.594217	-0.594217	-0.594217	-0.594217	-0.594217	-0.594217	-0.594217	-0.594217	-0.594217
-0.594217	-0.594217	-0.594217	-0.594217	-0.594217	-0.594217	-0.594217	-0.594217	-0.594217	-0.594217	-0.594217	-0.594217	-0.594217	-0.594217	-0.594217	-0.594217	-0.594217	-0.594217	-0.594217	-0.594217	-0.594217	-0.594217	-0.594217	-0.594217	-0.594217	-0.594217	8.23699	-0.594217	-0.594217	-0.594217	-0.594217	-0.594217	-0.594217	-0.594217	-0.594217	-0.594217	-0.594217	-0.594217	-0.594217	-0.594217	-0.594217	-0.594217	-0.594217	-0.594217	8.23699	-0.594217	-0.594217	-0.594217	-0.594217	-0.594217
-3.06695	-3.06695	-3.06695	-3.06695	-3.06695	-3.06695	-3.06695	-3.06695	-3.06695	5.76425	-3.06695	-3.06695	-3.06695	-3.06695	14.5955	5.76425	-3.06695	14.5955	-3.06695	-3.06695	-3.06695	-3.06695	-3.06695	-3.06695	-3.06695	-3.06695	-3.06695	5.76425	-3.06695	5.76425	-3.06695	-3.06695	5.76425	-3.06695	-3.06695	-3.06695	-3.06695	-3.06695	-3.06695	5.76425	-3.06695	-3.06695	-3.06695	-3.06695	-3.06695	-3.06695	-3.06695	-3.06695	-3.06695	-3.06695
-0.240968	-0.240968	-0.240968	-0.240968	-0.240968	-0.240968	-0.240968	-0.240968	-0.240968	-0.240968	-0.240968	-0.240968	-0.240968	-0.240968	-0.240968	-0.240968	-0.240968	-0.240968	-0.240968	-0.240968	-0.240968	-0.240968	-0.240968	-0.240968	-0.240968	-0.240968	-0.240968	-0.240968	-0.240968	-0.240968	-0.240968	-0.240968	-0.240968	-0.240968	-0.240968	8.59024	-0.240968	-0.240968	-0.240968	-0.240968	-0.240968	-0.240968	-0.240968	-0.240968	-0.240968	8.59024	-0.240968	-0.240968	-0.240968	8.59024
-0.594217	-0.594217	-0.594217	-0.594217	8.23699	-0.594217	-0.594217	-0.594217	-0.594217	-0.594217	-0.594217	-0.594217	-0.594217	-0.594217	-0.594217	-0.594217	-0.594217	-0.594217	-0.594217	-0.594217	-0.594217	-0.594217	-0.594217	-0.594217	-0.594217	-0.594217	8.23699	-0.594217	-0.594217	-0.594217	-0.594217	-0.594217	-0.594217	-0.594217	-0.594217	-0.594217	-0.594217	-0.594217	-0.594217	-0.594217	-0.594217	-0.594217	-0.594217	-0.594217	-0.594217	-0.594217	-0.594217	-0.594217	-0.594217	-0.594217
-0.947465	-0.947465	-0.947465	-0.947465	-0.947465	-0.947465	-0.947465	7.88374	-0.947465	-0.947465	-0.947465	-0.947465	-0.947465	-0.947465	-0.947465	7.88374	-0.947465	-0.947465	-0.947465	-0.947465	-0.947465	-0.947465	-0.947465	-0.947465	-0.947465	-0.947465	-0.947465	-0.947465	-0.947465	-0.947465	-0.947465	-0.947465	-0.947465	-0.947465	-0.947465	-0.947465	-0.947465	-0.947465	-0.947465	-0.947465	-0.947465	-0.947465	-0.947465	-0.947465	-0.947465	-0.947465	-0.947465	-0.947465	-0.947465	-0.947465
7.88374	-0.947465	-0.947465	-0.947465	-0.947465	-0.947465	-0.947465	-0.947465	-0.947465	-0.947465	-0.947465	-0.947465	-0.947465	-0.947465	-0.947465	-0.947465	-0.947465	7.88374	-0.947465	-0.947465	-0.947465	-0.947465	-0.947465	-0.947465	-0.947465	-0.947465	-0.947465	-0.947465	-0.947465	7.88374	-0.947465	-0.947465	-0.947465	-0.947465	-0.947465	-0.947465	-0.947465	-0.947465	-0.947465	-0.947465	7.88374	-0.947465	-0.947465	-0.947465	-0.947465	-0.947465	-0.947465	-0.947465	-0.947465	-0.947465
-0.240968	-0.240968	-0.240968	-0.240968	-0.240968	-0.240968	-0.240968	-0.240968	-0.240968	-0.240968	-0.240968	-0.240968	-0.240968	-0.240968	-0.240968	-0.240968	-0.240968	-0.240968	-0.240968	-0.240968	-0.240968	-0.240968	-0.240968	-0.240968	-0.240968	-0.240968	-0.240968	-0.240968	-0.240968	-0.240968	-0.240968	-0.240968	-0.240968	8.59024	-0.240968	-0.240968	-0.240968	-0.240968	-0.240968	-0.240968	-0.240968	-0.240968	-0.240968	-0.240968	-0.240968	-0.240968	-0.240968	-0.240968	-0.240968	8.59024
-0.240968	-0.240968	8.59024	-0.240968	-0.240968	-0.240968	-0.240968	-0.240968	-0.240968	-0.240968	-0.240968	-0.240968	-0.240968	-0.240968	-0.240968	-0.240968	-0.240968	-0.240968	-0.240968	-0.240968	-0.240968	-0.240968	-0.240968	-0.240968	-0.240968	-0.240968	-0.240968	-0.240968	-0.240968	-0.240968	-0.240968	-0.240968	-0.240968	-0.240968	-0.240968	8.59024	-0.240968	-0.240968	-0.240968	-0.240968	-0.240968	-0.240968	-0.240968	8.59024	-0.240968	-0.240968	-0.240968	-0.240968	-0.240968	-0.240968
-0.594217	-0.594217	-0.594217	-0.594217	-0.594217	-0.594217	-0.594217	-0.594217	-0.594217	-0.594217	-0.594217	-0.594217	-0.594217	-0.594217	-0.594217	-0.594217	-0.594217	-0.594217	-0.594217	-0.594217	8.23699	-0.594217	-0.594217	-0.594217	-0.594217	-0.594217	-0.594217	-0.594217	-0.594217	-0.594217	-0.594217	-0.594217	-0.594217	-0.594217	-0.594217	8.23699	-0.594217	-0.594217	-0.594217	8.23699	-0.594217	-0.594217	8.23699	-0.594217	-0.594217	-0.594217	-0.594217	-0.594217	-0.594217	-0.594217
-1.65396	-1.65396	-1.65396	-1.65396	-1.65396	7.17724	-1.65396	-1.65396	-1.65396	-1.65396	-1.65396	-1.65396	7.17724	-1.65396	7.17724	-1.65396	-1.65396	-1.65396	-1.65396	-1.65396	-1.65396	-1.65396	-1.65396	-1.65396	-1.65396	-1.65396	-1.65396	7.17724	-1.65396	-1.65396	-1.65396	-1.65396	-1.65396	-1.65396	-1.65396	-1.65396	-1.65396	-1.65396	-1.65396	-1.65396	7.17724	-1.65396	-1.65396	-1.65396	-1.65396	-1.65396	-1.65396	-1.65396	-1.65396	-1.65396
-0.240968	-0.240968	-0.240968	-0.240968	8.59024	-0.240968	-0.240968	-0.240968	-0.240968	-0.240968	-0.240968	-0.240968	-0.240968	-0.240968	-0.240968	-0.240968	-0.240968	-0.240968	-0.240968	-0.240968	-0.240968	-0.240968	-0.240968	-0.240968	-0.240968	-0.240968	-0.240968	-0.240968	-0.240968	-0.240968	-0.240968	-0.240968	-0.240968	-0.240968	-0.240968	-0.240968	8.59024	-0.240968	-0.240968	-0.240968	-0.240968	-0.240968	-0.240968	-0.240968	-0.240968	-0.240968	-0.240968	-0.240968	-0.240968	-0.240968
7.53049	-1.30071	-1.30071	-1.30071	7.53049	-1.30071	-1.30071	-1.30071	-1.30071	7.53049	-1.30071	-1.30071	-1.30071	-1.30071	-1.30071	-1.30071	-1.30071	-1.30071	-1.30071	-1.30071	-1.30071	-1.30071	-1.30071	-1.30071	-1.30071	7.53049	-1.30071	-1.30071	7.53049	-1.30071	-1.30071	-1.30071	-1.30071	-1.30071	-1.30071	-1.30071	-1.30071	-1.30071	-1.30071	-1.30071	-1.30071	-1.30071	-1.30071	-1.30071	-1.30071	-1.30071	-1.30071	-1.30071	-1.30071	-1.30071
-0.240968	-0.240968	-0.240968	-0.240968	-0.240968	-0.240968	-0.240968	-0.240968	-0.240968	-0.240968	-0.240968	-0.240968	-0.240968	-0.240968	-0.240968	-0.240968	-0.240968	-0.240968	-0.240968	-0.240968	-0.240968	-0.240968	-0.240968	-0.240968	-0.240968	-0.240968	-0.240968	-0.240968	-0.240968	-0.240968	-0.240968	-0.240968	-0.240968	-0.240968	-0.240968	-0.240968	-0.240968	-0.240968	-0.240968	-0.240968	-0.240968	-0.240968	-0.240968	-0.240968	-0.240968	-0.240968	-0.240968	-0.240968	-0.240968	-0.240968
-1.30071	-1.30071	-1.30071	-1.30071	-1.30071	-1.30071	-1.30071	-1.30071	-1.30071	-1.30071	7.53049	7.53049	-1.30071	-1.30071	-1.30071	-1.30071	-1.30071	-1.30071	-1.30071	-1.30071	-1.30071	-1.30071	-1.30071	-1.30071	-1.30071	-1.30071	7.53049	-1.30071	-1.30071	-1.30071	7.53049	-1.30071	-1.30071	-1.30071	-1.30071	-1.30071	-1.30071	-1.30071	-1.30071	-1.30071	-1.30071	-1.30071	-1.30071	-1.30071	-1.30071	-1.30071	7.53049	-1.30071	-1.30071	-1.30071
-0.947465	-0.947465	-0.947465	-0.947465	-0.947465	-0.947465	-0.947465	-0.947465	-0.947465	-0.947465	-0.947465	7.88374	-0.947465	-0.947465	-0.947465	-0.947465	-0.947465	-0.947465	-0.947465	-0.947465	-0.947465	-0.947465	7.88374	-0.947465	-0.947465	-0.947465	-0.947465	-0.947465	-0.947465	-0.947465	-0.947465	-0.947465	-0.947465	-0.947465	-0.947465	-0.947465	-0.947465	-0.947465	-0.947465	-0.947465	-0.947465	-0.947465	-0.947465	-0.947465	-0.947465	-0.947465	-0.947465	-0.947465	-0.947465	-0.947465
-0.594217	-0.594217	-0.594217	-0.594217	-0.594217	-0.594217	-0.594217	-0.594217	-0.594217	-0.594217	8.23699	-0.594217	-0.594217	-0.594217	-0.594217	-0.594217	-0.594217	-0.594217	-0.594217	-0.594217	-0.594217	-0.594217	-0.594217	-0.594217	-0.594217	-0.594217	-0.594217	-0.594217	-0.594217	-0.594217	-0.594217	-0.594217	-0.594217	-0.594217	-0.594217	-0.594217	-0.594217	-0.594217	-0.594217	-0.594217	8.23699	-0.594217	-0.594217	-0.594217	-0.594217	-0.594217	-0.594217	-0.594217	-0.594217	-0.594217
-1.65396	-1.65396	-1.65396	-1.65396	-1.65396	-1.65396	-1.65396	-1.65396	-1.65396	-1.65396	-1.65396	-1.65396	-1.65396	-1.65396	-1.65396	-1.65396	7.17724	7.17724	7.17724	-1.65396	-1.65396	-1.65396	-1.65396	-1.65396	-1.65396	-1.65396	-1.65396	7.17724	-1.65396	-1.65396	7.17724	-1.65396	7.17724	7.17724	-1.65396	-1.65396	-1.65396	-1.65396	-1.65396	-1.65396	-1.65396	-1.65396	-1.65396	-1.65396	-1.65396	-1.65396	-1.65396	-1.65396	-1.65396	-1.65396
-0.594217	8.23699	-0.594217	-0.594217	-0.594217	8.23699	-0.594217	-0.594217	-0.594217	-0.594217	-0.594217	-0.594217	-0.594217	-0.594217	-0.594217	-0.594217	-0.594217	-0.594217	-0.594217	-0.594217	-0.594217	-0.594217	-0.594217	-0.594217	-0.594217	-0.594217	-0.594217	-0.594217	-0.594217	-0.594217	-0.594217	-0.594217	-0.594217	-0.594217	-0.594217	8.23699	-0.594217	-0.594217	-0.594217	-0.594217	-0.594217	-0.594217	-0.594217	-0.594217	-0.594217	-0.594217	-0.594217	-0.594217	-0.594217	-0.594217
-0.947465	-0.947465	-0.947465	-0.947465	7.88374	-0.947465	-0.947465	-0.947465	7.88374	-0.947465	-0.947465	-0.947465	-0.947465	-0.947465	-0.947465	-0.947465	-0.947465	7.88374	-0.947465	-0.947465	-0.947465	-0.947465	-0.947465	-0.947465	-0.947465	-0.947465	-0.947465	-0.947465	-0.947465	-0.947465	-0.947465	-0.947465	-0.947465	-0.947465	-0.947465	-0.947465	-0.947465	-0.947465	-0.947465	-0.947465	-0.947465	-0.947465	-0.947465	-0.947465	-0.947465	-0.947465	-0.947465	-0.947465	-0.947465	-0.947465
-0.947465	-0.947465	-0.947465	-0.947465	-0.947465	-0.947465	-0.947465	-0.947465	-0.947465	-0.947465	-0.947465	-0.947465	7.88374	-0.947465	-0.947465	-0.947465	-0.947465	-0.947465	-0.947465	-0.947465	-0.947465	-0.947465	-0.947465	-0.947465	7.88374	-0.947465	-0.947465	-0.947465	-0.947465	-0.947465	-0.947465	7.88374	7.88374	-0.947465	7.88374	-0.947465	-0.947465	7.88374	-0.947465	-0.947465	-0.947465	-0.947465	-0.947465	-0.947465	-0.947465	-0.947465	-0.947465	-0.947465	-0.947465	-0.947465
-0.594217	-0.594217	-0.594217	-0.594217	-0.594217	-0.594217	-0.594217	8.23699	-0.594217	-0.594217	-0.594217	-0.594217	-0.594217	-0.594217	-0.594217	-0.594217	-0.594217	-0.594217	-0.594217	-0.594217	-0.594217	-0.594217	-0.594217	-0.594217	-0.594217	-0.594217	-0.594217	-0.594217	-0.594217	-0.594217	-0.594217	-0.594217	-0.594217	-0.594217	-0.594217	-0.594217	-0.594217	-0.594217	-0.594217	8.23699	-0.594217	-0.594217	-0.594217	-0.594217	-0.594217	-0.594217	-0.594217	-0.594217	-0.594217	-0.594217
-1.30071	-1.30071	-1.30071	-1.30071	-1.30071	-1.30071	-1.30071	-1.30071	-1.30071	-1.30071	-1.30071	-1.30071	-1.30071	-1.30071	-1.30071	-1.30071	7.53049	-1.30071	-1.30071	-1.30071	-1.30071	7.53049	-1.30071	-1.30071	-1.30071	7.53049	-1.30071	-1.30071	-1.30071	-1.30071	-1.30071	-1.30071	-1.30071	-1.30071	-1.30071	-1.30071	-1.30071	-1.30071	-1.30071	7.53049	-1.30071	-1.30071	-1.30071	-1.30071	-1.30071	-1.30071	-1.30071	-1.30071	-1.30071	-1.30071
[truncated: 20 more columns]

## Sheet: A2.Categ.Selective.all.delay2.h
-2.4294	-2.4294	-2.4294	-2.4294	-2.4294	-2.4294	5.95693	-2.4294	5.95693	-2.4294	-2.4294	-2.4294	-2.4294	-2.4294	-2.4294	-2.4294	-2.4294	-2.4294	14.3433	-2.4294	-2.4294	-2.4294	-2.4294	-2.4294	-2.4294	-2.4294	5.95693	-2.4294	5.95693	-2.4294	-2.4294	-2.4294	-2.4294	-2.4294	-2.4294	-2.4294	-2.4294	-2.4294	5.95693	-2.4294	5.95693	-2.4294	-2.4294	-2.4294	-2.4294	-2.4294	5.95693	-2.4294	5.95693	-2.4294
-0.416684	-0.416684	7.96965	-0.416684	-0.416684	-0.416684	-0.416684	-0.416684	-0.416684	-0.416684	-0.416684	-0.416684	-0.416684	-0.416684	-0.416684	-0.416684	-0.416684	-0.416684	-0.416684	-0.416684	-0.416684	-0.416684	-0.416684	-0.416684	-0.416684	-0.416684	-0.416684	-0.416684	-0.416684	-0.416684	-0.416684	-0.416684	-0.416684	7.96965	-0.416684	-0.416684	-0.416684	-0.416684	-0.416684	-0.416684	7.96965	-0.416684	-0.416684	-0.416684	-0.416684	-0.416684	-0.416684	-0.416684	7.96965	-0.416684
-1.42304	-1.42304	-1.42304	-1.42304	-1.42304	-1.42304	-1.42304	-1.42304	-1.42304	-1.42304	-1.42304	6.96329	-1.42304	-1.42304	-1.42304	-1.42304	-1.42304	-1.42304	6.96329	-1.42304	-1.42304	-1.42304	-1.42304	-1.42304	6.96329	-1.42304	-1.42304	-1.42304	-1.42304	-1.42304	-1.42304	-1.42304	-1.42304	-1.42304	6.96329	-1.42304	-1.42304	-1.42304	-1.42304	-1.42304	-1.42304	-1.42304	6.96329	-1.42304	6.96329	6.96329	-1.42304	-1.42304	6.96329	-1.42304
15.6851	-1.08759	-1.08759	-1.08759	-1.08759	-1.08759	-1.08759	-1.08759	-1.08759	-1.08759	-1.08759	-1.08759	-1.08759	7.29875	-1.08759	-1.08759	-1.08759	-1.08759	-1.08759	-1.08759	-1.08759	-1.08759	-1.08759	-1.08759	7.29875	-1.08759	-1.08759	-1.08759	-1.08759	-1.08759	-1.08759	-1.08759	-1.08759	-1.08759	-1.08759	-1.08759	-1.08759	-1.08759	-1.08759	-1.08759	-1.08759	-1.08759	-1.08759	-1.08759	-1.08759	7.29875	15.6851	7.29875	7.29875	-1.08759
-1.08759	-1.08759	-1.08759	-1.08759	-1.08759	-1.08759	-1.08759	-1.08759	-1.08759	7.29875	-1.08759	-1.08759	-1.08759	-1.08759	-1.08759	-1.08759	-1.08759	-1.08759	-1.08759	-1.08759	7.29875	-1.08759	-1.08759	-1.08759	-1.08759	-1.08759	-1.08759	-1.08759	-1.08759	-1.08759	7.29875	-1.08759	-1.08759	-1.08759	-1.08759	-1.08759	-1.08759	-1.08759	-1.08759	-1.08759	-1.08759	7.29875	-1.08759	-1.08759	7.29875	-1.08759	-1.08759	-1.08759	-1.08759	7.29875
-2.09395	-2.09395	-2.09395	-2.09395	-2.09395	-2.09395	6.29239	-2.09395	-2.09395	-2.09395	6.29239	-2.09395	-2.09395	-2.09395	-2.09395	-2.09395	6.29239	6.29239	-2.09395	-2.09395	-2.09395	-2.09395	-2.09395	-2.09395	-2.09395	-2.09395	6.29239	-2.09395	-2.09395	-2.09395	-2.09395	-2.09395	-2.09395	-2.09395	-2.09395	-2.09395	-2.09395	6.29239	-2.09395	-2.09395	-2.09395	-2.09395	-2.09395	-2.09395	-2.09395	-2.09395	-2.09395	6.29239	-2.09395	6.29239
-1.08759	-1.08759	-1.08759	-1.08759	-1.08759	-1.08759	-1.08759	-1.08759	-1.08759	-1.08759	-1.08759	-1.08759	-1.08759	-1.08759	-1.08759	-1.08759	-1.08759	-1.08759	-1.08759	7.29875	-1.08759	-1.08759	-1.08759	-1.08759	-1.08759	-1.08759	7.29875	-1.08759	-1.08759	-1.08759	-1.08759	-1.08759	-1.08759	-1.08759	-1.08759	7.29875	7.29875	-1.08759	-1.08759	-1.08759	-1.08759	-1.08759	-1.08759	-1.08759	7.29875	-1.08759	-1.08759	15.6851	-1.08759	-1.08759
-1.42304	-1.42304	-1.42304	-1.42304	-1.42304	-1.42304	-1.42304	-1.42304	-1.42304	-1.42304	-1.42304	6.96329	-1.42304	-1.42304	-1.42304	-1.42304	-1.42304	-1.42304	-1.42304	-1.42304	-1.42304	-1.42304	-1.42304	-1.42304	-1.42304	15.3496	-1.42304	-1.42304	-1.42304	-1.42304	-1.42304	-1.42304	-1.42304	-1.42304	-1.42304	-1.42304	-1.42304	-1.42304	-1.42304	-1.42304	-1.42304	-1.42304	-1.42304	6.96329	-1.42304	6.96329	-1.42304	-1.42304	-1.42304	6.96329
-0.752137	-0.752137	-0.752137	-0.752137	7.6342	-0.752137	-0.752137	-0.752137	-0.752137	-0.752137	-0.752137	-0.752137	-0.752137	-0.752137	-0.752137	-0.752137	-0.752137	7.6342	-0.752137	-0.752137	-0.752137	-0.752137	-0.752137	-0.752137	-0.752137	-0.752137	-0.752137	-0.752137	-0.752137	-0.752137	-0.752137	-0.752137	-0.752137	-0.752137	-0.752137	-0.752137	7.6342	-0.752137	-0.752137	-0.752137	-0.752137	-0.752137	7.6342	-0.752137	7.6342	-0.752137	-0.752137	7.6342	-0.752137	-0.752137
-1.42304	-1.42304	-1.42304	-1.42304	-1.42304	-1.42304	-1.42304	-1.42304	-1.42304	-1.42304	-1.42304	-1.42304	-1.42304	-1.42304	-1.42304	-1.42304	-1.42304	-1.42304	-1.42304	-1.42304	-1.42304	-1.42304	-1.42304	-1.42304	-1.42304	15.3496	6.96329	-1.42304	-1.42304	-1.42304	-1.42304	-1.42304	-1.42304	-1.42304	-1.42304	-1.42304	15.3496	-1.42304	-1.42304	-1.42304	-1.42304	-1.42304	-1.42304	-1.42304	-1.42304	-1.42304	6.96329	-1.42304	-1.42304	-1.42304
-0.416684	-0.416684	-0.416684	-0.416684	-0.416684	-0.416684	-0.416684	-0.416684	-0.416684	-0.416684	-0.416684	-0.416684	-0.416684	-0.416684	-0.416684	-0.416684	-0.416684	-0.416684	-0.416684	-0.416684	-0.416684	-0.416684	-0.416684	-0.416684	-0.416684	-0.416684	-0.416684	-0.416684	-0.416684	-0.416684	-0.416684	-0.416684	-0.416684	-0.416684	-0.416684	-0.416684	-0.416684	-0.416684	-0.416684	-0.416684	7.96965	-0.416684	7.96965	-0.416684	-0.416684	-0.416684	-0.416684	-0.416684	-0.416684	7.96965
-1.7585	-1.7585	-1.7585	6.62784	-1.7585	-1.7585	-1.7585	-1.7585	6.62784	-1.7585	-1.7585	-1.7585	-1.7585	-1.7585	-1.7585	-1.7585	-1.7585	15.0142	-1.7585	-1.7585	-1.7585	-1.7585	-1.7585	-1.7585	-1.7585	-1.7585	-1.7585	-1.7585	6.62784	-1.7585	-1.7585	15.0142	6.62784	-1.7585	-1.7585	-1.7585	-1.7585	-1.7585	-1.7585	-1.7585	-1.7585	6.62784	-1.7585	-1.7585	6.62784	-1.7585	-1.7585	-1.7585	-1.7585	-1.7585
-1.7585	-1.7585	-1.7585	-1.7585	-1.7585	-1.7585	6.62784	-1.7585	-1.7585	-1.7585	-1.7585	-1.7585	-1.7585	-1.7585	-1.7585	-1.7585	-1.7585	-1.7585	6.62784	-1.7585	-1.7585	-1.7585	-1.7585	-1.7585	-1.7585	-1.7585	-1.7585	6.62784	6.62784	-1.7585	-1.7585	-1.7585	-1.7585	-1.7585	-1.7585	-1.7585	-1.7585	-1.7585	6.62784	-1.7585	-1.7585	-1.7585	-1.7585	6.62784	-1.7585	6.62784	-1.7585	6.62784	-1.7585	-1.7585
-1.7585	-1.7585	-1.7585	-1.7585	-1.7585	6.62784	-1.7585	6.62784	-1.7585	-1.7585	-1.7585	-1.7585	-1.7585	-1.7585	-1.7585	-1.7585	-1.7585	-1.7585	-1.7585	-1.7585	-1.7585	-1.7585	15.0142	-1.7585	-1.7585	-1.7585	-1.7585	-1.7585	-1.7585	-1.7585	-1.7585	6.62784	6.62784	-1.7585	-1.7585	-1.7585	-1.7585	-1.7585	-1.7585	-1.7585	-1.7585	-1.7585	-1.7585	-1.7585	-1.7585	-1.7585	6.62784	15.0142	-1.7585	-1.7585
-0.335871	-0.335871	-0.335871	-0.335871	-0.335871	-0.335871	-0.335871	-0.335871	-0.335871	-0.335871	-0.335871	-0.335871	-0.335871	-0.335871	-0.335871	-0.335871	-0.335871	-0.335871	-0.335871	-0.335871	-0.335871	-0.335871	-0.335871	-0.335871	-0.335871	-0.335871	-0.335871	-0.335871	-0.335871	-0.335871	-0.335871	-0.335871	-0.335871	-0.335871	-0.335871	-0.335871	-0.335871	-0.335871	-0.335871	-0.335871	-0.335871	-0.335871	-0.335871	-0.335871	-0.335871	-0.335871	-0.335871	-0.335871	-0.335871	-0.335871
-0.335871	-0.335871	-0.335871	-0.335871	-0.335871	-0.335871	-0.335871	-0.335871	-0.335871	-0.335871	-0.335871	-0.335871	-0.335871	-0.335871	-0.335871	-0.335871	-0.335871	-0.335871	-0.335871	-0.335871	-0.335871	-0.335871	-0.335871	-0.335871	-0.335871	-0.335871	-0.335871	-0.335871	-0.335871	-0.335871	-0.335871	-0.335871	-0.335871	-0.335871	-0.335871	-0.335871	-0.335871	-0.335871	-0.335871	-0.335871	-0.335871	-0.335871	-0.335871	-0.335871	-0.335871	-0.335871	-0.335871	-0.335871	-0.335871	-0.335871
-0.335871	-0.335871	-0.335871	-0.335871	-0.335871	-0.335871	-0.335871	-0.335871	-0.335871	-0.335871	-0.335871	-0.335871	-0.335871	-0.335871	-0.335871	-0.335871	-0.335871	-0.335871	-0.335871	-0.335871	-0.335871	-0.335871	-0.335871	-0.335871	-0.335871	-0.335871	-0.335871	-0.335871	-0.335871	-0.335871	-0.335871	-0.335871	-0.335871	-0.335871	-0.335871	-0.335871	-0.335871	-0.335871	-0.335871	-0.335871	-0.335871	-0.335871	-0.335871	-0.335871	-0.335871	-0.335871	-0.335871	-0.335871	-0.335871	-0.335871
-0.335871	-0.335871	-0.335871	-0.335871	-0.335871	-0.335871	-0.335871	-0.335871	-0.335871	-0.335871	-0.335871	-0.335871	-0.335871	-0.335871	-0.335871	-0.335871	-0.335871	-0.335871	-0.335871	-0.335871	-0.335871	-0.335871	-0.335871	-0.335871	-0.335871	-0.335871	-0.335871	-0.335871	-0.335871	-0.335871	-0.335871	-0.335871	-0.335871	-0.335871	-0.335871	-0.335871	-0.335871	-0.335871	-0.335871	-0.335871	-0.335871	-0.335871	-0.335871	-0.335871	-0.335871	-0.335871	-0.335871	-0.335871	-0.335871	-0.335871
-0.73695	-0.73695	-0.73695	-0.73695	-0.73695	9.29002	-0.73695	-0.73695	-0.73695	-0.73695	-0.73695	-0.73695	-0.73695	-0.73695	-0.73695	-0.73695	-0.73695	-0.73695	-0.73695	-0.73695	-0.73695	-0.73695	-0.73695	-0.73695	-0.73695	-0.73695	-0.73695	-0.73695	-0.73695	-0.73695	-0.73695	-0.73695	-0.73695	-0.73695	-0.73695	-0.73695	-0.73695	-0.73695	-0.73695	-0.73695	-0.73695	-0.73695	-0.73695	-0.73695	-0.73695	-0.73695	-0.73695	-0.73695	-0.73695	-0.73695
-0.335871	-0.335871	-0.335871	9.6911	-0.335871	-0.335871	-0.335871	-0.335871	-0.335871	-0.335871	-0.335871	-0.335871	-0.335871	-0.335871	-0.335871	-0.335871	-0.335871	-0.335871	-0.335871	-0.335871	-0.335871	-0.335871	-0.335871	-0.335871	-0.335871	-0.335871	-0.335871	-0.335871	-0.335871	-0.335871	-0.335871	-0.335871	-0.335871	-0.335871	-0.335871	-0.335871	-0.335871	-0.335871	-0.335871	-0.335871	-0.335871	-0.335871	-0.335871	9.6911	-0.335871	-0.335871	-0.335871	-0.335871	-0.335871	-0.335871
-0.73695	-0.73695	-0.73695	-0.73695	-0.73695	-0.73695	-0.73695	-0.73695	-0.73695	-0.73695	-0.73695	-0.73695	-0.73695	-0.73695	-0.73695	-0.73695	-0.73695	-0.73695	-0.73695	-0.73695	-0.73695	-0.73695	-0.73695	9.29002	-0.73695	-0.73695	-0.73695	-0.73695	-0.73695	-0.73695	-0.73695	-0.73695	-0.73695	-0.73695	-0.73695	-0.73695	-0.73695	-0.73695	-0.73695	-0.73695	-0.73695	-0.73695	-0.73695	-0.73695	9.29002	-0.73695	-0.73695	9.29002	-0.73695	-0.73695
-1.53911	8.48786	-1.53911	-1.53911	-1.53911	-1.53911	-1.53911	-1.53911	-1.53911	-1.53911	-1.53911	-1.53911	-1.53911	-1.53911	8.48786	-1.53911	-1.53911	-1.53911	-1.53911	-1.53911	8.48786	-1.53911	8.48786	-1.53911	-1.53911	-1.53911	-1.53911	-1.53911	-1.53911	-1.53911	-1.53911	-1.53911	-1.53911	-1.53911	-1.53911	-1.53911	-1.53911	-1.53911	-1.53911	-1.53911	-1.53911	-1.53911	-1.53911	-1.53911	-1.53911	-1.53911	-1.53911	-1.53911	-1.53911	-1.53911
9.6911	-0.335871	-0.335871	-0.335871	-0.335871	-0.335871	-0.335871	-0.335871	-0.335871	-0.335871	-0.335871	-0.335871	-0.335871	-0.335871	-0.335871	-0.335871	-0.335871	-0.335871	-0.335871	-0.335871	-0.335871	-0.335871	-0.335871	-0.335871	-0.335871	-0.335871	-0.335871	-0.335871	-0.335871	-0.335871	-0.335871	-0.335871	-0.335871	-0.335871	-0.335871	-0.335871	-0.335871	-0.335871	-0.335871	-0.335871	-0.335871	-0.335871	-0.335871	-0.335871	-0.335871	-0.335871	-0.335871	-0.335871	-0.335871	-0.335871
-1.13803	-1.13803	-1.13803	-1.13803	-1.13803	-1.13803	-1.13803	-1.13803	-1.13803	-1.13803	-1.13803	-1.13803	-1.13803	-1.13803	-1.13803	-1.13803	-1.13803	8.88894	-1.13803	-1.13803	-1.13803	-1.13803	-1.13803	-1.13803	-1.13803	-1.13803	-1.13803	8.88894	-1.13803	-1.13803	-1.13803	-1.13803	-1.13803	-1.13803	-1.13803	-1.13803	-1.13803	8.88894	-1.13803	-1.13803	-1.13803	-1.13803	-1.13803	-1.13803	-1.13803	-1.13803	-1.13803	-1.13803	-1.13803	-1.13803
-1.13803	-1.13803	-1.13803	-1.13803	-1.13803	-1.13803	-1.13803	-1.13803	-1.13803	-1.13803	-1.13803	-1.13803	-1.13803	-1.13803	-1.13803	-1.13803	-1.13803	-1.13803	-1.13803	-1.13803	-1.13803	8.88894	-1.13803	-1.13803	-1.13803	8.88894	-1.13803	-1.13803	-1.13803	-1.13803	-1.13803	-1.13803	-1.13803	-1.13803	-1.13803	-1.13803	-1.13803	-1.13803	-1.13803	-1.13803	-1.13803	-1.13803	-1.13803	-1.13803	-1.13803	-1.13803	-1.13803	-1.13803	-1.13803	-1.13803
-0.73695	-0.73695	-0.73695	-0.73695	-0.73695	-0.73695	-0.73695	-0.73695	-0.73695	-0.73695	-0.73695	-0.73695	-0.73695	-0.73695	-0.73695	-0.73695	-0.73695	-0.73695	-0.73695	9.29002	-0.73695	-0.73695	-0.73695	-0.73695	-0.73695	-0.73695	-0.73695	-0.73695	-0.73695	-0.73695	-0.73695	-0.73695	-0.73695	-0.73695	-0.73695	-0.73695	-0.73695	-0.73695	-0.73695	-0.73695	-0.73695	-0.73695	-0.73695	-0.73695	-0.73695	-0.73695	-0.73695	-0.73695	-0.73695	-0.73695
-0.335871	-0.335871	-0.335871	-0.335871	-0.335871	-0.335871	-0.335871	-0.335871	-0.335871	-0.335871	-0.335871	-0.335871	-0.335871	-0.335871	-0.335871	-0.335871	-0.335871	-0.335871	-0.335871	-0.335871	-0.335871	-0.335871	-0.335871	-0.335871	-0.335871	-0.335871	-0.335871	-0.335871	-0.335871	-0.335871	-0.335871	-0.335871	-0.335871	-0.335871	-0.335871	-0.335871	-0.335871	-0.335871	-0.335871	-0.335871	-0.335871	-0.335871	-0.335871	-0.335871	-0.335871	-0.335871	-0.335871	-0.335871	-0.335871	-0.335871
-0.335871	-0.335871	-0.335871	-0.335871	-0.335871	-0.335871	-0.335871	-0.335871	-0.335871	-0.335871	-0.335871	-0.335871	-0.335871	-0.335871	-0.335871	-0.335871	-0.335871	-0.335871	-0.335871	-0.335871	-0.335871	-0.335871	-0.335871	-0.335871	-0.335871	-0.335871	-0.335871	-0.335871	-0.335871	-0.335871	-0.335871	-0.335871	-0.335871	-0.335871	-0.335871	-0.335871	-0.335871	-0.335871	-0.335871	-0.335871	-0.335871	-0.335871	-0.335871	-0.335871	-0.335871	-0.335871	-0.335871	-0.335871	-0.335871	-0.335871
-0.947465	-0.947465	-0.947465	-0.947465	-0.947465	-0.947465	-0.947465	-0.947465	7.88374	-0.947465	-0.947465	-0.947465	-0.947465	-0.947465	-0.947465	-0.947465	7.88374	-0.947465	-0.947465	-0.947465	-0.947465	-0.947465	-0.947465	-0.947465	-0.947465	-0.947465	-0.947465	-0.947465	-0.947465	-0.947465	-0.947465	-0.947465	-0.947465	-0.947465	-0.947465	-0.947465	-0.947465	7.88374	-0.947465	-0.947465	-0.947465	-0.947465	-0.947465	-0.947465	-0.947465	-0.947465	-0.947465	-0.947465	-0.947465	-0.947465
-0.947465	-0.947465	-0.947465	7.88374	-0.947465	-0.947465	-0.947465	-0.947465	-0.947465	-0.947465	7.88374	-0.947465	7.88374	-0.947465	-0.947465	-0.947465	-0.947465	-0.947465	-0.947465	-0.947465	-0.947465	-0.947465	-0.947465	-0.947465	-0.947465	-0.947465	-0.947465	-0.947465	-0.947465	-0.947465	-0.947465	-0.947465	-0.947465	-0.947465	7.88374	-0.947465	-0.947465	-0.947465	-0.947465	-0.947465	-0.947465	7.88374	7.88374	-0.947465	-0.947465	-0.947465	7.88374	-0.947465	-0.947465	-0.947465
-0.594217	-0.594217	-0.594217	-0.594217	-0.594217	-0.594217	-0.594217	-0.594217	-0.594217	8.23699	-0.594217	-0.594217	-0.594217	-0.594217	-0.594217	-0.594217	-0.594217	-0.594217	-0.594217	-0.594217	-0.594217	-0.594217	-0.594217	-0.594217	-0.594217	-0.594217	-0.594217	-0.594217	-0.594217	-0.594217	-0.594217	-0.594217	-0.594217	-0.594217	-0.594217	-0.594217	-0.594217	-0.594217	-0.594217	-0.594217	-0.594217	-0.594217	-0.594217	-0.594217	-0.594217	-0.594217	-0.594217	-0.594217	-0.594217	-0.594217
-0.947465	7.88374	-0.947465	-0.947465	-0.947465	-0.947465	-0.947465	-0.947465	-0.947465	-0.947465	-0.947465	-0.947465	7.88374	-0.947465	-0.947465	-0.947465	-0.947465	-0.947465	-0.947465	-0.947465	-0.947465	-0.947465	-0.947465	-0.947465	-0.947465	-0.947465	7.88374	-0.947465	-0.947465	-0.947465	-0.947465	-0.947465	-0.947465	-0.947465	-0.947465	-0.947465	-0.947465	-0.947465	-0.947465	-0.947465	-0.947465	-0.947465	-0.947465	-0.947465	-0.947465	-0.947465	-0.947465	-0.947465	-0.947465	-0.947465
-0.594217	17.0682	-0.594217	-0.594217	-0.594217	-0.594217	-0.594217	-0.594217	-0.594217	8.23699	-0.594217	-0.594217	-0.594217	-0.594217	-0.594217	-0.594217	-0.594217	-0.594217	-0.594217	-0.594217	-0.594217	-0.594217	-0.594217	-0.594217	-0.594217	-0.594217	-0.594217	-0.594217	-0.594217	-0.594217	8.23699	-0.594217	-0.594217	-0.594217	-0.594217	-0.594217	-0.594217	-0.594217	-0.594217	-0.594217	-0.594217	-0.594217	8.23699	-0.594217	-0.594217	-0.594217	-0.594217	-0.594217	-0.594217	8.23699
-0.594217	-0.594217	-0.594217	-0.594217	-0.594217	-0.594217	-0.594217	-0.594217	-0.594217	-0.594217	-0.594217	-0.594217	-0.594217	-0.594217	-0.594217	-0.594217	-0.594217	-0.594217	-0.594217	-0.594217	-0.594217	-0.594217	-0.594217	-0.594217	-0.594217	-0.594217	8.23699	-0.594217	-0.594217	-0.594217	-0.594217	-0.594217	-0.594217	-0.594217	-0.594217	-0.594217	-0.594217	-0.594217	-0.594217	-0.594217	-0.594217	-0.594217	8.23699	-0.594217	-0.594217	-0.594217	8.23699	-0.594217	-0.594217	-0.594217
-0.240968	-0.240968	-0.240968	-0.240968	-0.240968	-0.240968	-0.240968	-0.240968	-0.240968	-0.240968	-0.240968	-0.240968	-0.240968	-0.240968	-0.240968	-0.240968	-0.240968	-0.240968	-0.240968	-0.240968	-0.240968	-0.240968	-0.240968	-0.240968	-0.240968	-0.240968	-0.240968	-0.240968	-0.240968	-0.240968	-0.240968	-0.240968	-0.240968	-0.240968	-0.240968	-0.240968	-0.240968	-0.240968	-0.240968	-0.240968	-0.240968	-0.240968	-0.240968	-0.240968	-0.240968	-0.240968	-0.240968	-0.240968	-0.240968	-0.240968
-0.594217	-0.594217	-0.594217	-0.594217	-0.594217	-0.594217	-0.594217	-0.594217	-0.594217	-0.594217	-0.594217	-0.594217	-0.594217	-0.594217	-0.594217	-0.594217	-0.594217	-0.594217	-0.594217	-0.594217	-0.594217	-0.594217	-0.594217	-0.594217	8.23699	-0.594217	-0.594217	-0.594217	-0.594217	-0.594217	-0.594217	-0.594217	-0.594217	-0.594217	-0.594217	8.23699	-0.594217	-0.594217	-0.594217	-0.594217	8.23699	-0.594217	-0.594217	-0.594217	-0.594217	-0.594217	-0.594217	8.23699	-0.594217	-0.594217
-0.947465	-0.947465	-0.947465	-0.947465	-0.947465	7.88374	-0.947465	-0.947465	-0.947465	-0.947465	-0.947465	-0.947465	-0.947465	-0.947465	-0.947465	-0.947465	-0.947465	-0.947465	-0.947465	-0.947465	7.88374	-0.947465	-0.947465	-0.947465	-0.947465	-0.947465	-0.947465	-0.947465	-0.947465	-0.947465	-0.947465	-0.947465	-0.947465	-0.947465	-0.947465	-0.947465	-0.947465	-0.947465	-0.947465	-0.947465	-0.947465	-0.947465	-0.947465	-0.947465	7.88374	-0.947465	-0.947465	-0.947465	-0.947465	-0.947465
-1.65396	-1.65396	-1.65396	-1.65396	-1.65396	-1.65396	16.0084	-1.65396	-1.65396	-1.65396	-1.65396	-1.65396	-1.65396	-1.65396	-1.65396	-1.65396	-1.65396	-1.65396	-1.65396	-1.65396	7.17724	-1.65396	-1.65396	-1.65396	-1.65396	-1.65396	-1.65396	7.17724	-1.65396	-1.65396	-1.65396	-1.65396	-1.65396	-1.65396	-1.65396	-1.65396	-1.65396	7.17724	-1.65396	-1.65396	-1.65396	-1.65396	-1.65396	-1.65396	-1.65396	-1.65396	-1.65396	-1.65396	-1.65396	-1.65396
-0.947465	-0.947465	-0.947465	-0.947465	-0.947465	-0.947465	-0.947465	-0.947465	-0.947465	7.88374	-0.947465	-0.947465	-0.947465	-0.947465	-0.947465	-0.947465	-0.947465	-0.947465	-0.947465	-0.947465	-0.947465	-0.947465	-0.947465	-0.947465	-0.947465	7.88374	-0.947465	-0.947465	-0.947465	-0.947465	-0.947465	-0.947465	-0.947465	-0.947465	-0.947465	-0.947465	7.88374	-0.947465	-0.947465	-0.947465	-0.947465	-0.947465	-0.947465	-0.947465	-0.947465	-0.947465	-0.947465	-0.947465	7.88374	-0.947465
-1.30071	-1.30071	7.53049	-1.30071	-1.30071	-1.30071	-1.30071	-1.30071	-1.30071	7.53049	-1.30071	-1.30071	-1.30071	-1.30071	-1.30071	-1.30071	-1.30071	-1.30071	-1.30071	-1.30071	-1.30071	-1.30071	-1.30071	-1.30071	7.53049	-1.30071	-1.30071	-1.30071	7.53049	-1.30071	-1.30071	7.53049	7.53049	-1.30071	-1.30071	-1.30071	-1.30071	-1.30071	-1.30071	-1.30071	-1.30071	-1.30071	-1.30071	7.53049	-1.30071	-1.30071	-1.30071	-1.30071	-1.30071	-1.30071
-0.947465	-0.947465	7.88374	-0.947465	-0.947465	-0.947465	7.88374	-0.947465	-0.947465	-0.947465	-0.947465	-0.947465	-0.947465	-0.947465	-0.947465	-0.947465	7.88374	-0.947465	-0.947465	-0.947465	-0.947465	-0.947465	-0.947465	-0.947465	-0.947465	-0.947465	-0.947465	-0.947465	-0.947465	-0.947465	-0.947465	-0.947465	-0.947465	-0.947465	-0.947465	-0.947465	-0.947465	-0.947465	-0.947465	-0.947465	-0.947465	-0.947465	-0.947465	-0.947465	-0.947465	-0.947465	-0.947465	-0.947465	-0.947465	-0.947465
-0.594217	-0.594217	-0.594217	-0.594217	-0.594217	-0.594217	-0.594217	-0.594217	-0.594217	-0.594217	-0.594217	-0.594217	8.23699	-0.594217	-0.594217	-0.594217	-0.594217	-0.594217	-0.594217	-0.594217	-0.594217	-0.594217	-0.594217	-0.594217	-0.594217	-0.594217	-0.594217	-0.594217	-0.594217	-0.594217	-0.594217	-0.594217	-0.594217	-0.594217	-0.594217	-0.594217	-0.594217	-0.594217	-0.594217	-0.594217	-0.594217	-0.594217	-0.594217	-0.594217	-0.594217	-0.594217	-0.594217	-0.594217	-0.594217	-0.594217
[truncated: 20 more columns]

## Sheet: A2.Categ.Selective.all.delay2.f
-1.08759	-1.08759	-1.08759	-1.08759	-1.08759	-1.08759	-1.08759	-1.08759	-1.08759	-1.08759	7.29875	-1.08759	-1.08759	-1.08759	-1.08759	-1.08759	-1.08759	-1.08759	-1.08759	-1.08759	-1.08759	-1.08759	-1.08759	-1.08759	-1.08759	-1.08759	-1.08759	-1.08759	7.29875	-1.08759	-1.08759	-1.08759	-1.08759	-1.08759	-1.08759	-1.08759	-1.08759	-1.08759	-1.08759	-1.08759	7.29875	-1.08759	-1.08759	-1.08759	-1.08759	-1.08759	-1.08759	-1.08759	-1.08759	-1.08759
-1.42304	6.96329	-1.42304	-1.42304	-1.42304	-1.42304	-1.42304	-1.42304	-1.42304	-1.42304	-1.42304	-1.42304	-1.42304	-1.42304	6.96329	-1.42304	-1.42304	-1.42304	-1.42304	-1.42304	-1.42304	-1.42304	-1.42304	6.96329	6.96329	-1.42304	-1.42304	-1.42304	-1.42304	-1.42304	-1.42304	-1.42304	-1.42304	-1.42304	-1.42304	-1.42304	-1.42304	-1.42304	-1.42304	-1.42304	-1.42304	-1.42304	-1.42304	-1.42304	-1.42304	-1.42304	-1.42304	6.96329	6.96329	-1.42304
-1.7585	-1.7585	-1.7585	-1.7585	-1.7585	6.62784	-1.7585	6.62784	-1.7585	-1.7585	-1.7585	-1.7585	-1.7585	-1.7585	-1.7585	-1.7585	-1.7585	-1.7585	6.62784	-1.7585	-1.7585	-1.7585	-1.7585	-1.7585	-1.7585	-1.7585	-1.7585	-1.7585	-1.7585	6.62784	-1.7585	-1.7585	-1.7585	-1.7585	-1.7585	-1.7585	-1.7585	-1.7585	-1.7585	-1.7585	6.62784	-1.7585	-1.7585	-1.7585	-1.7585	-1.7585	-1.7585	6.62784	-1.7585	-1.7585
-1.42304	-1.42304	-1.42304	-1.42304	-1.42304	-1.42304	-1.42304	-1.42304	6.96329	6.96329	6.96329	-1.42304	-1.42304	-1.42304	-1.42304	-1.42304	-1.42304	-1.42304	-1.42304	-1.42304	-1.42304	-1.42304	-1.42304	-1.42304	-1.42304	-1.42304	-1.42304	-1.42304	-1.42304	-1.42304	-1.42304	-1.42304	-1.42304	-1.42304	-1.42304	6.96329	-1.42304	-1.42304	6.96329	-1.42304	-1.42304	-1.42304	-1.42304	-1.42304	-1.42304	-1.42304	6.96329	6.96329	-1.42304	-1.42304
-0.752137	-0.752137	-0.752137	-0.752137	-0.752137	7.6342	-0.752137	-0.752137	-0.752137	-0.752137	-0.752137	-0.752137	-0.752137	-0.752137	-0.752137	-0.752137	-0.752137	-0.752137	-0.752137	-0.752137	-0.752137	-0.752137	-0.752137	-0.752137	-0.752137	-0.752137	-0.752137	-0.752137	-0.752137	-0.752137	-0.752137	-0.752137	-0.752137	7.6342	-0.752137	-0.752137	-0.752137	-0.752137	-0.752137	-0.752137	7.6342	-0.752137	7.6342	-0.752137	-0.752137	-0.752137	-0.752137	-0.752137	7.6342	-0.752137
-2.09395	-2.09395	-2.09395	6.29239	6.29239	6.29239	6.29239	-2.09395	-2.09395	-2.09395	-2.09395	-2.09395	-2.09395	-2.09395	-2.09395	-2.09395	6.29239	-2.09395	-2.09395	-2.09395	-2.09395	-2.09395	-2.09395	-2.09395	6.29239	6.29239	-2.09395	-2.09395	-2.09395	-2.09395	-2.09395	-2.09395	-2.09395	6.29239	-2.09395	-2.09395	-2.09395	-2.09395	-2.09395	-2.09395	-2.09395	-2.09395	6.29239	-2.09395	-2.09395	-2.09395	-2.09395	-2.09395	-2.09395	-2.09395
-1.08759	-1.08759	-1.08759	-1.08759	-1.08759	-1.08759	-1.08759	-1.08759	-1.08759	7.29875	-1.08759	-1.08759	-1.08759	-1.08759	-1.08759	-1.08759	-1.08759	-1.08759	7.29875	-1.08759	-1.08759	-1.08759	-1.08759	-1.08759	-1.08759	-1.08759	-1.08759	-1.08759	-1.08759	-1.08759	-1.08759	-1.08759	-1.08759	-1.08759	-1.08759	-1.08759	-1.08759	-1.08759	-1.08759	-1.08759	-1.08759	7.29875	-1.08759	-1.08759	-1.08759	7.29875	-1.08759	-1.08759	-1.08759	-1.08759
-1.08759	7.29875	-1.08759	-1.08759	-1.08759	-1.08759	-1.08759	-1.08759	-1.08759	-1.08759	-1.08759	-1.08759	-1.08759	-1.08759	-1.08759	-1.08759	-1.08759	7.29875	-1.08759	7.29875	-1.08759	-1.08759	-1.08759	-1.08759	-1.08759	-1.08759	-1.08759	-1.08759	-1.08759	-1.08759	7.29875	-1.08759	-1.08759	-1.08759	-1.08759	-1.08759	-1.08759	-1.08759	-1.08759	-1.08759	-1.08759	-1.08759	-1.08759	-1.08759	-1.08759	-1.08759	-1.08759	-1.08759	-1.08759	-1.08759
-1.08759	-1.08759	-1.08759	-1.08759	-1.08759	-1.08759	-1.08759	-1.08759	-1.08759	-1.08759	-1.08759	-1.08759	-1.08759	-1.08759	-1.08759	-1.08759	-1.08759	-1.08759	-1.08759	-1.08759	7.29875	-1.08759	7.29875	-1.08759	-1.08759	-1.08759	-1.08759	-1.08759	-1.08759	-1.08759	-1.08759	-1.08759	-1.08759	-1.08759	-1.08759	-1.08759	-1.08759	-1.08759	-1.08759	-1.08759	-1.08759	-1.08759	-1.08759	-1.08759	-1.08759	-1.08759	7.29875	-1.08759	-1.08759	-1.08759
-0.752137	-0.752137	-0.752137	-0.752137	-0.752137	-0.752137	-0.752137	-0.752137	-0.752137	-0.752137	-0.752137	-0.752137	-0.752137	-0.752137	-0.752137	-0.752137	-0.752137	-0.752137	-0.752137	-0.752137	-0.752137	-0.752137	7.6342	-0.752137	-0.752137	-0.752137	-0.752137	-0.752137	-0.752137	-0.752137	-0.752137	-0.752137	-0.752137	-0.752137	7.6342	-0.752137	7.6342	-0.752137	-0.752137	-0.752137	-0.752137	-0.752137	-0.752137	-0.752137	-0.752137	-0.752137	-0.752137	-0.752137	-0.752137	-0.752137
-2.09395	-2.09395	-2.09395	-2.09395	-2.09395	6.29239	-2.09395	-2.09395	-2.09395	-2.09395	-2.09395	-2.09395	-2.09395	6.29239	-2.09395	-2.09395	-2.09395	-2.09395	-2.09395	-2.09395	-2.09395	-2.09395	-2.09395	6.29239	14.6787	-2.09395	-2.09395	-2.09395	-2.09395	-2.09395	-2.09395	-2.09395	-2.09395	6.29239	-2.09395	-2.09395	6.29239	-2.09395	-2.09395	-2.09395	-2.09395	6.29239	-2.09395	-2.09395	6.29239	6.29239	-2.09395	-2.09395	-2.09395	-2.09395
-0.752137	-0.752137	-0.752137	-0.752137	-0.752137	-0.752137	7.6342	-0.752137	-0.752137	-0.752137	-0.752137	-0.752137	-0.752137	-0.752137	-0.752137	-0.752137	-0.752137	-0.752137	-0.752137	-0.752137	-0.752137	-0.752137	-0.752137	-0.752137	-0.752137	-0.752137	-0.752137	-0.752137	-0.752137	-0.752137	-0.752137	-0.752137	-0.752137	-0.752137	-0.752137	16.0205	7.6342	-0.752137	-0.752137	-0.752137	-0.752137	-0.752137	-0.752137	-0.752137	7.6342	7.6342	-0.752137	-0.752137	-0.752137	-0.752137
-0.752137	-0.752137	-0.752137	-0.752137	-0.752137	-0.752137	-0.752137	-0.752137	-0.752137	-0.752137	-0.752137	-0.752137	-0.752137	-0.752137	-0.752137	-0.752137	-0.752137	-0.752137	7.6342	-0.752137	-0.752137	-0.752137	-0.752137	-0.752137	-0.752137	-0.752137	-0.752137	-0.752137	-0.752137	-0.752137	-0.752137	-0.752137	-0.752137	-0.752137	-0.752137	-0.752137	-0.752137	-0.752137	-0.752137	-0.752137	-0.752137	-0.752137	-0.752137	-0.752137	-0.752137	-0.752137	-0.752137	-0.752137	-0.752137	-0.752137
-1.7585	-1.7585	-1.7585	-1.7585	-1.7585	6.62784	6.62784	-1.7585	-1.7585	-1.7585	-1.7585	-1.7585	-1.7585	-1.7585	-1.7585	-1.7585	-1.7585	6.62784	-1.7585	-1.7585	-1.7585	-1.7585	-1.7585	-1.7585	-1.7585	-1.7585	-1.7585	6.62784	-1.7585	-1.7585	-1.7585	-1.7585	-1.7585	-1.7585	-1.7585	-1.7585	-1.7585	-1.7585	6.62784	-1.7585	-1.7585	-1.7585	6.62784	-1.7585	-1.7585	-1.7585	-1.7585	-1.7585	6.62784	-1.7585
-1.42304	-1.42304	-1.42304	-1.42304	-1.42304	-1.42304	-1.42304	-1.42304	-1.42304	-1.42304	-1.42304	-1.42304	6.96329	-1.42304	-1.42304	-1.42304	-1.42304	-1.42304	-1.42304	-1.42304	-1.42304	-1.42304	-1.42304	15.3496	-1.42304	-1.42304	-1.42304	-1.42304	-1.42304	-1.42304	-1.42304	-1.42304	-1.42304	6.96329	-1.42304	-1.42304	-1.42304	-1.42304	-1.42304	6.96329	-1.42304	6.96329	-1.42304	-1.42304	-1.42304	-1.42304	-1.42304	-1.42304	6.96329	-1.42304
-1.08759	-1.08759	-1.08759	-1.08759	7.29875	-1.08759	-1.08759	-1.08759	-1.08759	-1.08759	-1.08759	-1.08759	-1.08759	-1.08759	-1.08759	7.29875	-1.08759	-1.08759	-1.08759	-1.08759	-1.08759	-1.08759	-1.08759	-1.08759	-1.08759	7.29875	-1.08759	-1.08759	-1.08759	-1.08759	-1.08759	-1.08759	-1.08759	-1.08759	-1.08759	-1.08759	-1.08759	-1.08759	-1.08759	-1.08759	-1.08759	-1.08759	-1.08759	-1.08759	-1.08759	7.29875	-1.08759	-1.08759	-1.08759	-1.08759
7.6342	-0.752137	-0.752137	7.6342	-0.752137	-0.752137	-0.752137	-0.752137	-0.752137	-0.752137	-0.752137	-0.752137	-0.752137	-0.752137	-0.752137	-0.752137	-0.752137	-0.752137	-0.752137	-0.752137	-0.752137	-0.752137	-0.752137	-0.752137	-0.752137	7.6342	-0.752137	-0.752137	-0.752137	-0.752137	-0.752137	-0.752137	-0.752137	-0.752137	-0.752137	7.6342	-0.752137	-0.752137	-0.752137	-0.752137	-0.752137	-0.752137	-0.752137	-0.752137	-0.752137	-0.752137	-0.752137	-0.752137	-0.752137	-0.752137
7.29875	-1.08759	-1.08759	-1.08759	-1.08759	-1.08759	-1.08759	-1.08759	-1.08759	-1.08759	-1.08759	-1.08759	-1.08759	-1.08759	-1.08759	-1.08759	-1.08759	-1.08759	-1.08759	-1.08759	7.29875	7.29875	-1.08759	-1.08759	-1.08759	-1.08759	-1.08759	-1.08759	-1.08759	-1.08759	-1.08759	-1.08759	-1.08759	7.29875	-1.08759	-1.08759	-1.08759	-1.08759	7.29875	-1.08759	-1.08759	-1.08759	-1.08759	-1.08759	-1.08759	-1.08759	-1.08759	-1.08759	7.29875	-1.08759
-0.752137	-0.752137	-0.752137	-0.752137	-0.752137	-0.752137	7.6342	-0.752137	-0.752137	-0.752137	-0.752137	-0.752137	-0.752137	-0.752137	-0.752137	-0.752137	-0.752137	-0.752137	-0.752137	-0.752137	-0.752137	-0.752137	-0.752137	-0.752137	-0.752137	-0.752137	-0.752137	-0.752137	-0.752137	-0.752137	-0.752137	-0.752137	-0.752137	-0.752137	-0.752137	-0.752137	-0.752137	7.6342	-0.752137	-0.752137	-0.752137	-0.752137	-0.752137	-0.752137	-0.752137	-0.752137	-0.752137	-0.752137	-0.752137	-0.752137
-0.752137	-0.752137	-0.752137	-0.752137	-0.752137	-0.752137	-0.752137	-0.752137	-0.752137	-0.752137	-0.752137	-0.752137	-0.752137	-0.752137	-0.752137	-0.752137	-0.752137	-0.752137	-0.752137	-0.752137	-0.752137	-0.752137	-0.752137	-0.752137	-0.752137	-0.752137	7.6342	-0.752137	-0.752137	-0.752137	7.6342	-0.752137	-0.752137	-0.752137	-0.752137	-0.752137	7.6342	-0.752137	-0.752137	-0.752137	-0.752137	-0.752137	-0.752137	-0.752137	-0.752137	-0.752137	7.6342	-0.752137	-0.752137	-0.752137
-1.08759	-1.08759	-1.08759	-1.08759	-1.08759	-1.08759	-1.08759	-1.08759	-1.08759	7.29875	-1.08759	-1.08759	-1.08759	-1.08759	-1.08759	-1.08759	-1.08759	-1.08759	-1.08759	-1.08759	-1.08759	7.29875	-1.08759	-1.08759	-1.08759	-1.08759	-1.08759	-1.08759	-1.08759	-1.08759	-1.08759	-1.08759	-1.08759	-1.08759	-1.08759	-1.08759	-1.08759	-1.08759	-1.08759	-1.08759	15.6851	-1.08759	-1.08759	-1.08759	-1.08759	-1.08759	-1.08759	-1.08759	-1.08759	-1.08759
-0.752137	-0.752137	-0.752137	16.0205	-0.752137	-0.752137	-0.752137	-0.752137	-0.752137	7.6342	-0.752137	-0.752137	-0.752137	-0.752137	-0.752137	-0.752137	-0.752137	-0.752137	-0.752137	-0.752137	-0.752137	-0.752137	-0.752137	-0.752137	-0.752137	-0.752137	-0.752137	-0.752137	-0.752137	-0.752137	-0.752137	-0.752137	-0.752137	-0.752137	-0.752137	16.0205	-0.752137	7.6342	-0.752137	-0.752137	-0.752137	-0.752137	-0.752137	7.6342	-0.752137	-0.752137	7.6342	-0.752137	7.6342	-0.752137
7.6342	-0.752137	-0.752137	-0.752137	7.6342	-0.752137	-0.752137	-0.752137	-0.752137	-0.752137	-0.752137	-0.752137	-0.752137	-0.752137	-0.752137	-0.752137	-0.752137	-0.752137	-0.752137	-0.752137	-0.752137	-0.752137	-0.752137	-0.752137	-0.752137	-0.752137	7.6342	-0.752137	-0.752137	-0.752137	-0.752137	-0.752137	-0.752137	-0.752137	-0.752137	-0.752137	-0.752137	-0.752137	-0.752137	-0.752137	-0.752137	-0.752137	-0.752137	-0.752137	-0.752137	-0.752137	7.6342	-0.752137	7.6342	-0.752137
-1.08759	-1.08759	-1.08759	-1.08759	-1.08759	-1.08759	-1.08759	-1.08759	-1.08759	-1.08759	-1.08759	-1.08759	-1.08759	-1.08759	-1.08759	-1.08759	-1.08759	-1.08759	-1.08759	-1.08759	-1.08759	-1.08759	-1.08759	-1.08759	-1.08759	7.29875	7.29875	-1.08759	-1.08759	-1.08759	-1.08759	-1.08759	-1.08759	-1.08759	-1.08759	7.29875	-1.08759	-1.08759	-1.08759	-1.08759	-1.08759	-1.08759	-1.08759	7.29875	-1.08759	15.6851	-1.08759	-1.08759	-1.08759	7.29875
-0.752137	-0.752137	-0.752137	-0.752137	-0.752137	-0.752137	-0.752137	-0.752137	-0.752137	-0.752137	-0.752137	-0.752137	-0.752137	-0.752137	-0.752137	-0.752137	-0.752137	-0.752137	-0.752137	7.6342	-0.752137	-0.752137	-0.752137	-0.752137	-0.752137	-0.752137	-0.752137	-0.752137	-0.752137	-0.752137	-0.752137	-0.752137	-0.752137	-0.752137	-0.752137	-0.752137	-0.752137	-0.752137	7.6342	-0.752137	-0.752137	7.6342	-0.752137	7.6342	-0.752137	-0.752137	-0.752137	-0.752137	-0.752137	-0.752137
-1.7585	-1.7585	-1.7585	-1.7585	-1.7585	6.62784	-1.7585	-1.7585	-1.7585	-1.7585	6.62784	-1.7585	-1.7585	6.62784	-1.7585	-1.7585	-1.7585	-1.7585	-1.7585	-1.7585	-1.7585	-1.7585	-1.7585	6.62784	-1.7585	-1.7585	-1.7585	-1.7585	-1.7585	-1.7585	-1.7585	6.62784	-1.7585	-1.7585	-1.7585	-1.7585	-1.7585	-1.7585	-1.7585	-1.7585	-1.7585	-1.7585	6.62784	-1.7585	-1.7585	-1.7585	6.62784	15.0142	-1.7585	6.62784
-1.42304	-1.42304	-1.42304	-1.42304	-1.42304	-1.42304	-1.42304	-1.42304	-1.42304	-1.42304	-1.42304	-1.42304	-1.42304	-1.42304	-1.42304	-1.42304	-1.42304	-1.42304	6.96329	6.96329	6.96329	-1.42304	-1.42304	-1.42304	-1.42304	-1.42304	-1.42304	-1.42304	-1.42304	-1.42304	-1.42304	-1.42304	-1.42304	-1.42304	-1.42304	-1.42304	-1.42304	-1.42304	-1.42304	-1.42304	-1.42304	-1.42304	-1.42304	-1.42304	6.96329	-1.42304	6.96329	6.96329	6.96329	-1.42304
7.29875	-1.08759	-1.08759	-1.08759	-1.08759	-1.08759	-1.08759	-1.08759	-1.08759	-1.08759	-1.08759	-1.08759	-1.08759	-1.08759	7.29875	-1.08759	-1.08759	-1.08759	-1.08759	-1.08759	-1.08759	-1.08759	-1.08759	7.29875	-1.08759	-1.08759	-1.08759	-1.08759	-1.08759	-1.08759	-1.08759	-1.08759	7.29875	-1.08759	-1.08759	-1.08759	7.29875	-1.08759	-1.08759	-1.08759	-1.08759	-1.08759	-1.08759	-1.08759	7.29875	-1.08759	7.29875	-1.08759	7.29875	-1.08759
-0.73695	-0.73695	-0.73695	-0.73695	-0.73695	-0.73695	-0.73695	-0.73695	-0.73695	-0.73695	-0.73695	-0.73695	-0.73695	-0.73695	-0.73695	9.29002	-0.73695	-0.73695	-0.73695	-0.73695	-0.73695	-0.73695	-0.73695	-0.73695	-0.73695	-0.73695	-0.73695	-0.73695	-0.73695	-0.73695	-0.73695	-0.73695	-0.73695	-0.73695	-0.73695	-0.73695	-0.73695	-0.73695	-0.73695	-0.73695	-0.73695	-0.73695	-0.73695	-0.73695	-0.73695	-0.73695	-0.73695	-0.73695	-0.73695	-0.73695
-1.94019	-1.94019	-1.94019	-1.94019	-1.94019	-1.94019	-1.94019	-1.94019	-1.94019	8.08678	-1.94019	-1.94019	-1.94019	-1.94019	-1.94019	-1.94019	8.08678	-1.94019	-1.94019	-1.94019	-1.94019	-1.94019	-1.94019	8.08678	8.08678	-1.94019	-1.94019	-1.94019	-1.94019	-1.94019	-1.94019	-1.94019	-1.94019	-1.94019	-1.94019	-1.94019	-1.94019	-1.94019	-1.94019	-1.94019	-1.94019	-1.94019	-1.94019	-1.94019	-1.94019	-1.94019	-1.94019	-1.94019	-1.94019	-1.94019
-0.335871	-0.335871	-0.335871	-0.335871	-0.335871	-0.335871	-0.335871	-0.335871	-0.335871	-0.335871	-0.335871	-0.335871	-0.335871	-0.335871	-0.335871	-0.335871	-0.335871	-0.335871	-0.335871	-0.335871	-0.335871	-0.335871	-0.335871	-0.335871	-0.335871	-0.335871	-0.335871	-0.335871	-0.335871	-0.335871	-0.335871	-0.335871	-0.335871	-0.335871	-0.335871	-0.335871	-0.335871	-0.335871	-0.335871	-0.335871	-0.335871	-0.335871	-0.335871	-0.335871	-0.335871	-0.335871	-0.335871	-0.335871	-0.335871	-0.335871
9.29002	-0.73695	-0.73695	-0.73695	-0.73695	-0.73695	-0.73695	9.29002	-0.73695	-0.73695	-0.73695	-0.73695	-0.73695	-0.73695	-0.73695	-0.73695	-0.73695	-0.73695	-0.73695	-0.73695	-0.73695	-0.73695	-0.73695	-0.73695	-0.73695	-0.73695	-0.73695	-0.73695	-0.73695	-0.73695	-0.73695	-0.73695	-0.73695	-0.73695	-0.73695	-0.73695	-0.73695	-0.73695	-0.73695	-0.73695	-0.73695	-0.73695	-0.73695	-0.73695	-0.73695	-0.73695	-0.73695	-0.73695	-0.73695	-0.73695
-1.53911	-1.53911	-1.53911	-1.53911	-1.53911	-1.53911	-1.53911	-1.53911	8.48786	-1.53911	-1.53911	-1.53911	-1.53911	-1.53911	-1.53911	8.48786	-1.53911	-1.53911	-1.53911	-1.53911	-1.53911	-1.53911	-1.53911	-1.53911	-1.53911	-1.53911	-1.53911	-1.53911	8.48786	-1.53911	-1.53911	-1.53911	-1.53911	-1.53911	-1.53911	-1.53911	-1.53911	-1.53911	-1.53911	-1.53911	-1.53911	-1.53911	-1.53911	-1.53911	-1.53911	-1.53911	-1.53911	-1.53911	-1.53911	-1.53911
-0.73695	-0.73695	-0.73695	-0.73695	-0.73695	-0.73695	-0.73695	-0.73695	-0.73695	-0.73695	-0.73695	-0.73695	-0.73695	-0.73695	-0.73695	-0.73695	9.29002	-0.73695	-0.73695	-0.73695	-0.73695	-0.73695	-0.73695	-0.73695	-0.73695	-0.73695	-0.73695	-0.73695	-0.73695	-0.73695	-0.73695	-0.73695	-0.73695	-0.73695	-0.73695	-0.73695	-0.73695	-0.73695	-0.73695	-0.73695	-0.73695	-0.73695	-0.73695	-0.73695	-0.73695	-0.73695	-0.73695	-0.73695	-0.73695	-0.73695
-0.73695	-0.73695	-0.73695	-0.73695	-0.73695	-0.73695	-0.73695	-0.73695	-0.73695	-0.73695	-0.73695	-0.73695	9.29002	-0.73695	-0.73695	-0.73695	-0.73695	-0.73695	-0.73695	-0.73695	-0.73695	-0.73695	-0.73695	-0.73695	-0.73695	-0.73695	-0.73695	-0.73695	-0.73695	-0.73695	-0.73695	-0.73695	-0.73695	-0.73695	-0.73695	-0.73695	-0.73695	-0.73695	-0.73695	-0.73695	-0.73695	-0.73695	-0.73695	-0.73695	-0.73695	-0.73695	-0.73695	-0.73695	-0.73695	-0.73695
-1.94019	-1.94019	-1.94019	-1.94019	-1.94019	-1.94019	-1.94019	-1.94019	8.08678	-1.94019	-1.94019	-1.94019	-1.94019	-1.94019	-1.94019	-1.94019	-1.94019	-1.94019	8.08678	-1.94019	8.08678	-1.94019	8.08678	-1.94019	-1.94019	-1.94019	-1.94019	-1.94019	-1.94019	-1.94019	-1.94019	-1.94019	-1.94019	-1.94019	-1.94019	-1.94019	-1.94019	-1.94019	-1.94019	-1.94019	-1.94019	-1.94019	-1.94019	-1.94019	-1.94019	-1.94019	-1.94019	-1.94019	-1.94019	-1.94019
-0.73695	-0.73695	-0.73695	-0.73695	-0.73695	-0.73695	-0.73695	-0.73695	-0.73695	-0.73695	-0.73695	-0.73695	-0.73695	-0.73695	-0.73695	-0.73695	-0.73695	-0.73695	-0.73695	-0.73695	-0.73695	-0.73695	-0.73695	-0.73695	-0.73695	-0.73695	-0.73695	-0.73695	9.29002	-0.73695	-0.73695	-0.73695	-0.73695	-0.73695	-0.73695	-0.73695	-0.73695	-0.73695	-0.73695	-0.73695	-0.73695	-0.73695	-0.73695	-0.73695	-0.73695	-0.73695	-0.73695	-0.73695	-0.73695	-0.73695
-0.335871	-0.335871	-0.335871	-0.335871	-0.335871	-0.335871	-0.335871	-0.335871	-0.335871	-0.335871	-0.335871	-0.335871	-0.335871	-0.335871	-0.335871	-0.335871	-0.335871	-0.335871	-0.335871	-0.335871	-0.335871	-0.335871	-0.335871	-0.335871	-0.335871	-0.335871	-0.335871	-0.335871	-0.335871	-0.335871	-0.335871	-0.335871	-0.335871	-0.335871	-0.335871	-0.335871	-0.335871	-0.335871	-0.335871	-0.335871	-0.335871	-0.335871	-0.335871	-0.335871	-0.335871	-0.335871	-0.335871	-0.335871	9.6911	-0.335871
-0.73695	-0.73695	-0.73695	-0.73695	-0.73695	-0.73695	-0.73695	-0.73695	-0.73695	-0.73695	-0.73695	-0.73695	-0.73695	-0.73695	-0.73695	-0.73695	-0.73695	-0.73695	-0.73695	-0.73695	-0.73695	-0.73695	-0.73695	-0.73695	9.29002	-0.73695	-0.73695	-0.73695	-0.73695	-0.73695	-0.73695	-0.73695	-0.73695	9.29002	-0.73695	-0.73695	-0.73695	-0.73695	-0.73695	-0.73695	-0.73695	-0.73695	-0.73695	-0.73695	-0.73695	-0.73695	-0.73695	-0.73695	-0.73695	-0.73695
-0.335871	-0.335871	-0.335871	-0.335871	-0.335871	-0.335871	-0.335871	-0.335871	-0.335871	-0.335871	-0.335871	-0.335871	-0.335871	-0.335871	-0.335871	-0.335871	-0.335871	-0.335871	-0.335871	-0.335871	-0.335871	-0.335871	-0.335871	-0.335871	-0.335871	-0.335871	-0.335871	-0.335871	-0.335871	-0.335871	-0.335871	-0.335871	-0.335871	-0.335871	-0.335871	-0.335871	-0.335871	-0.335871	-0.335871	-0.335871	-0.335871	-0.335871	-0.335871	-0.335871	-0.335871	-0.335871	-0.335871	9.6911	-0.335871	-0.335871
-0.335871	-0.335871	-0.335871	-0.335871	9.6911	-0.335871	-0.335871	-0.335871	-0.335871	-0.335871	-0.335871	-0.335871	-0.335871	-0.335871	-0.335871	-0.335871	-0.335871	-0.335871	-0.335871	-0.335871	-0.335871	-0.335871	-0.335871	-0.335871	-0.335871	-0.335871	-0.335871	-0.335871	-0.335871	-0.335871	-0.335871	-0.335871	-0.335871	-0.335871	-0.335871	-0.335871	-0.335871	-0.335871	-0.335871	-0.335871	-0.335871	-0.335871	9.6911	-0.335871	-0.335871	-0.335871	-0.335871	-0.335871	-0.335871	-0.335871
-1.13803	-1.13803	-1.13803	8.88894	-1.13803	-1.13803	-1.13803	-1.13803	-1.13803	-1.13803	-1.13803	-1.13803	-1.13803	-1.13803	-1.13803	-1.13803	-1.13803	-1.13803	-1.13803	-1.13803	-1.13803	-1.13803	-1.13803	8.88894	-1.13803	-1.13803	8.88894	-1.13803	-1.13803	-1.13803	-1.13803	-1.13803	-1.13803	-1.13803	-1.13803	-1.13803	-1.13803	-1.13803	-1.13803	-1.13803	-1.13803	-1.13803	-1.13803	-1.13803	-1.13803	-1.13803	-1.13803	-1.13803	-1.13803	-1.13803
-0.335871	-0.335871	-0.335871	-0.335871	9.6911	-0.335871	-0.335871	-0.335871	-0.335871	-0.335871	-0.335871	-0.335871	-0.335871	-0.335871	-0.335871	-0.335871	-0.335871	-0.335871	-0.335871	-0.335871	-0.335871	-0.335871	-0.335871	-0.335871	-0.335871	-0.335871	-0.335871	-0.335871	-0.335871	-0.335871	-0.335871	9.6911	-0.335871	-0.335871	-0.335871	-0.335871	-0.335871	-0.335871	9.6911	-0.335871	9.6911	-0.335871	-0.335871	-0.335871	-0.335871	-0.335871	-0.335871	-0.335871	-0.335871	-0.335871
-0.73695	-0.73695	9.29002	-0.73695	9.29002	-0.73695	-0.73695	-0.73695	-0.73695	-0.73695	-0.73695	-0.73695	-0.73695	-0.73695	-0.73695	-0.73695	-0.73695	-0.73695	-0.73695	-0.73695	9.29002	-0.73695	-0.73695	-0.73695	-0.73695	-0.73695	-0.73695	-0.73695	-0.73695	-0.73695	-0.73695	-0.73695	-0.73695	-0.73695	-0.73695	-0.73695	-0.73695	-0.73695	-0.73695	-0.73695	-0.73695	-0.73695	-0.73695	-0.73695	9.29002	-0.73695	9.29002	-0.73695	-0.73695	-0.73695
-0.73695	-0.73695	-0.73695	-0.73695	-0.73695	-0.73695	-0.73695	-0.73695	-0.73695	-0.73695	-0.73695	-0.73695	-0.73695	-0.73695	-0.73695	-0.73695	-0.73695	-0.73695	-0.73695	-0.73695	-0.73695	-0.73695	-0.73695	-0.73695	-0.73695	9.29002	-0.73695	-0.73695	-0.73695	-0.73695	-0.73695	-0.73695	-0.73695	-0.73695	-0.73695	-0.73695	-0.73695	-0.73695	-0.73695	-0.73695	-0.73695	-0.73695	-0.73695	-0.73695	9.29002	9.29002	-0.73695	-0.73695	-0.73695	-0.73695
-0.335871	-0.335871	-0.335871	-0.335871	-0.335871	-0.335871	-0.335871	-0.335871	-0.335871	-0.335871	-0.335871	-0.335871	-0.335871	-0.335871	-0.335871	-0.335871	-0.335871	-0.335871	-0.335871	-0.335871	-0.335871	-0.335871	-0.335871	-0.335871	-0.335871	-0.335871	-0.335871	-0.335871	-0.335871	-0.335871	-0.335871	9.6911	-0.335871	-0.335871	-0.335871	-0.335871	-0.335871	-0.335871	-0.335871	-0.335871	-0.335871	-0.335871	-0.335871	9.6911	-0.335871	-0.335871	-0.335871	-0.335871	-0.335871	-0.335871
-0.73695	-0.73695	-0.73695	-0.73695	-0.73695	-0.73695	-0.73695	-0.73695	-0.73695	-0.73695	-0.73695	9.29002	-0.73695	-0.73695	-0.73695	-0.73695	-0.73695	-0.73695	-0.73695	-0.73695	-0.73695	-0.73695	-0.73695	-0.73695	-0.73695	-0.73695	-0.73695	-0.73695	-0.73695	-0.73695	-0.73695	-0.73695	-0.73695	-0.73695	-0.73695	-0.73695	-0.73695	-0.73695	-0.73695	9.29002	-0.73695	-0.73695	-0.73695	-0.73695	-0.73695	-0.73695	-0.73695	-0.73695	-0.73695	-0.73695
-0.73695	-0.73695	-0.73695	-0.73695	-0.73695	-0.73695	-0.73695	-0.73695	-0.73695	-0.73695	-0.73695	-0.73695	-0.73695	-0.73695	-0.73695	9.29002	-0.73695	-0.73695	-0.73695	-0.73695	-0.73695	-0.73695	-0.73695	-0.73695	-0.73695	-0.73695	-0.73695	-0.73695	-0.73695	-0.73695	-0.73695	-0.73695	-0.73695	-0.73695	-0.73695	-0.73695	-0.73695	-0.73695	-0.73695	-0.73695	-0.73695	-0.73695	-0.73695	-0.73695	-0.73695	-0.73695	-0.73695	-0.73695	-0.73695	-0.73695
-0.73695	-0.73695	-0.73695	-0.73695	-0.73695	-0.73695	-0.73695	-0.73695	-0.73695	9.29002	-0.73695	-0.73695	-0.73695	-0.73695	-0.73695	-0.73695	-0.73695	-0.73695	-0.73695	-0.73695	-0.73695	-0.73695	-0.73695	-0.73695	-0.73695	-0.73695	-0.73695	-0.73695	-0.73695	-0.73695	9.29002	-0.73695	-0.73695	-0.73695	-0.73695	-0.73695	-0.73695	-0.73695	-0.73695	-0.73695	-0.73695	-0.73695	-0.73695	-0.73695	-0.73695	-0.73695	-0.73695	-0.73695	9.29002	-0.73695
-0.73695	-0.73695	-0.73695	-0.73695	-0.73695	-0.73695	9.29002	-0.73695	-0.73695	-0.73695	-0.73695	-0.73695	-0.73695	-0.73695	-0.73695	-0.73695	-0.73695	-0.73695	-0.73695	-0.73695	-0.73695	-0.73695	-0.73695	-0.73695	-0.73695	-0.73695	-0.73695	-0.73695	-0.73695	-0.73695	-0.73695	-0.73695	-0.73695	-0.73695	-0.73695	-0.73695	-0.73695	-0.73695	-0.73695	-0.73695	-0.73695	-0.73695	-0.73695	-0.73695	-0.73695	-0.73695	-0.73695	-0.73695	-0.73695	-0.73695
-0.335871	-0.335871	-0.335871	-0.335871	-0.335871	-0.335871	-0.335871	-0.335871	-0.335871	-0.335871	-0.335871	-0.335871	-0.335871	-0.335871	-0.335871	-0.335871	-0.335871	-0.335871	-0.335871	-0.335871	-0.335871	-0.335871	-0.335871	-0.335871	-0.335871	-0.335871	-0.335871	-0.335871	-0.335871	-0.335871	-0.335871	-0.335871	-0.335871	-0.335871	-0.335871	-0.335871	-0.335871	-0.335871	-0.335871	-0.335871	-0.335871	-0.335871	-0.335871	-0.335871	-0.335871	-0.335871	-0.335871	-0.335871	-0.335871	-0.335871
-0.73695	-0.73695	-0.73695	-0.73695	-0.73695	-0.73695	-0.73695	9.29002	-0.73695	-0.73695	-0.73695	-0.73695	-0.73695	-0.73695	-0.73695	-0.73695	-0.73695	-0.73695	-0.73695	-0.73695	-0.73695	-0.73695	-0.73695	-0.73695	-0.73695	-0.73695	-0.73695	-0.73695	-0.73695	-0.73695	-0.73695	-0.73695	-0.73695	-0.73695	9.29002	-0.73695	-0.73695	-0.73695	-0.73695	-0.73695	-0.73695	-0.73695	-0.73695	-0.73695	-0.73695	-0.73695	-0.73695	-0.73695	-0.73695	-0.73695
-0.335871	-0.335871	-0.335871	-0.335871	-0.335871	-0.335871	-0.335871	-0.335871	-0.335871	-0.335871	-0.335871	-0.335871	-0.335871	-0.335871	-0.335871	-0.335871	-0.335871	-0.335871	-0.335871	-0.335871	-0.335871	-0.335871	-0.335871	-0.335871	-0.335871	-0.335871	-0.335871	-0.335871	-0.335871	-0.335871	-0.335871	-0.335871	-0.335871	-0.335871	-0.335871	-0.335871	-0.335871	-0.335871	-0.335871	-0.335871	-0.335871	-0.335871	-0.335871	-0.335871	-0.335871	-0.335871	9.6911	-0.335871	-0.335871	-0.335871
9.6911	-0.335871	-0.335871	-0.335871	9.6911	-0.335871	-0.335871	-0.335871	-0.335871	-0.335871	-0.335871	-0.335871	-0.335871	-0.335871	-0.335871	-0.335871	-0.335871	-0.335871	-0.335871	-0.335871	-0.335871	-0.335871	-0.335871	-0.335871	-0.335871	-0.335871	-0.335871	-0.335871	-0.335871	-0.335871	9.6911	-0.335871	-0.335871	-0.335871	-0.335871	-0.335871	-0.335871	-0.335871	-0.335871	-0.335871	-0.335871	-0.335871	-0.335871	-0.335871	-0.335871	-0.335871	-0.335871	-0.335871	-0.335871	-0.335871
9.6911	-0.335871	-0.335871	-0.335871	-0.335871	-0.335871	-0.335871	-0.335871	-0.335871	-0.335871	-0.335871	-0.335871	-0.335871	-0.335871	-0.335871	-0.335871	-0.335871	-0.335871	-0.335871	-0.335871	-0.335871	-0.335871	-0.335871	-0.335871	-0.335871	-0.335871	-0.335871	-0.335871	-0.335871	-0.335871	-0.335871	-0.335871	-0.335871	-0.335871	-0.335871	-0.335871	-0.335871	-0.335871	-0.335871	-0.335871	-0.335871	-0.335871	-0.335871	-0.335871	-0.335871	-0.335871	-0.335871	-0.335871	-0.335871	-0.335871
-0.335871	-0.335871	-0.335871	-0.335871	-0.335871	-0.335871	-0.335871	-0.335871	-0.335871	-0.335871	-0.335871	-0.335871	-0.335871	-0.335871	-0.335871	-0.335871	-0.335871	-0.335871	-0.335871	-0.335871	-0.335871	-0.335871	-0.335871	-0.335871	-0.335871	-0.335871	-0.335871	-0.335871	-0.335871	-0.335871	-0.335871	-0.335871	-0.335871	-0.335871	9.6911	-0.335871	-0.335871	-0.335871	-0.335871	-0.335871	-0.335871	-0.335871	-0.335871	-0.335871	-0.335871	-0.335871	-0.335871	-0.335871	9.6911	-0.335871
-0.240968	-0.240968	-0.240968	-0.240968	-0.240968	-0.240968	-0.240968	-0.240968	-0.240968	-0.240968	-0.240968	-0.240968	-0.240968	-0.240968	-0.240968	-0.240968	-0.240968	-0.240968	-0.240968	-0.240968	-0.240968	-0.240968	-0.240968	-0.240968	-0.240968	-0.240968	-0.240968	-0.240968	-0.240968	-0.240968	-0.240968	8.59024	-0.240968	-0.240968	-0.240968	-0.240968	-0.240968	-0.240968	-0.240968	-0.240968	-0.240968	-0.240968	-0.240968	-0.240968	-0.240968	-0.240968	-0.240968	-0.240968	-0.240968	-0.240968
-0.947465	-0.947465	-0.947465	7.88374	-0.947465	-0.947465	-0.947465	-0.947465	-0.947465	-0.947465	-0.947465	-0.947465	-0.947465	7.88374	-0.947465	-0.947465	-0.947465	-0.947465	-0.947465	-0.947465	-0.947465	-0.947465	-0.947465	-0.947465	7.88374	-0.947465	-0.947465	-0.947465	-0.947465	-0.947465	-0.947465	-0.947465	-0.947465	-0.947465	-0.947465	-0.947465	-0.947465	-0.947465	-0.947465	-0.947465	-0.947465	-0.947465	-0.947465	-0.947465	-0.947465	-0.947465	-0.947465	-0.947465	-0.947465	-0.947465
-1.30071	-1.30071	-1.30071	-1.30071	-1.30071	-1.30071	-1.30071	-1.30071	-1.30071	-1.30071	-1.30071	-1.30071	-1.30071	7.53049	-1.30071	-1.30071	-1.30071	-1.30071	-1.30071	-1.30071	-1.30071	-1.30071	-1.30071	-1.30071	-1.30071	-1.30071	7.53049	-1.30071	7.53049	-1.30071	-1.30071	-1.30071	-1.30071	-1.30071	-1.30071	-1.30071	-1.30071	-1.30071	7.53049	7.53049	-1.30071	-1.30071	-1.30071	-1.30071	-1.30071	-1.30071	-1.30071	-1.30071	-1.30071	-1.30071
-0.947465	-0.947465	-0.947465	-0.947465	-0.947465	-0.947465	-0.947465	-0.947465	-0.947465	7.88374	-0.947465	-0.947465	-0.947465	-0.947465	-0.947465	-0.947465	-0.947465	-0.947465	-0.947465	-0.947465	-0.947465	-0.947465	-0.947465	-0.947465	-0.947465	7.88374	-0.947465	-0.947465	-0.947465	-0.947465	-0.947465	-0.947465	-0.947465	-0.947465	-0.947465	-0.947465	7.88374	-0.947465	-0.947465	-0.947465	-0.947465	-0.947465	-0.947465	-0.947465	-0.947465	-0.947465	-0.947465	-0.947465	-0.947465	-0.947465
-0.947465	-0.947465	-0.947465	-0.947465	-0.947465	-0.947465	-0.947465	-0.947465	-0.947465	-0.947465	-0.947465	-0.947465	-0.947465	-0.947465	7.88374	-0.947465	-0.947465	-0.947465	-0.947465	-0.947465	-0.947465	7.88374	-0.947465	-0.947465	-0.947465	-0.947465	-0.947465	-0.947465	-0.947465	-0.947465	-0.947465	-0.947465	7.88374	-0.947465	-0.947465	-0.947465	-0.947465	-0.947465	-0.947465	-0.947465	-0.947465	-0.947465	7.88374	-0.947465	-0.947465	7.88374	-0.947465	-0.947465	-0.947465	-0.947465
-0.947465	-0.947465	-0.947465	-0.947465	-0.947465	7.88374	-0.947465	-0.947465	-0.947465	-0.947465	-0.947465	-0.947465	-0.947465	-0.947465	-0.947465	-0.947465	7.88374	-0.947465	-0.947465	-0.947465	-0.947465	-0.947465	-0.947465	-0.947465	-0.947465	-0.947465	-0.947465	-0.947465	-0.947465	-0.947465	-0.947465	-0.947465	-0.947465	-0.947465	7.88374	-0.947465	-0.947465	-0.947465	-0.947465	-0.947465	-0.947465	-0.947465	-0.947465	-0.947465	-0.947465	-0.947465	-0.947465	-0.947465	-0.947465	-0.947465
-0.240968	-0.240968	-0.240968	-0.240968	-0.240968	-0.240968	-0.240968	-0.240968	-0.240968	-0.240968	-0.240968	-0.240968	-0.240968	-0.240968	-0.240968	-0.240968	-0.240968	-0.240968	-0.240968	-0.240968	-0.240968	-0.240968	-0.240968	-0.240968	-0.240968	-0.240968	-0.240968	-0.240968	-0.240968	-0.240968	-0.240968	-0.240968	-0.240968	-0.240968	-0.240968	-0.240968	-0.240968	-0.240968	-0.240968	-0.240968	-0.240968	-0.240968	-0.240968	8.59024	-0.240968	-0.240968	-0.240968	-0.240968	-0.240968	-0.240968
-0.240968	-0.240968	-0.240968	-0.240968	-0.240968	-0.240968	-0.240968	-0.240968	-0.240968	-0.240968	-0.240968	-0.240968	-0.240968	-0.240968	-0.240968	-0.240968	-0.240968	-0.240968	-0.240968	-0.240968	-0.240968	-0.240968	-0.240968	-0.240968	-0.240968	-0.240968	-0.240968	-0.240968	-0.240968	-0.240968	8.59024	-0.240968	-0.240968	-0.240968	-0.240968	-0.240968	-0.240968	-0.240968	-0.240968	-0.240968	-0.240968	-0.240968	-0.240968	-0.240968	-0.240968	-0.240968	-0.240968	-0.240968	-0.240968	-0.240968
-1.30071	-1.30071	-1.30071	-1.30071	-1.30071	-1.30071	-1.30071	-1.30071	-1.30071	-1.30071	-1.30071	-1.30071	-1.30071	-1.30071	-1.30071	7.53049	-1.30071	-1.30071	-1.30071	-1.30071	7.53049	7.53049	-1.30071	-1.30071	-1.30071	-1.30071	-1.30071	-1.30071	-1.30071	-1.30071	-1.30071	7.53049	-1.30071	-1.30071	-1.30071	-1.30071	-1.30071	-1.30071	-1.30071	-1.30071	-1.30071	-1.30071	-1.30071	-1.30071	-1.30071	-1.30071	-1.30071	-1.30071	-1.30071	-1.30071
-0.594217	-0.594217	-0.594217	-0.594217	-0.594217	-0.594217	-0.594217	-0.594217	-0.594217	-0.594217	-0.594217	-0.594217	-0.594217	-0.594217	-0.594217	-0.594217	-0.594217	-0.594217	-0.594217	-0.594217	-0.594217	-0.594217	-0.594217	8.23699	-0.594217	-0.594217	-0.594217	-0.594217	-0.594217	-0.594217	-0.594217	-0.594217	-0.594217	-0.594217	-0.594217	-0.594217	-0.594217	-0.594217	-0.594217	-0.594217	-0.594217	-0.594217	-0.594217	-0.594217	-0.594217	-0.594217	-0.594217	-0.594217	-0.594217	-0.594217
-1.30071	-1.30071	16.3617	-1.30071	-1.30071	-1.30071	-1.30071	-1.30071	-1.30071	-1.30071	-1.30071	-1.30071	-1.30071	7.53049	-1.30071	-1.30071	-1.30071	-1.30071	-1.30071	-1.30071	-1.30071	-1.30071	-1.30071	7.53049	-1.30071	7.53049	-1.30071	-1.30071	-1.30071	-1.30071	7.53049	-1.30071	-1.30071	-1.30071	-1.30071	-1.30071	-1.30071	-1.30071	-1.30071	-1.30071	-1.30071	-1.30071	-1.30071	-1.30071	-1.30071	-1.30071	-1.30071	-1.30071	-1.30071	-1.30071
-0.594217	-0.594217	-0.594217	-0.594217	-0.594217	-0.594217	-0.594217	-0.594217	-0.594217	-0.594217	-0.594217	-0.594217	-0.594217	-0.594217	-0.594217	8.23699	-0.594217	-0.594217	-0.594217	-0.594217	-0.594217	-0.594217	-0.594217	-0.594217	-0.594217	-0.594217	-0.594217	-0.594217	-0.594217	-0.594217	-0.594217	-0.594217	-0.594217	-0.594217	-0.594217	-0.594217	-0.594217	8.23699	-0.594217	-0.594217	-0.594217	-0.594217	-0.594217	-0.594217	-0.594217	-0.594217	-0.594217	-0.594217	-0.594217	-0.594217
-0.594217	-0.594217	-0.594217	-0.594217	-0.594217	-0.594217	-0.594217	-0.594217	-0.594217	-0.594217	-0.594217	-0.594217	-0.594217	-0.594217	-0.594217	-0.594217	-0.594217	-0.594217	-0.594217	8.23699	-0.594217	-0.594217	-0.594217	-0.594217	-0.594217	-0.594217	-0.594217	-0.594217	-0.594217	-0.594217	-0.594217	-0.594217	-0.594217	-0.594217	-0.594217	-0.594217	-0.594217	-0.594217	-0.594217	-0.594217	-0.594217	-0.594217	8.23699	-0.594217	-0.594217	-0.594217	-0.594217	-0.594217	-0.594217	-0.594217
-0.947465	-0.947465	-0.947465	-0.947465	-0.947465	-0.947465	7.88374	-0.947465	-0.947465	-0.947465	-0.947465	-0.947465	-0.947465	-0.947465	-0.947465	-0.947465	-0.947465	7.88374	-0.947465	-0.947465	-0.947465	-0.947465	-0.947465	-0.947465	-0.947465	-0.947465	-0.947465	-0.947465	-0.947465	-0.947465	-0.947465	-0.947465	-0.947465	-0.947465	-0.947465	-0.947465	-0.947465	-0.947465	-0.947465	-0.947465	-0.947465	-0.947465	-0.947465	-0.947465	-0.947465	-0.947465	-0.947465	-0.947465	7.88374	-0.947465
-0.947465	-0.947465	-0.947465	-0.947465	-0.947465	-0.947465	-0.947465	-0.947465	-0.947465	-0.947465	-0.947465	-0.947465	-0.947465	-0.947465	7.88374	-0.947465	-0.947465	-0.947465	-0.947465	-0.947465	-0.947465	7.88374	-0.947465	-0.947465	-0.947465	-0.947465	-0.947465	-0.947465	-0.947465	-0.947465	-0.947465	7.88374	-0.947465	-0.947465	-0.947465	-0.947465	-0.947465	-0.947465	-0.947465	-0.947465	-0.947465	-0.947465	-0.947465	-0.947465	-0.947465	-0.947465	-0.947465	-0.947465	-0.947465	-0.947465
-1.65396	-1.65396	7.17724	-1.65396	-1.65396	-1.65396	-1.65396	7.17724	7.17724	-1.65396	-1.65396	-1.65396	-1.65396	-1.65396	-1.65396	-1.65396	7.17724	-1.65396	-1.65396	-1.65396	-1.65396	-1.65396	-1.65396	7.17724	-1.65396	-1.65396	-1.65396	-1.65396	-1.65396	-1.65396	-1.65396	-1.65396	-1.65396	-1.65396	-1.65396	-1.65396	-1.65396	-1.65396	-1.65396	-1.65396	-1.65396	-1.65396	-1.65396	-1.65396	-1.65396	-1.65396	-1.65396	7.17724	-1.65396	-1.65396
-0.594217	-0.594217	-0.594217	-0.594217	-0.594217	-0.594217	-0.594217	-0.594217	-0.594217	-0.594217	-0.594217	-0.594217	-0.594217	-0.594217	-0.594217	-0.594217	-0.594217	8.23699	-0.594217	-0.594217	-0.594217	-0.594217	-0.594217	-0.594217	-0.594217	-0.594217	-0.594217	-0.594217	-0.594217	-0.594217	-0.594217	-0.594217	-0.594217	-0.594217	-0.594217	-0.594217	-0.594217	-0.594217	-0.594217	8.23699	-0.594217	-0.594217	-0.594217	8.23699	-0.594217	-0.594217	-0.594217	-0.594217	-0.594217	-0.594217
-1.30071	-1.30071	-1.30071	-1.30071	-1.30071	-1.30071	-1.30071	-1.30071	-1.30071	-1.30071	-1.30071	-1.30071	7.53049	-1.30071	-1.30071	-1.30071	-1.30071	-1.30071	-1.30071	-1.30071	-1.30071	-1.30071	7.53049	-1.30071	-1.30071	-1.30071	-1.30071	-1.30071	-1.30071	7.53049	-1.30071	-1.30071	-1.30071	-1.30071	-1.30071	-1.30071	-1.30071	-1.30071	-1.30071	-1.30071	7.53049	-1.30071	-1.30071	-1.30071	-1.30071	-1.30071	-1.30071	-1.30071	-1.30071	-1.30071
-0.594217	-0.594217	-0.594217	-0.594217	-0.594217	8.23699	-0.594217	-0.594217	-0.594217	-0.594217	-0.594217	-0.594217	-0.594217	-0.594217	-0.594217	-0.594217	-0.594217	-0.594217	-0.594217	-0.594217	-0.594217	-0.594217	-0.594217	-0.594217	-0.594217	-0.594217	-0.594217	-0.594217	-0.594217	-0.594217	-0.594217	-0.594217	-0.594217	-0.594217	-0.594217	-0.594217	-0.594217	-0.594217	-0.594217	-0.594217	-0.594217	-0.594217	-0.594217	-0.594217	-0.594217	-0.594217	-0.594217	-0.594217	-0.594217	-0.594217
7.88374	-0.947465	-0.947465	-0.947465	7.88374	-0.947465	-0.947465	-0.947465	-0.947465	-0.947465	-0.947465	-0.947465	7.88374	-0.947465	-0.947465	-0.947465	-0.947465	-0.947465	-0.947465	-0.947465	-0.947465	-0.947465	-0.947465	-0.947465	-0.947465	7.88374	-0.947465	-0.947465	-0.947465	-0.947465	-0.947465	-0.947465	-0.947465	-0.947465	-0.947465	-0.947465	-0.947465	-0.947465	-0.947465	-0.947465	-0.947465	-0.947465	-0.947465	-0.947465	-0.947465	-0.947465	-0.947465	-0.947465	-0.947465	-0.947465
-0.947465	-0.947465	-0.947465	-0.947465	-0.947465	-0.947465	-0.947465	7.88374	-0.947465	-0.947465	-0.947465	-0.947465	-0.947465	-0.947465	-0.947465	7.88374	-0.947465	-0.947465	-0.947465	-0.947465	-0.947465	-0.947465	-0.947465	-0.947465	-0.947465	-0.947465	-0.947465	-0.947465	-0.947465	-0.947465	-0.947465	-0.947465	-0.947465	-0.947465	-0.947465	-0.947465	-0.947465	-0.947465	-0.947465	-0.947465	-0.947465	7.88374	-0.947465	-0.947465	-0.947465	-0.947465	-0.947465	-0.947465	-0.947465	-0.947465
-2.00721	6.824	-2.00721	-2.00721	-2.00721	-2.00721	-2.00721	-2.00721	6.824	15.6552	-2.00721	-2.00721	-2.00721	-2.00721	6.824	6.824	-2.00721	-2.00721	-2.00721	-2.00721	-2.00721	-2.00721	-2.00721	-2.00721	-2.00721	-2.00721	-2.00721	-2.00721	-2.00721	-2.00721	-2.00721	-2.00721	-2.00721	-2.00721	-2.00721	-2.00721	-2.00721	-2.00721	-2.00721	-2.00721	-2.00721	-2.00721	-2.00721	-2.00721	-2.00721	-2.00721	-2.00721	-2.00721	-2.00721	-2.00721
7.53049	-1.30071	-1.30071	-1.30071	-1.30071	-1.30071	-1.30071	-1.30071	-1.30071	-1.30071	-1.30071	-1.30071	-1.30071	-1.30071	-1.30071	-1.30071	-1.30071	-1.30071	-1.30071	-1.30071	-1.30071	-1.30071	-1.30071	-1.30071	7.53049	7.53049	-1.30071	-1.30071	7.53049	-1.30071	-1.30071	-1.30071	-1.30071	-1.30071	-1.30071	-1.30071	-1.30071	-1.30071	-1.30071	-1.30071	-1.30071	-1.30071	-1.30071	-1.30071	-1.30071	-1.30071	-1.30071	-1.30071	-1.30071	-1.30071
-1.30071	-1.30071	-1.30071	-1.30071	-1.30071	-1.30071	-1.30071	-1.30071	-1.30071	-1.30071	-1.30071	-1.30071	-1.30071	-1.30071	-1.30071	-1.30071	-1.30071	-1.30071	-1.30071	-1.30071	-1.30071	-1.30071	-1.30071	-1.30071	7.53049	7.53049	-1.30071	7.53049	-1.30071	-1.30071	-1.30071	-1.30071	-1.30071	7.53049	-1.30071	-1.30071	-1.30071	7.53049	-1.30071	-1.30071	-1.30071	-1.30071	-1.30071	-1.30071	-1.30071	-1.30071	-1.30071	-1.30071	-1.30071	-1.30071
8.23699	-0.594217	-0.594217	8.23699	-0.594217	-0.594217	-0.594217	-0.594217	-0.594217	-0.594217	-0.594217	-0.594217	-0.594217	-0.594217	-0.594217	-0.594217	8.23699	-0.594217	-0.594217	-0.594217	-0.594217	-0.594217	-0.594217	-0.594217	-0.594217	-0.594217	-0.594217	-0.594217	-0.594217	-0.594217	-0.594217	-0.594217	-0.594217	-0.594217	-0.594217	-0.594217	-0.594217	-0.594217	-0.594217	8.23699	-0.594217	-0.594217	-0.594217	-0.594217	-0.594217	-0.594217	-0.594217	-0.594217	-0.594217	-0.594217
-0.594217	-0.594217	-0.594217	-0.594217	-0.594217	-0.594217	-0.594217	-0.594217	-0.594217	-0.594217	-0.594217	-0.594217	-0.594217	-0.594217	-0.594217	-0.594217	-0.594217	-0.594217	-0.594217	-0.594217	-0.594217	-0.594217	-0.594217	-0.594217	8.23699	-0.594217	-0.594217	-0.594217	-0.594217	-0.594217	-0.594217	8.23699	-0.594217	-0.594217	-0.594217	-0.594217	-0.594217	-0.594217	-0.594217	-0.594217	-0.594217	-0.594217	8.23699	-0.594217	-0.594217	-0.594217	-0.594217	-0.594217	-0.594217	-0.594217
-0.594217	-0.594217	-0.594217	-0.594217	-0.594217	-0.594217	-0.594217	-0.594217	-0.594217	-0.594217	-0.594217	-0.594217	-0.594217	-0.594217	-0.594217	-0.594217	-0.594217	-0.594217	-0.594217	-0.594217	-0.594217	-0.594217	8.23699	-0.594217	-0.594217	-0.594217	-0.594217	-0.594217	-0.594217	-0.594217	-0.594217	-0.594217	-0.594217	-0.594217	-0.594217	-0.594217	-0.594217	-0.594217	-0.594217	-0.594217	8.23699	-0.594217	-0.594217	-0.594217	-0.594217	-0.594217	-0.594217	-0.594217	-0.594217	-0.594217
-0.947465	-0.947465	-0.947465	-0.947465	-0.947465	-0.947465	-0.947465	-0.947465	-0.947465	-0.947465	-0.947465	-0.947465	7.88374	-0.947465	-0.947465	-0.947465	-0.947465	-0.947465	-0.947465	-0.947465	-0.947465	-0.947465	-0.947465	-0.947465	-0.947465	7.88374	-0.947465	-0.947465	-0.947465	-0.947465	-0.947465	7.88374	-0.947465	-0.947465	-0.947465	-0.947465	-0.947465	-0.947465	-0.947465	7.88374	-0.947465	-0.947465	-0.947465	-0.947465	-0.947465	-0.947465	-0.947465	-0.947465	-0.947465	-0.947465
[truncated: 20 more columns]

## Sheet: A2.Categ.Selective.all.delay3.h
-1.42304	-1.42304	-1.42304	-1.42304	-1.42304	-1.42304	-1.42304	-1.42304	-1.42304	-1.42304	-1.42304	-1.42304	-1.42304	6.96329	-1.42304	-1.42304	-1.42304	-1.42304	-1.42304	-1.42304	-1.42304	-1.42304	-1.42304	6.96329	6.96329	-1.42304	-1.42304	-1.42304	-1.42304	-1.42304	-1.42304	-1.42304	-1.42304	-1.42304	-1.42304	-1.42304	-1.42304	-1.42304	-1.42304	-1.42304	-1.42304	-1.42304	-1.42304	-1.42304	-1.42304	-1.42304	6.96329	-1.42304	-1.42304	-1.42304
-1.08759	-1.08759	-1.08759	-1.08759	-1.08759	-1.08759	-1.08759	-1.08759	-1.08759	-1.08759	-1.08759	-1.08759	-1.08759	7.29875	-1.08759	-1.08759	-1.08759	-1.08759	-1.08759	-1.08759	-1.08759	-1.08759	-1.08759	7.29875	-1.08759	-1.08759	-1.08759	-1.08759	-1.08759	-1.08759	-1.08759	-1.08759	-1.08759	-1.08759	-1.08759	-1.08759	-1.08759	7.29875	-1.08759	-1.08759	-1.08759	-1.08759	-1.08759	-1.08759	-1.08759	7.29875	-1.08759	-1.08759	-1.08759	-1.08759
-1.08759	-1.08759	-1.08759	-1.08759	-1.08759	-1.08759	-1.08759	7.29875	-1.08759	-1.08759	-1.08759	-1.08759	-1.08759	-1.08759	-1.08759	7.29875	-1.08759	-1.08759	-1.08759	-1.08759	-1.08759	-1.08759	-1.08759	-1.08759	-1.08759	-1.08759	-1.08759	-1.08759	-1.08759	-1.08759	-1.08759	-1.08759	-1.08759	-1.08759	-1.08759	-1.08759	7.29875	-1.08759	-1.08759	7.29875	-1.08759	-1.08759	-1.08759	-1.08759	-1.08759	-1.08759	-1.08759	-1.08759	7.29875	-1.08759
7.96965	-0.416684	-0.416684	-0.416684	-0.416684	-0.416684	-0.416684	-0.416684	-0.416684	-0.416684	-0.416684	-0.416684	-0.416684	-0.416684	-0.416684	-0.416684	-0.416684	-0.416684	-0.416684	-0.416684	-0.416684	-0.416684	-0.416684	-0.416684	-0.416684	-0.416684	-0.416684	-0.416684	-0.416684	-0.416684	-0.416684	-0.416684	-0.416684	-0.416684	-0.416684	-0.416684	-0.416684	7.96965	-0.416684	-0.416684	-0.416684	-0.416684	-0.416684	-0.416684	-0.416684	-0.416684	-0.416684	7.96965	-0.416684	-0.416684
-2.4294	-2.4294	5.95693	-2.4294	-2.4294	-2.4294	5.95693	-2.4294	-2.4294	-2.4294	-2.4294	-2.4294	-2.4294	-2.4294	-2.4294	-2.4294	5.95693	5.95693	-2.4294	-2.4294	5.95693	-2.4294	-2.4294	-2.4294	5.95693	-2.4294	-2.4294	-2.4294	5.95693	-2.4294	-2.4294	-2.4294	-2.4294	-2.4294	-2.4294	-2.4294	-2.4294	-2.4294	-2.4294	-2.4294	-2.4294	-2.4294	5.95693	5.95693	-2.4294	-2.4294	5.95693	-2.4294	5.95693	5.95693
6.96329	-1.42304	-1.42304	-1.42304	-1.42304	-1.42304	-1.42304	-1.42304	-1.42304	-1.42304	-1.42304	-1.42304	-1.42304	-1.42304	6.96329	6.96329	-1.42304	-1.42304	-1.42304	-1.42304	-1.42304	-1.42304	-1.42304	-1.42304	-1.42304	-1.42304	6.96329	-1.42304	-1.42304	-1.42304	-1.42304	-1.42304	-1.42304	-1.42304	-1.42304	-1.42304	-1.42304	6.96329	-1.42304	-1.42304	-1.42304	-1.42304	-1.42304	-1.42304	-1.42304	-1.42304	-1.42304	-1.42304	15.3496	-1.42304
-0.752137	-0.752137	-0.752137	-0.752137	-0.752137	-0.752137	-0.752137	-0.752137	-0.752137	-0.752137	-0.752137	-0.752137	-0.752137	-0.752137	-0.752137	-0.752137	-0.752137	-0.752137	-0.752137	-0.752137	-0.752137	-0.752137	-0.752137	-0.752137	-0.752137	-0.752137	7.6342	-0.752137	-0.752137	-0.752137	7.6342	-0.752137	-0.752137	-0.752137	-0.752137	7.6342	-0.752137	-0.752137	-0.752137	-0.752137	-0.752137	-0.752137	7.6342	7.6342	-0.752137	-0.752137	-0.752137	-0.752137	-0.752137	-0.752137
7.6342	-0.752137	-0.752137	-0.752137	-0.752137	-0.752137	-0.752137	-0.752137	-0.752137	-0.752137	-0.752137	-0.752137	-0.752137	-0.752137	-0.752137	-0.752137	-0.752137	-0.752137	-0.752137	-0.752137	-0.752137	-0.752137	7.6342	-0.752137	-0.752137	-0.752137	-0.752137	-0.752137	-0.752137	-0.752137	-0.752137	-0.752137	-0.752137	-0.752137	-0.752137	-0.752137	-0.752137	-0.752137	-0.752137	-0.752137	-0.752137	7.6342	-0.752137	7.6342	7.6342	7.6342	-0.752137	7.6342	-0.752137	7.6342
-0.752137	-0.752137	-0.752137	-0.752137	-0.752137	-0.752137	-0.752137	-0.752137	-0.752137	-0.752137	-0.752137	-0.752137	-0.752137	7.6342	-0.752137	-0.752137	-0.752137	-0.752137	-0.752137	-0.752137	-0.752137	-0.752137	-0.752137	-0.752137	-0.752137	-0.752137	-0.752137	-0.752137	-0.752137	-0.752137	7.6342	-0.752137	-0.752137	-0.752137	-0.752137	-0.752137	-0.752137	-0.752137	-0.752137	7.6342	7.6342	-0.752137	-0.752137	-0.752137	-0.752137	-0.752137	-0.752137	-0.752137	7.6342	-0.752137
-0.752137	-0.752137	-0.752137	-0.752137	-0.752137	-0.752137	-0.752137	-0.752137	-0.752137	-0.752137	-0.752137	-0.752137	-0.752137	-0.752137	-0.752137	-0.752137	-0.752137	-0.752137	-0.752137	-0.752137	-0.752137	-0.752137	-0.752137	-0.752137	-0.752137	7.6342	-0.752137	-0.752137	-0.752137	-0.752137	-0.752137	-0.752137	7.6342	-0.752137	-0.752137	-0.752137	-0.752137	16.0205	-0.752137	-0.752137	-0.752137	-0.752137	-0.752137	7.6342	-0.752137	-0.752137	-0.752137	-0.752137	-0.752137	-0.752137
6.29239	-2.09395	-2.09395	-2.09395	-2.09395	-2.09395	6.29239	-2.09395	6.29239	-2.09395	-2.09395	-2.09395	-2.09395	-2.09395	6.29239	6.29239	-2.09395	-2.09395	-2.09395	-2.09395	-2.09395	-2.09395	-2.09395	-2.09395	6.29239	-2.09395	-2.09395	-2.09395	-2.09395	-2.09395	-2.09395	-2.09395	-2.09395	-2.09395	-2.09395	6.29239	6.29239	6.29239	6.29239	-2.09395	-2.09395	-2.09395	-2.09395	-2.09395	-2.09395	-2.09395	-2.09395	14.6787	-2.09395	-2.09395
5.95693	-2.4294	-2.4294	-2.4294	-2.4294	-2.4294	5.95693	5.95693	14.3433	-2.4294	-2.4294	-2.4294	-2.4294	-2.4294	-2.4294	-2.4294	-2.4294	-2.4294	-2.4294	-2.4294	5.95693	-2.4294	-2.4294	-2.4294	-2.4294	-2.4294	-2.4294	5.95693	-2.4294	-2.4294	-2.4294	-2.4294	5.95693	-2.4294	-2.4294	-2.4294	14.3433	-2.4294	-2.4294	-2.4294	-2.4294	-2.4294	-2.4294	-2.4294	-2.4294	5.95693	-2.4294	14.3433	5.95693	5.95693
-0.416684	-0.416684	-0.416684	-0.416684	7.96965	-0.416684	-0.416684	-0.416684	-0.416684	-0.416684	-0.416684	-0.416684	-0.416684	-0.416684	-0.416684	-0.416684	-0.416684	-0.416684	-0.416684	-0.416684	-0.416684	-0.416684	-0.416684	-0.416684	-0.416684	-0.416684	-0.416684	-0.416684	-0.416684	-0.416684	-0.416684	-0.416684	-0.416684	-0.416684	-0.416684	-0.416684	-0.416684	-0.416684	7.96965	-0.416684	7.96965	-0.416684	-0.416684	-0.416684	-0.416684	-0.416684	-0.416684	-0.416684	-0.416684	7.96965
-2.09395	6.29239	-2.09395	-2.09395	-2.09395	-2.09395	6.29239	-2.09395	-2.09395	6.29239	-2.09395	-2.09395	-2.09395	-2.09395	-2.09395	6.29239	-2.09395	-2.09395	-2.09395	-2.09395	-2.09395	-2.09395	-2.09395	-2.09395	-2.09395	-2.09395	-2.09395	-2.09395	14.6787	-2.09395	-2.09395	-2.09395	-2.09395	-2.09395	-2.09395	6.29239	6.29239	6.29239	-2.09395	-2.09395	-2.09395	-2.09395	6.29239	-2.09395	-2.09395	-2.09395	-2.09395	6.29239	-2.09395	-2.09395
-0.73695	-0.73695	-0.73695	-0.73695	-0.73695	-0.73695	-0.73695	-0.73695	-0.73695	-0.73695	-0.73695	-0.73695	-0.73695	-0.73695	9.29002	-0.73695	-0.73695	-0.73695	-0.73695	-0.73695	-0.73695	-0.73695	-0.73695	-0.73695	-0.73695	-0.73695	-0.73695	-0.73695	-0.73695	-0.73695	-0.73695	-0.73695	-0.73695	-0.73695	-0.73695	-0.73695	-0.73695	-0.73695	-0.73695	-0.73695	-0.73695	-0.73695	-0.73695	-0.73695	-0.73695	-0.73695	9.29002	-0.73695	-0.73695	-0.73695
-1.13803	-1.13803	-1.13803	-1.13803	8.88894	-1.13803	-1.13803	-1.13803	-1.13803	-1.13803	8.88894	-1.13803	-1.13803	8.88894	-1.13803	-1.13803	-1.13803	-1.13803	-1.13803	-1.13803	-1.13803	-1.13803	-1.13803	-1.13803	-1.13803	-1.13803	-1.13803	-1.13803	-1.13803	-1.13803	-1.13803	-1.13803	-1.13803	-1.13803	-1.13803	-1.13803	-1.13803	-1.13803	-1.13803	-1.13803	-1.13803	-1.13803	-1.13803	-1.13803	-1.13803	-1.13803	-1.13803	-1.13803	-1.13803	8.88894
-1.13803	-1.13803	-1.13803	-1.13803	-1.13803	-1.13803	-1.13803	-1.13803	8.88894	-1.13803	-1.13803	-1.13803	-1.13803	-1.13803	-1.13803	-1.13803	-1.13803	-1.13803	8.88894	-1.13803	-1.13803	-1.13803	-1.13803	-1.13803	-1.13803	-1.13803	-1.13803	-1.13803	-1.13803	-1.13803	-1.13803	-1.13803	-1.13803	-1.13803	-1.13803	-1.13803	-1.13803	-1.13803	-1.13803	-1.13803	-1.13803	-1.13803	-1.13803	-1.13803	-1.13803	-1.13803	-1.13803	-1.13803	-1.13803	-1.13803
-0.335871	-0.335871	-0.335871	-0.335871	-0.335871	-0.335871	-0.335871	-0.335871	-0.335871	-0.335871	-0.335871	-0.335871	-0.335871	-0.335871	-0.335871	-0.335871	-0.335871	-0.335871	-0.335871	-0.335871	-0.335871	-0.335871	-0.335871	-0.335871	-0.335871	-0.335871	-0.335871	-0.335871	-0.335871	-0.335871	-0.335871	-0.335871	-0.335871	-0.335871	-0.335871	-0.335871	-0.335871	-0.335871	-0.335871	-0.335871	-0.335871	-0.335871	-0.335871	-0.335871	-0.335871	-0.335871	-0.335871	-0.335871	-0.335871	-0.335871
-0.73695	-0.73695	-0.73695	-0.73695	-0.73695	-0.73695	-0.73695	-0.73695	-0.73695	-0.73695	-0.73695	-0.73695	-0.73695	-0.73695	-0.73695	-0.73695	-0.73695	-0.73695	9.29002	-0.73695	-0.73695	-0.73695	-0.73695	-0.73695	-0.73695	-0.73695	-0.73695	-0.73695	-0.73695	-0.73695	-0.73695	9.29002	9.29002	-0.73695	-0.73695	-0.73695	-0.73695	-0.73695	-0.73695	-0.73695	-0.73695	-0.73695	9.29002	-0.73695	-0.73695	-0.73695	-0.73695	-0.73695	-0.73695	-0.73695
-0.73695	-0.73695	-0.73695	-0.73695	-0.73695	-0.73695	-0.73695	-0.73695	-0.73695	-0.73695	-0.73695	-0.73695	-0.73695	-0.73695	-0.73695	-0.73695	-0.73695	-0.73695	-0.73695	-0.73695	-0.73695	-0.73695	-0.73695	-0.73695	-0.73695	9.29002	-0.73695	-0.73695	-0.73695	-0.73695	-0.73695	-0.73695	-0.73695	-0.73695	-0.73695	-0.73695	-0.73695	-0.73695	-0.73695	-0.73695	-0.73695	-0.73695	-0.73695	-0.73695	9.29002	-0.73695	-0.73695	-0.73695	-0.73695	-0.73695
-0.73695	-0.73695	-0.73695	-0.73695	-0.73695	-0.73695	-0.73695	-0.73695	-0.73695	-0.73695	-0.73695	-0.73695	-0.73695	-0.73695	-0.73695	-0.73695	-0.73695	9.29002	-0.73695	-0.73695	-0.73695	-0.73695	-0.73695	-0.73695	-0.73695	-0.73695	-0.73695	-0.73695	-0.73695	-0.73695	-0.73695	-0.73695	-0.73695	-0.73695	-0.73695	-0.73695	-0.73695	-0.73695	-0.73695	-0.73695	-0.73695	-0.73695	-0.73695	-0.73695	-0.73695	-0.73695	-0.73695	-0.73695	-0.73695	-0.73695
-0.73695	-0.73695	-0.73695	-0.73695	-0.73695	-0.73695	-0.73695	-0.73695	-0.73695	-0.73695	-0.73695	-0.73695	-0.73695	-0.73695	-0.73695	-0.73695	-0.73695	-0.73695	-0.73695	-0.73695	9.29002	-0.73695	-0.73695	-0.73695	-0.73695	-0.73695	-0.73695	-0.73695	-0.73695	-0.73695	-0.73695	-0.73695	-0.73695	-0.73695	-0.73695	-0.73695	-0.73695	-0.73695	-0.73695	-0.73695	-0.73695	-0.73695	-0.73695	-0.73695	-0.73695	-0.73695	-0.73695	-0.73695	-0.73695	-0.73695
-0.335871	-0.335871	-0.335871	-0.335871	-0.335871	-0.335871	-0.335871	-0.335871	-0.335871	-0.335871	-0.335871	-0.335871	-0.335871	-0.335871	-0.335871	-0.335871	-0.335871	-0.335871	-0.335871	-0.335871	-0.335871	-0.335871	-0.335871	-0.335871	-0.335871	-0.335871	-0.335871	-0.335871	-0.335871	-0.335871	-0.335871	-0.335871	-0.335871	-0.335871	-0.335871	-0.335871	-0.335871	-0.335871	-0.335871	-0.335871	-0.335871	-0.335871	-0.335871	-0.335871	-0.335871	-0.335871	-0.335871	-0.335871	-0.335871	-0.335871
-0.73695	-0.73695	-0.73695	-0.73695	-0.73695	-0.73695	-0.73695	-0.73695	-0.73695	9.29002	-0.73695	-0.73695	-0.73695	-0.73695	-0.73695	-0.73695	-0.73695	-0.73695	-0.73695	-0.73695	-0.73695	-0.73695	-0.73695	-0.73695	-0.73695	-0.73695	-0.73695	-0.73695	-0.73695	-0.73695	-0.73695	-0.73695	-0.73695	-0.73695	-0.73695	-0.73695	-0.73695	-0.73695	-0.73695	-0.73695	-0.73695	-0.73695	-0.73695	-0.73695	-0.73695	-0.73695	-0.73695	-0.73695	-0.73695	-0.73695
-0.73695	-0.73695	-0.73695	-0.73695	-0.73695	-0.73695	-0.73695	-0.73695	-0.73695	-0.73695	-0.73695	-0.73695	9.29002	-0.73695	-0.73695	-0.73695	-0.73695	-0.73695	-0.73695	-0.73695	-0.73695	-0.73695	-0.73695	-0.73695	-0.73695	-0.73695	-0.73695	-0.73695	-0.73695	-0.73695	-0.73695	-0.73695	-0.73695	-0.73695	-0.73695	-0.73695	-0.73695	-0.73695	-0.73695	-0.73695	-0.73695	-0.73695	-0.73695	-0.73695	-0.73695	-0.73695	-0.73695	-0.73695	-0.73695	-0.73695
-0.73695	-0.73695	-0.73695	-0.73695	-0.73695	-0.73695	-0.73695	-0.73695	-0.73695	-0.73695	9.29002	-0.73695	-0.73695	-0.73695	-0.73695	-0.73695	-0.73695	-0.73695	-0.73695	-0.73695	-0.73695	-0.73695	-0.73695	-0.73695	-0.73695	-0.73695	-0.73695	-0.73695	-0.73695	-0.73695	-0.73695	-0.73695	-0.73695	-0.73695	-0.73695	-0.73695	9.29002	-0.73695	-0.73695	-0.73695	-0.73695	-0.73695	-0.73695	-0.73695	-0.73695	-0.73695	-0.73695	-0.73695	-0.73695	-0.73695
-1.13803	-1.13803	-1.13803	-1.13803	-1.13803	-1.13803	-1.13803	-1.13803	-1.13803	-1.13803	-1.13803	-1.13803	-1.13803	-1.13803	-1.13803	-1.13803	-1.13803	-1.13803	-1.13803	8.88894	-1.13803	-1.13803	-1.13803	-1.13803	8.88894	-1.13803	-1.13803	-1.13803	-1.13803	-1.13803	-1.13803	-1.13803	-1.13803	-1.13803	-1.13803	-1.13803	-1.13803	-1.13803	-1.13803	-1.13803	-1.13803	-1.13803	-1.13803	-1.13803	-1.13803	-1.13803	-1.13803	-1.13803	-1.13803	-1.13803
-0.335871	-0.335871	-0.335871	-0.335871	-0.335871	-0.335871	-0.335871	-0.335871	-0.335871	-0.335871	-0.335871	-0.335871	-0.335871	-0.335871	-0.335871	-0.335871	-0.335871	-0.335871	-0.335871	-0.335871	-0.335871	-0.335871	-0.335871	-0.335871	-0.335871	-0.335871	-0.335871	-0.335871	-0.335871	-0.335871	-0.335871	-0.335871	-0.335871	-0.335871	-0.335871	-0.335871	-0.335871	-0.335871	-0.335871	-0.335871	-0.335871	-0.335871	-0.335871	-0.335871	-0.335871	-0.335871	-0.335871	-0.335871	-0.335871	-0.335871
-0.594217	-0.594217	-0.594217	-0.594217	-0.594217	-0.594217	-0.594217	-0.594217	-0.594217	-0.594217	8.23699	-0.594217	-0.594217	-0.594217	-0.594217	-0.594217	-0.594217	-0.594217	-0.594217	-0.594217	-0.594217	-0.594217	-0.594217	-0.594217	-0.594217	-0.594217	-0.594217	-0.594217	-0.594217	-0.594217	-0.594217	-0.594217	-0.594217	-0.594217	-0.594217	-0.594217	-0.594217	-0.594217	-0.594217	-0.594217	-0.594217	-0.594217	-0.594217	-0.594217	-0.594217	-0.594217	-0.594217	-0.594217	-0.594217	-0.594217
-0.947465	-0.947465	-0.947465	-0.947465	-0.947465	7.88374	-0.947465	-0.947465	-0.947465	-0.947465	-0.947465	-0.947465	-0.947465	7.88374	-0.947465	-0.947465	-0.947465	-0.947465	-0.947465	-0.947465	-0.947465	-0.947465	-0.947465	-0.947465	-0.947465	-0.947465	-0.947465	-0.947465	-0.947465	-0.947465	-0.947465	-0.947465	-0.947465	7.88374	-0.947465	-0.947465	-0.947465	-0.947465	-0.947465	-0.947465	-0.947465	-0.947465	-0.947465	-0.947465	-0.947465	7.88374	-0.947465	-0.947465	-0.947465	-0.947465
-0.947465	-0.947465	-0.947465	-0.947465	-0.947465	-0.947465	-0.947465	-0.947465	-0.947465	7.88374	-0.947465	-0.947465	-0.947465	-0.947465	-0.947465	-0.947465	-0.947465	-0.947465	-0.947465	7.88374	-0.947465	-0.947465	-0.947465	-0.947465	-0.947465	-0.947465	-0.947465	-0.947465	-0.947465	-0.947465	-0.947465	-0.947465	-0.947465	-0.947465	-0.947465	-0.947465	-0.947465	7.88374	-0.947465	-0.947465	-0.947465	-0.947465	-0.947465	-0.947465	-0.947465	-0.947465	-0.947465	-0.947465	-0.947465	-0.947465
-0.240968	-0.240968	-0.240968	-0.240968	-0.240968	-0.240968	-0.240968	-0.240968	-0.240968	-0.240968	-0.240968	-0.240968	-0.240968	-0.240968	-0.240968	-0.240968	-0.240968	-0.240968	-0.240968	-0.240968	-0.240968	-0.240968	-0.240968	-0.240968	-0.240968	-0.240968	-0.240968	-0.240968	-0.240968	-0.240968	-0.240968	-0.240968	-0.240968	-0.240968	-0.240968	-0.240968	8.59024	-0.240968	-0.240968	-0.240968	-0.240968	-0.240968	-0.240968	-0.240968	-0.240968	-0.240968	-0.240968	-0.240968	-0.240968	-0.240968
-0.947465	-0.947465	-0.947465	-0.947465	-0.947465	-0.947465	-0.947465	-0.947465	-0.947465	-0.947465	-0.947465	-0.947465	-0.947465	-0.947465	-0.947465	-0.947465	-0.947465	-0.947465	7.88374	-0.947465	-0.947465	-0.947465	-0.947465	-0.947465	7.88374	-0.947465	-0.947465	-0.947465	-0.947465	-0.947465	-0.947465	-0.947465	-0.947465	-0.947465	-0.947465	-0.947465	-0.947465	-0.947465	-0.947465	-0.947465	-0.947465	-0.947465	-0.947465	-0.947465	-0.947465	-0.947465	-0.947465	-0.947465	-0.947465	-0.947465
-0.947465	-0.947465	-0.947465	7.88374	-0.947465	-0.947465	-0.947465	-0.947465	-0.947465	-0.947465	-0.947465	-0.947465	7.88374	-0.947465	-0.947465	-0.947465	-0.947465	7.88374	-0.947465	-0.947465	-0.947465	-0.947465	-0.947465	-0.947465	-0.947465	-0.947465	-0.947465	-0.947465	-0.947465	-0.947465	-0.947465	-0.947465	-0.947465	-0.947465	-0.947465	7.88374	-0.947465	-0.947465	-0.947465	-0.947465	-0.947465	-0.947465	7.88374	-0.947465	-0.947465	-0.947465	-0.947465	-0.947465	-0.947465	-0.947465
-0.594217	-0.594217	-0.594217	-0.594217	-0.594217	-0.594217	-0.594217	-0.594217	-0.594217	8.23699	-0.594217	-0.594217	-0.594217	-0.594217	-0.594217	-0.594217	-0.594217	-0.594217	-0.594217	-0.594217	-0.594217	-0.594217	-0.594217	-0.594217	-0.594217	-0.594217	-0.594217	-0.594217	-0.594217	-0.594217	-0.594217	-0.594217	-0.594217	8.23699	-0.594217	-0.594217	-0.594217	-0.594217	-0.594217	-0.594217	8.23699	8.23699	8.23699	-0.594217	-0.594217	-0.594217	-0.594217	-0.594217	-0.594217	-0.594217
-0.947465	7.88374	-0.947465	-0.947465	-0.947465	-0.947465	-0.947465	-0.947465	-0.947465	-0.947465	-0.947465	-0.947465	7.88374	-0.947465	-0.947465	-0.947465	-0.947465	-0.947465	-0.947465	-0.947465	-0.947465	-0.947465	-0.947465	-0.947465	-0.947465	-0.947465	7.88374	-0.947465	-0.947465	-0.947465	-0.947465	-0.947465	-0.947465	-0.947465	-0.947465	-0.947465	-0.947465	-0.947465	-0.947465	-0.947465	-0.947465	-0.947465	-0.947465	-0.947465	-0.947465	-0.947465	-0.947465	-0.947465	-0.947465	-0.947465
-0.947465	-0.947465	-0.947465	-0.947465	-0.947465	-0.947465	-0.947465	-0.947465	7.88374	-0.947465	-0.947465	-0.947465	-0.947465	-0.947465	-0.947465	-0.947465	7.88374	-0.947465	-0.947465	-0.947465	-0.947465	-0.947465	-0.947465	-0.947465	-0.947465	-0.947465	-0.947465	-0.947465	-0.947465	-0.947465	-0.947465	-0.947465	-0.947465	-0.947465	-0.947465	-0.947465	-0.947465	-0.947465	-0.947465	-0.947465	-0.947465	-0.947465	-0.947465	-0.947465	-0.947465	-0.947465	-0.947465	-0.947465	-0.947465	-0.947465
-0.594217	-0.594217	-0.594217	-0.594217	-0.594217	8.23699	-0.594217	-0.594217	-0.594217	-0.594217	-0.594217	-0.594217	-0.594217	-0.594217	-0.594217	-0.594217	-0.594217	-0.594217	-0.594217	-0.594217	-0.594217	-0.594217	-0.594217	-0.594217	-0.594217	-0.594217	-0.594217	-0.594217	-0.594217	-0.594217	-0.594217	-0.594217	8.23699	-0.594217	-0.594217	-0.594217	-0.594217	-0.594217	-0.594217	-0.594217	-0.594217	-0.594217	-0.594217	-0.594217	-0.594217	-0.594217	-0.594217	-0.594217	-0.594217	-0.594217
-0.240968	8.59024	-0.240968	-0.240968	-0.240968	-0.240968	-0.240968	-0.240968	-0.240968	-0.240968	-0.240968	-0.240968	-0.240968	-0.240968	-0.240968	-0.240968	-0.240968	-0.240968	-0.240968	-0.240968	-0.240968	-0.240968	-0.240968	-0.240968	-0.240968	-0.240968	-0.240968	-0.240968	-0.240968	-0.240968	-0.240968	-0.240968	-0.240968	-0.240968	-0.240968	8.59024	-0.240968	-0.240968	-0.240968	-0.240968	-0.240968	-0.240968	-0.240968	-0.240968	-0.240968	-0.240968	-0.240968	-0.240968	-0.240968	-0.240968
-2.36046	-2.36046	-2.36046	-2.36046	-2.36046	-2.36046	-2.36046	-2.36046	-2.36046	-2.36046	6.47075	-2.36046	-2.36046	-2.36046	6.47075	6.47075	-2.36046	-2.36046	-2.36046	-2.36046	-2.36046	-2.36046	-2.36046	6.47075	-2.36046	-2.36046	-2.36046	6.47075	-2.36046	6.47075	-2.36046	-2.36046	-2.36046	-2.36046	6.47075	6.47075	-2.36046	-2.36046	-2.36046	-2.36046	-2.36046	-2.36046	-2.36046	-2.36046	-2.36046	6.47075	-2.36046	-2.36046	-2.36046	-2.36046
-0.594217	-0.594217	-0.594217	-0.594217	-0.594217	-0.594217	-0.594217	-0.594217	8.23699	-0.594217	-0.594217	-0.594217	-0.594217	-0.594217	-0.594217	-0.594217	-0.594217	-0.594217	-0.594217	-0.594217	-0.594217	-0.594217	-0.594217	-0.594217	-0.594217	-0.594217	-0.594217	-0.594217	-0.594217	-0.594217	-0.594217	-0.594217	-0.594217	-0.594217	-0.594217	-0.594217	-0.594217	-0.594217	-0.594217	-0.594217	8.23699	-0.594217	-0.594217	-0.594217	-0.594217	-0.594217	-0.594217	-0.594217	-0.594217	-0.594217
-0.947465	-0.947465	-0.947465	-0.947465	-0.947465	-0.947465	7.88374	-0.947465	-0.947465	-0.947465	-0.947465	-0.947465	-0.947465	-0.947465	-0.947465	-0.947465	-0.947465	7.88374	-0.947465	-0.947465	-0.947465	-0.947465	-0.947465	-0.947465	-0.947465	-0.947465	-0.947465	-0.947465	-0.947465	-0.947465	-0.947465	-0.947465	-0.947465	-0.947465	-0.947465	-0.947465	-0.947465	-0.947465	7.88374	7.88374	-0.947465	-0.947465	-0.947465	-0.947465	-0.947465	-0.947465	-0.947465	-0.947465	7.88374	-0.947465
[truncated: 20 more columns]

## Sheet: A2.Categ.Selective.all.delay3.f
-1.08759	-1.08759	-1.08759	-1.08759	-1.08759	-1.08759	-1.08759	-1.08759	-1.08759	-1.08759	7.29875	-1.08759	-1.08759	-1.08759	-1.08759	-1.08759	-1.08759	-1.08759	-1.08759	-1.08759	7.29875	-1.08759	-1.08759	-1.08759	-1.08759	-1.08759	-1.08759	-1.08759	-1.08759	-1.08759	-1.08759	-1.08759	-1.08759	-1.08759	-1.08759	-1.08759	-1.08759	7.29875	-1.08759	-1.08759	-1.08759	-1.08759	-1.08759	-1.08759	-1.08759	7.29875	-1.08759	-1.08759	15.6851	-1.08759
-1.08759	-1.08759	-1.08759	-1.08759	-1.08759	-1.08759	-1.08759	-1.08759	-1.08759	-1.08759	-1.08759	-1.08759	-1.08759	7.29875	7.29875	-1.08759	-1.08759	-1.08759	-1.08759	-1.08759	-1.08759	-1.08759	-1.08759	-1.08759	-1.08759	-1.08759	-1.08759	-1.08759	-1.08759	-1.08759	-1.08759	-1.08759	-1.08759	-1.08759	-1.08759	-1.08759	-1.08759	-1.08759	-1.08759	-1.08759	-1.08759	7.29875	7.29875	-1.08759	-1.08759	-1.08759	-1.08759	-1.08759	7.29875	-1.08759
-1.08759	-1.08759	-1.08759	-1.08759	-1.08759	-1.08759	-1.08759	-1.08759	-1.08759	-1.08759	-1.08759	-1.08759	-1.08759	-1.08759	-1.08759	-1.08759	-1.08759	-1.08759	-1.08759	7.29875	7.29875	-1.08759	-1.08759	-1.08759	-1.08759	-1.08759	-1.08759	-1.08759	-1.08759	-1.08759	-1.08759	-1.08759	-1.08759	-1.08759	-1.08759	-1.08759	-1.08759	-1.08759	-1.08759	-1.08759	-1.08759	-1.08759	-1.08759	-1.08759	-1.08759	-1.08759	7.29875	-1.08759	-1.08759	-1.08759
-1.7585	-1.7585	-1.7585	-1.7585	6.62784	-1.7585	-1.7585	-1.7585	6.62784	-1.7585	-1.7585	-1.7585	-1.7585	-1.7585	-1.7585	-1.7585	6.62784	-1.7585	6.62784	-1.7585	6.62784	-1.7585	-1.7585	-1.7585	-1.7585	-1.7585	-1.7585	-1.7585	-1.7585	-1.7585	6.62784	-1.7585	-1.7585	-1.7585	-1.7585	-1.7585	-1.7585	-1.7585	-1.7585	-1.7585	-1.7585	-1.7585	6.62784	6.62784	-1.7585	-1.7585	-1.7585	-1.7585	-1.7585	-1.7585
-1.08759	-1.08759	7.29875	-1.08759	-1.08759	-1.08759	-1.08759	-1.08759	-1.08759	-1.08759	-1.08759	-1.08759	7.29875	-1.08759	-1.08759	-1.08759	-1.08759	-1.08759	-1.08759	-1.08759	-1.08759	7.29875	-1.08759	-1.08759	-1.08759	-1.08759	-1.08759	-1.08759	-1.08759	-1.08759	-1.08759	-1.08759	-1.08759	-1.08759	-1.08759	-1.08759	-1.08759	-1.08759	-1.08759	7.29875	-1.08759	-1.08759	-1.08759	-1.08759	-1.08759	-1.08759	-1.08759	-1.08759	-1.08759	-1.08759
-1.42304	-1.42304	-1.42304	-1.42304	-1.42304	-1.42304	-1.42304	6.96329	-1.42304	-1.42304	-1.42304	-1.42304	-1.42304	-1.42304	-1.42304	-1.42304	-1.42304	-1.42304	-1.42304	6.96329	-1.42304	-1.42304	-1.42304	-1.42304	-1.42304	6.96329	-1.42304	-1.42304	-1.42304	-1.42304	6.96329	-1.42304	-1.42304	-1.42304	6.96329	-1.42304	-1.42304	-1.42304	-1.42304	-1.42304	-1.42304	-1.42304	6.96329	-1.42304	-1.42304	-1.42304	6.96329	6.96329	-1.42304	6.96329
-2.09395	-2.09395	-2.09395	-2.09395	-2.09395	-2.09395	-2.09395	-2.09395	-2.09395	-2.09395	6.29239	-2.09395	-2.09395	-2.09395	-2.09395	-2.09395	6.29239	-2.09395	-2.09395	-2.09395	-2.09395	-2.09395	14.6787	-2.09395	6.29239	-2.09395	-2.09395	-2.09395	-2.09395	-2.09395	-2.09395	-2.09395	-2.09395	-2.09395	6.29239	-2.09395	-2.09395	-2.09395	-2.09395	-2.09395	-2.09395	-2.09395	-2.09395	-2.09395	-2.09395	-2.09395	-2.09395	-2.09395	-2.09395	6.29239
-0.752137	-0.752137	-0.752137	-0.752137	-0.752137	-0.752137	-0.752137	-0.752137	-0.752137	-0.752137	-0.752137	-0.752137	-0.752137	-0.752137	-0.752137	-0.752137	7.6342	-0.752137	-0.752137	-0.752137	-0.752137	-0.752137	-0.752137	-0.752137	-0.752137	-0.752137	-0.752137	-0.752137	-0.752137	-0.752137	-0.752137	-0.752137	-0.752137	7.6342	-0.752137	-0.752137	-0.752137	-0.752137	-0.752137	-0.752137	16.0205	7.6342	-0.752137	7.6342	-0.752137	-0.752137	-0.752137	-0.752137	-0.752137	-0.752137
-1.42304	-1.42304	-1.42304	-1.42304	-1.42304	-1.42304	-1.42304	-1.42304	-1.42304	-1.42304	6.96329	-1.42304	-1.42304	-1.42304	-1.42304	-1.42304	-1.42304	-1.42304	-1.42304	-1.42304	-1.42304	-1.42304	6.96329	-1.42304	6.96329	-1.42304	-1.42304	-1.42304	-1.42304	-1.42304	6.96329	-1.42304	-1.42304	-1.42304	-1.42304	-1.42304	-1.42304	-1.42304	-1.42304	-1.42304	-1.42304	6.96329	-1.42304	-1.42304	-1.42304	-1.42304	-1.42304	-1.42304	-1.42304	-1.42304
-0.416684	-0.416684	7.96965	-0.416684	-0.416684	-0.416684	-0.416684	-0.416684	-0.416684	-0.416684	-0.416684	-0.416684	-0.416684	-0.416684	-0.416684	-0.416684	-0.416684	-0.416684	-0.416684	-0.416684	-0.416684	-0.416684	-0.416684	-0.416684	-0.416684	-0.416684	-0.416684	-0.416684	-0.416684	-0.416684	-0.416684	-0.416684	-0.416684	-0.416684	-0.416684	-0.416684	-0.416684	-0.416684	-0.416684	-0.416684	7.96965	16.356	7.96965	-0.416684	7.96965	-0.416684	-0.416684	-0.416684	-0.416684	7.96965
-1.42304	6.96329	-1.42304	-1.42304	-1.42304	-1.42304	-1.42304	-1.42304	-1.42304	-1.42304	-1.42304	6.96329	-1.42304	6.96329	-1.42304	-1.42304	-1.42304	-1.42304	-1.42304	-1.42304	-1.42304	-1.42304	-1.42304	6.96329	-1.42304	-1.42304	-1.42304	-1.42304	-1.42304	-1.42304	-1.42304	-1.42304	-1.42304	6.96329	-1.42304	-1.42304	-1.42304	-1.42304	-1.42304	-1.42304	-1.42304	-1.42304	-1.42304	-1.42304	-1.42304	-1.42304	-1.42304	-1.42304	6.96329	15.3496
6.96329	-1.42304	-1.42304	-1.42304	-1.42304	-1.42304	-1.42304	-1.42304	-1.42304	6.96329	-1.42304	6.96329	-1.42304	-1.42304	-1.42304	-1.42304	-1.42304	-1.42304	-1.42304	-1.42304	-1.42304	-1.42304	-1.42304	-1.42304	-1.42304	-1.42304	-1.42304	6.96329	-1.42304	-1.42304	-1.42304	-1.42304	-1.42304	-1.42304	-1.42304	-1.42304	6.96329	-1.42304	-1.42304	-1.42304	-1.42304	-1.42304	-1.42304	-1.42304	-1.42304	-1.42304	15.3496	-1.42304	-1.42304	6.96329
-1.08759	-1.08759	-1.08759	-1.08759	-1.08759	-1.08759	-1.08759	7.29875	-1.08759	-1.08759	-1.08759	-1.08759	-1.08759	-1.08759	-1.08759	-1.08759	-1.08759	-1.08759	7.29875	-1.08759	-1.08759	-1.08759	-1.08759	-1.08759	-1.08759	-1.08759	-1.08759	-1.08759	-1.08759	-1.08759	-1.08759	-1.08759	-1.08759	-1.08759	-1.08759	-1.08759	-1.08759	-1.08759	-1.08759	-1.08759	-1.08759	-1.08759	7.29875	-1.08759	-1.08759	-1.08759	-1.08759	-1.08759	-1.08759	7.29875
-0.752137	-0.752137	-0.752137	-0.752137	-0.752137	-0.752137	-0.752137	7.6342	-0.752137	-0.752137	-0.752137	-0.752137	-0.752137	-0.752137	-0.752137	-0.752137	-0.752137	-0.752137	-0.752137	-0.752137	-0.752137	-0.752137	-0.752137	-0.752137	-0.752137	-0.752137	-0.752137	-0.752137	-0.752137	-0.752137	-0.752137	-0.752137	-0.752137	-0.752137	-0.752137	-0.752137	-0.752137	-0.752137	-0.752137	-0.752137	-0.752137	-0.752137	-0.752137	-0.752137	-0.752137	-0.752137	-0.752137	-0.752137	-0.752137	-0.752137
-0.752137	-0.752137	-0.752137	-0.752137	-0.752137	-0.752137	-0.752137	-0.752137	-0.752137	-0.752137	-0.752137	-0.752137	-0.752137	-0.752137	-0.752137	-0.752137	-0.752137	-0.752137	-0.752137	-0.752137	-0.752137	-0.752137	-0.752137	-0.752137	-0.752137	-0.752137	7.6342	-0.752137	-0.752137	-0.752137	-0.752137	-0.752137	-0.752137	-0.752137	-0.752137	-0.752137	-0.752137	-0.752137	-0.752137	-0.752137	-0.752137	7.6342	-0.752137	-0.752137	-0.752137	-0.752137	-0.752137	-0.752137	7.6342	-0.752137
-1.08759	-1.08759	-1.08759	-1.08759	-1.08759	-1.08759	-1.08759	-1.08759	-1.08759	7.29875	-1.08759	-1.08759	-1.08759	-1.08759	-1.08759	-1.08759	-1.08759	-1.08759	-1.08759	-1.08759	-1.08759	7.29875	-1.08759	-1.08759	-1.08759	-1.08759	-1.08759	-1.08759	-1.08759	-1.08759	-1.08759	-1.08759	-1.08759	-1.08759	-1.08759	-1.08759	-1.08759	-1.08759	-1.08759	-1.08759	-1.08759	-1.08759	7.29875	-1.08759	7.29875	7.29875	-1.08759	-1.08759	-1.08759	7.29875
-1.08759	-1.08759	-1.08759	7.29875	-1.08759	-1.08759	-1.08759	-1.08759	-1.08759	-1.08759	-1.08759	-1.08759	-1.08759	-1.08759	-1.08759	-1.08759	-1.08759	-1.08759	-1.08759	-1.08759	7.29875	-1.08759	-1.08759	-1.08759	-1.08759	-1.08759	-1.08759	-1.08759	7.29875	-1.08759	-1.08759	-1.08759	-1.08759	-1.08759	-1.08759	-1.08759	-1.08759	-1.08759	-1.08759	-1.08759	-1.08759	-1.08759	-1.08759	7.29875	-1.08759	-1.08759	-1.08759	-1.08759	-1.08759	7.29875
6.96329	-1.42304	-1.42304	-1.42304	-1.42304	-1.42304	-1.42304	-1.42304	-1.42304	-1.42304	-1.42304	-1.42304	6.96329	-1.42304	-1.42304	-1.42304	-1.42304	-1.42304	-1.42304	-1.42304	-1.42304	-1.42304	-1.42304	-1.42304	6.96329	-1.42304	6.96329	-1.42304	-1.42304	-1.42304	-1.42304	-1.42304	6.96329	-1.42304	-1.42304	6.96329	-1.42304	-1.42304	-1.42304	-1.42304	-1.42304	-1.42304	-1.42304	-1.42304	-1.42304	6.96329	-1.42304	-1.42304	-1.42304	-1.42304
-1.7585	-1.7585	-1.7585	-1.7585	-1.7585	-1.7585	-1.7585	-1.7585	6.62784	-1.7585	6.62784	-1.7585	-1.7585	-1.7585	-1.7585	6.62784	-1.7585	-1.7585	-1.7585	-1.7585	-1.7585	-1.7585	-1.7585	-1.7585	-1.7585	-1.7585	-1.7585	-1.7585	-1.7585	6.62784	-1.7585	-1.7585	-1.7585	-1.7585	-1.7585	-1.7585	-1.7585	-1.7585	-1.7585	-1.7585	6.62784	-1.7585	-1.7585	-1.7585	-1.7585	-1.7585	6.62784	6.62784	6.62784	-1.7585
-0.752137	-0.752137	-0.752137	-0.752137	-0.752137	-0.752137	-0.752137	-0.752137	7.6342	-0.752137	-0.752137	-0.752137	-0.752137	-0.752137	-0.752137	-0.752137	-0.752137	-0.752137	-0.752137	-0.752137	-0.752137	-0.752137	-0.752137	-0.752137	-0.752137	-0.752137	-0.752137	-0.752137	-0.752137	-0.752137	-0.752137	-0.752137	-0.752137	-0.752137	-0.752137	-0.752137	16.0205	7.6342	-0.752137	-0.752137	-0.752137	-0.752137	-0.752137	-0.752137	-0.752137	-0.752137	-0.752137	7.6342	-0.752137	-0.752137
-1.42304	-1.42304	-1.42304	-1.42304	-1.42304	6.96329	-1.42304	-1.42304	-1.42304	-1.42304	-1.42304	-1.42304	-1.42304	-1.42304	-1.42304	-1.42304	-1.42304	-1.42304	-1.42304	-1.42304	-1.42304	-1.42304	6.96329	-1.42304	-1.42304	-1.42304	-1.42304	6.96329	-1.42304	-1.42304	-1.42304	-1.42304	-1.42304	-1.42304	-1.42304	-1.42304	-1.42304	6.96329	-1.42304	-1.42304	-1.42304	-1.42304	-1.42304	6.96329	-1.42304	-1.42304	-1.42304	-1.42304	-1.42304	-1.42304
-0.416684	-0.416684	-0.416684	7.96965	-0.416684	-0.416684	-0.416684	-0.416684	-0.416684	-0.416684	-0.416684	-0.416684	-0.416684	-0.416684	-0.416684	-0.416684	-0.416684	-0.416684	-0.416684	-0.416684	-0.416684	-0.416684	-0.416684	-0.416684	-0.416684	-0.416684	-0.416684	-0.416684	-0.416684	-0.416684	-0.416684	-0.416684	-0.416684	-0.416684	-0.416684	-0.416684	-0.416684	-0.416684	-0.416684	-0.416684	-0.416684	-0.416684	-0.416684	-0.416684	-0.416684	-0.416684	-0.416684	-0.416684	-0.416684	-0.416684
-1.08759	-1.08759	-1.08759	-1.08759	-1.08759	-1.08759	-1.08759	-1.08759	-1.08759	7.29875	-1.08759	7.29875	-1.08759	-1.08759	-1.08759	-1.08759	-1.08759	-1.08759	-1.08759	-1.08759	-1.08759	-1.08759	-1.08759	-1.08759	-1.08759	-1.08759	-1.08759	-1.08759	-1.08759	-1.08759	-1.08759	-1.08759	-1.08759	-1.08759	-1.08759	-1.08759	-1.08759	-1.08759	-1.08759	-1.08759	-1.08759	-1.08759	-1.08759	-1.08759	-1.08759	-1.08759	7.29875	7.29875	-1.08759	-1.08759
-1.42304	6.96329	-1.42304	-1.42304	-1.42304	-1.42304	-1.42304	-1.42304	-1.42304	-1.42304	-1.42304	-1.42304	-1.42304	-1.42304	-1.42304	-1.42304	-1.42304	-1.42304	-1.42304	6.96329	-1.42304	6.96329	-1.42304	-1.42304	-1.42304	-1.42304	-1.42304	6.96329	-1.42304	-1.42304	-1.42304	-1.42304	-1.42304	6.96329	-1.42304	-1.42304	-1.42304	-1.42304	-1.42304	-1.42304	-1.42304	-1.42304	-1.42304	-1.42304	-1.42304	-1.42304	-1.42304	-1.42304	-1.42304	-1.42304
-2.4294	-2.4294	-2.4294	-2.4294	-2.4294	-2.4294	-2.4294	-2.4294	-2.4294	5.95693	-2.4294	-2.4294	-2.4294	-2.4294	-2.4294	-2.4294	-2.4294	-2.4294	-2.4294	14.3433	-2.4294	5.95693	-2.4294	-2.4294	-2.4294	-2.4294	-2.4294	5.95693	-2.4294	5.95693	-2.4294	-2.4294	-2.4294	-2.4294	-2.4294	-2.4294	5.95693	-2.4294	-2.4294	-2.4294	-2.4294	-2.4294	-2.4294	-2.4294	-2.4294	5.95693	-2.4294	-2.4294	-2.4294	5.95693
-0.752137	-0.752137	16.0205	-0.752137	7.6342	-0.752137	-0.752137	-0.752137	-0.752137	-0.752137	-0.752137	-0.752137	7.6342	-0.752137	-0.752137	-0.752137	-0.752137	-0.752137	-0.752137	-0.752137	-0.752137	-0.752137	-0.752137	-0.752137	-0.752137	-0.752137	-0.752137	-0.752137	-0.752137	-0.752137	-0.752137	-0.752137	-0.752137	-0.752137	-0.752137	-0.752137	-0.752137	-0.752137	-0.752137	-0.752137	7.6342	-0.752137	-0.752137	7.6342	-0.752137	-0.752137	-0.752137	-0.752137	-0.752137	-0.752137
-1.42304	6.96329	-1.42304	6.96329	-1.42304	-1.42304	-1.42304	-1.42304	-1.42304	-1.42304	-1.42304	-1.42304	-1.42304	6.96329	-1.42304	6.96329	6.96329	-1.42304	-1.42304	-1.42304	-1.42304	-1.42304	-1.42304	-1.42304	-1.42304	-1.42304	-1.42304	-1.42304	-1.42304	-1.42304	-1.42304	-1.42304	6.96329	-1.42304	-1.42304	-1.42304	-1.42304	-1.42304	-1.42304	-1.42304	-1.42304	-1.42304	-1.42304	6.96329	6.96329	-1.42304	-1.42304	-1.42304	6.96329	6.96329
-2.09395	-2.09395	-2.09395	-2.09395	-2.09395	-2.09395	-2.09395	-2.09395	6.29239	-2.09395	-2.09395	-2.09395	-2.09395	-2.09395	-2.09395	-2.09395	-2.09395	6.29239	-2.09395	-2.09395	6.29239	6.29239	-2.09395	-2.09395	-2.09395	6.29239	-2.09395	-2.09395	-2.09395	-2.09395	-2.09395	-2.09395	6.29239	-2.09395	-2.09395	-2.09395	-2.09395	-2.09395	-2.09395	6.29239	14.6787	-2.09395	-2.09395	-2.09395	-2.09395	-2.09395	6.29239	-2.09395	-2.09395	-2.09395
-0.73695	-0.73695	-0.73695	-0.73695	-0.73695	-0.73695	-0.73695	-0.73695	-0.73695	-0.73695	-0.73695	-0.73695	-0.73695	-0.73695	-0.73695	-0.73695	-0.73695	-0.73695	-0.73695	-0.73695	-0.73695	-0.73695	9.29002	-0.73695	-0.73695	-0.73695	-0.73695	-0.73695	-0.73695	-0.73695	-0.73695	-0.73695	-0.73695	-0.73695	-0.73695	-0.73695	-0.73695	-0.73695	-0.73695	-0.73695	-0.73695	-0.73695	-0.73695	-0.73695	-0.73695	-0.73695	-0.73695	-0.73695	-0.73695	-0.73695
-0.73695	-0.73695	9.29002	-0.73695	-0.73695	-0.73695	-0.73695	-0.73695	-0.73695	-0.73695	-0.73695	-0.73695	-0.73695	9.29002	-0.73695	-0.73695	-0.73695	-0.73695	-0.73695	-0.73695	-0.73695	-0.73695	-0.73695	-0.73695	-0.73695	-0.73695	-0.73695	-0.73695	-0.73695	-0.73695	-0.73695	-0.73695	-0.73695	-0.73695	-0.73695	-0.73695	-0.73695	-0.73695	-0.73695	-0.73695	-0.73695	-0.73695	-0.73695	-0.73695	-0.73695	-0.73695	-0.73695	-0.73695	-0.73695	-0.73695
-0.335871	-0.335871	-0.335871	-0.335871	-0.335871	-0.335871	-0.335871	-0.335871	-0.335871	-0.335871	-0.335871	-0.335871	-0.335871	-0.335871	-0.335871	-0.335871	-0.335871	-0.335871	-0.335871	-0.335871	-0.335871	-0.335871	-0.335871	-0.335871	-0.335871	-0.335871	-0.335871	-0.335871	-0.335871	-0.335871	-0.335871	-0.335871	-0.335871	-0.335871	-0.335871	-0.335871	-0.335871	-0.335871	-0.335871	-0.335871	-0.335871	-0.335871	-0.335871	-0.335871	-0.335871	-0.335871	-0.335871	-0.335871	-0.335871	-0.335871
-0.335871	-0.335871	-0.335871	-0.335871	-0.335871	-0.335871	-0.335871	-0.335871	-0.335871	-0.335871	-0.335871	-0.335871	-0.335871	-0.335871	-0.335871	-0.335871	-0.335871	-0.335871	-0.335871	-0.335871	-0.335871	-0.335871	-0.335871	-0.335871	-0.335871	-0.335871	-0.335871	-0.335871	-0.335871	-0.335871	-0.335871	-0.335871	-0.335871	-0.335871	-0.335871	-0.335871	-0.335871	-0.335871	-0.335871	-0.335871	-0.335871	-0.335871	-0.335871	-0.335871	-0.335871	-0.335871	-0.335871	9.6911	9.6911	-0.335871
-1.13803	-1.13803	-1.13803	-1.13803	-1.13803	-1.13803	-1.13803	-1.13803	-1.13803	8.88894	-1.13803	-1.13803	-1.13803	-1.13803	-1.13803	-1.13803	8.88894	-1.13803	-1.13803	-1.13803	-1.13803	-1.13803	-1.13803	-1.13803	-1.13803	-1.13803	-1.13803	-1.13803	-1.13803	-1.13803	-1.13803	-1.13803	-1.13803	-1.13803	-1.13803	-1.13803	-1.13803	-1.13803	-1.13803	-1.13803	-1.13803	-1.13803	-1.13803	-1.13803	-1.13803	-1.13803	-1.13803	-1.13803	-1.13803	-1.13803
-1.53911	-1.53911	-1.53911	8.48786	-1.53911	-1.53911	8.48786	8.48786	-1.53911	8.48786	-1.53911	-1.53911	-1.53911	-1.53911	-1.53911	-1.53911	-1.53911	-1.53911	-1.53911	-1.53911	-1.53911	-1.53911	-1.53911	-1.53911	-1.53911	-1.53911	-1.53911	-1.53911	-1.53911	-1.53911	-1.53911	-1.53911	-1.53911	-1.53911	-1.53911	8.48786	-1.53911	-1.53911	-1.53911	-1.53911	-1.53911	-1.53911	-1.53911	-1.53911	-1.53911	-1.53911	-1.53911	-1.53911	-1.53911	-1.53911
-1.53911	-1.53911	-1.53911	-1.53911	-1.53911	-1.53911	8.48786	-1.53911	-1.53911	-1.53911	-1.53911	-1.53911	-1.53911	-1.53911	-1.53911	-1.53911	8.48786	-1.53911	-1.53911	-1.53911	-1.53911	-1.53911	-1.53911	8.48786	-1.53911	-1.53911	-1.53911	-1.53911	-1.53911	-1.53911	-1.53911	-1.53911	-1.53911	-1.53911	-1.53911	-1.53911	-1.53911	-1.53911	-1.53911	-1.53911	-1.53911	-1.53911	-1.53911	-1.53911	-1.53911	-1.53911	-1.53911	-1.53911	-1.53911	-1.53911
-0.73695	-0.73695	-0.73695	-0.73695	-0.73695	-0.73695	-0.73695	-0.73695	-0.73695	-0.73695	-0.73695	-0.73695	-0.73695	-0.73695	-0.73695	-0.73695	-0.73695	-0.73695	-0.73695	-0.73695	-0.73695	-0.73695	-0.73695	-0.73695	-0.73695	-0.73695	9.29002	-0.73695	-0.73695	-0.73695	-0.73695	-0.73695	-0.73695	-0.73695	-0.73695	-0.73695	-0.73695	-0.73695	-0.73695	-0.73695	-0.73695	-0.73695	-0.73695	-0.73695	-0.73695	-0.73695	-0.73695	-0.73695	-0.73695	-0.73695
-1.13803	-1.13803	-1.13803	-1.13803	-1.13803	-1.13803	-1.13803	8.88894	-1.13803	-1.13803	-1.13803	-1.13803	-1.13803	-1.13803	-1.13803	-1.13803	-1.13803	-1.13803	-1.13803	8.88894	-1.13803	-1.13803	-1.13803	-1.13803	-1.13803	-1.13803	-1.13803	-1.13803	-1.13803	-1.13803	-1.13803	-1.13803	-1.13803	-1.13803	-1.13803	-1.13803	-1.13803	-1.13803	-1.13803	-1.13803	-1.13803	-1.13803	-1.13803	-1.13803	-1.13803	-1.13803	-1.13803	-1.13803	-1.13803	-1.13803
-0.335871	-0.335871	9.6911	-0.335871	-0.335871	-0.335871	-0.335871	-0.335871	-0.335871	-0.335871	-0.335871	-0.335871	-0.335871	-0.335871	-0.335871	-0.335871	-0.335871	-0.335871	-0.335871	-0.335871	-0.335871	-0.335871	-0.335871	-0.335871	-0.335871	-0.335871	-0.335871	-0.335871	-0.335871	-0.335871	-0.335871	-0.335871	-0.335871	-0.335871	-0.335871	-0.335871	-0.335871	-0.335871	-0.335871	-0.335871	-0.335871	-0.335871	-0.335871	-0.335871	-0.335871	-0.335871	-0.335871	-0.335871	-0.335871	-0.335871
-1.94019	-1.94019	-1.94019	-1.94019	-1.94019	-1.94019	-1.94019	-1.94019	-1.94019	-1.94019	-1.94019	-1.94019	-1.94019	-1.94019	-1.94019	8.08678	-1.94019	-1.94019	8.08678	-1.94019	-1.94019	-1.94019	-1.94019	-1.94019	8.08678	8.08678	-1.94019	-1.94019	-1.94019	-1.94019	-1.94019	-1.94019	-1.94019	-1.94019	-1.94019	-1.94019	-1.94019	-1.94019	-1.94019	8.08678	-1.94019	-1.94019	-1.94019	-1.94019	-1.94019	-1.94019	-1.94019	-1.94019	-1.94019	-1.94019
-0.335871	-0.335871	-0.335871	-0.335871	-0.335871	-0.335871	-0.335871	-0.335871	-0.335871	-0.335871	-0.335871	-0.335871	-0.335871	-0.335871	-0.335871	-0.335871	-0.335871	-0.335871	-0.335871	-0.335871	-0.335871	-0.335871	-0.335871	-0.335871	-0.335871	-0.335871	-0.335871	-0.335871	-0.335871	-0.335871	-0.335871	-0.335871	9.6911	-0.335871	-0.335871	-0.335871	-0.335871	-0.335871	-0.335871	-0.335871	-0.335871	-0.335871	-0.335871	-0.335871	-0.335871	-0.335871	-0.335871	-0.335871	-0.335871	-0.335871
-0.335871	-0.335871	-0.335871	-0.335871	-0.335871	-0.335871	-0.335871	-0.335871	-0.335871	-0.335871	-0.335871	-0.335871	-0.335871	-0.335871	-0.335871	-0.335871	-0.335871	-0.335871	-0.335871	-0.335871	-0.335871	-0.335871	-0.335871	-0.335871	-0.335871	-0.335871	-0.335871	-0.335871	-0.335871	-0.335871	-0.335871	-0.335871	-0.335871	-0.335871	-0.335871	-0.335871	-0.335871	-0.335871	-0.335871	-0.335871	-0.335871	-0.335871	-0.335871	-0.335871	-0.335871	-0.335871	-0.335871	-0.335871	-0.335871	-0.335871
-0.73695	-0.73695	-0.73695	-0.73695	-0.73695	-0.73695	-0.73695	-0.73695	-0.73695	-0.73695	-0.73695	-0.73695	-0.73695	-0.73695	-0.73695	-0.73695	-0.73695	-0.73695	-0.73695	-0.73695	-0.73695	-0.73695	-0.73695	-0.73695	-0.73695	-0.73695	-0.73695	-0.73695	9.29002	-0.73695	-0.73695	-0.73695	-0.73695	-0.73695	-0.73695	-0.73695	-0.73695	-0.73695	-0.73695	-0.73695	-0.73695	-0.73695	-0.73695	-0.73695	-0.73695	-0.73695	-0.73695	-0.73695	-0.73695	-0.73695
-0.335871	-0.335871	-0.335871	-0.335871	-0.335871	-0.335871	-0.335871	-0.335871	-0.335871	-0.335871	-0.335871	-0.335871	-0.335871	-0.335871	-0.335871	-0.335871	-0.335871	-0.335871	-0.335871	-0.335871	-0.335871	-0.335871	-0.335871	-0.335871	-0.335871	-0.335871	-0.335871	-0.335871	-0.335871	-0.335871	-0.335871	-0.335871	-0.335871	-0.335871	-0.335871	-0.335871	-0.335871	-0.335871	-0.335871	-0.335871	9.6911	-0.335871	-0.335871	-0.335871	-0.335871	-0.335871	-0.335871	-0.335871	-0.335871	-0.335871
-1.53911	-1.53911	-1.53911	-1.53911	-1.53911	-1.53911	-1.53911	8.48786	-1.53911	-1.53911	-1.53911	-1.53911	-1.53911	-1.53911	-1.53911	-1.53911	-1.53911	-1.53911	8.48786	8.48786	-1.53911	-1.53911	-1.53911	-1.53911	-1.53911	-1.53911	-1.53911	-1.53911	-1.53911	-1.53911	-1.53911	-1.53911	-1.53911	-1.53911	-1.53911	-1.53911	-1.53911	-1.53911	-1.53911	-1.53911	-1.53911	-1.53911	-1.53911	-1.53911	-1.53911	-1.53911	-1.53911	-1.53911	-1.53911	-1.53911
-0.335871	-0.335871	-0.335871	-0.335871	-0.335871	-0.335871	-0.335871	-0.335871	-0.335871	-0.335871	-0.335871	-0.335871	-0.335871	-0.335871	-0.335871	-0.335871	-0.335871	-0.335871	-0.335871	-0.335871	-0.335871	-0.335871	-0.335871	-0.335871	-0.335871	-0.335871	-0.335871	-0.335871	-0.335871	-0.335871	-0.335871	-0.335871	-0.335871	-0.335871	-0.335871	-0.335871	-0.335871	-0.335871	-0.335871	-0.335871	-0.335871	-0.335871	-0.335871	-0.335871	-0.335871	-0.335871	-0.335871	-0.335871	-0.335871	-0.335871
-0.73695	-0.73695	-0.73695	-0.73695	-0.73695	-0.73695	-0.73695	-0.73695	-0.73695	-0.73695	-0.73695	-0.73695	-0.73695	-0.73695	-0.73695	-0.73695	9.29002	-0.73695	-0.73695	-0.73695	-0.73695	-0.73695	-0.73695	-0.73695	-0.73695	-0.73695	-0.73695	-0.73695	-0.73695	-0.73695	-0.73695	-0.73695	-0.73695	-0.73695	-0.73695	-0.73695	-0.73695	-0.73695	-0.73695	-0.73695	-0.73695	-0.73695	-0.73695	-0.73695	-0.73695	-0.73695	-0.73695	-0.73695	-0.73695	-0.73695
9.29002	-0.73695	-0.73695	-0.73695	-0.73695	-0.73695	-0.73695	-0.73695	-0.73695	9.29002	-0.73695	-0.73695	-0.73695	-0.73695	-0.73695	-0.73695	-0.73695	-0.73695	-0.73695	-0.73695	-0.73695	-0.73695	-0.73695	-0.73695	-0.73695	-0.73695	-0.73695	-0.73695	-0.73695	-0.73695	-0.73695	-0.73695	-0.73695	-0.73695	-0.73695	-0.73695	-0.73695	-0.73695	-0.73695	-0.73695	-0.73695	-0.73695	-0.73695	-0.73695	-0.73695	-0.73695	-0.73695	-0.73695	-0.73695	-0.73695
-0.335871	-0.335871	-0.335871	-0.335871	-0.335871	-0.335871	-0.335871	-0.335871	-0.335871	-0.335871	-0.335871	-0.335871	-0.335871	-0.335871	-0.335871	-0.335871	-0.335871	-0.335871	-0.335871	-0.335871	-0.335871	-0.335871	-0.335871	-0.335871	-0.335871	-0.335871	-0.335871	-0.335871	-0.335871	-0.335871	-0.335871	-0.335871	-0.335871	-0.335871	9.6911	-0.335871	9.6911	-0.335871	-0.335871	-0.335871	-0.335871	-0.335871	-0.335871	-0.335871	-0.335871	-0.335871	-0.335871	-0.335871	-0.335871	-0.335871
-0.335871	-0.335871	-0.335871	-0.335871	-0.335871	-0.335871	-0.335871	-0.335871	-0.335871	-0.335871	-0.335871	-0.335871	-0.335871	-0.335871	-0.335871	-0.335871	-0.335871	-0.335871	-0.335871	-0.335871	-0.335871	-0.335871	-0.335871	-0.335871	-0.335871	-0.335871	-0.335871	-0.335871	-0.335871	-0.335871	-0.335871	-0.335871	-0.335871	-0.335871	-0.335871	-0.335871	-0.335871	-0.335871	-0.335871	-0.335871	9.6911	-0.335871	-0.335871	-0.335871	-0.335871	-0.335871	-0.335871	-0.335871	-0.335871	-0.335871
-0.335871	-0.335871	-0.335871	9.6911	-0.335871	-0.335871	-0.335871	-0.335871	-0.335871	-0.335871	-0.335871	-0.335871	-0.335871	-0.335871	-0.335871	-0.335871	-0.335871	-0.335871	-0.335871	-0.335871	-0.335871	-0.335871	-0.335871	-0.335871	-0.335871	-0.335871	-0.335871	-0.335871	-0.335871	-0.335871	-0.335871	-0.335871	-0.335871	-0.335871	-0.335871	-0.335871	-0.335871	-0.335871	-0.335871	-0.335871	-0.335871	-0.335871	-0.335871	-0.335871	-0.335871	-0.335871	-0.335871	-0.335871	-0.335871	-0.335871
-0.73695	-0.73695	-0.73695	-0.73695	-0.73695	-0.73695	-0.73695	-0.73695	-0.73695	-0.73695	9.29002	-0.73695	-0.73695	-0.73695	-0.73695	-0.73695	-0.73695	-0.73695	-0.73695	-0.73695	-0.73695	-0.73695	-0.73695	-0.73695	-0.73695	-0.73695	-0.73695	-0.73695	-0.73695	-0.73695	-0.73695	-0.73695	-0.73695	-0.73695	-0.73695	-0.73695	-0.73695	-0.73695	-0.73695	-0.73695	-0.73695	-0.73695	-0.73695	-0.73695	-0.73695	-0.73695	-0.73695	-0.73695	-0.73695	-0.73695
-0.73695	-0.73695	-0.73695	-0.73695	-0.73695	-0.73695	-0.73695	-0.73695	-0.73695	-0.73695	-0.73695	-0.73695	-0.73695	-0.73695	-0.73695	-0.73695	-0.73695	-0.73695	-0.73695	-0.73695	-0.73695	-0.73695	-0.73695	-0.73695	-0.73695	-0.73695	9.29002	-0.73695	-0.73695	-0.73695	-0.73695	-0.73695	-0.73695	-0.73695	-0.73695	-0.73695	-0.73695	-0.73695	-0.73695	-0.73695	-0.73695	-0.73695	-0.73695	-0.73695	-0.73695	-0.73695	-0.73695	-0.73695	-0.73695	-0.73695
-0.335871	9.6911	-0.335871	-0.335871	-0.335871	-0.335871	-0.335871	-0.335871	-0.335871	-0.335871	-0.335871	-0.335871	-0.335871	-0.335871	-0.335871	-0.335871	-0.335871	-0.335871	-0.335871	-0.335871	-0.335871	-0.335871	-0.335871	-0.335871	-0.335871	-0.335871	-0.335871	-0.335871	-0.335871	-0.335871	-0.335871	-0.335871	-0.335871	-0.335871	-0.335871	-0.335871	-0.335871	-0.335871	-0.335871	-0.335871	-0.335871	-0.335871	-0.335871	-0.335871	-0.335871	-0.335871	-0.335871	-0.335871	-0.335871	-0.335871
-0.335871	-0.335871	-0.335871	-0.335871	-0.335871	-0.335871	-0.335871	-0.335871	-0.335871	-0.335871	-0.335871	-0.335871	-0.335871	-0.335871	-0.335871	-0.335871	-0.335871	-0.335871	-0.335871	-0.335871	-0.335871	-0.335871	-0.335871	-0.335871	-0.335871	-0.335871	-0.335871	-0.335871	-0.335871	-0.335871	-0.335871	-0.335871	-0.335871	-0.335871	-0.335871	-0.335871	-0.335871	-0.335871	-0.335871	-0.335871	-0.335871	-0.335871	-0.335871	-0.335871	-0.335871	-0.335871	-0.335871	-0.335871	-0.335871	-0.335871
-0.335871	-0.335871	-0.335871	-0.335871	-0.335871	-0.335871	-0.335871	-0.335871	-0.335871	-0.335871	-0.335871	-0.335871	-0.335871	-0.335871	-0.335871	-0.335871	-0.335871	-0.335871	-0.335871	-0.335871	-0.335871	-0.335871	-0.335871	-0.335871	-0.335871	-0.335871	-0.335871	-0.335871	-0.335871	-0.335871	-0.335871	-0.335871	-0.335871	-0.335871	-0.335871	-0.335871	-0.335871	-0.335871	-0.335871	-0.335871	-0.335871	-0.335871	-0.335871	-0.335871	-0.335871	-0.335871	-0.335871	-0.335871	-0.335871	-0.335871
-0.73695	-0.73695	-0.73695	-0.73695	-0.73695	-0.73695	-0.73695	-0.73695	-0.73695	-0.73695	-0.73695	9.29002	-0.73695	-0.73695	-0.73695	-0.73695	-0.73695	-0.73695	-0.73695	-0.73695	-0.73695	-0.73695	-0.73695	-0.73695	-0.73695	-0.73695	-0.73695	-0.73695	-0.73695	-0.73695	-0.73695	9.29002	-0.73695	9.29002	-0.73695	-0.73695	-0.73695	-0.73695	-0.73695	9.29002	9.29002	-0.73695	-0.73695	-0.73695	-0.73695	-0.73695	-0.73695	-0.73695	-0.73695	-0.73695
-1.30071	-1.30071	-1.30071	-1.30071	-1.30071	-1.30071	-1.30071	-1.30071	-1.30071	7.53049	-1.30071	-1.30071	-1.30071	-1.30071	-1.30071	-1.30071	-1.30071	-1.30071	-1.30071	7.53049	-1.30071	-1.30071	7.53049	-1.30071	-1.30071	-1.30071	-1.30071	-1.30071	-1.30071	-1.30071	-1.30071	-1.30071	-1.30071	-1.30071	-1.30071	-1.30071	-1.30071	7.53049	-1.30071	-1.30071	-1.30071	-1.30071	-1.30071	-1.30071	7.53049	-1.30071	-1.30071	-1.30071	-1.30071	-1.30071
-0.947465	-0.947465	-0.947465	7.88374	-0.947465	-0.947465	-0.947465	-0.947465	-0.947465	-0.947465	-0.947465	-0.947465	-0.947465	-0.947465	7.88374	-0.947465	-0.947465	-0.947465	-0.947465	-0.947465	-0.947465	-0.947465	-0.947465	-0.947465	-0.947465	7.88374	-0.947465	-0.947465	-0.947465	-0.947465	-0.947465	-0.947465	-0.947465	-0.947465	-0.947465	-0.947465	-0.947465	-0.947465	-0.947465	-0.947465	7.88374	-0.947465	-0.947465	-0.947465	-0.947465	-0.947465	-0.947465	-0.947465	-0.947465	-0.947465
-0.240968	8.59024	-0.240968	8.59024	-0.240968	-0.240968	-0.240968	-0.240968	-0.240968	-0.240968	-0.240968	-0.240968	-0.240968	-0.240968	-0.240968	-0.240968	-0.240968	-0.240968	-0.240968	-0.240968	-0.240968	-0.240968	-0.240968	-0.240968	-0.240968	-0.240968	-0.240968	-0.240968	-0.240968	-0.240968	-0.240968	-0.240968	-0.240968	-0.240968	-0.240968	-0.240968	-0.240968	-0.240968	-0.240968	-0.240968	-0.240968	-0.240968	-0.240968	-0.240968	-0.240968	-0.240968	-0.240968	-0.240968	-0.240968	8.59024
-1.65396	-1.65396	-1.65396	-1.65396	-1.65396	-1.65396	-1.65396	-1.65396	-1.65396	-1.65396	-1.65396	-1.65396	-1.65396	-1.65396	-1.65396	-1.65396	-1.65396	-1.65396	-1.65396	7.17724	-1.65396	-1.65396	-1.65396	-1.65396	7.17724	7.17724	-1.65396	-1.65396	7.17724	-1.65396	-1.65396	-1.65396	-1.65396	7.17724	-1.65396	-1.65396	-1.65396	-1.65396	-1.65396	-1.65396	-1.65396	-1.65396	7.17724	7.17724	-1.65396	-1.65396	-1.65396	-1.65396	-1.65396	7.17724
-0.594217	-0.594217	-0.594217	-0.594217	-0.594217	-0.594217	-0.594217	-0.594217	-0.594217	-0.594217	-0.594217	-0.594217	-0.594217	-0.594217	-0.594217	-0.594217	-0.594217	-0.594217	-0.594217	-0.594217	-0.594217	-0.594217	-0.594217	-0.594217	-0.594217	-0.594217	8.23699	-0.594217	-0.594217	-0.594217	-0.594217	-0.594217	-0.594217	-0.594217	-0.594217	-0.594217	-0.594217	-0.594217	8.23699	-0.594217	-0.594217	-0.594217	-0.594217	-0.594217	-0.594217	-0.594217	-0.594217	-0.594217	-0.594217	-0.594217
-0.947465	-0.947465	-0.947465	7.88374	-0.947465	-0.947465	7.88374	-0.947465	-0.947465	-0.947465	-0.947465	-0.947465	7.88374	-0.947465	-0.947465	-0.947465	-0.947465	-0.947465	-0.947465	-0.947465	-0.947465	-0.947465	-0.947465	-0.947465	-0.947465	-0.947465	-0.947465	-0.947465	-0.947465	-0.947465	-0.947465	-0.947465	-0.947465	7.88374	-0.947465	-0.947465	-0.947465	-0.947465	-0.947465	-0.947465	-0.947465	-0.947465	-0.947465	7.88374	-0.947465	-0.947465	-0.947465	-0.947465	-0.947465	-0.947465
-0.594217	-0.594217	-0.594217	-0.594217	-0.594217	-0.594217	-0.594217	-0.594217	-0.594217	-0.594217	8.23699	-0.594217	-0.594217	-0.594217	-0.594217	-0.594217	-0.594217	-0.594217	-0.594217	-0.594217	-0.594217	-0.594217	-0.594217	-0.594217	-0.594217	-0.594217	-0.594217	-0.594217	-0.594217	-0.594217	-0.594217	-0.594217	-0.594217	-0.594217	-0.594217	-0.594217	-0.594217	8.23699	-0.594217	-0.594217	-0.594217	-0.594217	-0.594217	-0.594217	-0.594217	-0.594217	-0.594217	-0.594217	-0.594217	-0.594217
-0.594217	-0.594217	-0.594217	-0.594217	-0.594217	-0.594217	-0.594217	-0.594217	-0.594217	-0.594217	-0.594217	-0.594217	-0.594217	-0.594217	-0.594217	-0.594217	-0.594217	-0.594217	-0.594217	-0.594217	-0.594217	-0.594217	-0.594217	-0.594217	-0.594217	-0.594217	-0.594217	-0.594217	8.23699	-0.594217	-0.594217	-0.594217	-0.594217	-0.594217	-0.594217	-0.594217	-0.594217	-0.594217	-0.594217	-0.594217	8.23699	-0.594217	-0.594217	-0.594217	-0.594217	-0.594217	-0.594217	-0.594217	-0.594217	-0.594217
-0.594217	-0.594217	-0.594217	-0.594217	-0.594217	-0.594217	-0.594217	-0.594217	-0.594217	-0.594217	-0.594217	-0.594217	-0.594217	-0.594217	-0.594217	-0.594217	-0.594217	-0.594217	-0.594217	-0.594217	-0.594217	8.23699	-0.594217	-0.594217	-0.594217	-0.594217	-0.594217	-0.594217	-0.594217	-0.594217	-0.594217	-0.594217	-0.594217	-0.594217	-0.594217	-0.594217	-0.594217	-0.594217	-0.594217	-0.594217	8.23699	-0.594217	-0.594217	-0.594217	-0.594217	-0.594217	8.23699	-0.594217	-0.594217	-0.594217
-0.240968	8.59024	-0.240968	-0.240968	-0.240968	-0.240968	-0.240968	-0.240968	-0.240968	-0.240968	-0.240968	-0.240968	-0.240968	-0.240968	-0.240968	-0.240968	-0.240968	-0.240968	-0.240968	-0.240968	-0.240968	-0.240968	-0.240968	-0.240968	-0.240968	-0.240968	-0.240968	-0.240968	-0.240968	-0.240968	-0.240968	-0.240968	-0.240968	-0.240968	-0.240968	-0.240968	-0.240968	-0.240968	8.59024	-0.240968	-0.240968	-0.240968	-0.240968	-0.240968	-0.240968	-0.240968	-0.240968	-0.240968	-0.240968	-0.240968
-1.30071	-1.30071	-1.30071	-1.30071	-1.30071	7.53049	-1.30071	-1.30071	-1.30071	-1.30071	-1.30071	7.53049	-1.30071	-1.30071	-1.30071	-1.30071	-1.30071	-1.30071	-1.30071	-1.30071	-1.30071	-1.30071	-1.30071	7.53049	-1.30071	-1.30071	-1.30071	-1.30071	-1.30071	-1.30071	7.53049	-1.30071	-1.30071	-1.30071	7.53049	-1.30071	-1.30071	-1.30071	-1.30071	-1.30071	-1.30071	-1.30071	-1.30071	7.53049	-1.30071	-1.30071	-1.30071	-1.30071	-1.30071	-1.30071
8.23699	-0.594217	-0.594217	-0.594217	8.23699	-0.594217	-0.594217	-0.594217	-0.594217	-0.594217	8.23699	-0.594217	-0.594217	-0.594217	-0.594217	-0.594217	-0.594217	-0.594217	-0.594217	-0.594217	-0.594217	-0.594217	-0.594217	-0.594217	-0.594217	-0.594217	-0.594217	-0.594217	-0.594217	-0.594217	-0.594217	-0.594217	8.23699	-0.594217	-0.594217	8.23699	8.23699	8.23699	-0.594217	-0.594217	-0.594217	-0.594217	-0.594217	-0.594217	-0.594217	-0.594217	-0.594217	-0.594217	-0.594217	-0.594217
-1.65396	-1.65396	-1.65396	-1.65396	-1.65396	-1.65396	-1.65396	-1.65396	-1.65396	-1.65396	7.17724	-1.65396	-1.65396	7.17724	-1.65396	-1.65396	7.17724	7.17724	-1.65396	-1.65396	-1.65396	-1.65396	-1.65396	-1.65396	-1.65396	-1.65396	-1.65396	-1.65396	-1.65396	-1.65396	-1.65396	-1.65396	-1.65396	-1.65396	-1.65396	-1.65396	-1.65396	-1.65396	-1.65396	-1.65396	-1.65396	-1.65396	-1.65396	7.17724	-1.65396	-1.65396	-1.65396	-1.65396	-1.65396	-1.65396
-0.240968	-0.240968	-0.240968	-0.240968	-0.240968	-0.240968	-0.240968	-0.240968	-0.240968	-0.240968	-0.240968	-0.240968	-0.240968	-0.240968	-0.240968	-0.240968	-0.240968	-0.240968	-0.240968	-0.240968	-0.240968	-0.240968	-0.240968	-0.240968	-0.240968	-0.240968	-0.240968	-0.240968	-0.240968	-0.240968	-0.240968	-0.240968	-0.240968	-0.240968	-0.240968	-0.240968	-0.240968	-0.240968	-0.240968	-0.240968	-0.240968	-0.240968	-0.240968	-0.240968	-0.240968	-0.240968	-0.240968	-0.240968	-0.240968	-0.240968
-0.594217	-0.594217	-0.594217	-0.594217	-0.594217	-0.594217	-0.594217	-0.594217	-0.594217	-0.594217	-0.594217	-0.594217	-0.594217	-0.594217	-0.594217	-0.594217	-0.594217	-0.594217	-0.594217	-0.594217	-0.594217	-0.594217	-0.594217	-0.594217	-0.594217	-0.594217	8.23699	-0.594217	-0.594217	-0.594217	-0.594217	-0.594217	-0.594217	-0.594217	-0.594217	-0.594217	-0.594217	-0.594217	-0.594217	-0.594217	-0.594217	8.23699	-0.594217	-0.594217	-0.594217	-0.594217	-0.594217	-0.594217	-0.594217	-0.594217
-0.594217	-0.594217	-0.594217	-0.594217	-0.594217	-0.594217	-0.594217	-0.594217	-0.594217	-0.594217	-0.594217	-0.594217	-0.594217	-0.594217	-0.594217	-0.594217	-0.594217	-0.594217	-0.594217	-0.594217	-0.594217	-0.594217	-0.594217	8.23699	-0.594217	-0.594217	-0.594217	-0.594217	-0.594217	-0.594217	-0.594217	-0.594217	-0.594217	-0.594217	-0.594217	-0.594217	-0.594217	-0.594217	-0.594217	-0.594217	-0.594217	-0.594217	-0.594217	-0.594217	-0.594217	8.23699	-0.594217	-0.594217	-0.594217	-0.594217
-0.594217	-0.594217	-0.594217	8.23699	-0.594217	-0.594217	-0.594217	-0.594217	-0.594217	-0.594217	-0.594217	-0.594217	-0.594217	-0.594217	-0.594217	-0.594217	-0.594217	-0.594217	8.23699	-0.594217	-0.594217	-0.594217	-0.594217	-0.594217	-0.594217	-0.594217	-0.594217	-0.594217	-0.594217	-0.594217	-0.594217	-0.594217	-0.594217	-0.594217	-0.594217	-0.594217	-0.594217	-0.594217	-0.594217	-0.594217	-0.594217	-0.594217	-0.594217	-0.594217	-0.594217	-0.594217	-0.594217	-0.594217	-0.594217	-0.594217
-0.594217	-0.594217	-0.594217	-0.594217	-0.594217	-0.594217	-0.594217	-0.594217	-0.594217	-0.594217	-0.594217	-0.594217	-0.594217	-0.594217	-0.594217	-0.594217	-0.594217	-0.594217	-0.594217	-0.594217	-0.594217	-0.594217	-0.594217	-0.594217	-0.594217	8.23699	-0.594217	-0.594217	-0.594217	-0.594217	-0.594217	-0.594217	-0.594217	-0.594217	8.23699	-0.594217	-0.594217	-0.594217	-0.594217	-0.594217	-0.594217	-0.594217	-0.594217	-0.594217	-0.594217	-0.594217	-0.594217	-0.594217	-0.594217	-0.594217
-0.594217	-0.594217	-0.594217	-0.594217	-0.594217	-0.594217	-0.594217	-0.594217	-0.594217	-0.594217	-0.594217	-0.594217	-0.594217	-0.594217	-0.594217	-0.594217	-0.594217	-0.594217	-0.594217	-0.594217	8.23699	-0.594217	-0.594217	-0.594217	-0.594217	-0.594217	-0.594217	-0.594217	-0.594217	-0.594217	-0.594217	-0.594217	-0.594217	-0.594217	-0.594217	-0.594217	-0.594217	-0.594217	-0.594217	-0.594217	-0.594217	-0.594217	-0.594217	-0.594217	-0.594217	-0.594217	-0.594217	-0.594217	-0.594217	-0.594217
-0.240968	-0.240968	-0.240968	8.59024	-0.240968	-0.240968	-0.240968	-0.240968	-0.240968	-0.240968	-0.240968	-0.240968	-0.240968	-0.240968	-0.240968	-0.240968	-0.240968	-0.240968	-0.240968	-0.240968	-0.240968	-0.240968	-0.240968	-0.240968	-0.240968	-0.240968	-0.240968	-0.240968	-0.240968	-0.240968	-0.240968	-0.240968	-0.240968	-0.240968	-0.240968	-0.240968	-0.240968	-0.240968	-0.240968	-0.240968	-0.240968	-0.240968	-0.240968	8.59024	-0.240968	-0.240968	-0.240968	-0.240968	-0.240968	-0.240968
-0.240968	-0.240968	-0.240968	-0.240968	-0.240968	-0.240968	-0.240968	-0.240968	-0.240968	-0.240968	-0.240968	-0.240968	-0.240968	-0.240968	-0.240968	-0.240968	-0.240968	-0.240968	-0.240968	-0.240968	-0.240968	-0.240968	-0.240968	-0.240968	-0.240968	-0.240968	-0.240968	-0.240968	-0.240968	-0.240968	-0.240968	-0.240968	-0.240968	-0.240968	-0.240968	-0.240968	-0.240968	-0.240968	-0.240968	-0.240968	-0.240968	-0.240968	-0.240968	-0.240968	-0.240968	-0.240968	-0.240968	-0.240968	-0.240968	-0.240968
-0.594217	-0.594217	-0.594217	-0.594217	-0.594217	-0.594217	-0.594217	-0.594217	-0.594217	-0.594217	-0.594217	-0.594217	-0.594217	-0.594217	-0.594217	-0.594217	-0.594217	-0.594217	8.23699	-0.594217	-0.594217	-0.594217	-0.594217	-0.594217	-0.594217	-0.594217	-0.594217	-0.594217	-0.594217	-0.594217	-0.594217	8.23699	-0.594217	8.23699	-0.594217	-0.594217	-0.594217	-0.594217	-0.594217	-0.594217	-0.594217	-0.594217	-0.594217	-0.594217	-0.594217	-0.594217	-0.594217	-0.594217	-0.594217	-0.594217
7.53049	-1.30071	-1.30071	-1.30071	-1.30071	-1.30071	-1.30071	-1.30071	-1.30071	7.53049	-1.30071	-1.30071	7.53049	-1.30071	-1.30071	-1.30071	-1.30071	-1.30071	7.53049	-1.30071	-1.30071	-1.30071	-1.30071	-1.30071	-1.30071	-1.30071	-1.30071	-1.30071	-1.30071	-1.30071	-1.30071	-1.30071	-1.30071	-1.30071	-1.30071	-1.30071	-1.30071	-1.30071	-1.30071	-1.30071	-1.30071	-1.30071	-1.30071	-1.30071	-1.30071	-1.30071	-1.30071	-1.30071	-1.30071	-1.30071
7.88374	-0.947465	-0.947465	-0.947465	-0.947465	-0.947465	-0.947465	-0.947465	-0.947465	-0.947465	-0.947465	-0.947465	-0.947465	-0.947465	7.88374	-0.947465	-0.947465	-0.947465	-0.947465	-0.947465	-0.947465	-0.947465	-0.947465	-0.947465	-0.947465	-0.947465	-0.947465	-0.947465	7.88374	-0.947465	-0.947465	-0.947465	-0.947465	-0.947465	-0.947465	-0.947465	-0.947465	-0.947465	-0.947465	-0.947465	-0.947465	-0.947465	-0.947465	-0.947465	-0.947465	7.88374	-0.947465	-0.947465	-0.947465	-0.947465
-1.30071	-1.30071	-1.30071	-1.30071	-1.30071	-1.30071	-1.30071	-1.30071	7.53049	-1.30071	-1.30071	-1.30071	-1.30071	-1.30071	-1.30071	-1.30071	-1.30071	-1.30071	-1.30071	-1.30071	-1.30071	-1.30071	-1.30071	-1.30071	-1.30071	-1.30071	-1.30071	7.53049	7.53049	-1.30071	-1.30071	-1.30071	-1.30071	7.53049	-1.30071	-1.30071	-1.30071	-1.30071	-1.30071	-1.30071	-1.30071	-1.30071	-1.30071	-1.30071	-1.30071	-1.30071	-1.30071	-1.30071	-1.30071	-1.30071
8.59024	-0.240968	-0.240968	-0.240968	-0.240968	-0.240968	-0.240968	-0.240968	-0.240968	-0.240968	-0.240968	-0.240968	-0.240968	-0.240968	-0.240968	-0.240968	-0.240968	-0.240968	-0.240968	-0.240968	-0.240968	-0.240968	-0.240968	-0.240968	-0.240968	-0.240968	-0.240968	-0.240968	-0.240968	-0.240968	-0.240968	-0.240968	-0.240968	-0.240968	-0.240968	-0.240968	-0.240968	-0.240968	-0.240968	-0.240968	-0.240968	8.59024	-0.240968	-0.240968	-0.240968	-0.240968	-0.240968	-0.240968	17.4214	8.59024
-1.30071	-1.30071	7.53049	-1.30071	-1.30071	-1.30071	-1.30071	-1.30071	-1.30071	-1.30071	-1.30071	7.53049	7.53049	7.53049	-1.30071	-1.30071	-1.30071	-1.30071	-1.30071	-1.30071	-1.30071	-1.30071	-1.30071	-1.30071	-1.30071	-1.30071	-1.30071	-1.30071	-1.30071	-1.30071	-1.30071	-1.30071	-1.30071	-1.30071	-1.30071	-1.30071	-1.30071	-1.30071	-1.30071	-1.30071	-1.30071	-1.30071	7.53049	7.53049	-1.30071	-1.30071	-1.30071	-1.30071	-1.30071	-1.30071
-0.947465	-0.947465	-0.947465	-0.947465	-0.947465	-0.947465	-0.947465	-0.947465	7.88374	-0.947465	-0.947465	-0.947465	-0.947465	-0.947465	-0.947465	-0.947465	-0.947465	-0.947465	-0.947465	-0.947465	-0.947465	7.88374	-0.947465	-0.947465	-0.947465	-0.947465	-0.947465	-0.947465	-0.947465	-0.947465	-0.947465	-0.947465	-0.947465	-0.947465	-0.947465	-0.947465	-0.947465	-0.947465	7.88374	-0.947465	-0.947465	-0.947465	-0.947465	-0.947465	7.88374	-0.947465	7.88374	-0.947465	7.88374	-0.947465
[truncated: 20 more columns]

## Sheet: A2.Categ.Selective.all.delay4.h
-1.42304	-1.42304	-1.42304	-1.42304	-1.42304	-1.42304	-1.42304	-1.42304	-1.42304	-1.42304	-1.42304	-1.42304	-1.42304	-1.42304	6.96329	-1.42304	-1.42304	-1.42304	-1.42304	6.96329	6.96329	-1.42304	-1.42304	-1.42304	-1.42304	-1.42304	-1.42304	-1.42304	-1.42304	-1.42304	-1.42304	-1.42304	-1.42304	-1.42304	-1.42304	-1.42304	-1.42304	-1.42304	-1.42304	-1.42304	-1.42304	-1.42304	-1.42304	6.96329	6.96329	-1.42304	-1.42304	-1.42304	-1.42304	-1.42304
-1.42304	-1.42304	-1.42304	-1.42304	-1.42304	6.96329	-1.42304	-1.42304	-1.42304	-1.42304	-1.42304	6.96329	-1.42304	-1.42304	-1.42304	-1.42304	-1.42304	-1.42304	-1.42304	-1.42304	-1.42304	-1.42304	6.96329	-1.42304	-1.42304	-1.42304	-1.42304	-1.42304	-1.42304	-1.42304	-1.42304	-1.42304	-1.42304	15.3496	-1.42304	-1.42304	-1.42304	-1.42304	-1.42304	-1.42304	-1.42304	-1.42304	-1.42304	-1.42304	-1.42304	15.3496	6.96329	6.96329	-1.42304	-1.42304
-1.08759	-1.08759	-1.08759	7.29875	-1.08759	-1.08759	-1.08759	-1.08759	-1.08759	-1.08759	-1.08759	-1.08759	-1.08759	-1.08759	-1.08759	-1.08759	7.29875	-1.08759	-1.08759	-1.08759	-1.08759	-1.08759	-1.08759	-1.08759	-1.08759	-1.08759	-1.08759	-1.08759	-1.08759	7.29875	-1.08759	7.29875	7.29875	-1.08759	-1.08759	-1.08759	-1.08759	-1.08759	-1.08759	-1.08759	-1.08759	-1.08759	-1.08759	7.29875	-1.08759	-1.08759	-1.08759	-1.08759	-1.08759	-1.08759
-2.4294	-2.4294	-2.4294	-2.4294	-2.4294	-2.4294	-2.4294	-2.4294	-2.4294	5.95693	-2.4294	-2.4294	-2.4294	-2.4294	-2.4294	-2.4294	-2.4294	5.95693	-2.4294	5.95693	-2.4294	-2.4294	14.3433	-2.4294	-2.4294	5.95693	-2.4294	-2.4294	-2.4294	-2.4294	-2.4294	-2.4294	-2.4294	-2.4294	-2.4294	5.95693	-2.4294	-2.4294	-2.4294	-2.4294	-2.4294	-2.4294	-2.4294	-2.4294	5.95693	-2.4294	-2.4294	5.95693	-2.4294	-2.4294
7.29875	-1.08759	-1.08759	-1.08759	-1.08759	-1.08759	-1.08759	-1.08759	7.29875	-1.08759	-1.08759	-1.08759	-1.08759	-1.08759	-1.08759	-1.08759	-1.08759	-1.08759	-1.08759	-1.08759	-1.08759	7.29875	-1.08759	-1.08759	-1.08759	-1.08759	-1.08759	-1.08759	-1.08759	-1.08759	7.29875	-1.08759	-1.08759	-1.08759	-1.08759	-1.08759	-1.08759	-1.08759	-1.08759	-1.08759	-1.08759	-1.08759	-1.08759	-1.08759	-1.08759	-1.08759	-1.08759	-1.08759	-1.08759	-1.08759
-1.7585	-1.7585	-1.7585	6.62784	-1.7585	-1.7585	-1.7585	-1.7585	-1.7585	6.62784	-1.7585	-1.7585	-1.7585	-1.7585	-1.7585	-1.7585	-1.7585	-1.7585	-1.7585	-1.7585	-1.7585	-1.7585	6.62784	-1.7585	-1.7585	-1.7585	-1.7585	6.62784	-1.7585	6.62784	-1.7585	6.62784	6.62784	-1.7585	-1.7585	-1.7585	-1.7585	-1.7585	-1.7585	-1.7585	-1.7585	-1.7585	-1.7585	-1.7585	-1.7585	-1.7585	-1.7585	-1.7585	-1.7585	-1.7585
-0.416684	-0.416684	-0.416684	-0.416684	-0.416684	-0.416684	-0.416684	-0.416684	-0.416684	-0.416684	-0.416684	-0.416684	-0.416684	-0.416684	-0.416684	-0.416684	-0.416684	-0.416684	-0.416684	-0.416684	-0.416684	-0.416684	-0.416684	-0.416684	-0.416684	-0.416684	-0.416684	-0.416684	-0.416684	-0.416684	-0.416684	-0.416684	-0.416684	-0.416684	-0.416684	-0.416684	-0.416684	-0.416684	-0.416684	-0.416684	-0.416684	7.96965	-0.416684	-0.416684	-0.416684	-0.416684	-0.416684	7.96965	-0.416684	7.96965
-1.7585	-1.7585	-1.7585	6.62784	-1.7585	-1.7585	-1.7585	-1.7585	-1.7585	-1.7585	-1.7585	-1.7585	-1.7585	-1.7585	-1.7585	-1.7585	6.62784	-1.7585	-1.7585	-1.7585	-1.7585	-1.7585	-1.7585	15.0142	-1.7585	-1.7585	-1.7585	-1.7585	6.62784	-1.7585	-1.7585	-1.7585	-1.7585	-1.7585	-1.7585	-1.7585	-1.7585	-1.7585	-1.7585	-1.7585	-1.7585	-1.7585	-1.7585	-1.7585	-1.7585	-1.7585	-1.7585	-1.7585	-1.7585	-1.7585
-1.08759	-1.08759	-1.08759	-1.08759	-1.08759	-1.08759	-1.08759	7.29875	-1.08759	-1.08759	-1.08759	-1.08759	-1.08759	-1.08759	-1.08759	-1.08759	-1.08759	-1.08759	-1.08759	-1.08759	-1.08759	-1.08759	-1.08759	7.29875	-1.08759	-1.08759	-1.08759	-1.08759	-1.08759	-1.08759	7.29875	-1.08759	-1.08759	-1.08759	-1.08759	-1.08759	-1.08759	-1.08759	7.29875	-1.08759	7.29875	7.29875	-1.08759	-1.08759	-1.08759	-1.08759	-1.08759	-1.08759	-1.08759	-1.08759
-1.08759	-1.08759	-1.08759	-1.08759	-1.08759	-1.08759	-1.08759	-1.08759	-1.08759	-1.08759	-1.08759	7.29875	-1.08759	-1.08759	-1.08759	-1.08759	-1.08759	-1.08759	-1.08759	-1.08759	-1.08759	-1.08759	-1.08759	7.29875	-1.08759	-1.08759	-1.08759	-1.08759	-1.08759	-1.08759	-1.08759	-1.08759	-1.08759	-1.08759	-1.08759	-1.08759	-1.08759	-1.08759	-1.08759	-1.08759	-1.08759	-1.08759	-1.08759	7.29875	-1.08759	-1.08759	-1.08759	-1.08759	-1.08759	-1.08759
-0.752137	-0.752137	-0.752137	-0.752137	-0.752137	-0.752137	-0.752137	-0.752137	-0.752137	-0.752137	-0.752137	-0.752137	-0.752137	-0.752137	-0.752137	-0.752137	-0.752137	-0.752137	-0.752137	-0.752137	-0.752137	7.6342	-0.752137	-0.752137	-0.752137	-0.752137	-0.752137	-0.752137	-0.752137	-0.752137	-0.752137	-0.752137	-0.752137	-0.752137	-0.752137	-0.752137	-0.752137	7.6342	-0.752137	-0.752137	-0.752137	7.6342	-0.752137	-0.752137	-0.752137	7.6342	-0.752137	-0.752137	-0.752137	-0.752137
-1.08759	-1.08759	-1.08759	-1.08759	-1.08759	-1.08759	-1.08759	-1.08759	-1.08759	-1.08759	-1.08759	-1.08759	-1.08759	-1.08759	-1.08759	-1.08759	7.29875	-1.08759	-1.08759	-1.08759	-1.08759	-1.08759	-1.08759	-1.08759	-1.08759	-1.08759	-1.08759	7.29875	-1.08759	-1.08759	7.29875	-1.08759	-1.08759	-1.08759	-1.08759	-1.08759	-1.08759	-1.08759	-1.08759	7.29875	-1.08759	-1.08759	-1.08759	-1.08759	-1.08759	-1.08759	7.29875	-1.08759	7.29875	-1.08759
-1.7585	-1.7585	-1.7585	-1.7585	-1.7585	-1.7585	-1.7585	6.62784	-1.7585	-1.7585	6.62784	-1.7585	-1.7585	-1.7585	-1.7585	-1.7585	-1.7585	-1.7585	-1.7585	-1.7585	-1.7585	-1.7585	-1.7585	-1.7585	-1.7585	-1.7585	-1.7585	-1.7585	15.0142	-1.7585	-1.7585	6.62784	-1.7585	15.0142	-1.7585	-1.7585	-1.7585	-1.7585	-1.7585	-1.7585	-1.7585	15.0142	-1.7585	-1.7585	-1.7585	-1.7585	-1.7585	-1.7585	-1.7585	-1.7585
-1.42304	-1.42304	6.96329	-1.42304	-1.42304	-1.42304	-1.42304	-1.42304	-1.42304	6.96329	-1.42304	-1.42304	6.96329	-1.42304	-1.42304	-1.42304	-1.42304	-1.42304	-1.42304	-1.42304	-1.42304	-1.42304	-1.42304	6.96329	-1.42304	-1.42304	-1.42304	-1.42304	-1.42304	-1.42304	-1.42304	-1.42304	-1.42304	-1.42304	-1.42304	-1.42304	-1.42304	-1.42304	-1.42304	6.96329	6.96329	-1.42304	-1.42304	6.96329	-1.42304	-1.42304	-1.42304	-1.42304	-1.42304	6.96329
-0.335871	-0.335871	-0.335871	-0.335871	9.6911	-0.335871	-0.335871	-0.335871	-0.335871	-0.335871	-0.335871	-0.335871	-0.335871	-0.335871	-0.335871	-0.335871	-0.335871	-0.335871	-0.335871	-0.335871	-0.335871	-0.335871	-0.335871	-0.335871	-0.335871	-0.335871	-0.335871	-0.335871	-0.335871	-0.335871	-0.335871	-0.335871	-0.335871	-0.335871	-0.335871	-0.335871	-0.335871	-0.335871	-0.335871	-0.335871	-0.335871	-0.335871	-0.335871	-0.335871	-0.335871	-0.335871	-0.335871	-0.335871	-0.335871	-0.335871
-1.13803	-1.13803	8.88894	-1.13803	-1.13803	-1.13803	-1.13803	-1.13803	-1.13803	-1.13803	-1.13803	-1.13803	-1.13803	-1.13803	-1.13803	-1.13803	-1.13803	-1.13803	-1.13803	-1.13803	-1.13803	-1.13803	8.88894	-1.13803	-1.13803	-1.13803	-1.13803	8.88894	-1.13803	-1.13803	-1.13803	-1.13803	-1.13803	8.88894	-1.13803	-1.13803	-1.13803	-1.13803	-1.13803	-1.13803	-1.13803	-1.13803	-1.13803	-1.13803	8.88894	-1.13803	-1.13803	-1.13803	-1.13803	8.88894
-1.13803	-1.13803	-1.13803	-1.13803	-1.13803	-1.13803	8.88894	-1.13803	-1.13803	-1.13803	-1.13803	-1.13803	-1.13803	-1.13803	-1.13803	8.88894	-1.13803	-1.13803	-1.13803	-1.13803	-1.13803	-1.13803	-1.13803	-1.13803	-1.13803	-1.13803	-1.13803	-1.13803	-1.13803	-1.13803	-1.13803	-1.13803	-1.13803	-1.13803	-1.13803	-1.13803	-1.13803	-1.13803	-1.13803	-1.13803	8.88894	-1.13803	-1.13803	-1.13803	-1.13803	-1.13803	-1.13803	-1.13803	-1.13803	-1.13803
-0.335871	-0.335871	-0.335871	-0.335871	-0.335871	-0.335871	-0.335871	-0.335871	-0.335871	-0.335871	-0.335871	-0.335871	-0.335871	-0.335871	-0.335871	-0.335871	-0.335871	-0.335871	-0.335871	-0.335871	-0.335871	-0.335871	-0.335871	-0.335871	-0.335871	-0.335871	-0.335871	-0.335871	-0.335871	-0.335871	-0.335871	-0.335871	-0.335871	-0.335871	-0.335871	-0.335871	-0.335871	-0.335871	-0.335871	-0.335871	-0.335871	-0.335871	-0.335871	-0.335871	-0.335871	-0.335871	-0.335871	-0.335871	-0.335871	-0.335871
-0.335871	-0.335871	-0.335871	-0.335871	-0.335871	-0.335871	-0.335871	-0.335871	-0.335871	-0.335871	-0.335871	-0.335871	-0.335871	-0.335871	-0.335871	-0.335871	-0.335871	-0.335871	-0.335871	-0.335871	-0.335871	-0.335871	-0.335871	-0.335871	-0.335871	-0.335871	-0.335871	-0.335871	-0.335871	-0.335871	-0.335871	9.6911	-0.335871	-0.335871	-0.335871	-0.335871	-0.335871	-0.335871	-0.335871	-0.335871	-0.335871	9.6911	-0.335871	9.6911	9.6911	-0.335871	19.7181	9.6911	-0.335871	-0.335871
-1.13803	8.88894	-1.13803	-1.13803	-1.13803	-1.13803	-1.13803	-1.13803	-1.13803	-1.13803	-1.13803	-1.13803	-1.13803	-1.13803	-1.13803	-1.13803	-1.13803	-1.13803	-1.13803	-1.13803	8.88894	-1.13803	-1.13803	-1.13803	-1.13803	8.88894	-1.13803	-1.13803	-1.13803	-1.13803	-1.13803	-1.13803	-1.13803	8.88894	-1.13803	-1.13803	-1.13803	-1.13803	-1.13803	-1.13803	-1.13803	-1.13803	-1.13803	-1.13803	-1.13803	-1.13803	-1.13803	-1.13803	8.88894	-1.13803
-0.73695	-0.73695	-0.73695	-0.73695	-0.73695	-0.73695	-0.73695	-0.73695	-0.73695	-0.73695	-0.73695	-0.73695	-0.73695	-0.73695	-0.73695	-0.73695	9.29002	-0.73695	-0.73695	-0.73695	-0.73695	-0.73695	-0.73695	-0.73695	-0.73695	-0.73695	-0.73695	-0.73695	-0.73695	-0.73695	-0.73695	-0.73695	-0.73695	-0.73695	-0.73695	-0.73695	-0.73695	-0.73695	-0.73695	-0.73695	-0.73695	-0.73695	9.29002	9.29002	-0.73695	-0.73695	-0.73695	-0.73695	-0.73695	-0.73695
-1.53911	-1.53911	-1.53911	-1.53911	-1.53911	-1.53911	-1.53911	-1.53911	8.48786	-1.53911	-1.53911	-1.53911	8.48786	-1.53911	8.48786	-1.53911	-1.53911	-1.53911	-1.53911	-1.53911	-1.53911	-1.53911	-1.53911	-1.53911	-1.53911	-1.53911	-1.53911	-1.53911	-1.53911	-1.53911	-1.53911	-1.53911	8.48786	-1.53911	-1.53911	-1.53911	-1.53911	-1.53911	-1.53911	-1.53911	-1.53911	-1.53911	-1.53911	-1.53911	-1.53911	-1.53911	-1.53911	-1.53911	-1.53911	-1.53911
-0.73695	9.29002	-0.73695	-0.73695	-0.73695	-0.73695	-0.73695	-0.73695	-0.73695	-0.73695	-0.73695	-0.73695	-0.73695	-0.73695	-0.73695	-0.73695	-0.73695	-0.73695	-0.73695	-0.73695	9.29002	-0.73695	-0.73695	-0.73695	-0.73695	-0.73695	-0.73695	-0.73695	-0.73695	-0.73695	-0.73695	-0.73695	-0.73695	9.29002	-0.73695	-0.73695	-0.73695	-0.73695	-0.73695	-0.73695	-0.73695	-0.73695	-0.73695	-0.73695	-0.73695	-0.73695	-0.73695	-0.73695	-0.73695	-0.73695
-1.13803	-1.13803	-1.13803	-1.13803	-1.13803	-1.13803	-1.13803	-1.13803	-1.13803	-1.13803	-1.13803	8.88894	-1.13803	-1.13803	-1.13803	-1.13803	-1.13803	-1.13803	-1.13803	-1.13803	-1.13803	-1.13803	-1.13803	-1.13803	-1.13803	-1.13803	-1.13803	8.88894	-1.13803	-1.13803	-1.13803	-1.13803	-1.13803	-1.13803	-1.13803	-1.13803	-1.13803	-1.13803	-1.13803	-1.13803	-1.13803	-1.13803	-1.13803	-1.13803	-1.13803	-1.13803	-1.13803	-1.13803	-1.13803	-1.13803
-0.73695	-0.73695	-0.73695	-0.73695	-0.73695	-0.73695	-0.73695	-0.73695	-0.73695	-0.73695	-0.73695	-0.73695	-0.73695	-0.73695	-0.73695	-0.73695	-0.73695	-0.73695	-0.73695	9.29002	-0.73695	-0.73695	-0.73695	-0.73695	-0.73695	-0.73695	-0.73695	-0.73695	-0.73695	-0.73695	-0.73695	-0.73695	-0.73695	-0.73695	-0.73695	-0.73695	-0.73695	-0.73695	-0.73695	-0.73695	-0.73695	-0.73695	-0.73695	-0.73695	-0.73695	-0.73695	-0.73695	-0.73695	-0.73695	-0.73695
9.29002	-0.73695	-0.73695	-0.73695	-0.73695	-0.73695	-0.73695	-0.73695	-0.73695	-0.73695	-0.73695	-0.73695	-0.73695	-0.73695	-0.73695	-0.73695	-0.73695	-0.73695	-0.73695	-0.73695	-0.73695	-0.73695	-0.73695	-0.73695	-0.73695	-0.73695	9.29002	-0.73695	-0.73695	-0.73695	-0.73695	-0.73695	-0.73695	-0.73695	-0.73695	-0.73695	-0.73695	-0.73695	-0.73695	9.29002	-0.73695	-0.73695	-0.73695	-0.73695	-0.73695	-0.73695	9.29002	-0.73695	-0.73695	-0.73695
-0.335871	-0.335871	-0.335871	-0.335871	-0.335871	-0.335871	-0.335871	-0.335871	-0.335871	-0.335871	-0.335871	-0.335871	-0.335871	-0.335871	-0.335871	-0.335871	-0.335871	-0.335871	-0.335871	-0.335871	-0.335871	-0.335871	-0.335871	-0.335871	-0.335871	-0.335871	-0.335871	-0.335871	-0.335871	-0.335871	-0.335871	-0.335871	-0.335871	-0.335871	-0.335871	-0.335871	-0.335871	-0.335871	-0.335871	-0.335871	-0.335871	-0.335871	-0.335871	-0.335871	-0.335871	-0.335871	-0.335871	-0.335871	-0.335871	-0.335871
-0.73695	9.29002	-0.73695	-0.73695	-0.73695	-0.73695	-0.73695	-0.73695	-0.73695	-0.73695	9.29002	-0.73695	-0.73695	-0.73695	-0.73695	-0.73695	-0.73695	-0.73695	-0.73695	-0.73695	-0.73695	-0.73695	-0.73695	-0.73695	-0.73695	-0.73695	-0.73695	-0.73695	-0.73695	-0.73695	-0.73695	-0.73695	-0.73695	-0.73695	-0.73695	-0.73695	-0.73695	-0.73695	-0.73695	-0.73695	-0.73695	-0.73695	-0.73695	-0.73695	-0.73695	-0.73695	-0.73695	-0.73695	-0.73695	-0.73695
-0.594217	-0.594217	-0.594217	-0.594217	-0.594217	-0.594217	-0.594217	-0.594217	-0.594217	-0.594217	-0.594217	-0.594217	8.23699	-0.594217	-0.594217	-0.594217	-0.594217	-0.594217	-0.594217	-0.594217	-0.594217	-0.594217	-0.594217	-0.594217	-0.594217	-0.594217	-0.594217	-0.594217	-0.594217	-0.594217	-0.594217	-0.594217	-0.594217	-0.594217	-0.594217	-0.594217	-0.594217	-0.594217	-0.594217	-0.594217	-0.594217	-0.594217	-0.594217	-0.594217	-0.594217	-0.594217	-0.594217	-0.594217	-0.594217	-0.594217
-0.594217	-0.594217	-0.594217	-0.594217	-0.594217	-0.594217	-0.594217	-0.594217	-0.594217	-0.594217	-0.594217	-0.594217	-0.594217	-0.594217	-0.594217	-0.594217	-0.594217	-0.594217	-0.594217	-0.594217	-0.594217	-0.594217	-0.594217	8.23699	-0.594217	-0.594217	-0.594217	-0.594217	-0.594217	-0.594217	-0.594217	-0.594217	-0.594217	-0.594217	17.0682	-0.594217	8.23699	-0.594217	-0.594217	-0.594217	-0.594217	-0.594217	-0.594217	-0.594217	-0.594217	-0.594217	-0.594217	-0.594217	-0.594217	-0.594217
-0.947465	-0.947465	-0.947465	-0.947465	-0.947465	-0.947465	7.88374	-0.947465	7.88374	-0.947465	-0.947465	-0.947465	-0.947465	-0.947465	-0.947465	-0.947465	-0.947465	-0.947465	-0.947465	-0.947465	-0.947465	-0.947465	-0.947465	-0.947465	-0.947465	-0.947465	-0.947465	-0.947465	-0.947465	-0.947465	-0.947465	7.88374	-0.947465	-0.947465	-0.947465	-0.947465	-0.947465	-0.947465	-0.947465	-0.947465	7.88374	-0.947465	-0.947465	-0.947465	-0.947465	-0.947465	-0.947465	-0.947465	-0.947465	-0.947465
-0.947465	-0.947465	-0.947465	-0.947465	-0.947465	-0.947465	-0.947465	-0.947465	-0.947465	-0.947465	7.88374	-0.947465	-0.947465	-0.947465	-0.947465	-0.947465	-0.947465	-0.947465	-0.947465	-0.947465	-0.947465	-0.947465	7.88374	-0.947465	-0.947465	-0.947465	-0.947465	-0.947465	-0.947465	-0.947465	-0.947465	-0.947465	-0.947465	-0.947465	7.88374	-0.947465	-0.947465	-0.947465	-0.947465	-0.947465	-0.947465	-0.947465	-0.947465	-0.947465	-0.947465	-0.947465	-0.947465	-0.947465	7.88374	-0.947465
8.23699	-0.594217	-0.594217	-0.594217	-0.594217	-0.594217	-0.594217	-0.594217	-0.594217	-0.594217	-0.594217	-0.594217	-0.594217	-0.594217	-0.594217	-0.594217	-0.594217	-0.594217	-0.594217	-0.594217	8.23699	-0.594217	-0.594217	-0.594217	-0.594217	-0.594217	-0.594217	-0.594217	-0.594217	-0.594217	-0.594217	-0.594217	-0.594217	-0.594217	-0.594217	-0.594217	-0.594217	-0.594217	-0.594217	-0.594217	-0.594217	-0.594217	-0.594217	-0.594217	-0.594217	-0.594217	-0.594217	-0.594217	-0.594217	-0.594217
-0.594217	-0.594217	-0.594217	-0.594217	-0.594217	-0.594217	-0.594217	-0.594217	8.23699	-0.594217	-0.594217	-0.594217	-0.594217	-0.594217	-0.594217	-0.594217	-0.594217	-0.594217	-0.594217	-0.594217	-0.594217	-0.594217	-0.594217	-0.594217	-0.594217	-0.594217	-0.594217	-0.594217	-0.594217	-0.594217	-0.594217	8.23699	-0.594217	-0.594217	-0.594217	-0.594217	-0.594217	-0.594217	-0.594217	-0.594217	-0.594217	-0.594217	-0.594217	8.23699	-0.594217	-0.594217	-0.594217	-0.594217	-0.594217	-0.594217
-0.240968	-0.240968	-0.240968	-0.240968	-0.240968	-0.240968	-0.240968	-0.240968	-0.240968	-0.240968	-0.240968	-0.240968	-0.240968	-0.240968	-0.240968	-0.240968	-0.240968	-0.240968	-0.240968	-0.240968	-0.240968	-0.240968	-0.240968	-0.240968	-0.240968	-0.240968	-0.240968	-0.240968	-0.240968	-0.240968	-0.240968	-0.240968	-0.240968	-0.240968	-0.240968	-0.240968	-0.240968	-0.240968	-0.240968	-0.240968	-0.240968	-0.240968	-0.240968	-0.240968	8.59024	-0.240968	-0.240968	-0.240968	-0.240968	-0.240968
-1.65396	-1.65396	-1.65396	-1.65396	-1.65396	7.17724	-1.65396	-1.65396	-1.65396	-1.65396	-1.65396	-1.65396	-1.65396	-1.65396	-1.65396	-1.65396	-1.65396	7.17724	7.17724	-1.65396	-1.65396	-1.65396	-1.65396	-1.65396	7.17724	-1.65396	-1.65396	-1.65396	-1.65396	-1.65396	-1.65396	-1.65396	-1.65396	7.17724	-1.65396	-1.65396	-1.65396	-1.65396	-1.65396	-1.65396	-1.65396	-1.65396	-1.65396	7.17724	-1.65396	-1.65396	-1.65396	-1.65396	-1.65396	-1.65396
-0.947465	-0.947465	-0.947465	-0.947465	-0.947465	-0.947465	-0.947465	-0.947465	-0.947465	-0.947465	-0.947465	-0.947465	-0.947465	-0.947465	-0.947465	-0.947465	7.88374	-0.947465	-0.947465	-0.947465	-0.947465	-0.947465	-0.947465	-0.947465	-0.947465	-0.947465	-0.947465	-0.947465	-0.947465	7.88374	-0.947465	-0.947465	-0.947465	-0.947465	-0.947465	-0.947465	-0.947465	-0.947465	-0.947465	-0.947465	-0.947465	-0.947465	-0.947465	-0.947465	-0.947465	-0.947465	-0.947465	-0.947465	-0.947465	-0.947465
8.23699	-0.594217	-0.594217	-0.594217	-0.594217	-0.594217	-0.594217	-0.594217	-0.594217	-0.594217	-0.594217	-0.594217	-0.594217	-0.594217	-0.594217	-0.594217	-0.594217	-0.594217	-0.594217	-0.594217	-0.594217	-0.594217	-0.594217	-0.594217	8.23699	-0.594217	-0.594217	-0.594217	-0.594217	-0.594217	-0.594217	-0.594217	-0.594217	-0.594217	-0.594217	-0.594217	-0.594217	-0.594217	-0.594217	-0.594217	-0.594217	-0.594217	-0.594217	-0.594217	-0.594217	-0.594217	-0.594217	-0.594217	-0.594217	-0.594217
-0.947465	-0.947465	-0.947465	-0.947465	-0.947465	-0.947465	-0.947465	-0.947465	-0.947465	-0.947465	-0.947465	7.88374	-0.947465	-0.947465	-0.947465	-0.947465	-0.947465	-0.947465	-0.947465	-0.947465	7.88374	-0.947465	-0.947465	-0.947465	-0.947465	-0.947465	-0.947465	-0.947465	-0.947465	-0.947465	-0.947465	-0.947465	-0.947465	-0.947465	-0.947465	-0.947465	-0.947465	7.88374	-0.947465	-0.947465	-0.947465	-0.947465	-0.947465	-0.947465	-0.947465	-0.947465	-0.947465	-0.947465	-0.947465	-0.947465
-0.594217	-0.594217	-0.594217	-0.594217	-0.594217	-0.594217	-0.594217	-0.594217	8.23699	-0.594217	-0.594217	-0.594217	-0.594217	-0.594217	-0.594217	-0.594217	-0.594217	-0.594217	-0.594217	-0.594217	-0.594217	-0.594217	-0.594217	-0.594217	-0.594217	-0.594217	-0.594217	-0.594217	-0.594217	-0.594217	-0.594217	-0.594217	-0.594217	-0.594217	-0.594217	-0.594217	-0.594217	-0.594217	-0.594217	-0.594217	8.23699	-0.594217	-0.594217	-0.594217	-0.594217	-0.594217	-0.594217	-0.594217	-0.594217	-0.594217
-1.30071	-1.30071	-1.30071	-1.30071	-1.30071	-1.30071	-1.30071	7.53049	-1.30071	-1.30071	-1.30071	-1.30071	-1.30071	7.53049	-1.30071	-1.30071	-1.30071	-1.30071	-1.30071	-1.30071	-1.30071	-1.30071	-1.30071	-1.30071	-1.30071	-1.30071	-1.30071	-1.30071	-1.30071	7.53049	-1.30071	-1.30071	-1.30071	-1.30071	-1.30071	-1.30071	-1.30071	-1.30071	-1.30071	-1.30071	-1.30071	-1.30071	-1.30071	7.53049	-1.30071	-1.30071	-1.30071	-1.30071	-1.30071	-1.30071
-0.947465	-0.947465	-0.947465	-0.947465	-0.947465	-0.947465	-0.947465	-0.947465	-0.947465	-0.947465	-0.947465	7.88374	-0.947465	-0.947465	-0.947465	-0.947465	-0.947465	-0.947465	-0.947465	-0.947465	-0.947465	7.88374	-0.947465	-0.947465	-0.947465	-0.947465	-0.947465	-0.947465	-0.947465	-0.947465	-0.947465	-0.947465	-0.947465	-0.947465	-0.947465	-0.947465	-0.947465	-0.947465	-0.947465	-0.947465	-0.947465	-0.947465	-0.947465	7.88374	-0.947465	-0.947465	-0.947465	-0.947465	-0.947465	-0.947465
[truncated: 20 more columns]

## Sheet: A2.Categ.Selective.all.delay4.f
-1.08759	-1.08759	-1.08759	-1.08759	-1.08759	-1.08759	-1.08759	-1.08759	-1.08759	-1.08759	-1.08759	-1.08759	-1.08759	-1.08759	-1.08759	-1.08759	-1.08759	-1.08759	-1.08759	-1.08759	-1.08759	7.29875	-1.08759	-1.08759	-1.08759	-1.08759	-1.08759	-1.08759	-1.08759	7.29875	-1.08759	-1.08759	-1.08759	-1.08759	7.29875	-1.08759	-1.08759	-1.08759	7.29875	-1.08759	7.29875	-1.08759	-1.08759	-1.08759	-1.08759	-1.08759	-1.08759	-1.08759	7.29875	-1.08759
-0.416684	-0.416684	-0.416684	-0.416684	-0.416684	-0.416684	-0.416684	-0.416684	-0.416684	-0.416684	-0.416684	-0.416684	-0.416684	-0.416684	-0.416684	-0.416684	-0.416684	-0.416684	-0.416684	-0.416684	-0.416684	-0.416684	-0.416684	-0.416684	-0.416684	-0.416684	-0.416684	-0.416684	-0.416684	-0.416684	-0.416684	-0.416684	-0.416684	7.96965	-0.416684	-0.416684	-0.416684	-0.416684	-0.416684	-0.416684	7.96965	7.96965	-0.416684	-0.416684	-0.416684	-0.416684	-0.416684	7.96965	-0.416684	-0.416684
-1.08759	-1.08759	-1.08759	7.29875	-1.08759	-1.08759	-1.08759	-1.08759	-1.08759	-1.08759	-1.08759	7.29875	-1.08759	-1.08759	-1.08759	-1.08759	-1.08759	-1.08759	-1.08759	-1.08759	-1.08759	-1.08759	-1.08759	-1.08759	-1.08759	-1.08759	-1.08759	-1.08759	7.29875	-1.08759	-1.08759	-1.08759	-1.08759	-1.08759	-1.08759	-1.08759	-1.08759	7.29875	-1.08759	-1.08759	-1.08759	7.29875	-1.08759	-1.08759	-1.08759	-1.08759	-1.08759	-1.08759	-1.08759	-1.08759
-0.416684	-0.416684	7.96965	-0.416684	-0.416684	-0.416684	-0.416684	-0.416684	-0.416684	-0.416684	-0.416684	-0.416684	-0.416684	-0.416684	-0.416684	-0.416684	-0.416684	-0.416684	-0.416684	-0.416684	-0.416684	-0.416684	-0.416684	-0.416684	-0.416684	-0.416684	-0.416684	-0.416684	-0.416684	-0.416684	-0.416684	-0.416684	-0.416684	-0.416684	-0.416684	-0.416684	-0.416684	-0.416684	7.96965	-0.416684	-0.416684	-0.416684	-0.416684	-0.416684	-0.416684	-0.416684	-0.416684	-0.416684	7.96965	-0.416684
-1.08759	-1.08759	-1.08759	-1.08759	-1.08759	-1.08759	-1.08759	-1.08759	-1.08759	7.29875	-1.08759	-1.08759	7.29875	-1.08759	-1.08759	-1.08759	-1.08759	-1.08759	-1.08759	-1.08759	-1.08759	-1.08759	-1.08759	-1.08759	-1.08759	-1.08759	-1.08759	-1.08759	-1.08759	-1.08759	-1.08759	-1.08759	-1.08759	7.29875	-1.08759	-1.08759	-1.08759	-1.08759	-1.08759	7.29875	-1.08759	-1.08759	-1.08759	-1.08759	-1.08759	-1.08759	-1.08759	-1.08759	-1.08759	7.29875
-0.416684	-0.416684	-0.416684	-0.416684	-0.416684	-0.416684	-0.416684	-0.416684	-0.416684	-0.416684	-0.416684	-0.416684	-0.416684	-0.416684	-0.416684	-0.416684	-0.416684	-0.416684	-0.416684	-0.416684	-0.416684	-0.416684	-0.416684	-0.416684	-0.416684	-0.416684	-0.416684	-0.416684	-0.416684	-0.416684	-0.416684	-0.416684	-0.416684	-0.416684	-0.416684	-0.416684	-0.416684	-0.416684	-0.416684	-0.416684	-0.416684	7.96965	-0.416684	-0.416684	-0.416684	-0.416684	7.96965	-0.416684	-0.416684	-0.416684
-1.08759	-1.08759	-1.08759	-1.08759	-1.08759	-1.08759	-1.08759	-1.08759	-1.08759	-1.08759	-1.08759	-1.08759	-1.08759	-1.08759	-1.08759	-1.08759	-1.08759	-1.08759	-1.08759	-1.08759	-1.08759	-1.08759	-1.08759	-1.08759	-1.08759	-1.08759	-1.08759	7.29875	7.29875	-1.08759	-1.08759	7.29875	-1.08759	-1.08759	-1.08759	-1.08759	-1.08759	-1.08759	-1.08759	-1.08759	-1.08759	-1.08759	-1.08759	-1.08759	-1.08759	-1.08759	-1.08759	-1.08759	-1.08759	-1.08759
-1.08759	-1.08759	-1.08759	-1.08759	-1.08759	-1.08759	-1.08759	-1.08759	7.29875	-1.08759	-1.08759	-1.08759	-1.08759	-1.08759	-1.08759	-1.08759	-1.08759	-1.08759	-1.08759	-1.08759	-1.08759	7.29875	-1.08759	-1.08759	-1.08759	-1.08759	-1.08759	-1.08759	-1.08759	-1.08759	-1.08759	-1.08759	-1.08759	-1.08759	-1.08759	-1.08759	-1.08759	7.29875	-1.08759	-1.08759	-1.08759	-1.08759	-1.08759	7.29875	-1.08759	-1.08759	-1.08759	-1.08759	-1.08759	7.29875
-0.752137	-0.752137	-0.752137	-0.752137	-0.752137	-0.752137	-0.752137	-0.752137	-0.752137	-0.752137	-0.752137	-0.752137	-0.752137	-0.752137	-0.752137	-0.752137	-0.752137	-0.752137	-0.752137	-0.752137	-0.752137	-0.752137	-0.752137	-0.752137	-0.752137	7.6342	-0.752137	-0.752137	-0.752137	-0.752137	7.6342	-0.752137	-0.752137	-0.752137	7.6342	-0.752137	-0.752137	-0.752137	-0.752137	-0.752137	-0.752137	7.6342	7.6342	-0.752137	-0.752137	-0.752137	-0.752137	7.6342	-0.752137	-0.752137
-1.08759	-1.08759	-1.08759	-1.08759	-1.08759	-1.08759	-1.08759	-1.08759	-1.08759	-1.08759	-1.08759	-1.08759	-1.08759	-1.08759	-1.08759	-1.08759	-1.08759	-1.08759	-1.08759	-1.08759	-1.08759	-1.08759	-1.08759	-1.08759	-1.08759	-1.08759	-1.08759	15.6851	-1.08759	-1.08759	-1.08759	-1.08759	-1.08759	-1.08759	-1.08759	-1.08759	-1.08759	-1.08759	7.29875	7.29875	-1.08759	-1.08759	-1.08759	-1.08759	-1.08759	-1.08759	-1.08759	-1.08759	-1.08759	7.29875
-1.08759	-1.08759	-1.08759	-1.08759	-1.08759	-1.08759	-1.08759	-1.08759	-1.08759	-1.08759	-1.08759	-1.08759	7.29875	-1.08759	-1.08759	-1.08759	-1.08759	-1.08759	-1.08759	7.29875	-1.08759	-1.08759	-1.08759	-1.08759	-1.08759	-1.08759	-1.08759	-1.08759	-1.08759	-1.08759	-1.08759	-1.08759	7.29875	-1.08759	-1.08759	-1.08759	-1.08759	-1.08759	-1.08759	-1.08759	7.29875	-1.08759	-1.08759	-1.08759	-1.08759	-1.08759	7.29875	7.29875	-1.08759	-1.08759
-1.08759	7.29875	-1.08759	-1.08759	-1.08759	-1.08759	-1.08759	-1.08759	-1.08759	-1.08759	-1.08759	-1.08759	7.29875	-1.08759	-1.08759	-1.08759	-1.08759	-1.08759	-1.08759	-1.08759	-1.08759	-1.08759	-1.08759	-1.08759	7.29875	-1.08759	-1.08759	-1.08759	-1.08759	-1.08759	-1.08759	-1.08759	-1.08759	7.29875	-1.08759	-1.08759	7.29875	7.29875	-1.08759	-1.08759	-1.08759	-1.08759	-1.08759	-1.08759	-1.08759	-1.08759	-1.08759	-1.08759	-1.08759	-1.08759
-0.752137	-0.752137	-0.752137	-0.752137	-0.752137	-0.752137	-0.752137	-0.752137	-0.752137	-0.752137	-0.752137	-0.752137	-0.752137	-0.752137	-0.752137	-0.752137	-0.752137	-0.752137	-0.752137	-0.752137	-0.752137	-0.752137	-0.752137	-0.752137	-0.752137	-0.752137	-0.752137	7.6342	-0.752137	-0.752137	-0.752137	-0.752137	-0.752137	-0.752137	-0.752137	-0.752137	-0.752137	-0.752137	-0.752137	-0.752137	-0.752137	7.6342	-0.752137	-0.752137	-0.752137	-0.752137	-0.752137	-0.752137	-0.752137	-0.752137
-1.42304	-1.42304	-1.42304	-1.42304	-1.42304	-1.42304	-1.42304	-1.42304	-1.42304	-1.42304	-1.42304	-1.42304	-1.42304	-1.42304	-1.42304	-1.42304	-1.42304	-1.42304	-1.42304	-1.42304	-1.42304	-1.42304	-1.42304	6.96329	6.96329	-1.42304	-1.42304	-1.42304	-1.42304	6.96329	6.96329	6.96329	15.3496	-1.42304	-1.42304	-1.42304	-1.42304	-1.42304	-1.42304	-1.42304	-1.42304	-1.42304	-1.42304	6.96329	-1.42304	-1.42304	-1.42304	-1.42304	-1.42304	-1.42304
-2.09395	-2.09395	6.29239	-2.09395	-2.09395	-2.09395	-2.09395	6.29239	6.29239	-2.09395	6.29239	-2.09395	-2.09395	-2.09395	-2.09395	-2.09395	-2.09395	-2.09395	-2.09395	-2.09395	-2.09395	-2.09395	6.29239	-2.09395	-2.09395	-2.09395	6.29239	-2.09395	-2.09395	-2.09395	-2.09395	-2.09395	-2.09395	-2.09395	-2.09395	-2.09395	-2.09395	-2.09395	-2.09395	-2.09395	-2.09395	-2.09395	-2.09395	-2.09395	6.29239	-2.09395	-2.09395	6.29239	-2.09395	-2.09395
-1.42304	-1.42304	-1.42304	6.96329	-1.42304	-1.42304	-1.42304	-1.42304	-1.42304	-1.42304	-1.42304	-1.42304	6.96329	-1.42304	-1.42304	6.96329	-1.42304	-1.42304	-1.42304	-1.42304	-1.42304	-1.42304	-1.42304	-1.42304	-1.42304	-1.42304	6.96329	-1.42304	-1.42304	-1.42304	-1.42304	6.96329	-1.42304	-1.42304	-1.42304	-1.42304	-1.42304	-1.42304	-1.42304	-1.42304	6.96329	-1.42304	-1.42304	-1.42304	-1.42304	-1.42304	-1.42304	-1.42304	-1.42304	6.96329
-0.416684	-0.416684	-0.416684	7.96965	-0.416684	-0.416684	-0.416684	-0.416684	-0.416684	-0.416684	-0.416684	-0.416684	-0.416684	-0.416684	-0.416684	-0.416684	-0.416684	-0.416684	-0.416684	-0.416684	-0.416684	-0.416684	-0.416684	-0.416684	-0.416684	-0.416684	-0.416684	-0.416684	-0.416684	-0.416684	-0.416684	-0.416684	-0.416684	-0.416684	-0.416684	-0.416684	-0.416684	-0.416684	-0.416684	-0.416684	7.96965	-0.416684	-0.416684	-0.416684	-0.416684	-0.416684	7.96965	-0.416684	-0.416684	-0.416684
-1.08759	-1.08759	-1.08759	7.29875	-1.08759	-1.08759	-1.08759	-1.08759	-1.08759	-1.08759	-1.08759	-1.08759	7.29875	7.29875	-1.08759	-1.08759	-1.08759	-1.08759	-1.08759	-1.08759	-1.08759	-1.08759	-1.08759	-1.08759	-1.08759	-1.08759	-1.08759	-1.08759	-1.08759	-1.08759	-1.08759	-1.08759	-1.08759	-1.08759	-1.08759	-1.08759	-1.08759	-1.08759	-1.08759	-1.08759	-1.08759	-1.08759	-1.08759	-1.08759	-1.08759	-1.08759	-1.08759	-1.08759	-1.08759	-1.08759
-1.7585	-1.7585	-1.7585	-1.7585	-1.7585	6.62784	6.62784	6.62784	-1.7585	-1.7585	-1.7585	-1.7585	-1.7585	-1.7585	-1.7585	-1.7585	-1.7585	-1.7585	-1.7585	-1.7585	-1.7585	-1.7585	6.62784	-1.7585	-1.7585	-1.7585	-1.7585	-1.7585	-1.7585	-1.7585	6.62784	-1.7585	-1.7585	-1.7585	-1.7585	-1.7585	-1.7585	-1.7585	-1.7585	15.0142	6.62784	-1.7585	6.62784	-1.7585	-1.7585	-1.7585	-1.7585	-1.7585	-1.7585	-1.7585
-1.7585	-1.7585	-1.7585	-1.7585	-1.7585	15.0142	-1.7585	-1.7585	-1.7585	-1.7585	6.62784	-1.7585	-1.7585	-1.7585	-1.7585	6.62784	-1.7585	-1.7585	-1.7585	-1.7585	-1.7585	-1.7585	-1.7585	-1.7585	-1.7585	-1.7585	-1.7585	-1.7585	-1.7585	-1.7585	-1.7585	-1.7585	-1.7585	-1.7585	-1.7585	6.62784	-1.7585	-1.7585	-1.7585	-1.7585	6.62784	6.62784	-1.7585	6.62784	-1.7585	-1.7585	-1.7585	-1.7585	-1.7585	-1.7585
-1.08759	-1.08759	-1.08759	-1.08759	7.29875	-1.08759	-1.08759	-1.08759	-1.08759	-1.08759	-1.08759	7.29875	-1.08759	-1.08759	-1.08759	-1.08759	-1.08759	-1.08759	-1.08759	-1.08759	-1.08759	7.29875	-1.08759	-1.08759	-1.08759	-1.08759	-1.08759	-1.08759	-1.08759	-1.08759	-1.08759	-1.08759	-1.08759	-1.08759	-1.08759	-1.08759	-1.08759	-1.08759	-1.08759	-1.08759	7.29875	-1.08759	-1.08759	-1.08759	-1.08759	-1.08759	-1.08759	-1.08759	-1.08759	-1.08759
-1.42304	-1.42304	-1.42304	-1.42304	-1.42304	-1.42304	-1.42304	-1.42304	-1.42304	-1.42304	-1.42304	-1.42304	-1.42304	-1.42304	6.96329	-1.42304	-1.42304	-1.42304	-1.42304	6.96329	-1.42304	-1.42304	-1.42304	-1.42304	-1.42304	-1.42304	6.96329	-1.42304	-1.42304	-1.42304	-1.42304	-1.42304	-1.42304	-1.42304	-1.42304	-1.42304	-1.42304	-1.42304	-1.42304	-1.42304	-1.42304	-1.42304	-1.42304	-1.42304	-1.42304	-1.42304	-1.42304	-1.42304	-1.42304	6.96329
-1.42304	15.3496	-1.42304	23.736	-1.42304	-1.42304	-1.42304	-1.42304	-1.42304	-1.42304	-1.42304	-1.42304	6.96329	6.96329	-1.42304	-1.42304	-1.42304	-1.42304	-1.42304	-1.42304	-1.42304	-1.42304	-1.42304	-1.42304	-1.42304	-1.42304	-1.42304	-1.42304	-1.42304	6.96329	-1.42304	-1.42304	-1.42304	-1.42304	-1.42304	6.96329	-1.42304	-1.42304	6.96329	-1.42304	-1.42304	-1.42304	-1.42304	6.96329	-1.42304	-1.42304	-1.42304	-1.42304	-1.42304	-1.42304
-1.7585	-1.7585	6.62784	-1.7585	-1.7585	-1.7585	6.62784	-1.7585	-1.7585	-1.7585	-1.7585	-1.7585	-1.7585	6.62784	6.62784	-1.7585	-1.7585	-1.7585	-1.7585	-1.7585	-1.7585	-1.7585	-1.7585	-1.7585	-1.7585	-1.7585	6.62784	-1.7585	-1.7585	-1.7585	-1.7585	-1.7585	-1.7585	-1.7585	-1.7585	-1.7585	-1.7585	-1.7585	-1.7585	-1.7585	-1.7585	-1.7585	-1.7585	-1.7585	6.62784	-1.7585	-1.7585	-1.7585	-1.7585	-1.7585
-1.42304	-1.42304	-1.42304	-1.42304	-1.42304	-1.42304	-1.42304	-1.42304	-1.42304	6.96329	-1.42304	-1.42304	-1.42304	-1.42304	-1.42304	-1.42304	-1.42304	-1.42304	-1.42304	-1.42304	6.96329	-1.42304	-1.42304	-1.42304	6.96329	-1.42304	-1.42304	-1.42304	-1.42304	-1.42304	-1.42304	6.96329	-1.42304	-1.42304	-1.42304	-1.42304	-1.42304	-1.42304	-1.42304	-1.42304	6.96329	-1.42304	-1.42304	-1.42304	6.96329	-1.42304	-1.42304	-1.42304	-1.42304	6.96329
-0.752137	-0.752137	-0.752137	-0.752137	-0.752137	-0.752137	-0.752137	-0.752137	-0.752137	-0.752137	-0.752137	-0.752137	-0.752137	-0.752137	-0.752137	-0.752137	-0.752137	-0.752137	-0.752137	-0.752137	-0.752137	-0.752137	-0.752137	-0.752137	-0.752137	-0.752137	7.6342	-0.752137	-0.752137	-0.752137	-0.752137	-0.752137	-0.752137	-0.752137	-0.752137	-0.752137	-0.752137	-0.752137	-0.752137	-0.752137	-0.752137	7.6342	-0.752137	-0.752137	-0.752137	-0.752137	-0.752137	-0.752137	-0.752137	-0.752137
-1.7585	-1.7585	-1.7585	6.62784	-1.7585	6.62784	-1.7585	-1.7585	-1.7585	-1.7585	-1.7585	-1.7585	-1.7585	-1.7585	-1.7585	-1.7585	-1.7585	6.62784	-1.7585	-1.7585	-1.7585	-1.7585	-1.7585	-1.7585	6.62784	6.62784	-1.7585	-1.7585	-1.7585	-1.7585	-1.7585	-1.7585	6.62784	6.62784	-1.7585	-1.7585	-1.7585	-1.7585	-1.7585	-1.7585	6.62784	-1.7585	-1.7585	-1.7585	-1.7585	-1.7585	-1.7585	-1.7585	6.62784	-1.7585
-0.752137	-0.752137	-0.752137	-0.752137	-0.752137	-0.752137	-0.752137	-0.752137	-0.752137	-0.752137	-0.752137	-0.752137	-0.752137	-0.752137	-0.752137	-0.752137	-0.752137	-0.752137	-0.752137	-0.752137	-0.752137	-0.752137	7.6342	-0.752137	-0.752137	-0.752137	-0.752137	-0.752137	-0.752137	-0.752137	7.6342	-0.752137	-0.752137	7.6342	-0.752137	-0.752137	-0.752137	-0.752137	-0.752137	-0.752137	-0.752137	-0.752137	-0.752137	-0.752137	-0.752137	-0.752137	7.6342	7.6342	-0.752137	-0.752137
-0.73695	-0.73695	-0.73695	-0.73695	-0.73695	9.29002	-0.73695	-0.73695	-0.73695	-0.73695	-0.73695	-0.73695	-0.73695	-0.73695	-0.73695	-0.73695	-0.73695	-0.73695	-0.73695	-0.73695	-0.73695	-0.73695	-0.73695	-0.73695	-0.73695	-0.73695	-0.73695	-0.73695	-0.73695	-0.73695	-0.73695	-0.73695	-0.73695	-0.73695	-0.73695	-0.73695	-0.73695	-0.73695	-0.73695	-0.73695	-0.73695	-0.73695	-0.73695	-0.73695	-0.73695	-0.73695	-0.73695	-0.73695	-0.73695	-0.73695
-0.73695	-0.73695	-0.73695	-0.73695	-0.73695	-0.73695	-0.73695	-0.73695	9.29002	-0.73695	-0.73695	-0.73695	-0.73695	-0.73695	-0.73695	-0.73695	-0.73695	-0.73695	-0.73695	-0.73695	-0.73695	-0.73695	-0.73695	-0.73695	-0.73695	-0.73695	-0.73695	-0.73695	-0.73695	-0.73695	-0.73695	-0.73695	-0.73695	-0.73695	-0.73695	-0.73695	-0.73695	-0.73695	-0.73695	-0.73695	-0.73695	-0.73695	-0.73695	-0.73695	-0.73695	-0.73695	-0.73695	-0.73695	-0.73695	-0.73695
-0.73695	-0.73695	-0.73695	-0.73695	-0.73695	-0.73695	-0.73695	-0.73695	-0.73695	-0.73695	-0.73695	-0.73695	-0.73695	-0.73695	-0.73695	-0.73695	-0.73695	9.29002	-0.73695	-0.73695	-0.73695	-0.73695	-0.73695	-0.73695	-0.73695	-0.73695	-0.73695	-0.73695	-0.73695	-0.73695	-0.73695	-0.73695	-0.73695	-0.73695	-0.73695	-0.73695	-0.73695	-0.73695	-0.73695	-0.73695	-0.73695	-0.73695	-0.73695	-0.73695	-0.73695	-0.73695	-0.73695	-0.73695	-0.73695	-0.73695
-1.13803	-1.13803	-1.13803	-1.13803	-1.13803	-1.13803	-1.13803	-1.13803	-1.13803	-1.13803	-1.13803	-1.13803	-1.13803	-1.13803	-1.13803	-1.13803	-1.13803	-1.13803	-1.13803	-1.13803	-1.13803	-1.13803	-1.13803	-1.13803	8.88894	8.88894	-1.13803	-1.13803	-1.13803	-1.13803	-1.13803	-1.13803	-1.13803	-1.13803	-1.13803	-1.13803	-1.13803	-1.13803	-1.13803	-1.13803	-1.13803	-1.13803	-1.13803	-1.13803	-1.13803	-1.13803	8.88894	-1.13803	-1.13803	8.88894
-1.94019	-1.94019	-1.94019	-1.94019	-1.94019	-1.94019	-1.94019	-1.94019	-1.94019	-1.94019	-1.94019	8.08678	-1.94019	8.08678	-1.94019	8.08678	-1.94019	-1.94019	-1.94019	-1.94019	-1.94019	-1.94019	-1.94019	-1.94019	-1.94019	-1.94019	-1.94019	-1.94019	-1.94019	8.08678	-1.94019	-1.94019	-1.94019	-1.94019	8.08678	-1.94019	-1.94019	-1.94019	8.08678	-1.94019	-1.94019	8.08678	8.08678	-1.94019	-1.94019	-1.94019	-1.94019	-1.94019	-1.94019	-1.94019
-0.73695	-0.73695	-0.73695	-0.73695	-0.73695	-0.73695	9.29002	-0.73695	-0.73695	-0.73695	-0.73695	-0.73695	-0.73695	-0.73695	-0.73695	-0.73695	-0.73695	-0.73695	-0.73695	-0.73695	-0.73695	-0.73695	-0.73695	-0.73695	-0.73695	-0.73695	-0.73695	-0.73695	-0.73695	-0.73695	-0.73695	-0.73695	-0.73695	-0.73695	-0.73695	-0.73695	-0.73695	-0.73695	-0.73695	-0.73695	-0.73695	-0.73695	-0.73695	-0.73695	-0.73695	-0.73695	-0.73695	-0.73695	-0.73695	-0.73695
-1.13803	-1.13803	-1.13803	-1.13803	-1.13803	-1.13803	-1.13803	-1.13803	-1.13803	-1.13803	-1.13803	-1.13803	-1.13803	-1.13803	-1.13803	-1.13803	-1.13803	-1.13803	-1.13803	-1.13803	-1.13803	-1.13803	-1.13803	-1.13803	-1.13803	8.88894	-1.13803	8.88894	-1.13803	-1.13803	-1.13803	-1.13803	-1.13803	-1.13803	8.88894	-1.13803	-1.13803	-1.13803	-1.13803	-1.13803	-1.13803	-1.13803	-1.13803	-1.13803	-1.13803	-1.13803	-1.13803	-1.13803	-1.13803	-1.13803
-0.335871	-0.335871	-0.335871	-0.335871	-0.335871	-0.335871	-0.335871	-0.335871	-0.335871	-0.335871	-0.335871	-0.335871	-0.335871	-0.335871	-0.335871	-0.335871	-0.335871	-0.335871	-0.335871	-0.335871	-0.335871	-0.335871	-0.335871	-0.335871	-0.335871	-0.335871	-0.335871	-0.335871	-0.335871	-0.335871	-0.335871	-0.335871	-0.335871	-0.335871	-0.335871	-0.335871	-0.335871	-0.335871	9.6911	-0.335871	-0.335871	-0.335871	-0.335871	-0.335871	-0.335871	-0.335871	-0.335871	-0.335871	-0.335871	-0.335871
-1.53911	-1.53911	-1.53911	-1.53911	-1.53911	-1.53911	-1.53911	-1.53911	-1.53911	-1.53911	-1.53911	8.48786	-1.53911	-1.53911	-1.53911	-1.53911	8.48786	-1.53911	-1.53911	-1.53911	-1.53911	-1.53911	-1.53911	8.48786	-1.53911	-1.53911	-1.53911	-1.53911	-1.53911	-1.53911	-1.53911	-1.53911	-1.53911	-1.53911	-1.53911	-1.53911	-1.53911	-1.53911	-1.53911	-1.53911	-1.53911	-1.53911	-1.53911	-1.53911	-1.53911	-1.53911	-1.53911	-1.53911	-1.53911	-1.53911
-1.13803	-1.13803	-1.13803	8.88894	-1.13803	-1.13803	-1.13803	-1.13803	-1.13803	-1.13803	-1.13803	-1.13803	-1.13803	-1.13803	-1.13803	-1.13803	-1.13803	8.88894	8.88894	-1.13803	-1.13803	-1.13803	-1.13803	-1.13803	-1.13803	-1.13803	-1.13803	-1.13803	-1.13803	-1.13803	-1.13803	-1.13803	-1.13803	-1.13803	-1.13803	-1.13803	-1.13803	-1.13803	-1.13803	8.88894	-1.13803	-1.13803	8.88894	-1.13803	-1.13803	-1.13803	-1.13803	-1.13803	-1.13803	-1.13803
-0.73695	-0.73695	-0.73695	-0.73695	-0.73695	-0.73695	-0.73695	-0.73695	-0.73695	-0.73695	-0.73695	-0.73695	-0.73695	-0.73695	-0.73695	-0.73695	-0.73695	-0.73695	-0.73695	-0.73695	-0.73695	-0.73695	-0.73695	-0.73695	-0.73695	9.29002	-0.73695	-0.73695	-0.73695	-0.73695	-0.73695	-0.73695	-0.73695	-0.73695	-0.73695	-0.73695	-0.73695	-0.73695	-0.73695	-0.73695	-0.73695	-0.73695	-0.73695	-0.73695	-0.73695	-0.73695	-0.73695	-0.73695	-0.73695	-0.73695
-0.335871	-0.335871	-0.335871	-0.335871	-0.335871	-0.335871	-0.335871	-0.335871	-0.335871	-0.335871	-0.335871	-0.335871	-0.335871	-0.335871	-0.335871	-0.335871	-0.335871	-0.335871	-0.335871	-0.335871	-0.335871	-0.335871	-0.335871	-0.335871	-0.335871	-0.335871	-0.335871	-0.335871	-0.335871	-0.335871	-0.335871	-0.335871	-0.335871	-0.335871	-0.335871	-0.335871	-0.335871	-0.335871	-0.335871	-0.335871	-0.335871	-0.335871	-0.335871	-0.335871	-0.335871	-0.335871	-0.335871	-0.335871	-0.335871	-0.335871
-0.335871	-0.335871	-0.335871	-0.335871	-0.335871	-0.335871	-0.335871	-0.335871	-0.335871	-0.335871	-0.335871	-0.335871	-0.335871	-0.335871	-0.335871	-0.335871	-0.335871	-0.335871	-0.335871	-0.335871	-0.335871	-0.335871	-0.335871	-0.335871	-0.335871	-0.335871	-0.335871	-0.335871	-0.335871	-0.335871	-0.335871	-0.335871	-0.335871	-0.335871	-0.335871	-0.335871	-0.335871	-0.335871	-0.335871	-0.335871	-0.335871	-0.335871	-0.335871	-0.335871	-0.335871	-0.335871	-0.335871	-0.335871	-0.335871	-0.335871
-0.335871	-0.335871	-0.335871	-0.335871	-0.335871	-0.335871	-0.335871	-0.335871	-0.335871	-0.335871	-0.335871	-0.335871	-0.335871	-0.335871	-0.335871	-0.335871	-0.335871	-0.335871	-0.335871	-0.335871	-0.335871	-0.335871	-0.335871	-0.335871	-0.335871	-0.335871	-0.335871	-0.335871	-0.335871	-0.335871	-0.335871	-0.335871	-0.335871	-0.335871	-0.335871	-0.335871	-0.335871	-0.335871	-0.335871	-0.335871	-0.335871	-0.335871	9.6911	-0.335871	-0.335871	-0.335871	-0.335871	9.6911	-0.335871	-0.335871
-0.335871	-0.335871	-0.335871	-0.335871	-0.335871	-0.335871	-0.335871	-0.335871	-0.335871	-0.335871	-0.335871	-0.335871	-0.335871	-0.335871	-0.335871	-0.335871	-0.335871	-0.335871	-0.335871	-0.335871	-0.335871	-0.335871	-0.335871	-0.335871	-0.335871	-0.335871	-0.335871	-0.335871	-0.335871	-0.335871	-0.335871	-0.335871	-0.335871	-0.335871	-0.335871	-0.335871	-0.335871	-0.335871	-0.335871	-0.335871	-0.335871	-0.335871	-0.335871	-0.335871	-0.335871	-0.335871	9.6911	-0.335871	-0.335871	-0.335871
-0.335871	-0.335871	-0.335871	-0.335871	-0.335871	-0.335871	-0.335871	-0.335871	-0.335871	-0.335871	-0.335871	-0.335871	-0.335871	-0.335871	-0.335871	-0.335871	-0.335871	-0.335871	-0.335871	-0.335871	-0.335871	-0.335871	-0.335871	-0.335871	-0.335871	-0.335871	-0.335871	-0.335871	-0.335871	-0.335871	-0.335871	9.6911	-0.335871	-0.335871	-0.335871	-0.335871	-0.335871	-0.335871	-0.335871	-0.335871	-0.335871	-0.335871	-0.335871	-0.335871	-0.335871	-0.335871	-0.335871	-0.335871	-0.335871	-0.335871
9.6911	-0.335871	-0.335871	-0.335871	-0.335871	-0.335871	-0.335871	-0.335871	-0.335871	-0.335871	-0.335871	-0.335871	-0.335871	-0.335871	-0.335871	-0.335871	-0.335871	-0.335871	-0.335871	-0.335871	-0.335871	-0.335871	-0.335871	-0.335871	-0.335871	-0.335871	-0.335871	-0.335871	-0.335871	-0.335871	-0.335871	-0.335871	-0.335871	-0.335871	-0.335871	-0.335871	-0.335871	-0.335871	-0.335871	-0.335871	-0.335871	-0.335871	-0.335871	-0.335871	-0.335871	-0.335871	-0.335871	-0.335871	-0.335871	-0.335871
-0.335871	-0.335871	-0.335871	-0.335871	-0.335871	-0.335871	-0.335871	-0.335871	-0.335871	-0.335871	-0.335871	-0.335871	-0.335871	-0.335871	-0.335871	-0.335871	-0.335871	-0.335871	-0.335871	-0.335871	-0.335871	-0.335871	-0.335871	-0.335871	-0.335871	-0.335871	-0.335871	-0.335871	-0.335871	-0.335871	-0.335871	-0.335871	-0.335871	-0.335871	-0.335871	-0.335871	-0.335871	-0.335871	-0.335871	-0.335871	-0.335871	-0.335871	-0.335871	-0.335871	-0.335871	-0.335871	-0.335871	-0.335871	-0.335871	-0.335871
-1.13803	-1.13803	-1.13803	-1.13803	-1.13803	-1.13803	8.88894	-1.13803	-1.13803	-1.13803	-1.13803	8.88894	-1.13803	-1.13803	-1.13803	-1.13803	-1.13803	-1.13803	-1.13803	-1.13803	-1.13803	-1.13803	-1.13803	-1.13803	-1.13803	-1.13803	-1.13803	-1.13803	-1.13803	-1.13803	-1.13803	-1.13803	-1.13803	-1.13803	-1.13803	-1.13803	-1.13803	-1.13803	-1.13803	-1.13803	-1.13803	-1.13803	-1.13803	-1.13803	-1.13803	-1.13803	-1.13803	-1.13803	-1.13803	-1.13803
-0.335871	-0.335871	-0.335871	-0.335871	-0.335871	-0.335871	-0.335871	-0.335871	-0.335871	-0.335871	-0.335871	-0.335871	-0.335871	-0.335871	-0.335871	-0.335871	-0.335871	-0.335871	-0.335871	-0.335871	-0.335871	-0.335871	-0.335871	-0.335871	-0.335871	-0.335871	-0.335871	-0.335871	-0.335871	-0.335871	9.6911	-0.335871	-0.335871	-0.335871	-0.335871	-0.335871	-0.335871	-0.335871	-0.335871	-0.335871	-0.335871	9.6911	-0.335871	-0.335871	9.6911	-0.335871	-0.335871	-0.335871	-0.335871	-0.335871
-0.73695	-0.73695	-0.73695	-0.73695	-0.73695	-0.73695	-0.73695	-0.73695	-0.73695	-0.73695	-0.73695	-0.73695	-0.73695	-0.73695	-0.73695	-0.73695	-0.73695	-0.73695	-0.73695	-0.73695	-0.73695	-0.73695	-0.73695	9.29002	-0.73695	-0.73695	-0.73695	-0.73695	-0.73695	-0.73695	-0.73695	-0.73695	-0.73695	-0.73695	-0.73695	-0.73695	-0.73695	-0.73695	-0.73695	-0.73695	-0.73695	-0.73695	-0.73695	-0.73695	-0.73695	-0.73695	-0.73695	-0.73695	-0.73695	-0.73695
-0.335871	-0.335871	-0.335871	-0.335871	-0.335871	-0.335871	-0.335871	-0.335871	-0.335871	-0.335871	-0.335871	-0.335871	-0.335871	-0.335871	-0.335871	-0.335871	-0.335871	-0.335871	-0.335871	-0.335871	-0.335871	-0.335871	-0.335871	-0.335871	-0.335871	-0.335871	-0.335871	-0.335871	-0.335871	-0.335871	-0.335871	-0.335871	-0.335871	-0.335871	-0.335871	-0.335871	-0.335871	-0.335871	-0.335871	-0.335871	-0.335871	-0.335871	-0.335871	-0.335871	-0.335871	-0.335871	-0.335871	-0.335871	-0.335871	-0.335871
-0.73695	-0.73695	-0.73695	-0.73695	-0.73695	-0.73695	-0.73695	-0.73695	-0.73695	-0.73695	-0.73695	-0.73695	-0.73695	-0.73695	-0.73695	-0.73695	-0.73695	-0.73695	-0.73695	-0.73695	-0.73695	-0.73695	-0.73695	-0.73695	-0.73695	9.29002	-0.73695	-0.73695	-0.73695	-0.73695	-0.73695	-0.73695	-0.73695	-0.73695	-0.73695	-0.73695	-0.73695	-0.73695	-0.73695	-0.73695	9.29002	-0.73695	-0.73695	-0.73695	-0.73695	-0.73695	-0.73695	-0.73695	-0.73695	-0.73695
-0.335871	-0.335871	-0.335871	-0.335871	-0.335871	-0.335871	-0.335871	-0.335871	-0.335871	-0.335871	-0.335871	-0.335871	-0.335871	-0.335871	-0.335871	-0.335871	-0.335871	-0.335871	-0.335871	-0.335871	-0.335871	-0.335871	-0.335871	-0.335871	-0.335871	-0.335871	-0.335871	-0.335871	-0.335871	-0.335871	-0.335871	-0.335871	-0.335871	-0.335871	-0.335871	-0.335871	-0.335871	-0.335871	-0.335871	-0.335871	-0.335871	-0.335871	-0.335871	-0.335871	-0.335871	-0.335871	-0.335871	-0.335871	-0.335871	-0.335871
-0.73695	-0.73695	-0.73695	-0.73695	-0.73695	-0.73695	-0.73695	-0.73695	9.29002	-0.73695	-0.73695	-0.73695	-0.73695	-0.73695	-0.73695	-0.73695	-0.73695	-0.73695	-0.73695	-0.73695	-0.73695	-0.73695	-0.73695	-0.73695	-0.73695	-0.73695	-0.73695	-0.73695	-0.73695	-0.73695	-0.73695	-0.73695	-0.73695	-0.73695	-0.73695	-0.73695	-0.73695	-0.73695	-0.73695	-0.73695	19.317	-0.73695	-0.73695	-0.73695	-0.73695	-0.73695	-0.73695	-0.73695	-0.73695	-0.73695
-0.335871	-0.335871	-0.335871	-0.335871	-0.335871	-0.335871	-0.335871	-0.335871	-0.335871	-0.335871	-0.335871	-0.335871	-0.335871	-0.335871	-0.335871	-0.335871	-0.335871	-0.335871	-0.335871	-0.335871	-0.335871	-0.335871	-0.335871	-0.335871	-0.335871	-0.335871	-0.335871	-0.335871	-0.335871	-0.335871	-0.335871	-0.335871	-0.335871	-0.335871	-0.335871	-0.335871	-0.335871	-0.335871	-0.335871	-0.335871	-0.335871	9.6911	-0.335871	-0.335871	-0.335871	-0.335871	-0.335871	-0.335871	-0.335871	-0.335871
-0.73695	-0.73695	-0.73695	-0.73695	-0.73695	-0.73695	-0.73695	-0.73695	-0.73695	-0.73695	-0.73695	-0.73695	-0.73695	-0.73695	-0.73695	-0.73695	-0.73695	-0.73695	-0.73695	-0.73695	-0.73695	-0.73695	-0.73695	9.29002	-0.73695	-0.73695	-0.73695	-0.73695	-0.73695	-0.73695	-0.73695	-0.73695	-0.73695	-0.73695	-0.73695	-0.73695	-0.73695	-0.73695	-0.73695	9.29002	-0.73695	-0.73695	-0.73695	-0.73695	-0.73695	-0.73695	-0.73695	-0.73695	-0.73695	-0.73695
-0.335871	-0.335871	-0.335871	-0.335871	-0.335871	-0.335871	-0.335871	-0.335871	-0.335871	-0.335871	-0.335871	-0.335871	-0.335871	-0.335871	-0.335871	-0.335871	-0.335871	-0.335871	-0.335871	-0.335871	-0.335871	-0.335871	-0.335871	-0.335871	-0.335871	-0.335871	-0.335871	-0.335871	-0.335871	-0.335871	-0.335871	-0.335871	-0.335871	-0.335871	-0.335871	-0.335871	-0.335871	-0.335871	-0.335871	-0.335871	-0.335871	-0.335871	-0.335871	-0.335871	-0.335871	-0.335871	-0.335871	-0.335871	-0.335871	-0.335871
-0.240968	-0.240968	-0.240968	-0.240968	-0.240968	-0.240968	-0.240968	-0.240968	-0.240968	-0.240968	-0.240968	-0.240968	-0.240968	-0.240968	-0.240968	-0.240968	-0.240968	-0.240968	-0.240968	-0.240968	-0.240968	-0.240968	-0.240968	-0.240968	-0.240968	-0.240968	-0.240968	-0.240968	-0.240968	-0.240968	-0.240968	-0.240968	-0.240968	-0.240968	-0.240968	-0.240968	-0.240968	-0.240968	-0.240968	-0.240968	-0.240968	-0.240968	-0.240968	-0.240968	-0.240968	-0.240968	-0.240968	8.59024	-0.240968	-0.240968
-0.947465	7.88374	-0.947465	-0.947465	7.88374	-0.947465	-0.947465	-0.947465	-0.947465	7.88374	-0.947465	-0.947465	-0.947465	-0.947465	-0.947465	-0.947465	-0.947465	-0.947465	-0.947465	-0.947465	7.88374	-0.947465	-0.947465	-0.947465	-0.947465	-0.947465	-0.947465	-0.947465	-0.947465	-0.947465	-0.947465	-0.947465	-0.947465	-0.947465	-0.947465	7.88374	-0.947465	-0.947465	-0.947465	-0.947465	-0.947465	-0.947465	-0.947465	-0.947465	-0.947465	-0.947465	-0.947465	-0.947465	-0.947465	-0.947465
-0.947465	-0.947465	-0.947465	-0.947465	-0.947465	-0.947465	-0.947465	-0.947465	-0.947465	-0.947465	-0.947465	-0.947465	-0.947465	-0.947465	-0.947465	-0.947465	-0.947465	-0.947465	-0.947465	7.88374	-0.947465	-0.947465	-0.947465	-0.947465	-0.947465	-0.947465	-0.947465	-0.947465	-0.947465	7.88374	-0.947465	-0.947465	-0.947465	-0.947465	-0.947465	-0.947465	-0.947465	-0.947465	-0.947465	-0.947465	-0.947465	-0.947465	-0.947465	-0.947465	-0.947465	-0.947465	-0.947465	-0.947465	-0.947465	-0.947465
-0.947465	-0.947465	-0.947465	-0.947465	-0.947465	-0.947465	-0.947465	-0.947465	-0.947465	-0.947465	-0.947465	7.88374	7.88374	-0.947465	-0.947465	-0.947465	-0.947465	-0.947465	-0.947465	-0.947465	-0.947465	-0.947465	-0.947465	-0.947465	-0.947465	-0.947465	-0.947465	-0.947465	-0.947465	-0.947465	-0.947465	7.88374	-0.947465	-0.947465	-0.947465	-0.947465	-0.947465	-0.947465	-0.947465	7.88374	7.88374	-0.947465	-0.947465	-0.947465	-0.947465	-0.947465	7.88374	-0.947465	-0.947465	-0.947465
-0.947465	-0.947465	-0.947465	-0.947465	-0.947465	-0.947465	-0.947465	-0.947465	-0.947465	7.88374	-0.947465	-0.947465	7.88374	-0.947465	-0.947465	-0.947465	-0.947465	-0.947465	-0.947465	-0.947465	-0.947465	-0.947465	-0.947465	-0.947465	-0.947465	-0.947465	-0.947465	-0.947465	-0.947465	-0.947465	-0.947465	-0.947465	-0.947465	-0.947465	7.88374	-0.947465	-0.947465	-0.947465	-0.947465	-0.947465	-0.947465	-0.947465	-0.947465	-0.947465	-0.947465	-0.947465	-0.947465	-0.947465	-0.947465	-0.947465
7.88374	-0.947465	-0.947465	-0.947465	-0.947465	-0.947465	-0.947465	-0.947465	-0.947465	-0.947465	-0.947465	-0.947465	-0.947465	-0.947465	-0.947465	-0.947465	-0.947465	-0.947465	-0.947465	-0.947465	-0.947465	-0.947465	-0.947465	-0.947465	-0.947465	-0.947465	-0.947465	16.7149	-0.947465	-0.947465	-0.947465	-0.947465	-0.947465	-0.947465	-0.947465	-0.947465	-0.947465	-0.947465	-0.947465	-0.947465	-0.947465	-0.947465	7.88374	7.88374	-0.947465	-0.947465	-0.947465	7.88374	-0.947465	-0.947465
-0.240968	-0.240968	-0.240968	-0.240968	-0.240968	-0.240968	-0.240968	-0.240968	-0.240968	-0.240968	-0.240968	-0.240968	-0.240968	-0.240968	-0.240968	-0.240968	-0.240968	-0.240968	-0.240968	-0.240968	-0.240968	-0.240968	-0.240968	-0.240968	-0.240968	-0.240968	-0.240968	-0.240968	-0.240968	-0.240968	-0.240968	-0.240968	-0.240968	-0.240968	-0.240968	-0.240968	-0.240968	-0.240968	8.59024	-0.240968	-0.240968	-0.240968	-0.240968	-0.240968	-0.240968	-0.240968	-0.240968	-0.240968	-0.240968	-0.240968
-0.594217	-0.594217	-0.594217	-0.594217	-0.594217	-0.594217	-0.594217	-0.594217	-0.594217	-0.594217	-0.594217	-0.594217	-0.594217	-0.594217	-0.594217	-0.594217	-0.594217	-0.594217	-0.594217	8.23699	-0.594217	-0.594217	-0.594217	-0.594217	-0.594217	-0.594217	-0.594217	-0.594217	-0.594217	-0.594217	-0.594217	-0.594217	-0.594217	-0.594217	-0.594217	8.23699	-0.594217	-0.594217	-0.594217	8.23699	-0.594217	-0.594217	-0.594217	-0.594217	-0.594217	-0.594217	-0.594217	-0.594217	-0.594217	-0.594217
-0.240968	-0.240968	-0.240968	-0.240968	-0.240968	-0.240968	-0.240968	-0.240968	-0.240968	-0.240968	-0.240968	-0.240968	-0.240968	-0.240968	-0.240968	-0.240968	-0.240968	-0.240968	-0.240968	-0.240968	-0.240968	-0.240968	-0.240968	-0.240968	-0.240968	-0.240968	-0.240968	-0.240968	-0.240968	-0.240968	-0.240968	-0.240968	-0.240968	-0.240968	-0.240968	-0.240968	-0.240968	-0.240968	-0.240968	-0.240968	-0.240968	-0.240968	8.59024	-0.240968	-0.240968	-0.240968	-0.240968	-0.240968	-0.240968	-0.240968
-0.594217	-0.594217	8.23699	-0.594217	-0.594217	-0.594217	8.23699	-0.594217	-0.594217	-0.594217	-0.594217	-0.594217	-0.594217	-0.594217	-0.594217	-0.594217	-0.594217	-0.594217	-0.594217	-0.594217	-0.594217	-0.594217	-0.594217	-0.594217	-0.594217	-0.594217	-0.594217	-0.594217	-0.594217	-0.594217	-0.594217	-0.594217	-0.594217	-0.594217	-0.594217	-0.594217	-0.594217	-0.594217	8.23699	-0.594217	-0.594217	-0.594217	-0.594217	-0.594217	-0.594217	-0.594217	-0.594217	-0.594217	-0.594217	-0.594217
-0.947465	-0.947465	-0.947465	-0.947465	-0.947465	-0.947465	-0.947465	-0.947465	-0.947465	-0.947465	-0.947465	-0.947465	-0.947465	-0.947465	-0.947465	-0.947465	-0.947465	-0.947465	-0.947465	-0.947465	-0.947465	-0.947465	-0.947465	-0.947465	7.88374	-0.947465	7.88374	-0.947465	-0.947465	-0.947465	-0.947465	-0.947465	-0.947465	-0.947465	-0.947465	-0.947465	-0.947465	-0.947465	-0.947465	-0.947465	-0.947465	-0.947465	7.88374	-0.947465	-0.947465	-0.947465	-0.947465	-0.947465	-0.947465	-0.947465
-0.594217	-0.594217	-0.594217	-0.594217	-0.594217	-0.594217	-0.594217	-0.594217	-0.594217	-0.594217	-0.594217	-0.594217	-0.594217	-0.594217	8.23699	-0.594217	-0.594217	-0.594217	-0.594217	-0.594217	-0.594217	-0.594217	-0.594217	-0.594217	-0.594217	-0.594217	-0.594217	-0.594217	-0.594217	-0.594217	-0.594217	-0.594217	-0.594217	-0.594217	8.23699	-0.594217	-0.594217	-0.594217	-0.594217	-0.594217	8.23699	8.23699	8.23699	-0.594217	-0.594217	-0.594217	-0.594217	-0.594217	-0.594217	-0.594217
-0.594217	-0.594217	-0.594217	-0.594217	-0.594217	-0.594217	-0.594217	-0.594217	-0.594217	-0.594217	-0.594217	-0.594217	-0.594217	-0.594217	-0.594217	-0.594217	-0.594217	-0.594217	-0.594217	-0.594217	-0.594217	-0.594217	-0.594217	-0.594217	-0.594217	-0.594217	-0.594217	8.23699	-0.594217	-0.594217	-0.594217	-0.594217	-0.594217	-0.594217	-0.594217	-0.594217	-0.594217	-0.594217	-0.594217	-0.594217	-0.594217	-0.594217	-0.594217	-0.594217	-0.594217	-0.594217	-0.594217	-0.594217	-0.594217	-0.594217
-1.65396	-1.65396	7.17724	-1.65396	-1.65396	-1.65396	-1.65396	-1.65396	-1.65396	-1.65396	-1.65396	-1.65396	-1.65396	-1.65396	7.17724	-1.65396	-1.65396	-1.65396	-1.65396	-1.65396	-1.65396	7.17724	-1.65396	-1.65396	7.17724	-1.65396	-1.65396	-1.65396	7.17724	-1.65396	-1.65396	-1.65396	-1.65396	-1.65396	-1.65396	-1.65396	-1.65396	-1.65396	-1.65396	-1.65396	-1.65396	-1.65396	-1.65396	7.17724	-1.65396	-1.65396	-1.65396	7.17724	-1.65396	-1.65396
-0.594217	-0.594217	-0.594217	-0.594217	-0.594217	8.23699	-0.594217	-0.594217	-0.594217	-0.594217	-0.594217	-0.594217	-0.594217	-0.594217	-0.594217	-0.594217	-0.594217	-0.594217	-0.594217	-0.594217	-0.594217	-0.594217	-0.594217	-0.594217	-0.594217	-0.594217	-0.594217	-0.594217	-0.594217	-0.594217	-0.594217	-0.594217	-0.594217	8.23699	-0.594217	-0.594217	-0.594217	-0.594217	-0.594217	-0.594217	-0.594217	-0.594217	17.0682	-0.594217	-0.594217	-0.594217	-0.594217	-0.594217	-0.594217	-0.594217
-0.240968	-0.240968	-0.240968	8.59024	-0.240968	-0.240968	-0.240968	-0.240968	-0.240968	-0.240968	-0.240968	-0.240968	-0.240968	-0.240968	-0.240968	-0.240968	-0.240968	-0.240968	-0.240968	-0.240968	-0.240968	-0.240968	-0.240968	-0.240968	-0.240968	-0.240968	-0.240968	-0.240968	-0.240968	-0.240968	-0.240968	-0.240968	-0.240968	-0.240968	-0.240968	-0.240968	-0.240968	-0.240968	-0.240968	-0.240968	-0.240968	-0.240968	8.59024	-0.240968	-0.240968	-0.240968	-0.240968	-0.240968	-0.240968	-0.240968
-0.240968	-0.240968	-0.240968	-0.240968	-0.240968	-0.240968	-0.240968	-0.240968	-0.240968	-0.240968	-0.240968	-0.240968	-0.240968	-0.240968	-0.240968	-0.240968	-0.240968	-0.240968	-0.240968	-0.240968	-0.240968	-0.240968	-0.240968	-0.240968	-0.240968	-0.240968	-0.240968	-0.240968	-0.240968	-0.240968	-0.240968	-0.240968	-0.240968	-0.240968	-0.240968	-0.240968	-0.240968	-0.240968	8.59024	-0.240968	-0.240968	-0.240968	-0.240968	-0.240968	-0.240968	-0.240968	-0.240968	-0.240968	-0.240968	-0.240968
-1.30071	-1.30071	-1.30071	-1.30071	-1.30071	-1.30071	-1.30071	-1.30071	-1.30071	-1.30071	-1.30071	-1.30071	-1.30071	-1.30071	-1.30071	-1.30071	-1.30071	-1.30071	-1.30071	-1.30071	-1.30071	-1.30071	-1.30071	-1.30071	-1.30071	-1.30071	16.3617	7.53049	-1.30071	-1.30071	-1.30071	-1.30071	-1.30071	-1.30071	-1.30071	-1.30071	7.53049	-1.30071	-1.30071	-1.30071	-1.30071	7.53049	-1.30071	-1.30071	-1.30071	-1.30071	-1.30071	-1.30071	-1.30071	-1.30071
-0.594217	-0.594217	8.23699	-0.594217	-0.594217	-0.594217	-0.594217	8.23699	-0.594217	-0.594217	-0.594217	-0.594217	-0.594217	-0.594217	-0.594217	-0.594217	-0.594217	-0.594217	-0.594217	-0.594217	-0.594217	-0.594217	-0.594217	-0.594217	-0.594217	-0.594217	-0.594217	-0.594217	-0.594217	-0.594217	-0.594217	-0.594217	-0.594217	-0.594217	-0.594217	-0.594217	-0.594217	-0.594217	-0.594217	-0.594217	-0.594217	-0.594217	8.23699	-0.594217	-0.594217	-0.594217	-0.594217	-0.594217	-0.594217	-0.594217
-0.240968	-0.240968	-0.240968	-0.240968	-0.240968	-0.240968	-0.240968	-0.240968	-0.240968	-0.240968	-0.240968	-0.240968	-0.240968	-0.240968	-0.240968	-0.240968	-0.240968	-0.240968	-0.240968	-0.240968	-0.240968	-0.240968	-0.240968	-0.240968	-0.240968	-0.240968	-0.240968	-0.240968	-0.240968	-0.240968	-0.240968	-0.240968	-0.240968	-0.240968	-0.240968	-0.240968	-0.240968	-0.240968	-0.240968	-0.240968	-0.240968	-0.240968	-0.240968	-0.240968	-0.240968	-0.240968	-0.240968	-0.240968	-0.240968	-0.240968
-0.947465	-0.947465	-0.947465	-0.947465	-0.947465	-0.947465	-0.947465	-0.947465	-0.947465	-0.947465	-0.947465	-0.947465	7.88374	-0.947465	-0.947465	-0.947465	-0.947465	-0.947465	-0.947465	-0.947465	-0.947465	-0.947465	-0.947465	7.88374	-0.947465	-0.947465	-0.947465	-0.947465	-0.947465	-0.947465	-0.947465	-0.947465	-0.947465	-0.947465	-0.947465	-0.947465	-0.947465	-0.947465	-0.947465	7.88374	-0.947465	-0.947465	-0.947465	-0.947465	-0.947465	7.88374	-0.947465	-0.947465	-0.947465	-0.947465
-0.947465	-0.947465	-0.947465	-0.947465	-0.947465	-0.947465	-0.947465	-0.947465	-0.947465	-0.947465	-0.947465	-0.947465	-0.947465	-0.947465	-0.947465	7.88374	-0.947465	-0.947465	-0.947465	-0.947465	-0.947465	-0.947465	-0.947465	-0.947465	-0.947465	-0.947465	7.88374	-0.947465	-0.947465	-0.947465	-0.947465	-0.947465	-0.947465	-0.947465	-0.947465	-0.947465	-0.947465	7.88374	-0.947465	-0.947465	-0.947465	-0.947465	-0.947465	-0.947465	-0.947465	-0.947465	-0.947465	-0.947465	-0.947465	-0.947465
8.23699	-0.594217	-0.594217	-0.594217	-0.594217	-0.594217	-0.594217	-0.594217	-0.594217	-0.594217	-0.594217	8.23699	-0.594217	-0.594217	-0.594217	-0.594217	-0.594217	-0.594217	-0.594217	-0.594217	-0.594217	-0.594217	-0.594217	-0.594217	-0.594217	-0.594217	-0.594217	-0.594217	-0.594217	-0.594217	-0.594217	-0.594217	-0.594217	-0.594217	-0.594217	-0.594217	-0.594217	-0.594217	-0.594217	-0.594217	-0.594217	-0.594217	-0.594217	-0.594217	-0.594217	-0.594217	-0.594217	-0.594217	-0.594217	-0.594217
-0.594217	-0.594217	-0.594217	-0.594217	-0.594217	-0.594217	-0.594217	-0.594217	-0.594217	-0.594217	-0.594217	-0.594217	-0.594217	-0.594217	-0.594217	-0.594217	-0.594217	-0.594217	-0.594217	-0.594217	-0.594217	-0.594217	-0.594217	-0.594217	-0.594217	-0.594217	8.23699	-0.594217	-0.594217	-0.594217	-0.594217	-0.594217	-0.594217	-0.594217	-0.594217	-0.594217	-0.594217	-0.594217	-0.594217	-0.594217	-0.594217	-0.594217	-0.594217	-0.594217	-0.594217	-0.594217	-0.594217	8.23699	-0.594217	-0.594217
-2.71371	-2.71371	-2.71371	-2.71371	-2.71371	-2.71371	6.1175	6.1175	-2.71371	-2.71371	-2.71371	-2.71371	-2.71371	-2.71371	-2.71371	6.1175	-2.71371	-2.71371	6.1175	14.9487	-2.71371	6.1175	-2.71371	-2.71371	-2.71371	-2.71371	-2.71371	-2.71371	-2.71371	-2.71371	-2.71371	-2.71371	-2.71371	-2.71371	-2.71371	-2.71371	-2.71371	-2.71371	-2.71371	6.1175	-2.71371	-2.71371	-2.71371	6.1175	-2.71371	-2.71371	-2.71371	-2.71371	-2.71371	-2.71371
-0.594217	-0.594217	-0.594217	-0.594217	-0.594217	-0.594217	-0.594217	-0.594217	-0.594217	-0.594217	-0.594217	-0.594217	-0.594217	-0.594217	-0.594217	-0.594217	-0.594217	-0.594217	-0.594217	-0.594217	-0.594217	-0.594217	-0.594217	-0.594217	-0.594217	-0.594217	-0.594217	8.23699	-0.594217	-0.594217	-0.594217	-0.594217	-0.594217	-0.594217	-0.594217	-0.594217	-0.594217	-0.594217	-0.594217	8.23699	-0.594217	-0.594217	-0.594217	-0.594217	-0.594217	-0.594217	-0.594217	-0.594217	8.23699	-0.594217
-0.594217	-0.594217	-0.594217	-0.594217	8.23699	-0.594217	-0.594217	-0.594217	-0.594217	-0.594217	-0.594217	-0.594217	-0.594217	-0.594217	-0.594217	-0.594217	-0.594217	-0.594217	-0.594217	8.23699	-0.594217	-0.594217	-0.594217	-0.594217	-0.594217	-0.594217	-0.594217	-0.594217	-0.594217	-0.594217	-0.594217	-0.594217	-0.594217	8.23699	-0.594217	-0.594217	-0.594217	-0.594217	-0.594217	-0.594217	-0.594217	-0.594217	-0.594217	-0.594217	-0.594217	-0.594217	-0.594217	-0.594217	-0.594217	-0.594217
-1.30071	-1.30071	-1.30071	-1.30071	-1.30071	-1.30071	-1.30071	-1.30071	-1.30071	-1.30071	7.53049	-1.30071	-1.30071	-1.30071	-1.30071	-1.30071	-1.30071	-1.30071	-1.30071	7.53049	-1.30071	-1.30071	-1.30071	-1.30071	-1.30071	-1.30071	-1.30071	-1.30071	-1.30071	7.53049	-1.30071	-1.30071	-1.30071	-1.30071	-1.30071	-1.30071	-1.30071	-1.30071	-1.30071	-1.30071	7.53049	-1.30071	-1.30071	7.53049	-1.30071	7.53049	-1.30071	7.53049	-1.30071	-1.30071
[truncated: 20 more columns]

## Sheet: A2.Categ.Selective.all.delay5.h
-1.08759	7.29875	-1.08759	-1.08759	-1.08759	-1.08759	-1.08759	-1.08759	-1.08759	-1.08759	-1.08759	-1.08759	-1.08759	7.29875	-1.08759	-1.08759	-1.08759	-1.08759	-1.08759	-1.08759	-1.08759	-1.08759	-1.08759	-1.08759	-1.08759	-1.08759	-1.08759	-1.08759	7.29875	-1.08759	-1.08759	-1.08759	-1.08759	-1.08759	-1.08759	-1.08759	-1.08759	-1.08759	-1.08759	-1.08759	-1.08759	-1.08759	-1.08759	7.29875	-1.08759	7.29875	-1.08759	7.29875	-1.08759	-1.08759
-0.752137	-0.752137	-0.752137	-0.752137	-0.752137	-0.752137	-0.752137	-0.752137	-0.752137	-0.752137	-0.752137	-0.752137	-0.752137	-0.752137	-0.752137	-0.752137	7.6342	-0.752137	-0.752137	-0.752137	-0.752137	-0.752137	-0.752137	-0.752137	-0.752137	-0.752137	-0.752137	-0.752137	-0.752137	-0.752137	-0.752137	-0.752137	-0.752137	-0.752137	-0.752137	-0.752137	-0.752137	-0.752137	-0.752137	-0.752137	7.6342	-0.752137	-0.752137	-0.752137	-0.752137	-0.752137	-0.752137	-0.752137	-0.752137	-0.752137
-1.08759	-1.08759	-1.08759	-1.08759	-1.08759	-1.08759	-1.08759	7.29875	-1.08759	-1.08759	-1.08759	-1.08759	-1.08759	-1.08759	-1.08759	-1.08759	-1.08759	-1.08759	-1.08759	-1.08759	-1.08759	-1.08759	-1.08759	-1.08759	-1.08759	-1.08759	-1.08759	7.29875	-1.08759	-1.08759	-1.08759	-1.08759	-1.08759	-1.08759	-1.08759	7.29875	-1.08759	7.29875	15.6851	-1.08759	-1.08759	-1.08759	-1.08759	-1.08759	-1.08759	-1.08759	-1.08759	-1.08759	7.29875	-1.08759
-0.752137	-0.752137	-0.752137	-0.752137	-0.752137	-0.752137	-0.752137	-0.752137	-0.752137	-0.752137	7.6342	-0.752137	-0.752137	-0.752137	-0.752137	-0.752137	-0.752137	-0.752137	-0.752137	-0.752137	-0.752137	-0.752137	-0.752137	-0.752137	-0.752137	-0.752137	-0.752137	-0.752137	-0.752137	-0.752137	-0.752137	-0.752137	-0.752137	7.6342	-0.752137	-0.752137	-0.752137	-0.752137	-0.752137	-0.752137	-0.752137	-0.752137	-0.752137	-0.752137	-0.752137	-0.752137	-0.752137	-0.752137	-0.752137	-0.752137
-1.08759	7.29875	-1.08759	-1.08759	-1.08759	-1.08759	-1.08759	-1.08759	-1.08759	-1.08759	7.29875	-1.08759	-1.08759	-1.08759	-1.08759	-1.08759	-1.08759	-1.08759	-1.08759	-1.08759	7.29875	-1.08759	-1.08759	-1.08759	-1.08759	-1.08759	-1.08759	-1.08759	-1.08759	-1.08759	-1.08759	7.29875	-1.08759	-1.08759	-1.08759	-1.08759	-1.08759	-1.08759	-1.08759	-1.08759	-1.08759	-1.08759	-1.08759	-1.08759	-1.08759	-1.08759	-1.08759	7.29875	-1.08759	-1.08759
-2.09395	-2.09395	-2.09395	-2.09395	-2.09395	-2.09395	-2.09395	6.29239	-2.09395	-2.09395	-2.09395	-2.09395	6.29239	6.29239	6.29239	-2.09395	-2.09395	-2.09395	-2.09395	-2.09395	-2.09395	-2.09395	-2.09395	-2.09395	-2.09395	-2.09395	-2.09395	-2.09395	6.29239	-2.09395	-2.09395	-2.09395	-2.09395	-2.09395	-2.09395	-2.09395	-2.09395	-2.09395	-2.09395	6.29239	-2.09395	-2.09395	-2.09395	-2.09395	-2.09395	-2.09395	-2.09395	-2.09395	-2.09395	6.29239
-1.42304	-1.42304	-1.42304	-1.42304	-1.42304	-1.42304	-1.42304	-1.42304	-1.42304	-1.42304	-1.42304	-1.42304	-1.42304	-1.42304	6.96329	-1.42304	-1.42304	-1.42304	-1.42304	-1.42304	-1.42304	-1.42304	-1.42304	-1.42304	-1.42304	-1.42304	6.96329	-1.42304	6.96329	-1.42304	-1.42304	-1.42304	-1.42304	-1.42304	-1.42304	-1.42304	-1.42304	-1.42304	-1.42304	-1.42304	-1.42304	6.96329	-1.42304	-1.42304	-1.42304	6.96329	-1.42304	6.96329	-1.42304	-1.42304
-1.42304	-1.42304	6.96329	-1.42304	-1.42304	-1.42304	-1.42304	-1.42304	-1.42304	6.96329	6.96329	6.96329	-1.42304	-1.42304	-1.42304	-1.42304	-1.42304	-1.42304	-1.42304	-1.42304	-1.42304	-1.42304	-1.42304	-1.42304	-1.42304	-1.42304	-1.42304	-1.42304	-1.42304	-1.42304	-1.42304	-1.42304	-1.42304	6.96329	-1.42304	-1.42304	-1.42304	-1.42304	-1.42304	-1.42304	-1.42304	-1.42304	-1.42304	-1.42304	-1.42304	-1.42304	-1.42304	-1.42304	-1.42304	-1.42304
-1.42304	-1.42304	-1.42304	-1.42304	-1.42304	-1.42304	-1.42304	-1.42304	-1.42304	-1.42304	-1.42304	-1.42304	-1.42304	-1.42304	-1.42304	-1.42304	-1.42304	-1.42304	-1.42304	-1.42304	6.96329	6.96329	-1.42304	6.96329	-1.42304	-1.42304	-1.42304	-1.42304	-1.42304	-1.42304	-1.42304	-1.42304	-1.42304	-1.42304	-1.42304	-1.42304	-1.42304	-1.42304	-1.42304	-1.42304	-1.42304	-1.42304	-1.42304	-1.42304	-1.42304	-1.42304	6.96329	-1.42304	-1.42304	6.96329
-1.42304	-1.42304	-1.42304	-1.42304	-1.42304	-1.42304	6.96329	-1.42304	-1.42304	-1.42304	-1.42304	-1.42304	6.96329	-1.42304	-1.42304	-1.42304	-1.42304	-1.42304	-1.42304	-1.42304	-1.42304	-1.42304	-1.42304	-1.42304	-1.42304	6.96329	-1.42304	-1.42304	-1.42304	-1.42304	-1.42304	-1.42304	-1.42304	-1.42304	-1.42304	-1.42304	-1.42304	-1.42304	-1.42304	-1.42304	-1.42304	-1.42304	-1.42304	-1.42304	-1.42304	-1.42304	-1.42304	-1.42304	6.96329	-1.42304
-1.08759	-1.08759	-1.08759	7.29875	-1.08759	-1.08759	7.29875	-1.08759	-1.08759	-1.08759	-1.08759	7.29875	-1.08759	-1.08759	-1.08759	-1.08759	-1.08759	-1.08759	-1.08759	-1.08759	-1.08759	-1.08759	-1.08759	-1.08759	-1.08759	-1.08759	-1.08759	-1.08759	-1.08759	-1.08759	-1.08759	-1.08759	7.29875	-1.08759	-1.08759	-1.08759	-1.08759	-1.08759	-1.08759	-1.08759	-1.08759	7.29875	-1.08759	-1.08759	7.29875	-1.08759	7.29875	-1.08759	-1.08759	-1.08759
-0.752137	7.6342	7.6342	-0.752137	-0.752137	-0.752137	-0.752137	-0.752137	-0.752137	-0.752137	-0.752137	-0.752137	-0.752137	-0.752137	-0.752137	-0.752137	-0.752137	-0.752137	-0.752137	-0.752137	-0.752137	-0.752137	-0.752137	-0.752137	-0.752137	-0.752137	7.6342	-0.752137	-0.752137	-0.752137	-0.752137	-0.752137	7.6342	-0.752137	-0.752137	-0.752137	-0.752137	-0.752137	-0.752137	-0.752137	-0.752137	7.6342	-0.752137	7.6342	-0.752137	-0.752137	-0.752137	-0.752137	-0.752137	-0.752137
-1.7585	-1.7585	-1.7585	-1.7585	-1.7585	-1.7585	-1.7585	-1.7585	-1.7585	-1.7585	6.62784	-1.7585	6.62784	-1.7585	-1.7585	-1.7585	-1.7585	-1.7585	-1.7585	-1.7585	-1.7585	-1.7585	-1.7585	-1.7585	-1.7585	-1.7585	-1.7585	-1.7585	15.0142	-1.7585	-1.7585	-1.7585	-1.7585	-1.7585	-1.7585	-1.7585	-1.7585	-1.7585	-1.7585	-1.7585	6.62784	-1.7585	-1.7585	-1.7585	-1.7585	-1.7585	-1.7585	-1.7585	6.62784	6.62784
-1.08759	-1.08759	-1.08759	-1.08759	-1.08759	7.29875	-1.08759	-1.08759	-1.08759	-1.08759	-1.08759	-1.08759	-1.08759	-1.08759	-1.08759	-1.08759	-1.08759	-1.08759	-1.08759	-1.08759	-1.08759	7.29875	-1.08759	-1.08759	-1.08759	-1.08759	-1.08759	-1.08759	-1.08759	-1.08759	-1.08759	7.29875	-1.08759	-1.08759	-1.08759	-1.08759	-1.08759	-1.08759	-1.08759	-1.08759	-1.08759	-1.08759	-1.08759	-1.08759	-1.08759	-1.08759	-1.08759	7.29875	7.29875	-1.08759
-1.94019	-1.94019	-1.94019	-1.94019	-1.94019	-1.94019	-1.94019	-1.94019	-1.94019	-1.94019	-1.94019	-1.94019	-1.94019	-1.94019	-1.94019	-1.94019	-1.94019	18.1137	-1.94019	-1.94019	-1.94019	-1.94019	-1.94019	-1.94019	8.08678	-1.94019	8.08678	-1.94019	-1.94019	-1.94019	-1.94019	-1.94019	-1.94019	-1.94019	-1.94019	-1.94019	-1.94019	8.08678	-1.94019	-1.94019	-1.94019	-1.94019	-1.94019	-1.94019	-1.94019	-1.94019	-1.94019	-1.94019	-1.94019	8.08678
-0.335871	-0.335871	-0.335871	-0.335871	-0.335871	-0.335871	-0.335871	-0.335871	-0.335871	-0.335871	-0.335871	-0.335871	-0.335871	-0.335871	-0.335871	-0.335871	-0.335871	-0.335871	-0.335871	-0.335871	-0.335871	-0.335871	-0.335871	-0.335871	-0.335871	-0.335871	-0.335871	-0.335871	-0.335871	-0.335871	-0.335871	-0.335871	-0.335871	-0.335871	-0.335871	-0.335871	9.6911	-0.335871	-0.335871	-0.335871	-0.335871	-0.335871	9.6911	-0.335871	-0.335871	-0.335871	-0.335871	9.6911	-0.335871	-0.335871
-0.335871	-0.335871	-0.335871	-0.335871	-0.335871	-0.335871	-0.335871	-0.335871	-0.335871	-0.335871	-0.335871	-0.335871	-0.335871	-0.335871	-0.335871	-0.335871	-0.335871	-0.335871	-0.335871	-0.335871	-0.335871	-0.335871	-0.335871	-0.335871	-0.335871	-0.335871	-0.335871	-0.335871	-0.335871	-0.335871	-0.335871	-0.335871	-0.335871	-0.335871	-0.335871	-0.335871	-0.335871	-0.335871	-0.335871	-0.335871	-0.335871	-0.335871	-0.335871	9.6911	-0.335871	-0.335871	-0.335871	-0.335871	-0.335871	-0.335871
-0.73695	-0.73695	-0.73695	-0.73695	-0.73695	-0.73695	-0.73695	-0.73695	-0.73695	-0.73695	-0.73695	-0.73695	-0.73695	-0.73695	-0.73695	-0.73695	-0.73695	-0.73695	-0.73695	-0.73695	-0.73695	-0.73695	-0.73695	9.29002	-0.73695	-0.73695	-0.73695	-0.73695	-0.73695	-0.73695	-0.73695	19.317	9.29002	-0.73695	-0.73695	-0.73695	-0.73695	-0.73695	-0.73695	-0.73695	-0.73695	9.29002	-0.73695	-0.73695	-0.73695	-0.73695	-0.73695	-0.73695	-0.73695	-0.73695
-0.73695	-0.73695	-0.73695	-0.73695	-0.73695	-0.73695	-0.73695	-0.73695	-0.73695	-0.73695	-0.73695	9.29002	-0.73695	-0.73695	-0.73695	-0.73695	-0.73695	-0.73695	-0.73695	-0.73695	-0.73695	-0.73695	-0.73695	-0.73695	-0.73695	-0.73695	-0.73695	-0.73695	-0.73695	-0.73695	-0.73695	-0.73695	-0.73695	-0.73695	-0.73695	-0.73695	-0.73695	-0.73695	-0.73695	-0.73695	-0.73695	-0.73695	9.29002	-0.73695	-0.73695	-0.73695	-0.73695	-0.73695	-0.73695	-0.73695
-0.73695	-0.73695	-0.73695	-0.73695	-0.73695	-0.73695	-0.73695	-0.73695	-0.73695	-0.73695	-0.73695	-0.73695	-0.73695	9.29002	-0.73695	-0.73695	-0.73695	-0.73695	-0.73695	-0.73695	-0.73695	-0.73695	-0.73695	-0.73695	-0.73695	-0.73695	-0.73695	-0.73695	-0.73695	-0.73695	-0.73695	-0.73695	-0.73695	-0.73695	-0.73695	-0.73695	-0.73695	-0.73695	-0.73695	-0.73695	-0.73695	-0.73695	-0.73695	-0.73695	-0.73695	-0.73695	-0.73695	-0.73695	-0.73695	-0.73695
-1.13803	-1.13803	-1.13803	-1.13803	-1.13803	-1.13803	-1.13803	-1.13803	-1.13803	-1.13803	-1.13803	-1.13803	-1.13803	-1.13803	8.88894	8.88894	-1.13803	-1.13803	-1.13803	-1.13803	-1.13803	-1.13803	-1.13803	-1.13803	-1.13803	-1.13803	-1.13803	-1.13803	-1.13803	-1.13803	-1.13803	-1.13803	-1.13803	-1.13803	-1.13803	-1.13803	-1.13803	-1.13803	-1.13803	-1.13803	-1.13803	-1.13803	-1.13803	-1.13803	-1.13803	-1.13803	-1.13803	-1.13803	-1.13803	-1.13803
-0.335871	-0.335871	-0.335871	-0.335871	-0.335871	-0.335871	-0.335871	-0.335871	-0.335871	-0.335871	-0.335871	-0.335871	-0.335871	-0.335871	-0.335871	-0.335871	-0.335871	-0.335871	-0.335871	-0.335871	-0.335871	-0.335871	-0.335871	-0.335871	-0.335871	-0.335871	-0.335871	-0.335871	-0.335871	-0.335871	-0.335871	-0.335871	-0.335871	-0.335871	-0.335871	-0.335871	-0.335871	-0.335871	-0.335871	-0.335871	-0.335871	-0.335871	-0.335871	-0.335871	-0.335871	-0.335871	-0.335871	-0.335871	-0.335871	-0.335871
-0.335871	-0.335871	-0.335871	-0.335871	-0.335871	-0.335871	-0.335871	-0.335871	-0.335871	-0.335871	-0.335871	-0.335871	-0.335871	-0.335871	-0.335871	-0.335871	-0.335871	-0.335871	-0.335871	-0.335871	-0.335871	-0.335871	-0.335871	-0.335871	-0.335871	-0.335871	-0.335871	-0.335871	-0.335871	-0.335871	-0.335871	-0.335871	-0.335871	-0.335871	-0.335871	-0.335871	-0.335871	-0.335871	-0.335871	-0.335871	-0.335871	-0.335871	-0.335871	-0.335871	-0.335871	-0.335871	-0.335871	-0.335871	-0.335871	-0.335871
-1.13803	-1.13803	-1.13803	-1.13803	-1.13803	-1.13803	-1.13803	-1.13803	-1.13803	-1.13803	-1.13803	-1.13803	8.88894	-1.13803	8.88894	-1.13803	-1.13803	-1.13803	-1.13803	-1.13803	-1.13803	-1.13803	-1.13803	-1.13803	-1.13803	-1.13803	-1.13803	-1.13803	-1.13803	-1.13803	-1.13803	-1.13803	-1.13803	-1.13803	-1.13803	-1.13803	-1.13803	-1.13803	-1.13803	-1.13803	-1.13803	8.88894	-1.13803	-1.13803	-1.13803	-1.13803	-1.13803	-1.13803	-1.13803	-1.13803
-0.335871	-0.335871	-0.335871	-0.335871	-0.335871	-0.335871	-0.335871	-0.335871	-0.335871	-0.335871	-0.335871	-0.335871	-0.335871	-0.335871	-0.335871	-0.335871	-0.335871	-0.335871	-0.335871	-0.335871	-0.335871	-0.335871	-0.335871	-0.335871	-0.335871	-0.335871	-0.335871	-0.335871	-0.335871	-0.335871	9.6911	-0.335871	-0.335871	-0.335871	-0.335871	-0.335871	-0.335871	-0.335871	-0.335871	-0.335871	-0.335871	-0.335871	-0.335871	9.6911	-0.335871	-0.335871	-0.335871	-0.335871	-0.335871	-0.335871
-0.73695	-0.73695	-0.73695	-0.73695	-0.73695	-0.73695	-0.73695	-0.73695	-0.73695	-0.73695	-0.73695	-0.73695	-0.73695	-0.73695	-0.73695	-0.73695	-0.73695	9.29002	-0.73695	-0.73695	-0.73695	-0.73695	-0.73695	-0.73695	-0.73695	-0.73695	-0.73695	-0.73695	-0.73695	-0.73695	-0.73695	-0.73695	-0.73695	-0.73695	-0.73695	-0.73695	9.29002	-0.73695	-0.73695	-0.73695	-0.73695	-0.73695	-0.73695	-0.73695	-0.73695	9.29002	-0.73695	-0.73695	-0.73695	-0.73695
-0.73695	9.29002	-0.73695	-0.73695	-0.73695	-0.73695	-0.73695	-0.73695	-0.73695	-0.73695	-0.73695	9.29002	-0.73695	-0.73695	-0.73695	-0.73695	-0.73695	-0.73695	-0.73695	-0.73695	-0.73695	-0.73695	-0.73695	-0.73695	-0.73695	-0.73695	-0.73695	-0.73695	-0.73695	-0.73695	-0.73695	-0.73695	-0.73695	-0.73695	-0.73695	-0.73695	-0.73695	-0.73695	-0.73695	-0.73695	-0.73695	-0.73695	-0.73695	-0.73695	-0.73695	-0.73695	-0.73695	-0.73695	-0.73695	-0.73695
-0.73695	-0.73695	-0.73695	-0.73695	-0.73695	-0.73695	-0.73695	-0.73695	-0.73695	-0.73695	-0.73695	-0.73695	-0.73695	-0.73695	-0.73695	-0.73695	-0.73695	-0.73695	9.29002	-0.73695	-0.73695	-0.73695	-0.73695	-0.73695	-0.73695	-0.73695	-0.73695	-0.73695	-0.73695	-0.73695	-0.73695	-0.73695	-0.73695	-0.73695	-0.73695	-0.73695	-0.73695	-0.73695	-0.73695	-0.73695	-0.73695	-0.73695	-0.73695	-0.73695	-0.73695	-0.73695	-0.73695	-0.73695	-0.73695	-0.73695
-0.594217	-0.594217	-0.594217	-0.594217	-0.594217	-0.594217	-0.594217	-0.594217	-0.594217	-0.594217	-0.594217	-0.594217	-0.594217	-0.594217	-0.594217	8.23699	-0.594217	-0.594217	-0.594217	-0.594217	-0.594217	-0.594217	-0.594217	-0.594217	-0.594217	-0.594217	-0.594217	-0.594217	-0.594217	-0.594217	-0.594217	-0.594217	-0.594217	-0.594217	-0.594217	-0.594217	-0.594217	-0.594217	8.23699	-0.594217	-0.594217	-0.594217	8.23699	-0.594217	8.23699	25.8994	-0.594217	-0.594217	-0.594217	8.23699
-0.947465	-0.947465	-0.947465	-0.947465	-0.947465	7.88374	-0.947465	-0.947465	-0.947465	-0.947465	-0.947465	-0.947465	-0.947465	-0.947465	-0.947465	-0.947465	-0.947465	-0.947465	7.88374	-0.947465	-0.947465	-0.947465	-0.947465	-0.947465	-0.947465	-0.947465	-0.947465	-0.947465	-0.947465	-0.947465	-0.947465	7.88374	-0.947465	-0.947465	-0.947465	-0.947465	-0.947465	-0.947465	-0.947465	-0.947465	-0.947465	-0.947465	-0.947465	-0.947465	-0.947465	7.88374	-0.947465	-0.947465	-0.947465	-0.947465
-0.594217	-0.594217	-0.594217	-0.594217	-0.594217	-0.594217	-0.594217	-0.594217	-0.594217	-0.594217	-0.594217	-0.594217	-0.594217	-0.594217	-0.594217	-0.594217	-0.594217	-0.594217	-0.594217	-0.594217	-0.594217	8.23699	-0.594217	-0.594217	-0.594217	-0.594217	-0.594217	-0.594217	-0.594217	-0.594217	-0.594217	-0.594217	-0.594217	-0.594217	-0.594217	-0.594217	-0.594217	-0.594217	8.23699	-0.594217	-0.594217	-0.594217	-0.594217	-0.594217	-0.594217	-0.594217	-0.594217	-0.594217	-0.594217	-0.594217
-0.947465	-0.947465	-0.947465	-0.947465	-0.947465	-0.947465	-0.947465	7.88374	-0.947465	-0.947465	-0.947465	-0.947465	-0.947465	-0.947465	-0.947465	-0.947465	-0.947465	-0.947465	-0.947465	7.88374	-0.947465	-0.947465	-0.947465	-0.947465	-0.947465	-0.947465	-0.947465	-0.947465	-0.947465	-0.947465	-0.947465	-0.947465	-0.947465	-0.947465	-0.947465	-0.947465	-0.947465	-0.947465	-0.947465	-0.947465	-0.947465	-0.947465	-0.947465	-0.947465	7.88374	-0.947465	-0.947465	-0.947465	-0.947465	-0.947465
-0.947465	-0.947465	-0.947465	-0.947465	-0.947465	-0.947465	-0.947465	-0.947465	-0.947465	7.88374	-0.947465	-0.947465	-0.947465	-0.947465	-0.947465	-0.947465	-0.947465	-0.947465	-0.947465	-0.947465	-0.947465	-0.947465	7.88374	-0.947465	-0.947465	-0.947465	-0.947465	-0.947465	-0.947465	-0.947465	7.88374	-0.947465	-0.947465	-0.947465	-0.947465	-0.947465	-0.947465	-0.947465	-0.947465	-0.947465	-0.947465	-0.947465	-0.947465	-0.947465	-0.947465	-0.947465	-0.947465	-0.947465	7.88374	-0.947465
-0.240968	-0.240968	-0.240968	8.59024	8.59024	-0.240968	-0.240968	-0.240968	-0.240968	-0.240968	-0.240968	-0.240968	-0.240968	-0.240968	-0.240968	-0.240968	-0.240968	-0.240968	-0.240968	-0.240968	-0.240968	-0.240968	-0.240968	-0.240968	-0.240968	-0.240968	-0.240968	-0.240968	-0.240968	-0.240968	8.59024	-0.240968	-0.240968	-0.240968	-0.240968	-0.240968	8.59024	8.59024	-0.240968	-0.240968	-0.240968	-0.240968	-0.240968	-0.240968	8.59024	-0.240968	-0.240968	-0.240968	-0.240968	-0.240968
7.88374	-0.947465	-0.947465	-0.947465	-0.947465	-0.947465	-0.947465	-0.947465	-0.947465	-0.947465	-0.947465	-0.947465	-0.947465	-0.947465	-0.947465	-0.947465	-0.947465	-0.947465	-0.947465	-0.947465	-0.947465	-0.947465	-0.947465	-0.947465	7.88374	7.88374	-0.947465	-0.947465	-0.947465	-0.947465	7.88374	-0.947465	-0.947465	-0.947465	-0.947465	-0.947465	-0.947465	-0.947465	-0.947465	-0.947465	-0.947465	-0.947465	-0.947465	-0.947465	-0.947465	-0.947465	-0.947465	-0.947465	-0.947465	-0.947465
-0.947465	-0.947465	-0.947465	-0.947465	-0.947465	-0.947465	-0.947465	7.88374	-0.947465	-0.947465	7.88374	-0.947465	-0.947465	-0.947465	-0.947465	-0.947465	-0.947465	-0.947465	-0.947465	-0.947465	-0.947465	-0.947465	-0.947465	-0.947465	-0.947465	-0.947465	-0.947465	-0.947465	-0.947465	-0.947465	-0.947465	-0.947465	-0.947465	-0.947465	-0.947465	-0.947465	-0.947465	-0.947465	-0.947465	-0.947465	-0.947465	-0.947465	-0.947465	-0.947465	-0.947465	-0.947465	-0.947465	-0.947465	-0.947465	-0.947465
-0.947465	-0.947465	-0.947465	-0.947465	-0.947465	-0.947465	-0.947465	-0.947465	-0.947465	-0.947465	-0.947465	-0.947465	-0.947465	-0.947465	-0.947465	-0.947465	-0.947465	7.88374	-0.947465	-0.947465	-0.947465	-0.947465	-0.947465	7.88374	-0.947465	-0.947465	-0.947465	-0.947465	-0.947465	-0.947465	-0.947465	-0.947465	-0.947465	7.88374	-0.947465	-0.947465	-0.947465	-0.947465	-0.947465	-0.947465	-0.947465	-0.947465	-0.947465	-0.947465	-0.947465	-0.947465	7.88374	-0.947465	-0.947465	-0.947465
-0.240968	-0.240968	-0.240968	-0.240968	-0.240968	-0.240968	-0.240968	-0.240968	-0.240968	-0.240968	-0.240968	-0.240968	-0.240968	-0.240968	-0.240968	-0.240968	-0.240968	-0.240968	-0.240968	-0.240968	-0.240968	-0.240968	-0.240968	-0.240968	-0.240968	-0.240968	-0.240968	-0.240968	-0.240968	-0.240968	-0.240968	-0.240968	-0.240968	8.59024	-0.240968	-0.240968	-0.240968	-0.240968	-0.240968	-0.240968	-0.240968	-0.240968	8.59024	-0.240968	-0.240968	-0.240968	-0.240968	-0.240968	-0.240968	-0.240968
-1.30071	-1.30071	-1.30071	-1.30071	-1.30071	-1.30071	7.53049	-1.30071	-1.30071	-1.30071	-1.30071	-1.30071	-1.30071	-1.30071	7.53049	-1.30071	-1.30071	-1.30071	-1.30071	7.53049	-1.30071	-1.30071	-1.30071	-1.30071	-1.30071	-1.30071	-1.30071	-1.30071	-1.30071	-1.30071	-1.30071	-1.30071	-1.30071	-1.30071	-1.30071	-1.30071	-1.30071	-1.30071	-1.30071	-1.30071	-1.30071	7.53049	-1.30071	-1.30071	-1.30071	-1.30071	-1.30071	-1.30071	-1.30071	-1.30071
8.59024	-0.240968	-0.240968	-0.240968	-0.240968	-0.240968	-0.240968	-0.240968	-0.240968	-0.240968	-0.240968	-0.240968	-0.240968	-0.240968	-0.240968	-0.240968	-0.240968	-0.240968	-0.240968	-0.240968	-0.240968	-0.240968	-0.240968	-0.240968	-0.240968	-0.240968	-0.240968	-0.240968	-0.240968	-0.240968	-0.240968	-0.240968	-0.240968	-0.240968	-0.240968	-0.240968	-0.240968	-0.240968	-0.240968	-0.240968	17.4214	-0.240968	-0.240968	-0.240968	-0.240968	-0.240968	-0.240968	-0.240968	-0.240968	-0.240968
-0.240968	8.59024	-0.240968	-0.240968	-0.240968	-0.240968	-0.240968	-0.240968	-0.240968	-0.240968	-0.240968	-0.240968	-0.240968	-0.240968	-0.240968	-0.240968	-0.240968	-0.240968	-0.240968	-0.240968	-0.240968	-0.240968	-0.240968	-0.240968	-0.240968	-0.240968	-0.240968	-0.240968	-0.240968	-0.240968	-0.240968	-0.240968	-0.240968	-0.240968	-0.240968	-0.240968	-0.240968	-0.240968	-0.240968	-0.240968	-0.240968	8.59024	-0.240968	-0.240968	-0.240968	-0.240968	-0.240968	-0.240968	-0.240968	-0.240968
7.53049	-1.30071	-1.30071	-1.30071	-1.30071	-1.30071	-1.30071	-1.30071	-1.30071	-1.30071	-1.30071	-1.30071	-1.30071	7.53049	-1.30071	-1.30071	-1.30071	-1.30071	-1.30071	7.53049	-1.30071	-1.30071	-1.30071	-1.30071	-1.30071	7.53049	-1.30071	-1.30071	-1.30071	-1.30071	-1.30071	-1.30071	-1.30071	-1.30071	-1.30071	-1.30071	-1.30071	-1.30071	-1.30071	-1.30071	-1.30071	-1.30071	-1.30071	-1.30071	-1.30071	-1.30071	-1.30071	-1.30071	-1.30071	-1.30071
[truncated: 20 more columns]

## Sheet: A2.Categ.Selective.all.delay5.f
-1.42304	-1.42304	-1.42304	-1.42304	-1.42304	6.96329	-1.42304	-1.42304	-1.42304	-1.42304	-1.42304	-1.42304	-1.42304	-1.42304	-1.42304	-1.42304	-1.42304	6.96329	6.96329	-1.42304	-1.42304	-1.42304	-1.42304	-1.42304	-1.42304	-1.42304	-1.42304	-1.42304	-1.42304	-1.42304	-1.42304	-1.42304	-1.42304	-1.42304	-1.42304	-1.42304	-1.42304	-1.42304	-1.42304	-1.42304	-1.42304	-1.42304	-1.42304	-1.42304	-1.42304	-1.42304	-1.42304	-1.42304	-1.42304	-1.42304
-0.416684	-0.416684	7.96965	-0.416684	-0.416684	-0.416684	-0.416684	-0.416684	-0.416684	-0.416684	-0.416684	-0.416684	-0.416684	-0.416684	-0.416684	-0.416684	-0.416684	-0.416684	-0.416684	-0.416684	-0.416684	-0.416684	-0.416684	-0.416684	-0.416684	-0.416684	-0.416684	-0.416684	-0.416684	-0.416684	-0.416684	-0.416684	-0.416684	-0.416684	-0.416684	-0.416684	-0.416684	7.96965	-0.416684	7.96965	7.96965	-0.416684	-0.416684	-0.416684	7.96965	7.96965	-0.416684	7.96965	-0.416684	-0.416684
-1.08759	-1.08759	-1.08759	-1.08759	7.29875	-1.08759	-1.08759	-1.08759	-1.08759	-1.08759	7.29875	-1.08759	-1.08759	-1.08759	-1.08759	-1.08759	-1.08759	-1.08759	-1.08759	-1.08759	-1.08759	7.29875	-1.08759	-1.08759	-1.08759	-1.08759	-1.08759	-1.08759	-1.08759	-1.08759	-1.08759	-1.08759	7.29875	-1.08759	-1.08759	-1.08759	-1.08759	-1.08759	-1.08759	-1.08759	-1.08759	-1.08759	-1.08759	-1.08759	-1.08759	-1.08759	-1.08759	-1.08759	-1.08759	-1.08759
6.96329	-1.42304	-1.42304	-1.42304	-1.42304	-1.42304	-1.42304	-1.42304	-1.42304	-1.42304	-1.42304	6.96329	15.3496	-1.42304	-1.42304	-1.42304	-1.42304	-1.42304	-1.42304	-1.42304	-1.42304	-1.42304	-1.42304	-1.42304	-1.42304	-1.42304	-1.42304	-1.42304	-1.42304	-1.42304	-1.42304	-1.42304	-1.42304	-1.42304	-1.42304	-1.42304	-1.42304	-1.42304	-1.42304	-1.42304	-1.42304	-1.42304	-1.42304	-1.42304	-1.42304	-1.42304	-1.42304	-1.42304	-1.42304	-1.42304
7.29875	-1.08759	-1.08759	-1.08759	-1.08759	-1.08759	-1.08759	-1.08759	-1.08759	-1.08759	-1.08759	-1.08759	-1.08759	-1.08759	-1.08759	-1.08759	-1.08759	-1.08759	7.29875	-1.08759	-1.08759	-1.08759	-1.08759	-1.08759	-1.08759	7.29875	-1.08759	-1.08759	-1.08759	-1.08759	-1.08759	-1.08759	-1.08759	-1.08759	-1.08759	-1.08759	-1.08759	7.29875	7.29875	-1.08759	-1.08759	-1.08759	-1.08759	-1.08759	-1.08759	-1.08759	-1.08759	-1.08759	-1.08759	-1.08759
-1.42304	-1.42304	-1.42304	6.96329	-1.42304	-1.42304	-1.42304	-1.42304	-1.42304	-1.42304	-1.42304	6.96329	-1.42304	-1.42304	6.96329	-1.42304	-1.42304	-1.42304	-1.42304	-1.42304	-1.42304	-1.42304	-1.42304	-1.42304	-1.42304	6.96329	-1.42304	-1.42304	-1.42304	-1.42304	6.96329	15.3496	-1.42304	6.96329	-1.42304	-1.42304	-1.42304	-1.42304	-1.42304	-1.42304	-1.42304	-1.42304	-1.42304	6.96329	-1.42304	-1.42304	-1.42304	-1.42304	-1.42304	-1.42304
-1.42304	-1.42304	-1.42304	-1.42304	-1.42304	-1.42304	6.96329	-1.42304	6.96329	-1.42304	-1.42304	-1.42304	-1.42304	-1.42304	-1.42304	-1.42304	-1.42304	-1.42304	-1.42304	-1.42304	-1.42304	-1.42304	-1.42304	-1.42304	-1.42304	-1.42304	-1.42304	-1.42304	-1.42304	6.96329	-1.42304	-1.42304	-1.42304	-1.42304	-1.42304	-1.42304	-1.42304	6.96329	-1.42304	6.96329	-1.42304	-1.42304	-1.42304	-1.42304	-1.42304	6.96329	-1.42304	-1.42304	-1.42304	-1.42304
-1.08759	-1.08759	-1.08759	-1.08759	-1.08759	-1.08759	-1.08759	-1.08759	-1.08759	-1.08759	-1.08759	7.29875	-1.08759	-1.08759	-1.08759	-1.08759	-1.08759	-1.08759	-1.08759	-1.08759	-1.08759	7.29875	-1.08759	-1.08759	-1.08759	-1.08759	-1.08759	-1.08759	-1.08759	-1.08759	-1.08759	-1.08759	-1.08759	7.29875	-1.08759	-1.08759	-1.08759	-1.08759	7.29875	-1.08759	-1.08759	-1.08759	-1.08759	-1.08759	-1.08759	-1.08759	-1.08759	-1.08759	7.29875	-1.08759
-0.416684	-0.416684	-0.416684	-0.416684	-0.416684	-0.416684	-0.416684	-0.416684	-0.416684	-0.416684	-0.416684	-0.416684	-0.416684	-0.416684	-0.416684	-0.416684	-0.416684	-0.416684	-0.416684	-0.416684	-0.416684	-0.416684	-0.416684	-0.416684	-0.416684	-0.416684	-0.416684	-0.416684	-0.416684	-0.416684	-0.416684	-0.416684	-0.416684	-0.416684	-0.416684	-0.416684	-0.416684	-0.416684	7.96965	-0.416684	-0.416684	-0.416684	-0.416684	-0.416684	-0.416684	7.96965	-0.416684	-0.416684	-0.416684	7.96965
-0.752137	-0.752137	-0.752137	-0.752137	7.6342	-0.752137	-0.752137	-0.752137	-0.752137	-0.752137	-0.752137	-0.752137	-0.752137	7.6342	-0.752137	-0.752137	-0.752137	-0.752137	-0.752137	-0.752137	-0.752137	-0.752137	-0.752137	-0.752137	-0.752137	-0.752137	-0.752137	-0.752137	-0.752137	-0.752137	-0.752137	-0.752137	-0.752137	-0.752137	-0.752137	-0.752137	-0.752137	7.6342	-0.752137	-0.752137	-0.752137	-0.752137	-0.752137	-0.752137	7.6342	-0.752137	-0.752137	-0.752137	-0.752137	-0.752137
-1.08759	-1.08759	-1.08759	-1.08759	-1.08759	-1.08759	-1.08759	7.29875	-1.08759	-1.08759	-1.08759	-1.08759	-1.08759	-1.08759	-1.08759	-1.08759	-1.08759	-1.08759	-1.08759	-1.08759	7.29875	-1.08759	-1.08759	-1.08759	-1.08759	-1.08759	-1.08759	-1.08759	-1.08759	-1.08759	-1.08759	-1.08759	-1.08759	-1.08759	-1.08759	-1.08759	-1.08759	-1.08759	-1.08759	-1.08759	-1.08759	-1.08759	15.6851	-1.08759	-1.08759	-1.08759	-1.08759	-1.08759	-1.08759	-1.08759
-1.42304	6.96329	-1.42304	6.96329	-1.42304	-1.42304	-1.42304	6.96329	-1.42304	-1.42304	-1.42304	-1.42304	-1.42304	-1.42304	-1.42304	-1.42304	6.96329	-1.42304	-1.42304	-1.42304	6.96329	-1.42304	-1.42304	-1.42304	-1.42304	-1.42304	-1.42304	-1.42304	-1.42304	-1.42304	-1.42304	-1.42304	6.96329	-1.42304	-1.42304	-1.42304	6.96329	-1.42304	-1.42304	-1.42304	6.96329	-1.42304	-1.42304	-1.42304	-1.42304	6.96329	-1.42304	-1.42304	-1.42304	6.96329
7.6342	-0.752137	-0.752137	-0.752137	-0.752137	-0.752137	-0.752137	-0.752137	-0.752137	-0.752137	-0.752137	-0.752137	-0.752137	-0.752137	-0.752137	-0.752137	-0.752137	-0.752137	-0.752137	-0.752137	-0.752137	-0.752137	-0.752137	7.6342	-0.752137	-0.752137	-0.752137	-0.752137	-0.752137	-0.752137	-0.752137	-0.752137	-0.752137	-0.752137	-0.752137	-0.752137	-0.752137	-0.752137	-0.752137	-0.752137	-0.752137	7.6342	7.6342	-0.752137	-0.752137	-0.752137	-0.752137	-0.752137	-0.752137	-0.752137
-2.09395	-2.09395	-2.09395	-2.09395	-2.09395	6.29239	-2.09395	-2.09395	-2.09395	-2.09395	-2.09395	-2.09395	6.29239	-2.09395	-2.09395	-2.09395	-2.09395	-2.09395	14.6787	-2.09395	-2.09395	-2.09395	-2.09395	-2.09395	-2.09395	-2.09395	-2.09395	-2.09395	-2.09395	6.29239	-2.09395	6.29239	-2.09395	-2.09395	-2.09395	-2.09395	-2.09395	-2.09395	6.29239	-2.09395	-2.09395	-2.09395	6.29239	-2.09395	6.29239	-2.09395	-2.09395	-2.09395	-2.09395	-2.09395
-1.08759	-1.08759	-1.08759	-1.08759	-1.08759	-1.08759	-1.08759	-1.08759	-1.08759	-1.08759	-1.08759	-1.08759	-1.08759	7.29875	-1.08759	-1.08759	-1.08759	-1.08759	-1.08759	-1.08759	-1.08759	-1.08759	-1.08759	-1.08759	-1.08759	7.29875	-1.08759	-1.08759	-1.08759	-1.08759	-1.08759	-1.08759	-1.08759	-1.08759	-1.08759	-1.08759	-1.08759	-1.08759	-1.08759	-1.08759	7.29875	-1.08759	15.6851	-1.08759	-1.08759	-1.08759	-1.08759	-1.08759	-1.08759	-1.08759
-1.7585	-1.7585	-1.7585	-1.7585	-1.7585	-1.7585	6.62784	6.62784	-1.7585	-1.7585	-1.7585	-1.7585	-1.7585	-1.7585	-1.7585	-1.7585	-1.7585	-1.7585	-1.7585	6.62784	-1.7585	-1.7585	6.62784	-1.7585	-1.7585	-1.7585	-1.7585	-1.7585	-1.7585	-1.7585	-1.7585	-1.7585	-1.7585	-1.7585	-1.7585	-1.7585	-1.7585	-1.7585	-1.7585	6.62784	6.62784	-1.7585	-1.7585	-1.7585	-1.7585	-1.7585	-1.7585	-1.7585	-1.7585	6.62784
-2.09395	-2.09395	-2.09395	-2.09395	-2.09395	-2.09395	-2.09395	6.29239	-2.09395	-2.09395	-2.09395	-2.09395	-2.09395	-2.09395	-2.09395	6.29239	-2.09395	-2.09395	-2.09395	-2.09395	-2.09395	-2.09395	-2.09395	6.29239	-2.09395	6.29239	6.29239	-2.09395	-2.09395	-2.09395	-2.09395	-2.09395	-2.09395	-2.09395	-2.09395	-2.09395	-2.09395	6.29239	-2.09395	-2.09395	-2.09395	-2.09395	-2.09395	-2.09395	-2.09395	-2.09395	6.29239	-2.09395	-2.09395	-2.09395
-1.42304	-1.42304	-1.42304	-1.42304	-1.42304	-1.42304	-1.42304	-1.42304	-1.42304	-1.42304	-1.42304	-1.42304	6.96329	-1.42304	-1.42304	-1.42304	6.96329	-1.42304	-1.42304	-1.42304	-1.42304	-1.42304	-1.42304	-1.42304	-1.42304	6.96329	-1.42304	-1.42304	-1.42304	-1.42304	-1.42304	-1.42304	-1.42304	-1.42304	6.96329	6.96329	-1.42304	-1.42304	-1.42304	-1.42304	-1.42304	-1.42304	15.3496	6.96329	-1.42304	-1.42304	-1.42304	-1.42304	-1.42304	-1.42304
-2.76486	-2.76486	-2.76486	-2.76486	5.62148	5.62148	-2.76486	-2.76486	-2.76486	-2.76486	-2.76486	-2.76486	-2.76486	-2.76486	-2.76486	5.62148	5.62148	-2.76486	-2.76486	-2.76486	-2.76486	-2.76486	-2.76486	-2.76486	-2.76486	14.0078	5.62148	5.62148	-2.76486	-2.76486	-2.76486	-2.76486	-2.76486	-2.76486	-2.76486	-2.76486	-2.76486	-2.76486	-2.76486	-2.76486	-2.76486	-2.76486	-2.76486	5.62148	-2.76486	-2.76486	5.62148	-2.76486	-2.76486	-2.76486
-1.08759	-1.08759	-1.08759	-1.08759	-1.08759	-1.08759	-1.08759	-1.08759	7.29875	-1.08759	-1.08759	-1.08759	-1.08759	-1.08759	-1.08759	-1.08759	-1.08759	7.29875	-1.08759	-1.08759	-1.08759	-1.08759	-1.08759	-1.08759	-1.08759	-1.08759	-1.08759	-1.08759	-1.08759	-1.08759	-1.08759	-1.08759	-1.08759	-1.08759	-1.08759	-1.08759	-1.08759	-1.08759	7.29875	7.29875	-1.08759	-1.08759	-1.08759	-1.08759	-1.08759	-1.08759	-1.08759	-1.08759	-1.08759	-1.08759
-1.7585	-1.7585	-1.7585	-1.7585	-1.7585	-1.7585	-1.7585	-1.7585	-1.7585	-1.7585	-1.7585	-1.7585	-1.7585	-1.7585	-1.7585	6.62784	-1.7585	-1.7585	-1.7585	-1.7585	-1.7585	15.0142	6.62784	-1.7585	-1.7585	-1.7585	-1.7585	-1.7585	-1.7585	-1.7585	-1.7585	6.62784	-1.7585	-1.7585	-1.7585	-1.7585	-1.7585	-1.7585	-1.7585	-1.7585	-1.7585	6.62784	6.62784	-1.7585	-1.7585	-1.7585	-1.7585	-1.7585	-1.7585	-1.7585
-0.752137	-0.752137	-0.752137	-0.752137	-0.752137	-0.752137	-0.752137	-0.752137	-0.752137	-0.752137	-0.752137	-0.752137	-0.752137	-0.752137	-0.752137	-0.752137	-0.752137	-0.752137	-0.752137	-0.752137	-0.752137	-0.752137	-0.752137	-0.752137	-0.752137	-0.752137	-0.752137	-0.752137	7.6342	-0.752137	-0.752137	-0.752137	-0.752137	-0.752137	-0.752137	-0.752137	-0.752137	-0.752137	-0.752137	7.6342	7.6342	-0.752137	-0.752137	-0.752137	-0.752137	-0.752137	-0.752137	-0.752137	-0.752137	-0.752137
7.6342	-0.752137	-0.752137	-0.752137	-0.752137	-0.752137	-0.752137	-0.752137	-0.752137	-0.752137	-0.752137	-0.752137	-0.752137	-0.752137	-0.752137	-0.752137	-0.752137	-0.752137	-0.752137	-0.752137	-0.752137	-0.752137	-0.752137	-0.752137	-0.752137	-0.752137	7.6342	-0.752137	-0.752137	-0.752137	-0.752137	-0.752137	-0.752137	-0.752137	-0.752137	-0.752137	-0.752137	-0.752137	-0.752137	-0.752137	-0.752137	-0.752137	-0.752137	-0.752137	-0.752137	-0.752137	-0.752137	-0.752137	-0.752137	-0.752137
-1.08759	7.29875	-1.08759	-1.08759	-1.08759	-1.08759	-1.08759	-1.08759	-1.08759	-1.08759	-1.08759	-1.08759	-1.08759	-1.08759	-1.08759	-1.08759	-1.08759	-1.08759	7.29875	-1.08759	-1.08759	-1.08759	-1.08759	7.29875	-1.08759	-1.08759	-1.08759	-1.08759	-1.08759	-1.08759	-1.08759	7.29875	-1.08759	-1.08759	-1.08759	-1.08759	-1.08759	-1.08759	-1.08759	-1.08759	-1.08759	-1.08759	7.29875	-1.08759	-1.08759	-1.08759	-1.08759	7.29875	-1.08759	7.29875
-0.416684	-0.416684	-0.416684	-0.416684	-0.416684	-0.416684	-0.416684	-0.416684	-0.416684	-0.416684	-0.416684	-0.416684	-0.416684	-0.416684	-0.416684	-0.416684	-0.416684	-0.416684	-0.416684	-0.416684	-0.416684	-0.416684	-0.416684	-0.416684	-0.416684	-0.416684	-0.416684	-0.416684	-0.416684	-0.416684	-0.416684	-0.416684	-0.416684	-0.416684	-0.416684	-0.416684	-0.416684	-0.416684	-0.416684	-0.416684	-0.416684	-0.416684	-0.416684	7.96965	-0.416684	-0.416684	-0.416684	-0.416684	7.96965	-0.416684
-1.08759	-1.08759	-1.08759	-1.08759	-1.08759	-1.08759	-1.08759	-1.08759	-1.08759	-1.08759	-1.08759	-1.08759	-1.08759	-1.08759	-1.08759	-1.08759	-1.08759	-1.08759	7.29875	-1.08759	-1.08759	-1.08759	-1.08759	-1.08759	-1.08759	-1.08759	7.29875	-1.08759	-1.08759	-1.08759	-1.08759	-1.08759	-1.08759	-1.08759	-1.08759	-1.08759	-1.08759	-1.08759	-1.08759	-1.08759	-1.08759	7.29875	-1.08759	15.6851	-1.08759	7.29875	-1.08759	-1.08759	-1.08759	-1.08759
-1.7585	-1.7585	-1.7585	-1.7585	-1.7585	6.62784	-1.7585	-1.7585	-1.7585	-1.7585	-1.7585	-1.7585	-1.7585	-1.7585	-1.7585	6.62784	-1.7585	-1.7585	-1.7585	6.62784	-1.7585	-1.7585	6.62784	-1.7585	-1.7585	-1.7585	-1.7585	-1.7585	-1.7585	-1.7585	-1.7585	-1.7585	-1.7585	-1.7585	-1.7585	-1.7585	-1.7585	-1.7585	-1.7585	-1.7585	-1.7585	6.62784	-1.7585	-1.7585	-1.7585	-1.7585	6.62784	-1.7585	-1.7585	-1.7585
-1.08759	-1.08759	-1.08759	-1.08759	-1.08759	-1.08759	7.29875	-1.08759	-1.08759	-1.08759	-1.08759	-1.08759	-1.08759	-1.08759	-1.08759	-1.08759	-1.08759	-1.08759	-1.08759	-1.08759	-1.08759	7.29875	-1.08759	-1.08759	-1.08759	-1.08759	-1.08759	-1.08759	-1.08759	-1.08759	-1.08759	-1.08759	-1.08759	-1.08759	-1.08759	-1.08759	15.6851	-1.08759	-1.08759	-1.08759	-1.08759	-1.08759	-1.08759	7.29875	-1.08759	-1.08759	-1.08759	-1.08759	-1.08759	-1.08759
-0.335871	-0.335871	-0.335871	-0.335871	-0.335871	-0.335871	-0.335871	-0.335871	-0.335871	-0.335871	-0.335871	-0.335871	-0.335871	-0.335871	-0.335871	-0.335871	-0.335871	-0.335871	-0.335871	-0.335871	-0.335871	-0.335871	-0.335871	-0.335871	-0.335871	-0.335871	-0.335871	-0.335871	-0.335871	-0.335871	-0.335871	-0.335871	-0.335871	-0.335871	-0.335871	-0.335871	-0.335871	-0.335871	-0.335871	-0.335871	-0.335871	-0.335871	-0.335871	-0.335871	-0.335871	-0.335871	9.6911	-0.335871	-0.335871	-0.335871
-0.73695	-0.73695	-0.73695	-0.73695	-0.73695	-0.73695	-0.73695	-0.73695	-0.73695	-0.73695	-0.73695	-0.73695	-0.73695	-0.73695	-0.73695	-0.73695	-0.73695	-0.73695	-0.73695	-0.73695	-0.73695	-0.73695	9.29002	-0.73695	-0.73695	-0.73695	-0.73695	-0.73695	-0.73695	-0.73695	-0.73695	-0.73695	-0.73695	-0.73695	-0.73695	-0.73695	-0.73695	-0.73695	-0.73695	9.29002	-0.73695	-0.73695	-0.73695	-0.73695	-0.73695	-0.73695	-0.73695	-0.73695	-0.73695	-0.73695
-0.335871	-0.335871	-0.335871	-0.335871	-0.335871	-0.335871	-0.335871	-0.335871	-0.335871	-0.335871	-0.335871	-0.335871	-0.335871	-0.335871	-0.335871	-0.335871	-0.335871	-0.335871	-0.335871	-0.335871	-0.335871	-0.335871	-0.335871	-0.335871	-0.335871	-0.335871	-0.335871	-0.335871	-0.335871	-0.335871	-0.335871	-0.335871	-0.335871	-0.335871	-0.335871	-0.335871	-0.335871	-0.335871	-0.335871	-0.335871	-0.335871	-0.335871	-0.335871	-0.335871	-0.335871	-0.335871	-0.335871	-0.335871	-0.335871	-0.335871
-0.335871	-0.335871	-0.335871	-0.335871	-0.335871	-0.335871	-0.335871	-0.335871	-0.335871	-0.335871	-0.335871	-0.335871	-0.335871	-0.335871	-0.335871	-0.335871	-0.335871	-0.335871	-0.335871	-0.335871	-0.335871	-0.335871	-0.335871	-0.335871	-0.335871	-0.335871	-0.335871	-0.335871	-0.335871	-0.335871	-0.335871	-0.335871	-0.335871	-0.335871	-0.335871	-0.335871	-0.335871	-0.335871	-0.335871	-0.335871	-0.335871	-0.335871	-0.335871	-0.335871	-0.335871	-0.335871	-0.335871	-0.335871	-0.335871	-0.335871
-0.73695	-0.73695	-0.73695	-0.73695	-0.73695	9.29002	-0.73695	-0.73695	-0.73695	-0.73695	-0.73695	-0.73695	-0.73695	-0.73695	-0.73695	-0.73695	-0.73695	-0.73695	-0.73695	-0.73695	-0.73695	-0.73695	-0.73695	-0.73695	-0.73695	-0.73695	-0.73695	-0.73695	-0.73695	-0.73695	-0.73695	-0.73695	-0.73695	-0.73695	-0.73695	-0.73695	-0.73695	-0.73695	-0.73695	-0.73695	-0.73695	-0.73695	-0.73695	-0.73695	-0.73695	-0.73695	-0.73695	-0.73695	-0.73695	-0.73695
-0.335871	-0.335871	9.6911	-0.335871	-0.335871	-0.335871	-0.335871	-0.335871	-0.335871	-0.335871	-0.335871	-0.335871	-0.335871	-0.335871	-0.335871	-0.335871	-0.335871	-0.335871	-0.335871	-0.335871	-0.335871	-0.335871	-0.335871	-0.335871	-0.335871	-0.335871	-0.335871	-0.335871	-0.335871	-0.335871	-0.335871	-0.335871	-0.335871	-0.335871	-0.335871	-0.335871	-0.335871	-0.335871	-0.335871	-0.335871	-0.335871	-0.335871	-0.335871	-0.335871	-0.335871	-0.335871	-0.335871	-0.335871	-0.335871	-0.335871
-0.73695	-0.73695	-0.73695	-0.73695	-0.73695	-0.73695	9.29002	-0.73695	-0.73695	-0.73695	-0.73695	-0.73695	-0.73695	-0.73695	-0.73695	-0.73695	-0.73695	-0.73695	-0.73695	-0.73695	-0.73695	-0.73695	-0.73695	-0.73695	-0.73695	-0.73695	-0.73695	-0.73695	-0.73695	-0.73695	-0.73695	-0.73695	-0.73695	-0.73695	-0.73695	-0.73695	-0.73695	-0.73695	-0.73695	-0.73695	-0.73695	-0.73695	-0.73695	-0.73695	-0.73695	-0.73695	-0.73695	-0.73695	-0.73695	-0.73695
-1.53911	-1.53911	-1.53911	-1.53911	-1.53911	-1.53911	-1.53911	-1.53911	-1.53911	-1.53911	-1.53911	-1.53911	-1.53911	-1.53911	8.48786	-1.53911	-1.53911	-1.53911	-1.53911	-1.53911	18.5148	-1.53911	-1.53911	-1.53911	-1.53911	-1.53911	-1.53911	-1.53911	-1.53911	-1.53911	-1.53911	-1.53911	8.48786	-1.53911	8.48786	-1.53911	-1.53911	-1.53911	-1.53911	-1.53911	-1.53911	-1.53911	-1.53911	-1.53911	-1.53911	-1.53911	-1.53911	-1.53911	-1.53911	-1.53911
-0.335871	-0.335871	-0.335871	-0.335871	-0.335871	-0.335871	-0.335871	-0.335871	-0.335871	-0.335871	-0.335871	-0.335871	-0.335871	-0.335871	-0.335871	-0.335871	-0.335871	-0.335871	-0.335871	-0.335871	-0.335871	-0.335871	-0.335871	-0.335871	-0.335871	-0.335871	-0.335871	-0.335871	-0.335871	-0.335871	-0.335871	-0.335871	-0.335871	-0.335871	-0.335871	-0.335871	-0.335871	-0.335871	-0.335871	-0.335871	-0.335871	-0.335871	-0.335871	9.6911	-0.335871	-0.335871	-0.335871	-0.335871	9.6911	-0.335871
-1.13803	-1.13803	-1.13803	-1.13803	-1.13803	-1.13803	-1.13803	-1.13803	-1.13803	-1.13803	-1.13803	8.88894	-1.13803	8.88894	-1.13803	-1.13803	-1.13803	-1.13803	-1.13803	-1.13803	-1.13803	-1.13803	-1.13803	-1.13803	-1.13803	-1.13803	-1.13803	-1.13803	-1.13803	-1.13803	-1.13803	-1.13803	-1.13803	-1.13803	-1.13803	-1.13803	-1.13803	-1.13803	-1.13803	-1.13803	-1.13803	-1.13803	-1.13803	-1.13803	-1.13803	-1.13803	-1.13803	-1.13803	-1.13803	-1.13803
-1.13803	-1.13803	-1.13803	-1.13803	-1.13803	18.9159	-1.13803	-1.13803	-1.13803	-1.13803	-1.13803	-1.13803	-1.13803	-1.13803	-1.13803	-1.13803	-1.13803	-1.13803	-1.13803	-1.13803	-1.13803	-1.13803	-1.13803	-1.13803	-1.13803	-1.13803	-1.13803	-1.13803	-1.13803	-1.13803	-1.13803	8.88894	-1.13803	-1.13803	-1.13803	8.88894	-1.13803	-1.13803	-1.13803	-1.13803	-1.13803	8.88894	-1.13803	-1.13803	-1.13803	-1.13803	-1.13803	-1.13803	-1.13803	-1.13803
-0.335871	9.6911	-0.335871	-0.335871	-0.335871	-0.335871	-0.335871	-0.335871	-0.335871	-0.335871	-0.335871	-0.335871	-0.335871	-0.335871	-0.335871	-0.335871	-0.335871	-0.335871	-0.335871	-0.335871	-0.335871	-0.335871	-0.335871	-0.335871	-0.335871	-0.335871	-0.335871	-0.335871	-0.335871	-0.335871	-0.335871	9.6911	-0.335871	-0.335871	-0.335871	-0.335871	-0.335871	-0.335871	-0.335871	-0.335871	-0.335871	-0.335871	-0.335871	-0.335871	-0.335871	-0.335871	-0.335871	-0.335871	-0.335871	-0.335871
-0.335871	-0.335871	-0.335871	-0.335871	-0.335871	-0.335871	-0.335871	-0.335871	-0.335871	-0.335871	-0.335871	-0.335871	-0.335871	-0.335871	-0.335871	-0.335871	-0.335871	-0.335871	-0.335871	-0.335871	-0.335871	-0.335871	-0.335871	-0.335871	-0.335871	-0.335871	-0.335871	-0.335871	-0.335871	-0.335871	-0.335871	-0.335871	-0.335871	-0.335871	-0.335871	-0.335871	-0.335871	9.6911	-0.335871	-0.335871	-0.335871	9.6911	-0.335871	-0.335871	-0.335871	-0.335871	-0.335871	-0.335871	-0.335871	-0.335871
-0.335871	-0.335871	-0.335871	-0.335871	-0.335871	-0.335871	-0.335871	-0.335871	-0.335871	-0.335871	-0.335871	-0.335871	-0.335871	-0.335871	-0.335871	-0.335871	-0.335871	-0.335871	-0.335871	-0.335871	-0.335871	-0.335871	-0.335871	-0.335871	-0.335871	-0.335871	-0.335871	-0.335871	-0.335871	-0.335871	-0.335871	-0.335871	-0.335871	-0.335871	-0.335871	-0.335871	-0.335871	-0.335871	-0.335871	-0.335871	-0.335871	-0.335871	-0.335871	-0.335871	-0.335871	-0.335871	-0.335871	-0.335871	-0.335871	-0.335871
-0.73695	-0.73695	-0.73695	-0.73695	-0.73695	9.29002	-0.73695	-0.73695	-0.73695	-0.73695	-0.73695	-0.73695	-0.73695	-0.73695	-0.73695	-0.73695	-0.73695	-0.73695	-0.73695	-0.73695	-0.73695	-0.73695	-0.73695	-0.73695	-0.73695	-0.73695	-0.73695	-0.73695	-0.73695	-0.73695	-0.73695	-0.73695	-0.73695	-0.73695	-0.73695	-0.73695	-0.73695	-0.73695	-0.73695	-0.73695	-0.73695	-0.73695	-0.73695	-0.73695	-0.73695	-0.73695	-0.73695	-0.73695	-0.73695	-0.73695
-0.335871	-0.335871	-0.335871	-0.335871	-0.335871	-0.335871	-0.335871	-0.335871	-0.335871	-0.335871	-0.335871	-0.335871	-0.335871	-0.335871	-0.335871	-0.335871	-0.335871	-0.335871	-0.335871	-0.335871	-0.335871	-0.335871	-0.335871	-0.335871	-0.335871	-0.335871	-0.335871	-0.335871	-0.335871	-0.335871	-0.335871	-0.335871	-0.335871	-0.335871	-0.335871	-0.335871	-0.335871	-0.335871	-0.335871	-0.335871	-0.335871	-0.335871	-0.335871	-0.335871	-0.335871	-0.335871	-0.335871	-0.335871	-0.335871	-0.335871
-0.335871	-0.335871	-0.335871	-0.335871	-0.335871	-0.335871	-0.335871	-0.335871	-0.335871	-0.335871	-0.335871	-0.335871	-0.335871	-0.335871	-0.335871	-0.335871	-0.335871	-0.335871	-0.335871	-0.335871	-0.335871	-0.335871	-0.335871	-0.335871	-0.335871	-0.335871	-0.335871	-0.335871	-0.335871	-0.335871	-0.335871	-0.335871	-0.335871	-0.335871	-0.335871	9.6911	-0.335871	-0.335871	-0.335871	-0.335871	-0.335871	-0.335871	-0.335871	9.6911	-0.335871	-0.335871	-0.335871	-0.335871	-0.335871	-0.335871
-0.335871	-0.335871	-0.335871	-0.335871	-0.335871	-0.335871	-0.335871	-0.335871	-0.335871	-0.335871	-0.335871	-0.335871	-0.335871	-0.335871	-0.335871	-0.335871	-0.335871	-0.335871	-0.335871	-0.335871	-0.335871	-0.335871	-0.335871	-0.335871	-0.335871	-0.335871	-0.335871	-0.335871	-0.335871	-0.335871	-0.335871	-0.335871	-0.335871	-0.335871	-0.335871	-0.335871	-0.335871	-0.335871	-0.335871	-0.335871	-0.335871	-0.335871	-0.335871	-0.335871	-0.335871	-0.335871	-0.335871	-0.335871	-0.335871	-0.335871
-0.73695	-0.73695	-0.73695	-0.73695	-0.73695	-0.73695	-0.73695	-0.73695	9.29002	-0.73695	-0.73695	-0.73695	-0.73695	-0.73695	-0.73695	-0.73695	-0.73695	-0.73695	-0.73695	-0.73695	-0.73695	-0.73695	-0.73695	-0.73695	-0.73695	-0.73695	-0.73695	-0.73695	-0.73695	-0.73695	-0.73695	-0.73695	-0.73695	-0.73695	-0.73695	-0.73695	-0.73695	-0.73695	-0.73695	9.29002	-0.73695	-0.73695	-0.73695	-0.73695	9.29002	-0.73695	-0.73695	-0.73695	-0.73695	-0.73695
-0.73695	-0.73695	-0.73695	-0.73695	-0.73695	-0.73695	-0.73695	-0.73695	-0.73695	-0.73695	-0.73695	-0.73695	9.29002	-0.73695	-0.73695	-0.73695	-0.73695	-0.73695	-0.73695	-0.73695	-0.73695	-0.73695	-0.73695	-0.73695	-0.73695	-0.73695	-0.73695	-0.73695	-0.73695	-0.73695	-0.73695	-0.73695	-0.73695	-0.73695	-0.73695	-0.73695	-0.73695	-0.73695	-0.73695	9.29002	-0.73695	-0.73695	-0.73695	-0.73695	-0.73695	-0.73695	9.29002	-0.73695	-0.73695	-0.73695
-1.13803	-1.13803	-1.13803	-1.13803	-1.13803	-1.13803	-1.13803	-1.13803	-1.13803	-1.13803	-1.13803	-1.13803	-1.13803	-1.13803	8.88894	8.88894	-1.13803	-1.13803	-1.13803	-1.13803	-1.13803	-1.13803	-1.13803	-1.13803	-1.13803	-1.13803	-1.13803	-1.13803	-1.13803	-1.13803	-1.13803	-1.13803	-1.13803	-1.13803	-1.13803	-1.13803	-1.13803	-1.13803	8.88894	-1.13803	-1.13803	-1.13803	-1.13803	-1.13803	-1.13803	-1.13803	-1.13803	-1.13803	-1.13803	-1.13803
-0.335871	-0.335871	-0.335871	-0.335871	-0.335871	-0.335871	-0.335871	-0.335871	-0.335871	-0.335871	-0.335871	-0.335871	-0.335871	-0.335871	-0.335871	-0.335871	-0.335871	-0.335871	-0.335871	-0.335871	-0.335871	-0.335871	-0.335871	-0.335871	-0.335871	-0.335871	-0.335871	-0.335871	-0.335871	-0.335871	-0.335871	-0.335871	-0.335871	-0.335871	-0.335871	-0.335871	-0.335871	-0.335871	-0.335871	-0.335871	-0.335871	-0.335871	-0.335871	-0.335871	-0.335871	-0.335871	-0.335871	-0.335871	-0.335871	-0.335871
-0.335871	-0.335871	9.6911	-0.335871	-0.335871	-0.335871	-0.335871	-0.335871	-0.335871	-0.335871	-0.335871	-0.335871	-0.335871	-0.335871	-0.335871	-0.335871	-0.335871	-0.335871	-0.335871	-0.335871	-0.335871	-0.335871	-0.335871	-0.335871	-0.335871	-0.335871	-0.335871	-0.335871	-0.335871	-0.335871	-0.335871	-0.335871	-0.335871	-0.335871	-0.335871	-0.335871	-0.335871	-0.335871	-0.335871	-0.335871	-0.335871	-0.335871	-0.335871	-0.335871	-0.335871	-0.335871	-0.335871	-0.335871	-0.335871	-0.335871
-0.73695	-0.73695	-0.73695	-0.73695	-0.73695	-0.73695	-0.73695	-0.73695	-0.73695	9.29002	-0.73695	-0.73695	-0.73695	-0.73695	-0.73695	-0.73695	-0.73695	-0.73695	-0.73695	-0.73695	-0.73695	-0.73695	-0.73695	-0.73695	-0.73695	-0.73695	-0.73695	-0.73695	-0.73695	-0.73695	-0.73695	-0.73695	-0.73695	-0.73695	-0.73695	-0.73695	-0.73695	-0.73695	-0.73695	-0.73695	-0.73695	-0.73695	-0.73695	-0.73695	-0.73695	-0.73695	-0.73695	-0.73695	-0.73695	-0.73695
-0.335871	-0.335871	-0.335871	-0.335871	-0.335871	-0.335871	-0.335871	-0.335871	-0.335871	-0.335871	-0.335871	-0.335871	-0.335871	-0.335871	-0.335871	-0.335871	-0.335871	-0.335871	-0.335871	-0.335871	-0.335871	-0.335871	-0.335871	-0.335871	-0.335871	-0.335871	-0.335871	-0.335871	-0.335871	-0.335871	-0.335871	-0.335871	-0.335871	-0.335871	-0.335871	-0.335871	-0.335871	-0.335871	-0.335871	-0.335871	-0.335871	-0.335871	-0.335871	-0.335871	-0.335871	-0.335871	-0.335871	-0.335871	-0.335871	-0.335871
-0.335871	-0.335871	-0.335871	-0.335871	-0.335871	-0.335871	-0.335871	-0.335871	-0.335871	-0.335871	-0.335871	-0.335871	-0.335871	-0.335871	-0.335871	-0.335871	-0.335871	-0.335871	-0.335871	-0.335871	-0.335871	-0.335871	-0.335871	-0.335871	-0.335871	-0.335871	-0.335871	-0.335871	-0.335871	-0.335871	-0.335871	-0.335871	-0.335871	-0.335871	-0.335871	-0.335871	-0.335871	-0.335871	-0.335871	9.6911	-0.335871	-0.335871	-0.335871	9.6911	9.6911	9.6911	9.6911	19.7181	-0.335871	-0.335871
-0.73695	-0.73695	-0.73695	-0.73695	9.29002	-0.73695	-0.73695	-0.73695	-0.73695	-0.73695	-0.73695	-0.73695	-0.73695	-0.73695	-0.73695	-0.73695	-0.73695	-0.73695	-0.73695	-0.73695	9.29002	-0.73695	-0.73695	-0.73695	-0.73695	-0.73695	-0.73695	-0.73695	-0.73695	-0.73695	-0.73695	-0.73695	-0.73695	-0.73695	-0.73695	-0.73695	-0.73695	-0.73695	-0.73695	9.29002	9.29002	-0.73695	-0.73695	-0.73695	-0.73695	-0.73695	-0.73695	-0.73695	-0.73695	-0.73695
-0.335871	-0.335871	-0.335871	-0.335871	-0.335871	-0.335871	-0.335871	-0.335871	-0.335871	-0.335871	-0.335871	-0.335871	-0.335871	-0.335871	-0.335871	-0.335871	-0.335871	-0.335871	-0.335871	-0.335871	-0.335871	-0.335871	-0.335871	-0.335871	-0.335871	-0.335871	-0.335871	-0.335871	-0.335871	-0.335871	-0.335871	-0.335871	-0.335871	-0.335871	-0.335871	-0.335871	-0.335871	-0.335871	-0.335871	-0.335871	-0.335871	-0.335871	-0.335871	-0.335871	-0.335871	-0.335871	-0.335871	-0.335871	-0.335871	-0.335871
-0.947465	-0.947465	-0.947465	-0.947465	-0.947465	-0.947465	-0.947465	7.88374	-0.947465	-0.947465	-0.947465	-0.947465	-0.947465	-0.947465	-0.947465	-0.947465	-0.947465	-0.947465	7.88374	-0.947465	-0.947465	-0.947465	-0.947465	-0.947465	-0.947465	-0.947465	-0.947465	-0.947465	-0.947465	-0.947465	-0.947465	-0.947465	-0.947465	-0.947465	-0.947465	-0.947465	-0.947465	-0.947465	-0.947465	-0.947465	-0.947465	-0.947465	-0.947465	-0.947465	-0.947465	-0.947465	-0.947465	-0.947465	-0.947465	-0.947465
-0.240968	-0.240968	-0.240968	-0.240968	-0.240968	-0.240968	-0.240968	-0.240968	-0.240968	-0.240968	-0.240968	-0.240968	-0.240968	-0.240968	-0.240968	-0.240968	-0.240968	-0.240968	-0.240968	-0.240968	-0.240968	-0.240968	-0.240968	-0.240968	-0.240968	-0.240968	-0.240968	-0.240968	-0.240968	-0.240968	-0.240968	-0.240968	-0.240968	8.59024	-0.240968	-0.240968	-0.240968	-0.240968	-0.240968	-0.240968	8.59024	-0.240968	-0.240968	8.59024	-0.240968	-0.240968	-0.240968	8.59024	-0.240968	-0.240968
-0.947465	-0.947465	-0.947465	7.88374	-0.947465	7.88374	-0.947465	-0.947465	-0.947465	-0.947465	-0.947465	-0.947465	-0.947465	-0.947465	-0.947465	-0.947465	-0.947465	-0.947465	-0.947465	-0.947465	-0.947465	7.88374	-0.947465	-0.947465	-0.947465	-0.947465	-0.947465	-0.947465	-0.947465	-0.947465	-0.947465	-0.947465	-0.947465	-0.947465	-0.947465	-0.947465	-0.947465	-0.947465	-0.947465	-0.947465	-0.947465	-0.947465	-0.947465	-0.947465	-0.947465	-0.947465	-0.947465	7.88374	-0.947465	-0.947465
8.23699	-0.594217	-0.594217	-0.594217	-0.594217	-0.594217	-0.594217	-0.594217	-0.594217	-0.594217	-0.594217	-0.594217	8.23699	-0.594217	-0.594217	-0.594217	-0.594217	-0.594217	-0.594217	-0.594217	-0.594217	-0.594217	-0.594217	-0.594217	-0.594217	-0.594217	-0.594217	-0.594217	-0.594217	-0.594217	-0.594217	-0.594217	-0.594217	-0.594217	-0.594217	-0.594217	-0.594217	-0.594217	-0.594217	-0.594217	-0.594217	-0.594217	-0.594217	-0.594217	-0.594217	-0.594217	-0.594217	-0.594217	8.23699	-0.594217
7.53049	7.53049	-1.30071	7.53049	-1.30071	7.53049	-1.30071	-1.30071	7.53049	-1.30071	-1.30071	-1.30071	-1.30071	-1.30071	-1.30071	-1.30071	-1.30071	-1.30071	-1.30071	-1.30071	-1.30071	7.53049	-1.30071	-1.30071	-1.30071	-1.30071	-1.30071	-1.30071	-1.30071	-1.30071	-1.30071	-1.30071	7.53049	-1.30071	-1.30071	-1.30071	-1.30071	-1.30071	-1.30071	-1.30071	7.53049	-1.30071	-1.30071	-1.30071	-1.30071	-1.30071	-1.30071	-1.30071	-1.30071	-1.30071
-0.594217	-0.594217	-0.594217	-0.594217	-0.594217	-0.594217	-0.594217	-0.594217	-0.594217	-0.594217	-0.594217	-0.594217	-0.594217	-0.594217	-0.594217	-0.594217	-0.594217	-0.594217	-0.594217	-0.594217	-0.594217	-0.594217	-0.594217	-0.594217	8.23699	-0.594217	-0.594217	-0.594217	-0.594217	-0.594217	-0.594217	-0.594217	-0.594217	-0.594217	-0.594217	-0.594217	-0.594217	-0.594217	-0.594217	-0.594217	-0.594217	-0.594217	8.23699	-0.594217	-0.594217	-0.594217	-0.594217	-0.594217	-0.594217	-0.594217
-0.947465	-0.947465	-0.947465	-0.947465	-0.947465	-0.947465	-0.947465	-0.947465	-0.947465	-0.947465	-0.947465	-0.947465	-0.947465	-0.947465	-0.947465	-0.947465	-0.947465	-0.947465	-0.947465	-0.947465	7.88374	-0.947465	-0.947465	-0.947465	-0.947465	-0.947465	-0.947465	-0.947465	-0.947465	7.88374	-0.947465	-0.947465	-0.947465	-0.947465	-0.947465	-0.947465	-0.947465	7.88374	-0.947465	-0.947465	-0.947465	-0.947465	-0.947465	-0.947465	-0.947465	-0.947465	-0.947465	-0.947465	-0.947465	-0.947465
-0.947465	-0.947465	-0.947465	-0.947465	-0.947465	-0.947465	-0.947465	-0.947465	-0.947465	-0.947465	-0.947465	-0.947465	-0.947465	7.88374	-0.947465	-0.947465	-0.947465	-0.947465	-0.947465	-0.947465	-0.947465	7.88374	-0.947465	-0.947465	-0.947465	-0.947465	-0.947465	-0.947465	-0.947465	-0.947465	-0.947465	-0.947465	7.88374	-0.947465	-0.947465	-0.947465	-0.947465	-0.947465	-0.947465	7.88374	-0.947465	7.88374	-0.947465	-0.947465	-0.947465	-0.947465	7.88374	-0.947465	-0.947465	-0.947465
-0.594217	-0.594217	-0.594217	8.23699	-0.594217	-0.594217	-0.594217	-0.594217	-0.594217	-0.594217	-0.594217	-0.594217	-0.594217	-0.594217	-0.594217	-0.594217	-0.594217	-0.594217	-0.594217	-0.594217	-0.594217	-0.594217	-0.594217	-0.594217	-0.594217	-0.594217	-0.594217	8.23699	-0.594217	-0.594217	-0.594217	-0.594217	-0.594217	-0.594217	-0.594217	-0.594217	-0.594217	-0.594217	-0.594217	-0.594217	8.23699	-0.594217	-0.594217	-0.594217	-0.594217	8.23699	-0.594217	-0.594217	-0.594217	8.23699
-0.947465	-0.947465	-0.947465	-0.947465	-0.947465	-0.947465	-0.947465	-0.947465	-0.947465	-0.947465	-0.947465	-0.947465	-0.947465	-0.947465	7.88374	-0.947465	-0.947465	-0.947465	-0.947465	-0.947465	-0.947465	-0.947465	-0.947465	-0.947465	7.88374	-0.947465	-0.947465	-0.947465	-0.947465	-0.947465	-0.947465	-0.947465	-0.947465	-0.947465	-0.947465	-0.947465	-0.947465	-0.947465	-0.947465	-0.947465	-0.947465	-0.947465	-0.947465	7.88374	7.88374	-0.947465	-0.947465	-0.947465	-0.947465	-0.947465
-0.947465	-0.947465	-0.947465	7.88374	-0.947465	-0.947465	-0.947465	-0.947465	-0.947465	-0.947465	-0.947465	7.88374	-0.947465	-0.947465	-0.947465	-0.947465	-0.947465	-0.947465	-0.947465	-0.947465	-0.947465	7.88374	-0.947465	-0.947465	-0.947465	-0.947465	-0.947465	-0.947465	-0.947465	-0.947465	-0.947465	7.88374	-0.947465	-0.947465	-0.947465	-0.947465	-0.947465	-0.947465	-0.947465	-0.947465	-0.947465	-0.947465	7.88374	-0.947465	-0.947465	-0.947465	-0.947465	-0.947465	-0.947465	-0.947465
-0.947465	-0.947465	-0.947465	-0.947465	-0.947465	-0.947465	-0.947465	-0.947465	-0.947465	7.88374	-0.947465	-0.947465	-0.947465	-0.947465	-0.947465	-0.947465	-0.947465	-0.947465	-0.947465	-0.947465	-0.947465	-0.947465	-0.947465	7.88374	-0.947465	-0.947465	-0.947465	-0.947465	-0.947465	-0.947465	-0.947465	-0.947465	-0.947465	7.88374	-0.947465	-0.947465	-0.947465	-0.947465	-0.947465	-0.947465	-0.947465	7.88374	-0.947465	-0.947465	-0.947465	-0.947465	-0.947465	-0.947465	-0.947465	-0.947465
-0.594217	-0.594217	-0.594217	-0.594217	-0.594217	-0.594217	-0.594217	-0.594217	-0.594217	-0.594217	-0.594217	-0.594217	-0.594217	-0.594217	-0.594217	-0.594217	-0.594217	-0.594217	-0.594217	-0.594217	-0.594217	8.23699	-0.594217	-0.594217	-0.594217	-0.594217	-0.594217	-0.594217	-0.594217	-0.594217	-0.594217	-0.594217	-0.594217	-0.594217	-0.594217	-0.594217	-0.594217	-0.594217	-0.594217	-0.594217	-0.594217	8.23699	8.23699	-0.594217	8.23699	-0.594217	-0.594217	-0.594217	-0.594217	-0.594217
-0.240968	-0.240968	-0.240968	-0.240968	-0.240968	-0.240968	-0.240968	-0.240968	-0.240968	-0.240968	-0.240968	-0.240968	-0.240968	-0.240968	-0.240968	-0.240968	-0.240968	-0.240968	-0.240968	-0.240968	-0.240968	-0.240968	-0.240968	-0.240968	-0.240968	-0.240968	-0.240968	-0.240968	-0.240968	-0.240968	-0.240968	-0.240968	-0.240968	-0.240968	-0.240968	-0.240968	-0.240968	-0.240968	-0.240968	-0.240968	-0.240968	-0.240968	-0.240968	-0.240968	-0.240968	-0.240968	-0.240968	8.59024	-0.240968	-0.240968
-0.594217	-0.594217	-0.594217	-0.594217	-0.594217	-0.594217	-0.594217	-0.594217	-0.594217	-0.594217	-0.594217	-0.594217	-0.594217	-0.594217	-0.594217	-0.594217	-0.594217	-0.594217	-0.594217	-0.594217	-0.594217	-0.594217	-0.594217	8.23699	-0.594217	-0.594217	-0.594217	-0.594217	-0.594217	-0.594217	-0.594217	-0.594217	-0.594217	-0.594217	-0.594217	8.23699	-0.594217	-0.594217	-0.594217	-0.594217	8.23699	-0.594217	8.23699	-0.594217	-0.594217	-0.594217	-0.594217	-0.594217	-0.594217	-0.594217
-0.594217	-0.594217	-0.594217	-0.594217	8.23699	-0.594217	-0.594217	-0.594217	-0.594217	-0.594217	-0.594217	-0.594217	-0.594217	8.23699	-0.594217	-0.594217	-0.594217	-0.594217	-0.594217	-0.594217	-0.594217	-0.594217	-0.594217	-0.594217	-0.594217	-0.594217	-0.594217	-0.594217	-0.594217	-0.594217	-0.594217	-0.594217	-0.594217	-0.594217	-0.594217	-0.594217	-0.594217	-0.594217	-0.594217	8.23699	-0.594217	-0.594217	-0.594217	-0.594217	-0.594217	-0.594217	-0.594217	-0.594217	-0.594217	-0.594217
-1.30071	-1.30071	-1.30071	-1.30071	-1.30071	-1.30071	-1.30071	-1.30071	-1.30071	-1.30071	-1.30071	-1.30071	-1.30071	-1.30071	-1.30071	-1.30071	7.53049	-1.30071	-1.30071	7.53049	-1.30071	-1.30071	-1.30071	-1.30071	-1.30071	-1.30071	-1.30071	7.53049	-1.30071	-1.30071	-1.30071	-1.30071	-1.30071	-1.30071	-1.30071	7.53049	-1.30071	-1.30071	-1.30071	-1.30071	-1.30071	-1.30071	-1.30071	-1.30071	-1.30071	-1.30071	-1.30071	-1.30071	-1.30071	-1.30071
8.23699	-0.594217	-0.594217	-0.594217	-0.594217	-0.594217	-0.594217	-0.594217	-0.594217	-0.594217	-0.594217	8.23699	-0.594217	-0.594217	-0.594217	-0.594217	-0.594217	-0.594217	-0.594217	-0.594217	-0.594217	-0.594217	-0.594217	-0.594217	-0.594217	-0.594217	-0.594217	-0.594217	-0.594217	-0.594217	-0.594217	-0.594217	8.23699	-0.594217	-0.594217	-0.594217	-0.594217	-0.594217	-0.594217	-0.594217	-0.594217	-0.594217	-0.594217	-0.594217	-0.594217	-0.594217	-0.594217	-0.594217	-0.594217	-0.594217
-0.947465	-0.947465	-0.947465	-0.947465	-0.947465	-0.947465	-0.947465	-0.947465	-0.947465	-0.947465	-0.947465	-0.947465	-0.947465	-0.947465	-0.947465	-0.947465	7.88374	-0.947465	-0.947465	-0.947465	-0.947465	-0.947465	-0.947465	-0.947465	-0.947465	7.88374	-0.947465	-0.947465	-0.947465	-0.947465	-0.947465	-0.947465	-0.947465	-0.947465	-0.947465	-0.947465	-0.947465	-0.947465	-0.947465	-0.947465	-0.947465	-0.947465	-0.947465	-0.947465	-0.947465	7.88374	-0.947465	-0.947465	-0.947465	-0.947465
-0.240968	-0.240968	-0.240968	-0.240968	-0.240968	-0.240968	-0.240968	-0.240968	-0.240968	-0.240968	-0.240968	-0.240968	-0.240968	-0.240968	-0.240968	-0.240968	-0.240968	-0.240968	-0.240968	-0.240968	-0.240968	-0.240968	-0.240968	-0.240968	-0.240968	-0.240968	-0.240968	-0.240968	-0.240968	-0.240968	-0.240968	-0.240968	-0.240968	-0.240968	-0.240968	-0.240968	-0.240968	-0.240968	-0.240968	-0.240968	-0.240968	-0.240968	-0.240968	-0.240968	-0.240968	-0.240968	-0.240968	-0.240968	-0.240968	-0.240968
-0.947465	-0.947465	-0.947465	-0.947465	-0.947465	-0.947465	-0.947465	-0.947465	-0.947465	-0.947465	-0.947465	-0.947465	-0.947465	-0.947465	-0.947465	7.88374	-0.947465	-0.947465	-0.947465	-0.947465	-0.947465	-0.947465	-0.947465	-0.947465	-0.947465	-0.947465	-0.947465	7.88374	-0.947465	-0.947465	-0.947465	-0.947465	-0.947465	-0.947465	-0.947465	-0.947465	-0.947465	-0.947465	-0.947465	-0.947465	-0.947465	-0.947465	-0.947465	-0.947465	-0.947465	-0.947465	-0.947465	-0.947465	-0.947465	-0.947465
-0.594217	-0.594217	-0.594217	8.23699	-0.594217	-0.594217	-0.594217	-0.594217	-0.594217	-0.594217	-0.594217	-0.594217	-0.594217	-0.594217	-0.594217	-0.594217	-0.594217	-0.594217	-0.594217	-0.594217	-0.594217	-0.594217	-0.594217	-0.594217	-0.594217	8.23699	-0.594217	-0.594217	-0.594217	-0.594217	-0.594217	-0.594217	-0.594217	-0.594217	-0.594217	-0.594217	-0.594217	-0.594217	-0.594217	-0.594217	-0.594217	-0.594217	-0.594217	-0.594217	-0.594217	-0.594217	-0.594217	-0.594217	-0.594217	-0.594217
-0.240968	-0.240968	-0.240968	-0.240968	-0.240968	-0.240968	-0.240968	-0.240968	-0.240968	-0.240968	-0.240968	-0.240968	-0.240968	-0.240968	-0.240968	-0.240968	-0.240968	-0.240968	-0.240968	-0.240968	-0.240968	-0.240968	-0.240968	-0.240968	-0.240968	-0.240968	-0.240968	-0.240968	-0.240968	-0.240968	8.59024	-0.240968	-0.240968	-0.240968	8.59024	-0.240968	-0.240968	-0.240968	-0.240968	-0.240968	-0.240968	-0.240968	-0.240968	-0.240968	-0.240968	-0.240968	-0.240968	-0.240968	-0.240968	-0.240968
-0.947465	-0.947465	-0.947465	-0.947465	-0.947465	-0.947465	-0.947465	-0.947465	-0.947465	-0.947465	7.88374	-0.947465	-0.947465	-0.947465	-0.947465	-0.947465	-0.947465	-0.947465	-0.947465	-0.947465	-0.947465	-0.947465	7.88374	-0.947465	-0.947465	-0.947465	-0.947465	-0.947465	-0.947465	-0.947465	-0.947465	-0.947465	-0.947465	-0.947465	-0.947465	-0.947465	-0.947465	7.88374	-0.947465	-0.947465	-0.947465	-0.947465	-0.947465	7.88374	-0.947465	-0.947465	-0.947465	-0.947465	-0.947465	-0.947465
-0.947465	7.88374	-0.947465	-0.947465	-0.947465	-0.947465	-0.947465	-0.947465	7.88374	7.88374	-0.947465	-0.947465	-0.947465	-0.947465	-0.947465	-0.947465	-0.947465	-0.947465	-0.947465	-0.947465	-0.947465	-0.947465	-0.947465	-0.947465	-0.947465	-0.947465	-0.947465	-0.947465	-0.947465	-0.947465	-0.947465	-0.947465	7.88374	-0.947465	-0.947465	-0.947465	7.88374	-0.947465	-0.947465	-0.947465	-0.947465	-0.947465	-0.947465	-0.947465	-0.947465	-0.947465	-0.947465	-0.947465	-0.947465	-0.947465
-0.947465	-0.947465	7.88374	-0.947465	-0.947465	-0.947465	-0.947465	-0.947465	-0.947465	-0.947465	-0.947465	-0.947465	-0.947465	-0.947465	-0.947465	-0.947465	-0.947465	-0.947465	-0.947465	-0.947465	-0.947465	-0.947465	-0.947465	7.88374	-0.947465	-0.947465	7.88374	-0.947465	-0.947465	-0.947465	-0.947465	-0.947465	7.88374	-0.947465	-0.947465	-0.947465	-0.947465	-0.947465	-0.947465	-0.947465	-0.947465	-0.947465	-0.947465	-0.947465	7.88374	-0.947465	-0.947465	-0.947465	-0.947465	-0.947465
-0.947465	-0.947465	-0.947465	-0.947465	-0.947465	-0.947465	7.88374	-0.947465	-0.947465	-0.947465	-0.947465	-0.947465	-0.947465	7.88374	-0.947465	-0.947465	-0.947465	-0.947465	-0.947465	-0.947465	-0.947465	-0.947465	-0.947465	-0.947465	-0.947465	-0.947465	-0.947465	-0.947465	-0.947465	-0.947465	-0.947465	-0.947465	-0.947465	-0.947465	-0.947465	-0.947465	-0.947465	-0.947465	-0.947465	-0.947465	-0.947465	-0.947465	-0.947465	-0.947465	-0.947465	-0.947465	-0.947465	-0.947465	-0.947465	-0.947465
-0.240968	-0.240968	-0.240968	8.59024	-0.240968	-0.240968	-0.240968	-0.240968	-0.240968	-0.240968	-0.240968	-0.240968	-0.240968	-0.240968	-0.240968	-0.240968	-0.240968	-0.240968	-0.240968	-0.240968	-0.240968	-0.240968	-0.240968	-0.240968	-0.240968	-0.240968	-0.240968	-0.240968	-0.240968	-0.240968	-0.240968	-0.240968	-0.240968	-0.240968	-0.240968	-0.240968	-0.240968	8.59024	-0.240968	-0.240968	-0.240968	-0.240968	-0.240968	-0.240968	-0.240968	-0.240968	-0.240968	-0.240968	-0.240968	-0.240968
[truncated: 20 more columns]

[truncated: 115 more sheets: A2.Categ.Selective.all.delay6.h, A2.Categ.Selective.all.delay6.f, A2.Categ.Selective.all.delay7.h, A2.Categ.Selective.all.delay7.f, A2.Categ.Selective.all.delay8.h, A2.Categ.Selective.all.delay8.f, A2.Categ.Selective.all.delay9.h, A2.Categ.Selective.all.delay9.f, A2.Categ.Selective.all.delay10., A2.Categ.Selective.all.delay11., A2.Categ.Selective.avg.delay1.h, A2.Categ.Selective.avg.delay1.f, A2.Categ.Selective.avg.delay2.h, A2.Categ.Selective.avg.delay2.f, A2.Categ.Selective.avg.delay3.h, A2.Categ.Selective.avg.delay3.f, A2.Categ.Selective.avg.delay4.h, A2.Categ.Selective.avg.delay4.f, A2.Categ.Selective.avg.delay5.h, A2.Categ.Selective.avg.delay5.f …]
