# Supplementary material for: Single-neuron correlates of visual consciousness in human lateral occipital complex
Source: Nat Commun. 2025 Dec 15;16:11008. doi: 10.1038/s41467-025-67077-w (PMC12705761; doi:10.1038/s41467-025-67077-w)
Supplement: Supplementary file 4 — Source Data [file 41467_2025_67077_MOESM4_ESM.zip › SourceData/FigureS10.xlsx]

## Sheet: neuronE.Nsc16.avg
-1.71429
-0.126984
-0.126984
-0.126984
-1.71429
-1.71429
-1.71429
-1.71429
-1.71429
1.46032
1.46032
1.46032
-1.71429
1.46032
1.46032
1.46032
-1.71429
-0.126984
-0.126984
-0.126984
-1.71429
-0.126984
-0.126984
1.46032
-0.126984
1.46032
-0.126984
-0.126984
-0.126984
-0.126984
-0.126984
1.46032
1.46032
1.46032
-1.71429
-1.71429
-0.126984
1.46032
1.46032
3.04762
6.22222
9.39683
9.39683
4.63492
6.22222
7.80952
20.5079
25.2698
28.4444
20.5079
15.746
12.5714
10.9841
9.39683
6.22222
6.22222
7.80952
6.22222
3.04762
1.46032
6.22222
10.9841
9.39683
6.22222
4.63492
4.63492
4.63492
4.63492
6.22222
7.80952

## Sheet: neuronE.Nsc16.se
0.651529
0.651529
4.89046
0.651529
0.651529
0.651529
0.651529
0.651529
0.651529
0.651529
9.22719
0.651529
0.651529
0.651529
6.27907
0.651529
0.651529
0.651529
4.48409
0.651529
0.651529
0.651529
4.69167
0.651529
4.69167
0.651529
4.48409
0.651529
0.651529
4.48409
0.651529
0.651529
6.12552
0.651529
0.651529
0.651529
0.651529
4.69167
4.69167
0.651529
6.42896
7.51525
6.71871
6.71871
0.651529
10.5696
7.88627
11.0027
9.89138
9.35895
8.00612
7.64092
7.76456
6.42896
6.71871
4.48409
6.42896
8.00612
0.651529
0.651529
6.71871
8.00612
7.64092
4.69167
4.89046
6.42896
4.69167
4.89046
6.71871
9.6312

## Sheet: neuronE.Scr16.avg
-1.08333
-1.77778
-3.16667
-3.16667
1
2.38889
2.38889
-1.77778
-3.16667
-1.77778
-1.77778
-0.388889
-0.388889
-0.388889
-1.77778
-1.77778
-1.77778
-0.388889
1
2.38889
5.16667
2.38889
2.38889
-1.77778
-0.388889
-0.388889
1
-0.388889
-1.77778
-3.16667
-1.77778
-0.388889
2.38889
3.77778
2.38889
-0.388889
-3.16667
-1.77778
-1.77778
-1.77778
-3.16667
-3.16667
-3.16667
-1.77778
2.38889
14.8889
26
31.5556
30.1667
28.7778
19.0556
12.1111
2.38889
6.55556
2.38889
6.55556
5.16667
13.5
12.1111
14.8889
12.1111
12.1111
10.7222
9.33333
7.94444
3.77778
1
-1.77778
-0.388889
-1.08333

## Sheet: neuronE.Scr16.se
4.03068
0.797793
0.797793
0.797793
0.797793
8.81588
4.03068
0.797793
0.797793
0.797793
4.20662
0.797793
3.8467
4.03068
0.797793
0.797793
3.8467
0.797793
3.8467
5.50878
4.20662
6.66232
0.797793
4.20662
0.797793
4.03068
4.03068
4.20662
0.797793
0.797793
0.797793
4.37549
4.37549
6.01196
6.01196
0.797793
0.797793
0.797793
4.37549
0.797793
0.797793
0.797793
0.797793
0.797793
4.03068
6.87641
11.6642
9.99106
9.47613
10.1037
9.81268
0.797793
7.08404
4.37549
6.981
0.797793
7.82716
6.01196
8.80046
6.87641
8.01018
8.01018
7.08404
6.981
6.981
5.63878
0.797793
4.37549
0.797793
4.37549

## Sheet: neuronE.Nsc32.avg
1.90476
1.90476
0.31746
-1.26984
-2.85714
0.31746
0.31746
0.31746
-2.85714
-2.85714
-1.26984
-1.26984
0.31746
6.66667
8.25397
8.25397
1.90476
0.31746
-1.26984
-2.85714
-2.85714
-1.26984
-1.26984
0.31746
0.31746
0.31746
-1.26984
-2.85714
-2.85714
-1.26984
-1.26984
-1.26984
-2.85714
-2.85714
-2.85714
-2.85714
-2.85714
-1.26984
-1.26984
-1.26984
-2.85714
-2.85714
-1.26984
-1.26984
0.31746
1.90476
3.49206
6.66667
8.25397
16.1905
19.3651
19.3651
19.3651
22.5397
19.3651
11.4286
1.90476
1.90476
1.90476
5.07937
6.66667
8.25397
9.84127
8.25397
5.07937
1.90476
1.90476
3.49206
0.31746
-0.47619

## Sheet: neuronE.Nsc32.se
4.7938
4.15526
4.7938
0.921401
0.921401
0.921401
9.30881
0.921401
0.921401
0.921401
0.921401
4.59083
0.921401
4.7938
11.0958
4.59083
4.7938
4.59083
0.921401
0.921401
0.921401
0.921401
4.15526
0.921401
4.7938
4.15526
0.921401
0.921401
0.921401
0.921401
4.59083
0.921401
0.921401
0.921401
0.921401
0.921401
0.921401
0.921401
4.98851
0.921401
0.921401
0.921401
0.921401
4.7938
0.921401
4.98851
6.83037
4.7938
7.89592
7.77437
10.2635
9.32342
8.13358
10.2635
10.3076
4.98851
4.98851
4.98851
4.7938
4.7938
10.3032
6.68948
6.83037
8.92071
4.98851
0.921401
6.68948
4.59083
4.98851
0.921401

## Sheet: neuronE.Scr32.avg
-1.6
-1.6
-1.6
-1.6
-1.6
0.0666667
0.0666667
1.73333
1.73333
1.73333
0.0666667
-1.6
-1.6
-1.6
-1.6
0.0666667
0.0666667
0.0666667
-1.6
-1.6
-1.6
0.0666667
1.73333
1.73333
0.0666667
-1.6
0.0666667
0.0666667
1.73333
0.0666667
0.0666667
-1.6
-1.6
0.0666667
1.73333
5.06667
3.4
3.4
3.4
3.4
1.73333
0.0666667
0.0666667
1.73333
0.0666667
3.4
5.06667
11.7333
18.4
23.4
25.0667
20.0667
16.7333
11.7333
10.0667
6.73333
5.06667
6.73333
5.06667
10.0667
6.73333
8.4
8.4
10.0667
10.0667
10.0667
10.0667
10.0667
6.73333
5.9

## Sheet: neuronE.Scr32.se
0.73413
0.73413
0.73413
0.73413
0.73413
0.73413
4.70856
0.73413
4.70856
4.92705
0.73413
0.73413
0.73413
0.73413
0.73413
0.73413
4.47943
0.73413
0.73413
0.73413
0.73413
0.73413
4.47943
4.47943
0.73413
0.73413
0.73413
4.92705
0.73413
4.92705
0.73413
0.73413
0.73413
0.73413
4.92705
5.13625
10.1105
0.73413
5.13625
6.57843
0.73413
0.73413
4.92705
0.73413
5.13625
0.73413
7.04213
6.73655
9.38711
10.7758
10.0662
10.0662
8.25017
8.37678
7.04213
7.04213
5.13625
5.13625
8.25017
0.73413
9.1601
5.13625
5.13625
9.1601
6.89103
4.92705
9.38711
6.73655
5.13625
6.57843

## Sheet: neuronE.Nsc50.avg
-1.90476
-0.31746
-0.31746
-0.31746
-1.90476
1.26984
1.26984
1.26984
-1.90476
-1.90476
1.26984
1.26984
1.26984
-1.90476
-1.90476
-0.31746
1.26984
2.85714
1.26984
2.85714
1.26984
1.26984
-1.90476
-1.90476
-1.90476
-1.90476
-1.90476
-0.31746
-0.31746
1.26984
1.26984
1.26984
-0.31746
-1.90476
-1.90476
-0.31746
2.85714
4.44444
2.85714
1.26984
1.26984
1.26984
1.26984
1.26984
1.26984
4.44444
2.85714
9.20635
9.20635
12.381
15.5556
17.1429
23.4921
20.3175
18.7302
12.381
6.03175
4.44444
4.44444
6.03175
6.03175
4.44444
2.85714
4.44444
7.61905
10.7937
6.03175
2.85714
-0.31746
0.47619

## Sheet: neuronE.Nsc50.se
0.710147
0.710147
4.90786
0.710147
0.710147
0.710147
6.14681
0.710147
0.710147
0.710147
0.710147
6.14681
0.710147
0.710147
0.710147
0.710147
4.70981
4.28635
4.70981
0.710147
6.29984
0.710147
0.710147
0.710147
0.710147
0.710147
0.710147
0.710147
4.50306
0.710147
4.50306
4.90786
0.710147
0.710147
0.710147
0.710147
4.70981
9.4452
4.90786
0.710147
4.90786
4.90786
0.710147
4.70981
4.90786
0.710147
10.4959
0.710147
10.7478
10.4048
6.73812
10.113
8.79889
10.0184
8.68997
8.02807
6.73812
0.710147
6.59526
6.44924
4.90786
6.59526
4.90786
0.710147
7.90855
7.66392
6.29984
0.710147
4.90786
0.710147

[truncated: 210 more sheets: neuronE.Scr50.avg, neuronE.Scr50.se, neuronE.Nsc66.avg, neuronE.Nsc66.se, neuronE.Scr66.avg, neuronE.Scr66.se, neuronE.Nsc83.avg, neuronE.Nsc83.se, neuronE.Scr83.avg, neuronE.Scr83.se, neuronE.Nsc100.avg, neuronE.Nsc100.se, neuronE.Scr100.avg, neuronE.Scr100.se, neuronE.Nsc116.avg, neuronE.Nsc116.se, neuronE.Scr116.avg, neuronE.Scr116.se, neuronE.Nsc132.avg, neuronE.Nsc132.se …]
