# Supplementary material for: Single-neuron correlates of visual consciousness in human lateral occipital complex
Source: Nat Commun. 2025 Dec 15;16:11008. doi: 10.1038/s41467-025-67077-w (PMC12705761; doi:10.1038/s41467-025-67077-w)
Supplement: Supplementary file 4 — Source Data [file 41467_2025_67077_MOESM4_ESM.zip › SourceData/FigureS11A.xlsx]

## Sheet: A2.Categ.Delay16_32.all
0.675	0.245614	0.597222	0.552941	0.40625	0.394737	0.541176	0.47619	0.375	0.9
0.559829	0.547059	0.486111	0.425	0.722222	0.527778	0.347222	0.464706	0.633333	0.447917
0.435294	0.633929	0.5625	0.35	0.347059	0.322917	0.494118	0.427083	0.452941	0.517647
0.538095	0.5	0.294118	0.447917	0.5	0.5	0.458333	0.5	0.523529	0.404762
0.4	0.558824	0.4375	0.5	0.558824	0.444444	0.666667	0.5	0.491228	0.529412
0.558824	0.583333	0.517544	0.05	0.447619	0.564706	0.342857	0.385417	0.184211	0.409524
0.5	0.34375	0.52381	0.35	0.446429	0.638889	0.53125	0.40625	0.441176	0.5
0.517647	0.410714	0.427083	0.5	0.597222	0.53125	0.53125	0.5	0.55	0.4375
0.342857	0.611111	0.28125	0.427083	0.388889	0.528571	0.527778	0.5	0.558824	0.541667
0.4375	0.476471	0.5	0.52381	0.510417	0.527778	0.175	0.5	0.5	0.429412
0.541667	0.676471	0.617647	0.510417	0.569444	0.446429	0.473214	0.452381	0.5	0.541667
0.533333	0.5	0.5	0.544643	0.533333	0.527778	0.5625	0.527778	0.5	0.541667
0.541667	0.583333	0.441176	0.441176	0.470588	0.423529	0.571429	0.533333	0.5	0.5
0.488235	0.631579	0.508333	0.633333	0.5	0.657143	0.53125	0.609524	0.441667	0.6
0.364583	0.605882	0.428571	0.441176	0.666667	0.558824	0.25	0.635294	0.701754	0.461905
0.585714	0.495238	0.444444	0.535294	0.547619	0.475	0.4	0.625	0.472222	0.5
0.452941	0.447368	0.466667	0.555556	0.433333	0.642857	0.75	0.5	0.517094	0.5
0.538095	0.571429	0.571429	0.5	0.5	0.570588	0.571429	0.5	0.6	0.72807
0.447368	0.538095	0.4375	0.28125	0.583333	0.5625	0.47619	0.366667	0.482353	0.5
0.520833	0.4375	0.5	0.571429	0.5	0.508333	0.441176	0.464286	0.5	0.5
0.427083	0.395833	0.388889	0.416667	0.470588	0.517857	0.441176	0.604167	0.569444	0.472222
0.590909	0.5	0.472222	0.597222	0.447368	0.770588	0.6	0.5625	0.444444	0.5
0.572917	0.452941	0.541667	0.580357	0.479167	0.535088	0.511765	0.4375	0.5	0.442857
0.651786	0.763889	0.447368	0.682353	0.582353	0.625	0.553571	0.609524	0.517094	0.525
0.472222	0.628205	0.361111	0.597222	0.510417	0.638889	0.509524	0.371429	0.570588	0.572917
0.589744	0.421053	0.55	0.516667	0.444444	0.5	0.382353	0.411765	0.517857	0.570588
0.513889	0.458333	0.580357	0.5	0.486111	0.541667	0.452941	0.444444	0.486111	0.622807
0.677083	0.307692	0.486111	0.452941	0.47619	0.411765	0.583333	0.552083	0.611765	0.535294
0.505882	0.508929	0.34375	0.423529	0.520833	0.582353	0.782353	0.482353	0.504762	0.375
0.558333	0.583333	0.473214	0.466667	0.517857	0.46875	0.5	0.466667	0.466667	0.517857
0.419643	0.427083	0.375	0.782353	0.491071	0.511765	0.580952	0.5	0.597222	0.34375
0.5	0.5	0.433333	0.5	0.606838	0.470588	0.4375	0.5	0.435897	0.555556
0.6875	0.411765	0.210526	0.652941	0.491453	0.472222	0.421053	0.40625	0.482456	0.580952
0.418803	0.541667	0.375	0.544643	0.405882	0.4375	0.622807	0.482456	0.552941	0.447917
0.494118	0.408333	0.410714	0.677083	0.652778	0.597222	0.564706	0.815789	0.505882	0.623529
0.447917	0.625	0.52381	0.508929	0.677083	0.595238	0.394118	0.625	0.519048	0.700855
0.590476	0.417647	0.446429	0.523529	0.45614	0.416667	0.520833	0.54386	0.291667	0.635417
0.652381	0.635294	0.766667	0.661905	0.482456	0.59375	0.614583	0.710526	0.596491	0.652778
0.552083	0.732143	0.510417	0.494118	0.5625	0.547009	0.833333	0.652778	0.694118	0.625
0.607143	0.45614	0.664706	0.5	0.375	0.680556	0.376471	0.388889	0.318182	0.583333
0.58547	0.62381	0.736111	0.435294	0.583333	0.508772	0.482456	0.815789	0.305556	0.611111
0.508772	0.5625	0.509524	0.857143	0.638889	0.625	0.482456	0.580952	0.645833	0.417647
0.582353	0.677083	0.552941	0.452941	0.555556	0.544643	0.512821	0.394118	0.527778	0.723529
0.479167	0.527778	0.260417	0.651786	0.47619	0.5	0.5	0.473214	0.5	0.614286
0.458333	0.494118	0.455357	0.55	0.5	0.375	0.464286	0.547619	0.363636	0.479167
0.541667	0.325	0.368421	0.510417	0.5	0.34375	0.513889	0.616071	0.611765	0.438095
0.5	0.480952	0.4375	0.523529	0.5	0.652941	0.5	0.8	0.5625	0.402778
0.322917	0.458333	0.541667	0.482353	0.323529	0.41453	0.5	0.264706	0.430556	0.542857
0.5	0.491071	0.423529	0.504762	0.333333	0.364706	0.535294	0.479167	0.441176	0.5
0.3	0.414286	0.452941	0.303571	0.394118	0.5	0.596491	0.305556	0.375	0.419048
0.625	0.480952	0.458333	0.583333	0.623529	0.375	0.419643	0.366071	0.508772	0.479167
0.611111	0.5625	0.597222	0.364583	0.701754	0.585714	0.464706	0.277778	0.409091	0.395833
0.482143	0.53125	0.4	0.435294	0.657143	0.494118	0.5	0.5	0.454545	0.5
0.53125	0.333333	0.480952	0.480952	0.47619	0.447917	0.5	0.5	0.40625	0.339286
0.5	0.435294	0.411765	0.366071	0.552083	0.5	0.3125	0.5	0.508772	0.5
0.529915	0.752941	0.555556	0.352941	0.53125	0.645833	0.59375	0.777778	0.652381	0.594118
0.723529	0.482456	0.571429	0.652941	0.447619	0.385417	0.473214	0.541667	0.664706	0.697917
0.416667	0.472222	0.347222	0.583333	0.519048	0.472222	0.708333	0.289474	0.526786	0.564706
0.402778	0.59375	0.291667	0.5	0.708333	0.404762	0.611765	0.472222	0.708333	0.3
0.576471	0.480952	0.638889	0.652778	0.53125	0.5	0.697917	0.482353	0.696429	0.3125
0.55	0.447917	0.482353	0.604167	0.464286	0.315789	0.581197	0.509524	0.72381	0.575

## Sheet: A2.Categ.Delay16_32.avg
0.516413
0.516118
0.454349
0.466675
0.50869
0.404403
0.468155
0.500267
0.470803
0.458039
0.532934
0.527103
0.500623
0.560106
0.511466
0.508053
0.526582
0.565104
0.467526
0.494356
0.470393
0.548525
0.505426
0.595794
0.523252
0.490447
0.508666
0.509426
0.502974
0.501935
0.502884
0.493971
0.481712
0.482962
0.575016
0.5617
0.484266
0.636683
0.62035
0.495042
0.56877
0.582872
0.552376
0.498284
0.468752
0.476907
0.53602
0.428145
0.457304
0.406101
0.49198
0.497029
0.495449
0.449613
0.458649
0.598646
0.564089
0.490001
0.499361
0.556954
0.525404

## Sheet: A2.Categ.Delay16_32.se
0.0579899
0.0340336
0.0316783
0.022805
0.0240087
0.0552256
0.0284265
0.0186818
0.0334686
0.0331507
0.0231888
0.00671231
0.0178023
0.0236266
0.046067
0.0211719
0.0315808
0.0214401
0.028856
0.0124405
0.0230412
0.0312555
0.0164673
0.0288914
0.0310668
0.0226485
0.0182999
0.0336
0.0384687
0.0133229
0.0405074
0.0174681
0.0433988
0.0251027
0.0399293
0.0314265
0.0314258
0.0238572
0.0342832
0.0416491
0.046246
0.0384091
0.0303529
0.0326532
0.0196345
0.0331416
0.0363008
0.0305469
0.0208014
0.0299043
0.0297797
0.0423935
0.0216204
0.0215997
0.0237477
0.0383764
0.0368657
0.0381175
0.0483941
0.038094
0.0345655

## Sheet: A2.Categ.Delay16_32.avg_fit
0.51842
0.516496
0.51457
0.51264
0.510704
0.508761
0.506808
0.504844
0.502866
0.500873
0.498863
0.496835
0.4948
0.492774
0.49077
0.488804
0.486891
0.485045
0.483282
0.481615
0.480061
0.478633
0.47733
0.476142
0.47506
0.474076
0.473179
0.472361
0.471612
0.470923
0.470285
0.469688
0.469121
0.468572
0.468028
0.467477
0.466906
0.466303
0.465656
0.464951
0.464177
0.463321
0.462389
0.461411
0.460416
0.459435
0.4585
0.45764
0.456886
0.456268
0.455818
0.455565
0.455525
0.455682
0.456019
0.456516
0.457156
0.45792
0.45879
0.459746
0.460772
0.461848
0.462957
0.464087
0.465225
0.466358
0.467475
0.468564
0.469611
0.470605
0.471534
0.472385
0.473149
0.473837
0.474462
0.475038
0.475581
0.476104
0.476622
0.477149
0.477699
0.478287
0.478927
0.479628
0.480396
0.481239
0.482165
0.483179
0.484289
0.485503
0.486827
0.488268
0.489833
0.49151
0.493277
0.495111
0.496991
0.498895
0.500799
0.502681
0.50452
0.506292
0.507976
0.509562
0.511052
0.512448
0.513752
0.514967
0.516095
0.517138
0.5181
0.518981
0.519784
0.520515
0.521183
0.521797
0.522367
0.522903
0.523414
0.523909
0.524399
0.524892
0.525399
0.525923
0.52645
0.526968
0.527463
0.527919
0.528324
0.528663
0.528923
0.529088
0.529146
0.529088
0.528925
0.528673
0.528347
0.527964
0.527538
0.527085
0.526622
0.526162
0.525723
0.525318
0.524952
0.524627
0.524345
0.524108
0.523918
0.523777
0.523688
0.523651
0.523669
0.523744
0.523866
0.524023
0.524202
0.52439
0.524574
0.524741
0.524879
0.524973
0.525012
0.524983
0.524873
0.52467
0.524364
0.523943
0.523396
0.522711
0.521876
0.520881
0.519713
0.518363
0.516838
0.515171
0.513394
0.511539
0.50964
0.507729
0.505839
0.504002
0.502251
0.500619
0.499127
0.497776
0.496569
0.495505
0.494584
0.493809
0.493178
0.492693
0.492353
0.492161
0.492116
0.492222
0.49248
0.492894
0.493466
0.494198
0.495094
0.496156
0.497386
0.498788
0.500359
0.502079
0.503924
0.50587
0.507891
0.509963
0.512063
0.514164
0.516243
0.518276
0.52024
0.522132
0.523957
0.525719
0.527422
0.52907
0.530666
0.532216
0.533724
0.535192
0.536625
0.538007
0.539314
0.540521
0.541603
0.542535
0.543293
0.543852
0.544187
0.544274
0.544088
0.543633
0.542931
0.542007
0.540885
0.539591
0.538149
0.536583
0.534918
0.533178
0.531389
0.52957
0.527738
0.52591
0.524102
0.522328
0.520607
0.518953
0.517383
0.515913
0.514558
0.513329
0.512218
0.511218
0.510324
0.509526
0.508818
0.508192
0.507642
0.50716
0.506738
0.50637
0.50605
0.505773
0.505532
0.505324
0.505141
0.50498
0.504833
0.504696
0.504563
0.50443
0.504295
0.504156
0.504013
0.503866
0.503713
0.503554
0.503387
0.503213
0.503029
0.502836
0.502632
0.502417
0.50219
0.50195
0.501695
0.501426
0.501142
0.500841
0.500523
0.500187
0.499833
0.499462
0.499073
0.498669
0.49825
0.497815
0.497366
0.496904
0.496429
0.495941
0.495445
0.494948
0.494456
0.493977
0.493517
0.493084
0.492684
0.492325
0.492014
0.491757
0.491564
0.491441
0.491399
0.491447
0.491594
0.491848
0.492219
0.492716
0.493348
0.494124
0.49505
0.496124
0.497344
0.498706
0.500209
0.501849
0.503623
0.505531
0.507567
0.509731
0.512014
0.514392
0.516837
0.51932
0.521814
0.52429
0.52672
0.529077
0.531331
0.533455
0.535426
0.537246
0.538926
0.540478
0.541913
0.543244
0.54448
0.545634
0.546717
0.54774
0.548716
0.549665
0.550611
0.55158
0.552595
0.553682
0.554864
0.556166
0.557613
0.559229
0.561036
0.563018
0.565126
0.567314
0.569533
0.571735
0.573873
0.575899
0.577765
0.579423
0.580827
0.581952
0.582805
0.583391
0.583716
0.583786
0.583608
0.583188
0.582532
0.581645
0.580536
0.579221
0.577745
0.57615
0.57448
0.57278
0.571092
0.569462
0.567932
0.566547
0.565351
0.564371
0.563589
0.562983
0.562529
0.562203
0.561982
0.561842
0.561761
0.561713
0.561677
0.561629
0.561552
0.561429
0.561243
0.560977
0.560615
0.56014
0.559535
0.558784
0.55787
0.556779
0.555511
0.554074
0.552476
0.550724
0.548825
0.546786
0.544616
0.54232
0.539907
0.537384
0.534768
0.532077
0.529332
0.526554
0.523761
0.520974
0.518212
0.515497
0.512847
0.510283
0.507817
0.505457
0.503209
0.501082
0.499082
0.497217
0.495493
0.493917
0.492498
0.491241
0.490145
0.489196
0.488378
0.487678
0.487079
0.486568
0.486129
0.485748
0.48541
0.4851
0.484801
0.48449
0.484145
0.483743
0.483262
0.482678
0.481969
0.481112
0.480085
0.478865
0.477441
0.475838
0.474089
0.472224
0.470276
0.468277
0.466258
0.464251
0.462289
0.460402
0.458618
0.456945
0.455383
0.453933
0.452597
0.451375
0.450269
0.449279
0.448407
0.447653
0.44702
0.446515
0.446149
0.445932
0.445875
0.445987
0.446279
0.446763
0.447447
0.448343
0.449459
0.450781
0.452278
0.45392
0.455678
0.457519
0.459415
0.461335
0.463248
0.465125
0.466935
0.46866
0.470295
0.471834
0.473271
0.4746
0.475817
0.476916
0.477891
0.478737
0.479448
0.480025
0.48048
0.480823
0.481066
0.481221
0.481299
0.481312
0.481271
0.481188
0.481073
0.480944
0.480823
0.480736
0.480708
0.480764
0.48093
0.481231
0.481692
0.482338
0.483195
0.484281
0.485595
0.487129
0.488877
0.490831
0.492986
0.495333
0.497867
0.500581
0.503467
0.506514
0.50968
0.512917
0.516174
0.519402
0.522549
0.525567
0.528405
0.531013
0.533341
0.535344
0.537014
0.538363
0.539403
0.540145
0.540601
0.540785
0.540706
0.540379
0.539814
0.539024
0.538034
0.536881
0.535599
0.534224
0.532791
0.531337
0.529895
0.528502
0.527193
0.526003
0.524951
0.524039
0.523268
0.522637
0.522148
0.521801
0.521596
0.521534
0.521616
0.521842
0.522205
0.522685
0.523262
0.523913
0.52462
0.52536
0.526113
0.526859
0.527575
0.528241
0.528844
0.529386
0.529875
0.530318
0.530721
0.53109
0.531433
0.531756
0.532065
0.532368

## Sheet: A2.Categ.Delay16_32.se_fit
0.0579899
0.0579899
0.0579899
0.0579899
0.0579899
0.0579899
0.0555943
0.0531987
0.050803
0.0484074
0.0460118
0.0436161
0.0412205
0.0388249
0.0364292
0.0340336
0.0337981
0.0335625
0.033327
0.0330915
0.032856
0.0326204
0.0323849
0.0321494
0.0319139
0.0316783
0.030791
0.0299037
0.0290163
0.028129
0.0272417
0.0263543
0.025467
0.0245797
0.0236924
0.022805
0.0229254
0.0230458
0.0231661
0.0232865
0.0234069
0.0235273
0.0236476
0.023768
0.0238884
0.0240087
0.0271304
0.0302521
0.0333738
0.0364955
0.0396172
0.0427389
0.0458605
0.0489822
0.0521039
0.0552256
0.0525457
0.0498658
0.0471859
0.044506
0.0418261
0.0391461
0.0364662
0.0337863
0.0311064
0.0284265
0.027452
0.0264776
0.0255031
0.0245286
0.0235542
0.0225797
0.0216052
0.0206308
0.0196563
0.0186818
0.0201605
0.0216392
0.0231179
0.0245965
0.0260752
0.0275539
0.0290326
0.0305112
0.0319899
0.0334686
0.0334368
0.033405
0.0333732
0.0333414
0.0333096
0.0332778
0.033246
0.0332143
0.0331825
0.0331507
0.0321545
0.0311583
0.0301621
0.0291659
0.0281697
0.0271735
0.0261773
0.0251811
0.024185
0.0231888
0.0215411
0.0198935
0.0182458
0.0165982
0.0149505
0.0133029
0.0116552
0.0100076
0.00835995
0.00671231
0.00782131
0.00893031
0.0100393
0.0111483
0.0122573
0.0133663
0.0144753
0.0155843
0.0166933
0.0178023
0.0183848
0.0189672
0.0195496
0.020132
0.0207145
0.0212969
0.0218793
0.0224618
0.0230442
0.0236266
0.0258706
0.0281147
0.0303587
0.0326028
0.0348468
0.0370908
0.0393349
0.0415789
0.0438229
0.046067
0.0435775
0.041088
0.0385984
0.0361089
0.0336194
0.0311299
0.0286404
0.0261509
0.0236614
0.0211719
0.0222128
0.0232537
0.0242945
0.0253354
0.0263763
0.0274172
0.0284581
0.029499
0.0305399
0.0315808
0.0305667
0.0295526
0.0285386
0.0275245
0.0265104
0.0254963
0.0244823
0.0234682
0.0224541
0.0214401
0.0221817
0.0229232
0.0236648
0.0244064
0.025148
0.0258896
0.0266312
0.0273728
0.0281144
0.028856
0.0272144
0.0255729
0.0239313
0.0222898
0.0206482
0.0190067
0.0173651
0.0157236
0.014082
0.0124405
0.0135006
0.0145606
0.0156207
0.0166808
0.0177408
0.0188009
0.019861
0.0209211
0.0219811
0.0230412
0.0238626
0.0246841
0.0255055
0.0263269
0.0271484
0.0279698
0.0287912
0.0296127
0.0304341
0.0312555
0.0297767
0.0282979
0.0268191
0.0253402
0.0238614
0.0223826
0.0209038
0.019425
0.0179461
0.0164673
0.0177097
0.0189521
0.0201945
0.0214369
0.0226793
0.0239217
0.0251641
0.0264065
0.027649
0.0288914
0.0291089
0.0293264
0.029544
0.0297615
0.0299791
0.0301966
0.0304142
0.0306317
0.0308493
0.0310668
0.030225
0.0293832
0.0285413
0.0276995
0.0268577
0.0260158
0.025174
0.0243322
0.0234904
0.0226485
0.0222137
0.0217788
0.0213439
0.0209091
0.0204742
0.0200393
0.0196045
0.0191696
0.0187347
0.0182999
0.0198299
0.0213599
0.0228899
0.0244199
0.0259499
0.0274799
0.0290099
0.03054
0.03207
0.0336
0.0340868
0.0345737
0.0350606
0.0355475
0.0360344
0.0365212
0.0370081
0.037495
0.0379819
0.0384687
0.0359542
0.0334396
0.030925
0.0284104
0.0258958
0.0233812
0.0208666
0.0183521
0.0158375
0.0133229
0.0160413
0.0187598
0.0214782
0.0241967
0.0269152
0.0296336
0.0323521
0.0350705
0.037789
0.0405074
0.0382035
0.0358996
0.0335956
0.0312917
0.0289878
0.0266838
0.0243799
0.022076
0.019772
0.0174681
0.0200612
0.0226542
0.0252473
0.0278404
0.0304334
0.0330265
0.0356196
0.0382126
0.0408057
0.0433988
0.0415691
0.0397395
0.0379099
0.0360803
0.0342507
0.0324211
0.0305915
0.0287619
0.0269323
0.0251027
0.0265854
0.028068
0.0295507
0.0310334
0.032516
0.0339987
0.0354813
0.036964
0.0384467
0.0399293
0.039079
0.0382288
0.0373785
0.0365282
0.0356779
0.0348276
0.0339773
0.0331271
0.0322768
0.0314265
0.0314264
0.0314263
0.0314263
0.0314262
0.0314261
0.0314261
0.031426
0.0314259
0.0314259
0.0314258
0.0306689
0.0299121
0.0291552
0.0283984
0.0276415
0.0268847
0.0261278
0.0253709
0.0246141
0.0238572
0.0248998
0.0259424
0.026985
0.0280276
0.0290702
0.0301128
0.0311554
0.032198
0.0332406
0.0342832
0.0350198
0.0357564
0.036493
0.0372295
0.0379661
0.0387027
0.0394393
0.0401759
0.0409125
0.0416491
0.0421088
0.0425685
0.0430282
0.0434879
0.0439475
0.0444072
0.0448669
0.0453266
0.0457863
0.046246
0.0454623
0.0446786
0.0438949
0.0431112
0.0423276
0.0415439
0.0407602
0.0399765
0.0391928
0.0384091
0.0376035
0.0367979
0.0359923
0.0351866
0.034381
0.0335754
0.0327698
0.0319642
0.0311585
0.0303529
0.0305829
0.030813
0.031043
0.031273
0.0315031
0.0317331
0.0319631
0.0321931
0.0324232
0.0326532
0.0313513
0.0300495
0.0287476
0.0274457
0.0261439
0.024842
0.0235401
0.0222382
0.0209364
0.0196345
0.0209852
0.0223359
0.0236866
0.0250374
0.0263881
0.0277388
0.0290895
0.0304402
0.0317909
0.0331416
0.0334576
0.0337735
0.0340894
0.0344053
0.0347212
0.0350372
0.0353531
0.035669
0.0359849
0.0363008
0.0357255
0.0351501
0.0345747
0.0339993
0.0334239
0.0328485
0.0322731
0.0316977
0.0311223
0.0305469
0.0295723
0.0285978
0.0276232
0.0266487
0.0256741
0.0246996
0.023725
0.0227505
0.0217759
0.0208014
0.0217117
0.022622
0.0235323
0.0244426
0.0253528
0.0262631
0.0271734
0.0280837
0.028994
0.0299043
0.0298918
0.0298794
0.0298669
0.0298545
0.029842
0.0298295
0.0298171
0.0298046
0.0297922
0.0297797
0.0310411
0.0323025
0.0335638
0.0348252
0.0360866
0.037348
0.0386094
0.0398707
0.0411321
0.0423935
0.0403162
0.0382389
0.0361616
0.0340843
0.032007
0.0299296
0.0278523
0.025775
0.0236977
0.0216204
0.0216183
0.0216163
0.0216142
0.0216121
0.0216101
0.021608
0.0216059
0.0216039
0.0216018
0.0215997
0.0218145
0.0220293
0.0222441
0.0224589
0.0226737
0.0228885
0.0231033
0.0233181
0.0235329
0.0237477
0.0252105
0.0266734
0.0281363
0.0295992
0.0310621
0.0325249
0.0339878
0.0354507
0.0369136
0.0383764
0.0382254
0.0380743
0.0379232
0.0377722
0.0376211
0.03747
0.0373189
0.0371679
0.0370168
0.0368657
0.0369909
0.0371161
0.0372412
0.0373664
0.0374916
0.0376168
0.0377419
0.0378671
0.0379923
0.0381175
0.0391451
0.0401728
0.0412004
0.0422281
0.0432558
0.0442834
0.0453111
0.0463387
0.0473664
0.0483941
0.0473641
0.0463341
0.0453041
0.044274
0.043244
0.042214
0.041184
0.040154
0.039124
0.038094
0.0377412
0.0373883
0.0370354
0.0366826
0.0363297
0.0359769
0.035624
0.0352712
0.0349183
0.0345655
0.0345655
0.0345655
0.0345655
0.0345655

## Sheet: A2.Categ.Delay50_66.all
0.5	0.34375	0.447059	0.442857	0.455357	0.458333	0.416667	0.5	0.5	0.5
0.5	0.347222	0.5	0.5	0.385714	0.433333	0.417647	0.5	0.441176	0.5
0.5	0.476471	0.392857	0.5	0.5	0.411765	0.5	0.46875	0.333333	0.42735
0.5	0.464286	0.635294	0.690476	0.676471	0.523529	0.582353	0.527778	0.5	0.5
0.335294	0.427083	0.444444	0.473214	0.40625	0.489583	0.382353	0.347059	0.401786	0.5
0.5	0.447059	0.488235	0.347222	0.416667	0.27619	0.566667	0.388889	0.53125	0.34375
0.678571	0.277778	0.419048	0.305556	0.447059	0.486111	0.455357	0.675214	0.547059	0.595238
0.5	0.5	0.5	0.305556	0.5	0.5	0.572917	0.495238	0.5	0.457265
0.5	0.275	0.5	0.517647	0.3125	0.333333	0.466667	0.446429	0.476471	0.366667
0.447059	0.5	0.357143	0.364583	0.375	0.576471	0.504274	0.4375	0.5	0.558333
0.53125	0.611111	0.510417	0.647059	0.523529	0.5	0.375	0.557143	0.541667	0.5
0.611765	0.476471	0.5	0.405882	0.542857	0.333333	0.5	0.583333	0.694118	0.523529
0.452941	0.561905	0.516667	0.696581	0.427083	0.416667	0.677083	0.427083	0.619048	0.46875
0.335294	0.690476	0.583333	0.523529	0.482143	0.553571	0.330357	0.625	0.430556	0.401786
0.580357	0.553571	0.5	0.428571	0.447917	0.482143	0.527778	0.5	0.541667	0.558824
0.552381	0.6	0.552083	0.538095	0.4	0.482353	0.517647	0.458333	0.538462	0.511765
0.489583	0.676471	0.583333	0.511765	0.582353	0.541176	0.572917	0.428571	0.590476	0.651786
0.486111	0.53125	0.511765	0.552083	0.371429	0.604167	0.394737	0.471429	0.6	0.611765
0.388889	0.561404	0.458333	0.458333	0.472222	0.535714	0.5	0.569444	0.552083	0.447368
0.455357	0.552083	0.513889	0.40625	0.5	0.5	0.5	0.482456	0.5	0.447917
0.5	0.5	0.5	0.5	0.429412	0.236111	0.473214	0.5	0.447619	0.357143
0.5	0.5	0.5	0.452941	0.5	0.5	0.5	0.5	0.5	0.5
0.513889	0.385714	0.382353	0.785714	0.364706	0.544643	0.511765	0.5	0.5	0.547059
0.552941	0.205882	0.517544	0.466667	0.5	0.5	0.263889	0.388889	0.617647	0.382353
0.511765	0.472222	0.5	0.416667	0.5	0.359649	0.5	0.5	0.472222	0.394737
0.471429	0.458333	0.675	0.447619	0.529412	0.72807	0.447368	0.538462	0.416667	0.647619
0.470588	0.479167	0.352941	0.470588	0.504762	0.473214	0.511765	0.366667	0.346154	0.425
0.341667	0.383929	0.504762	0.455357	0.541176	0.45	0.433333	0.352941	0.444444	0.491667
0.65625	0.489583	0.645833	0.590909	0.604167	0.590909	0.62381	0.47619	0.642857	0.464706
0.375	0.589286	0.384615	0.711765	0.564706	0.464286	0.446429	0.358824	0.315789	0.435294
0.711765	0.652381	0.708333	0.555556	0.652381	0.479167	0.736111	0.276471	0.614286	0.523529
0.535294	0.511765	0.649123	0.794118	0.568376	0.535714	0.535294	0.520833	0.625	0.526786
0.666667	0.580357	0.510417	0.614286	0.446429	0.525	0.383929	0.34375	0.638889	0.6
0.614286	0.701754	0.494118	0.736111	0.551282	0.708333	0.682353	0.371429	0.789474	0.645299
0.508929	0.494118	0.633333	0.597222	0.337607	0.604167	0.722222	0.605263	0.542857	0.607143
0.557143	0.552083	0.736111	0.597222	0.547619	0.325	0.596491	0.669643	0.275	0.666667
0.660714	0.6875	0.6	0.598214	0.464706	0.375	0.479167	0.611111	0.623529	0.541667
0.739583	0.623932	0.638889	0.410714	0.527778	0.523529	0.657143	0.527778	0.552083	0.480952
0.350877	0.452991	0.47619	0.375	0.291667	0.2	0.541667	0.59375	0.645833	0.520833
0.833333	0.535088	0.611111	0.46875	0.53125	0.555556	0.564706	0.5	0.315789	0.611765
0.741176	0.529915	0.708333	0.447619	0.523529	0.697917	0.520833	0.414286	0.552941	0.452381
0.319444	0.46875	0.541667	0.3	0.403509	0.444444	0.210526	0.447619	0.34375	0.347059
0.458333	0.485714	0.435294	0.46875	0.552083	0.416667	0.583333	0.486111	0.364706	0.736842
0.664706	0.464706	0.423529	0.589286	0.652941	0.635294	0.4375	0.75	0.547059	0.535714
0.594118	0.555556	0.594118	0.652941	0.736111	0.5	0.645833	0.62381	0.723529	0.508772
0.458333	0.638889	0.570175	0.480952	0.428571	0.664706	0.428571	0.541667	0.585714	0.645833
0.5	0.458333	0.708333	0.722222	0.664706	0.552941	0.444444	0.697917	0.583333	0.339286
0.638889	0.652941	0.625	0.452941	0.694118	0.423529	0.479167	0.625	0.261905	0.711765
0.705357	0.568376	0.868421	0.598214	0.5	0.444444	0.652778	0.582353	0.464706	0.527778
0.760417	0.722222	0.791667	0.576471	0.760417	0.729167	0.514286	0.513889	0.53125	0.694118
0.470085	0.652778	0.570175	0.625	0.5	0.616071	0.666667	0.752941	0.333333	0.55
0.72381	0.582353	0.482353	0.625	0.611111	0.819444	0.641176	0.580952	0.533333	0.585714
0.623529	0.5	0.572917	0.638889	0.486111	0.53125	0.791667	0.541667	0.480952	0.552381
0.682353	0.339286	0.541667	0.5	0.642857	0.739316	0.352941	0.685714	0.464706	0.511765
0.782353	0.619048	0.611111	0.435294	0.647619	0.708333	0.660714	0.819444	0.623529	0.541667
0.614286	0.594118	0.580357	0.611765	0.71875	0.58547	0.57619	0.458333	0.791667	0.489583
0.708333	0.5	0.611765	0.547619	0.5	0.541667	0.607143	0.638889	0.352941	0.517857
0.375	0.520833	0.53125	0.509524	0.423529	0.5	0.288235	0.395833	0.442857	0.184211
0.40625	0.479167	0.347222	0.5	0.5	0.4375	0.479167	0.419048	0.5	0.342857
0.385417	0.566667	0.464706	0.657143	0.5	0.5	0.590476	0.570175	0.690476	0.375
0.385417	0.322917	0.429825	0.5625	0.270833	0.470085	0.322917	0.5	0.529915	0.46875

## Sheet: A2.Categ.Delay50_66.avg
0.456402
0.452509
0.451053
0.560019
0.420707
0.430593
0.488699
0.483098
0.419471
0.462036
0.529718
0.517129
0.526381
0.495605
0.512083
0.515112
0.562843
0.513473
0.494379
0.485795
0.44435
0.495294
0.503584
0.439581
0.462726
0.535998
0.440085
0.439928
0.578521
0.464599
0.590998
0.58023
0.530972
0.629444
0.565286
0.552298
0.564161
0.568238
0.444881
0.552735
0.558893
0.382677
0.498783
0.570074
0.613479
0.544341
0.567152
0.556525
0.591243
0.65939
0.573705
0.618525
0.571936
0.54606
0.644911
0.602052
0.552621
0.417127
0.441121
0.530006
0.426316

## Sheet: A2.Categ.Delay50_66.se
0.0156873
0.0178061
0.0182247
0.0256229
0.0179969
0.0293115
0.0436308
0.0216327
0.0281532
0.0249302
0.0229506
0.0322772
0.0336806
0.0384094
0.0156236
0.0178265
0.0233243
0.0266614
0.0187453
0.012776
0.0273902
0.00470588
0.0381881
0.0408246
0.0168363
0.0347737
0.019956
0.0205191
0.0233483
0.0388167
0.0440618
0.027835
0.0347185
0.0398211
0.0326127
0.0463336
0.0309321
0.0304271
0.0442075
0.0411676
0.0369834
0.0306244
0.0330458
0.0341048
0.0253435
0.0287392
0.0414179
0.0459095
0.040028
0.0355049
0.0374119
0.0301221
0.0296648
0.0440685
0.0350395
0.030659
0.0307178
0.0354304
0.0192885
0.0332543
0.0308522

## Sheet: A2.Categ.Delay50_66.avg_fit
0.452559
0.453524
0.454493
0.455469
0.456456
0.457458
0.458478
0.45952
0.460588
0.461686
0.462816
0.463982
0.46518
0.466404
0.467647
0.468903
0.470165
0.471428
0.472684
0.473928
0.475153
0.476351
0.477502
0.478575
0.47954
0.480368
0.48103
0.481494
0.481733
0.481715
0.481411
0.480794
0.479875
0.478697
0.477306
0.475749
0.47407
0.472316
0.470532
0.468764
0.467057
0.465457
0.463991
0.462662
0.461473
0.460427
0.459524
0.458769
0.458163
0.457708
0.457406
0.45726
0.457264
0.457397
0.457634
0.457954
0.458332
0.458746
0.459172
0.459587
0.459967
0.46029
0.460538
0.460712
0.460815
0.460852
0.460827
0.460743
0.460605
0.460417
0.460181
0.459903
0.45959
0.459262
0.458947
0.458671
0.45846
0.458339
0.458335
0.458474
0.458783
0.459287
0.460009
0.460948
0.462092
0.463429
0.464947
0.466634
0.468478
0.470466
0.472587
0.474829
0.477179
0.479616
0.482117
0.484655
0.487206
0.489745
0.492247
0.494686
0.497037
0.499277
0.501379
0.503333
0.505141
0.506807
0.508333
0.509723
0.510979
0.512104
0.513102
0.513976
0.514728
0.515363
0.515885
0.516301
0.516617
0.516836
0.516966
0.517012
0.516979
0.516873
0.516699
0.516466
0.516188
0.515878
0.515553
0.515227
0.514915
0.51463
0.514389
0.514206
0.514096
0.51407
0.514128
0.514266
0.514483
0.514774
0.515137
0.51557
0.516068
0.516631
0.517253
0.517932
0.518662
0.519433
0.520239
0.521071
0.521922
0.522783
0.523646
0.524505
0.52535
0.526172
0.526959
0.52769
0.52835
0.528919
0.529379
0.529714
0.529904
0.529932
0.529781
0.529433
0.528888
0.528161
0.527264
0.526212
0.525019
0.523698
0.522263
0.520729
0.519108
0.517414
0.51566
0.513855
0.512008
0.510128
0.508225
0.506308
0.504386
0.502469
0.500566
0.498686
0.496837
0.495023
0.493251
0.491523
0.489845
0.488222
0.486657
0.485157
0.483724
0.482365
0.481085
0.47989
0.478789
0.477789
0.476899
0.476125
0.475477
0.47496
0.474584
0.474356
0.474278
0.474336
0.474507
0.47477
0.475106
0.475493
0.475909
0.476335
0.476749
0.477129
0.477458
0.477727
0.477932
0.478069
0.478136
0.478128
0.478042
0.477875
0.477621
0.477279
0.476845
0.476333
0.475764
0.475159
0.474541
0.473931
0.47335
0.472821
0.472364
0.472002
0.471755
0.471628
0.471614
0.471701
0.471881
0.472146
0.472485
0.472889
0.473349
0.473857
0.474401
0.47497
0.475542
0.476098
0.476617
0.47708
0.477466
0.477754
0.477925
0.477959
0.477835
0.477551
0.477139
0.476633
0.476069
0.475483
0.47491
0.474385
0.473943
0.473621
0.473453
0.473468
0.473673
0.474072
0.474668
0.475464
0.476464
0.477672
0.47909
0.480723
0.482573
0.484639
0.486891
0.489292
0.491803
0.494389
0.49701
0.499631
0.502212
0.504718
0.507111
0.509358
0.511472
0.513482
0.515419
0.517313
0.519195
0.521096
0.523045
0.525073
0.527211
0.529486
0.531892
0.534399
0.536976
0.539594
0.542222
0.54483
0.547388
0.549866
0.552233
0.554461
0.556536
0.558465
0.560252
0.561904
0.563426
0.564825
0.566105
0.567273
0.568335
0.569297
0.570167
0.570964
0.571702
0.5724
0.573072
0.573736
0.574409
0.575107
0.575846
0.576643
0.577503
0.578401
0.579312
0.580208
0.581062
0.581847
0.582536
0.583103
0.58352
0.583761
0.583807
0.583668
0.583361
0.582903
0.582311
0.581601
0.580791
0.579896
0.578934
0.577921
0.576873
0.575797
0.574698
0.573581
0.57245
0.57131
0.570166
0.569023
0.567885
0.566758
0.565644
0.56454
0.563437
0.562325
0.561197
0.560043
0.558855
0.557623
0.55634
0.554996
0.553582
0.552095
0.550537
0.548906
0.547204
0.545431
0.543588
0.541675
0.539692
0.537641
0.535522
0.533349
0.531153
0.528965
0.526815
0.524734
0.522754
0.520904
0.519217
0.517722
0.51645
0.515408
0.514562
0.513874
0.513306
0.512821
0.512379
0.511944
0.511477
0.510941
0.510298
0.509519
0.508603
0.507554
0.506373
0.505062
0.503626
0.502065
0.500383
0.498583
0.496666
0.494645
0.492573
0.490512
0.488523
0.486669
0.485011
0.483613
0.482535
0.48184
0.481591
0.481838
0.482575
0.483768
0.485384
0.487392
0.489758
0.492451
0.495437
0.498685
0.502161
0.505832
0.509665
0.513621
0.517664
0.521758
0.525865
0.529948
0.533972
0.537898
0.541691
0.545314
0.548744
0.551969
0.554979
0.557762
0.560307
0.562602
0.564637
0.5664
0.56788
0.569067
0.569966
0.570609
0.571026
0.571251
0.571313
0.571246
0.57108
0.570848
0.570581
0.57031
0.570059
0.569838
0.569652
0.569508
0.569414
0.569376
0.5694
0.569494
0.569664
0.569917
0.570259
0.570695
0.571228
0.571864
0.572606
0.573458
0.574424
0.575509
0.576717
0.578052
0.579514
0.581093
0.58277
0.58453
0.586356
0.588231
0.59014
0.592065
0.59399
0.595899
0.597775
0.599597
0.601344
0.602996
0.60453
0.605926
0.607162
0.608217
0.609069
0.609697
0.610083
0.610233
0.610173
0.60993
0.60953
0.608997
0.60836
0.607643
0.606873
0.606076
0.605276
0.604486
0.603701
0.602916
0.602127
0.60133
0.600519
0.599691
0.598841
0.597964
0.597057
0.596121
0.595173
0.594227
0.5933
0.592408
0.591565
0.590788
0.590092
0.589493
0.589006
0.588644
0.588406
0.588291
0.5883
0.588431
0.588683
0.589056
0.58955
0.590163
0.590895
0.591736
0.59265
0.593593
0.59452
0.59539
0.596158
0.59678
0.597214
0.597415
0.59734
0.596951
0.59624
0.595209
0.593859
0.592194
0.590214
0.587922
0.585319
0.582408
0.579191
0.575671
0.571866
0.5678
0.563497
0.558984
0.554283
0.54942
0.54442
0.539307
0.534105
0.528841
0.52355
0.518276
0.513064
0.507957
0.503001
0.49824
0.493718
0.489479
0.485568
0.482028
0.478874
0.476089
0.473654
0.471549
0.469755
0.468253
0.467024
0.466049
0.465308
0.464783
0.464445
0.464255
0.46417
0.464149
0.464149
0.464129
0.464046
0.463859
0.463526
0.463005
0.46227
0.461337
0.460227
0.458963
0.457566
0.45606
0.454465
0.452804
0.451098
0.449371

## Sheet: A2.Categ.Delay50_66.se_fit
0.0156873
0.0156873
0.0156873
0.0156873
0.0156873
0.0156873
0.0158991
0.016111
0.0163229
0.0165348
0.0167467
0.0169586
0.0171705
0.0173824
0.0175943
0.0178061
0.017848
0.0178899
0.0179317
0.0179736
0.0180154
0.0180573
0.0180991
0.018141
0.0181828
0.0182247
0.0189645
0.0197043
0.0204441
0.021184
0.0219238
0.0226636
0.0234034
0.0241432
0.0248831
0.0256229
0.0248603
0.0240977
0.0233351
0.0225725
0.0218099
0.0210473
0.0202847
0.0195221
0.0187595
0.0179969
0.0191284
0.0202598
0.0213913
0.0225227
0.0236542
0.0247856
0.0259171
0.0270486
0.02818
0.0293115
0.0307434
0.0321754
0.0336073
0.0350392
0.0364712
0.0379031
0.039335
0.040767
0.0421989
0.0436308
0.041431
0.0392312
0.0370314
0.0348316
0.0326318
0.0304319
0.0282321
0.0260323
0.0238325
0.0216327
0.0222847
0.0229368
0.0235888
0.0242409
0.0248929
0.025545
0.026197
0.0268491
0.0275011
0.0281532
0.0278309
0.0275086
0.0271863
0.026864
0.0265417
0.0262194
0.0258971
0.0255748
0.0252525
0.0249302
0.0247322
0.0245343
0.0243363
0.0241383
0.0239404
0.0237424
0.0235445
0.0233465
0.0231486
0.0229506
0.0238833
0.0248159
0.0257486
0.0266812
0.0276139
0.0285465
0.0294792
0.0304119
0.0313445
0.0322772
0.0324175
0.0325579
0.0326982
0.0328386
0.0329789
0.0331193
0.0332596
0.0334
0.0335403
0.0336806
0.0341535
0.0346264
0.0350993
0.0355721
0.036045
0.0365179
0.0369907
0.0374636
0.0379365
0.0384094
0.0361308
0.0338522
0.0315736
0.0292951
0.0270165
0.0247379
0.0224593
0.0201808
0.0179022
0.0156236
0.0158439
0.0160642
0.0162845
0.0165048
0.0167251
0.0169454
0.0171656
0.0173859
0.0176062
0.0178265
0.0183763
0.0189261
0.0194758
0.0200256
0.0205754
0.0211252
0.0216749
0.0222247
0.0227745
0.0233243
0.023658
0.0239917
0.0243254
0.0246591
0.0249928
0.0253265
0.0256602
0.0259939
0.0263276
0.0266614
0.0258698
0.0250781
0.0242865
0.0234949
0.0227033
0.0219117
0.0211201
0.0203285
0.0195369
0.0187453
0.0181484
0.0175514
0.0169545
0.0163576
0.0157606
0.0151637
0.0145668
0.0139698
0.0133729
0.012776
0.0142374
0.0156988
0.0171603
0.0186217
0.0200831
0.0215445
0.0230059
0.0244674
0.0259288
0.0273902
0.0251218
0.0228533
0.0205849
0.0183165
0.016048
0.0137796
0.0115112
0.00924275
0.00697431
0.00470588
0.0080541
0.0114023
0.0147505
0.0180988
0.021447
0.0247952
0.0281434
0.0314916
0.0348398
0.0381881
0.0384517
0.0387154
0.038979
0.0392427
0.0395063
0.03977
0.0400336
0.0402973
0.0405609
0.0408246
0.0384258
0.0360269
0.0336281
0.0312293
0.0288304
0.0264316
0.0240328
0.0216339
0.0192351
0.0168363
0.01863
0.0204238
0.0222175
0.0240112
0.025805
0.0275987
0.0293925
0.0311862
0.03298
0.0347737
0.0332919
0.0318102
0.0303284
0.0288466
0.0273649
0.0258831
0.0244013
0.0229196
0.0214378
0.019956
0.0200123
0.0200686
0.0201249
0.0201812
0.0202375
0.0202938
0.0203502
0.0204065
0.0204628
0.0205191
0.020802
0.0210849
0.0213678
0.0216508
0.0219337
0.0222166
0.0224995
0.0227825
0.0230654
0.0233483
0.0248951
0.026442
0.0279888
0.0295357
0.0310825
0.0326293
0.0341762
0.035723
0.0372698
0.0388167
0.0393412
0.0398657
0.0403902
0.0409147
0.0414393
0.0419638
0.0424883
0.0430128
0.0435373
0.0440618
0.0424391
0.0408165
0.0391938
0.0375711
0.0359484
0.0343257
0.0327031
0.0310804
0.0294577
0.027835
0.0285234
0.0292117
0.0299001
0.0305884
0.0312768
0.0319651
0.0326534
0.0333418
0.0340301
0.0347185
0.0352288
0.035739
0.0362493
0.0367595
0.0372698
0.03778
0.0382903
0.0388006
0.0393108
0.0398211
0.0391002
0.0383794
0.0376586
0.0369377
0.0362169
0.0354961
0.0347752
0.0340544
0.0333336
0.0326127
0.0339848
0.0353569
0.036729
0.0381011
0.0394732
0.0408453
0.0422174
0.0435895
0.0449615
0.0463336
0.0447935
0.0432533
0.0417132
0.040173
0.0386328
0.0370927
0.0355525
0.0340124
0.0324722
0.0309321
0.0308816
0.0308311
0.0307806
0.0307301
0.0306796
0.0306291
0.0305786
0.0305281
0.0304776
0.0304271
0.0318052
0.0331832
0.0345613
0.0359393
0.0373173
0.0386954
0.0400734
0.0414515
0.0428295
0.0442075
0.0439035
0.0435995
0.0432956
0.0429916
0.0426876
0.0423836
0.0420796
0.0417756
0.0414716
0.0411676
0.0407492
0.0403308
0.0399124
0.0394939
0.0390755
0.0386571
0.0382387
0.0378203
0.0374018
0.0369834
0.0363475
0.0357116
0.0350757
0.0344398
0.0338039
0.033168
0.0325321
0.0318962
0.0312603
0.0306244
0.0308665
0.0311086
0.0313508
0.0315929
0.0318351
0.0320772
0.0323193
0.0325615
0.0328036
0.0330458
0.0331517
0.0332576
0.0333635
0.0334694
0.0335753
0.0336812
0.0337871
0.033893
0.0339989
0.0341048
0.0332286
0.0323525
0.0314764
0.0306003
0.0297241
0.028848
0.0279719
0.0270958
0.0262196
0.0253435
0.0256831
0.0260226
0.0263622
0.0267018
0.0270413
0.0273809
0.0277205
0.02806
0.0283996
0.0287392
0.0300071
0.0312749
0.0325428
0.0338107
0.0350785
0.0363464
0.0376143
0.0388822
0.04015
0.0414179
0.0418671
0.0423162
0.0427654
0.0432146
0.0436637
0.0441129
0.044562
0.0450112
0.0454604
0.0459095
0.0453214
0.0447332
0.044145
0.0435569
0.0429687
0.0423806
0.0417924
0.0412043
0.0406161
0.040028
0.0395757
0.0391233
0.038671
0.0382187
0.0377664
0.0373141
0.0368618
0.0364095
0.0359572
0.0355049
0.0356956
0.0358863
0.036077
0.0362677
0.0364584
0.0366491
0.0368398
0.0370305
0.0372212
0.0374119
0.0366829
0.0359539
0.0352249
0.034496
0.033767
0.033038
0.032309
0.03158
0.0308511
0.0301221
0.0300763
0.0300306
0.0299849
0.0299391
0.0298934
0.0298477
0.029802
0.0297562
0.0297105
0.0296648
0.0311051
0.0325455
0.0339859
0.0354262
0.0368666
0.038307
0.0397474
0.0411877
0.0426281
0.0440685
0.0431656
0.0422627
0.0413598
0.0404569
0.039554
0.0386511
0.0377482
0.0368453
0.0359424
0.0350395
0.0346014
0.0341634
0.0337253
0.0332873
0.0328492
0.0324112
0.0319732
0.0315351
0.0310971
0.030659
0.0306649
0.0306708
0.0306767
0.0306825
0.0306884
0.0306943
0.0307002
0.0307061
0.0307119
0.0307178
0.0311891
0.0316603
0.0321316
0.0326029
0.0330741
0.0335454
0.0340167
0.0344879
0.0349592
0.0354304
0.0338163
0.0322021
0.0305879
0.0289737
0.0273595
0.0257453
0.0241311
0.0225169
0.0209027
0.0192885
0.0206851
0.0220817
0.0234783
0.0248748
0.0262714
0.027668
0.0290646
0.0304612
0.0318577
0.0332543
0.0330141
0.0327739
0.0325337
0.0322935
0.0320533
0.031813
0.0315728
0.0313326
0.0310924
0.0308522
0.0308522
0.0308522
0.0308522
0.0308522

[truncated: 16 more sheets: A2.Categ.Delay83_100.all, A2.Categ.Delay83_100.avg, A2.Categ.Delay83_100.se, A2.Categ.Delay83_100.avg_fit, A2.Categ.Delay83_100.se_fit, A2.Categ.Delay116_132.all, A2.Categ.Delay116_132.avg, A2.Categ.Delay116_132.se, A2.Categ.Delay116_132.avg_fit, A2.Categ.Delay116_132.se_fit, A2.Categ.Delay150_183.all, A2.Categ.Delay150_183.avg, A2.Categ.Delay150_183.se, A2.Categ.Delay150_183.avg_fit, A2.Categ.Delay150_183.se_fit, A2.Categ.Delay150_183.pval]
