# Supplementary material for: Single-neuron correlates of visual consciousness in human lateral occipital complex
Source: Nat Commun. 2025 Dec 15;16:11008. doi: 10.1038/s41467-025-67077-w (PMC12705761; doi:10.1038/s41467-025-67077-w)
Supplement: Supplementary file 4 — Source Data [file 41467_2025_67077_MOESM4_ESM.zip › SourceData/FigureS11B.xlsx]

## Sheet: A2.Categ.Delay16_66ms.humfac.co
-0.665686	-1.7585	-1.7585	-1.7585	6.62784	-1.7585	-1.7585	-1.7585	-1.7585	-1.7585	-1.7585	6.62784	-1.7585	-1.7585	-1.7585	-1.7585	-1.7585	-1.7585	-1.7585	-1.7585	-1.7585	-1.7585	-1.7585	-1.7585	6.62784	-1.7585	-1.7585	6.62784	6.62784	-1.7585	-1.7585	-1.7585	-1.7585	-1.7585	-1.7585	-1.7585	-1.7585	-1.7585	-1.7585	6.62784	-1.7585	-1.7585	-1.7585	-1.7585	-1.7585	6.62784	-1.7585	-1.7585	-1.7585	-1.7585
-0.650642	6.62784	-1.7585	-1.7585	-1.7585	-1.7585	-1.7585	6.62784	-1.7585	-1.7585	-1.7585	-1.7585	-1.7585	-1.7585	-1.7585	6.62784	-1.7585	-1.7585	-1.7585	-1.7585	-1.7585	-1.7585	-1.7585	6.62784	-1.7585	-1.7585	-1.7585	-1.7585	-1.7585	6.62784	-1.7585	-1.7585	-1.7585	-1.7585	-1.7585	-1.7585	-1.7585	-1.7585	-1.7585	-1.7585	-1.7585	15.0142	-1.7585	6.62784	-1.7585	-1.7585	6.62784	-1.7585	-1.7585	-1.7585
-0.635559	-0.752137	-0.752137	-0.752137	-0.752137	-0.752137	-0.752137	7.6342	-0.752137	-0.752137	-0.752137	-0.752137	-0.752137	-0.752137	-0.752137	-0.752137	-0.752137	-0.752137	-0.752137	-0.752137	-0.752137	-0.752137	-0.752137	-0.752137	-0.752137	-0.752137	-0.752137	-0.752137	-0.752137	-0.752137	-0.752137	-0.752137	-0.752137	7.6342	-0.752137	-0.752137	-0.752137	-0.752137	-0.752137	-0.752137	-0.752137	-0.752137	-0.752137	-0.752137	-0.752137	-0.752137	-0.752137	-0.752137	-0.752137	7.6342
-0.620399	-0.335871	-0.335871	-0.335871	-0.335871	-0.335871	-0.335871	-0.335871	-0.335871	-0.335871	-0.335871	-0.335871	-0.335871	-0.335871	-0.335871	-0.335871	-0.335871	-0.335871	-0.335871	-0.335871	-0.335871	-0.335871	-0.335871	-0.335871	-0.335871	-0.335871	-0.335871	-0.335871	-0.335871	-0.335871	-0.335871	-0.335871	-0.335871	-0.335871	-0.335871	-0.335871	-0.335871	-0.335871	-0.335871	-0.335871	-0.335871	-0.335871	-0.335871	-0.335871	-0.335871	-0.335871	-0.335871	9.6911	-0.335871	-0.335871
-0.605124	-0.335871	-0.335871	-0.335871	-0.335871	-0.335871	-0.335871	-0.335871	-0.335871	-0.335871	-0.335871	-0.335871	-0.335871	-0.335871	-0.335871	-0.335871	-0.335871	-0.335871	-0.335871	-0.335871	-0.335871	-0.335871	-0.335871	-0.335871	-0.335871	-0.335871	-0.335871	-0.335871	-0.335871	-0.335871	-0.335871	-0.335871	-0.335871	-0.335871	-0.335871	-0.335871	-0.335871	-0.335871	-0.335871	-0.335871	9.6911	-0.335871	9.6911	9.6911	-0.335871	19.7181	-0.335871	-0.335871	9.6911	-0.335871
-0.589694	-1.53911	-1.53911	-1.53911	-1.53911	-1.53911	-1.53911	-1.53911	-1.53911	-1.53911	-1.53911	-1.53911	-1.53911	-1.53911	-1.53911	8.48786	-1.53911	-1.53911	-1.53911	-1.53911	-1.53911	-1.53911	-1.53911	8.48786	-1.53911	-1.53911	-1.53911	8.48786	-1.53911	-1.53911	-1.53911	-1.53911	-1.53911	-1.53911	-1.53911	-1.53911	-1.53911	-1.53911	-1.53911	-1.53911	-1.53911	-1.53911	-1.53911	-1.53911	-1.53911	-1.53911	-1.53911	-1.53911	-1.53911	-1.53911
-0.574071	-0.240968	-0.240968	8.59024	-0.240968	-0.240968	-0.240968	-0.240968	-0.240968	-0.240968	-0.240968	-0.240968	-0.240968	-0.240968	-0.240968	-0.240968	-0.240968	-0.240968	-0.240968	-0.240968	-0.240968	-0.240968	-0.240968	-0.240968	-0.240968	-0.240968	-0.240968	-0.240968	-0.240968	-0.240968	-0.240968	-0.240968	-0.240968	-0.240968	-0.240968	-0.240968	-0.240968	-0.240968	8.59024	-0.240968	-0.240968	-0.240968	-0.240968	-0.240968	-0.240968	-0.240968	-0.240968	-0.240968	-0.240968	-0.240968
-0.558216	-0.240968	-0.240968	-0.240968	-0.240968	-0.240968	-0.240968	-0.240968	-0.240968	-0.240968	-0.240968	-0.240968	-0.240968	-0.240968	-0.240968	-0.240968	-0.240968	-0.240968	-0.240968	-0.240968	-0.240968	-0.240968	-0.240968	-0.240968	-0.240968	-0.240968	-0.240968	-0.240968	-0.240968	-0.240968	-0.240968	-0.240968	-0.240968	-0.240968	-0.240968	-0.240968	-0.240968	-0.240968	-0.240968	-0.240968	8.59024	-0.240968	-0.240968	-0.240968	-0.240968	-0.240968	-0.240968	-0.240968	-0.240968	-0.240968
-0.542092	-1.30071	-1.30071	-1.30071	-1.30071	-1.30071	-1.30071	-1.30071	-1.30071	-1.30071	-1.30071	7.53049	-1.30071	7.53049	-1.30071	-1.30071	-1.30071	-1.30071	-1.30071	-1.30071	-1.30071	-1.30071	-1.30071	-1.30071	-1.30071	7.53049	-1.30071	-1.30071	-1.30071	-1.30071	-1.30071	-1.30071	-1.30071	-1.30071	-1.30071	7.53049	-1.30071	-1.30071	-1.30071	-1.30071	-1.30071	-1.30071	-1.30071	-1.30071	-1.30071	-1.30071	-1.30071	-1.30071	-1.30071	-1.30071
-0.525658	-0.752137	-0.752137	-0.752137	-0.752137	-0.752137	-0.752137	-0.752137	-0.752137	-0.752137	-0.752137	-0.752137	-0.752137	-0.752137	-0.752137	-0.752137	7.6342	-0.752137	-0.752137	-0.752137	-0.752137	-0.752137	-0.752137	-0.752137	-0.752137	-0.752137	-0.752137	-0.752137	-0.752137	-0.752137	-0.752137	-0.752137	-0.752137	-0.752137	-0.752137	-0.752137	-0.752137	-0.752137	-0.752137	-0.752137	-0.752137	-0.752137	-0.752137	-0.752137	-0.752137	-0.752137	-0.752137	-0.752137	7.6342	-0.752137
-0.508877	-1.42304	-1.42304	6.96329	-1.42304	-1.42304	-1.42304	-1.42304	-1.42304	-1.42304	-1.42304	-1.42304	-1.42304	-1.42304	-1.42304	-1.42304	-1.42304	-1.42304	-1.42304	-1.42304	-1.42304	-1.42304	-1.42304	-1.42304	-1.42304	6.96329	-1.42304	6.96329	6.96329	-1.42304	6.96329	6.96329	-1.42304	-1.42304	-1.42304	-1.42304	-1.42304	-1.42304	-1.42304	-1.42304	-1.42304	-1.42304	-1.42304	6.96329	6.96329	-1.42304	-1.42304	-1.42304	-1.42304	-1.42304
-0.491723	-0.416684	-0.416684	-0.416684	-0.416684	-0.416684	-0.416684	-0.416684	-0.416684	-0.416684	-0.416684	-0.416684	-0.416684	-0.416684	-0.416684	-0.416684	-0.416684	-0.416684	-0.416684	-0.416684	-0.416684	-0.416684	-0.416684	-0.416684	-0.416684	-0.416684	-0.416684	-0.416684	-0.416684	-0.416684	-0.416684	-0.416684	7.96965	16.356	7.96965	-0.416684	-0.416684	-0.416684	-0.416684	7.96965	-0.416684	-0.416684	-0.416684	-0.416684	-0.416684	-0.416684	7.96965	-0.416684	-0.416684	-0.416684
-0.474244	-0.335871	-0.335871	-0.335871	-0.335871	-0.335871	-0.335871	-0.335871	-0.335871	-0.335871	-0.335871	-0.335871	-0.335871	-0.335871	-0.335871	-0.335871	-0.335871	-0.335871	-0.335871	-0.335871	-0.335871	-0.335871	-0.335871	-0.335871	-0.335871	-0.335871	-0.335871	-0.335871	-0.335871	-0.335871	-0.335871	-0.335871	-0.335871	-0.335871	-0.335871	-0.335871	-0.335871	-0.335871	-0.335871	-0.335871	-0.335871	-0.335871	-0.335871	-0.335871	-0.335871	-0.335871	-0.335871	-0.335871	-0.335871	-0.335871
-0.456515	-0.73695	-0.73695	-0.73695	-0.73695	-0.73695	-0.73695	-0.73695	-0.73695	-0.73695	-0.73695	-0.73695	-0.73695	-0.73695	-0.73695	-0.73695	-0.73695	-0.73695	-0.73695	-0.73695	-0.73695	-0.73695	-0.73695	-0.73695	-0.73695	9.29002	-0.73695	-0.73695	-0.73695	-0.73695	-0.73695	-0.73695	-0.73695	-0.73695	-0.73695	-0.73695	-0.73695	-0.73695	-0.73695	-0.73695	-0.73695	-0.73695	-0.73695	-0.73695	-0.73695	9.29002	-0.73695	-0.73695	-0.73695	-0.73695
-0.438613	-0.73695	-0.73695	-0.73695	-0.73695	-0.73695	-0.73695	-0.73695	-0.73695	-0.73695	-0.73695	-0.73695	-0.73695	-0.73695	-0.73695	-0.73695	-0.73695	-0.73695	-0.73695	-0.73695	-0.73695	9.29002	-0.73695	-0.73695	-0.73695	-0.73695	-0.73695	-0.73695	-0.73695	-0.73695	-0.73695	-0.73695	-0.73695	-0.73695	-0.73695	-0.73695	-0.73695	-0.73695	-0.73695	-0.73695	9.29002	-0.73695	-0.73695	-0.73695	-0.73695	-0.73695	-0.73695	-0.73695	-0.73695	-0.73695
-0.420613	-0.594217	-0.594217	-0.594217	-0.594217	-0.594217	-0.594217	-0.594217	-0.594217	-0.594217	-0.594217	-0.594217	-0.594217	-0.594217	-0.594217	-0.594217	8.23699	-0.594217	-0.594217	-0.594217	-0.594217	-0.594217	-0.594217	-0.594217	-0.594217	-0.594217	-0.594217	-0.594217	-0.594217	-0.594217	-0.594217	-0.594217	-0.594217	-0.594217	-0.594217	8.23699	-0.594217	-0.594217	-0.594217	-0.594217	-0.594217	-0.594217	-0.594217	-0.594217	-0.594217	-0.594217	-0.594217	-0.594217	-0.594217	8.23699
-0.402592	-0.947465	-0.947465	-0.947465	-0.947465	7.88374	-0.947465	-0.947465	-0.947465	-0.947465	-0.947465	-0.947465	7.88374	-0.947465	-0.947465	-0.947465	-0.947465	-0.947465	-0.947465	-0.947465	-0.947465	-0.947465	-0.947465	-0.947465	-0.947465	-0.947465	-0.947465	-0.947465	-0.947465	-0.947465	7.88374	-0.947465	-0.947465	-0.947465	-0.947465	-0.947465	-0.947465	-0.947465	-0.947465	-0.947465	-0.947465	-0.947465	-0.947465	7.88374	-0.947465	7.88374	-0.947465	-0.947465	-0.947465	-0.947465
-0.384623	-0.240968	8.59024	-0.240968	-0.240968	-0.240968	-0.240968	-0.240968	-0.240968	-0.240968	-0.240968	-0.240968	-0.240968	-0.240968	-0.240968	-0.240968	-0.240968	-0.240968	-0.240968	-0.240968	-0.240968	-0.240968	-0.240968	-0.240968	-0.240968	-0.240968	-0.240968	-0.240968	-0.240968	-0.240968	-0.240968	-0.240968	-0.240968	8.59024	-0.240968	-0.240968	-0.240968	-0.240968	-0.240968	-0.240968	-0.240968	-0.240968	-0.240968	-0.240968	-0.240968	-0.240968	-0.240968	-0.240968	-0.240968	-0.240968
-0.366785	-2.09395	-2.09395	-2.09395	-2.09395	6.29239	-2.09395	-2.09395	-2.09395	-2.09395	-2.09395	-2.09395	-2.09395	-2.09395	-2.09395	6.29239	-2.09395	-2.09395	-2.09395	-2.09395	-2.09395	6.29239	-2.09395	-2.09395	6.29239	6.29239	-2.09395	-2.09395	-2.09395	-2.09395	-2.09395	-2.09395	-2.09395	-2.09395	-2.09395	-2.09395	-2.09395	-2.09395	-2.09395	-2.09395	-2.09395	-2.09395	-2.09395	-2.09395	6.29239	6.29239	6.29239	6.29239	-2.09395	-2.09395
-0.349152	-1.08759	-1.08759	-1.08759	-1.08759	-1.08759	-1.08759	-1.08759	-1.08759	-1.08759	-1.08759	-1.08759	-1.08759	-1.08759	-1.08759	-1.08759	-1.08759	-1.08759	-1.08759	-1.08759	7.29875	7.29875	-1.08759	-1.08759	-1.08759	-1.08759	-1.08759	-1.08759	-1.08759	-1.08759	15.6851	-1.08759	-1.08759	-1.08759	-1.08759	-1.08759	-1.08759	-1.08759	-1.08759	-1.08759	-1.08759	7.29875	-1.08759	7.29875	-1.08759	-1.08759	-1.08759	-1.08759	-1.08759	-1.08759
-0.3318	-1.7585	-1.7585	-1.7585	-1.7585	-1.7585	-1.7585	-1.7585	-1.7585	6.62784	-1.7585	6.62784	-1.7585	-1.7585	-1.7585	-1.7585	-1.7585	6.62784	-1.7585	-1.7585	-1.7585	-1.7585	-1.7585	-1.7585	-1.7585	-1.7585	-1.7585	-1.7585	-1.7585	6.62784	-1.7585	-1.7585	-1.7585	-1.7585	-1.7585	-1.7585	-1.7585	-1.7585	-1.7585	-1.7585	6.62784	15.0142	6.62784	15.0142	15.0142	-1.7585	-1.7585	6.62784	-1.7585	6.62784
-0.314808	-1.42304	6.96329	-1.42304	-1.42304	6.96329	6.96329	-1.42304	-1.42304	-1.42304	-1.42304	-1.42304	-1.42304	-1.42304	-1.42304	-1.42304	-1.42304	-1.42304	-1.42304	-1.42304	6.96329	-1.42304	-1.42304	-1.42304	-1.42304	-1.42304	-1.42304	-1.42304	-1.42304	-1.42304	-1.42304	-1.42304	-1.42304	-1.42304	-1.42304	-1.42304	-1.42304	-1.42304	-1.42304	-1.42304	6.96329	-1.42304	-1.42304	-1.42304	6.96329	-1.42304	6.96329	-1.42304	-1.42304	-1.42304
-0.298286	-0.752137	-0.752137	7.6342	-0.752137	-0.752137	-0.752137	-0.752137	-0.752137	-0.752137	-0.752137	-0.752137	-0.752137	-0.752137	-0.752137	-0.752137	-0.752137	-0.752137	-0.752137	-0.752137	-0.752137	-0.752137	-0.752137	-0.752137	-0.752137	-0.752137	-0.752137	-0.752137	-0.752137	7.6342	-0.752137	-0.752137	-0.752137	-0.752137	-0.752137	-0.752137	-0.752137	-0.752137	7.6342	-0.752137	-0.752137	-0.752137	-0.752137	7.6342	7.6342	-0.752137	-0.752137	-0.752137	-0.752137	-0.752137
-0.282362	-1.7585	-1.7585	-1.7585	-1.7585	-1.7585	-1.7585	-1.7585	-1.7585	-1.7585	6.62784	15.0142	-1.7585	-1.7585	-1.7585	-1.7585	-1.7585	-1.7585	-1.7585	-1.7585	-1.7585	6.62784	-1.7585	-1.7585	-1.7585	-1.7585	-1.7585	-1.7585	-1.7585	-1.7585	-1.7585	-1.7585	-1.7585	-1.7585	-1.7585	-1.7585	-1.7585	-1.7585	-1.7585	-1.7585	-1.7585	-1.7585	-1.7585	6.62784	-1.7585	-1.7585	-1.7585	-1.7585	-1.7585	-1.7585
-0.267161	-0.335871	-0.335871	-0.335871	-0.335871	-0.335871	-0.335871	-0.335871	-0.335871	-0.335871	-0.335871	-0.335871	-0.335871	-0.335871	-0.335871	-0.335871	-0.335871	-0.335871	-0.335871	-0.335871	-0.335871	-0.335871	-0.335871	-0.335871	-0.335871	-0.335871	-0.335871	-0.335871	-0.335871	-0.335871	-0.335871	-0.335871	-0.335871	-0.335871	-0.335871	-0.335871	-0.335871	-0.335871	-0.335871	-0.335871	-0.335871	-0.335871	-0.335871	-0.335871	-0.335871	-0.335871	-0.335871	-0.335871	-0.335871	9.6911
-0.25281	-0.73695	-0.73695	-0.73695	-0.73695	-0.73695	9.29002	-0.73695	-0.73695	-0.73695	-0.73695	-0.73695	-0.73695	-0.73695	-0.73695	-0.73695	-0.73695	-0.73695	-0.73695	-0.73695	-0.73695	-0.73695	-0.73695	-0.73695	-0.73695	-0.73695	-0.73695	-0.73695	-0.73695	-0.73695	-0.73695	-0.73695	-0.73695	-0.73695	-0.73695	-0.73695	-0.73695	-0.73695	-0.73695	-0.73695	-0.73695	-0.73695	9.29002	-0.73695	-0.73695	-0.73695	-0.73695	-0.73695	9.29002	-0.73695
-0.239437	-1.53911	-1.53911	-1.53911	-1.53911	-1.53911	-1.53911	-1.53911	-1.53911	-1.53911	-1.53911	-1.53911	-1.53911	-1.53911	-1.53911	-1.53911	-1.53911	-1.53911	-1.53911	-1.53911	-1.53911	-1.53911	-1.53911	8.48786	-1.53911	-1.53911	-1.53911	8.48786	8.48786	-1.53911	18.5148	-1.53911	-1.53911	-1.53911	-1.53911	-1.53911	-1.53911	-1.53911	8.48786	-1.53911	-1.53911	8.48786	-1.53911	8.48786	-1.53911	8.48786	-1.53911	-1.53911	-1.53911	-1.53911
-0.227167	-0.335871	-0.335871	-0.335871	-0.335871	-0.335871	-0.335871	-0.335871	-0.335871	-0.335871	-0.335871	-0.335871	-0.335871	-0.335871	-0.335871	-0.335871	-0.335871	-0.335871	-0.335871	-0.335871	-0.335871	-0.335871	-0.335871	-0.335871	-0.335871	-0.335871	-0.335871	-0.335871	-0.335871	-0.335871	-0.335871	-0.335871	-0.335871	-0.335871	-0.335871	-0.335871	-0.335871	-0.335871	-0.335871	-0.335871	9.6911	9.6911	-0.335871	-0.335871	-0.335871	-0.335871	-0.335871	-0.335871	19.7181	-0.335871
-0.216127	-0.335871	-0.335871	-0.335871	-0.335871	-0.335871	-0.335871	-0.335871	-0.335871	-0.335871	-0.335871	-0.335871	-0.335871	-0.335871	-0.335871	-0.335871	-0.335871	-0.335871	-0.335871	-0.335871	-0.335871	-0.335871	-0.335871	-0.335871	-0.335871	-0.335871	-0.335871	-0.335871	-0.335871	-0.335871	-0.335871	-0.335871	-0.335871	-0.335871	-0.335871	-0.335871	-0.335871	-0.335871	-0.335871	-0.335871	9.6911	-0.335871	-0.335871	-0.335871	-0.335871	-0.335871	-0.335871	-0.335871	-0.335871	9.6911
-0.206444	-0.73695	-0.73695	-0.73695	-0.73695	-0.73695	-0.73695	-0.73695	-0.73695	-0.73695	9.29002	-0.73695	-0.73695	-0.73695	-0.73695	-0.73695	-0.73695	-0.73695	-0.73695	-0.73695	-0.73695	-0.73695	-0.73695	-0.73695	-0.73695	-0.73695	-0.73695	-0.73695	-0.73695	-0.73695	-0.73695	-0.73695	-0.73695	-0.73695	-0.73695	-0.73695	-0.73695	-0.73695	-0.73695	-0.73695	-0.73695	-0.73695	-0.73695	-0.73695	-0.73695	-0.73695	-0.73695	-0.73695	-0.73695	-0.73695
-0.198245	-0.947465	-0.947465	7.88374	-0.947465	-0.947465	-0.947465	-0.947465	-0.947465	-0.947465	-0.947465	-0.947465	-0.947465	-0.947465	-0.947465	-0.947465	-0.947465	-0.947465	-0.947465	7.88374	-0.947465	-0.947465	-0.947465	-0.947465	7.88374	-0.947465	-0.947465	-0.947465	-0.947465	-0.947465	-0.947465	-0.947465	-0.947465	-0.947465	-0.947465	-0.947465	7.88374	-0.947465	-0.947465	-0.947465	-0.947465	-0.947465	-0.947465	-0.947465	-0.947465	-0.947465	-0.947465	-0.947465	-0.947465	-0.947465
-0.191646	-0.240968	-0.240968	-0.240968	-0.240968	-0.240968	-0.240968	-0.240968	-0.240968	-0.240968	-0.240968	-0.240968	-0.240968	-0.240968	-0.240968	-0.240968	-0.240968	-0.240968	-0.240968	-0.240968	-0.240968	-0.240968	-0.240968	-0.240968	-0.240968	-0.240968	-0.240968	-0.240968	-0.240968	-0.240968	-0.240968	8.59024	-0.240968	-0.240968	-0.240968	-0.240968	-0.240968	-0.240968	-0.240968	-0.240968	8.59024	8.59024	-0.240968	-0.240968	8.59024	8.59024	-0.240968	-0.240968	-0.240968	-0.240968
-0.186609	-0.947465	-0.947465	-0.947465	-0.947465	-0.947465	-0.947465	7.88374	7.88374	-0.947465	-0.947465	-0.947465	-0.947465	-0.947465	-0.947465	-0.947465	-0.947465	-0.947465	-0.947465	-0.947465	-0.947465	-0.947465	-0.947465	-0.947465	-0.947465	-0.947465	-0.947465	-0.947465	-0.947465	-0.947465	-0.947465	-0.947465	-0.947465	-0.947465	-0.947465	-0.947465	-0.947465	-0.947465	-0.947465	7.88374	-0.947465	7.88374	7.88374	-0.947465	7.88374	7.88374	16.7149	7.88374	-0.947465	-0.947465
-0.182982	-0.594217	-0.594217	-0.594217	8.23699	-0.594217	-0.594217	-0.594217	-0.594217	-0.594217	-0.594217	-0.594217	-0.594217	-0.594217	-0.594217	-0.594217	-0.594217	-0.594217	-0.594217	-0.594217	-0.594217	-0.594217	-0.594217	8.23699	-0.594217	-0.594217	-0.594217	-0.594217	-0.594217	-0.594217	-0.594217	-0.594217	8.23699	-0.594217	-0.594217	-0.594217	-0.594217	-0.594217	-0.594217	-0.594217	-0.594217	-0.594217	8.23699	-0.594217	-0.594217	-0.594217	-0.594217	-0.594217	-0.594217	-0.594217
-0.180609	-0.594217	-0.594217	-0.594217	-0.594217	-0.594217	-0.594217	-0.594217	-0.594217	-0.594217	-0.594217	-0.594217	-0.594217	-0.594217	-0.594217	-0.594217	-0.594217	-0.594217	-0.594217	-0.594217	-0.594217	-0.594217	-0.594217	-0.594217	-0.594217	8.23699	-0.594217	-0.594217	-0.594217	-0.594217	-0.594217	-0.594217	-0.594217	-0.594217	-0.594217	8.23699	-0.594217	-0.594217	8.23699	8.23699	-0.594217	-0.594217	-0.594217	8.23699	-0.594217	-0.594217	-0.594217	8.23699	-0.594217	-0.594217
-0.179334	-0.240968	-0.240968	-0.240968	-0.240968	-0.240968	-0.240968	-0.240968	-0.240968	-0.240968	-0.240968	-0.240968	-0.240968	-0.240968	-0.240968	-0.240968	-0.240968	-0.240968	-0.240968	-0.240968	-0.240968	-0.240968	-0.240968	-0.240968	-0.240968	-0.240968	-0.240968	-0.240968	-0.240968	-0.240968	-0.240968	-0.240968	-0.240968	-0.240968	-0.240968	-0.240968	-0.240968	-0.240968	-0.240968	-0.240968	-0.240968	-0.240968	-0.240968	-0.240968	-0.240968	-0.240968	17.4214	-0.240968	-0.240968	-0.240968
-0.179002
-0.179456
-0.180543
-0.182105
-0.183988
-0.186038
-0.188192
-0.190477
-0.192925
-0.195568
-0.198439
-0.201569
-0.204991
-0.208737
-0.212839
-0.217329
-0.222213
-0.22746
-0.233038
-0.238912
-0.245049
-0.251415
-0.257976
-0.264699
-0.271551
-0.278496
-0.285522
-0.292658
-0.299936
-0.307391
-0.315056
-0.322964
-0.331151
-0.339649
-0.348492
-0.357713
-0.367304
-0.377122
-0.387
-0.396768
-0.40626
-0.415308
-0.423743
-0.431398
-0.438104
-0.443695
-0.448025
-0.45106
-0.452793
-0.45322
-0.452335
-0.450135
-0.446613
-0.441764
-0.435585
-0.428068
-0.419228
-0.4092
-0.398169
-0.386323
-0.373846
-0.360927
-0.34775
-0.334502
-0.32137
-0.30854
-0.2962
-0.284564
-0.273856
-0.264306
-0.256139
-0.249583
-0.244865
-0.242211
-0.24185
-0.244006
-0.248892
-0.256437
-0.266331
-0.27826
-0.291907
-0.306956
-0.323091
-0.339997
-0.357358
-0.374858
-0.392183
-0.409118
-0.425559
-0.44141
-0.456576
-0.47096
-0.484467
-0.496999
-0.508461
-0.518758
-0.527792
-0.535499
-0.541862
-0.54687
-0.550511
-0.552774
-0.553647
-0.55312
-0.55118
-0.547816
-0.543018
-0.536853
-0.529586
-0.521508
-0.512908
-0.50408
-0.495313
-0.486899
-0.479129
-0.472294
-0.466685
-0.46253
-0.45983
-0.458535
-0.458599
-0.459973
-0.462608
-0.466457
-0.471471
-0.477602
-0.484802
-0.493009
-0.502097
-0.511915
-0.522314
-0.533145
-0.544258
-0.555504
-0.566734
-0.577797
-0.588545
-0.598831
-0.608528
-0.617522
-0.625695
-0.632932
-0.639116
-0.644133
-0.647865
-0.650197
-0.651012
-0.650205
-0.64778
-0.643821
-0.638412
-0.631635
-0.623575
-0.614315
-0.603939
-0.59253
-0.580173
-0.566951
-0.552968
-0.538345
-0.523203
-0.507663
-0.491847
-0.475877
-0.459873
-0.443957
-0.428251
-0.412876
-0.397942
-0.383547
-0.369787
-0.356757
-0.344556
-0.333277
-0.323018
-0.313875
-0.305944
-0.29932
-0.293967
-0.289607
-0.285929
-0.282629
-0.279396
-0.275925
-0.271907
-0.267035
-0.261001
-0.253498
-0.244357
-0.233789
-0.222065
-0.209461
-0.196248
-0.182701
-0.169093
-0.155696
-0.142785
-0.130632
-0.119462
-0.109302
-0.100129
-0.09192
-0.0846537
-0.0783073
-0.0728585
-0.0682847
-0.0645637
-0.0616731
-0.0595994
-0.0583832
-0.0580846
-0.058764
-0.0604817
-0.0632978
-0.0672726
-0.0724665
-0.0789396
-0.0867523
-0.0959346
-0.106245
-0.117296
-0.128702
-0.140074
-0.151025
-0.161167
-0.170114
-0.177476
-0.182867
-0.185924
-0.186636
-0.185257
-0.182048
-0.17727
-0.171185
-0.164052
-0.156133
-0.147689
-0.13898
-0.130263
-0.121659
-0.113148
-0.104705
-0.0963014
-0.0879118
-0.0795094
-0.0710677
-0.06256
-0.0539599
-0.0452412
-0.0364019
-0.0274757
-0.0184994
-0.00950967
-0.000543298
0.00836302
0.0171725
0.0258486
0.0343544
0.0426529
0.0506503
0.0581326
0.06487
0.070633
0.075192
0.0783174
0.0797795
0.0793488
0.0767957
0.0718906
0.0645212
0.0549368
0.0434563
0.0303987
0.016083
0.000828126
-0.015047
-0.0312235
-0.0473824
-0.0632046
-0.0784157
-0.0929434
-0.106773
-0.11989
-0.13228
-0.143927
-0.154819
-0.164938
-0.174272
-0.182806
-0.190542
-0.197604
-0.204166
-0.210402
-0.216486
-0.222591
-0.228892
-0.235562
-0.242776
-0.250708
-0.259512
-0.269153
-0.279481
-0.290343
-0.301587
-0.313061
-0.324613
-0.336091
-0.347343
-0.358217
-0.368568
-0.378382
-0.387758
-0.396795
-0.405594
-0.414257
-0.422883
-0.431574
-0.440429
-0.44955
-0.459034
-0.468835
-0.478745
-0.488546
-0.498018
-0.506942
-0.515099
-0.52227
-0.528237
-0.53278
-0.535681
-0.536747
-0.535831
-0.532789
-0.527478
-0.519753
-0.50947
-0.496487
-0.480659
-0.461843
-0.439895
-0.414778
-0.38671
-0.355945
-0.32274
-0.287347
-0.250024
-0.211025
-0.170605
-0.129018
-0.086521
-0.0433255
0.000503649
0.0449346
0.0899353
0.135474
0.181519
0.228037
0.274998
0.322369
0.370119
0.418181
0.466315
0.514223
0.561607
0.608171
0.653615
0.697643
0.739957
0.780259
0.818252
0.853667
0.886468
0.916729
0.944522
0.969922
0.993002
1.01384
1.0325
1.04906
1.06359
1.07619
1.08709
1.09664
1.10518
1.11307
1.12066
1.12829
1.13631
1.14506
1.15491
1.16618
1.17885
1.19257
1.20698
1.22172
1.23643
1.25075
1.26431
1.27676
1.28773
1.29687
1.30403
1.30932
1.31291
1.31493
1.31552
1.31484
1.31303
1.31022
1.30657
1.30223
1.29724
1.29151
1.28492
1.27736
1.2687
1.25882
1.24761
1.23495
1.22073
1.20481
1.18714
1.16783
1.14698
1.12473
1.10119
1.07649
1.05075
1.02409
0.996636
0.968512
0.939852
0.910849
0.881706
0.85263
0.823826
0.795498
0.767853
0.741096
0.715431
0.691065
0.668169
0.646721
0.626628
0.607794
0.590125
0.573528
0.557907
0.543169
0.529219
0.515963
0.503305
0.491135
0.479336
0.467791
0.456382
0.444991
0.433501
0.421795
0.409755
0.397264
0.384205
0.37047
0.355959
0.340571
0.324206
0.306763
0.288141
0.268239
0.246958
0.224197
0.199862
0.174031
0.146966
0.118937
0.0902147
0.0610689
0.0317697
0.00258746
-0.0262078
-0.0543459
-0.0815581
-0.10766
-0.132591
-0.156302
-0.178743
-0.199864
-0.219617
-0.23795
-0.254815
-0.270162
-0.283942
-0.296122
-0.306713
-0.315728
-0.32318
-0.329083
-0.333452
-0.3363
-0.33764
-0.337487
-0.335854
-0.332765
-0.328269
-0.322424
-0.315285
-0.306909
-0.297352
-0.286671
-0.274922
-0.26216
-0.248443
-0.233839
-0.218471
-0.20248
-0.186005
-0.169187
-0.152165
-0.135078
-0.118067
-0.101272
-0.0848325
-0.0688926
-0.0536299
-0.039235
-0.0258986
-0.0138114
-0.0031642
0.00585232
0.0130474
0.0182304
0.0212105
0.0218204
0.0201382
0.0163882
0.0107969
0.00359081
-0.00500378
-0.0147604
-0.0254527
-0.0368542
-0.0487384
-0.0608889
-0.0732578
-0.0859401
-0.099035
-0.112642
-0.12686
-0.141788
-0.157526
-0.174173
-0.191829
-0.210587
-0.230398
-0.251037
-0.272272
-0.293869
-0.315594
-0.337215
-0.358497
-0.379208
-0.399113
-0.417981
-0.435647
-0.452059
-0.467178
-0.480963
-0.493374
-0.504371
-0.513913
-0.521961
-0.528473
-0.533411
-0.536757
-0.538553
-0.538847
-0.537688
-0.535126
-0.53121
-0.525989
-0.519512
-0.511828
-0.502987
-0.493014
-0.481859
-0.469451
-0.455721
-0.440601
-0.42402
-0.405909
-0.386199
-0.364822
-0.341706
-0.316847
-0.290567
-0.263297
-0.235466
-0.207503
-0.17984
-0.152904
-0.127127
-0.102938
-0.0807665
-0.0610207
-0.0439364
-0.0296684
-0.0183712
-0.0101992
-0.0053069
-0.00384865
-0.00597891
-0.0118521
-0.0216227
-0.0354149
-0.0529815
-0.0738265
-0.0974494
-0.123349
-0.151026
-0.179978
-0.209706
-0.239709
-0.269485
-0.298548
-0.326682
-0.353931
-0.380345
-0.405978
-0.430883
-0.455111
-0.478715
-0.501748
-0.524262
-0.546308
-0.567874
-0.588869
-0.609192
-0.628745
-0.647429
-0.665144
-0.681792
-0.697273
-0.711489
-0.724341
-0.735773
-0.745809
-0.754482
-0.761826
-0.767873
-0.772657
-0.776211
-0.778568
-0.779761
-0.779823
-0.778805
-0.776809
-0.773943
-0.770315
-0.766034
-0.76121
-0.75595
-0.750365
-0.744561
-0.738649
[truncated: 20 more columns]

## Sheet: A2.Categ.Delay16_66ms.humfac.wr
-0.39099	-1.42304	-1.42304	-1.42304	-1.42304	-1.42304	-1.42304	-1.42304	-1.42304	-1.42304	-1.42304	6.96329	-1.42304	6.96329	-1.42304	-1.42304	-1.42304	-1.42304	-1.42304	-1.42304	-1.42304	-1.42304	-1.42304	-1.42304	6.96329	-1.42304	-1.42304	-1.42304	-1.42304	-1.42304	-1.42304	-1.42304	-1.42304	6.96329	-1.42304	6.96329	-1.42304	-1.42304	-1.42304	-1.42304	-1.42304	6.96329	-1.42304	-1.42304	6.96329	6.96329	-1.42304	-1.42304	6.96329	-1.42304
-0.38431	-1.7585	6.62784	6.62784	-1.7585	-1.7585	-1.7585	-1.7585	-1.7585	-1.7585	-1.7585	-1.7585	-1.7585	-1.7585	-1.7585	-1.7585	-1.7585	-1.7585	-1.7585	-1.7585	-1.7585	-1.7585	-1.7585	6.62784	15.0142	-1.7585	-1.7585	6.62784	-1.7585	-1.7585	-1.7585	-1.7585	-1.7585	-1.7585	-1.7585	-1.7585	6.62784	-1.7585	-1.7585	-1.7585	-1.7585	-1.7585	-1.7585	-1.7585	6.62784	-1.7585	-1.7585	-1.7585	-1.7585	-1.7585
-0.377633	-1.08759	-1.08759	-1.08759	-1.08759	-1.08759	-1.08759	-1.08759	-1.08759	-1.08759	7.29875	-1.08759	-1.08759	-1.08759	-1.08759	-1.08759	-1.08759	-1.08759	-1.08759	-1.08759	-1.08759	-1.08759	-1.08759	-1.08759	-1.08759	-1.08759	-1.08759	7.29875	-1.08759	-1.08759	-1.08759	7.29875	-1.08759	-1.08759	-1.08759	-1.08759	-1.08759	-1.08759	-1.08759	15.6851	-1.08759	-1.08759	-1.08759	7.29875	-1.08759	-1.08759	-1.08759	-1.08759	-1.08759	-1.08759
-0.370963	-1.08759	-1.08759	-1.08759	-1.08759	-1.08759	-1.08759	-1.08759	-1.08759	-1.08759	-1.08759	-1.08759	-1.08759	-1.08759	-1.08759	-1.08759	-1.08759	-1.08759	-1.08759	-1.08759	-1.08759	-1.08759	7.29875	-1.08759	-1.08759	-1.08759	-1.08759	-1.08759	7.29875	-1.08759	-1.08759	-1.08759	-1.08759	-1.08759	-1.08759	-1.08759	-1.08759	7.29875	-1.08759	-1.08759	-1.08759	-1.08759	-1.08759	-1.08759	7.29875	-1.08759	-1.08759	-1.08759	-1.08759	-1.08759
-0.364303	-1.42304	-1.42304	-1.42304	-1.42304	-1.42304	-1.42304	6.96329	-1.42304	-1.42304	-1.42304	-1.42304	-1.42304	-1.42304	-1.42304	-1.42304	-1.42304	-1.42304	-1.42304	-1.42304	-1.42304	-1.42304	-1.42304	-1.42304	6.96329	-1.42304	-1.42304	6.96329	-1.42304	-1.42304	-1.42304	-1.42304	-1.42304	-1.42304	-1.42304	-1.42304	-1.42304	-1.42304	-1.42304	6.96329	-1.42304	-1.42304	6.96329	-1.42304	6.96329	6.96329	-1.42304	-1.42304	15.3496	-1.42304
-0.357657	-1.42304	-1.42304	-1.42304	-1.42304	6.96329	-1.42304	-1.42304	-1.42304	-1.42304	-1.42304	-1.42304	-1.42304	-1.42304	-1.42304	-1.42304	-1.42304	-1.42304	6.96329	-1.42304	-1.42304	-1.42304	-1.42304	-1.42304	-1.42304	-1.42304	6.96329	-1.42304	-1.42304	-1.42304	-1.42304	-1.42304	-1.42304	-1.42304	-1.42304	-1.42304	-1.42304	6.96329	-1.42304	-1.42304	-1.42304	15.3496	15.3496	-1.42304	-1.42304	-1.42304	-1.42304	6.96329	-1.42304	-1.42304
-0.351028	-1.42304	-1.42304	-1.42304	-1.42304	-1.42304	-1.42304	-1.42304	-1.42304	-1.42304	-1.42304	-1.42304	6.96329	-1.42304	-1.42304	6.96329	-1.42304	-1.42304	-1.42304	-1.42304	-1.42304	-1.42304	-1.42304	-1.42304	-1.42304	-1.42304	6.96329	-1.42304	-1.42304	-1.42304	15.3496	-1.42304	-1.42304	-1.42304	-1.42304	-1.42304	-1.42304	-1.42304	-1.42304	-1.42304	-1.42304	-1.42304	-1.42304	6.96329	-1.42304	-1.42304	-1.42304	-1.42304	-1.42304	-1.42304
-0.344419	-0.416684	-0.416684	-0.416684	-0.416684	-0.416684	-0.416684	-0.416684	-0.416684	-0.416684	-0.416684	-0.416684	-0.416684	-0.416684	-0.416684	-0.416684	-0.416684	-0.416684	-0.416684	-0.416684	-0.416684	-0.416684	-0.416684	-0.416684	-0.416684	-0.416684	-0.416684	-0.416684	-0.416684	-0.416684	-0.416684	-0.416684	-0.416684	-0.416684	-0.416684	-0.416684	-0.416684	7.96965	-0.416684	-0.416684	-0.416684	-0.416684	-0.416684	-0.416684	-0.416684	7.96965	-0.416684	-0.416684	-0.416684	-0.416684
-0.337833	-0.752137	7.6342	-0.752137	-0.752137	-0.752137	-0.752137	-0.752137	-0.752137	-0.752137	-0.752137	-0.752137	-0.752137	-0.752137	-0.752137	-0.752137	-0.752137	-0.752137	-0.752137	-0.752137	-0.752137	-0.752137	-0.752137	-0.752137	-0.752137	-0.752137	-0.752137	7.6342	-0.752137	-0.752137	-0.752137	-0.752137	-0.752137	-0.752137	-0.752137	-0.752137	7.6342	-0.752137	-0.752137	-0.752137	-0.752137	-0.752137	-0.752137	-0.752137	7.6342	7.6342	-0.752137	-0.752137	-0.752137	-0.752137
-0.331275	-1.08759	-1.08759	-1.08759	-1.08759	-1.08759	-1.08759	-1.08759	-1.08759	-1.08759	-1.08759	-1.08759	-1.08759	-1.08759	-1.08759	7.29875	-1.08759	7.29875	-1.08759	-1.08759	-1.08759	-1.08759	-1.08759	-1.08759	-1.08759	-1.08759	-1.08759	-1.08759	-1.08759	-1.08759	-1.08759	-1.08759	-1.08759	-1.08759	-1.08759	-1.08759	-1.08759	-1.08759	-1.08759	7.29875	-1.08759	-1.08759	-1.08759	-1.08759	7.29875	7.29875	-1.08759	-1.08759	-1.08759	7.29875
-0.324746	6.62784	6.62784	-1.7585	-1.7585	-1.7585	-1.7585	-1.7585	-1.7585	-1.7585	6.62784	-1.7585	-1.7585	-1.7585	-1.7585	-1.7585	-1.7585	-1.7585	-1.7585	6.62784	-1.7585	-1.7585	6.62784	-1.7585	-1.7585	-1.7585	6.62784	-1.7585	-1.7585	-1.7585	-1.7585	-1.7585	-1.7585	-1.7585	-1.7585	-1.7585	-1.7585	-1.7585	-1.7585	-1.7585	-1.7585	-1.7585	-1.7585	-1.7585	-1.7585	6.62784	-1.7585	6.62784	-1.7585	-1.7585
-0.318253	-1.08759	-1.08759	-1.08759	7.29875	7.29875	-1.08759	-1.08759	-1.08759	-1.08759	-1.08759	-1.08759	-1.08759	-1.08759	-1.08759	-1.08759	-1.08759	-1.08759	-1.08759	-1.08759	-1.08759	-1.08759	-1.08759	-1.08759	7.29875	-1.08759	-1.08759	-1.08759	-1.08759	-1.08759	7.29875	-1.08759	-1.08759	-1.08759	7.29875	-1.08759	-1.08759	-1.08759	-1.08759	-1.08759	-1.08759	-1.08759	-1.08759	-1.08759	-1.08759	-1.08759	15.6851	-1.08759	-1.08759	-1.08759
-0.311804	-0.752137	-0.752137	-0.752137	-0.752137	-0.752137	-0.752137	-0.752137	-0.752137	7.6342	-0.752137	-0.752137	-0.752137	-0.752137	-0.752137	-0.752137	-0.752137	-0.752137	-0.752137	-0.752137	-0.752137	-0.752137	-0.752137	-0.752137	-0.752137	-0.752137	-0.752137	-0.752137	-0.752137	-0.752137	-0.752137	-0.752137	-0.752137	-0.752137	-0.752137	-0.752137	7.6342	7.6342	-0.752137	-0.752137	-0.752137	-0.752137	-0.752137	-0.752137	-0.752137	7.6342	-0.752137	7.6342	-0.752137	-0.752137
-0.30541	-1.42304	-1.42304	-1.42304	-1.42304	6.96329	-1.42304	6.96329	-1.42304	-1.42304	6.96329	-1.42304	-1.42304	-1.42304	-1.42304	-1.42304	-1.42304	-1.42304	-1.42304	-1.42304	-1.42304	-1.42304	-1.42304	-1.42304	-1.42304	-1.42304	-1.42304	-1.42304	-1.42304	-1.42304	-1.42304	-1.42304	-1.42304	-1.42304	-1.42304	-1.42304	-1.42304	-1.42304	-1.42304	-1.42304	-1.42304	6.96329	-1.42304	-1.42304	6.96329	-1.42304	6.96329	-1.42304	-1.42304	-1.42304
-0.299084	-1.42304	-1.42304	-1.42304	-1.42304	-1.42304	6.96329	6.96329	-1.42304	-1.42304	-1.42304	-1.42304	-1.42304	-1.42304	-1.42304	-1.42304	-1.42304	6.96329	-1.42304	-1.42304	-1.42304	-1.42304	-1.42304	-1.42304	-1.42304	-1.42304	-1.42304	-1.42304	-1.42304	-1.42304	-1.42304	-1.42304	-1.42304	-1.42304	-1.42304	-1.42304	-1.42304	-1.42304	15.3496	-1.42304	-1.42304	-1.42304	-1.42304	-1.42304	-1.42304	-1.42304	-1.42304	-1.42304	-1.42304	-1.42304
-0.292836	-0.335871	-0.335871	-0.335871	-0.335871	-0.335871	-0.335871	-0.335871	-0.335871	-0.335871	-0.335871	-0.335871	-0.335871	-0.335871	-0.335871	-0.335871	-0.335871	-0.335871	-0.335871	-0.335871	-0.335871	-0.335871	-0.335871	-0.335871	-0.335871	-0.335871	-0.335871	-0.335871	-0.335871	-0.335871	-0.335871	-0.335871	-0.335871	-0.335871	-0.335871	-0.335871	-0.335871	-0.335871	-0.335871	-0.335871	-0.335871	-0.335871	-0.335871	-0.335871	-0.335871	-0.335871	9.6911	-0.335871	-0.335871	-0.335871
-0.286679	-0.73695	-0.73695	-0.73695	-0.73695	-0.73695	-0.73695	-0.73695	-0.73695	-0.73695	-0.73695	-0.73695	-0.73695	-0.73695	-0.73695	-0.73695	-0.73695	-0.73695	-0.73695	-0.73695	-0.73695	-0.73695	-0.73695	-0.73695	9.29002	-0.73695	-0.73695	-0.73695	-0.73695	-0.73695	-0.73695	-0.73695	-0.73695	-0.73695	-0.73695	-0.73695	-0.73695	-0.73695	-0.73695	-0.73695	-0.73695	-0.73695	-0.73695	-0.73695	-0.73695	-0.73695	-0.73695	-0.73695	-0.73695	-0.73695
-0.280624	-0.73695	-0.73695	-0.73695	-0.73695	-0.73695	9.29002	-0.73695	-0.73695	-0.73695	-0.73695	-0.73695	-0.73695	-0.73695	-0.73695	-0.73695	-0.73695	-0.73695	-0.73695	-0.73695	-0.73695	-0.73695	-0.73695	-0.73695	-0.73695	-0.73695	-0.73695	-0.73695	-0.73695	-0.73695	-0.73695	-0.73695	-0.73695	-0.73695	-0.73695	-0.73695	-0.73695	-0.73695	-0.73695	-0.73695	-0.73695	-0.73695	-0.73695	-0.73695	-0.73695	-0.73695	-0.73695	-0.73695	-0.73695	-0.73695
-0.274682	-0.335871	-0.335871	-0.335871	-0.335871	-0.335871	-0.335871	-0.335871	-0.335871	-0.335871	-0.335871	-0.335871	-0.335871	-0.335871	-0.335871	-0.335871	-0.335871	-0.335871	-0.335871	-0.335871	-0.335871	-0.335871	-0.335871	-0.335871	-0.335871	-0.335871	-0.335871	-0.335871	-0.335871	-0.335871	-0.335871	-0.335871	-0.335871	-0.335871	-0.335871	-0.335871	-0.335871	-0.335871	-0.335871	-0.335871	-0.335871	-0.335871	-0.335871	-0.335871	-0.335871	9.6911	-0.335871	-0.335871	-0.335871	-0.335871
-0.268865	-0.73695	-0.73695	-0.73695	-0.73695	-0.73695	-0.73695	-0.73695	-0.73695	-0.73695	-0.73695	-0.73695	-0.73695	-0.73695	-0.73695	-0.73695	-0.73695	-0.73695	-0.73695	-0.73695	-0.73695	-0.73695	-0.73695	9.29002	-0.73695	-0.73695	-0.73695	-0.73695	-0.73695	-0.73695	-0.73695	-0.73695	-0.73695	-0.73695	-0.73695	-0.73695	-0.73695	-0.73695	-0.73695	-0.73695	-0.73695	-0.73695	-0.73695	-0.73695	-0.73695	-0.73695	-0.73695	-0.73695	-0.73695	-0.73695
-0.263184	-0.73695	-0.73695	-0.73695	-0.73695	9.29002	-0.73695	-0.73695	-0.73695	-0.73695	-0.73695	-0.73695	-0.73695	-0.73695	-0.73695	-0.73695	-0.73695	-0.73695	-0.73695	-0.73695	-0.73695	-0.73695	-0.73695	-0.73695	-0.73695	-0.73695	-0.73695	-0.73695	-0.73695	-0.73695	-0.73695	-0.73695	-0.73695	-0.73695	-0.73695	-0.73695	-0.73695	-0.73695	-0.73695	-0.73695	-0.73695	-0.73695	-0.73695	-0.73695	-0.73695	-0.73695	-0.73695	-0.73695	-0.73695	-0.73695
-0.257652	-0.73695	-0.73695	-0.73695	-0.73695	-0.73695	-0.73695	-0.73695	-0.73695	-0.73695	-0.73695	-0.73695	-0.73695	-0.73695	-0.73695	-0.73695	-0.73695	-0.73695	-0.73695	-0.73695	-0.73695	-0.73695	-0.73695	-0.73695	-0.73695	-0.73695	-0.73695	-0.73695	9.29002	-0.73695	-0.73695	-0.73695	-0.73695	-0.73695	-0.73695	-0.73695	-0.73695	-0.73695	-0.73695	-0.73695	-0.73695	-0.73695	-0.73695	-0.73695	-0.73695	-0.73695	-0.73695	-0.73695	-0.73695	-0.73695
-0.252289	-0.73695	-0.73695	-0.73695	-0.73695	-0.73695	-0.73695	-0.73695	-0.73695	-0.73695	-0.73695	-0.73695	-0.73695	-0.73695	-0.73695	-0.73695	-0.73695	-0.73695	-0.73695	-0.73695	-0.73695	-0.73695	-0.73695	-0.73695	-0.73695	-0.73695	-0.73695	-0.73695	9.29002	-0.73695	-0.73695	-0.73695	-0.73695	-0.73695	-0.73695	-0.73695	-0.73695	-0.73695	-0.73695	-0.73695	-0.73695	-0.73695	-0.73695	-0.73695	-0.73695	-0.73695	-0.73695	-0.73695	-0.73695	-0.73695
-0.247116	-0.335871	-0.335871	-0.335871	-0.335871	-0.335871	-0.335871	-0.335871	-0.335871	-0.335871	-0.335871	-0.335871	-0.335871	-0.335871	-0.335871	-0.335871	-0.335871	-0.335871	-0.335871	-0.335871	-0.335871	-0.335871	-0.335871	-0.335871	-0.335871	-0.335871	-0.335871	-0.335871	-0.335871	-0.335871	-0.335871	-0.335871	-0.335871	-0.335871	-0.335871	-0.335871	-0.335871	-0.335871	-0.335871	-0.335871	-0.335871	-0.335871	-0.335871	-0.335871	-0.335871	-0.335871	-0.335871	-0.335871	-0.335871	-0.335871
-0.242156	-0.73695	-0.73695	-0.73695	-0.73695	-0.73695	-0.73695	-0.73695	-0.73695	-0.73695	-0.73695	-0.73695	-0.73695	-0.73695	-0.73695	-0.73695	-0.73695	-0.73695	-0.73695	-0.73695	-0.73695	-0.73695	-0.73695	-0.73695	-0.73695	9.29002	-0.73695	-0.73695	-0.73695	-0.73695	-0.73695	-0.73695	-0.73695	-0.73695	-0.73695	-0.73695	-0.73695	-0.73695	-0.73695	-0.73695	-0.73695	19.317	-0.73695	-0.73695	-0.73695	-0.73695	-0.73695	-0.73695	-0.73695	-0.73695
-0.237433	-0.335871	-0.335871	-0.335871	-0.335871	-0.335871	-0.335871	-0.335871	-0.335871	-0.335871	-0.335871	-0.335871	-0.335871	-0.335871	-0.335871	-0.335871	-0.335871	-0.335871	-0.335871	-0.335871	-0.335871	-0.335871	-0.335871	-0.335871	-0.335871	-0.335871	-0.335871	-0.335871	-0.335871	-0.335871	-0.335871	-0.335871	-0.335871	-0.335871	-0.335871	-0.335871	-0.335871	-0.335871	-0.335871	-0.335871	-0.335871	-0.335871	-0.335871	-0.335871	-0.335871	-0.335871	-0.335871	-0.335871	-0.335871	-0.335871
-0.23297	-0.73695	-0.73695	-0.73695	-0.73695	-0.73695	-0.73695	-0.73695	-0.73695	-0.73695	-0.73695	-0.73695	-0.73695	-0.73695	-0.73695	-0.73695	-0.73695	-0.73695	-0.73695	-0.73695	-0.73695	9.29002	-0.73695	-0.73695	-0.73695	-0.73695	-0.73695	-0.73695	-0.73695	-0.73695	-0.73695	-0.73695	-0.73695	-0.73695	-0.73695	-0.73695	-0.73695	-0.73695	-0.73695	-0.73695	-0.73695	9.29002	-0.73695	-0.73695	-0.73695	-0.73695	-0.73695	9.29002	-0.73695	-0.73695
-0.22879	-0.335871	-0.335871	-0.335871	-0.335871	-0.335871	-0.335871	-0.335871	-0.335871	-0.335871	-0.335871	-0.335871	-0.335871	-0.335871	-0.335871	-0.335871	-0.335871	-0.335871	-0.335871	-0.335871	-0.335871	-0.335871	-0.335871	-0.335871	-0.335871	-0.335871	-0.335871	-0.335871	-0.335871	-0.335871	-0.335871	-0.335871	-0.335871	-0.335871	-0.335871	-0.335871	-0.335871	-0.335871	-0.335871	-0.335871	-0.335871	-0.335871	-0.335871	-0.335871	9.6911	-0.335871	-0.335871	-0.335871	9.6911	-0.335871
-0.224914	-0.335871	-0.335871	-0.335871	-0.335871	-0.335871	-0.335871	-0.335871	-0.335871	-0.335871	-0.335871	-0.335871	-0.335871	-0.335871	-0.335871	-0.335871	-0.335871	-0.335871	-0.335871	-0.335871	-0.335871	-0.335871	-0.335871	-0.335871	-0.335871	-0.335871	-0.335871	-0.335871	-0.335871	-0.335871	-0.335871	-0.335871	-0.335871	-0.335871	-0.335871	-0.335871	-0.335871	-0.335871	-0.335871	-0.335871	-0.335871	-0.335871	-0.335871	-0.335871	-0.335871	-0.335871	-0.335871	9.6911	-0.335871	-0.335871
-0.221367	-0.73695	-0.73695	-0.73695	-0.73695	-0.73695	-0.73695	-0.73695	-0.73695	-0.73695	-0.73695	-0.73695	-0.73695	-0.73695	-0.73695	-0.73695	-0.73695	9.29002	-0.73695	-0.73695	-0.73695	-0.73695	-0.73695	-0.73695	-0.73695	-0.73695	-0.73695	-0.73695	-0.73695	-0.73695	-0.73695	-0.73695	-0.73695	-0.73695	-0.73695	-0.73695	-0.73695	-0.73695	-0.73695	9.29002	-0.73695	-0.73695	-0.73695	-0.73695	-0.73695	-0.73695	-0.73695	-0.73695	-0.73695	-0.73695
-0.218171	-0.947465	-0.947465	-0.947465	-0.947465	-0.947465	-0.947465	-0.947465	-0.947465	-0.947465	-0.947465	-0.947465	-0.947465	-0.947465	-0.947465	-0.947465	-0.947465	-0.947465	-0.947465	-0.947465	-0.947465	-0.947465	7.88374	-0.947465	-0.947465	-0.947465	-0.947465	-0.947465	7.88374	-0.947465	7.88374	-0.947465	-0.947465	7.88374	-0.947465	-0.947465	-0.947465	7.88374	-0.947465	-0.947465	-0.947465	-0.947465	-0.947465	-0.947465	-0.947465	-0.947465	7.88374	-0.947465	-0.947465	-0.947465
-0.215348	-0.240968	-0.240968	8.59024	-0.240968	-0.240968	-0.240968	-0.240968	-0.240968	-0.240968	-0.240968	-0.240968	-0.240968	-0.240968	-0.240968	-0.240968	-0.240968	-0.240968	-0.240968	-0.240968	-0.240968	-0.240968	-0.240968	-0.240968	-0.240968	-0.240968	-0.240968	-0.240968	-0.240968	-0.240968	-0.240968	-0.240968	-0.240968	-0.240968	-0.240968	-0.240968	8.59024	-0.240968	8.59024	-0.240968	-0.240968	-0.240968	-0.240968	-0.240968	-0.240968	-0.240968	-0.240968	-0.240968	-0.240968	-0.240968
-0.212914	-0.594217	-0.594217	-0.594217	-0.594217	-0.594217	-0.594217	-0.594217	-0.594217	8.23699	-0.594217	-0.594217	-0.594217	-0.594217	-0.594217	-0.594217	-0.594217	-0.594217	-0.594217	-0.594217	-0.594217	-0.594217	-0.594217	-0.594217	-0.594217	-0.594217	-0.594217	-0.594217	-0.594217	-0.594217	-0.594217	-0.594217	-0.594217	-0.594217	-0.594217	-0.594217	-0.594217	-0.594217	-0.594217	-0.594217	-0.594217	-0.594217	-0.594217	-0.594217	-0.594217	-0.594217	-0.594217	-0.594217	-0.594217	-0.594217
-0.210877	-0.594217	-0.594217	-0.594217	-0.594217	-0.594217	-0.594217	-0.594217	-0.594217	-0.594217	-0.594217	-0.594217	-0.594217	-0.594217	-0.594217	-0.594217	-0.594217	-0.594217	-0.594217	-0.594217	-0.594217	-0.594217	-0.594217	-0.594217	-0.594217	-0.594217	8.23699	-0.594217	-0.594217	-0.594217	-0.594217	-0.594217	-0.594217	-0.594217	-0.594217	-0.594217	-0.594217	-0.594217	-0.594217	-0.594217	-0.594217	-0.594217	-0.594217	-0.594217	-0.594217	-0.594217	-0.594217	-0.594217	-0.594217	-0.594217
-0.209247	-0.594217	-0.594217	-0.594217	-0.594217	-0.594217	8.23699	-0.594217	-0.594217	-0.594217	-0.594217	-0.594217	-0.594217	-0.594217	-0.594217	-0.594217	-0.594217	-0.594217	-0.594217	-0.594217	-0.594217	-0.594217	-0.594217	-0.594217	-0.594217	-0.594217	-0.594217	-0.594217	-0.594217	-0.594217	-0.594217	-0.594217	-0.594217	-0.594217	-0.594217	-0.594217	8.23699	-0.594217	-0.594217	-0.594217	-0.594217	8.23699	-0.594217	-0.594217	-0.594217	-0.594217	8.23699	-0.594217	-0.594217	-0.594217
-0.208033	-0.594217	-0.594217	-0.594217	-0.594217	-0.594217	-0.594217	-0.594217	-0.594217	-0.594217	-0.594217	-0.594217	-0.594217	-0.594217	-0.594217	-0.594217	-0.594217	-0.594217	-0.594217	-0.594217	-0.594217	-0.594217	-0.594217	-0.594217	-0.594217	-0.594217	-0.594217	8.23699	-0.594217	-0.594217	-0.594217	-0.594217	-0.594217	-0.594217	-0.594217	-0.594217	-0.594217	-0.594217	8.23699	-0.594217	-0.594217	-0.594217	8.23699	-0.594217	-0.594217	-0.594217	8.23699	-0.594217	8.23699	-0.594217
-0.207242	-1.65396	-1.65396	-1.65396	-1.65396	-1.65396	-1.65396	-1.65396	-1.65396	-1.65396	-1.65396	-1.65396	-1.65396	-1.65396	7.17724	-1.65396	-1.65396	-1.65396	16.0084	-1.65396	-1.65396	-1.65396	-1.65396	-1.65396	-1.65396	-1.65396	-1.65396	-1.65396	-1.65396	7.17724	-1.65396	-1.65396	-1.65396	-1.65396	-1.65396	-1.65396	-1.65396	-1.65396	-1.65396	-1.65396	7.17724	7.17724	-1.65396	-1.65396	-1.65396	-1.65396	-1.65396	-1.65396	-1.65396	-1.65396
-0.206886	-0.240968	-0.240968	-0.240968	-0.240968	-0.240968	-0.240968	-0.240968	-0.240968	-0.240968	-0.240968	-0.240968	-0.240968	-0.240968	-0.240968	-0.240968	-0.240968	-0.240968	-0.240968	-0.240968	-0.240968	-0.240968	-0.240968	-0.240968	-0.240968	-0.240968	-0.240968	-0.240968	-0.240968	-0.240968	8.59024	8.59024	-0.240968	8.59024	17.4214	-0.240968	-0.240968	-0.240968	-0.240968	-0.240968	-0.240968	-0.240968	8.59024	-0.240968	-0.240968	-0.240968	8.59024	-0.240968	-0.240968	-0.240968
-0.206971	-0.947465	-0.947465	-0.947465	7.88374	-0.947465	-0.947465	-0.947465	-0.947465	-0.947465	-0.947465	7.88374	-0.947465	-0.947465	-0.947465	-0.947465	-0.947465	-0.947465	-0.947465	-0.947465	-0.947465	-0.947465	-0.947465	-0.947465	-0.947465	-0.947465	-0.947465	-0.947465	7.88374	-0.947465	-0.947465	7.88374	-0.947465	-0.947465	-0.947465	7.88374	-0.947465	-0.947465	-0.947465	-0.947465	-0.947465	-0.947465	-0.947465	-0.947465	-0.947465	-0.947465	-0.947465	-0.947465	7.88374	-0.947465
-0.207509	8.23699	-0.594217	-0.594217	-0.594217	-0.594217	-0.594217	-0.594217	-0.594217	-0.594217	-0.594217	-0.594217	8.23699	-0.594217	-0.594217	-0.594217	-0.594217	-0.594217	-0.594217	-0.594217	-0.594217	-0.594217	-0.594217	-0.594217	-0.594217	-0.594217	-0.594217	-0.594217	-0.594217	-0.594217	-0.594217	-0.594217	-0.594217	-0.594217	-0.594217	-0.594217	-0.594217	-0.594217	-0.594217	-0.594217	-0.594217	8.23699	8.23699	-0.594217	8.23699	-0.594217	-0.594217	-0.594217	-0.594217	-0.594217
-0.208507	-0.594217	-0.594217	-0.594217	-0.594217	-0.594217	-0.594217	-0.594217	-0.594217	-0.594217	-0.594217	-0.594217	-0.594217	-0.594217	-0.594217	-0.594217	-0.594217	-0.594217	-0.594217	-0.594217	8.23699	-0.594217	-0.594217	-0.594217	-0.594217	-0.594217	-0.594217	-0.594217	-0.594217	-0.594217	8.23699	-0.594217	-0.594217	-0.594217	-0.594217	-0.594217	-0.594217	-0.594217	-0.594217	-0.594217	-0.594217	17.0682	-0.594217	-0.594217	-0.594217	-0.594217	-0.594217	-0.594217	-0.594217	-0.594217
-0.209973	7.88374	-0.947465	7.88374	-0.947465	-0.947465	-0.947465	-0.947465	-0.947465	-0.947465	-0.947465	-0.947465	-0.947465	-0.947465	-0.947465	-0.947465	7.88374	-0.947465	-0.947465	-0.947465	-0.947465	-0.947465	-0.947465	7.88374	-0.947465	-0.947465	-0.947465	-0.947465	-0.947465	-0.947465	-0.947465	-0.947465	-0.947465	-0.947465	-0.947465	-0.947465	-0.947465	-0.947465	-0.947465	-0.947465	-0.947465	7.88374	-0.947465	-0.947465	-0.947465	-0.947465	7.88374	-0.947465	-0.947465	-0.947465
-0.211898	-0.594217	-0.594217	-0.594217	-0.594217	-0.594217	-0.594217	-0.594217	-0.594217	-0.594217	-0.594217	-0.594217	-0.594217	-0.594217	-0.594217	-0.594217	-0.594217	-0.594217	-0.594217	-0.594217	-0.594217	-0.594217	-0.594217	-0.594217	-0.594217	-0.594217	-0.594217	-0.594217	8.23699	-0.594217	-0.594217	-0.594217	-0.594217	-0.594217	-0.594217	-0.594217	-0.594217	-0.594217	8.23699	-0.594217	8.23699	-0.594217	-0.594217	-0.594217	-0.594217	-0.594217	-0.594217	-0.594217	-0.594217	-0.594217
-0.214249	-0.240968	-0.240968	-0.240968	-0.240968	-0.240968	-0.240968	-0.240968	-0.240968	-0.240968	-0.240968	-0.240968	-0.240968	-0.240968	-0.240968	-0.240968	-0.240968	-0.240968	-0.240968	-0.240968	-0.240968	-0.240968	-0.240968	-0.240968	-0.240968	-0.240968	-0.240968	-0.240968	-0.240968	-0.240968	-0.240968	-0.240968	-0.240968	-0.240968	-0.240968	-0.240968	-0.240968	-0.240968	-0.240968	-0.240968	-0.240968	-0.240968	-0.240968	-0.240968	-0.240968	-0.240968	-0.240968	-0.240968	-0.240968	-0.240968
-0.216993	-0.240968	-0.240968	-0.240968	-0.240968	-0.240968	-0.240968	-0.240968	-0.240968	-0.240968	-0.240968	-0.240968	-0.240968	-0.240968	-0.240968	-0.240968	-0.240968	-0.240968	-0.240968	-0.240968	-0.240968	-0.240968	-0.240968	-0.240968	-0.240968	-0.240968	-0.240968	-0.240968	-0.240968	-0.240968	-0.240968	-0.240968	-0.240968	-0.240968	-0.240968	-0.240968	-0.240968	-0.240968	-0.240968	8.59024	-0.240968	-0.240968	-0.240968	-0.240968	-0.240968	-0.240968	-0.240968	-0.240968	-0.240968	-0.240968
-0.220099	-1.7585	-1.7585	-1.7585	-1.7585	-1.7585	-1.7585	-1.7585	6.62784	-1.7585	6.62784	-1.7585	-1.7585	-1.7585	-1.7585	-1.7585	-1.7585	-1.7585	-1.7585	-1.7585	-1.7585	-1.7585	-1.7585	-1.7585	6.62784	-1.7585	-1.7585	-1.7585	-1.7585	6.62784	-1.7585	-1.7585	-1.7585	-1.7585	-1.7585	-1.7585	-1.7585	-1.7585	-1.7585	-1.7585	-1.7585	-1.7585	-1.7585	6.62784	-1.7585	6.62784	-1.7585	6.62784	-1.7585	6.62784
-0.223534	6.96329	-1.42304	6.96329	-1.42304	6.96329	-1.42304	-1.42304	-1.42304	-1.42304	-1.42304	-1.42304	-1.42304	6.96329	-1.42304	-1.42304	-1.42304	-1.42304	-1.42304	-1.42304	-1.42304	-1.42304	-1.42304	-1.42304	6.96329	-1.42304	-1.42304	-1.42304	-1.42304	-1.42304	-1.42304	-1.42304	-1.42304	-1.42304	-1.42304	-1.42304	-1.42304	-1.42304	-1.42304	-1.42304	-1.42304	-1.42304	-1.42304	-1.42304	-1.42304	-1.42304	-1.42304	6.96329	6.96329	-1.42304
-0.227265	-1.08759	-1.08759	-1.08759	7.29875	-1.08759	7.29875	-1.08759	-1.08759	-1.08759	-1.08759	-1.08759	7.29875	-1.08759	-1.08759	-1.08759	-1.08759	-1.08759	-1.08759	-1.08759	-1.08759	-1.08759	-1.08759	-1.08759	-1.08759	-1.08759	-1.08759	-1.08759	-1.08759	-1.08759	-1.08759	-1.08759	-1.08759	-1.08759	-1.08759	-1.08759	-1.08759	-1.08759	-1.08759	-1.08759	-1.08759	-1.08759	-1.08759	-1.08759	-1.08759	-1.08759	-1.08759	15.6851	-1.08759	7.29875
-0.23126	-1.7585	-1.7585	-1.7585	-1.7585	-1.7585	-1.7585	6.62784	-1.7585	-1.7585	-1.7585	-1.7585	-1.7585	-1.7585	-1.7585	-1.7585	15.0142	-1.7585	6.62784	-1.7585	-1.7585	-1.7585	-1.7585	-1.7585	-1.7585	-1.7585	-1.7585	-1.7585	-1.7585	-1.7585	-1.7585	-1.7585	-1.7585	-1.7585	-1.7585	-1.7585	-1.7585	-1.7585	6.62784	-1.7585	-1.7585	-1.7585	-1.7585	-1.7585	-1.7585	-1.7585	6.62784	-1.7585	6.62784	-1.7585
-0.235487	-0.752137	-0.752137	16.0205	-0.752137	-0.752137	-0.752137	-0.752137	-0.752137	-0.752137	-0.752137	-0.752137	-0.752137	-0.752137	7.6342	-0.752137	-0.752137	-0.752137	-0.752137	-0.752137	-0.752137	-0.752137	-0.752137	-0.752137	-0.752137	-0.752137	-0.752137	-0.752137	-0.752137	-0.752137	-0.752137	-0.752137	-0.752137	-0.752137	-0.752137	-0.752137	-0.752137	-0.752137	-0.752137	-0.752137	-0.752137	7.6342	-0.752137	7.6342	7.6342	7.6342	-0.752137	-0.752137	-0.752137	-0.752137
-0.239913	-0.416684	7.96965	-0.416684	7.96965	-0.416684	-0.416684	-0.416684	-0.416684	-0.416684	-0.416684	-0.416684	-0.416684	-0.416684	-0.416684	-0.416684	-0.416684	-0.416684	-0.416684	-0.416684	-0.416684	-0.416684	-0.416684	-0.416684	-0.416684	-0.416684	-0.416684	-0.416684	-0.416684	-0.416684	7.96965	-0.416684	7.96965	-0.416684	-0.416684	7.96965	-0.416684	7.96965	-0.416684	-0.416684	-0.416684	-0.416684	-0.416684	-0.416684	-0.416684	-0.416684	-0.416684	-0.416684	-0.416684	-0.416684
-0.244505	-0.752137	-0.752137	-0.752137	-0.752137	-0.752137	-0.752137	-0.752137	-0.752137	-0.752137	-0.752137	-0.752137	-0.752137	-0.752137	7.6342	-0.752137	-0.752137	-0.752137	-0.752137	-0.752137	-0.752137	-0.752137	-0.752137	-0.752137	-0.752137	-0.752137	-0.752137	-0.752137	-0.752137	-0.752137	-0.752137	7.6342	-0.752137	-0.752137	-0.752137	-0.752137	-0.752137	7.6342	-0.752137	7.6342	-0.752137	-0.752137	-0.752137	-0.752137	7.6342	-0.752137	-0.752137	-0.752137	7.6342	-0.752137
-0.249211	6.96329	-1.42304	-1.42304	-1.42304	-1.42304	-1.42304	-1.42304	-1.42304	-1.42304	-1.42304	-1.42304	-1.42304	-1.42304	-1.42304	-1.42304	-1.42304	-1.42304	-1.42304	-1.42304	6.96329	-1.42304	6.96329	6.96329	-1.42304	-1.42304	-1.42304	-1.42304	-1.42304	-1.42304	-1.42304	-1.42304	-1.42304	-1.42304	-1.42304	-1.42304	-1.42304	-1.42304	-1.42304	6.96329	-1.42304	-1.42304	6.96329	-1.42304	-1.42304	-1.42304	-1.42304	-1.42304	-1.42304	6.96329
-0.253946	-2.4294	-2.4294	-2.4294	-2.4294	-2.4294	-2.4294	-2.4294	-2.4294	-2.4294	5.95693	-2.4294	5.95693	-2.4294	-2.4294	-2.4294	-2.4294	-2.4294	5.95693	14.3433	-2.4294	-2.4294	5.95693	-2.4294	-2.4294	-2.4294	-2.4294	-2.4294	-2.4294	-2.4294	-2.4294	-2.4294	-2.4294	-2.4294	-2.4294	5.95693	-2.4294	-2.4294	-2.4294	-2.4294	-2.4294	-2.4294	-2.4294	-2.4294	-2.4294	-2.4294	-2.4294	5.95693	-2.4294	-2.4294
-0.258624	-2.4294	-2.4294	-2.4294	-2.4294	5.95693	-2.4294	-2.4294	-2.4294	-2.4294	-2.4294	-2.4294	-2.4294	-2.4294	5.95693	-2.4294	-2.4294	5.95693	-2.4294	-2.4294	-2.4294	-2.4294	-2.4294	-2.4294	-2.4294	5.95693	5.95693	-2.4294	5.95693	-2.4294	-2.4294	-2.4294	-2.4294	-2.4294	-2.4294	-2.4294	-2.4294	-2.4294	-2.4294	5.95693	-2.4294	-2.4294	-2.4294	-2.4294	5.95693	-2.4294	-2.4294	-2.4294	-2.4294	-2.4294
-0.263159	-1.08759	-1.08759	-1.08759	-1.08759	-1.08759	-1.08759	-1.08759	-1.08759	-1.08759	7.29875	7.29875	-1.08759	-1.08759	-1.08759	-1.08759	-1.08759	-1.08759	-1.08759	-1.08759	-1.08759	-1.08759	-1.08759	-1.08759	-1.08759	-1.08759	-1.08759	-1.08759	-1.08759	-1.08759	-1.08759	-1.08759	-1.08759	-1.08759	-1.08759	-1.08759	-1.08759	7.29875	-1.08759	-1.08759	-1.08759	-1.08759	-1.08759	-1.08759	-1.08759	-1.08759	7.29875	7.29875	7.29875	-1.08759
-0.267466	-0.335871	-0.335871	-0.335871	-0.335871	-0.335871	-0.335871	-0.335871	-0.335871	-0.335871	-0.335871	-0.335871	-0.335871	-0.335871	-0.335871	-0.335871	-0.335871	-0.335871	-0.335871	-0.335871	-0.335871	-0.335871	-0.335871	-0.335871	-0.335871	-0.335871	-0.335871	-0.335871	-0.335871	-0.335871	-0.335871	-0.335871	-0.335871	-0.335871	-0.335871	-0.335871	-0.335871	-0.335871	-0.335871	-0.335871	-0.335871	-0.335871	-0.335871	-0.335871	-0.335871	-0.335871	-0.335871	-0.335871	-0.335871	-0.335871
-0.271458	-0.335871	-0.335871	-0.335871	-0.335871	-0.335871	-0.335871	-0.335871	-0.335871	-0.335871	-0.335871	-0.335871	-0.335871	-0.335871	-0.335871	-0.335871	-0.335871	-0.335871	-0.335871	-0.335871	-0.335871	-0.335871	-0.335871	-0.335871	-0.335871	-0.335871	-0.335871	-0.335871	-0.335871	-0.335871	-0.335871	-0.335871	-0.335871	-0.335871	-0.335871	-0.335871	-0.335871	-0.335871	-0.335871	-0.335871	-0.335871	-0.335871	-0.335871	-0.335871	-0.335871	-0.335871	-0.335871	-0.335871	-0.335871	-0.335871
-0.275048	-0.73695	-0.73695	9.29002	-0.73695	-0.73695	-0.73695	-0.73695	-0.73695	-0.73695	-0.73695	-0.73695	9.29002	-0.73695	-0.73695	-0.73695	-0.73695	-0.73695	-0.73695	-0.73695	-0.73695	-0.73695	-0.73695	-0.73695	-0.73695	-0.73695	-0.73695	-0.73695	-0.73695	-0.73695	-0.73695	-0.73695	-0.73695	-0.73695	-0.73695	-0.73695	-0.73695	-0.73695	-0.73695	-0.73695	-0.73695	-0.73695	-0.73695	-0.73695	-0.73695	-0.73695	-0.73695	-0.73695	-0.73695	-0.73695
-0.278152	-0.335871	-0.335871	-0.335871	-0.335871	-0.335871	-0.335871	-0.335871	-0.335871	-0.335871	-0.335871	-0.335871	-0.335871	-0.335871	-0.335871	-0.335871	-0.335871	-0.335871	-0.335871	-0.335871	-0.335871	-0.335871	-0.335871	-0.335871	-0.335871	-0.335871	-0.335871	-0.335871	-0.335871	-0.335871	-0.335871	-0.335871	-0.335871	-0.335871	-0.335871	-0.335871	-0.335871	-0.335871	9.6911	-0.335871	-0.335871	9.6911	-0.335871	-0.335871	-0.335871	-0.335871	-0.335871	-0.335871	-0.335871	-0.335871
-0.280683	-0.73695	-0.73695	-0.73695	9.29002	-0.73695	-0.73695	-0.73695	-0.73695	-0.73695	-0.73695	-0.73695	-0.73695	-0.73695	-0.73695	-0.73695	-0.73695	-0.73695	-0.73695	-0.73695	-0.73695	-0.73695	-0.73695	9.29002	-0.73695	-0.73695	-0.73695	-0.73695	-0.73695	-0.73695	-0.73695	-0.73695	-0.73695	-0.73695	-0.73695	-0.73695	-0.73695	-0.73695	-0.73695	-0.73695	-0.73695	-0.73695	-0.73695	-0.73695	-0.73695	-0.73695	-0.73695	-0.73695	-0.73695	9.29002
-0.282554	-1.13803	-1.13803	-1.13803	-1.13803	-1.13803	-1.13803	-1.13803	-1.13803	-1.13803	-1.13803	-1.13803	-1.13803	-1.13803	-1.13803	-1.13803	18.9159	-1.13803	-1.13803	-1.13803	-1.13803	-1.13803	-1.13803	-1.13803	-1.13803	-1.13803	-1.13803	-1.13803	-1.13803	-1.13803	-1.13803	-1.13803	-1.13803	-1.13803	-1.13803	-1.13803	-1.13803	-1.13803	-1.13803	-1.13803	-1.13803	-1.13803	-1.13803	-1.13803	-1.13803	-1.13803	-1.13803	-1.13803	-1.13803	-1.13803
-0.283748	-2.34126	-2.34126	-2.34126	-2.34126	-2.34126	-2.34126	7.6857	-2.34126	-2.34126	-2.34126	-2.34126	-2.34126	-2.34126	-2.34126	-2.34126	-2.34126	-2.34126	7.6857	-2.34126	-2.34126	-2.34126	-2.34126	17.7127	-2.34126	7.6857	-2.34126	-2.34126	-2.34126	-2.34126	-2.34126	-2.34126	-2.34126	-2.34126	-2.34126	7.6857	-2.34126	-2.34126	-2.34126	-2.34126	-2.34126	-2.34126	-2.34126	-2.34126	-2.34126	-2.34126	-2.34126	-2.34126	-2.34126	-2.34126
-0.284384	-0.73695	-0.73695	-0.73695	-0.73695	-0.73695	-0.73695	-0.73695	-0.73695	-0.73695	-0.73695	-0.73695	-0.73695	-0.73695	-0.73695	-0.73695	-0.73695	-0.73695	-0.73695	-0.73695	-0.73695	-0.73695	-0.73695	9.29002	-0.73695	-0.73695	-0.73695	-0.73695	-0.73695	-0.73695	-0.73695	-0.73695	-0.73695	-0.73695	-0.73695	-0.73695	-0.73695	-0.73695	-0.73695	9.29002	-0.73695	-0.73695	-0.73695	-0.73695	-0.73695	-0.73695	-0.73695	-0.73695	-0.73695	-0.73695
-0.284602	-0.335871	-0.335871	-0.335871	-0.335871	-0.335871	-0.335871	-0.335871	-0.335871	-0.335871	-0.335871	-0.335871	-0.335871	-0.335871	-0.335871	-0.335871	-0.335871	-0.335871	-0.335871	-0.335871	-0.335871	-0.335871	-0.335871	-0.335871	-0.335871	-0.335871	-0.335871	-0.335871	-0.335871	-0.335871	-0.335871	-0.335871	-0.335871	-0.335871	-0.335871	-0.335871	-0.335871	-0.335871	-0.335871	-0.335871	-0.335871	-0.335871	-0.335871	-0.335871	-0.335871	-0.335871	-0.335871	-0.335871	-0.335871	-0.335871
-0.284542	-0.335871	-0.335871	-0.335871	9.6911	-0.335871	-0.335871	-0.335871	-0.335871	-0.335871	-0.335871	-0.335871	-0.335871	-0.335871	-0.335871	-0.335871	-0.335871	-0.335871	-0.335871	-0.335871	-0.335871	-0.335871	-0.335871	-0.335871	-0.335871	-0.335871	-0.335871	-0.335871	-0.335871	-0.335871	-0.335871	-0.335871	-0.335871	-0.335871	-0.335871	-0.335871	-0.335871	9.6911	-0.335871	-0.335871	-0.335871	-0.335871	-0.335871	-0.335871	-0.335871	-0.335871	-0.335871	-0.335871	-0.335871	-0.335871
-0.284342	-0.335871	-0.335871	-0.335871	-0.335871	-0.335871	-0.335871	-0.335871	-0.335871	-0.335871	-0.335871	-0.335871	-0.335871	-0.335871	-0.335871	-0.335871	-0.335871	-0.335871	-0.335871	-0.335871	-0.335871	-0.335871	-0.335871	-0.335871	-0.335871	-0.335871	-0.335871	-0.335871	-0.335871	-0.335871	-0.335871	-0.335871	-0.335871	-0.335871	-0.335871	-0.335871	-0.335871	-0.335871	-0.335871	-0.335871	-0.335871	-0.335871	-0.335871	-0.335871	-0.335871	-0.335871	-0.335871	-0.335871	-0.335871	-0.335871
-0.284142	-0.594217	-0.594217	-0.594217	-0.594217	-0.594217	-0.594217	-0.594217	-0.594217	-0.594217	-0.594217	-0.594217	-0.594217	8.23699	-0.594217	-0.594217	-0.594217	-0.594217	-0.594217	-0.594217	-0.594217	-0.594217	-0.594217	-0.594217	-0.594217	-0.594217	-0.594217	-0.594217	-0.594217	-0.594217	-0.594217	-0.594217	-0.594217	-0.594217	-0.594217	-0.594217	-0.594217	-0.594217	-0.594217	-0.594217	-0.594217	-0.594217	8.23699	-0.594217	-0.594217	-0.594217	8.23699	-0.594217	-0.594217	-0.594217
-0.284081	8.23699	8.23699	-0.594217	-0.594217	-0.594217	-0.594217	-0.594217	-0.594217	-0.594217	-0.594217	-0.594217	-0.594217	-0.594217	8.23699	-0.594217	-0.594217	-0.594217	-0.594217	-0.594217	-0.594217	-0.594217	-0.594217	-0.594217	-0.594217	-0.594217	-0.594217	-0.594217	-0.594217	-0.594217	-0.594217	-0.594217	-0.594217	-0.594217	-0.594217	-0.594217	-0.594217	-0.594217	-0.594217	-0.594217	-0.594217	-0.594217	-0.594217	-0.594217	-0.594217	-0.594217	8.23699	-0.594217	-0.594217	-0.594217
-0.284299	-1.30071	-1.30071	-1.30071	-1.30071	-1.30071	-1.30071	7.53049	-1.30071	-1.30071	-1.30071	-1.30071	-1.30071	-1.30071	-1.30071	-1.30071	-1.30071	-1.30071	-1.30071	-1.30071	-1.30071	7.53049	7.53049	-1.30071	-1.30071	-1.30071	-1.30071	-1.30071	-1.30071	-1.30071	-1.30071	-1.30071	-1.30071	-1.30071	-1.30071	-1.30071	-1.30071	-1.30071	-1.30071	-1.30071	-1.30071	7.53049	-1.30071	-1.30071	-1.30071	-1.30071	-1.30071	-1.30071	-1.30071	-1.30071
-0.284934	-0.947465	-0.947465	-0.947465	-0.947465	-0.947465	-0.947465	-0.947465	-0.947465	-0.947465	7.88374	-0.947465	-0.947465	-0.947465	-0.947465	-0.947465	-0.947465	7.88374	-0.947465	-0.947465	-0.947465	-0.947465	-0.947465	-0.947465	-0.947465	-0.947465	-0.947465	-0.947465	-0.947465	-0.947465	-0.947465	-0.947465	-0.947465	-0.947465	-0.947465	-0.947465	-0.947465	-0.947465	-0.947465	-0.947465	-0.947465	-0.947465	7.88374	-0.947465	-0.947465	-0.947465	-0.947465	-0.947465	-0.947465	-0.947465
-0.286125	-0.594217	-0.594217	-0.594217	-0.594217	-0.594217	-0.594217	-0.594217	-0.594217	8.23699	-0.594217	-0.594217	-0.594217	-0.594217	-0.594217	-0.594217	-0.594217	-0.594217	-0.594217	-0.594217	-0.594217	-0.594217	-0.594217	-0.594217	-0.594217	-0.594217	-0.594217	-0.594217	-0.594217	-0.594217	-0.594217	-0.594217	-0.594217	-0.594217	-0.594217	-0.594217	-0.594217	-0.594217	-0.594217	-0.594217	-0.594217	-0.594217	-0.594217	-0.594217	-0.594217	-0.594217	-0.594217	-0.594217	-0.594217	-0.594217
-0.287967	-0.594217	8.23699	-0.594217	-0.594217	8.23699	-0.594217	-0.594217	-0.594217	-0.594217	-0.594217	-0.594217	-0.594217	-0.594217	-0.594217	-0.594217	-0.594217	-0.594217	-0.594217	-0.594217	-0.594217	-0.594217	-0.594217	-0.594217	-0.594217	-0.594217	-0.594217	-0.594217	-0.594217	-0.594217	-0.594217	-0.594217	-0.594217	-0.594217	-0.594217	-0.594217	-0.594217	-0.594217	8.23699	-0.594217	-0.594217	-0.594217	-0.594217	-0.594217	-0.594217	-0.594217	-0.594217	-0.594217	-0.594217	-0.594217
-0.290411	-1.65396	7.17724	-1.65396	-1.65396	-1.65396	-1.65396	-1.65396	-1.65396	7.17724	-1.65396	-1.65396	-1.65396	-1.65396	-1.65396	-1.65396	-1.65396	-1.65396	-1.65396	7.17724	-1.65396	-1.65396	-1.65396	7.17724	-1.65396	-1.65396	7.17724	-1.65396	-1.65396	-1.65396	-1.65396	-1.65396	-1.65396	-1.65396	-1.65396	7.17724	-1.65396	-1.65396	-1.65396	-1.65396	-1.65396	-1.65396	-1.65396	-1.65396	-1.65396	7.17724	-1.65396	-1.65396	-1.65396	-1.65396
-0.293382	-0.947465	-0.947465	-0.947465	-0.947465	-0.947465	-0.947465	-0.947465	-0.947465	-0.947465	-0.947465	-0.947465	-0.947465	-0.947465	-0.947465	-0.947465	7.88374	-0.947465	-0.947465	-0.947465	-0.947465	-0.947465	-0.947465	7.88374	-0.947465	-0.947465	-0.947465	-0.947465	-0.947465	-0.947465	-0.947465	-0.947465	-0.947465	7.88374	-0.947465	-0.947465	-0.947465	-0.947465	-0.947465	-0.947465	-0.947465	7.88374	-0.947465	-0.947465	-0.947465	-0.947465	7.88374	-0.947465	-0.947465	-0.947465
-0.296804	-0.240968	-0.240968	-0.240968	-0.240968	-0.240968	-0.240968	-0.240968	-0.240968	-0.240968	-0.240968	-0.240968	-0.240968	-0.240968	-0.240968	-0.240968	-0.240968	-0.240968	-0.240968	-0.240968	-0.240968	-0.240968	-0.240968	-0.240968	-0.240968	-0.240968	-0.240968	-0.240968	-0.240968	-0.240968	-0.240968	-0.240968	-0.240968	-0.240968	-0.240968	-0.240968	-0.240968	-0.240968	-0.240968	-0.240968	-0.240968	-0.240968	-0.240968	8.59024	-0.240968	-0.240968	-0.240968	-0.240968	-0.240968	-0.240968
-0.300602	-0.947465	-0.947465	-0.947465	-0.947465	-0.947465	-0.947465	-0.947465	-0.947465	-0.947465	-0.947465	-0.947465	-0.947465	-0.947465	-0.947465	7.88374	-0.947465	-0.947465	-0.947465	-0.947465	-0.947465	-0.947465	-0.947465	-0.947465	-0.947465	7.88374	-0.947465	-0.947465	-0.947465	-0.947465	-0.947465	-0.947465	-0.947465	-0.947465	-0.947465	-0.947465	-0.947465	7.88374	-0.947465	-0.947465	-0.947465	-0.947465	-0.947465	-0.947465	-0.947465	-0.947465	-0.947465	-0.947465	-0.947465	-0.947465
-0.3047	-0.594217	-0.594217	-0.594217	-0.594217	-0.594217	-0.594217	-0.594217	8.23699	-0.594217	-0.594217	-0.594217	-0.594217	-0.594217	-0.594217	-0.594217	-0.594217	-0.594217	-0.594217	-0.594217	-0.594217	-0.594217	-0.594217	-0.594217	-0.594217	-0.594217	-0.594217	-0.594217	-0.594217	-0.594217	-0.594217	-0.594217	-0.594217	-0.594217	-0.594217	-0.594217	-0.594217	-0.594217	-0.594217	-0.594217	-0.594217	-0.594217	8.23699	-0.594217	-0.594217	-0.594217	-0.594217	-0.594217	-0.594217	-0.594217
-0.309024	-0.752137	-0.752137	-0.752137	-0.752137	-0.752137	-0.752137	-0.752137	-0.752137	-0.752137	-0.752137	-0.752137	-0.752137	-0.752137	-0.752137	-0.752137	-0.752137	-0.752137	-0.752137	-0.752137	-0.752137	-0.752137	-0.752137	7.6342	-0.752137	-0.752137	-0.752137	-0.752137	-0.752137	-0.752137	-0.752137	-0.752137	-0.752137	-0.752137	-0.752137	-0.752137	-0.752137	-0.752137	-0.752137	-0.752137	-0.752137	-0.752137	-0.752137	-0.752137	-0.752137	-0.752137	-0.752137	-0.752137	7.6342	7.6342
-0.313497	-1.08759	-1.08759	-1.08759	-1.08759	-1.08759	-1.08759	-1.08759	-1.08759	-1.08759	-1.08759	-1.08759	-1.08759	-1.08759	-1.08759	-1.08759	7.29875	-1.08759	-1.08759	-1.08759	-1.08759	-1.08759	-1.08759	-1.08759	7.29875	-1.08759	-1.08759	-1.08759	-1.08759	-1.08759	-1.08759	-1.08759	-1.08759	-1.08759	7.29875	-1.08759	-1.08759	-1.08759	7.29875	-1.08759	-1.08759	-1.08759	-1.08759	-1.08759	-1.08759	-1.08759	-1.08759	-1.08759	-1.08759	-1.08759
-0.318045	-1.08759	-1.08759	-1.08759	-1.08759	-1.08759	-1.08759	-1.08759	-1.08759	-1.08759	-1.08759	-1.08759	-1.08759	-1.08759	-1.08759	-1.08759	-1.08759	-1.08759	-1.08759	-1.08759	-1.08759	-1.08759	-1.08759	-1.08759	-1.08759	-1.08759	-1.08759	7.29875	7.29875	-1.08759	-1.08759	-1.08759	-1.08759	-1.08759	-1.08759	-1.08759	-1.08759	-1.08759	-1.08759	-1.08759	7.29875	-1.08759	-1.08759	-1.08759	-1.08759	-1.08759	-1.08759	-1.08759	-1.08759	-1.08759
-0.322592	-0.752137	-0.752137	-0.752137	-0.752137	-0.752137	-0.752137	-0.752137	-0.752137	-0.752137	-0.752137	-0.752137	-0.752137	-0.752137	-0.752137	-0.752137	-0.752137	-0.752137	-0.752137	-0.752137	-0.752137	-0.752137	7.6342	-0.752137	-0.752137	-0.752137	-0.752137	-0.752137	-0.752137	-0.752137	-0.752137	-0.752137	-0.752137	-0.752137	-0.752137	-0.752137	-0.752137	-0.752137	-0.752137	7.6342	7.6342	-0.752137	7.6342	-0.752137	-0.752137	-0.752137	-0.752137	-0.752137	-0.752137	-0.752137
-0.327073	-1.08759	-1.08759	-1.08759	-1.08759	-1.08759	-1.08759	7.29875	-1.08759	-1.08759	-1.08759	-1.08759	-1.08759	-1.08759	-1.08759	-1.08759	-1.08759	-1.08759	7.29875	-1.08759	-1.08759	-1.08759	-1.08759	-1.08759	-1.08759	-1.08759	-1.08759	-1.08759	-1.08759	-1.08759	-1.08759	-1.08759	-1.08759	7.29875	-1.08759	7.29875	-1.08759	-1.08759	-1.08759	-1.08759	-1.08759	-1.08759	-1.08759	7.29875	-1.08759	-1.08759	-1.08759	-1.08759	7.29875	7.29875
-0.331472	-1.08759	-1.08759	-1.08759	-1.08759	-1.08759	7.29875	-1.08759	-1.08759	-1.08759	-1.08759	-1.08759	-1.08759	-1.08759	-1.08759	-1.08759	-1.08759	-1.08759	-1.08759	-1.08759	-1.08759	-1.08759	-1.08759	-1.08759	-1.08759	-1.08759	-1.08759	-1.08759	7.29875	-1.08759	-1.08759	-1.08759	-1.08759	-1.08759	-1.08759	-1.08759	-1.08759	-1.08759	-1.08759	7.29875	7.29875	-1.08759	-1.08759	-1.08759	-1.08759	-1.08759	-1.08759	15.6851	-1.08759	7.29875
-0.335784	-1.7585	6.62784	-1.7585	-1.7585	-1.7585	-1.7585	-1.7585	6.62784	-1.7585	-1.7585	-1.7585	-1.7585	-1.7585	6.62784	-1.7585	-1.7585	6.62784	-1.7585	-1.7585	-1.7585	-1.7585	-1.7585	-1.7585	-1.7585	-1.7585	-1.7585	-1.7585	6.62784	-1.7585	-1.7585	-1.7585	-1.7585	-1.7585	-1.7585	-1.7585	-1.7585	-1.7585	-1.7585	-1.7585	-1.7585	-1.7585	6.62784	-1.7585	-1.7585	-1.7585	-1.7585	-1.7585	-1.7585	-1.7585
-0.340008	-0.752137	-0.752137	-0.752137	-0.752137	-0.752137	-0.752137	-0.752137	-0.752137	-0.752137	-0.752137	-0.752137	-0.752137	-0.752137	-0.752137	-0.752137	-0.752137	-0.752137	-0.752137	-0.752137	-0.752137	-0.752137	-0.752137	-0.752137	-0.752137	-0.752137	-0.752137	7.6342	-0.752137	-0.752137	7.6342	-0.752137	-0.752137	-0.752137	-0.752137	-0.752137	-0.752137	-0.752137	7.6342	-0.752137	-0.752137	-0.752137	-0.752137	-0.752137	-0.752137	-0.752137	-0.752137	-0.752137	7.6342	7.6342
-0.344139	-1.08759	-1.08759	-1.08759	-1.08759	-1.08759	-1.08759	-1.08759	7.29875	-1.08759	-1.08759	-1.08759	-1.08759	-1.08759	-1.08759	7.29875	-1.08759	-1.08759	-1.08759	-1.08759	-1.08759	-1.08759	-1.08759	-1.08759	-1.08759	-1.08759	-1.08759	-1.08759	-1.08759	-1.08759	-1.08759	-1.08759	-1.08759	-1.08759	-1.08759	-1.08759	-1.08759	-1.08759	-1.08759	-1.08759	-1.08759	-1.08759	-1.08759	-1.08759	-1.08759	7.29875	-1.08759	-1.08759	-1.08759	-1.08759
-0.348175	-1.08759	-1.08759	-1.08759	-1.08759	-1.08759	-1.08759	-1.08759	-1.08759	-1.08759	-1.08759	-1.08759	-1.08759	-1.08759	7.29875	-1.08759	-1.08759	-1.08759	-1.08759	-1.08759	7.29875	-1.08759	-1.08759	-1.08759	-1.08759	-1.08759	-1.08759	-1.08759	-1.08759	-1.08759	-1.08759	-1.08759	-1.08759	-1.08759	7.29875	-1.08759	7.29875	-1.08759	-1.08759	-1.08759	-1.08759	-1.08759	7.29875	7.29875	-1.08759	-1.08759	-1.08759	-1.08759	-1.08759	7.29875
-0.352112	-1.08759	-1.08759	-1.08759	-1.08759	-1.08759	-1.08759	-1.08759	7.29875	-1.08759	-1.08759	-1.08759	-1.08759	-1.08759	-1.08759	-1.08759	-1.08759	-1.08759	-1.08759	7.29875	-1.08759	-1.08759	-1.08759	-1.08759	-1.08759	-1.08759	-1.08759	-1.08759	-1.08759	-1.08759	-1.08759	-1.08759	-1.08759	-1.08759	-1.08759	-1.08759	7.29875	-1.08759	-1.08759	-1.08759	-1.08759	-1.08759	-1.08759	-1.08759	-1.08759	-1.08759	7.29875	7.29875	-1.08759	-1.08759
-0.355947	-0.335871	-0.335871	-0.335871	-0.335871	-0.335871	-0.335871	-0.335871	-0.335871	-0.335871	-0.335871	-0.335871	-0.335871	-0.335871	-0.335871	-0.335871	-0.335871	-0.335871	-0.335871	-0.335871	-0.335871	-0.335871	-0.335871	-0.335871	-0.335871	-0.335871	-0.335871	-0.335871	-0.335871	-0.335871	-0.335871	-0.335871	-0.335871	-0.335871	-0.335871	-0.335871	-0.335871	-0.335871	-0.335871	-0.335871	-0.335871	-0.335871	-0.335871	-0.335871	-0.335871	9.6911	9.6911	-0.335871	-0.335871	-0.335871
-0.359677	-0.335871	-0.335871	-0.335871	-0.335871	-0.335871	-0.335871	-0.335871	-0.335871	-0.335871	-0.335871	-0.335871	-0.335871	-0.335871	-0.335871	-0.335871	-0.335871	-0.335871	-0.335871	-0.335871	-0.335871	-0.335871	-0.335871	-0.335871	-0.335871	-0.335871	-0.335871	-0.335871	-0.335871	-0.335871	-0.335871	-0.335871	-0.335871	-0.335871	-0.335871	-0.335871	-0.335871	-0.335871	-0.335871	-0.335871	9.6911	-0.335871	-0.335871	-0.335871	-0.335871	-0.335871	-0.335871	-0.335871	-0.335871	-0.335871
-0.363299	-0.73695	-0.73695	-0.73695	-0.73695	-0.73695	-0.73695	9.29002	-0.73695	-0.73695	-0.73695	-0.73695	-0.73695	-0.73695	-0.73695	-0.73695	-0.73695	-0.73695	-0.73695	-0.73695	-0.73695	-0.73695	-0.73695	-0.73695	-0.73695	-0.73695	-0.73695	-0.73695	-0.73695	-0.73695	-0.73695	9.29002	-0.73695	-0.73695	-0.73695	-0.73695	-0.73695	-0.73695	-0.73695	9.29002	-0.73695	-0.73695	-0.73695	-0.73695	-0.73695	-0.73695	-0.73695	-0.73695	-0.73695	-0.73695
-0.366812	-0.335871	-0.335871	-0.335871	-0.335871	-0.335871	-0.335871	-0.335871	-0.335871	-0.335871	-0.335871	-0.335871	-0.335871	-0.335871	-0.335871	-0.335871	-0.335871	-0.335871	-0.335871	-0.335871	-0.335871	-0.335871	-0.335871	-0.335871	-0.335871	-0.335871	-0.335871	-0.335871	-0.335871	-0.335871	-0.335871	-0.335871	-0.335871	-0.335871	-0.335871	-0.335871	-0.335871	-0.335871	-0.335871	9.6911	9.6911	-0.335871	-0.335871	-0.335871	-0.335871	-0.335871	-0.335871	-0.335871	-0.335871	-0.335871
-0.370234	-0.335871	-0.335871	-0.335871	-0.335871	-0.335871	-0.335871	-0.335871	-0.335871	-0.335871	-0.335871	-0.335871	-0.335871	-0.335871	-0.335871	-0.335871	-0.335871	-0.335871	-0.335871	-0.335871	-0.335871	-0.335871	-0.335871	-0.335871	-0.335871	-0.335871	-0.335871	-0.335871	-0.335871	-0.335871	-0.335871	-0.335871	-0.335871	-0.335871	-0.335871	-0.335871	-0.335871	-0.335871	-0.335871	-0.335871	-0.335871	-0.335871	9.6911	-0.335871	-0.335871	-0.335871	-0.335871	-0.335871	-0.335871	-0.335871
-0.373592	-0.335871	-0.335871	-0.335871	-0.335871	-0.335871	-0.335871	-0.335871	-0.335871	-0.335871	-0.335871	-0.335871	-0.335871	-0.335871	-0.335871	-0.335871	-0.335871	-0.335871	-0.335871	-0.335871	-0.335871	-0.335871	-0.335871	-0.335871	-0.335871	-0.335871	-0.335871	-0.335871	-0.335871	-0.335871	-0.335871	-0.335871	-0.335871	-0.335871	-0.335871	-0.335871	-0.335871	-0.335871	-0.335871	-0.335871	-0.335871	-0.335871	-0.335871	-0.335871	-0.335871	-0.335871	-0.335871	-0.335871	-0.335871	-0.335871
-0.376912	-0.335871	-0.335871	-0.335871	-0.335871	-0.335871	-0.335871	-0.335871	-0.335871	-0.335871	-0.335871	-0.335871	-0.335871	-0.335871	-0.335871	-0.335871	-0.335871	-0.335871	-0.335871	-0.335871	-0.335871	-0.335871	-0.335871	-0.335871	-0.335871	-0.335871	-0.335871	-0.335871	-0.335871	-0.335871	-0.335871	-0.335871	-0.335871	-0.335871	-0.335871	-0.335871	-0.335871	-0.335871	-0.335871	-0.335871	-0.335871	-0.335871	9.6911	-0.335871	-0.335871	-0.335871	9.6911	-0.335871	-0.335871	-0.335871
-0.380219	-0.335871	-0.335871	-0.335871	-0.335871	-0.335871	-0.335871	-0.335871	-0.335871	-0.335871	-0.335871	-0.335871	-0.335871	-0.335871	-0.335871	-0.335871	-0.335871	-0.335871	-0.335871	-0.335871	-0.335871	-0.335871	-0.335871	-0.335871	-0.335871	-0.335871	-0.335871	-0.335871	-0.335871	-0.335871	-0.335871	-0.335871	-0.335871	-0.335871	-0.335871	-0.335871	-0.335871	-0.335871	-0.335871	-0.335871	-0.335871	-0.335871	-0.335871	-0.335871	-0.335871	-0.335871	-0.335871	-0.335871	-0.335871	-0.335871
-0.383541	-0.335871	-0.335871	-0.335871	-0.335871	-0.335871	-0.335871	-0.335871	-0.335871	-0.335871	-0.335871	-0.335871	-0.335871	-0.335871	-0.335871	-0.335871	-0.335871	-0.335871	-0.335871	-0.335871	-0.335871	-0.335871	-0.335871	-0.335871	-0.335871	-0.335871	-0.335871	-0.335871	-0.335871	-0.335871	-0.335871	-0.335871	-0.335871	-0.335871	-0.335871	-0.335871	-0.335871	-0.335871	-0.335871	-0.335871	-0.335871	-0.335871	-0.335871	-0.335871	-0.335871	-0.335871	-0.335871	-0.335871	-0.335871	-0.335871
-0.386904	-0.73695	-0.73695	-0.73695	-0.73695	-0.73695	-0.73695	-0.73695	-0.73695	-0.73695	-0.73695	-0.73695	9.29002	-0.73695	-0.73695	-0.73695	-0.73695	-0.73695	-0.73695	-0.73695	-0.73695	-0.73695	-0.73695	-0.73695	-0.73695	-0.73695	-0.73695	-0.73695	-0.73695	-0.73695	-0.73695	-0.73695	-0.73695	-0.73695	-0.73695	-0.73695	-0.73695	-0.73695	-0.73695	-0.73695	-0.73695	-0.73695	-0.73695	-0.73695	-0.73695	-0.73695	-0.73695	-0.73695	-0.73695	-0.73695
-0.390333	-0.335871	-0.335871	-0.335871	-0.335871	-0.335871	-0.335871	-0.335871	-0.335871	-0.335871	-0.335871	-0.335871	-0.335871	-0.335871	-0.335871	-0.335871	-0.335871	-0.335871	-0.335871	-0.335871	-0.335871	-0.335871	-0.335871	-0.335871	-0.335871	-0.335871	-0.335871	-0.335871	-0.335871	-0.335871	-0.335871	-0.335871	-0.335871	-0.335871	9.6911	-0.335871	-0.335871	-0.335871	-0.335871	-0.335871	-0.335871	-0.335871	-0.335871	-0.335871	-0.335871	-0.335871	-0.335871	-0.335871	-0.335871	-0.335871
-0.393855	-0.594217	-0.594217	-0.594217	-0.594217	-0.594217	-0.594217	-0.594217	-0.594217	-0.594217	-0.594217	-0.594217	-0.594217	-0.594217	-0.594217	-0.594217	-0.594217	-0.594217	-0.594217	-0.594217	8.23699	-0.594217	-0.594217	-0.594217	-0.594217	-0.594217	-0.594217	-0.594217	-0.594217	-0.594217	-0.594217	-0.594217	-0.594217	-0.594217	-0.594217	-0.594217	-0.594217	-0.594217	-0.594217	-0.594217	-0.594217	-0.594217	-0.594217	-0.594217	-0.594217	-0.594217	8.23699	-0.594217	-0.594217	-0.594217
-0.397495	-0.947465	-0.947465	-0.947465	-0.947465	-0.947465	-0.947465	-0.947465	-0.947465	-0.947465	-0.947465	-0.947465	-0.947465	-0.947465	-0.947465	-0.947465	7.88374	-0.947465	-0.947465	-0.947465	-0.947465	-0.947465	-0.947465	-0.947465	-0.947465	-0.947465	7.88374	-0.947465	-0.947465	-0.947465	-0.947465	-0.947465	-0.947465	-0.947465	-0.947465	7.88374	-0.947465	-0.947465	-0.947465	-0.947465	-0.947465	-0.947465	-0.947465	-0.947465	7.88374	-0.947465	-0.947465	-0.947465	-0.947465	-0.947465
-0.401275	-0.947465	-0.947465	-0.947465	-0.947465	7.88374	-0.947465	-0.947465	-0.947465	-0.947465	-0.947465	-0.947465	-0.947465	-0.947465	7.88374	-0.947465	-0.947465	-0.947465	-0.947465	-0.947465	-0.947465	-0.947465	-0.947465	-0.947465	-0.947465	-0.947465	-0.947465	-0.947465	-0.947465	-0.947465	-0.947465	-0.947465	-0.947465	-0.947465	7.88374	-0.947465	-0.947465	-0.947465	-0.947465	7.88374	-0.947465	-0.947465	-0.947465	-0.947465	-0.947465	-0.947465	-0.947465	-0.947465	-0.947465	-0.947465
-0.405144	-0.947465	-0.947465	-0.947465	-0.947465	-0.947465	-0.947465	-0.947465	7.88374	-0.947465	-0.947465	-0.947465	-0.947465	-0.947465	-0.947465	-0.947465	-0.947465	-0.947465	-0.947465	-0.947465	7.88374	-0.947465	-0.947465	-0.947465	-0.947465	-0.947465	-0.947465	-0.947465	-0.947465	-0.947465	-0.947465	-0.947465	-0.947465	-0.947465	-0.947465	-0.947465	-0.947465	-0.947465	-0.947465	7.88374	-0.947465	-0.947465	-0.947465	-0.947465	-0.947465	-0.947465	-0.947465	-0.947465	7.88374	-0.947465
-0.409012	-0.240968	-0.240968	-0.240968	-0.240968	-0.240968	-0.240968	-0.240968	-0.240968	-0.240968	-0.240968	-0.240968	-0.240968	-0.240968	-0.240968	-0.240968	-0.240968	-0.240968	-0.240968	-0.240968	-0.240968	-0.240968	-0.240968	-0.240968	-0.240968	-0.240968	-0.240968	-0.240968	-0.240968	-0.240968	-0.240968	-0.240968	-0.240968	-0.240968	-0.240968	-0.240968	-0.240968	-0.240968	-0.240968	-0.240968	-0.240968	-0.240968	-0.240968	-0.240968	-0.240968	-0.240968	-0.240968	-0.240968	-0.240968	-0.240968
-0.412787	-1.65396	-1.65396	-1.65396	-1.65396	-1.65396	-1.65396	-1.65396	7.17724	-1.65396	-1.65396	-1.65396	-1.65396	-1.65396	7.17724	-1.65396	7.17724	-1.65396	-1.65396	-1.65396	-1.65396	-1.65396	7.17724	-1.65396	-1.65396	-1.65396	-1.65396	-1.65396	-1.65396	-1.65396	-1.65396	-1.65396	-1.65396	-1.65396	-1.65396	-1.65396	-1.65396	-1.65396	-1.65396	7.17724	-1.65396	-1.65396	-1.65396	-1.65396	-1.65396	-1.65396	-1.65396	-1.65396	-1.65396	-1.65396
-0.41638	-0.240968	-0.240968	-0.240968	-0.240968	-0.240968	-0.240968	-0.240968	-0.240968	-0.240968	-0.240968	-0.240968	-0.240968	-0.240968	-0.240968	-0.240968	-0.240968	-0.240968	-0.240968	-0.240968	-0.240968	-0.240968	-0.240968	-0.240968	-0.240968	-0.240968	-0.240968	-0.240968	-0.240968	-0.240968	-0.240968	-0.240968	-0.240968	-0.240968	-0.240968	-0.240968	-0.240968	-0.240968	-0.240968	-0.240968	-0.240968	-0.240968	8.59024	-0.240968	-0.240968	-0.240968	-0.240968	-0.240968	-0.240968	-0.240968
-0.419699	-0.240968	-0.240968	-0.240968	-0.240968	-0.240968	-0.240968	-0.240968	-0.240968	-0.240968	-0.240968	-0.240968	-0.240968	-0.240968	-0.240968	-0.240968	-0.240968	-0.240968	-0.240968	-0.240968	-0.240968	-0.240968	-0.240968	-0.240968	-0.240968	-0.240968	-0.240968	-0.240968	-0.240968	-0.240968	-0.240968	-0.240968	-0.240968	-0.240968	-0.240968	-0.240968	-0.240968	-0.240968	-0.240968	-0.240968	8.59024	-0.240968	-0.240968	-0.240968	-0.240968	-0.240968	-0.240968	-0.240968	8.59024	-0.240968
-0.422653	-0.594217	-0.594217	-0.594217	-0.594217	-0.594217	-0.594217	8.23699	-0.594217	-0.594217	-0.594217	-0.594217	-0.594217	-0.594217	-0.594217	-0.594217	-0.594217	-0.594217	-0.594217	-0.594217	-0.594217	-0.594217	-0.594217	-0.594217	-0.594217	-0.594217	-0.594217	-0.594217	-0.594217	-0.594217	-0.594217	-0.594217	-0.594217	-0.594217	-0.594217	-0.594217	-0.594217	-0.594217	-0.594217	-0.594217	-0.594217	-0.594217	-0.594217	-0.594217	-0.594217	17.0682	-0.594217	-0.594217	-0.594217	-0.594217
-0.425152	-0.947465	-0.947465	-0.947465	-0.947465	-0.947465	-0.947465	-0.947465	-0.947465	-0.947465	-0.947465	-0.947465	-0.947465	7.88374	-0.947465	-0.947465	-0.947465	-0.947465	-0.947465	-0.947465	-0.947465	-0.947465	-0.947465	7.88374	-0.947465	-0.947465	-0.947465	-0.947465	-0.947465	-0.947465	7.88374	-0.947465	7.88374	-0.947465	-0.947465	-0.947465	-0.947465	-0.947465	-0.947465	-0.947465	-0.947465	-0.947465	-0.947465	-0.947465	-0.947465	-0.947465	-0.947465	-0.947465	-0.947465	-0.947465
-0.427103	-0.594217	-0.594217	-0.594217	-0.594217	-0.594217	-0.594217	8.23699	-0.594217	-0.594217	-0.594217	-0.594217	-0.594217	-0.594217	-0.594217	-0.594217	-0.594217	-0.594217	-0.594217	-0.594217	-0.594217	-0.594217	-0.594217	-0.594217	-0.594217	-0.594217	-0.594217	-0.594217	-0.594217	-0.594217	-0.594217	-0.594217	-0.594217	-0.594217	-0.594217	-0.594217	-0.594217	8.23699	-0.594217	-0.594217	-0.594217	-0.594217	-0.594217	-0.594217	-0.594217	-0.594217	-0.594217	-0.594217	-0.594217	-0.594217
-0.428417	-1.08759	-1.08759	-1.08759	-1.08759	-1.08759	-1.08759	-1.08759	-1.08759	-1.08759	7.29875	-1.08759	-1.08759	-1.08759	-1.08759	-1.08759	-1.08759	-1.08759	-1.08759	-1.08759	-1.08759	-1.08759	-1.08759	7.29875	-1.08759	-1.08759	-1.08759	-1.08759	-1.08759	-1.08759	-1.08759	7.29875	-1.08759	-1.08759	-1.08759	7.29875	-1.08759	-1.08759	7.29875	-1.08759	-1.08759	-1.08759	-1.08759	-1.08759	7.29875	-1.08759	-1.08759	-1.08759	7.29875	-1.08759
-0.429007	-1.08759	-1.08759	7.29875	-1.08759	-1.08759	-1.08759	7.29875	-1.08759	-1.08759	-1.08759	-1.08759	-1.08759	-1.08759	-1.08759	-1.08759	7.29875	-1.08759	-1.08759	-1.08759	-1.08759	-1.08759	-1.08759	-1.08759	-1.08759	-1.08759	-1.08759	-1.08759	-1.08759	-1.08759	-1.08759	-1.08759	-1.08759	-1.08759	7.29875	-1.08759	-1.08759	-1.08759	-1.08759	-1.08759	-1.08759	-1.08759	-1.08759	-1.08759	7.29875	-1.08759	-1.08759	7.29875	-1.08759	-1.08759
-0.428867	-1.42304	-1.42304	-1.42304	-1.42304	-1.42304	-1.42304	6.96329	-1.42304	-1.42304	-1.42304	-1.42304	-1.42304	-1.42304	-1.42304	-1.42304	-1.42304	6.96329	-1.42304	-1.42304	-1.42304	-1.42304	-1.42304	-1.42304	-1.42304	6.96329	-1.42304	-1.42304	-1.42304	-1.42304	-1.42304	-1.42304	-1.42304	-1.42304	6.96329	-1.42304	-1.42304	-1.42304	-1.42304	-1.42304	-1.42304	-1.42304	-1.42304	-1.42304	6.96329	-1.42304	-1.42304	-1.42304	-1.42304	-1.42304
-0.428061	6.29239	-2.09395	-2.09395	-2.09395	-2.09395	-2.09395	-2.09395	-2.09395	6.29239	-2.09395	6.29239	6.29239	-2.09395	-2.09395	-2.09395	-2.09395	-2.09395	-2.09395	-2.09395	-2.09395	-2.09395	-2.09395	-2.09395	-2.09395	-2.09395	-2.09395	-2.09395	6.29239	6.29239	-2.09395	-2.09395	-2.09395	-2.09395	-2.09395	-2.09395	-2.09395	-2.09395	6.29239	-2.09395	-2.09395	-2.09395	-2.09395	-2.09395	-2.09395	-2.09395	-2.09395	-2.09395	6.29239	-2.09395
-0.426653	-2.76486	-2.76486	5.62148	-2.76486	-2.76486	-2.76486	-2.76486	-2.76486	5.62148	-2.76486	-2.76486	5.62148	-2.76486	-2.76486	14.0078	-2.76486	14.0078	-2.76486	-2.76486	-2.76486	-2.76486	-2.76486	-2.76486	-2.76486	-2.76486	5.62148	-2.76486	-2.76486	-2.76486	-2.76486	-2.76486	-2.76486	-2.76486	-2.76486	-2.76486	-2.76486	-2.76486	-2.76486	5.62148	-2.76486	-2.76486	-2.76486	-2.76486	-2.76486	-2.76486	-2.76486	-2.76486	5.62148	-2.76486
-0.424709	-1.42304	6.96329	6.96329	6.96329	-1.42304	-1.42304	-1.42304	-1.42304	-1.42304	-1.42304	-1.42304	-1.42304	-1.42304	6.96329	6.96329	-1.42304	-1.42304	-1.42304	-1.42304	-1.42304	-1.42304	-1.42304	6.96329	-1.42304	-1.42304	-1.42304	-1.42304	-1.42304	-1.42304	-1.42304	-1.42304	-1.42304	-1.42304	-1.42304	-1.42304	-1.42304	-1.42304	-1.42304	-1.42304	-1.42304	6.96329	-1.42304	-1.42304	-1.42304	-1.42304	-1.42304	-1.42304	6.96329	6.96329
-0.422292	-0.752137	-0.752137	-0.752137	-0.752137	-0.752137	-0.752137	-0.752137	-0.752137	-0.752137	-0.752137	-0.752137	-0.752137	-0.752137	-0.752137	-0.752137	-0.752137	-0.752137	-0.752137	-0.752137	-0.752137	-0.752137	-0.752137	-0.752137	-0.752137	-0.752137	7.6342	-0.752137	-0.752137	-0.752137	-0.752137	-0.752137	-0.752137	-0.752137	-0.752137	-0.752137	-0.752137	-0.752137	-0.752137	-0.752137	-0.752137	7.6342	-0.752137	7.6342	16.0205	-0.752137	-0.752137	-0.752137	-0.752137	-0.752137
-0.419467	-0.752137	-0.752137	-0.752137	-0.752137	-0.752137	-0.752137	-0.752137	-0.752137	-0.752137	-0.752137	-0.752137	-0.752137	-0.752137	-0.752137	-0.752137	-0.752137	-0.752137	-0.752137	-0.752137	-0.752137	-0.752137	-0.752137	-0.752137	7.6342	-0.752137	-0.752137	-0.752137	-0.752137	-0.752137	-0.752137	-0.752137	-0.752137	-0.752137	-0.752137	-0.752137	-0.752137	-0.752137	-0.752137	-0.752137	-0.752137	-0.752137	-0.752137	-0.752137	-0.752137	-0.752137	7.6342	7.6342	-0.752137	-0.752137
-0.416301	-0.335871	-0.335871	-0.335871	-0.335871	-0.335871	-0.335871	-0.335871	-0.335871	-0.335871	-0.335871	-0.335871	-0.335871	-0.335871	-0.335871	-0.335871	-0.335871	-0.335871	-0.335871	-0.335871	-0.335871	-0.335871	-0.335871	-0.335871	-0.335871	-0.335871	-0.335871	-0.335871	-0.335871	-0.335871	-0.335871	-0.335871	-0.335871	-0.335871	-0.335871	-0.335871	-0.335871	-0.335871	-0.335871	-0.335871	-0.335871	-0.335871	-0.335871	-0.335871	-0.335871	-0.335871	-0.335871	-0.335871	-0.335871	-0.335871
-0.412857	-0.335871	-0.335871	-0.335871	-0.335871	-0.335871	-0.335871	-0.335871	-0.335871	-0.335871	-0.335871	-0.335871	-0.335871	-0.335871	-0.335871	-0.335871	-0.335871	-0.335871	-0.335871	-0.335871	-0.335871	-0.335871	-0.335871	-0.335871	-0.335871	-0.335871	-0.335871	-0.335871	-0.335871	-0.335871	-0.335871	-0.335871	-0.335871	-0.335871	-0.335871	-0.335871	-0.335871	-0.335871	-0.335871	-0.335871	-0.335871	-0.335871	-0.335871	-0.335871	-0.335871	-0.335871	-0.335871	-0.335871	9.6911	-0.335871
-0.4092	-0.335871	-0.335871	-0.335871	-0.335871	-0.335871	-0.335871	-0.335871	-0.335871	-0.335871	-0.335871	-0.335871	-0.335871	-0.335871	-0.335871	-0.335871	-0.335871	-0.335871	-0.335871	-0.335871	-0.335871	-0.335871	-0.335871	-0.335871	-0.335871	-0.335871	-0.335871	-0.335871	-0.335871	-0.335871	-0.335871	-0.335871	-0.335871	-0.335871	-0.335871	-0.335871	-0.335871	-0.335871	-0.335871	-0.335871	-0.335871	-0.335871	-0.335871	-0.335871	9.6911	-0.335871	-0.335871	-0.335871	-0.335871	-0.335871
-0.405394	-0.335871	-0.335871	-0.335871	-0.335871	-0.335871	-0.335871	-0.335871	-0.335871	-0.335871	-0.335871	-0.335871	-0.335871	-0.335871	-0.335871	-0.335871	-0.335871	-0.335871	-0.335871	-0.335871	-0.335871	-0.335871	-0.335871	-0.335871	-0.335871	-0.335871	-0.335871	-0.335871	-0.335871	-0.335871	-0.335871	-0.335871	-0.335871	-0.335871	-0.335871	-0.335871	-0.335871	-0.335871	-0.335871	-0.335871	-0.335871	-0.335871	-0.335871	-0.335871	-0.335871	-0.335871	-0.335871	-0.335871	-0.335871	-0.335871
-0.401465	-0.335871	-0.335871	-0.335871	9.6911	-0.335871	-0.335871	-0.335871	-0.335871	-0.335871	-0.335871	-0.335871	-0.335871	-0.335871	-0.335871	-0.335871	-0.335871	-0.335871	-0.335871	-0.335871	-0.335871	-0.335871	-0.335871	-0.335871	-0.335871	-0.335871	-0.335871	-0.335871	-0.335871	-0.335871	-0.335871	-0.335871	-0.335871	-0.335871	-0.335871	9.6911	-0.335871	-0.335871	-0.335871	-0.335871	-0.335871	-0.335871	-0.335871	-0.335871	-0.335871	-0.335871	-0.335871	-0.335871	-0.335871	-0.335871
-0.397396	-0.335871	-0.335871	-0.335871	-0.335871	-0.335871	-0.335871	-0.335871	-0.335871	-0.335871	-0.335871	-0.335871	-0.335871	-0.335871	-0.335871	-0.335871	-0.335871	-0.335871	-0.335871	-0.335871	-0.335871	-0.335871	-0.335871	-0.335871	-0.335871	-0.335871	-0.335871	-0.335871	-0.335871	-0.335871	-0.335871	-0.335871	-0.335871	-0.335871	-0.335871	-0.335871	-0.335871	-0.335871	-0.335871	-0.335871	-0.335871	-0.335871	-0.335871	-0.335871	-0.335871	-0.335871	-0.335871	-0.335871	-0.335871	-0.335871
-0.393164	-0.73695	-0.73695	-0.73695	-0.73695	-0.73695	-0.73695	-0.73695	-0.73695	-0.73695	-0.73695	-0.73695	-0.73695	9.29002	-0.73695	-0.73695	-0.73695	-0.73695	-0.73695	-0.73695	-0.73695	-0.73695	-0.73695	-0.73695	-0.73695	-0.73695	-0.73695	-0.73695	-0.73695	-0.73695	-0.73695	-0.73695	-0.73695	-0.73695	-0.73695	-0.73695	-0.73695	-0.73695	-0.73695	9.29002	9.29002	-0.73695	-0.73695	-0.73695	-0.73695	-0.73695	-0.73695	-0.73695	-0.73695	-0.73695
-0.38875	-0.73695	-0.73695	-0.73695	9.29002	9.29002	-0.73695	-0.73695	-0.73695	-0.73695	-0.73695	-0.73695	-0.73695	-0.73695	-0.73695	-0.73695	-0.73695	-0.73695	-0.73695	-0.73695	-0.73695	-0.73695	-0.73695	-0.73695	-0.73695	-0.73695	-0.73695	-0.73695	-0.73695	-0.73695	-0.73695	-0.73695	-0.73695	-0.73695	-0.73695	-0.73695	-0.73695	-0.73695	-0.73695	-0.73695	-0.73695	-0.73695	-0.73695	-0.73695	-0.73695	-0.73695	-0.73695	-0.73695	-0.73695	-0.73695
-0.384131	-0.947465	-0.947465	-0.947465	-0.947465	-0.947465	-0.947465	-0.947465	-0.947465	7.88374	-0.947465	-0.947465	-0.947465	-0.947465	-0.947465	-0.947465	-0.947465	-0.947465	-0.947465	-0.947465	-0.947465	-0.947465	7.88374	-0.947465	-0.947465	-0.947465	-0.947465	-0.947465	-0.947465	-0.947465	-0.947465	-0.947465	-0.947465	7.88374	-0.947465	-0.947465	-0.947465	7.88374	-0.947465	-0.947465	-0.947465	-0.947465	-0.947465	-0.947465	-0.947465	-0.947465	-0.947465	-0.947465	-0.947465	-0.947465
-0.379289	-0.594217	-0.594217	-0.594217	8.23699	-0.594217	-0.594217	-0.594217	-0.594217	-0.594217	-0.594217	-0.594217	-0.594217	-0.594217	-0.594217	-0.594217	8.23699	-0.594217	-0.594217	-0.594217	-0.594217	-0.594217	-0.594217	-0.594217	-0.594217	-0.594217	-0.594217	-0.594217	-0.594217	-0.594217	-0.594217	-0.594217	-0.594217	-0.594217	-0.594217	-0.594217	-0.594217	-0.594217	-0.594217	-0.594217	-0.594217	-0.594217	-0.594217	-0.594217	-0.594217	-0.594217	-0.594217	-0.594217	-0.594217	-0.594217
-0.374201	8.59024	-0.240968	-0.240968	-0.240968	-0.240968	-0.240968	-0.240968	-0.240968	-0.240968	-0.240968	-0.240968	-0.240968	-0.240968	-0.240968	-0.240968	-0.240968	-0.240968	-0.240968	-0.240968	-0.240968	-0.240968	-0.240968	-0.240968	-0.240968	-0.240968	-0.240968	-0.240968	-0.240968	-0.240968	-0.240968	8.59024	-0.240968	-0.240968	-0.240968	-0.240968	-0.240968	-0.240968	-0.240968	-0.240968	-0.240968	-0.240968	-0.240968	-0.240968	-0.240968	-0.240968	-0.240968	8.59024	-0.240968	-0.240968
-0.368847	-0.947465	-0.947465	-0.947465	-0.947465	-0.947465	-0.947465	-0.947465	-0.947465	-0.947465	-0.947465	-0.947465	-0.947465	-0.947465	-0.947465	-0.947465	-0.947465	-0.947465	-0.947465	-0.947465	-0.947465	-0.947465	7.88374	-0.947465	-0.947465	-0.947465	-0.947465	7.88374	-0.947465	-0.947465	-0.947465	7.88374	-0.947465	-0.947465	-0.947465	-0.947465	-0.947465	-0.947465	-0.947465	-0.947465	-0.947465	7.88374	-0.947465	-0.947465	-0.947465	-0.947465	-0.947465	-0.947465	-0.947465	-0.947465
-0.363206	-1.30071	-1.30071	-1.30071	-1.30071	7.53049	-1.30071	-1.30071	-1.30071	-1.30071	-1.30071	-1.30071	-1.30071	-1.30071	-1.30071	7.53049	-1.30071	-1.30071	-1.30071	-1.30071	-1.30071	-1.30071	-1.30071	-1.30071	-1.30071	-1.30071	7.53049	-1.30071	-1.30071	-1.30071	-1.30071	-1.30071	-1.30071	-1.30071	7.53049	-1.30071	-1.30071	-1.30071	-1.30071	7.53049	7.53049	-1.30071	-1.30071	-1.30071	-1.30071	-1.30071	-1.30071	-1.30071	-1.30071	-1.30071
-0.357257	-0.240968	-0.240968	-0.240968	-0.240968	-0.240968	-0.240968	-0.240968	-0.240968	-0.240968	-0.240968	-0.240968	-0.240968	-0.240968	-0.240968	-0.240968	-0.240968	-0.240968	-0.240968	-0.240968	-0.240968	-0.240968	-0.240968	-0.240968	-0.240968	-0.240968	-0.240968	-0.240968	-0.240968	-0.240968	-0.240968	-0.240968	-0.240968	-0.240968	-0.240968	-0.240968	-0.240968	-0.240968	-0.240968	-0.240968	-0.240968	-0.240968	-0.240968	-0.240968	-0.240968	-0.240968	-0.240968	-0.240968	-0.240968	-0.240968
-0.35101	-0.947465	-0.947465	-0.947465	-0.947465	-0.947465	-0.947465	-0.947465	-0.947465	-0.947465	7.88374	-0.947465	-0.947465	-0.947465	-0.947465	-0.947465	-0.947465	-0.947465	-0.947465	-0.947465	-0.947465	-0.947465	-0.947465	-0.947465	-0.947465	-0.947465	-0.947465	-0.947465	7.88374	-0.947465	-0.947465	-0.947465	-0.947465	-0.947465	-0.947465	-0.947465	-0.947465	-0.947465	-0.947465	-0.947465	-0.947465	-0.947465	-0.947465	-0.947465	-0.947465	-0.947465	-0.947465	-0.947465	-0.947465	-0.947465
-0.344525	-0.947465	-0.947465	-0.947465	-0.947465	-0.947465	-0.947465	-0.947465	-0.947465	-0.947465	-0.947465	-0.947465	-0.947465	7.88374	-0.947465	-0.947465	-0.947465	-0.947465	-0.947465	-0.947465	-0.947465	-0.947465	-0.947465	-0.947465	7.88374	-0.947465	-0.947465	-0.947465	-0.947465	-0.947465	-0.947465	-0.947465	-0.947465	-0.947465	-0.947465	-0.947465	-0.947465	-0.947465	7.88374	-0.947465	-0.947465	-0.947465	-0.947465	-0.947465	7.88374	-0.947465	-0.947465	-0.947465	7.88374	-0.947465
-0.337866
-0.331097
-0.324283
-0.317489
-0.310778
-0.304216
-0.297866
-0.291793
-0.28604
-0.280597
-0.275447
-0.270573
-0.265958
-0.261586
-0.257438
-0.253499
-0.249751
-0.246176
-0.242775
-0.239608
-0.236745
-0.234259
-0.232222
-0.230706
-0.229784
-0.229526
-0.230007
-0.231296
-0.233453
-0.236465
-0.240294
-0.244904
-0.250258
-0.25632
-0.263053
-0.270421
-0.278386
-0.286912
-0.295961
-0.305482
-0.315418
-0.325713
-0.33631
-0.347151
-0.358182
-0.369344
-0.380581
-0.391837
-0.403054
-0.414171
-0.425126
-0.435855
-0.446295
-0.456383
-0.466055
-0.475248
-0.483899
-0.491944
-0.499322
-0.505984
-0.5119
-0.517038
-0.521366
-0.524853
-0.527467
-0.529177
-0.529952
-0.52976
-0.528569
-0.526345
-0.523051
-0.518647
-0.513096
-0.506359
-0.498398
-0.489175
-0.478651
-0.466788
-0.453548
-0.43897
-0.423236
-0.406545
-0.389093
-0.37108
-0.352703
-0.33416
-0.315649
-0.297369
-0.279517
-0.262273
-0.24577
-0.230132
-0.215482
-0.201945
-0.189645
-0.178705
-0.169249
-0.161402
-0.155288
-0.150989
-0.148424
-0.14747
-0.148005
-0.149906
-0.15305
-0.157315
-0.162578
-0.168716
-0.175607
-0.183125
-0.191123
-0.199447
-0.207942
-0.216455
-0.224831
-0.232916
-0.240556
-0.247597
-0.253884
-0.25928
-0.263791
-0.267503
-0.270501
-0.272869
-0.274693
-0.276059
-0.277051
-0.277755
-0.278256
-0.278637
-0.278944
-0.279195
-0.279408
-0.2796
-0.279789
-0.279992
-0.280228
-0.280514
-0.280868
-0.281308
-0.281879
-0.282653
-0.283703
-0.285102
-0.286924
-0.289243
-0.292131
-0.295662
-0.299909
-0.304944
-0.310749
-0.317175
-0.32406
-0.331244
-0.338565
-0.345864
-0.352978
-0.359747
-0.366011
-0.371608
-0.376458
-0.38065
-0.384295
-0.387504
-0.390387
-0.393055
-0.395618
-0.398189
-0.400876
-0.403792
-0.407018
-0.410555
-0.414385
-0.41849
-0.422853
-0.427456
-0.432282
-0.437314
-0.442533
-0.447923
-0.453448
-0.458991
-0.464412
-0.469569
-0.474323
-0.478533
-0.482059
-0.484759
-0.486493
-0.487122
-0.486524
-0.484721
-0.48179
-0.47781
-0.472861
-0.46702
-0.460367
-0.452979
-0.444936
-0.436317
-0.427201
-0.417681
-0.407859
-0.397834
-0.387708
-0.377581
-0.367555
-0.35773
-0.348207
-0.339086
-0.330466
-0.322372
-0.314774
-0.307638
-0.300932
-0.294622
-0.288675
-0.283058
-0.277738
-0.272681
-0.267854
-0.263186
-0.258569
-0.253889
-0.249033
-0.243889
-0.238344
-0.232284
-0.225598
-0.218171
-0.209894
-0.200716
-0.190697
-0.179905
-0.168409
-0.156278
-0.143579
-0.130382
-0.116754
-0.102766
-0.0884851
-0.073975
-0.0592877
-0.0444733
-0.0295818
-0.0146634
0.000231915
0.015054
0.0297528
0.0442783
0.0585803
0.0725971
0.0862257
0.0993543
0.111871
0.123664
0.13462
0.14463
0.153579
0.161357
0.167852
0.172988
0.176889
0.179739
0.181722
0.183025
0.183832
0.184328
0.184699
0.185129
0.185804
0.186881
0.188303
0.189911
0.191548
0.193052
0.194267
0.195032
0.195189
0.194579
0.193043
0.190435
0.186764
0.182145
0.176693
0.170524
0.163755
0.156502
0.14888
0.141006
0.132996
0.124968
0.117071
0.109489
0.102403
0.0959972
0.0904544
0.0859576
0.0826897
0.0808339
0.0805732
0.0820866
0.0853863
0.0902634
0.0964935
0.103852
0.112115
0.121058
0.130457
0.140086
0.149723
0.159143
0.168208
0.176944
0.185393
0.193596
0.201597
0.209437
0.217161
0.224808
0.232424
0.240048
0.247698
0.255317
0.262836
0.270187
0.2773
0.284107
0.290539
0.296527
0.302004
0.306899
0.31116
0.314796
0.317831
0.320291
0.322199
0.32358
0.324458
0.324859
0.324807
0.324325
0.323431
0.322088
0.320241
0.317834
0.314811
0.311118
0.306699
0.301499
0.295462
0.288534
0.280671
0.271961
0.262554
0.252603
0.242261
0.231681
0.221014
0.210414
0.200034
0.190025
0.180529
0.171511
0.162808
0.15425
0.145671
0.136902
0.127774
0.118121
0.107775
0.0965661
0.0843328
0.0710395
0.0567856
0.0416773
0.0258208
0.00932204
-0.00771273
-0.0251774
-0.042966
-0.0609723
-0.0790906
-0.0972375
-0.115363
-0.13342
-0.15136
-0.169138
-0.186704
-0.204012
-0.221014
-0.237664
-0.253913
-0.26969
-0.284873
-0.299335
-0.312945
-0.325577
-0.337101
-0.347389
-0.356313
-0.363743
-0.369553
-0.373654
-0.376094
-0.37694
-0.376264
-0.374134
-0.370622
-0.365795
-0.359726
-0.352483
-0.344136
-0.334771
-0.324544
-0.313631
-0.302208
-0.290452
-0.278538
-0.266644
-0.254945
-0.243617
-0.232837
-0.222762
-0.213412
-0.204752
-0.196747
-0.189361
-0.182559
-0.176305
-0.170565
-0.165302
-0.160481
-0.156071
-0.152075
-0.148518
-0.145427
-0.142828
-0.140745
-0.139205
-0.138233
-0.137856
-0.138098
-0.138987
-0.140559
-0.142859
-0.145935
-0.149832
-0.154596
-0.160273
-0.16691
-0.174551
-0.183244
-0.193032
-0.203877
-0.215642
-0.228188
-0.241373
-0.255056
-0.269096
-0.283353
-0.297684
-0.31195
-0.326009
-0.339766
-0.353196
-0.366282
-0.379009
-0.39136
-0.403317
-0.414864
-0.425985
-0.436663
-0.446882
-0.456624
-0.465877
-0.474626
-0.482856
-0.490555
-0.497707
-0.504298
-0.510315
-0.515743
-0.520569
-0.524778
-0.528361
-0.531309
-0.533612
-0.535262
-0.536247
-0.53656
-0.536191
-0.535131
-0.533369
-0.530912
-0.527838
-0.524249
-0.520248
-0.515938
-0.511421
-0.506799
-0.502177
-0.497655
-0.493337
-0.489311
-0.485556
-0.481998
-0.478563
-0.475178
-0.471769
-0.468263
-0.464585
-0.460661
-0.456419
-0.451789
-0.446774
-0.441421
-0.435777
-0.429893
-0.423815
-0.417593
-0.411275
-0.40491
-0.398545
-0.392229
-0.385997
-0.37987
-0.373872
-0.368023
-0.362346
-0.356863
-0.351595
-0.346564
-0.341793
-0.337304
-0.333131
-0.329331
-0.325956
-0.323063
-0.320706
-0.318941
-0.317822
-0.317405
-0.317745
-0.318896
-0.320855
-0.323513
-0.326745
-0.330431
-0.334447
-0.338671
-0.34298
-0.347252
-0.351364
-0.355194
-0.358657
-0.361775
-0.364585
-0.367127
-0.369439
-0.371558
-0.373524
-0.375375
-0.377149
-0.378884
[truncated: 20 more columns]

## Sheet: A2.Categ.Delay16_66ms.humfac.pv
0.0175572
0.415474
0.787126
0.528663
0.634342
0.926084
0.6218
0.852535
0.528442
0.49026
0.856085
0.0161014
0.415791
0.626137
0.0782156
0.582452
0.611269
0.362589
0.185017
0.797513
0.6945
0.00842055
0.077572
0.890806
0.993844
0.0218669
0.0706686
0.223264
0.905523
0.0791679
0.105046
0.882332
0.216695
0.210824
0.343246
0.882667
0.548034
0.0677076
0.776853
0.52705
0.0110789
0.23749
0.703624
2.9779e-05
0.347382
0.0377581
0.342597
0.818823
0.982693
0.248164
0.71778
0.739936
0.695676
0.55556
0.742438
0.804421
0.202086
0.641358
0.80969
0.631805
0.607503
0.663678
0.38098
0.254734
0.00178852
0.157227
0.986161
0.0729977
0.255518
0.416405

## Sheet: A2.Categ.Delay16_66ms.humbod.co
-0.249253	-1.7585	-1.7585	-1.7585	-1.7585	-1.7585	-1.7585	-1.7585	-1.7585	-1.7585	6.62784	-1.7585	-1.7585	-1.7585	-1.7585	-1.7585	-1.7585	-1.7585	6.62784	-1.7585	-1.7585	-1.7585	-1.7585	6.62784	6.62784	-1.7585	-1.7585	-1.7585	-1.7585	-1.7585	-1.7585	-1.7585	-1.7585	6.62784	-1.7585	-1.7585	-1.7585	-1.7585	-1.7585	-1.7585	-1.7585	-1.7585	-1.7585	-1.7585	-1.7585	-1.7585	-1.7585	-1.7585	-1.7585	-1.7585
-0.249796	-0.73695	-0.73695	-0.73695	-0.73695	-0.73695	-0.73695	-0.73695	9.29002	-0.73695	-0.73695	-0.73695	-0.73695	-0.73695	-0.73695	-0.73695	-0.73695	-0.73695	-0.73695	-0.73695	-0.73695	-0.73695	-0.73695	-0.73695	-0.73695	-0.73695	-0.73695	-0.73695	-0.73695	-0.73695	-0.73695	-0.73695	-0.73695	-0.73695	-0.73695	-0.73695	-0.73695	-0.73695	-0.73695	-0.73695	-0.73695	-0.73695	-0.73695	-0.73695	-0.73695	-0.73695	-0.73695	-0.73695	-0.73695	-0.73695
-0.250486	-1.30071	-1.30071	-1.30071	-1.30071	-1.30071	-1.30071	-1.30071	-1.30071	-1.30071	-1.30071	-1.30071	-1.30071	-1.30071	-1.30071	7.53049	-1.30071	-1.30071	-1.30071	-1.30071	-1.30071	-1.30071	-1.30071	-1.30071	-1.30071	-1.30071	-1.30071	7.53049	7.53049	-1.30071	-1.30071	-1.30071	-1.30071	-1.30071	-1.30071	-1.30071	-1.30071	-1.30071	-1.30071	-1.30071	-1.30071	-1.30071	-1.30071	7.53049	-1.30071	-1.30071	7.53049	-1.30071	-1.30071	-1.30071
-0.251472	-1.42304	-1.42304	-1.42304	-1.42304	-1.42304	-1.42304	-1.42304	-1.42304	-1.42304	-1.42304	-1.42304	-1.42304	6.96329	-1.42304	-1.42304	-1.42304	-1.42304	-1.42304	-1.42304	-1.42304	-1.42304	-1.42304	6.96329	6.96329	-1.42304	-1.42304	-1.42304	-1.42304	-1.42304	-1.42304	-1.42304	-1.42304	-1.42304	-1.42304	-1.42304	-1.42304	-1.42304	-1.42304	-1.42304	-1.42304	-1.42304	-1.42304	-1.42304	-1.42304	-1.42304	6.96329	-1.42304	-1.42304	-1.42304
-0.252901	-0.752137	-0.752137	-0.752137	-0.752137	-0.752137	-0.752137	-0.752137	-0.752137	-0.752137	-0.752137	-0.752137	-0.752137	7.6342	-0.752137	-0.752137	-0.752137	-0.752137	-0.752137	-0.752137	-0.752137	-0.752137	-0.752137	-0.752137	-0.752137	-0.752137	-0.752137	-0.752137	-0.752137	-0.752137	7.6342	-0.752137	-0.752137	-0.752137	-0.752137	-0.752137	-0.752137	-0.752137	-0.752137	7.6342	7.6342	-0.752137	-0.752137	-0.752137	-0.752137	-0.752137	-0.752137	-0.752137	7.6342	-0.752137
-0.254922	-0.73695	-0.73695	-0.73695	-0.73695	-0.73695	-0.73695	-0.73695	-0.73695	-0.73695	-0.73695	-0.73695	-0.73695	-0.73695	9.29002	-0.73695	-0.73695	-0.73695	-0.73695	-0.73695	-0.73695	-0.73695	-0.73695	-0.73695	-0.73695	-0.73695	-0.73695	-0.73695	-0.73695	-0.73695	-0.73695	-0.73695	-0.73695	-0.73695	-0.73695	-0.73695	-0.73695	-0.73695	-0.73695	-0.73695	-0.73695	-0.73695	-0.73695	-0.73695	-0.73695	-0.73695	9.29002	-0.73695	-0.73695	-0.73695
-0.257683	-0.335871	-0.335871	-0.335871	-0.335871	-0.335871	-0.335871	-0.335871	-0.335871	-0.335871	-0.335871	-0.335871	-0.335871	-0.335871	-0.335871	-0.335871	-0.335871	-0.335871	-0.335871	-0.335871	-0.335871	-0.335871	-0.335871	-0.335871	-0.335871	-0.335871	-0.335871	-0.335871	-0.335871	-0.335871	-0.335871	-0.335871	-0.335871	-0.335871	-0.335871	-0.335871	-0.335871	-0.335871	-0.335871	-0.335871	-0.335871	-0.335871	-0.335871	-0.335871	-0.335871	-0.335871	-0.335871	-0.335871	-0.335871	-0.335871
-0.261331	-0.594217	-0.594217	-0.594217	-0.594217	-0.594217	-0.594217	-0.594217	-0.594217	-0.594217	8.23699	-0.594217	-0.594217	-0.594217	-0.594217	-0.594217	-0.594217	-0.594217	-0.594217	-0.594217	-0.594217	-0.594217	-0.594217	-0.594217	-0.594217	-0.594217	-0.594217	-0.594217	-0.594217	-0.594217	-0.594217	-0.594217	-0.594217	-0.594217	-0.594217	-0.594217	-0.594217	-0.594217	-0.594217	-0.594217	-0.594217	-0.594217	-0.594217	-0.594217	-0.594217	-0.594217	-0.594217	-0.594217	-0.594217	-0.594217
-0.266013	-0.947465	-0.947465	-0.947465	-0.947465	-0.947465	-0.947465	-0.947465	7.88374	-0.947465	-0.947465	-0.947465	-0.947465	-0.947465	-0.947465	-0.947465	7.88374	-0.947465	-0.947465	-0.947465	-0.947465	-0.947465	-0.947465	-0.947465	-0.947465	-0.947465	-0.947465	-0.947465	-0.947465	-0.947465	-0.947465	-0.947465	-0.947465	-0.947465	-0.947465	-0.947465	-0.947465	-0.947465	-0.947465	-0.947465	-0.947465	-0.947465	-0.947465	-0.947465	-0.947465	-0.947465	-0.947465	-0.947465	-0.947465	-0.947465
-0.271879	-1.08759	-1.08759	7.29875	-1.08759	-1.08759	-1.08759	-1.08759	-1.08759	-1.08759	-1.08759	-1.08759	-1.08759	-1.08759	-1.08759	-1.08759	7.29875	-1.08759	-1.08759	-1.08759	-1.08759	-1.08759	-1.08759	-1.08759	-1.08759	-1.08759	-1.08759	-1.08759	-1.08759	7.29875	-1.08759	7.29875	7.29875	-1.08759	-1.08759	-1.08759	-1.08759	-1.08759	-1.08759	-1.08759	-1.08759	-1.08759	-1.08759	7.29875	-1.08759	-1.08759	-1.08759	-1.08759	-1.08759	-1.08759
-0.279076	-1.08759	-1.08759	-1.08759	-1.08759	-1.08759	-1.08759	-1.08759	7.29875	-1.08759	-1.08759	-1.08759	-1.08759	-1.08759	-1.08759	-1.08759	-1.08759	-1.08759	-1.08759	-1.08759	-1.08759	7.29875	-1.08759	-1.08759	-1.08759	-1.08759	-1.08759	-1.08759	-1.08759	-1.08759	7.29875	-1.08759	-1.08759	-1.08759	-1.08759	-1.08759	-1.08759	-1.08759	-1.08759	-1.08759	-1.08759	-1.08759	-1.08759	-1.08759	-1.08759	-1.08759	-1.08759	-1.08759	-1.08759	-1.08759
-0.287715	-1.7585	-1.7585	6.62784	-1.7585	-1.7585	-1.7585	-1.7585	-1.7585	6.62784	-1.7585	-1.7585	-1.7585	-1.7585	-1.7585	-1.7585	-1.7585	-1.7585	-1.7585	-1.7585	-1.7585	-1.7585	6.62784	-1.7585	-1.7585	-1.7585	-1.7585	6.62784	-1.7585	6.62784	-1.7585	6.62784	6.62784	-1.7585	-1.7585	-1.7585	-1.7585	-1.7585	-1.7585	-1.7585	-1.7585	-1.7585	-1.7585	-1.7585	-1.7585	-1.7585	-1.7585	-1.7585	-1.7585	-1.7585
-0.297684	-1.7585	-1.7585	6.62784	-1.7585	-1.7585	-1.7585	-1.7585	-1.7585	-1.7585	-1.7585	-1.7585	-1.7585	-1.7585	-1.7585	-1.7585	6.62784	-1.7585	-1.7585	-1.7585	-1.7585	-1.7585	-1.7585	15.0142	-1.7585	-1.7585	-1.7585	-1.7585	6.62784	-1.7585	-1.7585	-1.7585	-1.7585	-1.7585	-1.7585	-1.7585	-1.7585	-1.7585	-1.7585	-1.7585	-1.7585	-1.7585	-1.7585	-1.7585	-1.7585	-1.7585	-1.7585	-1.7585	-1.7585	-1.7585
-0.308792	-1.08759	-1.08759	-1.08759	-1.08759	-1.08759	-1.08759	7.29875	-1.08759	-1.08759	-1.08759	-1.08759	-1.08759	-1.08759	-1.08759	-1.08759	-1.08759	-1.08759	-1.08759	-1.08759	-1.08759	-1.08759	-1.08759	7.29875	-1.08759	-1.08759	-1.08759	-1.08759	-1.08759	-1.08759	7.29875	-1.08759	-1.08759	-1.08759	-1.08759	-1.08759	-1.08759	-1.08759	7.29875	-1.08759	7.29875	7.29875	-1.08759	-1.08759	-1.08759	-1.08759	-1.08759	-1.08759	-1.08759	-1.08759
-0.320846	-1.42304	6.96329	-1.42304	-1.42304	-1.42304	-1.42304	-1.42304	-1.42304	6.96329	-1.42304	-1.42304	6.96329	-1.42304	-1.42304	-1.42304	-1.42304	-1.42304	-1.42304	-1.42304	-1.42304	-1.42304	-1.42304	6.96329	-1.42304	-1.42304	-1.42304	-1.42304	-1.42304	-1.42304	-1.42304	-1.42304	-1.42304	-1.42304	-1.42304	-1.42304	-1.42304	-1.42304	-1.42304	6.96329	6.96329	-1.42304	-1.42304	6.96329	-1.42304	-1.42304	-1.42304	-1.42304	-1.42304	6.96329
-0.333655	-1.13803	-1.13803	-1.13803	-1.13803	-1.13803	8.88894	-1.13803	-1.13803	-1.13803	-1.13803	-1.13803	-1.13803	-1.13803	-1.13803	8.88894	-1.13803	-1.13803	-1.13803	-1.13803	-1.13803	-1.13803	-1.13803	-1.13803	-1.13803	-1.13803	-1.13803	-1.13803	-1.13803	-1.13803	-1.13803	-1.13803	-1.13803	-1.13803	-1.13803	-1.13803	-1.13803	-1.13803	-1.13803	-1.13803	8.88894	-1.13803	-1.13803	-1.13803	-1.13803	-1.13803	-1.13803	-1.13803	-1.13803	-1.13803
-0.347026	-0.335871	-0.335871	-0.335871	-0.335871	-0.335871	-0.335871	-0.335871	-0.335871	-0.335871	-0.335871	-0.335871	-0.335871	-0.335871	-0.335871	-0.335871	-0.335871	-0.335871	-0.335871	-0.335871	-0.335871	-0.335871	-0.335871	-0.335871	-0.335871	-0.335871	-0.335871	-0.335871	-0.335871	-0.335871	-0.335871	9.6911	-0.335871	-0.335871	-0.335871	-0.335871	-0.335871	-0.335871	-0.335871	-0.335871	-0.335871	9.6911	-0.335871	9.6911	9.6911	-0.335871	19.7181	9.6911	-0.335871	-0.335871
-0.360767	8.88894	-1.13803	-1.13803	-1.13803	-1.13803	-1.13803	-1.13803	-1.13803	-1.13803	-1.13803	-1.13803	-1.13803	-1.13803	-1.13803	-1.13803	-1.13803	-1.13803	-1.13803	-1.13803	8.88894	-1.13803	-1.13803	-1.13803	-1.13803	8.88894	-1.13803	-1.13803	-1.13803	-1.13803	-1.13803	-1.13803	-1.13803	8.88894	-1.13803	-1.13803	-1.13803	-1.13803	-1.13803	-1.13803	-1.13803	-1.13803	-1.13803	-1.13803	-1.13803	-1.13803	-1.13803	-1.13803	8.88894	-1.13803
-0.374686	-1.53911	-1.53911	-1.53911	-1.53911	-1.53911	-1.53911	-1.53911	8.48786	-1.53911	-1.53911	-1.53911	8.48786	-1.53911	8.48786	-1.53911	-1.53911	-1.53911	-1.53911	-1.53911	-1.53911	-1.53911	-1.53911	-1.53911	-1.53911	-1.53911	-1.53911	-1.53911	-1.53911	-1.53911	-1.53911	-1.53911	8.48786	-1.53911	-1.53911	-1.53911	-1.53911	-1.53911	-1.53911	-1.53911	-1.53911	-1.53911	-1.53911	-1.53911	-1.53911	-1.53911	-1.53911	-1.53911	-1.53911	-1.53911
-0.388591	9.29002	-0.73695	-0.73695	-0.73695	-0.73695	-0.73695	-0.73695	-0.73695	-0.73695	-0.73695	-0.73695	-0.73695	-0.73695	-0.73695	-0.73695	-0.73695	-0.73695	-0.73695	-0.73695	9.29002	-0.73695	-0.73695	-0.73695	-0.73695	-0.73695	-0.73695	-0.73695	-0.73695	-0.73695	-0.73695	-0.73695	-0.73695	9.29002	-0.73695	-0.73695	-0.73695	-0.73695	-0.73695	-0.73695	-0.73695	-0.73695	-0.73695	-0.73695	-0.73695	-0.73695	-0.73695	-0.73695	-0.73695	-0.73695
-0.402289	9.29002	-0.73695	-0.73695	-0.73695	-0.73695	-0.73695	-0.73695	-0.73695	-0.73695	9.29002	-0.73695	-0.73695	-0.73695	-0.73695	-0.73695	-0.73695	-0.73695	-0.73695	-0.73695	-0.73695	-0.73695	-0.73695	-0.73695	-0.73695	-0.73695	-0.73695	-0.73695	-0.73695	-0.73695	-0.73695	-0.73695	-0.73695	-0.73695	-0.73695	-0.73695	-0.73695	-0.73695	-0.73695	-0.73695	-0.73695	-0.73695	-0.73695	-0.73695	-0.73695	-0.73695	-0.73695	-0.73695	-0.73695	-0.73695
-0.415609	-0.947465	-0.947465	-0.947465	-0.947465	-0.947465	7.88374	-0.947465	7.88374	-0.947465	-0.947465	-0.947465	-0.947465	-0.947465	-0.947465	-0.947465	-0.947465	-0.947465	-0.947465	-0.947465	-0.947465	-0.947465	-0.947465	-0.947465	-0.947465	-0.947465	-0.947465	-0.947465	-0.947465	-0.947465	-0.947465	7.88374	-0.947465	-0.947465	-0.947465	-0.947465	-0.947465	-0.947465	-0.947465	-0.947465	7.88374	-0.947465	-0.947465	-0.947465	-0.947465	-0.947465	-0.947465	-0.947465	-0.947465	-0.947465
-0.42857	-0.594217	-0.594217	-0.594217	-0.594217	-0.594217	-0.594217	-0.594217	-0.594217	-0.594217	-0.594217	-0.594217	-0.594217	-0.594217	-0.594217	-0.594217	-0.594217	-0.594217	-0.594217	-0.594217	8.23699	-0.594217	-0.594217	-0.594217	-0.594217	-0.594217	-0.594217	-0.594217	-0.594217	-0.594217	-0.594217	-0.594217	-0.594217	-0.594217	-0.594217	-0.594217	-0.594217	-0.594217	-0.594217	-0.594217	-0.594217	-0.594217	-0.594217	-0.594217	-0.594217	-0.594217	-0.594217	-0.594217	-0.594217	-0.594217
-0.44129	-0.594217	-0.594217	-0.594217	-0.594217	-0.594217	-0.594217	-0.594217	8.23699	-0.594217	-0.594217	-0.594217	-0.594217	-0.594217	-0.594217	-0.594217	-0.594217	-0.594217	-0.594217	-0.594217	-0.594217	-0.594217	-0.594217	-0.594217	-0.594217	-0.594217	-0.594217	-0.594217	-0.594217	-0.594217	-0.594217	8.23699	-0.594217	-0.594217	-0.594217	-0.594217	-0.594217	-0.594217	-0.594217	-0.594217	-0.594217	-0.594217	-0.594217	8.23699	-0.594217	-0.594217	-0.594217	-0.594217	-0.594217	-0.594217
-0.453889	-1.65396	-1.65396	-1.65396	-1.65396	7.17724	-1.65396	-1.65396	-1.65396	-1.65396	-1.65396	-1.65396	-1.65396	-1.65396	-1.65396	-1.65396	-1.65396	7.17724	7.17724	-1.65396	-1.65396	-1.65396	-1.65396	-1.65396	7.17724	-1.65396	-1.65396	-1.65396	-1.65396	-1.65396	-1.65396	-1.65396	-1.65396	7.17724	-1.65396	-1.65396	-1.65396	-1.65396	-1.65396	-1.65396	-1.65396	-1.65396	-1.65396	7.17724	-1.65396	-1.65396	-1.65396	-1.65396	-1.65396	-1.65396
-0.466487	-0.947465	-0.947465	-0.947465	-0.947465	-0.947465	-0.947465	-0.947465	-0.947465	-0.947465	-0.947465	-0.947465	-0.947465	-0.947465	-0.947465	-0.947465	7.88374	-0.947465	-0.947465	-0.947465	-0.947465	-0.947465	-0.947465	-0.947465	-0.947465	-0.947465	-0.947465	-0.947465	-0.947465	7.88374	-0.947465	-0.947465	-0.947465	-0.947465	-0.947465	-0.947465	-0.947465	-0.947465	-0.947465	-0.947465	-0.947465	-0.947465	-0.947465	-0.947465	-0.947465	-0.947465	-0.947465	-0.947465	-0.947465	-0.947465
-0.479203	-0.947465	-0.947465	-0.947465	-0.947465	-0.947465	-0.947465	-0.947465	-0.947465	-0.947465	-0.947465	7.88374	-0.947465	-0.947465	-0.947465	-0.947465	-0.947465	-0.947465	-0.947465	-0.947465	-0.947465	7.88374	-0.947465	-0.947465	-0.947465	-0.947465	-0.947465	-0.947465	-0.947465	-0.947465	-0.947465	-0.947465	-0.947465	-0.947465	-0.947465	-0.947465	-0.947465	-0.947465	-0.947465	-0.947465	-0.947465	-0.947465	-0.947465	7.88374	-0.947465	-0.947465	-0.947465	-0.947465	-0.947465	-0.947465
-0.492158
-0.50547
-0.519261
-0.533648
-0.548737
-0.564407
-0.580367
-0.596322
-0.611979
-0.627043
-0.641219
-0.654213
-0.66573
-0.675477
-0.683164
-0.688666
-0.692026
-0.693298
-0.692534
-0.689787
-0.685109
-0.678554
-0.670174
-0.660021
-0.648149
-0.634633
-0.619583
-0.603108
-0.585322
-0.566335
-0.546259
-0.525206
-0.503286
-0.480612
-0.457295
-0.433411
-0.408967
-0.383958
-0.35838
-0.332229
-0.3055
-0.27819
-0.250295
-0.22181
-0.192732
-0.163165
-0.133556
-0.104415
-0.0762509
-0.0495752
-0.0248979
-0.00272936
0.0164202
0.0320405
0.0436213
0.0507854
0.0537634
0.0529585
0.0487741
0.0416136
0.0318804
0.0199778
0.00630922
-0.00872197
-0.0247124
-0.0412942
-0.0583402
-0.0758237
-0.0937183
-0.111998
-0.130635
-0.149605
-0.16888
-0.188434
-0.208241
-0.228264
-0.248364
-0.268339
-0.287988
-0.307108
-0.325498
-0.342954
-0.359275
-0.374259
-0.387703
-0.399415
-0.409362
-0.417646
-0.424373
-0.429649
-0.433581
-0.436274
-0.437836
-0.438372
-0.437988
-0.43679
-0.434849
-0.432199
-0.428871
-0.424893
-0.420298
-0.415116
-0.409377
-0.403111
-0.39635
-0.389124
-0.381472
-0.373452
-0.365121
-0.356535
-0.347754
-0.338834
-0.329832
-0.320808
-0.311817
-0.302918
-0.294166
-0.285614
-0.277312
-0.269312
-0.261666
-0.254424
-0.247638
-0.241359
-0.235638
-0.230527
-0.226098
-0.222493
-0.21987
-0.218389
-0.218207
-0.219484
-0.222378
-0.227047
-0.23365
-0.242346
-0.253235
-0.266113
-0.28068
-0.296635
-0.313676
-0.331502
-0.349813
-0.368306
-0.386682
-0.404638
-0.421898
-0.438366
-0.454035
-0.468896
-0.482943
-0.496168
-0.508563
-0.52012
-0.530831
-0.54069
-0.549683
-0.557717
-0.564652
-0.570344
-0.57465
-0.577427
-0.578531
-0.57782
-0.57515
-0.570378
-0.563372
-0.554223
-0.543235
-0.530721
-0.516992
-0.502361
-0.48714
-0.471642
-0.456177
-0.441058
-0.426594
-0.41291
-0.399891
-0.387406
-0.375323
-0.363511
-0.351838
-0.340173
-0.328383
-0.316338
-0.303906
-0.290985
-0.277531
-0.263502
-0.248861
-0.233567
-0.217582
-0.200865
-0.183378
-0.16508
-0.145933
-0.126031
-0.105834
-0.0858602
-0.0666306
-0.048665
-0.0324834
-0.0186057
-0.00755207
0.000157607
0.00400331
0.00359634
-0.000926877
-0.00929861
-0.0212511
-0.0365167
-0.0548277
-0.0759163
-0.0995148
-0.125355
-0.153171
-0.182686
-0.213586
-0.245541
-0.278222
-0.311298
-0.34444
-0.377318
-0.409602
-0.440963
-0.47107
-0.499607
-0.526366
-0.551202
-0.573967
-0.594516
-0.612701
-0.628376
-0.641396
-0.651612
-0.65888
-0.663066
-0.664237
-0.662606
-0.658394
-0.651819
-0.6431
-0.632456
-0.620106
-0.606268
-0.591161
-0.575002
-0.557925
-0.53998
-0.521214
-0.501672
-0.481399
-0.460443
-0.438848
-0.416661
-0.393927
-0.370693
-0.347013
-0.322955
-0.298589
-0.273984
-0.249208
-0.224331
-0.199422
-0.174551
-0.149785
-0.125195
-0.100838
-0.0767504
-0.052964
-0.0295113
-0.00642495
0.0162628
0.0385194
0.0603124
0.0816095
0.102378
0.122543
0.141895
0.160201
0.177227
0.192739
0.206503
0.218286
0.227852
0.234969
0.239402
0.240969
0.239722
0.23578
0.22926
0.220282
0.208965
0.195427
0.179786
0.162162
0.142673
0.12142
0.0983908
0.0735236
0.0467572
0.01803
-0.0127194
-0.0455524
-0.0805303
-0.117715
-0.157167
-0.198921
-0.242723
-0.288145
-0.334761
-0.382141
-0.429857
-0.477479
-0.524581
-0.570732
-0.615506
-0.658483
-0.699452
-0.738368
-0.775194
-0.809893
-0.842425
-0.872754
-0.900841
-0.92665
-0.950141
-0.971279
-0.99006
-1.00652
-1.02069
-1.03262
-1.04234
-1.04988
-1.05529
-1.05861
-1.05986
-1.05909
-1.05634
-1.05161
-1.04493
-1.03632
-1.02579
-1.01338
-0.999087
-0.982943
-0.964964
-0.945171
-0.923605
-0.900367
-0.875564
-0.849304
-0.821694
-0.792844
-0.76286
-0.73185
-0.699923
-0.667185
-0.633757
-0.599796
-0.565469
-0.530944
-0.496386
-0.461964
-0.427844
-0.394193
-0.361177
-0.328965
-0.297733
-0.267721
-0.239184
-0.212378
-0.187561
-0.16499
-0.14492
-0.127609
-0.113313
-0.102289
-0.0947399
-0.0904558
-0.0890304
-0.0900568
-0.0931279
-0.0978369
-0.103777
-0.11054
-0.117721
-0.124911
-0.131715
-0.137861
-0.143164
-0.147439
-0.150502
-0.152168
-0.152253
-0.150573
-0.146942
-0.141177
-0.133114
-0.123016
-0.111553
-0.0994078
-0.0872651
-0.0758091
-0.0657239
-0.0576938
-0.0524029
-0.0505356
-0.0527632
-0.0592417
-0.0694409
-0.0827836
-0.0986923
-0.11659
-0.135898
-0.156041
-0.17644
-0.196518
-0.215699
-0.23355
-0.249903
-0.264623
-0.277573
-0.288618
-0.297619
-0.304443
-0.30895
-0.311007
-0.310475
-0.307388
-0.302235
-0.29558
-0.287989
-0.280029
-0.272266
-0.265264
-0.25959
-0.25581
-0.254489
-0.256038
-0.260249
-0.26676
-0.275207
-0.285227
-0.296457
-0.308534
-0.321095
-0.333778
-0.346218
-0.358088
-0.369259
-0.379677
-0.389288
-0.398039
-0.405877
-0.412747
-0.418595
-0.423368
-0.427012
-0.429468
-0.430639
-0.430404
-0.428644
-0.425237
-0.420064
-0.413004
-0.403938
-0.392744
-0.379304
-0.363509
-0.34544
-0.325314
-0.303356
-0.279788
-0.254832
-0.228713
-0.201652
-0.173873
-0.145598
-0.11705
-0.088403
-0.0597887
-0.0313343
-0.0031672
0.0245849
0.0517945
0.0783341
0.104076
0.128893
0.152655
0.175165
0.196116
0.215197
0.232095
0.246497
0.25809
0.266561
0.271597
0.272886
0.270116
0.263199
0.252528
0.238553
0.221727
0.202501
0.181327
0.158656
0.134941
0.110633
0.0861841
0.061954
0.0380192
0.0144014
-0.00887751
-0.0317958
-0.0543316
-0.0764632
-0.0981687
-0.119426
-0.140214
-0.16055
-0.180628
-0.200695
-0.220996
-0.241778
-0.263287
-0.285768
-0.309468
-0.334632
-0.361506
-0.390278
-0.420739
-0.452515
-0.48523
-0.518511
-0.551981
-0.585267
-0.617993
-0.649785
-0.680268
-0.709086
-0.736083
-0.761219
-0.784458
-0.805763
-0.825097
-0.842425
-0.857708
-0.87091
-0.881995
-0.89093
-0.89776
-0.902595
-0.905547
-0.906727
-0.906248
-0.904221
-0.900758
-0.895972
-0.889974
-0.882877
-0.874862
-0.866183
-0.857103
-0.84788
-0.838776
-0.830052
-0.821968
-0.814784
-0.808761
-0.804159
-0.801083
-0.79939
-0.798911
-0.799475
-0.800916
-0.803062
-0.805745
-0.808797
-0.812047
-0.815328
-0.818527
-0.821674
-0.824816
-0.828001
-0.831277
-0.834693
-0.838298
-0.842138
-0.846264
-0.850721
-0.855535
-0.860641
-0.865955
-0.871394
-0.876874
-0.882312
-0.887625
-0.892728
-0.897539
-0.901974
-0.905967
-0.909538
-0.912737
-0.915615
-0.918219
-0.920601
-0.922809
-0.924893
-0.926903
-0.928889
-0.930884
-0.932803
-0.934505
-0.935848
-0.936689
-0.936886
-0.936298
-0.934782
-0.932196
-0.928399
-0.923253
-0.916683
-0.908656
-0.89914
-0.888102
-0.875509
-0.86133
-0.845531
-0.828081
-0.808946
-0.7881
-0.765631
-0.741733
-0.716606
-0.690451
-0.663467
-0.635854
-0.607812
-0.579541
-0.551239
-0.52311
-0.495432
-0.468585
-0.44296
-0.418942
-0.396922
-0.377287
-0.360426
-0.346727
-0.336578
-0.330365
-0.328183
-0.329579
-0.33404
-0.341051
-0.3501
-0.360673
-0.372256
-0.384335
-0.396398
-0.407931
-0.418565
-0.428332
-0.437327
-0.445647
-0.453389
-0.460648
-0.467521
-0.474105
-0.480496
-0.486791
[truncated: 20 more columns]

## Sheet: A2.Categ.Delay16_66ms.humbod.wr
-0.165763	-0.416684	-0.416684	-0.416684	-0.416684	-0.416684	-0.416684	-0.416684	-0.416684	-0.416684	-0.416684	-0.416684	-0.416684	-0.416684	-0.416684	-0.416684	-0.416684	-0.416684	-0.416684	-0.416684	-0.416684	-0.416684	-0.416684	-0.416684	-0.416684	-0.416684	-0.416684	-0.416684	-0.416684	-0.416684	-0.416684	-0.416684	-0.416684	-0.416684	-0.416684	-0.416684	-0.416684	7.96965	-0.416684	-0.416684	-0.416684	-0.416684	-0.416684	-0.416684	7.96965	-0.416684	7.96965	-0.416684	-0.416684	-0.416684
-0.181556	-2.09395	-2.09395	-2.09395	-2.09395	-2.09395	6.29239	6.29239	-2.09395	-2.09395	-2.09395	-2.09395	-2.09395	-2.09395	-2.09395	-2.09395	6.29239	-2.09395	6.29239	-2.09395	-2.09395	-2.09395	-2.09395	-2.09395	-2.09395	-2.09395	-2.09395	-2.09395	6.29239	-2.09395	-2.09395	-2.09395	-2.09395	-2.09395	6.29239	-2.09395	-2.09395	-2.09395	-2.09395	-2.09395	-2.09395	-2.09395	6.29239	-2.09395	-2.09395	-2.09395	-2.09395	6.29239	-2.09395	-2.09395
-0.197342	-2.4294	-2.4294	-2.4294	-2.4294	-2.4294	-2.4294	5.95693	5.95693	-2.4294	-2.4294	-2.4294	-2.4294	-2.4294	-2.4294	5.95693	-2.4294	-2.4294	-2.4294	-2.4294	-2.4294	-2.4294	-2.4294	5.95693	-2.4294	-2.4294	-2.4294	5.95693	-2.4294	5.95693	-2.4294	-2.4294	-2.4294	-2.4294	5.95693	-2.4294	-2.4294	-2.4294	-2.4294	-2.4294	-2.4294	-2.4294	-2.4294	-2.4294	-2.4294	5.95693	-2.4294	-2.4294	-2.4294	-2.4294
-0.213115	-0.416684	-0.416684	-0.416684	-0.416684	-0.416684	-0.416684	-0.416684	-0.416684	-0.416684	-0.416684	-0.416684	-0.416684	-0.416684	-0.416684	-0.416684	-0.416684	-0.416684	-0.416684	-0.416684	-0.416684	-0.416684	-0.416684	-0.416684	-0.416684	-0.416684	-0.416684	-0.416684	-0.416684	-0.416684	-0.416684	7.96965	-0.416684	-0.416684	-0.416684	7.96965	-0.416684	-0.416684	7.96965	-0.416684	-0.416684	-0.416684	-0.416684	-0.416684	-0.416684	-0.416684	-0.416684	-0.416684	-0.416684	-0.416684
-0.228868	-1.08759	-1.08759	-1.08759	-1.08759	7.29875	-1.08759	-1.08759	-1.08759	-1.08759	-1.08759	-1.08759	-1.08759	-1.08759	-1.08759	-1.08759	-1.08759	7.29875	-1.08759	-1.08759	-1.08759	-1.08759	-1.08759	-1.08759	-1.08759	-1.08759	-1.08759	-1.08759	-1.08759	-1.08759	-1.08759	7.29875	-1.08759	-1.08759	-1.08759	-1.08759	-1.08759	-1.08759	-1.08759	-1.08759	7.29875	-1.08759	-1.08759	-1.08759	7.29875	-1.08759	15.6851	-1.08759	-1.08759	-1.08759
-0.244594	-1.08759	-1.08759	-1.08759	-1.08759	-1.08759	-1.08759	-1.08759	-1.08759	7.29875	-1.08759	7.29875	-1.08759	-1.08759	-1.08759	-1.08759	-1.08759	-1.08759	-1.08759	-1.08759	-1.08759	-1.08759	-1.08759	-1.08759	-1.08759	-1.08759	-1.08759	-1.08759	-1.08759	-1.08759	-1.08759	-1.08759	7.29875	-1.08759	-1.08759	-1.08759	-1.08759	-1.08759	-1.08759	-1.08759	-1.08759	-1.08759	-1.08759	-1.08759	-1.08759	-1.08759	-1.08759	-1.08759	-1.08759	-1.08759
-0.260288	-1.42304	-1.42304	-1.42304	-1.42304	-1.42304	-1.42304	6.96329	-1.42304	-1.42304	-1.42304	-1.42304	-1.42304	-1.42304	-1.42304	-1.42304	-1.42304	-1.42304	-1.42304	-1.42304	-1.42304	-1.42304	-1.42304	-1.42304	-1.42304	-1.42304	6.96329	6.96329	-1.42304	-1.42304	-1.42304	-1.42304	-1.42304	-1.42304	-1.42304	-1.42304	-1.42304	-1.42304	-1.42304	-1.42304	-1.42304	-1.42304	6.96329	-1.42304	6.96329	-1.42304	6.96329	-1.42304	-1.42304	-1.42304
-0.275943	-0.752137	-0.752137	-0.752137	-0.752137	-0.752137	-0.752137	-0.752137	7.6342	-0.752137	-0.752137	-0.752137	-0.752137	-0.752137	-0.752137	-0.752137	-0.752137	-0.752137	-0.752137	-0.752137	-0.752137	-0.752137	-0.752137	-0.752137	-0.752137	-0.752137	-0.752137	-0.752137	-0.752137	-0.752137	16.0205	7.6342	-0.752137	-0.752137	-0.752137	-0.752137	-0.752137	-0.752137	-0.752137	-0.752137	-0.752137	-0.752137	-0.752137	-0.752137	7.6342	-0.752137	7.6342	-0.752137	7.6342	-0.752137
-0.291551	-1.7585	-1.7585	-1.7585	-1.7585	-1.7585	-1.7585	-1.7585	-1.7585	-1.7585	-1.7585	-1.7585	-1.7585	-1.7585	-1.7585	-1.7585	-1.7585	-1.7585	-1.7585	-1.7585	15.0142	6.62784	-1.7585	-1.7585	-1.7585	-1.7585	-1.7585	-1.7585	-1.7585	6.62784	-1.7585	-1.7585	-1.7585	-1.7585	-1.7585	-1.7585	-1.7585	-1.7585	6.62784	-1.7585	-1.7585	-1.7585	-1.7585	-1.7585	-1.7585	-1.7585	-1.7585	-1.7585	-1.7585	-1.7585
-0.307107	-0.416684	-0.416684	-0.416684	-0.416684	-0.416684	-0.416684	-0.416684	-0.416684	-0.416684	-0.416684	-0.416684	-0.416684	-0.416684	-0.416684	-0.416684	-0.416684	-0.416684	-0.416684	-0.416684	-0.416684	-0.416684	-0.416684	-0.416684	-0.416684	-0.416684	-0.416684	-0.416684	-0.416684	-0.416684	-0.416684	-0.416684	-0.416684	-0.416684	-0.416684	-0.416684	7.96965	-0.416684	-0.416684	-0.416684	-0.416684	-0.416684	-0.416684	16.356	-0.416684	-0.416684	-0.416684	-0.416684	-0.416684	-0.416684
-0.322603	-0.752137	-0.752137	-0.752137	-0.752137	-0.752137	-0.752137	7.6342	-0.752137	-0.752137	-0.752137	-0.752137	-0.752137	-0.752137	-0.752137	-0.752137	-0.752137	-0.752137	-0.752137	-0.752137	-0.752137	-0.752137	-0.752137	-0.752137	-0.752137	-0.752137	-0.752137	-0.752137	-0.752137	-0.752137	-0.752137	7.6342	-0.752137	-0.752137	-0.752137	-0.752137	-0.752137	-0.752137	-0.752137	-0.752137	-0.752137	-0.752137	-0.752137	7.6342	-0.752137	-0.752137	-0.752137	7.6342	-0.752137	-0.752137
-0.338028	-1.42304	-1.42304	-1.42304	6.96329	6.96329	-1.42304	-1.42304	-1.42304	-1.42304	-1.42304	6.96329	-1.42304	-1.42304	-1.42304	-1.42304	-1.42304	-1.42304	-1.42304	-1.42304	-1.42304	-1.42304	-1.42304	-1.42304	-1.42304	-1.42304	-1.42304	6.96329	-1.42304	-1.42304	-1.42304	-1.42304	-1.42304	-1.42304	-1.42304	-1.42304	-1.42304	-1.42304	-1.42304	-1.42304	-1.42304	-1.42304	-1.42304	-1.42304	6.96329	6.96329	-1.42304	-1.42304	-1.42304	6.96329
-0.353335	6.62784	-1.7585	-1.7585	-1.7585	-1.7585	-1.7585	-1.7585	-1.7585	-1.7585	-1.7585	-1.7585	6.62784	-1.7585	-1.7585	6.62784	-1.7585	-1.7585	6.62784	-1.7585	-1.7585	-1.7585	-1.7585	6.62784	-1.7585	-1.7585	-1.7585	-1.7585	-1.7585	-1.7585	-1.7585	-1.7585	-1.7585	-1.7585	-1.7585	6.62784	-1.7585	-1.7585	-1.7585	-1.7585	-1.7585	-1.7585	-1.7585	6.62784	-1.7585	6.62784	6.62784	-1.7585	6.62784	-1.7585
-0.368465	-0.335871	-0.335871	-0.335871	-0.335871	-0.335871	-0.335871	-0.335871	-0.335871	-0.335871	-0.335871	-0.335871	-0.335871	-0.335871	-0.335871	-0.335871	-0.335871	-0.335871	-0.335871	-0.335871	-0.335871	-0.335871	-0.335871	-0.335871	-0.335871	-0.335871	-0.335871	-0.335871	-0.335871	-0.335871	-0.335871	-0.335871	-0.335871	-0.335871	-0.335871	-0.335871	-0.335871	-0.335871	9.6911	-0.335871	-0.335871	-0.335871	-0.335871	-0.335871	-0.335871	-0.335871	-0.335871	-0.335871	-0.335871	-0.335871
-0.383362	-1.13803	-1.13803	-1.13803	-1.13803	-1.13803	-1.13803	-1.13803	-1.13803	-1.13803	-1.13803	-1.13803	-1.13803	-1.13803	-1.13803	-1.13803	-1.13803	-1.13803	-1.13803	-1.13803	-1.13803	-1.13803	-1.13803	-1.13803	-1.13803	-1.13803	-1.13803	8.88894	-1.13803	8.88894	-1.13803	-1.13803	-1.13803	-1.13803	-1.13803	-1.13803	-1.13803	-1.13803	8.88894	-1.13803	-1.13803	-1.13803	-1.13803	-1.13803	-1.13803	-1.13803	-1.13803	-1.13803	-1.13803	-1.13803
-0.397964	-0.335871	-0.335871	-0.335871	-0.335871	-0.335871	-0.335871	-0.335871	-0.335871	-0.335871	-0.335871	-0.335871	-0.335871	-0.335871	-0.335871	-0.335871	-0.335871	-0.335871	-0.335871	-0.335871	-0.335871	-0.335871	-0.335871	-0.335871	-0.335871	-0.335871	-0.335871	-0.335871	-0.335871	-0.335871	-0.335871	-0.335871	-0.335871	-0.335871	-0.335871	-0.335871	-0.335871	9.6911	-0.335871	-0.335871	-0.335871	-0.335871	-0.335871	-0.335871	-0.335871	-0.335871	-0.335871	-0.335871	-0.335871	-0.335871
-0.412215	-0.73695	-0.73695	-0.73695	-0.73695	-0.73695	-0.73695	-0.73695	-0.73695	-0.73695	9.29002	-0.73695	-0.73695	-0.73695	-0.73695	-0.73695	-0.73695	-0.73695	-0.73695	-0.73695	-0.73695	-0.73695	-0.73695	-0.73695	-0.73695	-0.73695	-0.73695	-0.73695	-0.73695	-0.73695	-0.73695	-0.73695	-0.73695	9.29002	9.29002	-0.73695	-0.73695	9.29002	-0.73695	-0.73695	-0.73695	-0.73695	-0.73695	-0.73695	-0.73695	-0.73695	-0.73695	-0.73695	-0.73695	-0.73695
-0.426055	-0.335871	-0.335871	-0.335871	-0.335871	-0.335871	-0.335871	-0.335871	-0.335871	-0.335871	-0.335871	-0.335871	-0.335871	-0.335871	-0.335871	-0.335871	-0.335871	-0.335871	-0.335871	-0.335871	-0.335871	-0.335871	-0.335871	-0.335871	-0.335871	-0.335871	-0.335871	-0.335871	-0.335871	-0.335871	-0.335871	-0.335871	-0.335871	-0.335871	-0.335871	-0.335871	-0.335871	-0.335871	-0.335871	9.6911	-0.335871	-0.335871	-0.335871	-0.335871	-0.335871	-0.335871	-0.335871	9.6911	-0.335871	-0.335871
-0.439427	-0.335871	-0.335871	-0.335871	-0.335871	-0.335871	-0.335871	-0.335871	-0.335871	-0.335871	-0.335871	-0.335871	-0.335871	-0.335871	-0.335871	-0.335871	-0.335871	-0.335871	-0.335871	-0.335871	-0.335871	-0.335871	-0.335871	-0.335871	-0.335871	-0.335871	-0.335871	-0.335871	-0.335871	-0.335871	-0.335871	-0.335871	-0.335871	-0.335871	-0.335871	-0.335871	-0.335871	-0.335871	-0.335871	-0.335871	-0.335871	-0.335871	-0.335871	-0.335871	-0.335871	-0.335871	-0.335871	-0.335871	9.6911	-0.335871
-0.45227	-0.73695	-0.73695	-0.73695	-0.73695	-0.73695	9.29002	-0.73695	-0.73695	-0.73695	-0.73695	-0.73695	-0.73695	-0.73695	-0.73695	-0.73695	-0.73695	-0.73695	-0.73695	-0.73695	-0.73695	-0.73695	-0.73695	-0.73695	-0.73695	-0.73695	-0.73695	-0.73695	-0.73695	-0.73695	-0.73695	-0.73695	-0.73695	-0.73695	-0.73695	-0.73695	9.29002	-0.73695	-0.73695	-0.73695	-0.73695	-0.73695	-0.73695	-0.73695	-0.73695	-0.73695	-0.73695	-0.73695	-0.73695	9.29002
-0.464528	-0.335871	-0.335871	-0.335871	-0.335871	-0.335871	-0.335871	-0.335871	-0.335871	-0.335871	-0.335871	-0.335871	-0.335871	-0.335871	-0.335871	-0.335871	-0.335871	-0.335871	-0.335871	-0.335871	-0.335871	-0.335871	-0.335871	-0.335871	-0.335871	-0.335871	-0.335871	-0.335871	-0.335871	-0.335871	-0.335871	-0.335871	-0.335871	-0.335871	-0.335871	-0.335871	-0.335871	-0.335871	-0.335871	-0.335871	-0.335871	-0.335871	-0.335871	-0.335871	-0.335871	-0.335871	-0.335871	-0.335871	-0.335871	-0.335871
-0.47614	-0.335871	-0.335871	-0.335871	-0.335871	-0.335871	-0.335871	-0.335871	-0.335871	-0.335871	-0.335871	-0.335871	-0.335871	-0.335871	-0.335871	-0.335871	-0.335871	-0.335871	-0.335871	-0.335871	-0.335871	-0.335871	-0.335871	-0.335871	-0.335871	-0.335871	-0.335871	-0.335871	-0.335871	-0.335871	-0.335871	-0.335871	-0.335871	-0.335871	-0.335871	-0.335871	9.6911	-0.335871	-0.335871	-0.335871	-0.335871	-0.335871	-0.335871	-0.335871	-0.335871	-0.335871	-0.335871	-0.335871	-0.335871	9.6911
-0.487042	-0.335871	-0.335871	-0.335871	-0.335871	-0.335871	-0.335871	-0.335871	-0.335871	-0.335871	-0.335871	-0.335871	-0.335871	-0.335871	-0.335871	-0.335871	-0.335871	-0.335871	-0.335871	-0.335871	-0.335871	-0.335871	-0.335871	-0.335871	-0.335871	-0.335871	-0.335871	-0.335871	-0.335871	-0.335871	-0.335871	-0.335871	-0.335871	9.6911	-0.335871	-0.335871	-0.335871	-0.335871	-0.335871	-0.335871	-0.335871	-0.335871	-0.335871	-0.335871	-0.335871	-0.335871	-0.335871	-0.335871	-0.335871	-0.335871
-0.497167	-1.13803	-1.13803	-1.13803	-1.13803	-1.13803	-1.13803	-1.13803	8.88894	-1.13803	-1.13803	-1.13803	-1.13803	-1.13803	-1.13803	-1.13803	-1.13803	-1.13803	8.88894	-1.13803	-1.13803	-1.13803	-1.13803	-1.13803	-1.13803	-1.13803	-1.13803	-1.13803	-1.13803	-1.13803	-1.13803	-1.13803	-1.13803	-1.13803	-1.13803	-1.13803	-1.13803	-1.13803	-1.13803	8.88894	-1.13803	-1.13803	-1.13803	-1.13803	-1.13803	-1.13803	-1.13803	-1.13803	-1.13803	-1.13803
-0.506448	-0.335871	-0.335871	-0.335871	-0.335871	-0.335871	-0.335871	-0.335871	-0.335871	-0.335871	-0.335871	-0.335871	-0.335871	-0.335871	-0.335871	-0.335871	-0.335871	-0.335871	-0.335871	-0.335871	-0.335871	-0.335871	-0.335871	-0.335871	-0.335871	-0.335871	-0.335871	-0.335871	-0.335871	-0.335871	-0.335871	-0.335871	-0.335871	9.6911	-0.335871	-0.335871	-0.335871	-0.335871	-0.335871	-0.335871	-0.335871	-0.335871	9.6911	-0.335871	-0.335871	-0.335871	-0.335871	-0.335871	-0.335871	-0.335871
-0.514816	-0.335871	-0.335871	-0.335871	-0.335871	-0.335871	-0.335871	-0.335871	-0.335871	-0.335871	-0.335871	-0.335871	-0.335871	-0.335871	-0.335871	-0.335871	-0.335871	-0.335871	-0.335871	-0.335871	-0.335871	-0.335871	-0.335871	-0.335871	-0.335871	-0.335871	-0.335871	-0.335871	-0.335871	-0.335871	-0.335871	-0.335871	-0.335871	-0.335871	-0.335871	-0.335871	-0.335871	-0.335871	-0.335871	-0.335871	-0.335871	-0.335871	-0.335871	-0.335871	-0.335871	-0.335871	-0.335871	-0.335871	-0.335871	-0.335871
-0.522205	-0.240968	8.59024	-0.240968	-0.240968	-0.240968	-0.240968	-0.240968	-0.240968	-0.240968	-0.240968	-0.240968	-0.240968	-0.240968	-0.240968	-0.240968	-0.240968	-0.240968	-0.240968	-0.240968	-0.240968	-0.240968	-0.240968	-0.240968	-0.240968	-0.240968	-0.240968	-0.240968	-0.240968	-0.240968	-0.240968	-0.240968	-0.240968	-0.240968	-0.240968	-0.240968	-0.240968	8.59024	-0.240968	-0.240968	-0.240968	-0.240968	-0.240968	-0.240968	-0.240968	-0.240968	8.59024	-0.240968	-0.240968	-0.240968
-0.528548	-0.240968	-0.240968	-0.240968	-0.240968	-0.240968	-0.240968	-0.240968	-0.240968	-0.240968	-0.240968	-0.240968	-0.240968	-0.240968	-0.240968	-0.240968	-0.240968	-0.240968	-0.240968	-0.240968	-0.240968	-0.240968	-0.240968	-0.240968	-0.240968	-0.240968	-0.240968	-0.240968	-0.240968	-0.240968	8.59024	8.59024	-0.240968	-0.240968	8.59024	-0.240968	-0.240968	-0.240968	-0.240968	-0.240968	-0.240968	-0.240968	-0.240968	-0.240968	-0.240968	-0.240968	-0.240968	-0.240968	-0.240968	-0.240968
-0.533777	-0.947465	-0.947465	-0.947465	-0.947465	-0.947465	-0.947465	7.88374	-0.947465	-0.947465	-0.947465	-0.947465	-0.947465	-0.947465	-0.947465	7.88374	-0.947465	-0.947465	-0.947465	-0.947465	-0.947465	-0.947465	-0.947465	-0.947465	-0.947465	-0.947465	-0.947465	-0.947465	-0.947465	-0.947465	-0.947465	-0.947465	-0.947465	-0.947465	-0.947465	-0.947465	7.88374	-0.947465	-0.947465	-0.947465	-0.947465	-0.947465	-0.947465	-0.947465	-0.947465	-0.947465	-0.947465	-0.947465	-0.947465	-0.947465
-0.537824	-0.594217	-0.594217	-0.594217	-0.594217	-0.594217	-0.594217	-0.594217	-0.594217	-0.594217	-0.594217	-0.594217	-0.594217	-0.594217	-0.594217	-0.594217	-0.594217	-0.594217	-0.594217	8.23699	-0.594217	-0.594217	-0.594217	-0.594217	-0.594217	-0.594217	-0.594217	-0.594217	-0.594217	-0.594217	-0.594217	-0.594217	-0.594217	8.23699	-0.594217	-0.594217	-0.594217	-0.594217	-0.594217	-0.594217	-0.594217	-0.594217	-0.594217	-0.594217	-0.594217	-0.594217	-0.594217	-0.594217	-0.594217	-0.594217
-0.540622	7.88374	-0.947465	-0.947465	-0.947465	7.88374	-0.947465	-0.947465	-0.947465	-0.947465	-0.947465	-0.947465	-0.947465	-0.947465	-0.947465	-0.947465	-0.947465	-0.947465	-0.947465	-0.947465	7.88374	-0.947465	-0.947465	-0.947465	-0.947465	-0.947465	-0.947465	-0.947465	-0.947465	-0.947465	-0.947465	-0.947465	-0.947465	-0.947465	-0.947465	-0.947465	-0.947465	-0.947465	-0.947465	-0.947465	-0.947465	7.88374	-0.947465	-0.947465	-0.947465	-0.947465	-0.947465	-0.947465	-0.947465	-0.947465
-0.542108	-0.947465	-0.947465	-0.947465	-0.947465	-0.947465	-0.947465	-0.947465	7.88374	-0.947465	7.88374	-0.947465	-0.947465	-0.947465	-0.947465	-0.947465	-0.947465	-0.947465	-0.947465	-0.947465	-0.947465	-0.947465	-0.947465	-0.947465	-0.947465	-0.947465	-0.947465	-0.947465	-0.947465	-0.947465	-0.947465	-0.947465	-0.947465	-0.947465	-0.947465	-0.947465	-0.947465	-0.947465	-0.947465	-0.947465	-0.947465	-0.947465	-0.947465	-0.947465	-0.947465	-0.947465	-0.947465	-0.947465	-0.947465	7.88374
-0.542271	-0.947465	-0.947465	-0.947465	-0.947465	-0.947465	-0.947465	-0.947465	-0.947465	-0.947465	-0.947465	-0.947465	-0.947465	-0.947465	7.88374	-0.947465	-0.947465	-0.947465	-0.947465	7.88374	-0.947465	-0.947465	-0.947465	-0.947465	-0.947465	-0.947465	-0.947465	-0.947465	-0.947465	-0.947465	-0.947465	-0.947465	-0.947465	7.88374	-0.947465	-0.947465	-0.947465	-0.947465	-0.947465	-0.947465	-0.947465	-0.947465	-0.947465	-0.947465	-0.947465	-0.947465	-0.947465	-0.947465	-0.947465	-0.947465
-0.541141	-0.240968	-0.240968	-0.240968	-0.240968	-0.240968	-0.240968	-0.240968	-0.240968	-0.240968	-0.240968	-0.240968	-0.240968	-0.240968	-0.240968	-0.240968	-0.240968	-0.240968	-0.240968	-0.240968	-0.240968	-0.240968	-0.240968	-0.240968	-0.240968	-0.240968	-0.240968	-0.240968	-0.240968	-0.240968	8.59024	-0.240968	-0.240968	-0.240968	-0.240968	-0.240968	-0.240968	-0.240968	-0.240968	-0.240968	-0.240968	-0.240968	-0.240968	-0.240968	-0.240968	-0.240968	-0.240968	-0.240968	-0.240968	-0.240968
-0.538748	-0.594217	-0.594217	-0.594217	-0.594217	-0.594217	-0.594217	-0.594217	-0.594217	-0.594217	-0.594217	-0.594217	-0.594217	-0.594217	-0.594217	-0.594217	-0.594217	-0.594217	-0.594217	-0.594217	-0.594217	-0.594217	-0.594217	8.23699	-0.594217	-0.594217	-0.594217	-0.594217	-0.594217	-0.594217	8.23699	-0.594217	-0.594217	-0.594217	-0.594217	-0.594217	-0.594217	-0.594217	-0.594217	-0.594217	-0.594217	-0.594217	-0.594217	-0.594217	-0.594217	-0.594217	8.23699	-0.594217	-0.594217	-0.594217
-0.535123	-0.240968	8.59024	-0.240968	-0.240968	-0.240968	-0.240968	-0.240968	-0.240968	-0.240968	-0.240968	-0.240968	-0.240968	-0.240968	-0.240968	-0.240968	-0.240968	-0.240968	-0.240968	-0.240968	-0.240968	-0.240968	-0.240968	-0.240968	-0.240968	-0.240968	-0.240968	-0.240968	-0.240968	-0.240968	-0.240968	-0.240968	-0.240968	-0.240968	-0.240968	-0.240968	-0.240968	-0.240968	-0.240968	-0.240968	-0.240968	-0.240968	8.59024	-0.240968	-0.240968	-0.240968	-0.240968	-0.240968	-0.240968	-0.240968
-0.530297	-0.947465	-0.947465	-0.947465	-0.947465	-0.947465	7.88374	-0.947465	-0.947465	-0.947465	-0.947465	-0.947465	-0.947465	-0.947465	-0.947465	-0.947465	-0.947465	-0.947465	7.88374	-0.947465	-0.947465	-0.947465	-0.947465	-0.947465	-0.947465	-0.947465	-0.947465	-0.947465	-0.947465	-0.947465	-0.947465	-0.947465	-0.947465	-0.947465	-0.947465	-0.947465	-0.947465	-0.947465	-0.947465	7.88374	-0.947465	-0.947465	7.88374	-0.947465	-0.947465	-0.947465	-0.947465	-0.947465	-0.947465	-0.947465
-0.5243	-0.240968	-0.240968	-0.240968	-0.240968	-0.240968	-0.240968	-0.240968	-0.240968	-0.240968	-0.240968	-0.240968	-0.240968	-0.240968	-0.240968	-0.240968	-0.240968	-0.240968	-0.240968	-0.240968	-0.240968	-0.240968	-0.240968	-0.240968	-0.240968	-0.240968	-0.240968	-0.240968	-0.240968	-0.240968	-0.240968	-0.240968	-0.240968	-0.240968	-0.240968	-0.240968	-0.240968	-0.240968	-0.240968	-0.240968	-0.240968	-0.240968	-0.240968	-0.240968	8.59024	-0.240968	-0.240968	-0.240968	-0.240968	-0.240968
-0.517162	8.23699	-0.594217	-0.594217	-0.594217	-0.594217	-0.594217	-0.594217	-0.594217	-0.594217	-0.594217	-0.594217	-0.594217	-0.594217	-0.594217	-0.594217	-0.594217	-0.594217	-0.594217	-0.594217	-0.594217	-0.594217	8.23699	-0.594217	-0.594217	-0.594217	-0.594217	-0.594217	-0.594217	-0.594217	-0.594217	-0.594217	-0.594217	-0.594217	-0.594217	-0.594217	-0.594217	-0.594217	-0.594217	-0.594217	-0.594217	-0.594217	8.23699	-0.594217	-0.594217	-0.594217	-0.594217	-0.594217	-0.594217	-0.594217
-0.508915	-2.4294	-2.4294	-2.4294	-2.4294	-2.4294	5.95693	-2.4294	5.95693	-2.4294	-2.4294	-2.4294	-2.4294	-2.4294	-2.4294	-2.4294	-2.4294	-2.4294	14.3433	-2.4294	-2.4294	-2.4294	-2.4294	-2.4294	-2.4294	-2.4294	5.95693	-2.4294	5.95693	-2.4294	-2.4294	-2.4294	-2.4294	-2.4294	-2.4294	-2.4294	-2.4294	-2.4294	5.95693	-2.4294	5.95693	-2.4294	-2.4294	-2.4294	-2.4294	-2.4294	5.95693	-2.4294	5.95693	-2.4294
-0.499589	-0.416684	7.96965	-0.416684	-0.416684	-0.416684	-0.416684	-0.416684	-0.416684	-0.416684	-0.416684	-0.416684	-0.416684	-0.416684	-0.416684	-0.416684	-0.416684	-0.416684	-0.416684	-0.416684	-0.416684	-0.416684	-0.416684	-0.416684	-0.416684	-0.416684	-0.416684	-0.416684	-0.416684	-0.416684	-0.416684	-0.416684	-0.416684	7.96965	-0.416684	-0.416684	-0.416684	-0.416684	-0.416684	-0.416684	7.96965	-0.416684	-0.416684	-0.416684	-0.416684	-0.416684	-0.416684	-0.416684	7.96965	-0.416684
-0.489216	-1.42304	-1.42304	-1.42304	-1.42304	-1.42304	-1.42304	-1.42304	-1.42304	-1.42304	-1.42304	6.96329	-1.42304	-1.42304	-1.42304	-1.42304	-1.42304	-1.42304	6.96329	-1.42304	-1.42304	-1.42304	-1.42304	-1.42304	6.96329	-1.42304	-1.42304	-1.42304	-1.42304	-1.42304	-1.42304	-1.42304	-1.42304	-1.42304	6.96329	-1.42304	-1.42304	-1.42304	-1.42304	-1.42304	-1.42304	-1.42304	6.96329	-1.42304	6.96329	6.96329	-1.42304	-1.42304	6.96329	-1.42304
-0.477866	-1.08759	-1.08759	-1.08759	-1.08759	-1.08759	-1.08759	-1.08759	-1.08759	-1.08759	-1.08759	-1.08759	-1.08759	7.29875	-1.08759	-1.08759	-1.08759	-1.08759	-1.08759	-1.08759	-1.08759	-1.08759	-1.08759	-1.08759	7.29875	-1.08759	-1.08759	-1.08759	-1.08759	-1.08759	-1.08759	-1.08759	-1.08759	-1.08759	-1.08759	-1.08759	-1.08759	-1.08759	-1.08759	-1.08759	-1.08759	-1.08759	-1.08759	-1.08759	-1.08759	7.29875	15.6851	7.29875	7.29875	-1.08759
-0.465648	-1.08759	-1.08759	-1.08759	-1.08759	-1.08759	-1.08759	-1.08759	-1.08759	7.29875	-1.08759	-1.08759	-1.08759	-1.08759	-1.08759	-1.08759	-1.08759	-1.08759	-1.08759	-1.08759	7.29875	-1.08759	-1.08759	-1.08759	-1.08759	-1.08759	-1.08759	-1.08759	-1.08759	-1.08759	7.29875	-1.08759	-1.08759	-1.08759	-1.08759	-1.08759	-1.08759	-1.08759	-1.08759	-1.08759	-1.08759	7.29875	-1.08759	-1.08759	7.29875	-1.08759	-1.08759	-1.08759	-1.08759	7.29875
-0.452674	-2.09395	-2.09395	-2.09395	-2.09395	-2.09395	6.29239	-2.09395	-2.09395	-2.09395	6.29239	-2.09395	-2.09395	-2.09395	-2.09395	-2.09395	6.29239	6.29239	-2.09395	-2.09395	-2.09395	-2.09395	-2.09395	-2.09395	-2.09395	-2.09395	6.29239	-2.09395	-2.09395	-2.09395	-2.09395	-2.09395	-2.09395	-2.09395	-2.09395	-2.09395	-2.09395	6.29239	-2.09395	-2.09395	-2.09395	-2.09395	-2.09395	-2.09395	-2.09395	-2.09395	-2.09395	6.29239	-2.09395	6.29239
-0.439055	-1.08759	-1.08759	-1.08759	-1.08759	-1.08759	-1.08759	-1.08759	-1.08759	-1.08759	-1.08759	-1.08759	-1.08759	-1.08759	-1.08759	-1.08759	-1.08759	-1.08759	-1.08759	7.29875	-1.08759	-1.08759	-1.08759	-1.08759	-1.08759	-1.08759	7.29875	-1.08759	-1.08759	-1.08759	-1.08759	-1.08759	-1.08759	-1.08759	-1.08759	7.29875	7.29875	-1.08759	-1.08759	-1.08759	-1.08759	-1.08759	-1.08759	-1.08759	7.29875	-1.08759	-1.08759	15.6851	-1.08759	-1.08759
-0.424903	-1.42304	-1.42304	-1.42304	-1.42304	-1.42304	-1.42304	-1.42304	-1.42304	-1.42304	-1.42304	6.96329	-1.42304	-1.42304	-1.42304	-1.42304	-1.42304	-1.42304	-1.42304	-1.42304	-1.42304	-1.42304	-1.42304	-1.42304	-1.42304	15.3496	-1.42304	-1.42304	-1.42304	-1.42304	-1.42304	-1.42304	-1.42304	-1.42304	-1.42304	-1.42304	-1.42304	-1.42304	-1.42304	-1.42304	-1.42304	-1.42304	-1.42304	6.96329	-1.42304	6.96329	-1.42304	-1.42304	-1.42304	6.96329
-0.41033	-0.752137	-0.752137	-0.752137	7.6342	-0.752137	-0.752137	-0.752137	-0.752137	-0.752137	-0.752137	-0.752137	-0.752137	-0.752137	-0.752137	-0.752137	-0.752137	7.6342	-0.752137	-0.752137	-0.752137	-0.752137	-0.752137	-0.752137	-0.752137	-0.752137	-0.752137	-0.752137	-0.752137	-0.752137	-0.752137	-0.752137	-0.752137	-0.752137	-0.752137	-0.752137	7.6342	-0.752137	-0.752137	-0.752137	-0.752137	-0.752137	7.6342	-0.752137	7.6342	-0.752137	-0.752137	7.6342	-0.752137	-0.752137
-0.395446	-1.42304	-1.42304	-1.42304	-1.42304	-1.42304	-1.42304	-1.42304	-1.42304	-1.42304	-1.42304	-1.42304	-1.42304	-1.42304	-1.42304	-1.42304	-1.42304	-1.42304	-1.42304	-1.42304	-1.42304	-1.42304	-1.42304	-1.42304	-1.42304	15.3496	6.96329	-1.42304	-1.42304	-1.42304	-1.42304	-1.42304	-1.42304	-1.42304	-1.42304	-1.42304	15.3496	-1.42304	-1.42304	-1.42304	-1.42304	-1.42304	-1.42304	-1.42304	-1.42304	-1.42304	6.96329	-1.42304	-1.42304	-1.42304
-0.380364	-0.416684	-0.416684	-0.416684	-0.416684	-0.416684	-0.416684	-0.416684	-0.416684	-0.416684	-0.416684	-0.416684	-0.416684	-0.416684	-0.416684	-0.416684	-0.416684	-0.416684	-0.416684	-0.416684	-0.416684	-0.416684	-0.416684	-0.416684	-0.416684	-0.416684	-0.416684	-0.416684	-0.416684	-0.416684	-0.416684	-0.416684	-0.416684	-0.416684	-0.416684	-0.416684	-0.416684	-0.416684	-0.416684	-0.416684	7.96965	-0.416684	7.96965	-0.416684	-0.416684	-0.416684	-0.416684	-0.416684	-0.416684	7.96965
-0.365195	-1.7585	-1.7585	6.62784	-1.7585	-1.7585	-1.7585	-1.7585	6.62784	-1.7585	-1.7585	-1.7585	-1.7585	-1.7585	-1.7585	-1.7585	-1.7585	15.0142	-1.7585	-1.7585	-1.7585	-1.7585	-1.7585	-1.7585	-1.7585	-1.7585	-1.7585	-1.7585	6.62784	-1.7585	-1.7585	15.0142	6.62784	-1.7585	-1.7585	-1.7585	-1.7585	-1.7585	-1.7585	-1.7585	-1.7585	6.62784	-1.7585	-1.7585	6.62784	-1.7585	-1.7585	-1.7585	-1.7585	-1.7585
-0.35005	-1.7585	-1.7585	-1.7585	-1.7585	-1.7585	6.62784	-1.7585	-1.7585	-1.7585	-1.7585	-1.7585	-1.7585	-1.7585	-1.7585	-1.7585	-1.7585	-1.7585	6.62784	-1.7585	-1.7585	-1.7585	-1.7585	-1.7585	-1.7585	-1.7585	-1.7585	6.62784	6.62784	-1.7585	-1.7585	-1.7585	-1.7585	-1.7585	-1.7585	-1.7585	-1.7585	-1.7585	6.62784	-1.7585	-1.7585	-1.7585	-1.7585	6.62784	-1.7585	6.62784	-1.7585	6.62784	-1.7585	-1.7585
-0.335036	-1.7585	-1.7585	-1.7585	-1.7585	6.62784	-1.7585	6.62784	-1.7585	-1.7585	-1.7585	-1.7585	-1.7585	-1.7585	-1.7585	-1.7585	-1.7585	-1.7585	-1.7585	-1.7585	-1.7585	-1.7585	15.0142	-1.7585	-1.7585	-1.7585	-1.7585	-1.7585	-1.7585	-1.7585	-1.7585	6.62784	6.62784	-1.7585	-1.7585	-1.7585	-1.7585	-1.7585	-1.7585	-1.7585	-1.7585	-1.7585	-1.7585	-1.7585	-1.7585	-1.7585	6.62784	15.0142	-1.7585	-1.7585
-0.320248	-0.335871	-0.335871	-0.335871	-0.335871	-0.335871	-0.335871	-0.335871	-0.335871	-0.335871	-0.335871	-0.335871	-0.335871	-0.335871	-0.335871	-0.335871	-0.335871	-0.335871	-0.335871	-0.335871	-0.335871	-0.335871	-0.335871	-0.335871	-0.335871	-0.335871	-0.335871	-0.335871	-0.335871	-0.335871	-0.335871	-0.335871	-0.335871	-0.335871	-0.335871	-0.335871	-0.335871	-0.335871	-0.335871	-0.335871	-0.335871	-0.335871	-0.335871	-0.335871	-0.335871	-0.335871	-0.335871	-0.335871	-0.335871	-0.335871
-0.305783	-0.335871	-0.335871	-0.335871	-0.335871	-0.335871	-0.335871	-0.335871	-0.335871	-0.335871	-0.335871	-0.335871	-0.335871	-0.335871	-0.335871	-0.335871	-0.335871	-0.335871	-0.335871	-0.335871	-0.335871	-0.335871	-0.335871	-0.335871	-0.335871	-0.335871	-0.335871	-0.335871	-0.335871	-0.335871	-0.335871	-0.335871	-0.335871	-0.335871	-0.335871	-0.335871	-0.335871	-0.335871	-0.335871	-0.335871	-0.335871	-0.335871	-0.335871	-0.335871	-0.335871	-0.335871	-0.335871	-0.335871	-0.335871	-0.335871
-0.291738	-0.335871	-0.335871	-0.335871	-0.335871	-0.335871	-0.335871	-0.335871	-0.335871	-0.335871	-0.335871	-0.335871	-0.335871	-0.335871	-0.335871	-0.335871	-0.335871	-0.335871	-0.335871	-0.335871	-0.335871	-0.335871	-0.335871	-0.335871	-0.335871	-0.335871	-0.335871	-0.335871	-0.335871	-0.335871	-0.335871	-0.335871	-0.335871	-0.335871	-0.335871	-0.335871	-0.335871	-0.335871	-0.335871	-0.335871	-0.335871	-0.335871	-0.335871	-0.335871	-0.335871	-0.335871	-0.335871	-0.335871	-0.335871	-0.335871
-0.278209	-0.335871	-0.335871	-0.335871	-0.335871	-0.335871	-0.335871	-0.335871	-0.335871	-0.335871	-0.335871	-0.335871	-0.335871	-0.335871	-0.335871	-0.335871	-0.335871	-0.335871	-0.335871	-0.335871	-0.335871	-0.335871	-0.335871	-0.335871	-0.335871	-0.335871	-0.335871	-0.335871	-0.335871	-0.335871	-0.335871	-0.335871	-0.335871	-0.335871	-0.335871	-0.335871	-0.335871	-0.335871	-0.335871	-0.335871	-0.335871	-0.335871	-0.335871	-0.335871	-0.335871	-0.335871	-0.335871	-0.335871	-0.335871	-0.335871
-0.265292	-0.73695	-0.73695	-0.73695	-0.73695	9.29002	-0.73695	-0.73695	-0.73695	-0.73695	-0.73695	-0.73695	-0.73695	-0.73695	-0.73695	-0.73695	-0.73695	-0.73695	-0.73695	-0.73695	-0.73695	-0.73695	-0.73695	-0.73695	-0.73695	-0.73695	-0.73695	-0.73695	-0.73695	-0.73695	-0.73695	-0.73695	-0.73695	-0.73695	-0.73695	-0.73695	-0.73695	-0.73695	-0.73695	-0.73695	-0.73695	-0.73695	-0.73695	-0.73695	-0.73695	-0.73695	-0.73695	-0.73695	-0.73695	-0.73695
-0.253084	-0.335871	-0.335871	9.6911	-0.335871	-0.335871	-0.335871	-0.335871	-0.335871	-0.335871	-0.335871	-0.335871	-0.335871	-0.335871	-0.335871	-0.335871	-0.335871	-0.335871	-0.335871	-0.335871	-0.335871	-0.335871	-0.335871	-0.335871	-0.335871	-0.335871	-0.335871	-0.335871	-0.335871	-0.335871	-0.335871	-0.335871	-0.335871	-0.335871	-0.335871	-0.335871	-0.335871	-0.335871	-0.335871	-0.335871	-0.335871	-0.335871	-0.335871	9.6911	-0.335871	-0.335871	-0.335871	-0.335871	-0.335871	-0.335871
-0.24168	-0.73695	-0.73695	-0.73695	-0.73695	-0.73695	-0.73695	-0.73695	-0.73695	-0.73695	-0.73695	-0.73695	-0.73695	-0.73695	-0.73695	-0.73695	-0.73695	-0.73695	-0.73695	-0.73695	-0.73695	-0.73695	-0.73695	9.29002	-0.73695	-0.73695	-0.73695	-0.73695	-0.73695	-0.73695	-0.73695	-0.73695	-0.73695	-0.73695	-0.73695	-0.73695	-0.73695	-0.73695	-0.73695	-0.73695	-0.73695	-0.73695	-0.73695	-0.73695	9.29002	-0.73695	-0.73695	9.29002	-0.73695	-0.73695
-0.231178	8.48786	-1.53911	-1.53911	-1.53911	-1.53911	-1.53911	-1.53911	-1.53911	-1.53911	-1.53911	-1.53911	-1.53911	-1.53911	8.48786	-1.53911	-1.53911	-1.53911	-1.53911	-1.53911	8.48786	-1.53911	8.48786	-1.53911	-1.53911	-1.53911	-1.53911	-1.53911	-1.53911	-1.53911	-1.53911	-1.53911	-1.53911	-1.53911	-1.53911	-1.53911	-1.53911	-1.53911	-1.53911	-1.53911	-1.53911	-1.53911	-1.53911	-1.53911	-1.53911	-1.53911	-1.53911	-1.53911	-1.53911	-1.53911
-0.221673	-0.335871	-0.335871	-0.335871	-0.335871	-0.335871	-0.335871	-0.335871	-0.335871	-0.335871	-0.335871	-0.335871	-0.335871	-0.335871	-0.335871	-0.335871	-0.335871	-0.335871	-0.335871	-0.335871	-0.335871	-0.335871	-0.335871	-0.335871	-0.335871	-0.335871	-0.335871	-0.335871	-0.335871	-0.335871	-0.335871	-0.335871	-0.335871	-0.335871	-0.335871	-0.335871	-0.335871	-0.335871	-0.335871	-0.335871	-0.335871	-0.335871	-0.335871	-0.335871	-0.335871	-0.335871	-0.335871	-0.335871	-0.335871	-0.335871
-0.213209	-1.13803	-1.13803	-1.13803	-1.13803	-1.13803	-1.13803	-1.13803	-1.13803	-1.13803	-1.13803	-1.13803	-1.13803	-1.13803	-1.13803	-1.13803	-1.13803	8.88894	-1.13803	-1.13803	-1.13803	-1.13803	-1.13803	-1.13803	-1.13803	-1.13803	-1.13803	8.88894	-1.13803	-1.13803	-1.13803	-1.13803	-1.13803	-1.13803	-1.13803	-1.13803	-1.13803	8.88894	-1.13803	-1.13803	-1.13803	-1.13803	-1.13803	-1.13803	-1.13803	-1.13803	-1.13803	-1.13803	-1.13803	-1.13803
-0.205719	-1.13803	-1.13803	-1.13803	-1.13803	-1.13803	-1.13803	-1.13803	-1.13803	-1.13803	-1.13803	-1.13803	-1.13803	-1.13803	-1.13803	-1.13803	-1.13803	-1.13803	-1.13803	-1.13803	-1.13803	8.88894	-1.13803	-1.13803	-1.13803	8.88894	-1.13803	-1.13803	-1.13803	-1.13803	-1.13803	-1.13803	-1.13803	-1.13803	-1.13803	-1.13803	-1.13803	-1.13803	-1.13803	-1.13803	-1.13803	-1.13803	-1.13803	-1.13803	-1.13803	-1.13803	-1.13803	-1.13803	-1.13803	-1.13803
-0.199121	-0.73695	-0.73695	-0.73695	-0.73695	-0.73695	-0.73695	-0.73695	-0.73695	-0.73695	-0.73695	-0.73695	-0.73695	-0.73695	-0.73695	-0.73695	-0.73695	-0.73695	-0.73695	9.29002	-0.73695	-0.73695	-0.73695	-0.73695	-0.73695	-0.73695	-0.73695	-0.73695	-0.73695	-0.73695	-0.73695	-0.73695	-0.73695	-0.73695	-0.73695	-0.73695	-0.73695	-0.73695	-0.73695	-0.73695	-0.73695	-0.73695	-0.73695	-0.73695	-0.73695	-0.73695	-0.73695	-0.73695	-0.73695	-0.73695
-0.193335	-0.335871	-0.335871	-0.335871	-0.335871	-0.335871	-0.335871	-0.335871	-0.335871	-0.335871	-0.335871	-0.335871	-0.335871	-0.335871	-0.335871	-0.335871	-0.335871	-0.335871	-0.335871	-0.335871	-0.335871	-0.335871	-0.335871	-0.335871	-0.335871	-0.335871	-0.335871	-0.335871	-0.335871	-0.335871	-0.335871	-0.335871	-0.335871	-0.335871	-0.335871	-0.335871	-0.335871	-0.335871	-0.335871	-0.335871	-0.335871	-0.335871	-0.335871	-0.335871	-0.335871	-0.335871	-0.335871	-0.335871	-0.335871	-0.335871
-0.188279	-0.335871	-0.335871	-0.335871	-0.335871	-0.335871	-0.335871	-0.335871	-0.335871	-0.335871	-0.335871	-0.335871	-0.335871	-0.335871	-0.335871	-0.335871	-0.335871	-0.335871	-0.335871	-0.335871	-0.335871	-0.335871	-0.335871	-0.335871	-0.335871	-0.335871	-0.335871	-0.335871	-0.335871	-0.335871	-0.335871	-0.335871	-0.335871	-0.335871	-0.335871	-0.335871	-0.335871	-0.335871	-0.335871	-0.335871	-0.335871	-0.335871	-0.335871	-0.335871	-0.335871	-0.335871	-0.335871	-0.335871	-0.335871	-0.335871
-0.183871	-0.947465	-0.947465	-0.947465	-0.947465	-0.947465	-0.947465	-0.947465	7.88374	-0.947465	-0.947465	-0.947465	-0.947465	-0.947465	-0.947465	-0.947465	7.88374	-0.947465	-0.947465	-0.947465	-0.947465	-0.947465	-0.947465	-0.947465	-0.947465	-0.947465	-0.947465	-0.947465	-0.947465	-0.947465	-0.947465	-0.947465	-0.947465	-0.947465	-0.947465	-0.947465	-0.947465	7.88374	-0.947465	-0.947465	-0.947465	-0.947465	-0.947465	-0.947465	-0.947465	-0.947465	-0.947465	-0.947465	-0.947465	-0.947465
-0.180031	-0.947465	-0.947465	7.88374	-0.947465	-0.947465	-0.947465	-0.947465	-0.947465	-0.947465	7.88374	-0.947465	7.88374	-0.947465	-0.947465	-0.947465	-0.947465	-0.947465	-0.947465	-0.947465	-0.947465	-0.947465	-0.947465	-0.947465	-0.947465	-0.947465	-0.947465	-0.947465	-0.947465	-0.947465	-0.947465	-0.947465	-0.947465	-0.947465	7.88374	-0.947465	-0.947465	-0.947465	-0.947465	-0.947465	-0.947465	7.88374	7.88374	-0.947465	-0.947465	-0.947465	7.88374	-0.947465	-0.947465	-0.947465
-0.176677	-0.594217	-0.594217	-0.594217	-0.594217	-0.594217	-0.594217	-0.594217	-0.594217	8.23699	-0.594217	-0.594217	-0.594217	-0.594217	-0.594217	-0.594217	-0.594217	-0.594217	-0.594217	-0.594217	-0.594217	-0.594217	-0.594217	-0.594217	-0.594217	-0.594217	-0.594217	-0.594217	-0.594217	-0.594217	-0.594217	-0.594217	-0.594217	-0.594217	-0.594217	-0.594217	-0.594217	-0.594217	-0.594217	-0.594217	-0.594217	-0.594217	-0.594217	-0.594217	-0.594217	-0.594217	-0.594217	-0.594217	-0.594217	-0.594217
-0.173727	7.88374	-0.947465	-0.947465	-0.947465	-0.947465	-0.947465	-0.947465	-0.947465	-0.947465	-0.947465	-0.947465	7.88374	-0.947465	-0.947465	-0.947465	-0.947465	-0.947465	-0.947465	-0.947465	-0.947465	-0.947465	-0.947465	-0.947465	-0.947465	-0.947465	7.88374	-0.947465	-0.947465	-0.947465	-0.947465	-0.947465	-0.947465	-0.947465	-0.947465	-0.947465	-0.947465	-0.947465	-0.947465	-0.947465	-0.947465	-0.947465	-0.947465	-0.947465	-0.947465	-0.947465	-0.947465	-0.947465	-0.947465	-0.947465
-0.171101	17.0682	-0.594217	-0.594217	-0.594217	-0.594217	-0.594217	-0.594217	-0.594217	8.23699	-0.594217	-0.594217	-0.594217	-0.594217	-0.594217	-0.594217	-0.594217	-0.594217	-0.594217	-0.594217	-0.594217	-0.594217	-0.594217	-0.594217	-0.594217	-0.594217	-0.594217	-0.594217	-0.594217	-0.594217	8.23699	-0.594217	-0.594217	-0.594217	-0.594217	-0.594217	-0.594217	-0.594217	-0.594217	-0.594217	-0.594217	-0.594217	8.23699	-0.594217	-0.594217	-0.594217	-0.594217	-0.594217	-0.594217	8.23699
-0.168743	-0.594217	-0.594217	-0.594217	-0.594217	-0.594217	-0.594217	-0.594217	-0.594217	-0.594217	-0.594217	-0.594217	-0.594217	-0.594217	-0.594217	-0.594217	-0.594217	-0.594217	-0.594217	-0.594217	-0.594217	-0.594217	-0.594217	-0.594217	-0.594217	-0.594217	8.23699	-0.594217	-0.594217	-0.594217	-0.594217	-0.594217	-0.594217	-0.594217	-0.594217	-0.594217	-0.594217	-0.594217	-0.594217	-0.594217	-0.594217	-0.594217	8.23699	-0.594217	-0.594217	-0.594217	8.23699	-0.594217	-0.594217	-0.594217
-0.166678	-0.240968	-0.240968	-0.240968	-0.240968	-0.240968	-0.240968	-0.240968	-0.240968	-0.240968	-0.240968	-0.240968	-0.240968	-0.240968	-0.240968	-0.240968	-0.240968	-0.240968	-0.240968	-0.240968	-0.240968	-0.240968	-0.240968	-0.240968	-0.240968	-0.240968	-0.240968	-0.240968	-0.240968	-0.240968	-0.240968	-0.240968	-0.240968	-0.240968	-0.240968	-0.240968	-0.240968	-0.240968	-0.240968	-0.240968	-0.240968	-0.240968	-0.240968	-0.240968	-0.240968	-0.240968	-0.240968	-0.240968	-0.240968	-0.240968
-0.164947	-0.594217	-0.594217	-0.594217	-0.594217	-0.594217	-0.594217	-0.594217	-0.594217	-0.594217	-0.594217	-0.594217	-0.594217	-0.594217	-0.594217	-0.594217	-0.594217	-0.594217	-0.594217	-0.594217	-0.594217	-0.594217	-0.594217	-0.594217	8.23699	-0.594217	-0.594217	-0.594217	-0.594217	-0.594217	-0.594217	-0.594217	-0.594217	-0.594217	-0.594217	8.23699	-0.594217	-0.594217	-0.594217	-0.594217	8.23699	-0.594217	-0.594217	-0.594217	-0.594217	-0.594217	-0.594217	8.23699	-0.594217	-0.594217
-0.16359	-0.947465	-0.947465	-0.947465	-0.947465	7.88374	-0.947465	-0.947465	-0.947465	-0.947465	-0.947465	-0.947465	-0.947465	-0.947465	-0.947465	-0.947465	-0.947465	-0.947465	-0.947465	-0.947465	7.88374	-0.947465	-0.947465	-0.947465	-0.947465	-0.947465	-0.947465	-0.947465	-0.947465	-0.947465	-0.947465	-0.947465	-0.947465	-0.947465	-0.947465	-0.947465	-0.947465	-0.947465	-0.947465	-0.947465	-0.947465	-0.947465	-0.947465	-0.947465	7.88374	-0.947465	-0.947465	-0.947465	-0.947465	-0.947465
-0.162648	-1.65396	-1.65396	-1.65396	-1.65396	-1.65396	16.0084	-1.65396	-1.65396	-1.65396	-1.65396	-1.65396	-1.65396	-1.65396	-1.65396	-1.65396	-1.65396	-1.65396	-1.65396	-1.65396	7.17724	-1.65396	-1.65396	-1.65396	-1.65396	-1.65396	-1.65396	7.17724	-1.65396	-1.65396	-1.65396	-1.65396	-1.65396	-1.65396	-1.65396	-1.65396	-1.65396	7.17724	-1.65396	-1.65396	-1.65396	-1.65396	-1.65396	-1.65396	-1.65396	-1.65396	-1.65396	-1.65396	-1.65396	-1.65396
-0.162161	-0.947465	-0.947465	-0.947465	-0.947465	-0.947465	-0.947465	-0.947465	-0.947465	7.88374	-0.947465	-0.947465	-0.947465	-0.947465	-0.947465	-0.947465	-0.947465	-0.947465	-0.947465	-0.947465	-0.947465	-0.947465	-0.947465	-0.947465	-0.947465	7.88374	-0.947465	-0.947465	-0.947465	-0.947465	-0.947465	-0.947465	-0.947465	-0.947465	-0.947465	-0.947465	7.88374	-0.947465	-0.947465	-0.947465	-0.947465	-0.947465	-0.947465	-0.947465	-0.947465	-0.947465	-0.947465	-0.947465	7.88374	-0.947465
-0.16217	-1.30071	7.53049	-1.30071	-1.30071	-1.30071	-1.30071	-1.30071	-1.30071	7.53049	-1.30071	-1.30071	-1.30071	-1.30071	-1.30071	-1.30071	-1.30071	-1.30071	-1.30071	-1.30071	-1.30071	-1.30071	-1.30071	-1.30071	7.53049	-1.30071	-1.30071	-1.30071	7.53049	-1.30071	-1.30071	7.53049	7.53049	-1.30071	-1.30071	-1.30071	-1.30071	-1.30071	-1.30071	-1.30071	-1.30071	-1.30071	-1.30071	7.53049	-1.30071	-1.30071	-1.30071	-1.30071	-1.30071	-1.30071
-0.162716	-0.947465	7.88374	-0.947465	-0.947465	-0.947465	7.88374	-0.947465	-0.947465	-0.947465	-0.947465	-0.947465	-0.947465	-0.947465	-0.947465	-0.947465	7.88374	-0.947465	-0.947465	-0.947465	-0.947465	-0.947465	-0.947465	-0.947465	-0.947465	-0.947465	-0.947465	-0.947465	-0.947465	-0.947465	-0.947465	-0.947465	-0.947465	-0.947465	-0.947465	-0.947465	-0.947465	-0.947465	-0.947465	-0.947465	-0.947465	-0.947465	-0.947465	-0.947465	-0.947465	-0.947465	-0.947465	-0.947465	-0.947465	-0.947465
-0.163838	-0.594217	-0.594217	-0.594217	-0.594217	-0.594217	-0.594217	-0.594217	-0.594217	-0.594217	-0.594217	-0.594217	8.23699	-0.594217	-0.594217	-0.594217	-0.594217	-0.594217	-0.594217	-0.594217	-0.594217	-0.594217	-0.594217	-0.594217	-0.594217	-0.594217	-0.594217	-0.594217	-0.594217	-0.594217	-0.594217	-0.594217	-0.594217	-0.594217	-0.594217	-0.594217	-0.594217	-0.594217	-0.594217	-0.594217	-0.594217	-0.594217	-0.594217	-0.594217	-0.594217	-0.594217	-0.594217	-0.594217	-0.594217	-0.594217
-0.165578	-1.08759	-1.08759	-1.08759	-1.08759	-1.08759	-1.08759	-1.08759	-1.08759	-1.08759	-1.08759	-1.08759	-1.08759	7.29875	-1.08759	-1.08759	-1.08759	-1.08759	-1.08759	-1.08759	-1.08759	-1.08759	-1.08759	7.29875	-1.08759	-1.08759	-1.08759	-1.08759	-1.08759	-1.08759	-1.08759	-1.08759	-1.08759	-1.08759	-1.08759	-1.08759	-1.08759	7.29875	-1.08759	-1.08759	-1.08759	-1.08759	-1.08759	-1.08759	-1.08759	7.29875	-1.08759	-1.08759	-1.08759	-1.08759
-0.167965	-1.08759	-1.08759	-1.08759	-1.08759	-1.08759	-1.08759	7.29875	-1.08759	-1.08759	-1.08759	-1.08759	-1.08759	-1.08759	-1.08759	7.29875	-1.08759	-1.08759	-1.08759	-1.08759	-1.08759	-1.08759	-1.08759	-1.08759	-1.08759	-1.08759	-1.08759	-1.08759	-1.08759	-1.08759	-1.08759	-1.08759	-1.08759	-1.08759	-1.08759	-1.08759	7.29875	-1.08759	-1.08759	7.29875	-1.08759	-1.08759	-1.08759	-1.08759	-1.08759	-1.08759	-1.08759	-1.08759	7.29875	-1.08759
-0.170981	-0.416684	-0.416684	-0.416684	-0.416684	-0.416684	-0.416684	-0.416684	-0.416684	-0.416684	-0.416684	-0.416684	-0.416684	-0.416684	-0.416684	-0.416684	-0.416684	-0.416684	-0.416684	-0.416684	-0.416684	-0.416684	-0.416684	-0.416684	-0.416684	-0.416684	-0.416684	-0.416684	-0.416684	-0.416684	-0.416684	-0.416684	-0.416684	-0.416684	-0.416684	-0.416684	-0.416684	7.96965	-0.416684	-0.416684	-0.416684	-0.416684	-0.416684	-0.416684	-0.416684	-0.416684	-0.416684	7.96965	-0.416684	-0.416684
-0.174593	-2.4294	5.95693	-2.4294	-2.4294	-2.4294	5.95693	-2.4294	-2.4294	-2.4294	-2.4294	-2.4294	-2.4294	-2.4294	-2.4294	-2.4294	5.95693	5.95693	-2.4294	-2.4294	5.95693	-2.4294	-2.4294	-2.4294	5.95693	-2.4294	-2.4294	-2.4294	5.95693	-2.4294	-2.4294	-2.4294	-2.4294	-2.4294	-2.4294	-2.4294	-2.4294	-2.4294	-2.4294	-2.4294	-2.4294	-2.4294	5.95693	5.95693	-2.4294	-2.4294	5.95693	-2.4294	5.95693	5.95693
-0.17877	-1.42304	-1.42304	-1.42304	-1.42304	-1.42304	-1.42304	-1.42304	-1.42304	-1.42304	-1.42304	-1.42304	-1.42304	-1.42304	6.96329	6.96329	-1.42304	-1.42304	-1.42304	-1.42304	-1.42304	-1.42304	-1.42304	-1.42304	-1.42304	-1.42304	6.96329	-1.42304	-1.42304	-1.42304	-1.42304	-1.42304	-1.42304	-1.42304	-1.42304	-1.42304	-1.42304	6.96329	-1.42304	-1.42304	-1.42304	-1.42304	-1.42304	-1.42304	-1.42304	-1.42304	-1.42304	-1.42304	15.3496	-1.42304
-0.183478	-0.752137	-0.752137	-0.752137	-0.752137	-0.752137	-0.752137	-0.752137	-0.752137	-0.752137	-0.752137	-0.752137	-0.752137	-0.752137	-0.752137	-0.752137	-0.752137	-0.752137	-0.752137	-0.752137	-0.752137	-0.752137	-0.752137	-0.752137	-0.752137	-0.752137	7.6342	-0.752137	-0.752137	-0.752137	7.6342	-0.752137	-0.752137	-0.752137	-0.752137	7.6342	-0.752137	-0.752137	-0.752137	-0.752137	-0.752137	-0.752137	7.6342	7.6342	-0.752137	-0.752137	-0.752137	-0.752137	-0.752137	-0.752137
-0.188687	-0.752137	-0.752137	-0.752137	-0.752137	-0.752137	-0.752137	-0.752137	-0.752137	-0.752137	-0.752137	-0.752137	-0.752137	-0.752137	-0.752137	-0.752137	-0.752137	-0.752137	-0.752137	-0.752137	-0.752137	-0.752137	7.6342	-0.752137	-0.752137	-0.752137	-0.752137	-0.752137	-0.752137	-0.752137	-0.752137	-0.752137	-0.752137	-0.752137	-0.752137	-0.752137	-0.752137	-0.752137	-0.752137	-0.752137	-0.752137	7.6342	-0.752137	7.6342	7.6342	7.6342	-0.752137	7.6342	-0.752137	7.6342
-0.194363	-0.752137	-0.752137	-0.752137	-0.752137	-0.752137	-0.752137	-0.752137	-0.752137	-0.752137	-0.752137	-0.752137	-0.752137	-0.752137	-0.752137	-0.752137	-0.752137	-0.752137	-0.752137	-0.752137	-0.752137	-0.752137	-0.752137	-0.752137	-0.752137	7.6342	-0.752137	-0.752137	-0.752137	-0.752137	-0.752137	-0.752137	7.6342	-0.752137	-0.752137	-0.752137	-0.752137	16.0205	-0.752137	-0.752137	-0.752137	-0.752137	-0.752137	7.6342	-0.752137	-0.752137	-0.752137	-0.752137	-0.752137	-0.752137
-0.200473	-2.09395	-2.09395	-2.09395	-2.09395	-2.09395	6.29239	-2.09395	6.29239	-2.09395	-2.09395	-2.09395	-2.09395	-2.09395	6.29239	6.29239	-2.09395	-2.09395	-2.09395	-2.09395	-2.09395	-2.09395	-2.09395	-2.09395	6.29239	-2.09395	-2.09395	-2.09395	-2.09395	-2.09395	-2.09395	-2.09395	-2.09395	-2.09395	-2.09395	6.29239	6.29239	6.29239	6.29239	-2.09395	-2.09395	-2.09395	-2.09395	-2.09395	-2.09395	-2.09395	-2.09395	14.6787	-2.09395	-2.09395
-0.206987	-2.4294	-2.4294	-2.4294	-2.4294	-2.4294	5.95693	5.95693	14.3433	-2.4294	-2.4294	-2.4294	-2.4294	-2.4294	-2.4294	-2.4294	-2.4294	-2.4294	-2.4294	-2.4294	5.95693	-2.4294	-2.4294	-2.4294	-2.4294	-2.4294	-2.4294	5.95693	-2.4294	-2.4294	-2.4294	-2.4294	5.95693	-2.4294	-2.4294	-2.4294	14.3433	-2.4294	-2.4294	-2.4294	-2.4294	-2.4294	-2.4294	-2.4294	-2.4294	5.95693	-2.4294	14.3433	5.95693	5.95693
-0.213871	-0.416684	-0.416684	-0.416684	7.96965	-0.416684	-0.416684	-0.416684	-0.416684	-0.416684	-0.416684	-0.416684	-0.416684	-0.416684	-0.416684	-0.416684	-0.416684	-0.416684	-0.416684	-0.416684	-0.416684	-0.416684	-0.416684	-0.416684	-0.416684	-0.416684	-0.416684	-0.416684	-0.416684	-0.416684	-0.416684	-0.416684	-0.416684	-0.416684	-0.416684	-0.416684	-0.416684	-0.416684	7.96965	-0.416684	7.96965	-0.416684	-0.416684	-0.416684	-0.416684	-0.416684	-0.416684	-0.416684	-0.416684	7.96965
-0.221094	6.29239	-2.09395	-2.09395	-2.09395	-2.09395	6.29239	-2.09395	-2.09395	6.29239	-2.09395	-2.09395	-2.09395	-2.09395	-2.09395	6.29239	-2.09395	-2.09395	-2.09395	-2.09395	-2.09395	-2.09395	-2.09395	-2.09395	-2.09395	-2.09395	-2.09395	-2.09395	14.6787	-2.09395	-2.09395	-2.09395	-2.09395	-2.09395	-2.09395	6.29239	6.29239	6.29239	-2.09395	-2.09395	-2.09395	-2.09395	6.29239	-2.09395	-2.09395	-2.09395	-2.09395	6.29239	-2.09395	-2.09395
-0.228622	-1.13803	-1.13803	-1.13803	8.88894	-1.13803	-1.13803	-1.13803	-1.13803	-1.13803	8.88894	-1.13803	-1.13803	8.88894	-1.13803	-1.13803	-1.13803	-1.13803	-1.13803	-1.13803	-1.13803	-1.13803	-1.13803	-1.13803	-1.13803	-1.13803	-1.13803	-1.13803	-1.13803	-1.13803	-1.13803	-1.13803	-1.13803	-1.13803	-1.13803	-1.13803	-1.13803	-1.13803	-1.13803	-1.13803	-1.13803	-1.13803	-1.13803	-1.13803	-1.13803	-1.13803	-1.13803	-1.13803	-1.13803	8.88894
-0.236422	-1.13803	-1.13803	-1.13803	-1.13803	-1.13803	-1.13803	-1.13803	8.88894	-1.13803	-1.13803	-1.13803	-1.13803	-1.13803	-1.13803	-1.13803	-1.13803	-1.13803	8.88894	-1.13803	-1.13803	-1.13803	-1.13803	-1.13803	-1.13803	-1.13803	-1.13803	-1.13803	-1.13803	-1.13803	-1.13803	-1.13803	-1.13803	-1.13803	-1.13803	-1.13803	-1.13803	-1.13803	-1.13803	-1.13803	-1.13803	-1.13803	-1.13803	-1.13803	-1.13803	-1.13803	-1.13803	-1.13803	-1.13803	-1.13803
-0.244461	-0.335871	-0.335871	-0.335871	-0.335871	-0.335871	-0.335871	-0.335871	-0.335871	-0.335871	-0.335871	-0.335871	-0.335871	-0.335871	-0.335871	-0.335871	-0.335871	-0.335871	-0.335871	-0.335871	-0.335871	-0.335871	-0.335871	-0.335871	-0.335871	-0.335871	-0.335871	-0.335871	-0.335871	-0.335871	-0.335871	-0.335871	-0.335871	-0.335871	-0.335871	-0.335871	-0.335871	-0.335871	-0.335871	-0.335871	-0.335871	-0.335871	-0.335871	-0.335871	-0.335871	-0.335871	-0.335871	-0.335871	-0.335871	-0.335871
-0.252706	-0.73695	-0.73695	-0.73695	-0.73695	-0.73695	-0.73695	-0.73695	-0.73695	-0.73695	-0.73695	-0.73695	-0.73695	-0.73695	-0.73695	-0.73695	-0.73695	-0.73695	9.29002	-0.73695	-0.73695	-0.73695	-0.73695	-0.73695	-0.73695	-0.73695	-0.73695	-0.73695	-0.73695	-0.73695	-0.73695	9.29002	9.29002	-0.73695	-0.73695	-0.73695	-0.73695	-0.73695	-0.73695	-0.73695	-0.73695	-0.73695	9.29002	-0.73695	-0.73695	-0.73695	-0.73695	-0.73695	-0.73695	-0.73695
-0.261124	-0.73695	-0.73695	-0.73695	-0.73695	-0.73695	-0.73695	-0.73695	-0.73695	-0.73695	-0.73695	-0.73695	-0.73695	-0.73695	-0.73695	-0.73695	-0.73695	-0.73695	-0.73695	-0.73695	-0.73695	-0.73695	-0.73695	-0.73695	-0.73695	9.29002	-0.73695	-0.73695	-0.73695	-0.73695	-0.73695	-0.73695	-0.73695	-0.73695	-0.73695	-0.73695	-0.73695	-0.73695	-0.73695	-0.73695	-0.73695	-0.73695	-0.73695	-0.73695	9.29002	-0.73695	-0.73695	-0.73695	-0.73695	-0.73695
-0.269682	-0.73695	-0.73695	-0.73695	-0.73695	-0.73695	-0.73695	-0.73695	-0.73695	-0.73695	-0.73695	-0.73695	-0.73695	-0.73695	-0.73695	-0.73695	-0.73695	9.29002	-0.73695	-0.73695	-0.73695	-0.73695	-0.73695	-0.73695	-0.73695	-0.73695	-0.73695	-0.73695	-0.73695	-0.73695	-0.73695	-0.73695	-0.73695	-0.73695	-0.73695	-0.73695	-0.73695	-0.73695	-0.73695	-0.73695	-0.73695	-0.73695	-0.73695	-0.73695	-0.73695	-0.73695	-0.73695	-0.73695	-0.73695	-0.73695
-0.278346	-0.73695	-0.73695	-0.73695	-0.73695	-0.73695	-0.73695	-0.73695	-0.73695	-0.73695	-0.73695	-0.73695	-0.73695	-0.73695	-0.73695	-0.73695	-0.73695	-0.73695	-0.73695	-0.73695	9.29002	-0.73695	-0.73695	-0.73695	-0.73695	-0.73695	-0.73695	-0.73695	-0.73695	-0.73695	-0.73695	-0.73695	-0.73695	-0.73695	-0.73695	-0.73695	-0.73695	-0.73695	-0.73695	-0.73695	-0.73695	-0.73695	-0.73695	-0.73695	-0.73695	-0.73695	-0.73695	-0.73695	-0.73695	-0.73695
-0.287084	-0.73695	-0.73695	-0.73695	-0.73695	-0.73695	-0.73695	-0.73695	-0.73695	9.29002	-0.73695	-0.73695	-0.73695	-0.73695	-0.73695	-0.73695	-0.73695	-0.73695	-0.73695	-0.73695	-0.73695	-0.73695	-0.73695	-0.73695	-0.73695	-0.73695	-0.73695	-0.73695	-0.73695	-0.73695	-0.73695	-0.73695	-0.73695	-0.73695	-0.73695	-0.73695	-0.73695	-0.73695	-0.73695	-0.73695	-0.73695	-0.73695	-0.73695	-0.73695	-0.73695	-0.73695	-0.73695	-0.73695	-0.73695	-0.73695
-0.295863	-0.73695	-0.73695	-0.73695	-0.73695	-0.73695	-0.73695	-0.73695	-0.73695	-0.73695	-0.73695	-0.73695	9.29002	-0.73695	-0.73695	-0.73695	-0.73695	-0.73695	-0.73695	-0.73695	-0.73695	-0.73695	-0.73695	-0.73695	-0.73695	-0.73695	-0.73695	-0.73695	-0.73695	-0.73695	-0.73695	-0.73695	-0.73695	-0.73695	-0.73695	-0.73695	-0.73695	-0.73695	-0.73695	-0.73695	-0.73695	-0.73695	-0.73695	-0.73695	-0.73695	-0.73695	-0.73695	-0.73695	-0.73695	-0.73695
-0.30465	-0.73695	-0.73695	-0.73695	-0.73695	-0.73695	-0.73695	-0.73695	-0.73695	-0.73695	9.29002	-0.73695	-0.73695	-0.73695	-0.73695	-0.73695	-0.73695	-0.73695	-0.73695	-0.73695	-0.73695	-0.73695	-0.73695	-0.73695	-0.73695	-0.73695	-0.73695	-0.73695	-0.73695	-0.73695	-0.73695	-0.73695	-0.73695	-0.73695	-0.73695	-0.73695	9.29002	-0.73695	-0.73695	-0.73695	-0.73695	-0.73695	-0.73695	-0.73695	-0.73695	-0.73695	-0.73695	-0.73695	-0.73695	-0.73695
-0.313423	-1.13803	-1.13803	-1.13803	-1.13803	-1.13803	-1.13803	-1.13803	-1.13803	-1.13803	-1.13803	-1.13803	-1.13803	-1.13803	-1.13803	-1.13803	-1.13803	-1.13803	-1.13803	8.88894	-1.13803	-1.13803	-1.13803	-1.13803	8.88894	-1.13803	-1.13803	-1.13803	-1.13803	-1.13803	-1.13803	-1.13803	-1.13803	-1.13803	-1.13803	-1.13803	-1.13803	-1.13803	-1.13803	-1.13803	-1.13803	-1.13803	-1.13803	-1.13803	-1.13803	-1.13803	-1.13803	-1.13803	-1.13803	-1.13803
-0.322167	-0.335871	-0.335871	-0.335871	-0.335871	-0.335871	-0.335871	-0.335871	-0.335871	-0.335871	-0.335871	-0.335871	-0.335871	-0.335871	-0.335871	-0.335871	-0.335871	-0.335871	-0.335871	-0.335871	-0.335871	-0.335871	-0.335871	-0.335871	-0.335871	-0.335871	-0.335871	-0.335871	-0.335871	-0.335871	-0.335871	-0.335871	-0.335871	-0.335871	-0.335871	-0.335871	-0.335871	-0.335871	-0.335871	-0.335871	-0.335871	-0.335871	-0.335871	-0.335871	-0.335871	-0.335871	-0.335871	-0.335871	-0.335871	-0.335871
-0.330864	-0.947465	-0.947465	-0.947465	-0.947465	7.88374	-0.947465	-0.947465	-0.947465	-0.947465	-0.947465	-0.947465	-0.947465	7.88374	-0.947465	-0.947465	-0.947465	-0.947465	-0.947465	-0.947465	-0.947465	-0.947465	-0.947465	-0.947465	-0.947465	-0.947465	-0.947465	-0.947465	-0.947465	-0.947465	-0.947465	-0.947465	-0.947465	7.88374	-0.947465	-0.947465	-0.947465	-0.947465	-0.947465	-0.947465	-0.947465	-0.947465	-0.947465	-0.947465	-0.947465	7.88374	-0.947465	-0.947465	-0.947465	-0.947465
-0.3395	-0.947465	-0.947465	-0.947465	-0.947465	-0.947465	-0.947465	-0.947465	-0.947465	7.88374	-0.947465	-0.947465	-0.947465	-0.947465	-0.947465	-0.947465	-0.947465	-0.947465	-0.947465	7.88374	-0.947465	-0.947465	-0.947465	-0.947465	-0.947465	-0.947465	-0.947465	-0.947465	-0.947465	-0.947465	-0.947465	-0.947465	-0.947465	-0.947465	-0.947465	-0.947465	-0.947465	7.88374	-0.947465	-0.947465	-0.947465	-0.947465	-0.947465	-0.947465	-0.947465	-0.947465	-0.947465	-0.947465	-0.947465	-0.947465
-0.348057	-0.240968	-0.240968	-0.240968	-0.240968	-0.240968	-0.240968	-0.240968	-0.240968	-0.240968	-0.240968	-0.240968	-0.240968	-0.240968	-0.240968	-0.240968	-0.240968	-0.240968	-0.240968	-0.240968	-0.240968	-0.240968	-0.240968	-0.240968	-0.240968	-0.240968	-0.240968	-0.240968	-0.240968	-0.240968	-0.240968	-0.240968	-0.240968	-0.240968	-0.240968	-0.240968	8.59024	-0.240968	-0.240968	-0.240968	-0.240968	-0.240968	-0.240968	-0.240968	-0.240968	-0.240968	-0.240968	-0.240968	-0.240968	-0.240968
-0.35652	-0.947465	-0.947465	-0.947465	-0.947465	-0.947465	-0.947465	-0.947465	-0.947465	-0.947465	-0.947465	-0.947465	-0.947465	-0.947465	-0.947465	-0.947465	-0.947465	-0.947465	7.88374	-0.947465	-0.947465	-0.947465	-0.947465	-0.947465	7.88374	-0.947465	-0.947465	-0.947465	-0.947465	-0.947465	-0.947465	-0.947465	-0.947465	-0.947465	-0.947465	-0.947465	-0.947465	-0.947465	-0.947465	-0.947465	-0.947465	-0.947465	-0.947465	-0.947465	-0.947465	-0.947465	-0.947465	-0.947465	-0.947465	-0.947465
-0.364873	-0.947465	-0.947465	7.88374	-0.947465	-0.947465	-0.947465	-0.947465	-0.947465	-0.947465	-0.947465	-0.947465	7.88374	-0.947465	-0.947465	-0.947465	-0.947465	7.88374	-0.947465	-0.947465	-0.947465	-0.947465	-0.947465	-0.947465	-0.947465	-0.947465	-0.947465	-0.947465	-0.947465	-0.947465	-0.947465	-0.947465	-0.947465	-0.947465	-0.947465	7.88374	-0.947465	-0.947465	-0.947465	-0.947465	-0.947465	-0.947465	7.88374	-0.947465	-0.947465	-0.947465	-0.947465	-0.947465	-0.947465	-0.947465
-0.3731	-0.594217	-0.594217	-0.594217	-0.594217	-0.594217	-0.594217	-0.594217	-0.594217	8.23699	-0.594217	-0.594217	-0.594217	-0.594217	-0.594217	-0.594217	-0.594217	-0.594217	-0.594217	-0.594217	-0.594217	-0.594217	-0.594217	-0.594217	-0.594217	-0.594217	-0.594217	-0.594217	-0.594217	-0.594217	-0.594217	-0.594217	-0.594217	8.23699	-0.594217	-0.594217	-0.594217	-0.594217	-0.594217	-0.594217	8.23699	8.23699	8.23699	-0.594217	-0.594217	-0.594217	-0.594217	-0.594217	-0.594217	-0.594217
-0.381184	7.88374	-0.947465	-0.947465	-0.947465	-0.947465	-0.947465	-0.947465	-0.947465	-0.947465	-0.947465	-0.947465	7.88374	-0.947465	-0.947465	-0.947465	-0.947465	-0.947465	-0.947465	-0.947465	-0.947465	-0.947465	-0.947465	-0.947465	-0.947465	-0.947465	7.88374	-0.947465	-0.947465	-0.947465	-0.947465	-0.947465	-0.947465	-0.947465	-0.947465	-0.947465	-0.947465	-0.947465	-0.947465	-0.947465	-0.947465	-0.947465	-0.947465	-0.947465	-0.947465	-0.947465	-0.947465	-0.947465	-0.947465	-0.947465
-0.38911	-0.594217	-0.594217	-0.594217	-0.594217	8.23699	-0.594217	-0.594217	-0.594217	-0.594217	-0.594217	-0.594217	-0.594217	-0.594217	-0.594217	-0.594217	-0.594217	-0.594217	-0.594217	-0.594217	-0.594217	-0.594217	-0.594217	-0.594217	-0.594217	-0.594217	-0.594217	-0.594217	-0.594217	-0.594217	-0.594217	-0.594217	8.23699	-0.594217	-0.594217	-0.594217	-0.594217	-0.594217	-0.594217	-0.594217	-0.594217	-0.594217	-0.594217	-0.594217	-0.594217	-0.594217	-0.594217	-0.594217	-0.594217	-0.594217
-0.396875	8.59024	-0.240968	-0.240968	-0.240968	-0.240968	-0.240968	-0.240968	-0.240968	-0.240968	-0.240968	-0.240968	-0.240968	-0.240968	-0.240968	-0.240968	-0.240968	-0.240968	-0.240968	-0.240968	-0.240968	-0.240968	-0.240968	-0.240968	-0.240968	-0.240968	-0.240968	-0.240968	-0.240968	-0.240968	-0.240968	-0.240968	-0.240968	-0.240968	-0.240968	8.59024	-0.240968	-0.240968	-0.240968	-0.240968	-0.240968	-0.240968	-0.240968	-0.240968	-0.240968	-0.240968	-0.240968	-0.240968	-0.240968	-0.240968
-0.404486	-2.36046	-2.36046	-2.36046	-2.36046	-2.36046	-2.36046	-2.36046	-2.36046	-2.36046	6.47075	-2.36046	-2.36046	-2.36046	6.47075	6.47075	-2.36046	-2.36046	-2.36046	-2.36046	-2.36046	-2.36046	-2.36046	6.47075	-2.36046	-2.36046	-2.36046	6.47075	-2.36046	6.47075	-2.36046	-2.36046	-2.36046	-2.36046	6.47075	6.47075	-2.36046	-2.36046	-2.36046	-2.36046	-2.36046	-2.36046	-2.36046	-2.36046	-2.36046	6.47075	-2.36046	-2.36046	-2.36046	-2.36046
-0.411949	-0.594217	-0.594217	-0.594217	-0.594217	-0.594217	-0.594217	-0.594217	8.23699	-0.594217	-0.594217	-0.594217	-0.594217	-0.594217	-0.594217	-0.594217	-0.594217	-0.594217	-0.594217	-0.594217	-0.594217	-0.594217	-0.594217	-0.594217	-0.594217	-0.594217	-0.594217	-0.594217	-0.594217	-0.594217	-0.594217	-0.594217	-0.594217	-0.594217	-0.594217	-0.594217	-0.594217	-0.594217	-0.594217	-0.594217	8.23699	-0.594217	-0.594217	-0.594217	-0.594217	-0.594217	-0.594217	-0.594217	-0.594217	-0.594217
-0.41927	-0.947465	-0.947465	-0.947465	-0.947465	-0.947465	7.88374	-0.947465	-0.947465	-0.947465	-0.947465	-0.947465	-0.947465	-0.947465	-0.947465	-0.947465	-0.947465	7.88374	-0.947465	-0.947465	-0.947465	-0.947465	-0.947465	-0.947465	-0.947465	-0.947465	-0.947465	-0.947465	-0.947465	-0.947465	-0.947465	-0.947465	-0.947465	-0.947465	-0.947465	-0.947465	-0.947465	-0.947465	7.88374	7.88374	-0.947465	-0.947465	-0.947465	-0.947465	-0.947465	-0.947465	-0.947465	-0.947465	7.88374	-0.947465
-0.426458	-1.42304	-1.42304	-1.42304	-1.42304	-1.42304	-1.42304	-1.42304	-1.42304	-1.42304	-1.42304	-1.42304	-1.42304	-1.42304	6.96329	-1.42304	-1.42304	-1.42304	-1.42304	6.96329	6.96329	-1.42304	-1.42304	-1.42304	-1.42304	-1.42304	-1.42304	-1.42304	-1.42304	-1.42304	-1.42304	-1.42304	-1.42304	-1.42304	-1.42304	-1.42304	-1.42304	-1.42304	-1.42304	-1.42304	-1.42304	-1.42304	-1.42304	6.96329	6.96329	-1.42304	-1.42304	-1.42304	-1.42304	-1.42304
-0.433518	-1.42304	-1.42304	-1.42304	-1.42304	6.96329	-1.42304	-1.42304	-1.42304	-1.42304	-1.42304	6.96329	-1.42304	-1.42304	-1.42304	-1.42304	-1.42304	-1.42304	-1.42304	-1.42304	-1.42304	-1.42304	6.96329	-1.42304	-1.42304	-1.42304	-1.42304	-1.42304	-1.42304	-1.42304	-1.42304	-1.42304	-1.42304	15.3496	-1.42304	-1.42304	-1.42304	-1.42304	-1.42304	-1.42304	-1.42304	-1.42304	-1.42304	-1.42304	-1.42304	15.3496	6.96329	6.96329	-1.42304	-1.42304
-0.440457	-2.4294	-2.4294	-2.4294	-2.4294	-2.4294	-2.4294	-2.4294	-2.4294	5.95693	-2.4294	-2.4294	-2.4294	-2.4294	-2.4294	-2.4294	-2.4294	5.95693	-2.4294	5.95693	-2.4294	-2.4294	14.3433	-2.4294	-2.4294	5.95693	-2.4294	-2.4294	-2.4294	-2.4294	-2.4294	-2.4294	-2.4294	-2.4294	-2.4294	5.95693	-2.4294	-2.4294	-2.4294	-2.4294	-2.4294	-2.4294	-2.4294	-2.4294	5.95693	-2.4294	-2.4294	5.95693	-2.4294	-2.4294
-0.447283	-0.416684	-0.416684	-0.416684	-0.416684	-0.416684	-0.416684	-0.416684	-0.416684	-0.416684	-0.416684	-0.416684	-0.416684	-0.416684	-0.416684	-0.416684	-0.416684	-0.416684	-0.416684	-0.416684	-0.416684	-0.416684	-0.416684	-0.416684	-0.416684	-0.416684	-0.416684	-0.416684	-0.416684	-0.416684	-0.416684	-0.416684	-0.416684	-0.416684	-0.416684	-0.416684	-0.416684	-0.416684	-0.416684	-0.416684	-0.416684	7.96965	-0.416684	-0.416684	-0.416684	-0.416684	-0.416684	7.96965	-0.416684	7.96965
-0.454002	-1.08759	-1.08759	-1.08759	-1.08759	-1.08759	-1.08759	-1.08759	-1.08759	-1.08759	-1.08759	7.29875	-1.08759	-1.08759	-1.08759	-1.08759	-1.08759	-1.08759	-1.08759	-1.08759	-1.08759	-1.08759	-1.08759	7.29875	-1.08759	-1.08759	-1.08759	-1.08759	-1.08759	-1.08759	-1.08759	-1.08759	-1.08759	-1.08759	-1.08759	-1.08759	-1.08759	-1.08759	-1.08759	-1.08759	-1.08759	-1.08759	-1.08759	7.29875	-1.08759	-1.08759	-1.08759	-1.08759	-1.08759	-1.08759
-0.46062	-0.752137	-0.752137	-0.752137	-0.752137	-0.752137	-0.752137	-0.752137	-0.752137	-0.752137	-0.752137	-0.752137	-0.752137	-0.752137	-0.752137	-0.752137	-0.752137	-0.752137	-0.752137	-0.752137	-0.752137	7.6342	-0.752137	-0.752137	-0.752137	-0.752137	-0.752137	-0.752137	-0.752137	-0.752137	-0.752137	-0.752137	-0.752137	-0.752137	-0.752137	-0.752137	-0.752137	7.6342	-0.752137	-0.752137	-0.752137	7.6342	-0.752137	-0.752137	-0.752137	7.6342	-0.752137	-0.752137	-0.752137	-0.752137
-0.467116	-1.08759	-1.08759	-1.08759	-1.08759	-1.08759	-1.08759	-1.08759	-1.08759	-1.08759	-1.08759	-1.08759	-1.08759	-1.08759	-1.08759	-1.08759	7.29875	-1.08759	-1.08759	-1.08759	-1.08759	-1.08759	-1.08759	-1.08759	-1.08759	-1.08759	-1.08759	7.29875	-1.08759	-1.08759	7.29875	-1.08759	-1.08759	-1.08759	-1.08759	-1.08759	-1.08759	-1.08759	-1.08759	7.29875	-1.08759	-1.08759	-1.08759	-1.08759	-1.08759	-1.08759	7.29875	-1.08759	7.29875	-1.08759
-0.473436	-1.7585	-1.7585	-1.7585	-1.7585	-1.7585	-1.7585	6.62784	-1.7585	-1.7585	6.62784	-1.7585	-1.7585	-1.7585	-1.7585	-1.7585	-1.7585	-1.7585	-1.7585	-1.7585	-1.7585	-1.7585	-1.7585	-1.7585	-1.7585	-1.7585	-1.7585	-1.7585	15.0142	-1.7585	-1.7585	6.62784	-1.7585	15.0142	-1.7585	-1.7585	-1.7585	-1.7585	-1.7585	-1.7585	-1.7585	15.0142	-1.7585	-1.7585	-1.7585	-1.7585	-1.7585	-1.7585	-1.7585	-1.7585
-0.479523	-0.335871	-0.335871	-0.335871	9.6911	-0.335871	-0.335871	-0.335871	-0.335871	-0.335871	-0.335871	-0.335871	-0.335871	-0.335871	-0.335871	-0.335871	-0.335871	-0.335871	-0.335871	-0.335871	-0.335871	-0.335871	-0.335871	-0.335871	-0.335871	-0.335871	-0.335871	-0.335871	-0.335871	-0.335871	-0.335871	-0.335871	-0.335871	-0.335871	-0.335871	-0.335871	-0.335871	-0.335871	-0.335871	-0.335871	-0.335871	-0.335871	-0.335871	-0.335871	-0.335871	-0.335871	-0.335871	-0.335871	-0.335871	-0.335871
-0.485324	-1.13803	8.88894	-1.13803	-1.13803	-1.13803	-1.13803	-1.13803	-1.13803	-1.13803	-1.13803	-1.13803	-1.13803	-1.13803	-1.13803	-1.13803	-1.13803	-1.13803	-1.13803	-1.13803	-1.13803	-1.13803	8.88894	-1.13803	-1.13803	-1.13803	-1.13803	8.88894	-1.13803	-1.13803	-1.13803	-1.13803	-1.13803	8.88894	-1.13803	-1.13803	-1.13803	-1.13803	-1.13803	-1.13803	-1.13803	-1.13803	-1.13803	-1.13803	8.88894	-1.13803	-1.13803	-1.13803	-1.13803	8.88894
-0.49078	-0.335871	-0.335871	-0.335871	-0.335871	-0.335871	-0.335871	-0.335871	-0.335871	-0.335871	-0.335871	-0.335871	-0.335871	-0.335871	-0.335871	-0.335871	-0.335871	-0.335871	-0.335871	-0.335871	-0.335871	-0.335871	-0.335871	-0.335871	-0.335871	-0.335871	-0.335871	-0.335871	-0.335871	-0.335871	-0.335871	-0.335871	-0.335871	-0.335871	-0.335871	-0.335871	-0.335871	-0.335871	-0.335871	-0.335871	-0.335871	-0.335871	-0.335871	-0.335871	-0.335871	-0.335871	-0.335871	-0.335871	-0.335871	-0.335871
-0.495838	-0.73695	-0.73695	-0.73695	-0.73695	-0.73695	-0.73695	-0.73695	-0.73695	-0.73695	-0.73695	-0.73695	-0.73695	-0.73695	-0.73695	-0.73695	9.29002	-0.73695	-0.73695	-0.73695	-0.73695	-0.73695	-0.73695	-0.73695	-0.73695	-0.73695	-0.73695	-0.73695	-0.73695	-0.73695	-0.73695	-0.73695	-0.73695	-0.73695	-0.73695	-0.73695	-0.73695	-0.73695	-0.73695	-0.73695	-0.73695	-0.73695	9.29002	9.29002	-0.73695	-0.73695	-0.73695	-0.73695	-0.73695	-0.73695
-0.500441	-1.13803	-1.13803	-1.13803	-1.13803	-1.13803	-1.13803	-1.13803	-1.13803	-1.13803	-1.13803	8.88894	-1.13803	-1.13803	-1.13803	-1.13803	-1.13803	-1.13803	-1.13803	-1.13803	-1.13803	-1.13803	-1.13803	-1.13803	-1.13803	-1.13803	-1.13803	8.88894	-1.13803	-1.13803	-1.13803	-1.13803	-1.13803	-1.13803	-1.13803	-1.13803	-1.13803	-1.13803	-1.13803	-1.13803	-1.13803	-1.13803	-1.13803	-1.13803	-1.13803	-1.13803	-1.13803	-1.13803	-1.13803	-1.13803
-0.504533	-0.73695	-0.73695	-0.73695	-0.73695	-0.73695	-0.73695	-0.73695	-0.73695	-0.73695	-0.73695	-0.73695	-0.73695	-0.73695	-0.73695	-0.73695	-0.73695	-0.73695	-0.73695	9.29002	-0.73695	-0.73695	-0.73695	-0.73695	-0.73695	-0.73695	-0.73695	-0.73695	-0.73695	-0.73695	-0.73695	-0.73695	-0.73695	-0.73695	-0.73695	-0.73695	-0.73695	-0.73695	-0.73695	-0.73695	-0.73695	-0.73695	-0.73695	-0.73695	-0.73695	-0.73695	-0.73695	-0.73695	-0.73695	-0.73695
-0.508059	-0.73695	-0.73695	-0.73695	-0.73695	-0.73695	-0.73695	-0.73695	-0.73695	-0.73695	-0.73695	-0.73695	-0.73695	-0.73695	-0.73695	-0.73695	-0.73695	-0.73695	-0.73695	-0.73695	-0.73695	-0.73695	-0.73695	-0.73695	-0.73695	-0.73695	9.29002	-0.73695	-0.73695	-0.73695	-0.73695	-0.73695	-0.73695	-0.73695	-0.73695	-0.73695	-0.73695	-0.73695	-0.73695	9.29002	-0.73695	-0.73695	-0.73695	-0.73695	-0.73695	-0.73695	9.29002	-0.73695	-0.73695	-0.73695
-0.510963	-0.335871	-0.335871	-0.335871	-0.335871	-0.335871	-0.335871	-0.335871	-0.335871	-0.335871	-0.335871	-0.335871	-0.335871	-0.335871	-0.335871	-0.335871	-0.335871	-0.335871	-0.335871	-0.335871	-0.335871	-0.335871	-0.335871	-0.335871	-0.335871	-0.335871	-0.335871	-0.335871	-0.335871	-0.335871	-0.335871	-0.335871	-0.335871	-0.335871	-0.335871	-0.335871	-0.335871	-0.335871	-0.335871	-0.335871	-0.335871	-0.335871	-0.335871	-0.335871	-0.335871	-0.335871	-0.335871	-0.335871	-0.335871	-0.335871
-0.513214	-0.594217	-0.594217	-0.594217	-0.594217	-0.594217	-0.594217	-0.594217	-0.594217	-0.594217	-0.594217	-0.594217	8.23699	-0.594217	-0.594217	-0.594217	-0.594217	-0.594217	-0.594217	-0.594217	-0.594217	-0.594217	-0.594217	-0.594217	-0.594217	-0.594217	-0.594217	-0.594217	-0.594217	-0.594217	-0.594217	-0.594217	-0.594217	-0.594217	-0.594217	-0.594217	-0.594217	-0.594217	-0.594217	-0.594217	-0.594217	-0.594217	-0.594217	-0.594217	-0.594217	-0.594217	-0.594217	-0.594217	-0.594217	-0.594217
-0.514825	-0.594217	-0.594217	-0.594217	-0.594217	-0.594217	-0.594217	-0.594217	-0.594217	-0.594217	-0.594217	-0.594217	-0.594217	-0.594217	-0.594217	-0.594217	-0.594217	-0.594217	-0.594217	-0.594217	-0.594217	-0.594217	-0.594217	8.23699	-0.594217	-0.594217	-0.594217	-0.594217	-0.594217	-0.594217	-0.594217	-0.594217	-0.594217	-0.594217	17.0682	-0.594217	8.23699	-0.594217	-0.594217	-0.594217	-0.594217	-0.594217	-0.594217	-0.594217	-0.594217	-0.594217	-0.594217	-0.594217	-0.594217	-0.594217
-0.515809	-0.947465	-0.947465	-0.947465	-0.947465	-0.947465	-0.947465	-0.947465	-0.947465	-0.947465	7.88374	-0.947465	-0.947465	-0.947465	-0.947465	-0.947465	-0.947465	-0.947465	-0.947465	-0.947465	-0.947465	-0.947465	7.88374	-0.947465	-0.947465	-0.947465	-0.947465	-0.947465	-0.947465	-0.947465	-0.947465	-0.947465	-0.947465	-0.947465	7.88374	-0.947465	-0.947465	-0.947465	-0.947465	-0.947465	-0.947465	-0.947465	-0.947465	-0.947465	-0.947465	-0.947465	-0.947465	-0.947465	7.88374	-0.947465
-0.516182	-0.240968	-0.240968	-0.240968	-0.240968	-0.240968	-0.240968	-0.240968	-0.240968	-0.240968	-0.240968	-0.240968	-0.240968	-0.240968	-0.240968	-0.240968	-0.240968	-0.240968	-0.240968	-0.240968	-0.240968	-0.240968	-0.240968	-0.240968	-0.240968	-0.240968	-0.240968	-0.240968	-0.240968	-0.240968	-0.240968	-0.240968	-0.240968	-0.240968	-0.240968	-0.240968	-0.240968	-0.240968	-0.240968	-0.240968	-0.240968	-0.240968	-0.240968	-0.240968	8.59024	-0.240968	-0.240968	-0.240968	-0.240968	-0.240968
-0.515958	-0.594217	-0.594217	-0.594217	-0.594217	-0.594217	-0.594217	-0.594217	-0.594217	-0.594217	-0.594217	-0.594217	-0.594217	-0.594217	-0.594217	-0.594217	-0.594217	-0.594217	-0.594217	-0.594217	-0.594217	-0.594217	-0.594217	-0.594217	8.23699	-0.594217	-0.594217	-0.594217	-0.594217	-0.594217	-0.594217	-0.594217	-0.594217	-0.594217	-0.594217	-0.594217	-0.594217	-0.594217	-0.594217	-0.594217	-0.594217	-0.594217	-0.594217	-0.594217	-0.594217	-0.594217	-0.594217	-0.594217	-0.594217	-0.594217
-0.515154	-0.947465	-0.947465	-0.947465	-0.947465	-0.947465	-0.947465	-0.947465	-0.947465	-0.947465	-0.947465	7.88374	-0.947465	-0.947465	-0.947465	-0.947465	-0.947465	-0.947465	-0.947465	-0.947465	7.88374	-0.947465	-0.947465	-0.947465	-0.947465	-0.947465	-0.947465	-0.947465	-0.947465	-0.947465	-0.947465	-0.947465	-0.947465	-0.947465	-0.947465	-0.947465	-0.947465	7.88374	-0.947465	-0.947465	-0.947465	-0.947465	-0.947465	-0.947465	-0.947465	-0.947465	-0.947465	-0.947465	-0.947465	-0.947465
-0.513783	-0.594217	-0.594217	-0.594217	-0.594217	-0.594217	-0.594217	-0.594217	8.23699	-0.594217	-0.594217	-0.594217	-0.594217	-0.594217	-0.594217	-0.594217	-0.594217	-0.594217	-0.594217	-0.594217	-0.594217	-0.594217	-0.594217	-0.594217	-0.594217	-0.594217	-0.594217	-0.594217	-0.594217	-0.594217	-0.594217	-0.594217	-0.594217	-0.594217	-0.594217	-0.594217	-0.594217	-0.594217	-0.594217	-0.594217	8.23699	-0.594217	-0.594217	-0.594217	-0.594217	-0.594217	-0.594217	-0.594217	-0.594217	-0.594217
-0.511861	-1.30071	-1.30071	-1.30071	-1.30071	-1.30071	-1.30071	7.53049	-1.30071	-1.30071	-1.30071	-1.30071	-1.30071	7.53049	-1.30071	-1.30071	-1.30071	-1.30071	-1.30071	-1.30071	-1.30071	-1.30071	-1.30071	-1.30071	-1.30071	-1.30071	-1.30071	-1.30071	-1.30071	7.53049	-1.30071	-1.30071	-1.30071	-1.30071	-1.30071	-1.30071	-1.30071	-1.30071	-1.30071	-1.30071	-1.30071	-1.30071	-1.30071	7.53049	-1.30071	-1.30071	-1.30071	-1.30071	-1.30071	-1.30071
-0.509403
-0.506425
-0.502944
-0.498993
-0.494601
-0.489802
-0.484625
-0.479105
-0.473271
-0.467155
-0.46079
-0.454207
-0.44743
-0.440461
-0.433294
-0.425927
-0.418353
-0.410569
-0.40257
-0.394352
-0.38591
-0.37724
-0.368348
-0.359296
-0.350166
-0.341036
-0.331989
-0.323103
-0.314461
-0.306142
-0.298227
-0.290795
-0.283923
-0.27764
-0.271956
-0.266881
-0.262422
-0.25859
-0.255394
-0.252843
-0.250947
-0.249714
-0.249153
-0.249244
-0.249955
-0.251249
-0.253093
-0.255451
-0.258289
-0.261571
-0.265264
-0.269331
-0.273741
-0.27848
-0.283561
-0.288994
-0.29479
-0.300962
-0.307521
-0.314477
-0.321842
-0.329628
-0.337845
-0.346428
-0.355218
-0.364049
-0.372753
-0.381164
-0.389115
-0.396439
-0.40297
-0.408542
-0.412987
-0.416233
-0.41838
-0.419545
-0.419849
-0.41941
-0.418348
-0.416781
-0.414828
-0.412609
-0.410242
-0.407816
-0.405332
-0.40278
-0.400147
-0.397422
-0.394593
-0.39165
-0.388579
-0.38537
-0.382011
-0.378493
-0.374821
-0.371003
-0.367046
-0.362959
-0.358749
-0.354423
-0.34999
-0.345456
-0.340831
-0.336122
-0.331335
-0.326479
-0.321559
-0.316583
-0.311559
-0.306492
-0.301391
-0.296263
-0.291114
-0.285954
-0.280822
-0.27577
-0.270851
-0.266118
-0.261624
-0.257422
-0.253564
-0.250103
-0.247092
-0.244583
-0.242617
-0.241225
-0.240439
-0.240289
-0.240807
-0.242025
-0.243973
-0.246684
-0.250189
-0.254516
-0.259642
-0.265484
-0.271961
-0.278986
-0.286478
-0.29435
-0.302521
-0.310905
-0.319418
-0.327978
-0.33649
-0.34485
-0.35295
-0.360683
-0.367942
-0.374621
-0.380613
-0.385811
-0.390108
-0.393397
-0.395626
-0.396857
-0.397167
-0.396632
-0.39533
-0.393337
-0.39073
-0.387586
-0.383982
-0.379994
-0.375694
-0.371133
-0.366361
-0.361425
-0.356375
-0.35126
-0.346128
-0.341028
-0.336009
-0.331119
-0.326393
-0.321798
-0.317282
-0.312795
-0.308286
-0.303702
-0.298992
-0.294106
-0.288991
-0.283597
-0.277883
-0.271884
-0.265667
-0.259299
-0.252846
-0.246375
-0.239952
-0.233645
-0.227519
-0.221642
-0.216072
-0.21078
-0.205687
-0.200712
-0.195774
-0.190793
-0.185687
-0.180376
-0.17478
-0.168818
-0.162411
-0.155537
-0.148216
-0.140472
-0.132327
-0.123804
-0.114925
-0.105715
-0.0961952
-0.0863888
-0.0763205
-0.066079
-0.0558285
-0.0457373
-0.0359742
-0.0267075
-0.0181058
-0.0103377
-0.00357163
0.00202386
0.00628093
0.00908392
0.0104045
0.0102227
0.00851858
0.0052721
0.00046332
-0.00592775
-0.0139211
-0.0235367
-0.0347942
-0.0476483
-0.0618967
-0.0773143
-0.0936757
-0.110756
-0.128329
-0.146171
-0.164055
-0.181758
-0.199053
-0.21574
-0.231709
-0.246869
-0.261127
-0.274392
-0.286572
-0.297577
-0.307315
-0.315694
-0.322622
-0.328023
-0.331895
-0.33426
-0.33514
-0.334558
-0.332536
-0.329096
-0.324261
-0.318054
-0.310496
-0.301613
-0.291456
-0.280089
-0.267574
-0.253975
-0.239356
-0.223778
-0.207306
-0.190003
-0.171931
-0.153161
-0.133831
-0.114128
-0.0942395
-0.0743537
-0.054658
-0.0353399
-0.0165871
0.0014127
0.0184719
0.0344089
0.0491676
0.0628106
0.075405
0.0870179
0.0977166
0.107568
0.11664
0.124999
0.132712
0.139846
0.146447
0.152529
0.158109
0.163199
0.167814
0.171969
0.175678
0.178955
0.181814
0.18427
0.186366
0.188199
0.18987
0.191483
0.19314
0.194944
0.196996
0.1994
0.202258
0.205672
0.209698
0.214261
0.219267
0.22462
0.230224
0.235984
0.241804
0.24759
0.253245
0.258674
0.263782
0.268469
0.272638
0.276189
0.279024
0.281044
0.282151
0.282245
0.281228
0.279001
0.275489
0.27075
0.264896
0.258034
0.250276
0.241731
0.232508
0.222717
0.212469
0.201873
0.191029
0.179968
0.168678
0.157148
0.145367
0.133325
0.12101
0.108413
0.0955211
0.0823243
0.0688126
0.054991
0.0408755
0.0264826
0.0118287
-0.00306997
-0.0181969
-0.0335358
-0.0490703
-0.0647839
-0.0806603
-0.0966832
-0.112836
-0.129102
-0.145466
-0.16191
-0.178419
-0.194976
-0.211564
-0.228167
-0.244769
-0.261313
-0.277689
-0.293782
-0.309474
-0.324652
-0.339197
-0.352996
-0.365931
-0.377888
-0.38875
-0.398457
-0.407065
-0.414645
-0.421268
-0.427004
-0.431925
-0.436101
-0.439603
-0.442502
-0.444869
-0.446777
-0.448303
-0.449527
-0.450528
-0.451384
-0.452174
-0.452979
-0.453876
-0.454944
-0.456263
-0.457894
-0.459809
-0.461961
-0.464299
-0.466774
-0.469336
-0.471935
-0.474522
-0.477048
-0.479461
-0.481717
-0.483795
-0.485685
-0.487377
-0.48886
-0.490126
-0.491164
-0.491963
-0.492515
-0.492809
-0.492835
-0.492595
-0.492094
-0.491339
-0.490334
-0.489087
-0.487603
-0.485888
-0.483949
-0.48179
-0.47942
-0.476847
-0.474087
-0.471152
-0.468059
-0.464821
-0.461451
-0.457966
-0.454378
-0.450701
-0.446951
-0.443118
-0.439168
-0.435065
-0.430775
-0.426262
-0.421489
-0.416423
-0.411026
-0.405264
-0.399101
-0.392519
-0.385531
-0.37815
-0.370393
-0.362272
-0.353803
-0.345
-0.335878
-0.326452
-0.316736
-0.306763
-0.29661
-0.286363
-0.276104
-0.265917
-0.255887
-0.246097
-0.236631
-0.227574
-0.219008
-0.211005
-0.203582
-0.196749
-0.190515
-0.184887
-0.179875
-0.175486
-0.17173
-0.168615
-0.166149
-0.164339
-0.163181
-0.162667
-0.16279
-0.163544
-0.164919
-0.16691
-0.169508
-0.172707
-0.176498
-0.180867
-0.185736
-0.190996
-0.196541
-0.202262
-0.208051
-0.213801
-0.219404
-0.224752
-0.229737
-0.23426
-0.238317
-0.241969
-0.24528
-0.248311
-0.251125
-0.253786
-0.256354
-0.258893
-0.261466
-0.264133
-0.266929
-0.269858
-0.272929
-0.276145
-0.279512
-0.283038
-0.286726
-0.290583
-0.294614
-0.298826
-0.303214
-0.307764
-0.312459
-0.317284
-0.322222
-0.327259
-0.332378
-0.337563
-0.342798
-0.348068
-0.353373
-0.35874
-0.364204
-0.369795
-0.375547
-0.381492
-0.387662
-0.394089
-0.400806
-0.407845
-0.415223
-0.422912
-0.430877
-0.439084
-0.447499
-0.456087
-0.464813
-0.473642
-0.482541
-0.491474
[truncated: 20 more columns]

## Sheet: A2.Categ.Delay16_66ms.humbod.pv
0.622311
0.541857
0.50705
0.153777
0.184906
0.397828
0.579119
0.305477
0.0739222
0.675648
0.564911
0.461836
0.940923
0.665299
0.571871
0.855691
0.115395
0.318153
0.699052
0.0998531
0.750915
0.352519
0.380592
0.0180397
0.593402
0.524611
0.0680633
0.5853
0.838294
0.194937
0.644836
0.148505
0.427802
0.529876
0.112998
0.0639292
0.0521257
0.0374133
0.370155
0.960604
0.0700075
0.901805
0.0255532
0.0740937
0.119253
0.0444986
0.537028
0.106536
0.460762
0.136384
0.948196
0.880079
0.000933564
0.826852
0.838396
0.1091
0.150001
0.160267
0.119898
0.833346
0.12229
0.252059
0.141549
0.248853
0.155452
0.105377
0.318056
0.0527212
0.161847
0.731788

## Sheet: A2.Categ.Delay16_66ms.fruits.co
-0.671153	-1.08759	-1.08759	-1.08759	-1.08759	-1.08759	-1.08759	-1.08759	-1.08759	-1.08759	-1.08759	-1.08759	-1.08759	7.29875	7.29875	-1.08759	-1.08759	-1.08759	-1.08759	-1.08759	-1.08759	-1.08759	-1.08759	-1.08759	-1.08759	-1.08759	-1.08759	-1.08759	-1.08759	-1.08759	-1.08759	-1.08759	-1.08759	-1.08759	-1.08759	-1.08759	-1.08759	-1.08759	-1.08759	-1.08759	-1.08759	7.29875	7.29875	-1.08759	-1.08759	-1.08759	-1.08759	-1.08759	7.29875	-1.08759
-0.638659	-1.7585	-1.7585	-1.7585	6.62784	-1.7585	-1.7585	-1.7585	6.62784	-1.7585	-1.7585	-1.7585	-1.7585	-1.7585	-1.7585	-1.7585	6.62784	-1.7585	6.62784	-1.7585	6.62784	-1.7585	-1.7585	-1.7585	-1.7585	-1.7585	-1.7585	-1.7585	-1.7585	-1.7585	6.62784	-1.7585	-1.7585	-1.7585	-1.7585	-1.7585	-1.7585	-1.7585	-1.7585	-1.7585	-1.7585	-1.7585	6.62784	6.62784	-1.7585	-1.7585	-1.7585	-1.7585	-1.7585	-1.7585
-0.606163	-2.09395	-2.09395	-2.09395	-2.09395	-2.09395	-2.09395	-2.09395	-2.09395	-2.09395	6.29239	-2.09395	-2.09395	-2.09395	-2.09395	-2.09395	6.29239	-2.09395	-2.09395	-2.09395	-2.09395	-2.09395	14.6787	-2.09395	6.29239	-2.09395	-2.09395	-2.09395	-2.09395	-2.09395	-2.09395	-2.09395	-2.09395	-2.09395	6.29239	-2.09395	-2.09395	-2.09395	-2.09395	-2.09395	-2.09395	-2.09395	-2.09395	-2.09395	-2.09395	-2.09395	-2.09395	-2.09395	-2.09395	6.29239
-0.573666	-1.42304	-1.42304	-1.42304	-1.42304	6.96329	-1.42304	-1.42304	-1.42304	-1.42304	-1.42304	-1.42304	-1.42304	-1.42304	-1.42304	-1.42304	-1.42304	-1.42304	-1.42304	-1.42304	-1.42304	-1.42304	6.96329	-1.42304	-1.42304	-1.42304	-1.42304	6.96329	-1.42304	-1.42304	-1.42304	-1.42304	-1.42304	-1.42304	-1.42304	-1.42304	-1.42304	6.96329	-1.42304	-1.42304	-1.42304	-1.42304	-1.42304	6.96329	-1.42304	-1.42304	-1.42304	-1.42304	-1.42304	-1.42304
-0.541166	-0.73695	9.29002	-0.73695	-0.73695	-0.73695	-0.73695	-0.73695	-0.73695	-0.73695	-0.73695	-0.73695	-0.73695	9.29002	-0.73695	-0.73695	-0.73695	-0.73695	-0.73695	-0.73695	-0.73695	-0.73695	-0.73695	-0.73695	-0.73695	-0.73695	-0.73695	-0.73695	-0.73695	-0.73695	-0.73695	-0.73695	-0.73695	-0.73695	-0.73695	-0.73695	-0.73695	-0.73695	-0.73695	-0.73695	-0.73695	-0.73695	-0.73695	-0.73695	-0.73695	-0.73695	-0.73695	-0.73695	-0.73695	-0.73695
-0.508663	-0.335871	-0.335871	-0.335871	-0.335871	-0.335871	-0.335871	-0.335871	-0.335871	-0.335871	-0.335871	-0.335871	-0.335871	-0.335871	-0.335871	-0.335871	-0.335871	-0.335871	-0.335871	-0.335871	-0.335871	-0.335871	-0.335871	-0.335871	-0.335871	-0.335871	-0.335871	-0.335871	-0.335871	-0.335871	-0.335871	-0.335871	-0.335871	-0.335871	-0.335871	-0.335871	-0.335871	-0.335871	-0.335871	-0.335871	-0.335871	-0.335871	-0.335871	-0.335871	-0.335871	-0.335871	-0.335871	9.6911	9.6911	-0.335871
-0.476155	-1.53911	-1.53911	-1.53911	-1.53911	-1.53911	8.48786	-1.53911	-1.53911	-1.53911	-1.53911	-1.53911	-1.53911	-1.53911	-1.53911	-1.53911	8.48786	-1.53911	-1.53911	-1.53911	-1.53911	-1.53911	-1.53911	8.48786	-1.53911	-1.53911	-1.53911	-1.53911	-1.53911	-1.53911	-1.53911	-1.53911	-1.53911	-1.53911	-1.53911	-1.53911	-1.53911	-1.53911	-1.53911	-1.53911	-1.53911	-1.53911	-1.53911	-1.53911	-1.53911	-1.53911	-1.53911	-1.53911	-1.53911	-1.53911
-0.443642	-0.335871	-0.335871	-0.335871	-0.335871	-0.335871	-0.335871	-0.335871	-0.335871	-0.335871	-0.335871	-0.335871	-0.335871	-0.335871	-0.335871	-0.335871	-0.335871	-0.335871	-0.335871	-0.335871	-0.335871	-0.335871	-0.335871	-0.335871	-0.335871	-0.335871	-0.335871	-0.335871	-0.335871	-0.335871	-0.335871	-0.335871	-0.335871	-0.335871	-0.335871	-0.335871	-0.335871	-0.335871	-0.335871	-0.335871	9.6911	-0.335871	-0.335871	-0.335871	-0.335871	-0.335871	-0.335871	-0.335871	-0.335871	-0.335871
-0.411122	-0.947465	-0.947465	7.88374	-0.947465	-0.947465	-0.947465	-0.947465	-0.947465	-0.947465	-0.947465	-0.947465	-0.947465	-0.947465	7.88374	-0.947465	-0.947465	-0.947465	-0.947465	-0.947465	-0.947465	-0.947465	-0.947465	-0.947465	-0.947465	7.88374	-0.947465	-0.947465	-0.947465	-0.947465	-0.947465	-0.947465	-0.947465	-0.947465	-0.947465	-0.947465	-0.947465	-0.947465	-0.947465	-0.947465	7.88374	-0.947465	-0.947465	-0.947465	-0.947465	-0.947465	-0.947465	-0.947465	-0.947465	-0.947465
-0.378594	-1.65396	-1.65396	-1.65396	-1.65396	-1.65396	-1.65396	-1.65396	-1.65396	-1.65396	-1.65396	-1.65396	-1.65396	-1.65396	-1.65396	-1.65396	-1.65396	-1.65396	-1.65396	7.17724	-1.65396	-1.65396	-1.65396	-1.65396	7.17724	7.17724	-1.65396	-1.65396	7.17724	-1.65396	-1.65396	-1.65396	-1.65396	7.17724	-1.65396	-1.65396	-1.65396	-1.65396	-1.65396	-1.65396	-1.65396	-1.65396	7.17724	7.17724	-1.65396	-1.65396	-1.65396	-1.65396	-1.65396	7.17724
-0.346059	-0.594217	-0.594217	-0.594217	-0.594217	-0.594217	-0.594217	-0.594217	-0.594217	-0.594217	8.23699	-0.594217	-0.594217	-0.594217	-0.594217	-0.594217	-0.594217	-0.594217	-0.594217	-0.594217	-0.594217	-0.594217	-0.594217	-0.594217	-0.594217	-0.594217	-0.594217	-0.594217	-0.594217	-0.594217	-0.594217	-0.594217	-0.594217	-0.594217	-0.594217	-0.594217	-0.594217	8.23699	-0.594217	-0.594217	-0.594217	-0.594217	-0.594217	-0.594217	-0.594217	-0.594217	-0.594217	-0.594217	-0.594217	-0.594217
-0.313521	-0.240968	-0.240968	-0.240968	-0.240968	-0.240968	-0.240968	-0.240968	-0.240968	-0.240968	-0.240968	-0.240968	-0.240968	-0.240968	-0.240968	-0.240968	-0.240968	-0.240968	-0.240968	-0.240968	-0.240968	-0.240968	-0.240968	-0.240968	-0.240968	-0.240968	-0.240968	-0.240968	-0.240968	-0.240968	-0.240968	-0.240968	-0.240968	-0.240968	-0.240968	-0.240968	-0.240968	-0.240968	-0.240968	-0.240968	-0.240968	-0.240968	-0.240968	-0.240968	-0.240968	-0.240968	-0.240968	-0.240968	-0.240968	-0.240968
-0.281027	-1.08759	-1.08759	-1.08759	-1.08759	-1.08759	-1.08759	-1.08759	-1.08759	-1.08759	-1.08759	-1.08759	-1.08759	-1.08759	-1.08759	-1.08759	-1.08759	-1.08759	-1.08759	-1.08759	-1.08759	-1.08759	-1.08759	-1.08759	-1.08759	-1.08759	-1.08759	7.29875	7.29875	-1.08759	-1.08759	7.29875	-1.08759	-1.08759	-1.08759	-1.08759	-1.08759	-1.08759	-1.08759	-1.08759	-1.08759	-1.08759	-1.08759	-1.08759	-1.08759	-1.08759	-1.08759	-1.08759	-1.08759	-1.08759
-0.248636	-1.42304	-1.42304	6.96329	-1.42304	-1.42304	-1.42304	-1.42304	-1.42304	-1.42304	-1.42304	-1.42304	6.96329	-1.42304	-1.42304	6.96329	-1.42304	-1.42304	-1.42304	-1.42304	-1.42304	-1.42304	-1.42304	-1.42304	-1.42304	-1.42304	6.96329	-1.42304	-1.42304	-1.42304	-1.42304	6.96329	-1.42304	-1.42304	-1.42304	-1.42304	-1.42304	-1.42304	-1.42304	-1.42304	6.96329	-1.42304	-1.42304	-1.42304	-1.42304	-1.42304	-1.42304	-1.42304	-1.42304	6.96329
-0.216408	-1.7585	-1.7585	-1.7585	-1.7585	6.62784	6.62784	6.62784	-1.7585	-1.7585	-1.7585	-1.7585	-1.7585	-1.7585	-1.7585	-1.7585	-1.7585	-1.7585	-1.7585	-1.7585	-1.7585	-1.7585	6.62784	-1.7585	-1.7585	-1.7585	-1.7585	-1.7585	-1.7585	-1.7585	6.62784	-1.7585	-1.7585	-1.7585	-1.7585	-1.7585	-1.7585	-1.7585	-1.7585	15.0142	6.62784	-1.7585	6.62784	-1.7585	-1.7585	-1.7585	-1.7585	-1.7585	-1.7585	-1.7585
-0.184405	15.3496	-1.42304	23.736	-1.42304	-1.42304	-1.42304	-1.42304	-1.42304	-1.42304	-1.42304	-1.42304	6.96329	6.96329	-1.42304	-1.42304	-1.42304	-1.42304	-1.42304	-1.42304	-1.42304	-1.42304	-1.42304	-1.42304	-1.42304	-1.42304	-1.42304	-1.42304	-1.42304	6.96329	-1.42304	-1.42304	-1.42304	-1.42304	-1.42304	6.96329	-1.42304	-1.42304	6.96329	-1.42304	-1.42304	-1.42304	-1.42304	6.96329	-1.42304	-1.42304	-1.42304	-1.42304	-1.42304	-1.42304
-0.152687	-1.7585	-1.7585	6.62784	-1.7585	6.62784	-1.7585	-1.7585	-1.7585	-1.7585	-1.7585	-1.7585	-1.7585	-1.7585	-1.7585	-1.7585	-1.7585	6.62784	-1.7585	-1.7585	-1.7585	-1.7585	-1.7585	-1.7585	6.62784	6.62784	-1.7585	-1.7585	-1.7585	-1.7585	-1.7585	-1.7585	6.62784	6.62784	-1.7585	-1.7585	-1.7585	-1.7585	-1.7585	-1.7585	6.62784	-1.7585	-1.7585	-1.7585	-1.7585	-1.7585	-1.7585	-1.7585	6.62784	-1.7585
-0.121313	-0.752137	-0.752137	-0.752137	-0.752137	-0.752137	-0.752137	-0.752137	-0.752137	-0.752137	-0.752137	-0.752137	-0.752137	-0.752137	-0.752137	-0.752137	-0.752137	-0.752137	-0.752137	-0.752137	-0.752137	-0.752137	7.6342	-0.752137	-0.752137	-0.752137	-0.752137	-0.752137	-0.752137	-0.752137	7.6342	-0.752137	-0.752137	7.6342	-0.752137	-0.752137	-0.752137	-0.752137	-0.752137	-0.752137	-0.752137	-0.752137	-0.752137	-0.752137	-0.752137	-0.752137	7.6342	7.6342	-0.752137	-0.752137
-0.090345	-1.13803	-1.13803	-1.13803	-1.13803	-1.13803	-1.13803	-1.13803	-1.13803	-1.13803	-1.13803	-1.13803	-1.13803	-1.13803	-1.13803	-1.13803	-1.13803	-1.13803	-1.13803	-1.13803	-1.13803	-1.13803	-1.13803	-1.13803	-1.13803	8.88894	-1.13803	8.88894	-1.13803	-1.13803	-1.13803	-1.13803	-1.13803	-1.13803	8.88894	-1.13803	-1.13803	-1.13803	-1.13803	-1.13803	-1.13803	-1.13803	-1.13803	-1.13803	-1.13803	-1.13803	-1.13803	-1.13803	-1.13803	-1.13803
-0.0598422	-0.335871	-0.335871	-0.335871	-0.335871	-0.335871	-0.335871	-0.335871	-0.335871	-0.335871	-0.335871	-0.335871	-0.335871	-0.335871	-0.335871	-0.335871	-0.335871	-0.335871	-0.335871	-0.335871	-0.335871	-0.335871	-0.335871	-0.335871	-0.335871	-0.335871	-0.335871	-0.335871	-0.335871	-0.335871	-0.335871	9.6911	-0.335871	-0.335871	-0.335871	-0.335871	-0.335871	-0.335871	-0.335871	-0.335871	-0.335871	-0.335871	-0.335871	-0.335871	-0.335871	-0.335871	-0.335871	-0.335871	-0.335871	-0.335871
-0.0298652	-1.13803	-1.13803	-1.13803	-1.13803	-1.13803	8.88894	-1.13803	-1.13803	-1.13803	-1.13803	8.88894	-1.13803	-1.13803	-1.13803	-1.13803	-1.13803	-1.13803	-1.13803	-1.13803	-1.13803	-1.13803	-1.13803	-1.13803	-1.13803	-1.13803	-1.13803	-1.13803	-1.13803	-1.13803	-1.13803	-1.13803	-1.13803	-1.13803	-1.13803	-1.13803	-1.13803	-1.13803	-1.13803	-1.13803	-1.13803	-1.13803	-1.13803	-1.13803	-1.13803	-1.13803	-1.13803	-1.13803	-1.13803	-1.13803
-0.000494722	-0.73695	-0.73695	-0.73695	-0.73695	-0.73695	-0.73695	-0.73695	-0.73695	-0.73695	-0.73695	-0.73695	-0.73695	-0.73695	-0.73695	-0.73695	-0.73695	-0.73695	-0.73695	-0.73695	-0.73695	-0.73695	-0.73695	-0.73695	-0.73695	9.29002	-0.73695	-0.73695	-0.73695	-0.73695	-0.73695	-0.73695	-0.73695	-0.73695	-0.73695	-0.73695	-0.73695	-0.73695	-0.73695	-0.73695	9.29002	-0.73695	-0.73695	-0.73695	-0.73695	-0.73695	-0.73695	-0.73695	-0.73695	-0.73695
0.0280052	-0.73695	-0.73695	-0.73695	-0.73695	-0.73695	-0.73695	-0.73695	-0.73695	-0.73695	-0.73695	-0.73695	-0.73695	-0.73695	-0.73695	-0.73695	-0.73695	-0.73695	-0.73695	-0.73695	-0.73695	-0.73695	-0.73695	9.29002	-0.73695	-0.73695	-0.73695	-0.73695	-0.73695	-0.73695	-0.73695	-0.73695	-0.73695	-0.73695	-0.73695	-0.73695	-0.73695	-0.73695	-0.73695	9.29002	-0.73695	-0.73695	-0.73695	-0.73695	-0.73695	-0.73695	-0.73695	-0.73695	-0.73695	-0.73695
0.0552733	-0.335871	-0.335871	-0.335871	-0.335871	-0.335871	-0.335871	-0.335871	-0.335871	-0.335871	-0.335871	-0.335871	-0.335871	-0.335871	-0.335871	-0.335871	-0.335871	-0.335871	-0.335871	-0.335871	-0.335871	-0.335871	-0.335871	-0.335871	-0.335871	-0.335871	-0.335871	-0.335871	-0.335871	-0.335871	-0.335871	-0.335871	-0.335871	-0.335871	-0.335871	-0.335871	-0.335871	-0.335871	-0.335871	-0.335871	-0.335871	-0.335871	-0.335871	-0.335871	-0.335871	-0.335871	-0.335871	-0.335871	-0.335871	-0.335871
0.0809473	-0.240968	-0.240968	-0.240968	-0.240968	-0.240968	-0.240968	-0.240968	-0.240968	-0.240968	-0.240968	-0.240968	-0.240968	-0.240968	-0.240968	-0.240968	-0.240968	-0.240968	-0.240968	-0.240968	-0.240968	-0.240968	-0.240968	-0.240968	-0.240968	-0.240968	-0.240968	-0.240968	-0.240968	-0.240968	-0.240968	-0.240968	-0.240968	-0.240968	-0.240968	-0.240968	-0.240968	-0.240968	8.59024	-0.240968	-0.240968	-0.240968	-0.240968	-0.240968	-0.240968	-0.240968	-0.240968	-0.240968	-0.240968	-0.240968
0.104665	-0.240968	-0.240968	8.59024	-0.240968	-0.240968	-0.240968	-0.240968	-0.240968	-0.240968	-0.240968	-0.240968	-0.240968	-0.240968	-0.240968	-0.240968	-0.240968	-0.240968	-0.240968	-0.240968	-0.240968	-0.240968	-0.240968	-0.240968	-0.240968	-0.240968	-0.240968	-0.240968	-0.240968	-0.240968	-0.240968	-0.240968	-0.240968	-0.240968	-0.240968	-0.240968	-0.240968	-0.240968	-0.240968	-0.240968	-0.240968	-0.240968	8.59024	-0.240968	-0.240968	-0.240968	-0.240968	-0.240968	-0.240968	-0.240968
0.126065	-0.594217	8.23699	-0.594217	-0.594217	-0.594217	-0.594217	8.23699	-0.594217	-0.594217	-0.594217	-0.594217	-0.594217	-0.594217	-0.594217	-0.594217	-0.594217	-0.594217	-0.594217	-0.594217	-0.594217	-0.594217	-0.594217	-0.594217	-0.594217	-0.594217	-0.594217	-0.594217	-0.594217	-0.594217	-0.594217	-0.594217	-0.594217	-0.594217	-0.594217	-0.594217	-0.594217	-0.594217	-0.594217	-0.594217	-0.594217	-0.594217	8.23699	-0.594217	-0.594217	-0.594217	-0.594217	-0.594217	-0.594217	-0.594217
0.144783	-0.594217	-0.594217	-0.594217	-0.594217	-0.594217	-0.594217	-0.594217	-0.594217	-0.594217	-0.594217	8.23699	-0.594217	-0.594217	-0.594217	-0.594217	-0.594217	-0.594217	-0.594217	-0.594217	-0.594217	-0.594217	-0.594217	-0.594217	-0.594217	-0.594217	-0.594217	-0.594217	-0.594217	-0.594217	-0.594217	-0.594217	-0.594217	-0.594217	-0.594217	-0.594217	-0.594217	-0.594217	-0.594217	-0.594217	-0.594217	-0.594217	-0.594217	-0.594217	-0.594217	-0.594217	-0.594217	-0.594217	-0.594217	-0.594217
0.160459	-0.594217	-0.594217	-0.594217	8.23699	-0.594217	-0.594217	-0.594217	-0.594217	-0.594217	-0.594217	-0.594217	-0.594217	-0.594217	-0.594217	-0.594217	-0.594217	-0.594217	-0.594217	8.23699	-0.594217	-0.594217	-0.594217	-0.594217	-0.594217	-0.594217	-0.594217	-0.594217	-0.594217	-0.594217	-0.594217	-0.594217	-0.594217	8.23699	-0.594217	-0.594217	-0.594217	-0.594217	-0.594217	-0.594217	-0.594217	-0.594217	-0.594217	-0.594217	-0.594217	-0.594217	-0.594217	-0.594217	-0.594217	-0.594217
0.17273	-1.30071	-1.30071	-1.30071	-1.30071	-1.30071	-1.30071	-1.30071	-1.30071	-1.30071	7.53049	-1.30071	-1.30071	-1.30071	-1.30071	-1.30071	-1.30071	-1.30071	-1.30071	7.53049	-1.30071	-1.30071	-1.30071	-1.30071	-1.30071	-1.30071	-1.30071	-1.30071	-1.30071	7.53049	-1.30071	-1.30071	-1.30071	-1.30071	-1.30071	-1.30071	-1.30071	-1.30071	-1.30071	-1.30071	7.53049	-1.30071	-1.30071	7.53049	-1.30071	7.53049	-1.30071	7.53049	-1.30071	-1.30071
0.181234
0.185638
0.18605
0.182906
0.176649
0.167724
0.156576
0.143648
0.129385
0.114232
0.0986315
0.0830205
0.0676192
0.0524201
0.0374045
0.022554
0.0078502
-0.00672556
-0.0211917
-0.0355668
-0.0498693
-0.0641182
-0.0783569
-0.0926651
-0.107126
-0.121821
-0.136834
-0.152248
-0.168145
-0.184608
-0.201719
-0.219562
-0.238162
-0.257425
-0.277244
-0.297509
-0.318112
-0.338944
-0.359896
-0.380859
-0.401725
-0.422386
-0.442725
-0.46261
-0.481902
-0.500465
-0.518161
-0.534852
-0.5504
-0.564669
-0.57752
-0.588817
-0.598434
-0.60631
-0.612398
-0.616654
-0.619032
-0.619487
-0.617972
-0.614444
-0.608855
-0.601162
-0.591351
-0.579634
-0.566318
-0.551706
-0.536106
-0.519822
-0.503161
-0.486428
-0.469928
-0.453967
-0.438833
-0.424611
-0.41127
-0.398775
-0.387093
-0.37619
-0.366031
-0.356584
-0.347814
-0.339688
-0.332171
-0.325229
-0.318829
-0.312935
-0.307514
-0.302532
-0.297954
-0.293746
-0.289873
-0.286303
-0.283001
-0.279986
-0.277337
-0.275136
-0.273466
-0.272408
-0.272045
-0.272459
-0.273733
-0.275948
-0.279186
-0.283458
-0.288658
-0.294671
-0.301379
-0.308666
-0.316414
-0.324508
-0.33283
-0.341264
-0.349693
-0.358011
-0.366139
-0.374
-0.381518
-0.388619
-0.395225
-0.401262
-0.406652
-0.411321
-0.415191
-0.418238
-0.420605
-0.422478
-0.42404
-0.425474
-0.426965
-0.428697
-0.430852
-0.433616
-0.437171
-0.441657
-0.44698
-0.452973
-0.459466
-0.466292
-0.473281
-0.480265
-0.487075
-0.493544
-0.499502
-0.504796
-0.50938
-0.513265
-0.516459
-0.51897
-0.520808
-0.521981
-0.522498
-0.522367
-0.521598
-0.520207
-0.518298
-0.516038
-0.513592
-0.511127
-0.50881
-0.506806
-0.505282
-0.504405
-0.504341
-0.505246
-0.507077
-0.509601
-0.512577
-0.515763
-0.518921
-0.521808
-0.524185
-0.52581
-0.526443
-0.525844
-0.523838
-0.52033
-0.515233
-0.508458
-0.499917
-0.489523
-0.477188
-0.462824
-0.446342
-0.427657
-0.406846
-0.3843
-0.360441
-0.335693
-0.310481
-0.285226
-0.260354
-0.236288
-0.213451
-0.192266
-0.173013
-0.155578
-0.139779
-0.125436
-0.112369
-0.100397
-0.0893401
-0.0790172
-0.0692481
-0.0598522
-0.0506869
-0.0417611
-0.0331214
-0.0248148
-0.0168878
-0.00938727
-0.00235996
0.00414741
0.0100881
0.0154153
0.0200689
0.0239092
0.0267671
0.0284735
0.0288593
0.0277556
0.0249931
0.0204029
0.0138159
0.0050629
-0.00598818
-0.0191366
-0.0340051
-0.0502146
-0.0673862
-0.0851408
-0.1031
-0.120884
-0.138114
-0.154411
-0.169415
-0.183041
-0.195409
-0.206644
-0.216873
-0.22622
-0.234812
-0.242774
-0.250231
-0.25731
-0.264132
-0.270734
-0.277066
-0.283068
-0.288686
-0.293861
-0.298538
-0.302659
-0.306167
-0.309006
-0.31112
-0.312481
-0.313106
-0.313016
-0.312231
-0.310771
-0.308656
-0.305908
-0.302546
-0.29859
-0.294061
-0.289007
-0.283532
-0.277749
-0.27177
-0.265707
-0.259672
-0.253778
-0.248137
-0.242861
-0.238062
-0.23383
-0.230182
-0.227123
-0.224656
-0.222785
-0.221514
-0.220848
-0.22079
-0.221345
-0.222516
-0.224286
-0.226541
-0.22914
-0.231942
-0.234804
-0.237585
-0.240144
-0.242338
-0.244028
-0.24507
-0.245364
-0.245077
-0.244491
-0.243888
-0.243549
-0.243755
-0.244789
-0.246932
-0.250464
-0.255669
-0.262803
-0.271876
-0.282745
-0.29527
-0.309307
-0.324713
-0.341348
-0.359067
-0.377728
-0.397189
-0.417305
-0.437906
-0.458796
-0.47978
-0.500662
-0.521247
-0.541339
-0.560743
-0.579264
-0.596705
-0.612873
-0.627606
-0.640783
-0.652283
-0.661988
-0.669778
-0.675534
-0.679136
-0.680464
-0.6794
-0.675824
-0.669717
-0.661218
-0.650486
-0.637677
-0.622948
-0.606456
-0.588358
-0.568811
-0.547972
-0.525998
-0.50301
-0.479043
-0.454121
-0.428266
-0.401502
-0.373852
-0.345339
-0.315985
-0.285814
-0.254849
-0.223137
-0.190812
-0.158026
-0.124932
-0.0916812
-0.0584268
-0.025321
0.00748401
0.0398358
0.071582
0.102552
0.132485
0.161087
0.188066
0.21313
0.235986
0.256342
0.273906
0.288386
0.299488
0.306985
0.311146
0.312476
0.311481
0.308666
0.304537
0.299601
0.294362
0.289327
0.285002
0.28185
0.279804
0.278446
0.277349
0.276088
0.274237
0.271369
0.267059
0.26088
0.252407
0.241224
0.22716
0.21027
0.190618
0.168267
0.143284
0.115731
0.0856732
0.053175
0.0183006
-0.0188812
-0.0581181
-0.0989134
-0.140754
-0.183126
-0.225517
-0.267412
-0.308299
-0.347665
-0.384995
-0.419779
-0.451675
-0.480667
-0.506775
-0.530017
-0.550413
-0.567981
-0.582741
-0.594711
-0.603912
-0.610362
-0.614094
-0.615179
-0.613694
-0.609717
-0.603326
-0.594596
-0.583607
-0.570434
-0.555157
-0.53785
-0.518617
-0.497652
-0.475173
-0.4514
-0.426552
-0.400848
-0.374506
-0.347746
-0.320786
-0.293845
-0.267118
-0.240652
-0.214441
-0.18848
-0.162762
-0.13728
-0.11203
-0.0870043
-0.0621975
-0.0376033
-0.0132183
0.0109377
0.0348324
0.0584333
0.081708
0.104624
0.127149
0.149251
0.170897
0.192055
0.212681
0.232569
0.251389
0.26881
0.284501
0.298129
0.309362
0.317869
0.323318
0.325376
0.323723
0.318296
0.309311
0.296994
0.281573
0.263275
0.242328
0.218959
0.193395
0.165864
0.136594
0.105819
0.073787
0.040746
0.00694391
-0.0273712
-0.0619512
-0.0965481
-0.130914
-0.1648
-0.19796
-0.230206
-0.261479
-0.29174
-0.320945
-0.349053
-0.376023
-0.401813
-0.426382
-0.449687
-0.471688
-0.49233
-0.511516
-0.529145
-0.545111
-0.559312
-0.571644
-0.582003
-0.590287
-0.596392
-0.600214
-0.601701
-0.601033
-0.598458
-0.594222
-0.588573
-0.581756
-0.57402
-0.56561
-0.556774
-0.547759
-0.538793
-0.529973
-0.521346
-0.512956
-0.504848
-0.497065
-0.489654
-0.482658
-0.476123
-0.470092
-0.464608
-0.459665
-0.455234
-0.451286
-0.447791
-0.444717
-0.442036
-0.439717
-0.437729
-0.436044
-0.434637
-0.43358
-0.433029
-0.43314
-0.434072
-0.435982
-0.439027
-0.443364
-0.449152
-0.456548
-0.465704
-0.476619
-0.48911
-0.502983
-0.518045
-0.534102
-0.550959
-0.568423
-0.5863
-0.604397
-0.622519
-0.640492
-0.658169
-0.675407
-0.692066
-0.708
-0.723069
-0.737129
-0.750038
-0.761652
-0.77183
-0.780479
-0.787625
-0.793313
-0.797587
-0.800492
-0.802072
-0.802371
-0.801433
-0.799303
-0.796025
-0.791675
-0.786434
-0.78051
-0.774108
-0.767435
-0.760696
-0.7541
-0.747851
-0.742155
-0.737221
-0.733212
-0.730085
-0.727728
-0.726027
-0.724871
-0.724148
-0.723744
-0.723548
-0.723447
-0.723328
-0.723077
-0.722554
-0.721611
-0.720099
-0.717868
-0.714769
-0.710653
-0.705371
-0.698774
-0.690711
-0.681047
-0.669796
-0.657072
-0.642994
-0.627678
-0.611242
-0.593803
-0.575478
-0.556385
-0.53664
-0.516364
-0.495725
-0.474938
-0.45422
-0.433786
-0.413855
-0.394642
-0.376364
-0.359238
-0.343481
-0.329307
-0.316836
-0.306065
-0.29698
-0.289571
-0.283822
-0.279724
-0.277261
-0.276423
-0.277196
-0.279568
-0.283556
-0.289236
-0.296688
-0.305992
-0.31723
-0.330482
-0.345829
-0.363351
-0.383129
-0.405245
-0.429702
-0.456297
-0.484793
-0.514953
-0.546539
-0.579312
-0.613036
-0.647473
-0.682385
-0.717535
[truncated: 20 more columns]

## Sheet: A2.Categ.Delay16_66ms.fruits.wr
-0.305118	-1.42304	-1.42304	-1.42304	-1.42304	-1.42304	-1.42304	-1.42304	-1.42304	-1.42304	-1.42304	6.96329	6.96329	-1.42304	-1.42304	-1.42304	-1.42304	-1.42304	-1.42304	-1.42304	-1.42304	-1.42304	-1.42304	6.96329	-1.42304	-1.42304	-1.42304	-1.42304	-1.42304	-1.42304	6.96329	-1.42304	-1.42304	-1.42304	-1.42304	-1.42304	-1.42304	-1.42304	-1.42304	6.96329	-1.42304	-1.42304	-1.42304	-1.42304	-1.42304	-1.42304	6.96329	6.96329	6.96329	-1.42304
-0.309918	-1.08759	-1.08759	-1.08759	-1.08759	-1.08759	-1.08759	-1.08759	7.29875	-1.08759	-1.08759	-1.08759	-1.08759	-1.08759	-1.08759	-1.08759	-1.08759	-1.08759	-1.08759	-1.08759	-1.08759	-1.08759	-1.08759	-1.08759	-1.08759	-1.08759	-1.08759	7.29875	-1.08759	-1.08759	-1.08759	7.29875	-1.08759	-1.08759	-1.08759	-1.08759	-1.08759	-1.08759	-1.08759	-1.08759	-1.08759	-1.08759	-1.08759	-1.08759	-1.08759	7.29875	-1.08759	-1.08759	-1.08759	-1.08759
-0.314664	6.96329	-1.42304	-1.42304	-1.42304	-1.42304	-1.42304	-1.42304	-1.42304	6.96329	-1.42304	-1.42304	6.96329	-1.42304	-1.42304	-1.42304	-1.42304	-1.42304	-1.42304	-1.42304	-1.42304	6.96329	-1.42304	-1.42304	-1.42304	-1.42304	-1.42304	-1.42304	-1.42304	-1.42304	-1.42304	-1.42304	-1.42304	-1.42304	-1.42304	-1.42304	-1.42304	-1.42304	-1.42304	-1.42304	-1.42304	-1.42304	-1.42304	-1.42304	-1.42304	-1.42304	6.96329	-1.42304	-1.42304	-1.42304
-0.319302	-0.752137	7.6342	-0.752137	-0.752137	-0.752137	-0.752137	-0.752137	-0.752137	-0.752137	-0.752137	-0.752137	-0.752137	-0.752137	-0.752137	-0.752137	-0.752137	-0.752137	-0.752137	-0.752137	-0.752137	7.6342	-0.752137	-0.752137	-0.752137	-0.752137	-0.752137	-0.752137	-0.752137	-0.752137	7.6342	-0.752137	-0.752137	-0.752137	-0.752137	-0.752137	-0.752137	-0.752137	-0.752137	7.6342	7.6342	7.6342	-0.752137	-0.752137	-0.752137	-0.752137	-0.752137	-0.752137	16.0205	-0.752137
-0.323781	-1.42304	-1.42304	-1.42304	-1.42304	-1.42304	6.96329	-1.42304	-1.42304	-1.42304	-1.42304	-1.42304	-1.42304	-1.42304	-1.42304	-1.42304	-1.42304	-1.42304	-1.42304	-1.42304	15.3496	-1.42304	-1.42304	-1.42304	-1.42304	-1.42304	-1.42304	-1.42304	-1.42304	-1.42304	-1.42304	-1.42304	-1.42304	-1.42304	-1.42304	-1.42304	-1.42304	-1.42304	-1.42304	-1.42304	-1.42304	-1.42304	-1.42304	-1.42304	-1.42304	6.96329	-1.42304	-1.42304	-1.42304	-1.42304
-0.328044	-1.7585	-1.7585	-1.7585	-1.7585	-1.7585	6.62784	-1.7585	-1.7585	-1.7585	6.62784	-1.7585	-1.7585	-1.7585	-1.7585	-1.7585	-1.7585	-1.7585	-1.7585	-1.7585	-1.7585	-1.7585	6.62784	-1.7585	-1.7585	-1.7585	-1.7585	-1.7585	-1.7585	6.62784	-1.7585	6.62784	-1.7585	-1.7585	-1.7585	-1.7585	-1.7585	-1.7585	-1.7585	-1.7585	6.62784	-1.7585	-1.7585	6.62784	-1.7585	-1.7585	-1.7585	6.62784	-1.7585	-1.7585
-0.33204	-1.42304	6.96329	-1.42304	-1.42304	-1.42304	-1.42304	-1.42304	-1.42304	-1.42304	-1.42304	-1.42304	-1.42304	-1.42304	6.96329	-1.42304	-1.42304	-1.42304	-1.42304	-1.42304	-1.42304	-1.42304	-1.42304	-1.42304	-1.42304	6.96329	6.96329	-1.42304	-1.42304	-1.42304	-1.42304	-1.42304	-1.42304	-1.42304	-1.42304	-1.42304	-1.42304	-1.42304	-1.42304	-1.42304	-1.42304	-1.42304	-1.42304	15.3496	-1.42304	6.96329	-1.42304	6.96329	-1.42304	-1.42304
-0.335715	-1.08759	-1.08759	-1.08759	-1.08759	-1.08759	-1.08759	-1.08759	-1.08759	7.29875	-1.08759	-1.08759	-1.08759	7.29875	-1.08759	-1.08759	-1.08759	-1.08759	-1.08759	-1.08759	-1.08759	-1.08759	-1.08759	-1.08759	-1.08759	-1.08759	-1.08759	-1.08759	-1.08759	-1.08759	-1.08759	-1.08759	-1.08759	7.29875	-1.08759	-1.08759	-1.08759	-1.08759	-1.08759	-1.08759	-1.08759	-1.08759	7.29875	-1.08759	-1.08759	7.29875	-1.08759	-1.08759	-1.08759	-1.08759
-0.339015	-1.42304	6.96329	-1.42304	-1.42304	-1.42304	-1.42304	-1.42304	-1.42304	-1.42304	-1.42304	6.96329	6.96329	-1.42304	6.96329	-1.42304	-1.42304	-1.42304	-1.42304	-1.42304	-1.42304	-1.42304	-1.42304	-1.42304	-1.42304	-1.42304	-1.42304	-1.42304	-1.42304	-1.42304	-1.42304	6.96329	6.96329	-1.42304	-1.42304	-1.42304	-1.42304	-1.42304	-1.42304	-1.42304	6.96329	-1.42304	-1.42304	6.96329	-1.42304	-1.42304	6.96329	-1.42304	-1.42304	-1.42304
-0.341886	-2.4294	-2.4294	-2.4294	-2.4294	5.95693	5.95693	-2.4294	-2.4294	-2.4294	-2.4294	-2.4294	-2.4294	-2.4294	5.95693	-2.4294	5.95693	-2.4294	-2.4294	-2.4294	-2.4294	-2.4294	-2.4294	-2.4294	-2.4294	-2.4294	14.3433	-2.4294	-2.4294	-2.4294	-2.4294	-2.4294	-2.4294	-2.4294	-2.4294	-2.4294	-2.4294	-2.4294	-2.4294	-2.4294	-2.4294	-2.4294	-2.4294	-2.4294	-2.4294	-2.4294	5.95693	5.95693	5.95693	-2.4294
-0.344275	-1.08759	-1.08759	7.29875	-1.08759	-1.08759	-1.08759	-1.08759	-1.08759	-1.08759	-1.08759	-1.08759	-1.08759	-1.08759	7.29875	-1.08759	7.29875	-1.08759	-1.08759	-1.08759	-1.08759	-1.08759	-1.08759	-1.08759	-1.08759	-1.08759	-1.08759	-1.08759	-1.08759	-1.08759	-1.08759	-1.08759	-1.08759	-1.08759	-1.08759	-1.08759	-1.08759	-1.08759	-1.08759	-1.08759	-1.08759	-1.08759	-1.08759	7.29875	-1.08759	-1.08759	-1.08759	7.29875	15.6851	-1.08759
-0.346141	-1.42304	-1.42304	-1.42304	-1.42304	-1.42304	-1.42304	-1.42304	-1.42304	-1.42304	-1.42304	-1.42304	6.96329	-1.42304	-1.42304	-1.42304	-1.42304	-1.42304	-1.42304	-1.42304	-1.42304	-1.42304	-1.42304	6.96329	-1.42304	-1.42304	-1.42304	6.96329	-1.42304	-1.42304	-1.42304	-1.42304	-1.42304	-1.42304	-1.42304	6.96329	-1.42304	-1.42304	-1.42304	-1.42304	-1.42304	-1.42304	6.96329	-1.42304	-1.42304	6.96329	15.3496	-1.42304	-1.42304	-1.42304
-0.347517	-0.752137	-0.752137	-0.752137	-0.752137	-0.752137	-0.752137	-0.752137	-0.752137	-0.752137	-0.752137	-0.752137	-0.752137	7.6342	-0.752137	-0.752137	-0.752137	-0.752137	-0.752137	-0.752137	-0.752137	-0.752137	-0.752137	-0.752137	-0.752137	-0.752137	-0.752137	-0.752137	-0.752137	-0.752137	-0.752137	7.6342	-0.752137	-0.752137	-0.752137	-0.752137	-0.752137	-0.752137	-0.752137	-0.752137	-0.752137	-0.752137	7.6342	-0.752137	7.6342	-0.752137	-0.752137	-0.752137	-0.752137	-0.752137
-0.348464	-1.7585	-1.7585	-1.7585	-1.7585	-1.7585	-1.7585	-1.7585	-1.7585	-1.7585	-1.7585	6.62784	6.62784	6.62784	-1.7585	-1.7585	-1.7585	-1.7585	-1.7585	-1.7585	-1.7585	-1.7585	-1.7585	6.62784	-1.7585	-1.7585	-1.7585	-1.7585	-1.7585	-1.7585	-1.7585	6.62784	-1.7585	-1.7585	-1.7585	-1.7585	6.62784	-1.7585	-1.7585	-1.7585	-1.7585	-1.7585	-1.7585	-1.7585	-1.7585	6.62784	-1.7585	-1.7585	-1.7585	-1.7585
-0.349041	-0.752137	-0.752137	-0.752137	-0.752137	-0.752137	-0.752137	-0.752137	-0.752137	-0.752137	-0.752137	-0.752137	-0.752137	-0.752137	-0.752137	-0.752137	-0.752137	-0.752137	-0.752137	7.6342	-0.752137	-0.752137	-0.752137	-0.752137	-0.752137	-0.752137	-0.752137	-0.752137	-0.752137	-0.752137	-0.752137	-0.752137	-0.752137	-0.752137	-0.752137	-0.752137	7.6342	-0.752137	-0.752137	16.0205	-0.752137	-0.752137	-0.752137	7.6342	-0.752137	-0.752137	-0.752137	-0.752137	-0.752137	-0.752137
-0.34931	-0.752137	-0.752137	7.6342	7.6342	-0.752137	-0.752137	-0.752137	-0.752137	-0.752137	-0.752137	-0.752137	-0.752137	-0.752137	7.6342	-0.752137	-0.752137	-0.752137	-0.752137	-0.752137	-0.752137	-0.752137	-0.752137	-0.752137	-0.752137	-0.752137	-0.752137	-0.752137	-0.752137	-0.752137	-0.752137	-0.752137	7.6342	7.6342	-0.752137	-0.752137	-0.752137	-0.752137	-0.752137	-0.752137	-0.752137	-0.752137	-0.752137	-0.752137	-0.752137	7.6342	-0.752137	-0.752137	-0.752137	-0.752137
-0.349332	-0.752137	-0.752137	-0.752137	7.6342	-0.752137	-0.752137	-0.752137	-0.752137	-0.752137	-0.752137	-0.752137	-0.752137	-0.752137	-0.752137	-0.752137	-0.752137	-0.752137	7.6342	-0.752137	-0.752137	-0.752137	-0.752137	-0.752137	-0.752137	-0.752137	-0.752137	-0.752137	-0.752137	-0.752137	-0.752137	-0.752137	7.6342	-0.752137	-0.752137	-0.752137	-0.752137	-0.752137	-0.752137	-0.752137	-0.752137	7.6342	-0.752137	-0.752137	-0.752137	-0.752137	-0.752137	-0.752137	-0.752137	-0.752137
-0.349166	7.29875	-1.08759	-1.08759	-1.08759	-1.08759	-1.08759	-1.08759	-1.08759	-1.08759	-1.08759	-1.08759	-1.08759	-1.08759	-1.08759	-1.08759	-1.08759	-1.08759	-1.08759	-1.08759	-1.08759	-1.08759	-1.08759	7.29875	-1.08759	-1.08759	7.29875	-1.08759	-1.08759	-1.08759	-1.08759	-1.08759	-1.08759	-1.08759	7.29875	7.29875	-1.08759	-1.08759	-1.08759	-1.08759	-1.08759	7.29875	-1.08759	15.6851	15.6851	-1.08759	-1.08759	-1.08759	-1.08759	-1.08759
-0.348873	-1.08759	-1.08759	-1.08759	-1.08759	-1.08759	-1.08759	-1.08759	-1.08759	-1.08759	-1.08759	-1.08759	-1.08759	-1.08759	-1.08759	-1.08759	-1.08759	15.6851	-1.08759	-1.08759	-1.08759	-1.08759	-1.08759	-1.08759	-1.08759	-1.08759	-1.08759	-1.08759	-1.08759	-1.08759	-1.08759	-1.08759	-1.08759	-1.08759	-1.08759	-1.08759	-1.08759	-1.08759	-1.08759	-1.08759	-1.08759	-1.08759	-1.08759	-1.08759	7.29875	-1.08759	-1.08759	-1.08759	-1.08759	-1.08759
-0.348514	-0.752137	-0.752137	-0.752137	-0.752137	-0.752137	-0.752137	-0.752137	-0.752137	7.6342	-0.752137	-0.752137	-0.752137	-0.752137	-0.752137	-0.752137	-0.752137	-0.752137	-0.752137	-0.752137	-0.752137	-0.752137	-0.752137	-0.752137	-0.752137	-0.752137	-0.752137	-0.752137	-0.752137	-0.752137	7.6342	-0.752137	-0.752137	-0.752137	-0.752137	-0.752137	-0.752137	-0.752137	-0.752137	-0.752137	-0.752137	7.6342	7.6342	-0.752137	7.6342	7.6342	-0.752137	-0.752137	-0.752137	-0.752137
-0.348149	-1.42304	-1.42304	-1.42304	-1.42304	-1.42304	-1.42304	-1.42304	-1.42304	6.96329	-1.42304	-1.42304	-1.42304	-1.42304	-1.42304	-1.42304	-1.42304	-1.42304	-1.42304	-1.42304	6.96329	-1.42304	-1.42304	6.96329	-1.42304	-1.42304	-1.42304	-1.42304	-1.42304	-1.42304	-1.42304	-1.42304	-1.42304	-1.42304	-1.42304	-1.42304	-1.42304	-1.42304	6.96329	-1.42304	-1.42304	-1.42304	-1.42304	-1.42304	6.96329	-1.42304	-1.42304	-1.42304	-1.42304	-1.42304
-0.347838	-0.416684	-0.416684	-0.416684	-0.416684	-0.416684	-0.416684	-0.416684	-0.416684	-0.416684	-0.416684	-0.416684	-0.416684	-0.416684	-0.416684	-0.416684	-0.416684	-0.416684	-0.416684	-0.416684	-0.416684	-0.416684	-0.416684	-0.416684	-0.416684	-0.416684	-0.416684	-0.416684	-0.416684	-0.416684	-0.416684	-0.416684	-0.416684	-0.416684	-0.416684	-0.416684	-0.416684	-0.416684	-0.416684	-0.416684	-0.416684	-0.416684	-0.416684	-0.416684	-0.416684	-0.416684	-0.416684	-0.416684	7.96965	-0.416684
-0.34762	-1.42304	-1.42304	-1.42304	6.96329	-1.42304	-1.42304	-1.42304	-1.42304	-1.42304	-1.42304	-1.42304	-1.42304	-1.42304	-1.42304	-1.42304	-1.42304	-1.42304	6.96329	-1.42304	6.96329	-1.42304	-1.42304	6.96329	-1.42304	-1.42304	-1.42304	-1.42304	-1.42304	-1.42304	-1.42304	-1.42304	-1.42304	-1.42304	-1.42304	-1.42304	-1.42304	-1.42304	-1.42304	-1.42304	-1.42304	-1.42304	-1.42304	-1.42304	6.96329	6.96329	-1.42304	6.96329	-1.42304	-1.42304
-0.347527	-2.09395	-2.09395	-2.09395	-2.09395	-2.09395	-2.09395	-2.09395	6.29239	-2.09395	-2.09395	6.29239	6.29239	-2.09395	-2.09395	-2.09395	-2.09395	-2.09395	-2.09395	-2.09395	6.29239	6.29239	-2.09395	-2.09395	-2.09395	-2.09395	-2.09395	-2.09395	-2.09395	-2.09395	-2.09395	6.29239	-2.09395	-2.09395	-2.09395	-2.09395	-2.09395	-2.09395	-2.09395	-2.09395	-2.09395	-2.09395	-2.09395	6.29239	-2.09395	-2.09395	-2.09395	-2.09395	-2.09395	-2.09395
-0.347591	-1.08759	-1.08759	-1.08759	-1.08759	-1.08759	-1.08759	-1.08759	-1.08759	-1.08759	-1.08759	-1.08759	-1.08759	-1.08759	-1.08759	-1.08759	-1.08759	-1.08759	-1.08759	-1.08759	-1.08759	-1.08759	-1.08759	7.29875	-1.08759	-1.08759	7.29875	-1.08759	-1.08759	-1.08759	-1.08759	-1.08759	-1.08759	-1.08759	-1.08759	-1.08759	-1.08759	-1.08759	-1.08759	7.29875	15.6851	-1.08759	-1.08759	-1.08759	-1.08759	-1.08759	-1.08759	-1.08759	-1.08759	-1.08759
-0.347844	-1.7585	-1.7585	-1.7585	-1.7585	-1.7585	-1.7585	-1.7585	15.0142	-1.7585	-1.7585	6.62784	-1.7585	-1.7585	-1.7585	-1.7585	-1.7585	-1.7585	-1.7585	-1.7585	-1.7585	-1.7585	-1.7585	-1.7585	6.62784	-1.7585	-1.7585	-1.7585	-1.7585	-1.7585	-1.7585	-1.7585	6.62784	-1.7585	-1.7585	-1.7585	-1.7585	-1.7585	-1.7585	-1.7585	-1.7585	15.0142	-1.7585	-1.7585	-1.7585	6.62784	-1.7585	-1.7585	-1.7585	-1.7585
-0.348317	-1.08759	-1.08759	-1.08759	-1.08759	-1.08759	7.29875	-1.08759	-1.08759	-1.08759	-1.08759	-1.08759	-1.08759	-1.08759	-1.08759	-1.08759	7.29875	-1.08759	-1.08759	-1.08759	-1.08759	-1.08759	-1.08759	-1.08759	-1.08759	-1.08759	-1.08759	-1.08759	-1.08759	-1.08759	7.29875	7.29875	-1.08759	-1.08759	-1.08759	-1.08759	-1.08759	-1.08759	15.6851	7.29875	-1.08759	-1.08759	-1.08759	-1.08759	-1.08759	-1.08759	-1.08759	-1.08759	-1.08759	-1.08759
-0.349041	-1.7585	-1.7585	-1.7585	-1.7585	-1.7585	-1.7585	-1.7585	-1.7585	-1.7585	-1.7585	-1.7585	-1.7585	-1.7585	-1.7585	6.62784	-1.7585	6.62784	-1.7585	-1.7585	-1.7585	-1.7585	-1.7585	-1.7585	-1.7585	6.62784	6.62784	-1.7585	-1.7585	-1.7585	-1.7585	-1.7585	-1.7585	-1.7585	-1.7585	-1.7585	-1.7585	-1.7585	-1.7585	-1.7585	-1.7585	-1.7585	-1.7585	-1.7585	-1.7585	6.62784	-1.7585	6.62784	-1.7585	6.62784
-0.350048	8.88894	-1.13803	-1.13803	-1.13803	-1.13803	-1.13803	-1.13803	-1.13803	-1.13803	-1.13803	-1.13803	-1.13803	-1.13803	-1.13803	-1.13803	-1.13803	8.88894	-1.13803	-1.13803	-1.13803	8.88894	-1.13803	-1.13803	-1.13803	-1.13803	-1.13803	-1.13803	-1.13803	-1.13803	-1.13803	-1.13803	-1.13803	-1.13803	-1.13803	-1.13803	-1.13803	-1.13803	-1.13803	-1.13803	-1.13803	-1.13803	-1.13803	-1.13803	-1.13803	-1.13803	-1.13803	-1.13803	-1.13803	-1.13803
-0.351369	-2.74234	-2.74234	-2.74234	-2.74234	-2.74234	-2.74234	7.28462	-2.74234	-2.74234	-2.74234	-2.74234	17.3116	7.28462	-2.74234	-2.74234	-2.74234	17.3116	-2.74234	-2.74234	-2.74234	-2.74234	-2.74234	-2.74234	-2.74234	-2.74234	-2.74234	-2.74234	-2.74234	-2.74234	-2.74234	-2.74234	-2.74234	-2.74234	-2.74234	-2.74234	-2.74234	-2.74234	-2.74234	-2.74234	-2.74234	-2.74234	-2.74234	-2.74234	-2.74234	-2.74234	-2.74234	-2.74234	-2.74234	7.28462
-0.353037	-0.335871	-0.335871	-0.335871	-0.335871	-0.335871	-0.335871	-0.335871	-0.335871	-0.335871	-0.335871	-0.335871	-0.335871	-0.335871	-0.335871	-0.335871	-0.335871	-0.335871	-0.335871	-0.335871	-0.335871	-0.335871	-0.335871	-0.335871	-0.335871	-0.335871	-0.335871	-0.335871	-0.335871	-0.335871	-0.335871	-0.335871	-0.335871	-0.335871	-0.335871	-0.335871	-0.335871	-0.335871	-0.335871	-0.335871	-0.335871	9.6911	9.6911	-0.335871	-0.335871	-0.335871	-0.335871	-0.335871	-0.335871	-0.335871
-0.355079	-0.335871	-0.335871	-0.335871	-0.335871	-0.335871	-0.335871	-0.335871	-0.335871	-0.335871	-0.335871	-0.335871	-0.335871	-0.335871	-0.335871	-0.335871	-0.335871	-0.335871	-0.335871	-0.335871	-0.335871	-0.335871	-0.335871	-0.335871	-0.335871	-0.335871	-0.335871	-0.335871	-0.335871	-0.335871	9.6911	-0.335871	-0.335871	-0.335871	-0.335871	-0.335871	-0.335871	-0.335871	-0.335871	-0.335871	-0.335871	-0.335871	9.6911	-0.335871	-0.335871	19.7181	-0.335871	-0.335871	-0.335871	-0.335871
-0.357491	-0.73695	-0.73695	-0.73695	-0.73695	-0.73695	-0.73695	-0.73695	-0.73695	-0.73695	-0.73695	-0.73695	-0.73695	-0.73695	-0.73695	-0.73695	-0.73695	-0.73695	-0.73695	-0.73695	-0.73695	9.29002	-0.73695	-0.73695	-0.73695	-0.73695	-0.73695	-0.73695	-0.73695	-0.73695	-0.73695	-0.73695	-0.73695	-0.73695	-0.73695	-0.73695	-0.73695	-0.73695	-0.73695	-0.73695	-0.73695	-0.73695	-0.73695	-0.73695	-0.73695	-0.73695	-0.73695	9.29002	-0.73695	-0.73695
-0.360242	-0.335871	-0.335871	-0.335871	-0.335871	-0.335871	-0.335871	-0.335871	-0.335871	-0.335871	-0.335871	-0.335871	-0.335871	-0.335871	-0.335871	-0.335871	-0.335871	-0.335871	-0.335871	-0.335871	-0.335871	-0.335871	-0.335871	-0.335871	-0.335871	-0.335871	-0.335871	-0.335871	-0.335871	-0.335871	-0.335871	-0.335871	-0.335871	-0.335871	-0.335871	-0.335871	-0.335871	-0.335871	-0.335871	-0.335871	-0.335871	-0.335871	-0.335871	-0.335871	-0.335871	-0.335871	-0.335871	-0.335871	-0.335871	-0.335871
-0.363299	-0.335871	-0.335871	-0.335871	-0.335871	-0.335871	-0.335871	-0.335871	-0.335871	-0.335871	-0.335871	-0.335871	-0.335871	-0.335871	-0.335871	-0.335871	-0.335871	-0.335871	-0.335871	-0.335871	-0.335871	-0.335871	-0.335871	-0.335871	-0.335871	-0.335871	-0.335871	-0.335871	-0.335871	-0.335871	-0.335871	-0.335871	-0.335871	-0.335871	-0.335871	-0.335871	-0.335871	-0.335871	-0.335871	-0.335871	-0.335871	-0.335871	-0.335871	-0.335871	-0.335871	-0.335871	-0.335871	-0.335871	-0.335871	-0.335871
-0.366632	-1.13803	-1.13803	-1.13803	-1.13803	-1.13803	-1.13803	-1.13803	-1.13803	-1.13803	-1.13803	8.88894	-1.13803	-1.13803	-1.13803	-1.13803	-1.13803	-1.13803	-1.13803	-1.13803	-1.13803	-1.13803	-1.13803	-1.13803	-1.13803	-1.13803	-1.13803	-1.13803	-1.13803	8.88894	-1.13803	-1.13803	-1.13803	-1.13803	-1.13803	-1.13803	-1.13803	-1.13803	-1.13803	-1.13803	-1.13803	8.88894	-1.13803	-1.13803	-1.13803	-1.13803	-1.13803	-1.13803	-1.13803	-1.13803
-0.370208	-0.73695	-0.73695	-0.73695	-0.73695	-0.73695	-0.73695	-0.73695	-0.73695	-0.73695	-0.73695	9.29002	-0.73695	-0.73695	-0.73695	-0.73695	-0.73695	-0.73695	-0.73695	-0.73695	-0.73695	-0.73695	-0.73695	-0.73695	-0.73695	-0.73695	-0.73695	-0.73695	-0.73695	-0.73695	-0.73695	-0.73695	-0.73695	-0.73695	-0.73695	-0.73695	-0.73695	-0.73695	-0.73695	-0.73695	-0.73695	-0.73695	-0.73695	-0.73695	-0.73695	-0.73695	-0.73695	-0.73695	-0.73695	-0.73695
-0.373996	-1.13803	-1.13803	-1.13803	-1.13803	-1.13803	-1.13803	-1.13803	-1.13803	-1.13803	-1.13803	-1.13803	-1.13803	-1.13803	-1.13803	8.88894	8.88894	-1.13803	-1.13803	-1.13803	-1.13803	-1.13803	-1.13803	-1.13803	-1.13803	-1.13803	-1.13803	-1.13803	-1.13803	-1.13803	-1.13803	-1.13803	-1.13803	-1.13803	-1.13803	-1.13803	-1.13803	-1.13803	-1.13803	-1.13803	-1.13803	-1.13803	-1.13803	-1.13803	-1.13803	-1.13803	-1.13803	-1.13803	-1.13803	-1.13803
-0.377963	-1.13803	-1.13803	-1.13803	-1.13803	-1.13803	-1.13803	-1.13803	-1.13803	-1.13803	-1.13803	8.88894	-1.13803	-1.13803	-1.13803	-1.13803	-1.13803	-1.13803	-1.13803	-1.13803	-1.13803	-1.13803	-1.13803	-1.13803	8.88894	-1.13803	-1.13803	-1.13803	-1.13803	-1.13803	-1.13803	-1.13803	-1.13803	-1.13803	-1.13803	-1.13803	-1.13803	-1.13803	-1.13803	-1.13803	-1.13803	-1.13803	-1.13803	-1.13803	-1.13803	-1.13803	-1.13803	-1.13803	-1.13803	-1.13803
-0.382078	-0.73695	9.29002	-0.73695	-0.73695	-0.73695	-0.73695	-0.73695	-0.73695	-0.73695	-0.73695	-0.73695	-0.73695	-0.73695	9.29002	-0.73695	-0.73695	-0.73695	-0.73695	-0.73695	-0.73695	-0.73695	-0.73695	-0.73695	-0.73695	-0.73695	-0.73695	-0.73695	-0.73695	-0.73695	-0.73695	-0.73695	-0.73695	-0.73695	-0.73695	9.29002	-0.73695	-0.73695	-0.73695	-0.73695	-0.73695	-0.73695	-0.73695	-0.73695	-0.73695	-0.73695	-0.73695	-0.73695	-0.73695	-0.73695
-0.38631	-0.73695	-0.73695	-0.73695	-0.73695	-0.73695	-0.73695	-0.73695	9.29002	-0.73695	-0.73695	-0.73695	-0.73695	-0.73695	-0.73695	-0.73695	-0.73695	-0.73695	-0.73695	-0.73695	-0.73695	-0.73695	-0.73695	-0.73695	-0.73695	-0.73695	-0.73695	-0.73695	-0.73695	-0.73695	-0.73695	-0.73695	-0.73695	-0.73695	9.29002	-0.73695	-0.73695	-0.73695	-0.73695	-0.73695	-0.73695	-0.73695	-0.73695	-0.73695	-0.73695	-0.73695	-0.73695	-0.73695	-0.73695	-0.73695
-0.390625	-1.53911	-1.53911	-1.53911	-1.53911	-1.53911	-1.53911	-1.53911	-1.53911	18.5148	-1.53911	-1.53911	-1.53911	-1.53911	-1.53911	8.48786	-1.53911	-1.53911	-1.53911	-1.53911	-1.53911	-1.53911	-1.53911	-1.53911	-1.53911	-1.53911	-1.53911	-1.53911	-1.53911	-1.53911	-1.53911	-1.53911	-1.53911	-1.53911	-1.53911	-1.53911	-1.53911	-1.53911	-1.53911	-1.53911	-1.53911	-1.53911	-1.53911	-1.53911	-1.53911	-1.53911	-1.53911	-1.53911	-1.53911	-1.53911
-0.394984	-1.53911	-1.53911	-1.53911	-1.53911	-1.53911	-1.53911	-1.53911	-1.53911	-1.53911	-1.53911	-1.53911	-1.53911	-1.53911	8.48786	-1.53911	-1.53911	-1.53911	-1.53911	-1.53911	-1.53911	-1.53911	-1.53911	8.48786	8.48786	-1.53911	-1.53911	-1.53911	-1.53911	-1.53911	-1.53911	-1.53911	-1.53911	-1.53911	-1.53911	-1.53911	-1.53911	-1.53911	8.48786	-1.53911	-1.53911	8.48786	-1.53911	-1.53911	-1.53911	-1.53911	-1.53911	-1.53911	-1.53911	-1.53911
-0.399336	-0.73695	-0.73695	-0.73695	-0.73695	-0.73695	-0.73695	-0.73695	-0.73695	-0.73695	-0.73695	-0.73695	-0.73695	-0.73695	-0.73695	-0.73695	-0.73695	-0.73695	-0.73695	-0.73695	-0.73695	-0.73695	-0.73695	-0.73695	-0.73695	9.29002	-0.73695	-0.73695	-0.73695	-0.73695	-0.73695	-0.73695	-0.73695	-0.73695	-0.73695	-0.73695	-0.73695	-0.73695	-0.73695	-0.73695	-0.73695	-0.73695	-0.73695	-0.73695	-0.73695	-0.73695	-0.73695	-0.73695	-0.73695	-0.73695
-0.40363	-0.335871	-0.335871	-0.335871	-0.335871	-0.335871	-0.335871	-0.335871	-0.335871	-0.335871	-0.335871	-0.335871	-0.335871	-0.335871	-0.335871	-0.335871	-0.335871	-0.335871	-0.335871	-0.335871	-0.335871	-0.335871	-0.335871	-0.335871	-0.335871	-0.335871	-0.335871	-0.335871	-0.335871	-0.335871	-0.335871	-0.335871	-0.335871	-0.335871	9.6911	-0.335871	-0.335871	-0.335871	9.6911	19.7181	-0.335871	-0.335871	-0.335871	-0.335871	-0.335871	-0.335871	-0.335871	-0.335871	-0.335871	-0.335871
-0.407815	-0.335871	-0.335871	-0.335871	-0.335871	-0.335871	-0.335871	-0.335871	-0.335871	-0.335871	-0.335871	-0.335871	-0.335871	-0.335871	-0.335871	-0.335871	-0.335871	-0.335871	-0.335871	-0.335871	-0.335871	-0.335871	-0.335871	-0.335871	-0.335871	-0.335871	-0.335871	-0.335871	-0.335871	-0.335871	-0.335871	-0.335871	-0.335871	-0.335871	-0.335871	9.6911	-0.335871	-0.335871	-0.335871	-0.335871	-0.335871	-0.335871	-0.335871	9.6911	-0.335871	-0.335871	-0.335871	-0.335871	-0.335871	-0.335871
-0.41184	-1.13803	-1.13803	-1.13803	-1.13803	-1.13803	-1.13803	8.88894	-1.13803	-1.13803	-1.13803	-1.13803	-1.13803	-1.13803	-1.13803	-1.13803	-1.13803	-1.13803	8.88894	-1.13803	-1.13803	-1.13803	-1.13803	-1.13803	-1.13803	-1.13803	-1.13803	-1.13803	-1.13803	-1.13803	-1.13803	-1.13803	-1.13803	-1.13803	-1.13803	-1.13803	-1.13803	-1.13803	-1.13803	-1.13803	-1.13803	-1.13803	-1.13803	-1.13803	-1.13803	-1.13803	-1.13803	-1.13803	-1.13803	-1.13803
-0.415655	-0.335871	-0.335871	-0.335871	-0.335871	-0.335871	-0.335871	-0.335871	-0.335871	-0.335871	-0.335871	-0.335871	-0.335871	-0.335871	-0.335871	-0.335871	-0.335871	-0.335871	-0.335871	-0.335871	-0.335871	-0.335871	-0.335871	-0.335871	-0.335871	-0.335871	-0.335871	-0.335871	-0.335871	-0.335871	-0.335871	-0.335871	-0.335871	-0.335871	-0.335871	-0.335871	-0.335871	-0.335871	-0.335871	-0.335871	-0.335871	-0.335871	-0.335871	-0.335871	-0.335871	9.6911	-0.335871	9.6911	-0.335871	9.6911
-0.419209	-1.13803	-1.13803	-1.13803	-1.13803	-1.13803	-1.13803	-1.13803	8.88894	-1.13803	-1.13803	-1.13803	-1.13803	-1.13803	-1.13803	-1.13803	-1.13803	-1.13803	-1.13803	-1.13803	-1.13803	-1.13803	8.88894	-1.13803	-1.13803	-1.13803	-1.13803	-1.13803	-1.13803	-1.13803	-1.13803	-1.13803	-1.13803	-1.13803	-1.13803	-1.13803	-1.13803	-1.13803	-1.13803	-1.13803	-1.13803	-1.13803	-1.13803	-1.13803	-1.13803	-1.13803	-1.13803	-1.13803	-1.13803	-1.13803
-0.422451	-0.73695	-0.73695	-0.73695	-0.73695	-0.73695	-0.73695	-0.73695	-0.73695	-0.73695	-0.73695	9.29002	-0.73695	-0.73695	-0.73695	-0.73695	-0.73695	-0.73695	-0.73695	-0.73695	-0.73695	-0.73695	-0.73695	-0.73695	-0.73695	-0.73695	-0.73695	-0.73695	-0.73695	-0.73695	-0.73695	-0.73695	-0.73695	-0.73695	-0.73695	-0.73695	-0.73695	-0.73695	-0.73695	-0.73695	-0.73695	-0.73695	-0.73695	-0.73695	-0.73695	-0.73695	9.29002	-0.73695	-0.73695	-0.73695
-0.42533	-0.335871	-0.335871	-0.335871	-0.335871	-0.335871	-0.335871	-0.335871	-0.335871	-0.335871	-0.335871	-0.335871	-0.335871	-0.335871	-0.335871	-0.335871	-0.335871	-0.335871	-0.335871	-0.335871	-0.335871	-0.335871	-0.335871	-0.335871	-0.335871	-0.335871	-0.335871	-0.335871	-0.335871	-0.335871	-0.335871	-0.335871	-0.335871	-0.335871	-0.335871	-0.335871	-0.335871	-0.335871	-0.335871	-0.335871	-0.335871	-0.335871	-0.335871	-0.335871	-0.335871	-0.335871	-0.335871	-0.335871	-0.335871	-0.335871
-0.427796	-0.335871	-0.335871	-0.335871	-0.335871	-0.335871	-0.335871	-0.335871	-0.335871	-0.335871	-0.335871	-0.335871	-0.335871	-0.335871	-0.335871	-0.335871	-0.335871	-0.335871	-0.335871	-0.335871	-0.335871	-0.335871	-0.335871	-0.335871	-0.335871	-0.335871	-0.335871	-0.335871	-0.335871	-0.335871	-0.335871	-0.335871	-0.335871	-0.335871	-0.335871	-0.335871	-0.335871	-0.335871	-0.335871	-0.335871	-0.335871	-0.335871	-0.335871	9.6911	-0.335871	-0.335871	-0.335871	-0.335871	-0.335871	-0.335871
-0.429814	-1.13803	-1.13803	-1.13803	-1.13803	-1.13803	-1.13803	-1.13803	-1.13803	-1.13803	-1.13803	-1.13803	-1.13803	-1.13803	-1.13803	8.88894	-1.13803	-1.13803	-1.13803	8.88894	-1.13803	-1.13803	-1.13803	-1.13803	-1.13803	-1.13803	-1.13803	-1.13803	-1.13803	-1.13803	-1.13803	-1.13803	-1.13803	-1.13803	-1.13803	-1.13803	-1.13803	8.88894	-1.13803	-1.13803	-1.13803	-1.13803	-1.13803	-1.13803	-1.13803	-1.13803	-1.13803	-1.13803	-1.13803	-1.13803
-0.43137	-0.73695	-0.73695	-0.73695	-0.73695	-0.73695	-0.73695	-0.73695	-0.73695	-0.73695	-0.73695	9.29002	-0.73695	-0.73695	-0.73695	-0.73695	-0.73695	-0.73695	-0.73695	-0.73695	-0.73695	-0.73695	-0.73695	-0.73695	-0.73695	-0.73695	-0.73695	-0.73695	-0.73695	-0.73695	-0.73695	-0.73695	-0.73695	-0.73695	-0.73695	-0.73695	-0.73695	-0.73695	-0.73695	-0.73695	-0.73695	-0.73695	-0.73695	-0.73695	-0.73695	-0.73695	-0.73695	-0.73695	-0.73695	-0.73695
-0.432454	-1.13803	-1.13803	-1.13803	-1.13803	-1.13803	-1.13803	-1.13803	-1.13803	-1.13803	-1.13803	-1.13803	-1.13803	-1.13803	-1.13803	-1.13803	-1.13803	8.88894	-1.13803	-1.13803	-1.13803	-1.13803	8.88894	-1.13803	-1.13803	-1.13803	-1.13803	-1.13803	-1.13803	-1.13803	-1.13803	-1.13803	-1.13803	-1.13803	-1.13803	-1.13803	-1.13803	-1.13803	-1.13803	-1.13803	-1.13803	-1.13803	-1.13803	-1.13803	-1.13803	-1.13803	-1.13803	-1.13803	-1.13803	-1.13803
-0.433055	-0.335871	-0.335871	-0.335871	-0.335871	-0.335871	-0.335871	-0.335871	-0.335871	-0.335871	-0.335871	-0.335871	-0.335871	-0.335871	-0.335871	-0.335871	-0.335871	-0.335871	-0.335871	-0.335871	-0.335871	-0.335871	-0.335871	-0.335871	-0.335871	-0.335871	-0.335871	-0.335871	-0.335871	-0.335871	-0.335871	-0.335871	-0.335871	-0.335871	-0.335871	-0.335871	-0.335871	-0.335871	-0.335871	-0.335871	-0.335871	-0.335871	-0.335871	-0.335871	-0.335871	-0.335871	-0.335871	-0.335871	-0.335871	-0.335871
-0.433163	-1.30071	-1.30071	-1.30071	-1.30071	-1.30071	-1.30071	-1.30071	-1.30071	-1.30071	-1.30071	7.53049	-1.30071	-1.30071	-1.30071	7.53049	-1.30071	-1.30071	-1.30071	-1.30071	-1.30071	7.53049	-1.30071	-1.30071	-1.30071	-1.30071	-1.30071	-1.30071	-1.30071	-1.30071	-1.30071	-1.30071	-1.30071	-1.30071	-1.30071	-1.30071	-1.30071	-1.30071	-1.30071	-1.30071	-1.30071	-1.30071	-1.30071	-1.30071	-1.30071	-1.30071	-1.30071	-1.30071	-1.30071	-1.30071
-0.432766	7.88374	-0.947465	-0.947465	-0.947465	-0.947465	-0.947465	-0.947465	-0.947465	-0.947465	-0.947465	7.88374	-0.947465	-0.947465	-0.947465	-0.947465	-0.947465	-0.947465	-0.947465	-0.947465	-0.947465	-0.947465	-0.947465	-0.947465	-0.947465	-0.947465	-0.947465	-0.947465	7.88374	-0.947465	-0.947465	-0.947465	-0.947465	-0.947465	-0.947465	-0.947465	-0.947465	-0.947465	-0.947465	-0.947465	7.88374	-0.947465	-0.947465	-0.947465	-0.947465	-0.947465	-0.947465	-0.947465	-0.947465	-0.947465
-0.431854	-0.594217	8.23699	-0.594217	-0.594217	-0.594217	-0.594217	-0.594217	-0.594217	8.23699	-0.594217	-0.594217	-0.594217	-0.594217	-0.594217	-0.594217	-0.594217	-0.594217	-0.594217	-0.594217	-0.594217	-0.594217	-0.594217	-0.594217	-0.594217	-0.594217	-0.594217	-0.594217	-0.594217	-0.594217	-0.594217	-0.594217	-0.594217	-0.594217	-0.594217	-0.594217	-0.594217	-0.594217	-0.594217	-0.594217	-0.594217	-0.594217	-0.594217	-0.594217	-0.594217	-0.594217	-0.594217	-0.594217	-0.594217	-0.594217
-0.430415	-0.947465	-0.947465	-0.947465	-0.947465	-0.947465	-0.947465	-0.947465	-0.947465	-0.947465	7.88374	-0.947465	-0.947465	-0.947465	-0.947465	-0.947465	-0.947465	-0.947465	-0.947465	-0.947465	7.88374	-0.947465	-0.947465	-0.947465	-0.947465	-0.947465	-0.947465	-0.947465	-0.947465	-0.947465	-0.947465	-0.947465	7.88374	-0.947465	-0.947465	-0.947465	-0.947465	-0.947465	-0.947465	-0.947465	7.88374	-0.947465	-0.947465	-0.947465	-0.947465	-0.947465	-0.947465	-0.947465	-0.947465	-0.947465
-0.42844	-0.947465	-0.947465	-0.947465	-0.947465	-0.947465	-0.947465	-0.947465	-0.947465	-0.947465	-0.947465	-0.947465	-0.947465	-0.947465	-0.947465	-0.947465	-0.947465	-0.947465	-0.947465	7.88374	-0.947465	-0.947465	-0.947465	-0.947465	-0.947465	-0.947465	-0.947465	7.88374	-0.947465	-0.947465	-0.947465	-0.947465	-0.947465	-0.947465	-0.947465	-0.947465	-0.947465	-0.947465	-0.947465	7.88374	-0.947465	-0.947465	-0.947465	-0.947465	-0.947465	-0.947465	-0.947465	-0.947465	-0.947465	-0.947465
-0.425917	-0.594217	-0.594217	-0.594217	-0.594217	-0.594217	-0.594217	-0.594217	-0.594217	-0.594217	-0.594217	-0.594217	-0.594217	-0.594217	-0.594217	-0.594217	-0.594217	-0.594217	-0.594217	-0.594217	-0.594217	-0.594217	-0.594217	-0.594217	8.23699	-0.594217	-0.594217	-0.594217	-0.594217	-0.594217	-0.594217	-0.594217	8.23699	-0.594217	-0.594217	-0.594217	-0.594217	-0.594217	-0.594217	-0.594217	8.23699	-0.594217	-0.594217	-0.594217	-0.594217	-0.594217	-0.594217	-0.594217	-0.594217	-0.594217
-0.422844	-0.594217	-0.594217	-0.594217	-0.594217	-0.594217	-0.594217	-0.594217	-0.594217	-0.594217	-0.594217	-0.594217	-0.594217	-0.594217	-0.594217	-0.594217	-0.594217	-0.594217	-0.594217	-0.594217	-0.594217	-0.594217	-0.594217	-0.594217	-0.594217	-0.594217	8.23699	-0.594217	-0.594217	-0.594217	-0.594217	-0.594217	-0.594217	-0.594217	-0.594217	-0.594217	-0.594217	-0.594217	-0.594217	-0.594217	-0.594217	-0.594217	-0.594217	-0.594217	8.23699	-0.594217	-0.594217	-0.594217	-0.594217	-0.594217
-0.419243	-3.06695	-3.06695	-3.06695	-3.06695	-3.06695	-3.06695	-3.06695	-3.06695	5.76425	-3.06695	-3.06695	-3.06695	-3.06695	14.5955	5.76425	-3.06695	14.5955	-3.06695	-3.06695	-3.06695	-3.06695	-3.06695	-3.06695	-3.06695	-3.06695	-3.06695	5.76425	-3.06695	5.76425	-3.06695	-3.06695	5.76425	-3.06695	-3.06695	-3.06695	-3.06695	-3.06695	-3.06695	5.76425	-3.06695	-3.06695	-3.06695	-3.06695	-3.06695	-3.06695	-3.06695	-3.06695	-3.06695	-3.06695
-0.415134	-0.240968	-0.240968	-0.240968	-0.240968	-0.240968	-0.240968	-0.240968	-0.240968	-0.240968	-0.240968	-0.240968	-0.240968	-0.240968	-0.240968	-0.240968	-0.240968	-0.240968	-0.240968	-0.240968	-0.240968	-0.240968	-0.240968	-0.240968	-0.240968	-0.240968	-0.240968	-0.240968	-0.240968	-0.240968	-0.240968	-0.240968	-0.240968	-0.240968	-0.240968	8.59024	-0.240968	-0.240968	-0.240968	-0.240968	-0.240968	-0.240968	-0.240968	-0.240968	-0.240968	8.59024	-0.240968	-0.240968	-0.240968	8.59024
-0.41054	-0.594217	-0.594217	-0.594217	8.23699	-0.594217	-0.594217	-0.594217	-0.594217	-0.594217	-0.594217	-0.594217	-0.594217	-0.594217	-0.594217	-0.594217	-0.594217	-0.594217	-0.594217	-0.594217	-0.594217	-0.594217	-0.594217	-0.594217	-0.594217	-0.594217	8.23699	-0.594217	-0.594217	-0.594217	-0.594217	-0.594217	-0.594217	-0.594217	-0.594217	-0.594217	-0.594217	-0.594217	-0.594217	-0.594217	-0.594217	-0.594217	-0.594217	-0.594217	-0.594217	-0.594217	-0.594217	-0.594217	-0.594217	-0.594217
-0.405482	-0.947465	-0.947465	-0.947465	-0.947465	-0.947465	-0.947465	7.88374	-0.947465	-0.947465	-0.947465	-0.947465	-0.947465	-0.947465	-0.947465	7.88374	-0.947465	-0.947465	-0.947465	-0.947465	-0.947465	-0.947465	-0.947465	-0.947465	-0.947465	-0.947465	-0.947465	-0.947465	-0.947465	-0.947465	-0.947465	-0.947465	-0.947465	-0.947465	-0.947465	-0.947465	-0.947465	-0.947465	-0.947465	-0.947465	-0.947465	-0.947465	-0.947465	-0.947465	-0.947465	-0.947465	-0.947465	-0.947465	-0.947465	-0.947465
-0.399983	-0.947465	-0.947465	-0.947465	-0.947465	-0.947465	-0.947465	-0.947465	-0.947465	-0.947465	-0.947465	-0.947465	-0.947465	-0.947465	-0.947465	-0.947465	-0.947465	7.88374	-0.947465	-0.947465	-0.947465	-0.947465	-0.947465	-0.947465	-0.947465	-0.947465	-0.947465	-0.947465	-0.947465	7.88374	-0.947465	-0.947465	-0.947465	-0.947465	-0.947465	-0.947465	-0.947465	-0.947465	-0.947465	-0.947465	7.88374	-0.947465	-0.947465	-0.947465	-0.947465	-0.947465	-0.947465	-0.947465	-0.947465	-0.947465
-0.394066	-0.240968	-0.240968	-0.240968	-0.240968	-0.240968	-0.240968	-0.240968	-0.240968	-0.240968	-0.240968	-0.240968	-0.240968	-0.240968	-0.240968	-0.240968	-0.240968	-0.240968	-0.240968	-0.240968	-0.240968	-0.240968	-0.240968	-0.240968	-0.240968	-0.240968	-0.240968	-0.240968	-0.240968	-0.240968	-0.240968	-0.240968	-0.240968	8.59024	-0.240968	-0.240968	-0.240968	-0.240968	-0.240968	-0.240968	-0.240968	-0.240968	-0.240968	-0.240968	-0.240968	-0.240968	-0.240968	-0.240968	-0.240968	8.59024
-0.387751	-0.240968	8.59024	-0.240968	-0.240968	-0.240968	-0.240968	-0.240968	-0.240968	-0.240968	-0.240968	-0.240968	-0.240968	-0.240968	-0.240968	-0.240968	-0.240968	-0.240968	-0.240968	-0.240968	-0.240968	-0.240968	-0.240968	-0.240968	-0.240968	-0.240968	-0.240968	-0.240968	-0.240968	-0.240968	-0.240968	-0.240968	-0.240968	-0.240968	-0.240968	8.59024	-0.240968	-0.240968	-0.240968	-0.240968	-0.240968	-0.240968	-0.240968	8.59024	-0.240968	-0.240968	-0.240968	-0.240968	-0.240968	-0.240968
-0.381061	-0.594217	-0.594217	-0.594217	-0.594217	-0.594217	-0.594217	-0.594217	-0.594217	-0.594217	-0.594217	-0.594217	-0.594217	-0.594217	-0.594217	-0.594217	-0.594217	-0.594217	-0.594217	-0.594217	8.23699	-0.594217	-0.594217	-0.594217	-0.594217	-0.594217	-0.594217	-0.594217	-0.594217	-0.594217	-0.594217	-0.594217	-0.594217	-0.594217	-0.594217	8.23699	-0.594217	-0.594217	-0.594217	8.23699	-0.594217	-0.594217	8.23699	-0.594217	-0.594217	-0.594217	-0.594217	-0.594217	-0.594217	-0.594217
-0.374019	-1.65396	-1.65396	-1.65396	-1.65396	7.17724	-1.65396	-1.65396	-1.65396	-1.65396	-1.65396	-1.65396	7.17724	-1.65396	7.17724	-1.65396	-1.65396	-1.65396	-1.65396	-1.65396	-1.65396	-1.65396	-1.65396	-1.65396	-1.65396	-1.65396	-1.65396	7.17724	-1.65396	-1.65396	-1.65396	-1.65396	-1.65396	-1.65396	-1.65396	-1.65396	-1.65396	-1.65396	-1.65396	-1.65396	7.17724	-1.65396	-1.65396	-1.65396	-1.65396	-1.65396	-1.65396	-1.65396	-1.65396	-1.65396
-0.366653	-0.240968	-0.240968	-0.240968	8.59024	-0.240968	-0.240968	-0.240968	-0.240968	-0.240968	-0.240968	-0.240968	-0.240968	-0.240968	-0.240968	-0.240968	-0.240968	-0.240968	-0.240968	-0.240968	-0.240968	-0.240968	-0.240968	-0.240968	-0.240968	-0.240968	-0.240968	-0.240968	-0.240968	-0.240968	-0.240968	-0.240968	-0.240968	-0.240968	-0.240968	-0.240968	8.59024	-0.240968	-0.240968	-0.240968	-0.240968	-0.240968	-0.240968	-0.240968	-0.240968	-0.240968	-0.240968	-0.240968	-0.240968	-0.240968
-0.359016	-1.30071	-1.30071	-1.30071	7.53049	-1.30071	-1.30071	-1.30071	-1.30071	7.53049	-1.30071	-1.30071	-1.30071	-1.30071	-1.30071	-1.30071	-1.30071	-1.30071	-1.30071	-1.30071	-1.30071	-1.30071	-1.30071	-1.30071	-1.30071	7.53049	-1.30071	-1.30071	7.53049	-1.30071	-1.30071	-1.30071	-1.30071	-1.30071	-1.30071	-1.30071	-1.30071	-1.30071	-1.30071	-1.30071	-1.30071	-1.30071	-1.30071	-1.30071	-1.30071	-1.30071	-1.30071	-1.30071	-1.30071	-1.30071
-0.351164	-0.240968	-0.240968	-0.240968	-0.240968	-0.240968	-0.240968	-0.240968	-0.240968	-0.240968	-0.240968	-0.240968	-0.240968	-0.240968	-0.240968	-0.240968	-0.240968	-0.240968	-0.240968	-0.240968	-0.240968	-0.240968	-0.240968	-0.240968	-0.240968	-0.240968	-0.240968	-0.240968	-0.240968	-0.240968	-0.240968	-0.240968	-0.240968	-0.240968	-0.240968	-0.240968	-0.240968	-0.240968	-0.240968	-0.240968	-0.240968	-0.240968	-0.240968	-0.240968	-0.240968	-0.240968	-0.240968	-0.240968	-0.240968	-0.240968
-0.343153	-1.30071	-1.30071	-1.30071	-1.30071	-1.30071	-1.30071	-1.30071	-1.30071	-1.30071	7.53049	7.53049	-1.30071	-1.30071	-1.30071	-1.30071	-1.30071	-1.30071	-1.30071	-1.30071	-1.30071	-1.30071	-1.30071	-1.30071	-1.30071	-1.30071	7.53049	-1.30071	-1.30071	-1.30071	7.53049	-1.30071	-1.30071	-1.30071	-1.30071	-1.30071	-1.30071	-1.30071	-1.30071	-1.30071	-1.30071	-1.30071	-1.30071	-1.30071	-1.30071	-1.30071	7.53049	-1.30071	-1.30071	-1.30071
-0.335041	-0.947465	-0.947465	-0.947465	-0.947465	-0.947465	-0.947465	-0.947465	-0.947465	-0.947465	-0.947465	7.88374	-0.947465	-0.947465	-0.947465	-0.947465	-0.947465	-0.947465	-0.947465	-0.947465	-0.947465	-0.947465	7.88374	-0.947465	-0.947465	-0.947465	-0.947465	-0.947465	-0.947465	-0.947465	-0.947465	-0.947465	-0.947465	-0.947465	-0.947465	-0.947465	-0.947465	-0.947465	-0.947465	-0.947465	-0.947465	-0.947465	-0.947465	-0.947465	-0.947465	-0.947465	-0.947465	-0.947465	-0.947465	-0.947465
-0.326884	-0.594217	-0.594217	-0.594217	-0.594217	-0.594217	-0.594217	-0.594217	-0.594217	-0.594217	8.23699	-0.594217	-0.594217	-0.594217	-0.594217	-0.594217	-0.594217	-0.594217	-0.594217	-0.594217	-0.594217	-0.594217	-0.594217	-0.594217	-0.594217	-0.594217	-0.594217	-0.594217	-0.594217	-0.594217	-0.594217	-0.594217	-0.594217	-0.594217	-0.594217	-0.594217	-0.594217	-0.594217	-0.594217	-0.594217	8.23699	-0.594217	-0.594217	-0.594217	-0.594217	-0.594217	-0.594217	-0.594217	-0.594217	-0.594217
-0.318737	-1.65396	-1.65396	-1.65396	-1.65396	-1.65396	-1.65396	-1.65396	-1.65396	-1.65396	-1.65396	-1.65396	-1.65396	-1.65396	-1.65396	-1.65396	7.17724	7.17724	7.17724	-1.65396	-1.65396	-1.65396	-1.65396	-1.65396	-1.65396	-1.65396	-1.65396	7.17724	-1.65396	-1.65396	7.17724	-1.65396	7.17724	7.17724	-1.65396	-1.65396	-1.65396	-1.65396	-1.65396	-1.65396	-1.65396	-1.65396	-1.65396	-1.65396	-1.65396	-1.65396	-1.65396	-1.65396	-1.65396	-1.65396
-0.310658	8.23699	-0.594217	-0.594217	-0.594217	8.23699	-0.594217	-0.594217	-0.594217	-0.594217	-0.594217	-0.594217	-0.594217	-0.594217	-0.594217	-0.594217	-0.594217	-0.594217	-0.594217	-0.594217	-0.594217	-0.594217	-0.594217	-0.594217	-0.594217	-0.594217	-0.594217	-0.594217	-0.594217	-0.594217	-0.594217	-0.594217	-0.594217	-0.594217	-0.594217	8.23699	-0.594217	-0.594217	-0.594217	-0.594217	-0.594217	-0.594217	-0.594217	-0.594217	-0.594217	-0.594217	-0.594217	-0.594217	-0.594217	-0.594217
-0.302704	-0.947465	-0.947465	-0.947465	7.88374	-0.947465	-0.947465	-0.947465	7.88374	-0.947465	-0.947465	-0.947465	-0.947465	-0.947465	-0.947465	-0.947465	-0.947465	7.88374	-0.947465	-0.947465	-0.947465	-0.947465	-0.947465	-0.947465	-0.947465	-0.947465	-0.947465	-0.947465	-0.947465	-0.947465	-0.947465	-0.947465	-0.947465	-0.947465	-0.947465	-0.947465	-0.947465	-0.947465	-0.947465	-0.947465	-0.947465	-0.947465	-0.947465	-0.947465	-0.947465	-0.947465	-0.947465	-0.947465	-0.947465	-0.947465
-0.294929	-0.947465	-0.947465	-0.947465	-0.947465	-0.947465	-0.947465	-0.947465	-0.947465	-0.947465	-0.947465	-0.947465	7.88374	-0.947465	-0.947465	-0.947465	-0.947465	-0.947465	-0.947465	-0.947465	-0.947465	-0.947465	-0.947465	-0.947465	7.88374	-0.947465	-0.947465	-0.947465	-0.947465	-0.947465	-0.947465	7.88374	7.88374	-0.947465	7.88374	-0.947465	-0.947465	7.88374	-0.947465	-0.947465	-0.947465	-0.947465	-0.947465	-0.947465	-0.947465	-0.947465	-0.947465	-0.947465	-0.947465	-0.947465
-0.287394	-0.594217	-0.594217	-0.594217	-0.594217	-0.594217	-0.594217	8.23699	-0.594217	-0.594217	-0.594217	-0.594217	-0.594217	-0.594217	-0.594217	-0.594217	-0.594217	-0.594217	-0.594217	-0.594217	-0.594217	-0.594217	-0.594217	-0.594217	-0.594217	-0.594217	-0.594217	-0.594217	-0.594217	-0.594217	-0.594217	-0.594217	-0.594217	-0.594217	-0.594217	-0.594217	-0.594217	-0.594217	-0.594217	8.23699	-0.594217	-0.594217	-0.594217	-0.594217	-0.594217	-0.594217	-0.594217	-0.594217	-0.594217	-0.594217
-0.280162	-1.30071	-1.30071	-1.30071	-1.30071	-1.30071	-1.30071	-1.30071	-1.30071	-1.30071	-1.30071	-1.30071	-1.30071	-1.30071	-1.30071	-1.30071	7.53049	-1.30071	-1.30071	-1.30071	-1.30071	7.53049	-1.30071	-1.30071	-1.30071	7.53049	-1.30071	-1.30071	-1.30071	-1.30071	-1.30071	-1.30071	-1.30071	-1.30071	-1.30071	-1.30071	-1.30071	-1.30071	-1.30071	7.53049	-1.30071	-1.30071	-1.30071	-1.30071	-1.30071	-1.30071	-1.30071	-1.30071	-1.30071	-1.30071
-0.273302	-1.08759	-1.08759	-1.08759	-1.08759	-1.08759	-1.08759	-1.08759	-1.08759	-1.08759	7.29875	-1.08759	-1.08759	-1.08759	-1.08759	-1.08759	-1.08759	-1.08759	-1.08759	-1.08759	-1.08759	-1.08759	-1.08759	-1.08759	-1.08759	-1.08759	-1.08759	-1.08759	7.29875	-1.08759	-1.08759	-1.08759	-1.08759	-1.08759	-1.08759	-1.08759	-1.08759	-1.08759	-1.08759	-1.08759	7.29875	-1.08759	-1.08759	-1.08759	-1.08759	-1.08759	-1.08759	-1.08759	-1.08759	-1.08759
-0.266882	6.96329	-1.42304	-1.42304	-1.42304	-1.42304	-1.42304	-1.42304	-1.42304	-1.42304	-1.42304	-1.42304	-1.42304	-1.42304	6.96329	-1.42304	-1.42304	-1.42304	-1.42304	-1.42304	-1.42304	-1.42304	-1.42304	6.96329	6.96329	-1.42304	-1.42304	-1.42304	-1.42304	-1.42304	-1.42304	-1.42304	-1.42304	-1.42304	-1.42304	-1.42304	-1.42304	-1.42304	-1.42304	-1.42304	-1.42304	-1.42304	-1.42304	-1.42304	-1.42304	-1.42304	-1.42304	6.96329	6.96329	-1.42304
-0.260969	-1.7585	-1.7585	-1.7585	-1.7585	6.62784	-1.7585	6.62784	-1.7585	-1.7585	-1.7585	-1.7585	-1.7585	-1.7585	-1.7585	-1.7585	-1.7585	-1.7585	6.62784	-1.7585	-1.7585	-1.7585	-1.7585	-1.7585	-1.7585	-1.7585	-1.7585	-1.7585	-1.7585	6.62784	-1.7585	-1.7585	-1.7585	-1.7585	-1.7585	-1.7585	-1.7585	-1.7585	-1.7585	-1.7585	6.62784	-1.7585	-1.7585	-1.7585	-1.7585	-1.7585	-1.7585	6.62784	-1.7585	-1.7585
-0.25563	-1.42304	-1.42304	-1.42304	-1.42304	-1.42304	-1.42304	-1.42304	6.96329	6.96329	6.96329	-1.42304	-1.42304	-1.42304	-1.42304	-1.42304	-1.42304	-1.42304	-1.42304	-1.42304	-1.42304	-1.42304	-1.42304	-1.42304	-1.42304	-1.42304	-1.42304	-1.42304	-1.42304	-1.42304	-1.42304	-1.42304	-1.42304	-1.42304	-1.42304	6.96329	-1.42304	-1.42304	6.96329	-1.42304	-1.42304	-1.42304	-1.42304	-1.42304	-1.42304	-1.42304	6.96329	6.96329	-1.42304	-1.42304
-0.250933	-0.752137	-0.752137	-0.752137	-0.752137	7.6342	-0.752137	-0.752137	-0.752137	-0.752137	-0.752137	-0.752137	-0.752137	-0.752137	-0.752137	-0.752137	-0.752137	-0.752137	-0.752137	-0.752137	-0.752137	-0.752137	-0.752137	-0.752137	-0.752137	-0.752137	-0.752137	-0.752137	-0.752137	-0.752137	-0.752137	-0.752137	-0.752137	7.6342	-0.752137	-0.752137	-0.752137	-0.752137	-0.752137	-0.752137	7.6342	-0.752137	7.6342	-0.752137	-0.752137	-0.752137	-0.752137	-0.752137	7.6342	-0.752137
-0.246945	-2.09395	-2.09395	6.29239	6.29239	6.29239	6.29239	-2.09395	-2.09395	-2.09395	-2.09395	-2.09395	-2.09395	-2.09395	-2.09395	-2.09395	6.29239	-2.09395	-2.09395	-2.09395	-2.09395	-2.09395	-2.09395	-2.09395	6.29239	6.29239	-2.09395	-2.09395	-2.09395	-2.09395	-2.09395	-2.09395	-2.09395	6.29239	-2.09395	-2.09395	-2.09395	-2.09395	-2.09395	-2.09395	-2.09395	-2.09395	6.29239	-2.09395	-2.09395	-2.09395	-2.09395	-2.09395	-2.09395	-2.09395
-0.243736	-1.08759	-1.08759	-1.08759	-1.08759	-1.08759	-1.08759	-1.08759	-1.08759	7.29875	-1.08759	-1.08759	-1.08759	-1.08759	-1.08759	-1.08759	-1.08759	-1.08759	7.29875	-1.08759	-1.08759	-1.08759	-1.08759	-1.08759	-1.08759	-1.08759	-1.08759	-1.08759	-1.08759	-1.08759	-1.08759	-1.08759	-1.08759	-1.08759	-1.08759	-1.08759	-1.08759	-1.08759	-1.08759	-1.08759	-1.08759	7.29875	-1.08759	-1.08759	-1.08759	7.29875	-1.08759	-1.08759	-1.08759	-1.08759
-0.241371	7.29875	-1.08759	-1.08759	-1.08759	-1.08759	-1.08759	-1.08759	-1.08759	-1.08759	-1.08759	-1.08759	-1.08759	-1.08759	-1.08759	-1.08759	-1.08759	7.29875	-1.08759	7.29875	-1.08759	-1.08759	-1.08759	-1.08759	-1.08759	-1.08759	-1.08759	-1.08759	-1.08759	-1.08759	7.29875	-1.08759	-1.08759	-1.08759	-1.08759	-1.08759	-1.08759	-1.08759	-1.08759	-1.08759	-1.08759	-1.08759	-1.08759	-1.08759	-1.08759	-1.08759	-1.08759	-1.08759	-1.08759	-1.08759
-0.239898	-1.08759	-1.08759	-1.08759	-1.08759	-1.08759	-1.08759	-1.08759	-1.08759	-1.08759	-1.08759	-1.08759	-1.08759	-1.08759	-1.08759	-1.08759	-1.08759	-1.08759	-1.08759	-1.08759	7.29875	-1.08759	7.29875	-1.08759	-1.08759	-1.08759	-1.08759	-1.08759	-1.08759	-1.08759	-1.08759	-1.08759	-1.08759	-1.08759	-1.08759	-1.08759	-1.08759	-1.08759	-1.08759	-1.08759	-1.08759	-1.08759	-1.08759	-1.08759	-1.08759	-1.08759	7.29875	-1.08759	-1.08759	-1.08759
-0.239229	-0.752137	-0.752137	-0.752137	-0.752137	-0.752137	-0.752137	-0.752137	-0.752137	-0.752137	-0.752137	-0.752137	-0.752137	-0.752137	-0.752137	-0.752137	-0.752137	-0.752137	-0.752137	-0.752137	-0.752137	-0.752137	7.6342	-0.752137	-0.752137	-0.752137	-0.752137	-0.752137	-0.752137	-0.752137	-0.752137	-0.752137	-0.752137	-0.752137	7.6342	-0.752137	7.6342	-0.752137	-0.752137	-0.752137	-0.752137	-0.752137	-0.752137	-0.752137	-0.752137	-0.752137	-0.752137	-0.752137	-0.752137	-0.752137
-0.239219	-2.09395	-2.09395	-2.09395	-2.09395	6.29239	-2.09395	-2.09395	-2.09395	-2.09395	-2.09395	-2.09395	-2.09395	6.29239	-2.09395	-2.09395	-2.09395	-2.09395	-2.09395	-2.09395	-2.09395	-2.09395	-2.09395	6.29239	14.6787	-2.09395	-2.09395	-2.09395	-2.09395	-2.09395	-2.09395	-2.09395	-2.09395	6.29239	-2.09395	-2.09395	6.29239	-2.09395	-2.09395	-2.09395	-2.09395	6.29239	-2.09395	-2.09395	6.29239	6.29239	-2.09395	-2.09395	-2.09395	-2.09395
-0.239721	-0.752137	-0.752137	-0.752137	-0.752137	-0.752137	7.6342	-0.752137	-0.752137	-0.752137	-0.752137	-0.752137	-0.752137	-0.752137	-0.752137	-0.752137	-0.752137	-0.752137	-0.752137	-0.752137	-0.752137	-0.752137	-0.752137	-0.752137	-0.752137	-0.752137	-0.752137	-0.752137	-0.752137	-0.752137	-0.752137	-0.752137	-0.752137	-0.752137	-0.752137	16.0205	7.6342	-0.752137	-0.752137	-0.752137	-0.752137	-0.752137	-0.752137	-0.752137	7.6342	7.6342	-0.752137	-0.752137	-0.752137	-0.752137
-0.240591	-0.752137	-0.752137	-0.752137	-0.752137	-0.752137	-0.752137	-0.752137	-0.752137	-0.752137	-0.752137	-0.752137	-0.752137	-0.752137	-0.752137	-0.752137	-0.752137	-0.752137	7.6342	-0.752137	-0.752137	-0.752137	-0.752137	-0.752137	-0.752137	-0.752137	-0.752137	-0.752137	-0.752137	-0.752137	-0.752137	-0.752137	-0.752137	-0.752137	-0.752137	-0.752137	-0.752137	-0.752137	-0.752137	-0.752137	-0.752137	-0.752137	-0.752137	-0.752137	-0.752137	-0.752137	-0.752137	-0.752137	-0.752137	-0.752137
-0.241683	-1.7585	-1.7585	-1.7585	-1.7585	6.62784	6.62784	-1.7585	-1.7585	-1.7585	-1.7585	-1.7585	-1.7585	-1.7585	-1.7585	-1.7585	-1.7585	6.62784	-1.7585	-1.7585	-1.7585	-1.7585	-1.7585	-1.7585	-1.7585	-1.7585	-1.7585	6.62784	-1.7585	-1.7585	-1.7585	-1.7585	-1.7585	-1.7585	-1.7585	-1.7585	-1.7585	-1.7585	6.62784	-1.7585	-1.7585	-1.7585	6.62784	-1.7585	-1.7585	-1.7585	-1.7585	-1.7585	6.62784	-1.7585
-0.242851	-1.42304	-1.42304	-1.42304	-1.42304	-1.42304	-1.42304	-1.42304	-1.42304	-1.42304	-1.42304	-1.42304	6.96329	-1.42304	-1.42304	-1.42304	-1.42304	-1.42304	-1.42304	-1.42304	-1.42304	-1.42304	-1.42304	15.3496	-1.42304	-1.42304	-1.42304	-1.42304	-1.42304	-1.42304	-1.42304	-1.42304	-1.42304	6.96329	-1.42304	-1.42304	-1.42304	-1.42304	-1.42304	6.96329	-1.42304	6.96329	-1.42304	-1.42304	-1.42304	-1.42304	-1.42304	-1.42304	6.96329	-1.42304
-0.24395	-1.08759	-1.08759	-1.08759	7.29875	-1.08759	-1.08759	-1.08759	-1.08759	-1.08759	-1.08759	-1.08759	-1.08759	-1.08759	-1.08759	7.29875	-1.08759	-1.08759	-1.08759	-1.08759	-1.08759	-1.08759	-1.08759	-1.08759	-1.08759	7.29875	-1.08759	-1.08759	-1.08759	-1.08759	-1.08759	-1.08759	-1.08759	-1.08759	-1.08759	-1.08759	-1.08759	-1.08759	-1.08759	-1.08759	-1.08759	-1.08759	-1.08759	-1.08759	-1.08759	7.29875	-1.08759	-1.08759	-1.08759	-1.08759
-0.244833	-0.752137	-0.752137	7.6342	-0.752137	-0.752137	-0.752137	-0.752137	-0.752137	-0.752137	-0.752137	-0.752137	-0.752137	-0.752137	-0.752137	-0.752137	-0.752137	-0.752137	-0.752137	-0.752137	-0.752137	-0.752137	-0.752137	-0.752137	-0.752137	7.6342	-0.752137	-0.752137	-0.752137	-0.752137	-0.752137	-0.752137	-0.752137	-0.752137	-0.752137	7.6342	-0.752137	-0.752137	-0.752137	-0.752137	-0.752137	-0.752137	-0.752137	-0.752137	-0.752137	-0.752137	-0.752137	-0.752137	-0.752137	-0.752137
-0.245357	-1.08759	-1.08759	-1.08759	-1.08759	-1.08759	-1.08759	-1.08759	-1.08759	-1.08759	-1.08759	-1.08759	-1.08759	-1.08759	-1.08759	-1.08759	-1.08759	-1.08759	-1.08759	-1.08759	7.29875	7.29875	-1.08759	-1.08759	-1.08759	-1.08759	-1.08759	-1.08759	-1.08759	-1.08759	-1.08759	-1.08759	-1.08759	7.29875	-1.08759	-1.08759	-1.08759	-1.08759	7.29875	-1.08759	-1.08759	-1.08759	-1.08759	-1.08759	-1.08759	-1.08759	-1.08759	-1.08759	7.29875	-1.08759
-0.245388	-0.752137	-0.752137	-0.752137	-0.752137	-0.752137	7.6342	-0.752137	-0.752137	-0.752137	-0.752137	-0.752137	-0.752137	-0.752137	-0.752137	-0.752137	-0.752137	-0.752137	-0.752137	-0.752137	-0.752137	-0.752137	-0.752137	-0.752137	-0.752137	-0.752137	-0.752137	-0.752137	-0.752137	-0.752137	-0.752137	-0.752137	-0.752137	-0.752137	-0.752137	-0.752137	-0.752137	7.6342	-0.752137	-0.752137	-0.752137	-0.752137	-0.752137	-0.752137	-0.752137	-0.752137	-0.752137	-0.752137	-0.752137	-0.752137
-0.244937	-0.752137	-0.752137	-0.752137	-0.752137	-0.752137	-0.752137	-0.752137	-0.752137	-0.752137	-0.752137	-0.752137	-0.752137	-0.752137	-0.752137	-0.752137	-0.752137	-0.752137	-0.752137	-0.752137	-0.752137	-0.752137	-0.752137	-0.752137	-0.752137	-0.752137	7.6342	-0.752137	-0.752137	-0.752137	7.6342	-0.752137	-0.752137	-0.752137	-0.752137	-0.752137	7.6342	-0.752137	-0.752137	-0.752137	-0.752137	-0.752137	-0.752137	-0.752137	-0.752137	-0.752137	7.6342	-0.752137	-0.752137	-0.752137
-0.2441	-1.08759	-1.08759	-1.08759	-1.08759	-1.08759	-1.08759	-1.08759	-1.08759	7.29875	-1.08759	-1.08759	-1.08759	-1.08759	-1.08759	-1.08759	-1.08759	-1.08759	-1.08759	-1.08759	-1.08759	7.29875	-1.08759	-1.08759	-1.08759	-1.08759	-1.08759	-1.08759	-1.08759	-1.08759	-1.08759	-1.08759	-1.08759	-1.08759	-1.08759	-1.08759	-1.08759	-1.08759	-1.08759	-1.08759	15.6851	-1.08759	-1.08759	-1.08759	-1.08759	-1.08759	-1.08759	-1.08759	-1.08759	-1.08759
-0.242974	-0.752137	-0.752137	16.0205	-0.752137	-0.752137	-0.752137	-0.752137	-0.752137	7.6342	-0.752137	-0.752137	-0.752137	-0.752137	-0.752137	-0.752137	-0.752137	-0.752137	-0.752137	-0.752137	-0.752137	-0.752137	-0.752137	-0.752137	-0.752137	-0.752137	-0.752137	-0.752137	-0.752137	-0.752137	-0.752137	-0.752137	-0.752137	-0.752137	-0.752137	16.0205	-0.752137	7.6342	-0.752137	-0.752137	-0.752137	-0.752137	-0.752137	7.6342	-0.752137	-0.752137	7.6342	-0.752137	7.6342	-0.752137
-0.241655	-0.752137	-0.752137	-0.752137	7.6342	-0.752137	-0.752137	-0.752137	-0.752137	-0.752137	-0.752137	-0.752137	-0.752137	-0.752137	-0.752137	-0.752137	-0.752137	-0.752137	-0.752137	-0.752137	-0.752137	-0.752137	-0.752137	-0.752137	-0.752137	-0.752137	7.6342	-0.752137	-0.752137	-0.752137	-0.752137	-0.752137	-0.752137	-0.752137	-0.752137	-0.752137	-0.752137	-0.752137	-0.752137	-0.752137	-0.752137	-0.752137	-0.752137	-0.752137	-0.752137	-0.752137	7.6342	-0.752137	7.6342	-0.752137
-0.240241	-1.08759	-1.08759	-1.08759	-1.08759	-1.08759	-1.08759	-1.08759	-1.08759	-1.08759	-1.08759	-1.08759	-1.08759	-1.08759	-1.08759	-1.08759	-1.08759	-1.08759	-1.08759	-1.08759	-1.08759	-1.08759	-1.08759	-1.08759	-1.08759	7.29875	7.29875	-1.08759	-1.08759	-1.08759	-1.08759	-1.08759	-1.08759	-1.08759	-1.08759	7.29875	-1.08759	-1.08759	-1.08759	-1.08759	-1.08759	-1.08759	-1.08759	7.29875	-1.08759	15.6851	-1.08759	-1.08759	-1.08759	7.29875
-0.238827	-0.752137	-0.752137	-0.752137	-0.752137	-0.752137	-0.752137	-0.752137	-0.752137	-0.752137	-0.752137	-0.752137	-0.752137	-0.752137	-0.752137	-0.752137	-0.752137	-0.752137	-0.752137	7.6342	-0.752137	-0.752137	-0.752137	-0.752137	-0.752137	-0.752137	-0.752137	-0.752137	-0.752137	-0.752137	-0.752137	-0.752137	-0.752137	-0.752137	-0.752137	-0.752137	-0.752137	-0.752137	7.6342	-0.752137	-0.752137	7.6342	-0.752137	7.6342	-0.752137	-0.752137	-0.752137	-0.752137	-0.752137	-0.752137
-0.237512	-1.7585	-1.7585	-1.7585	-1.7585	6.62784	-1.7585	-1.7585	-1.7585	-1.7585	6.62784	-1.7585	-1.7585	6.62784	-1.7585	-1.7585	-1.7585	-1.7585	-1.7585	-1.7585	-1.7585	-1.7585	-1.7585	6.62784	-1.7585	-1.7585	-1.7585	-1.7585	-1.7585	-1.7585	-1.7585	6.62784	-1.7585	-1.7585	-1.7585	-1.7585	-1.7585	-1.7585	-1.7585	-1.7585	-1.7585	-1.7585	6.62784	-1.7585	-1.7585	-1.7585	6.62784	15.0142	-1.7585	6.62784
-0.236392	-1.42304	-1.42304	-1.42304	-1.42304	-1.42304	-1.42304	-1.42304	-1.42304	-1.42304	-1.42304	-1.42304	-1.42304	-1.42304	-1.42304	-1.42304	-1.42304	-1.42304	6.96329	6.96329	6.96329	-1.42304	-1.42304	-1.42304	-1.42304	-1.42304	-1.42304	-1.42304	-1.42304	-1.42304	-1.42304	-1.42304	-1.42304	-1.42304	-1.42304	-1.42304	-1.42304	-1.42304	-1.42304	-1.42304	-1.42304	-1.42304	-1.42304	-1.42304	6.96329	-1.42304	6.96329	6.96329	6.96329	-1.42304
-0.235563	-1.08759	-1.08759	-1.08759	-1.08759	-1.08759	-1.08759	-1.08759	-1.08759	-1.08759	-1.08759	-1.08759	-1.08759	-1.08759	7.29875	-1.08759	-1.08759	-1.08759	-1.08759	-1.08759	-1.08759	-1.08759	-1.08759	7.29875	-1.08759	-1.08759	-1.08759	-1.08759	-1.08759	-1.08759	-1.08759	-1.08759	7.29875	-1.08759	-1.08759	-1.08759	7.29875	-1.08759	-1.08759	-1.08759	-1.08759	-1.08759	-1.08759	-1.08759	7.29875	-1.08759	7.29875	-1.08759	7.29875	-1.08759
-0.23512	-0.73695	-0.73695	-0.73695	-0.73695	-0.73695	-0.73695	-0.73695	-0.73695	-0.73695	-0.73695	-0.73695	-0.73695	-0.73695	-0.73695	9.29002	-0.73695	-0.73695	-0.73695	-0.73695	-0.73695	-0.73695	-0.73695	-0.73695	-0.73695	-0.73695	-0.73695	-0.73695	-0.73695	-0.73695	-0.73695	-0.73695	-0.73695	-0.73695	-0.73695	-0.73695	-0.73695	-0.73695	-0.73695	-0.73695	-0.73695	-0.73695	-0.73695	-0.73695	-0.73695	-0.73695	-0.73695	-0.73695	-0.73695	-0.73695
-0.235114	-1.94019	-1.94019	-1.94019	-1.94019	-1.94019	-1.94019	-1.94019	-1.94019	8.08678	-1.94019	-1.94019	-1.94019	-1.94019	-1.94019	-1.94019	8.08678	-1.94019	-1.94019	-1.94019	-1.94019	-1.94019	-1.94019	8.08678	8.08678	-1.94019	-1.94019	-1.94019	-1.94019	-1.94019	-1.94019	-1.94019	-1.94019	-1.94019	-1.94019	-1.94019	-1.94019	-1.94019	-1.94019	-1.94019	-1.94019	-1.94019	-1.94019	-1.94019	-1.94019	-1.94019	-1.94019	-1.94019	-1.94019	-1.94019
-0.235563	-0.335871	-0.335871	-0.335871	-0.335871	-0.335871	-0.335871	-0.335871	-0.335871	-0.335871	-0.335871	-0.335871	-0.335871	-0.335871	-0.335871	-0.335871	-0.335871	-0.335871	-0.335871	-0.335871	-0.335871	-0.335871	-0.335871	-0.335871	-0.335871	-0.335871	-0.335871	-0.335871	-0.335871	-0.335871	-0.335871	-0.335871	-0.335871	-0.335871	-0.335871	-0.335871	-0.335871	-0.335871	-0.335871	-0.335871	-0.335871	-0.335871	-0.335871	-0.335871	-0.335871	-0.335871	-0.335871	-0.335871	-0.335871	-0.335871
-0.23648	-0.73695	-0.73695	-0.73695	-0.73695	-0.73695	-0.73695	9.29002	-0.73695	-0.73695	-0.73695	-0.73695	-0.73695	-0.73695	-0.73695	-0.73695	-0.73695	-0.73695	-0.73695	-0.73695	-0.73695	-0.73695	-0.73695	-0.73695	-0.73695	-0.73695	-0.73695	-0.73695	-0.73695	-0.73695	-0.73695	-0.73695	-0.73695	-0.73695	-0.73695	-0.73695	-0.73695	-0.73695	-0.73695	-0.73695	-0.73695	-0.73695	-0.73695	-0.73695	-0.73695	-0.73695	-0.73695	-0.73695	-0.73695	-0.73695
-0.237881	-1.53911	-1.53911	-1.53911	-1.53911	-1.53911	-1.53911	-1.53911	8.48786	-1.53911	-1.53911	-1.53911	-1.53911	-1.53911	-1.53911	8.48786	-1.53911	-1.53911	-1.53911	-1.53911	-1.53911	-1.53911	-1.53911	-1.53911	-1.53911	-1.53911	-1.53911	-1.53911	8.48786	-1.53911	-1.53911	-1.53911	-1.53911	-1.53911	-1.53911	-1.53911	-1.53911	-1.53911	-1.53911	-1.53911	-1.53911	-1.53911	-1.53911	-1.53911	-1.53911	-1.53911	-1.53911	-1.53911	-1.53911	-1.53911
-0.23978	-0.73695	-0.73695	-0.73695	-0.73695	-0.73695	-0.73695	-0.73695	-0.73695	-0.73695	-0.73695	-0.73695	-0.73695	-0.73695	-0.73695	-0.73695	9.29002	-0.73695	-0.73695	-0.73695	-0.73695	-0.73695	-0.73695	-0.73695	-0.73695	-0.73695	-0.73695	-0.73695	-0.73695	-0.73695	-0.73695	-0.73695	-0.73695	-0.73695	-0.73695	-0.73695	-0.73695	-0.73695	-0.73695	-0.73695	-0.73695	-0.73695	-0.73695	-0.73695	-0.73695	-0.73695	-0.73695	-0.73695	-0.73695	-0.73695
-0.242192	-0.73695	-0.73695	-0.73695	-0.73695	-0.73695	-0.73695	-0.73695	-0.73695	-0.73695	-0.73695	-0.73695	9.29002	-0.73695	-0.73695	-0.73695	-0.73695	-0.73695	-0.73695	-0.73695	-0.73695	-0.73695	-0.73695	-0.73695	-0.73695	-0.73695	-0.73695	-0.73695	-0.73695	-0.73695	-0.73695	-0.73695	-0.73695	-0.73695	-0.73695	-0.73695	-0.73695	-0.73695	-0.73695	-0.73695	-0.73695	-0.73695	-0.73695	-0.73695	-0.73695	-0.73695	-0.73695	-0.73695	-0.73695	-0.73695
-0.245133	-1.94019	-1.94019	-1.94019	-1.94019	-1.94019	-1.94019	-1.94019	8.08678	-1.94019	-1.94019	-1.94019	-1.94019	-1.94019	-1.94019	-1.94019	-1.94019	-1.94019	8.08678	-1.94019	8.08678	-1.94019	8.08678	-1.94019	-1.94019	-1.94019	-1.94019	-1.94019	-1.94019	-1.94019	-1.94019	-1.94019	-1.94019	-1.94019	-1.94019	-1.94019	-1.94019	-1.94019	-1.94019	-1.94019	-1.94019	-1.94019	-1.94019	-1.94019	-1.94019	-1.94019	-1.94019	-1.94019	-1.94019	-1.94019
-0.248616	-0.73695	-0.73695	-0.73695	-0.73695	-0.73695	-0.73695	-0.73695	-0.73695	-0.73695	-0.73695	-0.73695	-0.73695	-0.73695	-0.73695	-0.73695	-0.73695	-0.73695	-0.73695	-0.73695	-0.73695	-0.73695	-0.73695	-0.73695	-0.73695	-0.73695	-0.73695	-0.73695	9.29002	-0.73695	-0.73695	-0.73695	-0.73695	-0.73695	-0.73695	-0.73695	-0.73695	-0.73695	-0.73695	-0.73695	-0.73695	-0.73695	-0.73695	-0.73695	-0.73695	-0.73695	-0.73695	-0.73695	-0.73695	-0.73695
-0.252657	-0.335871	-0.335871	-0.335871	-0.335871	-0.335871	-0.335871	-0.335871	-0.335871	-0.335871	-0.335871	-0.335871	-0.335871	-0.335871	-0.335871	-0.335871	-0.335871	-0.335871	-0.335871	-0.335871	-0.335871	-0.335871	-0.335871	-0.335871	-0.335871	-0.335871	-0.335871	-0.335871	-0.335871	-0.335871	-0.335871	-0.335871	-0.335871	-0.335871	-0.335871	-0.335871	-0.335871	-0.335871	-0.335871	-0.335871	-0.335871	-0.335871	-0.335871	-0.335871	-0.335871	-0.335871	-0.335871	-0.335871	9.6911	-0.335871
-0.257269	-0.73695	-0.73695	-0.73695	-0.73695	-0.73695	-0.73695	-0.73695	-0.73695	-0.73695	-0.73695	-0.73695	-0.73695	-0.73695	-0.73695	-0.73695	-0.73695	-0.73695	-0.73695	-0.73695	-0.73695	-0.73695	-0.73695	-0.73695	9.29002	-0.73695	-0.73695	-0.73695	-0.73695	-0.73695	-0.73695	-0.73695	-0.73695	9.29002	-0.73695	-0.73695	-0.73695	-0.73695	-0.73695	-0.73695	-0.73695	-0.73695	-0.73695	-0.73695	-0.73695	-0.73695	-0.73695	-0.73695	-0.73695	-0.73695
-0.26241	-0.335871	-0.335871	-0.335871	-0.335871	-0.335871	-0.335871	-0.335871	-0.335871	-0.335871	-0.335871	-0.335871	-0.335871	-0.335871	-0.335871	-0.335871	-0.335871	-0.335871	-0.335871	-0.335871	-0.335871	-0.335871	-0.335871	-0.335871	-0.335871	-0.335871	-0.335871	-0.335871	-0.335871	-0.335871	-0.335871	-0.335871	-0.335871	-0.335871	-0.335871	-0.335871	-0.335871	-0.335871	-0.335871	-0.335871	-0.335871	-0.335871	-0.335871	-0.335871	-0.335871	-0.335871	-0.335871	9.6911	-0.335871	-0.335871
-0.267968	-0.335871	-0.335871	-0.335871	9.6911	-0.335871	-0.335871	-0.335871	-0.335871	-0.335871	-0.335871	-0.335871	-0.335871	-0.335871	-0.335871	-0.335871	-0.335871	-0.335871	-0.335871	-0.335871	-0.335871	-0.335871	-0.335871	-0.335871	-0.335871	-0.335871	-0.335871	-0.335871	-0.335871	-0.335871	-0.335871	-0.335871	-0.335871	-0.335871	-0.335871	-0.335871	-0.335871	-0.335871	-0.335871	-0.335871	-0.335871	-0.335871	9.6911	-0.335871	-0.335871	-0.335871	-0.335871	-0.335871	-0.335871	-0.335871
-0.273831	-1.13803	-1.13803	8.88894	-1.13803	-1.13803	-1.13803	-1.13803	-1.13803	-1.13803	-1.13803	-1.13803	-1.13803	-1.13803	-1.13803	-1.13803	-1.13803	-1.13803	-1.13803	-1.13803	-1.13803	-1.13803	-1.13803	8.88894	-1.13803	-1.13803	8.88894	-1.13803	-1.13803	-1.13803	-1.13803	-1.13803	-1.13803	-1.13803	-1.13803	-1.13803	-1.13803	-1.13803	-1.13803	-1.13803	-1.13803	-1.13803	-1.13803	-1.13803	-1.13803	-1.13803	-1.13803	-1.13803	-1.13803	-1.13803
-0.279885	-0.335871	-0.335871	-0.335871	9.6911	-0.335871	-0.335871	-0.335871	-0.335871	-0.335871	-0.335871	-0.335871	-0.335871	-0.335871	-0.335871	-0.335871	-0.335871	-0.335871	-0.335871	-0.335871	-0.335871	-0.335871	-0.335871	-0.335871	-0.335871	-0.335871	-0.335871	-0.335871	-0.335871	-0.335871	-0.335871	9.6911	-0.335871	-0.335871	-0.335871	-0.335871	-0.335871	-0.335871	9.6911	-0.335871	9.6911	-0.335871	-0.335871	-0.335871	-0.335871	-0.335871	-0.335871	-0.335871	-0.335871	-0.335871
-0.286016	-0.73695	9.29002	-0.73695	9.29002	-0.73695	-0.73695	-0.73695	-0.73695	-0.73695	-0.73695	-0.73695	-0.73695	-0.73695	-0.73695	-0.73695	-0.73695	-0.73695	-0.73695	-0.73695	9.29002	-0.73695	-0.73695	-0.73695	-0.73695	-0.73695	-0.73695	-0.73695	-0.73695	-0.73695	-0.73695	-0.73695	-0.73695	-0.73695	-0.73695	-0.73695	-0.73695	-0.73695	-0.73695	-0.73695	-0.73695	-0.73695	-0.73695	-0.73695	9.29002	-0.73695	9.29002	-0.73695	-0.73695	-0.73695
-0.292111	-0.73695	-0.73695	-0.73695	-0.73695	-0.73695	-0.73695	-0.73695	-0.73695	-0.73695	-0.73695	-0.73695	-0.73695	-0.73695	-0.73695	-0.73695	-0.73695	-0.73695	-0.73695	-0.73695	-0.73695	-0.73695	-0.73695	-0.73695	-0.73695	9.29002	-0.73695	-0.73695	-0.73695	-0.73695	-0.73695	-0.73695	-0.73695	-0.73695	-0.73695	-0.73695	-0.73695	-0.73695	-0.73695	-0.73695	-0.73695	-0.73695	-0.73695	-0.73695	9.29002	9.29002	-0.73695	-0.73695	-0.73695	-0.73695
-0.298057	-0.335871	-0.335871	-0.335871	-0.335871	-0.335871	-0.335871	-0.335871	-0.335871	-0.335871	-0.335871	-0.335871	-0.335871	-0.335871	-0.335871	-0.335871	-0.335871	-0.335871	-0.335871	-0.335871	-0.335871	-0.335871	-0.335871	-0.335871	-0.335871	-0.335871	-0.335871	-0.335871	-0.335871	-0.335871	-0.335871	9.6911	-0.335871	-0.335871	-0.335871	-0.335871	-0.335871	-0.335871	-0.335871	-0.335871	-0.335871	-0.335871	-0.335871	9.6911	-0.335871	-0.335871	-0.335871	-0.335871	-0.335871	-0.335871
-0.30374	-0.73695	-0.73695	-0.73695	-0.73695	-0.73695	-0.73695	-0.73695	-0.73695	-0.73695	-0.73695	9.29002	-0.73695	-0.73695	-0.73695	-0.73695	-0.73695	-0.73695	-0.73695	-0.73695	-0.73695	-0.73695	-0.73695	-0.73695	-0.73695	-0.73695	-0.73695	-0.73695	-0.73695	-0.73695	-0.73695	-0.73695	-0.73695	-0.73695	-0.73695	-0.73695	-0.73695	-0.73695	-0.73695	9.29002	-0.73695	-0.73695	-0.73695	-0.73695	-0.73695	-0.73695	-0.73695	-0.73695	-0.73695	-0.73695
-0.309046	-0.73695	-0.73695	-0.73695	-0.73695	-0.73695	-0.73695	-0.73695	-0.73695	-0.73695	-0.73695	-0.73695	-0.73695	-0.73695	-0.73695	9.29002	-0.73695	-0.73695	-0.73695	-0.73695	-0.73695	-0.73695	-0.73695	-0.73695	-0.73695	-0.73695	-0.73695	-0.73695	-0.73695	-0.73695	-0.73695	-0.73695	-0.73695	-0.73695	-0.73695	-0.73695	-0.73695	-0.73695	-0.73695	-0.73695	-0.73695	-0.73695	-0.73695	-0.73695	-0.73695	-0.73695	-0.73695	-0.73695	-0.73695	-0.73695
-0.313862	-0.73695	-0.73695	-0.73695	-0.73695	-0.73695	-0.73695	-0.73695	-0.73695	9.29002	-0.73695	-0.73695	-0.73695	-0.73695	-0.73695	-0.73695	-0.73695	-0.73695	-0.73695	-0.73695	-0.73695	-0.73695	-0.73695	-0.73695	-0.73695	-0.73695	-0.73695	-0.73695	-0.73695	-0.73695	9.29002	-0.73695	-0.73695	-0.73695	-0.73695	-0.73695	-0.73695	-0.73695	-0.73695	-0.73695	-0.73695	-0.73695	-0.73695	-0.73695	-0.73695	-0.73695	-0.73695	-0.73695	9.29002	-0.73695
-0.318127	-0.73695	-0.73695	-0.73695	-0.73695	-0.73695	9.29002	-0.73695	-0.73695	-0.73695	-0.73695	-0.73695	-0.73695	-0.73695	-0.73695	-0.73695	-0.73695	-0.73695	-0.73695	-0.73695	-0.73695	-0.73695	-0.73695	-0.73695	-0.73695	-0.73695	-0.73695	-0.73695	-0.73695	-0.73695	-0.73695	-0.73695	-0.73695	-0.73695	-0.73695	-0.73695	-0.73695	-0.73695	-0.73695	-0.73695	-0.73695	-0.73695	-0.73695	-0.73695	-0.73695	-0.73695	-0.73695	-0.73695	-0.73695	-0.73695
-0.321865	-0.335871	-0.335871	-0.335871	-0.335871	-0.335871	-0.335871	-0.335871	-0.335871	-0.335871	-0.335871	-0.335871	-0.335871	-0.335871	-0.335871	-0.335871	-0.335871	-0.335871	-0.335871	-0.335871	-0.335871	-0.335871	-0.335871	-0.335871	-0.335871	-0.335871	-0.335871	-0.335871	-0.335871	-0.335871	-0.335871	-0.335871	-0.335871	-0.335871	-0.335871	-0.335871	-0.335871	-0.335871	-0.335871	-0.335871	-0.335871	-0.335871	-0.335871	-0.335871	-0.335871	-0.335871	-0.335871	-0.335871	-0.335871	-0.335871
-0.32511	-0.73695	-0.73695	-0.73695	-0.73695	-0.73695	-0.73695	9.29002	-0.73695	-0.73695	-0.73695	-0.73695	-0.73695	-0.73695	-0.73695	-0.73695	-0.73695	-0.73695	-0.73695	-0.73695	-0.73695	-0.73695	-0.73695	-0.73695	-0.73695	-0.73695	-0.73695	-0.73695	-0.73695	-0.73695	-0.73695	-0.73695	-0.73695	-0.73695	9.29002	-0.73695	-0.73695	-0.73695	-0.73695	-0.73695	-0.73695	-0.73695	-0.73695	-0.73695	-0.73695	-0.73695	-0.73695	-0.73695	-0.73695	-0.73695
-0.327893	-0.335871	-0.335871	-0.335871	-0.335871	-0.335871	-0.335871	-0.335871	-0.335871	-0.335871	-0.335871	-0.335871	-0.335871	-0.335871	-0.335871	-0.335871	-0.335871	-0.335871	-0.335871	-0.335871	-0.335871	-0.335871	-0.335871	-0.335871	-0.335871	-0.335871	-0.335871	-0.335871	-0.335871	-0.335871	-0.335871	-0.335871	-0.335871	-0.335871	-0.335871	-0.335871	-0.335871	-0.335871	-0.335871	-0.335871	-0.335871	-0.335871	-0.335871	-0.335871	-0.335871	-0.335871	9.6911	-0.335871	-0.335871	-0.335871
-0.330249	-0.335871	-0.335871	-0.335871	9.6911	-0.335871	-0.335871	-0.335871	-0.335871	-0.335871	-0.335871	-0.335871	-0.335871	-0.335871	-0.335871	-0.335871	-0.335871	-0.335871	-0.335871	-0.335871	-0.335871	-0.335871	-0.335871	-0.335871	-0.335871	-0.335871	-0.335871	-0.335871	-0.335871	-0.335871	9.6911	-0.335871	-0.335871	-0.335871	-0.335871	-0.335871	-0.335871	-0.335871	-0.335871	-0.335871	-0.335871	-0.335871	-0.335871	-0.335871	-0.335871	-0.335871	-0.335871	-0.335871	-0.335871	-0.335871
-0.332209	-0.335871	-0.335871	-0.335871	-0.335871	-0.335871	-0.335871	-0.335871	-0.335871	-0.335871	-0.335871	-0.335871	-0.335871	-0.335871	-0.335871	-0.335871	-0.335871	-0.335871	-0.335871	-0.335871	-0.335871	-0.335871	-0.335871	-0.335871	-0.335871	-0.335871	-0.335871	-0.335871	-0.335871	-0.335871	-0.335871	-0.335871	-0.335871	-0.335871	-0.335871	-0.335871	-0.335871	-0.335871	-0.335871	-0.335871	-0.335871	-0.335871	-0.335871	-0.335871	-0.335871	-0.335871	-0.335871	-0.335871	-0.335871	-0.335871
-0.333807	-0.335871	-0.335871	-0.335871	-0.335871	-0.335871	-0.335871	-0.335871	-0.335871	-0.335871	-0.335871	-0.335871	-0.335871	-0.335871	-0.335871	-0.335871	-0.335871	-0.335871	-0.335871	-0.335871	-0.335871	-0.335871	-0.335871	-0.335871	-0.335871	-0.335871	-0.335871	-0.335871	-0.335871	-0.335871	-0.335871	-0.335871	-0.335871	-0.335871	9.6911	-0.335871	-0.335871	-0.335871	-0.335871	-0.335871	-0.335871	-0.335871	-0.335871	-0.335871	-0.335871	-0.335871	-0.335871	-0.335871	9.6911	-0.335871
-0.335075	-0.240968	-0.240968	-0.240968	-0.240968	-0.240968	-0.240968	-0.240968	-0.240968	-0.240968	-0.240968	-0.240968	-0.240968	-0.240968	-0.240968	-0.240968	-0.240968	-0.240968	-0.240968	-0.240968	-0.240968	-0.240968	-0.240968	-0.240968	-0.240968	-0.240968	-0.240968	-0.240968	-0.240968	-0.240968	-0.240968	8.59024	-0.240968	-0.240968	-0.240968	-0.240968	-0.240968	-0.240968	-0.240968	-0.240968	-0.240968	-0.240968	-0.240968	-0.240968	-0.240968	-0.240968	-0.240968	-0.240968	-0.240968	-0.240968
-0.336046	-0.947465	-0.947465	7.88374	-0.947465	-0.947465	-0.947465	-0.947465	-0.947465	-0.947465	-0.947465	-0.947465	-0.947465	7.88374	-0.947465	-0.947465	-0.947465	-0.947465	-0.947465	-0.947465	-0.947465	-0.947465	-0.947465	-0.947465	7.88374	-0.947465	-0.947465	-0.947465	-0.947465	-0.947465	-0.947465	-0.947465	-0.947465	-0.947465	-0.947465	-0.947465	-0.947465	-0.947465	-0.947465	-0.947465	-0.947465	-0.947465	-0.947465	-0.947465	-0.947465	-0.947465	-0.947465	-0.947465	-0.947465	-0.947465
-0.336753	-1.30071	-1.30071	-1.30071	-1.30071	-1.30071	-1.30071	-1.30071	-1.30071	-1.30071	-1.30071	-1.30071	-1.30071	7.53049	-1.30071	-1.30071	-1.30071	-1.30071	-1.30071	-1.30071	-1.30071	-1.30071	-1.30071	-1.30071	-1.30071	-1.30071	7.53049	-1.30071	7.53049	-1.30071	-1.30071	-1.30071	-1.30071	-1.30071	-1.30071	-1.30071	-1.30071	-1.30071	7.53049	7.53049	-1.30071	-1.30071	-1.30071	-1.30071	-1.30071	-1.30071	-1.30071	-1.30071	-1.30071	-1.30071
-0.337232	-0.947465	-0.947465	-0.947465	-0.947465	-0.947465	-0.947465	-0.947465	-0.947465	7.88374	-0.947465	-0.947465	-0.947465	-0.947465	-0.947465	-0.947465	-0.947465	-0.947465	-0.947465	-0.947465	-0.947465	-0.947465	-0.947465	-0.947465	-0.947465	7.88374	-0.947465	-0.947465	-0.947465	-0.947465	-0.947465	-0.947465	-0.947465	-0.947465	-0.947465	-0.947465	7.88374	-0.947465	-0.947465	-0.947465	-0.947465	-0.947465	-0.947465	-0.947465	-0.947465	-0.947465	-0.947465	-0.947465	-0.947465	-0.947465
-0.337527	-0.947465	-0.947465	-0.947465	-0.947465	-0.947465	-0.947465	-0.947465	-0.947465	-0.947465	-0.947465	-0.947465	-0.947465	-0.947465	7.88374	-0.947465	-0.947465	-0.947465	-0.947465	-0.947465	-0.947465	7.88374	-0.947465	-0.947465	-0.947465	-0.947465	-0.947465	-0.947465	-0.947465	-0.947465	-0.947465	-0.947465	7.88374	-0.947465	-0.947465	-0.947465	-0.947465	-0.947465	-0.947465	-0.947465	-0.947465	-0.947465	7.88374	-0.947465	-0.947465	7.88374	-0.947465	-0.947465	-0.947465	-0.947465
-0.337682	-0.947465	-0.947465	-0.947465	-0.947465	7.88374	-0.947465	-0.947465	-0.947465	-0.947465	-0.947465	-0.947465	-0.947465	-0.947465	-0.947465	-0.947465	7.88374	-0.947465	-0.947465	-0.947465	-0.947465	-0.947465	-0.947465	-0.947465	-0.947465	-0.947465	-0.947465	-0.947465	-0.947465	-0.947465	-0.947465	-0.947465	-0.947465	-0.947465	7.88374	-0.947465	-0.947465	-0.947465	-0.947465	-0.947465	-0.947465	-0.947465	-0.947465	-0.947465	-0.947465	-0.947465	-0.947465	-0.947465	-0.947465	-0.947465
-0.337743	-0.240968	-0.240968	-0.240968	-0.240968	-0.240968	-0.240968	-0.240968	-0.240968	-0.240968	-0.240968	-0.240968	-0.240968	-0.240968	-0.240968	-0.240968	-0.240968	-0.240968	-0.240968	-0.240968	-0.240968	-0.240968	-0.240968	-0.240968	-0.240968	-0.240968	-0.240968	-0.240968	-0.240968	-0.240968	-0.240968	-0.240968	-0.240968	-0.240968	-0.240968	-0.240968	-0.240968	-0.240968	-0.240968	-0.240968	-0.240968	-0.240968	-0.240968	8.59024	-0.240968	-0.240968	-0.240968	-0.240968	-0.240968	-0.240968
-0.337753	-0.240968	-0.240968	-0.240968	-0.240968	-0.240968	-0.240968	-0.240968	-0.240968	-0.240968	-0.240968	-0.240968	-0.240968	-0.240968	-0.240968	-0.240968	-0.240968	-0.240968	-0.240968	-0.240968	-0.240968	-0.240968	-0.240968	-0.240968	-0.240968	-0.240968	-0.240968	-0.240968	-0.240968	-0.240968	8.59024	-0.240968	-0.240968	-0.240968	-0.240968	-0.240968	-0.240968	-0.240968	-0.240968	-0.240968	-0.240968	-0.240968	-0.240968	-0.240968	-0.240968	-0.240968	-0.240968	-0.240968	-0.240968	-0.240968
-0.337759	-1.30071	-1.30071	-1.30071	-1.30071	-1.30071	-1.30071	-1.30071	-1.30071	-1.30071	-1.30071	-1.30071	-1.30071	-1.30071	-1.30071	7.53049	-1.30071	-1.30071	-1.30071	-1.30071	7.53049	7.53049	-1.30071	-1.30071	-1.30071	-1.30071	-1.30071	-1.30071	-1.30071	-1.30071	-1.30071	7.53049	-1.30071	-1.30071	-1.30071	-1.30071	-1.30071	-1.30071	-1.30071	-1.30071	-1.30071	-1.30071	-1.30071	-1.30071	-1.30071	-1.30071	-1.30071	-1.30071	-1.30071	-1.30071
-0.337805	-0.594217	-0.594217	-0.594217	-0.594217	-0.594217	-0.594217	-0.594217	-0.594217	-0.594217	-0.594217	-0.594217	-0.594217	-0.594217	-0.594217	-0.594217	-0.594217	-0.594217	-0.594217	-0.594217	-0.594217	-0.594217	-0.594217	8.23699	-0.594217	-0.594217	-0.594217	-0.594217	-0.594217	-0.594217	-0.594217	-0.594217	-0.594217	-0.594217	-0.594217	-0.594217	-0.594217	-0.594217	-0.594217	-0.594217	-0.594217	-0.594217	-0.594217	-0.594217	-0.594217	-0.594217	-0.594217	-0.594217	-0.594217	-0.594217
-0.337936	-1.30071	16.3617	-1.30071	-1.30071	-1.30071	-1.30071	-1.30071	-1.30071	-1.30071	-1.30071	-1.30071	-1.30071	7.53049	-1.30071	-1.30071	-1.30071	-1.30071	-1.30071	-1.30071	-1.30071	-1.30071	-1.30071	7.53049	-1.30071	7.53049	-1.30071	-1.30071	-1.30071	-1.30071	7.53049	-1.30071	-1.30071	-1.30071	-1.30071	-1.30071	-1.30071	-1.30071	-1.30071	-1.30071	-1.30071	-1.30071	-1.30071	-1.30071	-1.30071	-1.30071	-1.30071	-1.30071	-1.30071	-1.30071
-0.338197	-0.594217	-0.594217	-0.594217	-0.594217	-0.594217	-0.594217	-0.594217	-0.594217	-0.594217	-0.594217	-0.594217	-0.594217	-0.594217	-0.594217	8.23699	-0.594217	-0.594217	-0.594217	-0.594217	-0.594217	-0.594217	-0.594217	-0.594217	-0.594217	-0.594217	-0.594217	-0.594217	-0.594217	-0.594217	-0.594217	-0.594217	-0.594217	-0.594217	-0.594217	-0.594217	-0.594217	8.23699	-0.594217	-0.594217	-0.594217	-0.594217	-0.594217	-0.594217	-0.594217	-0.594217	-0.594217	-0.594217	-0.594217	-0.594217
-0.338632	-0.594217	-0.594217	-0.594217	-0.594217	-0.594217	-0.594217	-0.594217	-0.594217	-0.594217	-0.594217	-0.594217	-0.594217	-0.594217	-0.594217	-0.594217	-0.594217	-0.594217	-0.594217	8.23699	-0.594217	-0.594217	-0.594217	-0.594217	-0.594217	-0.594217	-0.594217	-0.594217	-0.594217	-0.594217	-0.594217	-0.594217	-0.594217	-0.594217	-0.594217	-0.594217	-0.594217	-0.594217	-0.594217	-0.594217	-0.594217	-0.594217	8.23699	-0.594217	-0.594217	-0.594217	-0.594217	-0.594217	-0.594217	-0.594217
-0.339273	-0.947465	-0.947465	-0.947465	-0.947465	-0.947465	7.88374	-0.947465	-0.947465	-0.947465	-0.947465	-0.947465	-0.947465	-0.947465	-0.947465	-0.947465	-0.947465	7.88374	-0.947465	-0.947465	-0.947465	-0.947465	-0.947465	-0.947465	-0.947465	-0.947465	-0.947465	-0.947465	-0.947465	-0.947465	-0.947465	-0.947465	-0.947465	-0.947465	-0.947465	-0.947465	-0.947465	-0.947465	-0.947465	-0.947465	-0.947465	-0.947465	-0.947465	-0.947465	-0.947465	-0.947465	-0.947465	-0.947465	7.88374	-0.947465
-0.340101	-0.947465	-0.947465	-0.947465	-0.947465	-0.947465	-0.947465	-0.947465	-0.947465	-0.947465	-0.947465	-0.947465	-0.947465	-0.947465	7.88374	-0.947465	-0.947465	-0.947465	-0.947465	-0.947465	-0.947465	7.88374	-0.947465	-0.947465	-0.947465	-0.947465	-0.947465	-0.947465	-0.947465	-0.947465	-0.947465	7.88374	-0.947465	-0.947465	-0.947465	-0.947465	-0.947465	-0.947465	-0.947465	-0.947465	-0.947465	-0.947465	-0.947465	-0.947465	-0.947465	-0.947465	-0.947465	-0.947465	-0.947465	-0.947465
-0.341088	-1.65396	7.17724	-1.65396	-1.65396	-1.65396	-1.65396	7.17724	7.17724	-1.65396	-1.65396	-1.65396	-1.65396	-1.65396	-1.65396	-1.65396	7.17724	-1.65396	-1.65396	-1.65396	-1.65396	-1.65396	-1.65396	7.17724	-1.65396	-1.65396	-1.65396	-1.65396	-1.65396	-1.65396	-1.65396	-1.65396	-1.65396	-1.65396	-1.65396	-1.65396	-1.65396	-1.65396	-1.65396	-1.65396	-1.65396	-1.65396	-1.65396	-1.65396	-1.65396	-1.65396	-1.65396	7.17724	-1.65396	-1.65396
-0.342206	-0.594217	-0.594217	-0.594217	-0.594217	-0.594217	-0.594217	-0.594217	-0.594217	-0.594217	-0.594217	-0.594217	-0.594217	-0.594217	-0.594217	-0.594217	-0.594217	8.23699	-0.594217	-0.594217	-0.594217	-0.594217	-0.594217	-0.594217	-0.594217	-0.594217	-0.594217	-0.594217	-0.594217	-0.594217	-0.594217	-0.594217	-0.594217	-0.594217	-0.594217	-0.594217	-0.594217	-0.594217	-0.594217	8.23699	-0.594217	-0.594217	-0.594217	8.23699	-0.594217	-0.594217	-0.594217	-0.594217	-0.594217	-0.594217
-0.343426	-1.30071	-1.30071	-1.30071	-1.30071	-1.30071	-1.30071	-1.30071	-1.30071	-1.30071	-1.30071	-1.30071	7.53049	-1.30071	-1.30071	-1.30071	-1.30071	-1.30071	-1.30071	-1.30071	-1.30071	-1.30071	7.53049	-1.30071	-1.30071	-1.30071	-1.30071	-1.30071	-1.30071	7.53049	-1.30071	-1.30071	-1.30071	-1.30071	-1.30071	-1.30071	-1.30071	-1.30071	-1.30071	-1.30071	7.53049	-1.30071	-1.30071	-1.30071	-1.30071	-1.30071	-1.30071	-1.30071	-1.30071	-1.30071
-0.344718	-0.594217	-0.594217	-0.594217	-0.594217	8.23699	-0.594217	-0.594217	-0.594217	-0.594217	-0.594217	-0.594217	-0.594217	-0.594217	-0.594217	-0.594217	-0.594217	-0.594217	-0.594217	-0.594217	-0.594217	-0.594217	-0.594217	-0.594217	-0.594217	-0.594217	-0.594217	-0.594217	-0.594217	-0.594217	-0.594217	-0.594217	-0.594217	-0.594217	-0.594217	-0.594217	-0.594217	-0.594217	-0.594217	-0.594217	-0.594217	-0.594217	-0.594217	-0.594217	-0.594217	-0.594217	-0.594217	-0.594217	-0.594217	-0.594217
-0.346055	-0.947465	-0.947465	-0.947465	7.88374	-0.947465	-0.947465	-0.947465	-0.947465	-0.947465	-0.947465	-0.947465	7.88374	-0.947465	-0.947465	-0.947465	-0.947465	-0.947465	-0.947465	-0.947465	-0.947465	-0.947465	-0.947465	-0.947465	-0.947465	7.88374	-0.947465	-0.947465	-0.947465	-0.947465	-0.947465	-0.947465	-0.947465	-0.947465	-0.947465	-0.947465	-0.947465	-0.947465	-0.947465	-0.947465	-0.947465	-0.947465	-0.947465	-0.947465	-0.947465	-0.947465	-0.947465	-0.947465	-0.947465	-0.947465
-0.347409	-0.947465	-0.947465	-0.947465	-0.947465	-0.947465	-0.947465	7.88374	-0.947465	-0.947465	-0.947465	-0.947465	-0.947465	-0.947465	-0.947465	7.88374	-0.947465	-0.947465	-0.947465	-0.947465	-0.947465	-0.947465	-0.947465	-0.947465	-0.947465	-0.947465	-0.947465	-0.947465	-0.947465	-0.947465	-0.947465	-0.947465	-0.947465	-0.947465	-0.947465	-0.947465	-0.947465	-0.947465	-0.947465	-0.947465	-0.947465	7.88374	-0.947465	-0.947465	-0.947465	-0.947465	-0.947465	-0.947465	-0.947465	-0.947465
-0.348749	6.824	-2.00721	-2.00721	-2.00721	-2.00721	-2.00721	-2.00721	6.824	15.6552	-2.00721	-2.00721	-2.00721	-2.00721	6.824	6.824	-2.00721	-2.00721	-2.00721	-2.00721	-2.00721	-2.00721	-2.00721	-2.00721	-2.00721	-2.00721	-2.00721	-2.00721	-2.00721	-2.00721	-2.00721	-2.00721	-2.00721	-2.00721	-2.00721	-2.00721	-2.00721	-2.00721	-2.00721	-2.00721	-2.00721	-2.00721	-2.00721	-2.00721	-2.00721	-2.00721	-2.00721	-2.00721	-2.00721	-2.00721
-0.350048	-1.30071	-1.30071	-1.30071	-1.30071	-1.30071	-1.30071	-1.30071	-1.30071	-1.30071	-1.30071	-1.30071	-1.30071	-1.30071	-1.30071	-1.30071	-1.30071	-1.30071	-1.30071	-1.30071	-1.30071	-1.30071	-1.30071	-1.30071	7.53049	7.53049	-1.30071	-1.30071	7.53049	-1.30071	-1.30071	-1.30071	-1.30071	-1.30071	-1.30071	-1.30071	-1.30071	-1.30071	-1.30071	-1.30071	-1.30071	-1.30071	-1.30071	-1.30071	-1.30071	-1.30071	-1.30071	-1.30071	-1.30071	-1.30071
-0.351281	-1.30071	-1.30071	-1.30071	-1.30071	-1.30071	-1.30071	-1.30071	-1.30071	-1.30071	-1.30071	-1.30071	-1.30071	-1.30071	-1.30071	-1.30071	-1.30071	-1.30071	-1.30071	-1.30071	-1.30071	-1.30071	-1.30071	-1.30071	7.53049	7.53049	-1.30071	7.53049	-1.30071	-1.30071	-1.30071	-1.30071	-1.30071	7.53049	-1.30071	-1.30071	-1.30071	7.53049	-1.30071	-1.30071	-1.30071	-1.30071	-1.30071	-1.30071	-1.30071	-1.30071	-1.30071	-1.30071	-1.30071	-1.30071
-0.352449	-0.594217	-0.594217	8.23699	-0.594217	-0.594217	-0.594217	-0.594217	-0.594217	-0.594217	-0.594217	-0.594217	-0.594217	-0.594217	-0.594217	-0.594217	8.23699	-0.594217	-0.594217	-0.594217	-0.594217	-0.594217	-0.594217	-0.594217	-0.594217	-0.594217	-0.594217	-0.594217	-0.594217	-0.594217	-0.594217	-0.594217	-0.594217	-0.594217	-0.594217	-0.594217	-0.594217	-0.594217	-0.594217	8.23699	-0.594217	-0.594217	-0.594217	-0.594217	-0.594217	-0.594217	-0.594217	-0.594217	-0.594217	-0.594217
-0.353556	-0.594217	-0.594217	-0.594217	-0.594217	-0.594217	-0.594217	-0.594217	-0.594217	-0.594217	-0.594217	-0.594217	-0.594217	-0.594217	-0.594217	-0.594217	-0.594217	-0.594217	-0.594217	-0.594217	-0.594217	-0.594217	-0.594217	-0.594217	8.23699	-0.594217	-0.594217	-0.594217	-0.594217	-0.594217	-0.594217	8.23699	-0.594217	-0.594217	-0.594217	-0.594217	-0.594217	-0.594217	-0.594217	-0.594217	-0.594217	-0.594217	8.23699	-0.594217	-0.594217	-0.594217	-0.594217	-0.594217	-0.594217	-0.594217
-0.354611	-0.594217	-0.594217	-0.594217	-0.594217	-0.594217	-0.594217	-0.594217	-0.594217	-0.594217	-0.594217	-0.594217	-0.594217	-0.594217	-0.594217	-0.594217	-0.594217	-0.594217	-0.594217	-0.594217	-0.594217	-0.594217	8.23699	-0.594217	-0.594217	-0.594217	-0.594217	-0.594217	-0.594217	-0.594217	-0.594217	-0.594217	-0.594217	-0.594217	-0.594217	-0.594217	-0.594217	-0.594217	-0.594217	-0.594217	8.23699	-0.594217	-0.594217	-0.594217	-0.594217	-0.594217	-0.594217	-0.594217	-0.594217	-0.594217
-0.35562	-0.947465	-0.947465	-0.947465	-0.947465	-0.947465	-0.947465	-0.947465	-0.947465	-0.947465	-0.947465	-0.947465	7.88374	-0.947465	-0.947465	-0.947465	-0.947465	-0.947465	-0.947465	-0.947465	-0.947465	-0.947465	-0.947465	-0.947465	-0.947465	7.88374	-0.947465	-0.947465	-0.947465	-0.947465	-0.947465	7.88374	-0.947465	-0.947465	-0.947465	-0.947465	-0.947465	-0.947465	-0.947465	7.88374	-0.947465	-0.947465	-0.947465	-0.947465	-0.947465	-0.947465	-0.947465	-0.947465	-0.947465	-0.947465
-0.356589	-1.08759	-1.08759	-1.08759	-1.08759	-1.08759	-1.08759	-1.08759	-1.08759	-1.08759	7.29875	-1.08759	-1.08759	-1.08759	-1.08759	-1.08759	-1.08759	-1.08759	-1.08759	-1.08759	7.29875	-1.08759	-1.08759	-1.08759	-1.08759	-1.08759	-1.08759	-1.08759	-1.08759	-1.08759	-1.08759	-1.08759	-1.08759	-1.08759	-1.08759	-1.08759	-1.08759	7.29875	-1.08759	-1.08759	-1.08759	-1.08759	-1.08759	-1.08759	-1.08759	7.29875	-1.08759	-1.08759	15.6851	-1.08759
-0.357526	-1.08759	-1.08759	-1.08759	-1.08759	-1.08759	-1.08759	-1.08759	-1.08759	-1.08759	-1.08759	-1.08759	-1.08759	-1.08759	-1.08759	-1.08759	-1.08759	-1.08759	-1.08759	7.29875	7.29875	-1.08759	-1.08759	-1.08759	-1.08759	-1.08759	-1.08759	-1.08759	-1.08759	-1.08759	-1.08759	-1.08759	-1.08759	-1.08759	-1.08759	-1.08759	-1.08759	-1.08759	-1.08759	-1.08759	-1.08759	-1.08759	-1.08759	-1.08759	-1.08759	-1.08759	7.29875	-1.08759	-1.08759	-1.08759
-0.358437	-1.08759	7.29875	-1.08759	-1.08759	-1.08759	-1.08759	-1.08759	-1.08759	-1.08759	-1.08759	-1.08759	7.29875	-1.08759	-1.08759	-1.08759	-1.08759	-1.08759	-1.08759	-1.08759	-1.08759	7.29875	-1.08759	-1.08759	-1.08759	-1.08759	-1.08759	-1.08759	-1.08759	-1.08759	-1.08759	-1.08759	-1.08759	-1.08759	-1.08759	-1.08759	-1.08759	-1.08759	-1.08759	7.29875	-1.08759	-1.08759	-1.08759	-1.08759	-1.08759	-1.08759	-1.08759	-1.08759	-1.08759	-1.08759
-0.359328	-1.42304	-1.42304	-1.42304	-1.42304	-1.42304	-1.42304	6.96329	-1.42304	-1.42304	-1.42304	-1.42304	-1.42304	-1.42304	-1.42304	-1.42304	-1.42304	-1.42304	-1.42304	6.96329	-1.42304	-1.42304	-1.42304	-1.42304	-1.42304	6.96329	-1.42304	-1.42304	-1.42304	-1.42304	6.96329	-1.42304	-1.42304	-1.42304	6.96329	-1.42304	-1.42304	-1.42304	-1.42304	-1.42304	-1.42304	-1.42304	6.96329	-1.42304	-1.42304	-1.42304	6.96329	6.96329	-1.42304	6.96329
-0.360207	-0.752137	-0.752137	-0.752137	-0.752137	-0.752137	-0.752137	-0.752137	-0.752137	-0.752137	-0.752137	-0.752137	-0.752137	-0.752137	-0.752137	-0.752137	7.6342	-0.752137	-0.752137	-0.752137	-0.752137	-0.752137	-0.752137	-0.752137	-0.752137	-0.752137	-0.752137	-0.752137	-0.752137	-0.752137	-0.752137	-0.752137	-0.752137	7.6342	-0.752137	-0.752137	-0.752137	-0.752137	-0.752137	-0.752137	16.0205	7.6342	-0.752137	7.6342	-0.752137	-0.752137	-0.752137	-0.752137	-0.752137	-0.752137
-0.361078	-1.42304	-1.42304	-1.42304	-1.42304	-1.42304	-1.42304	-1.42304	-1.42304	-1.42304	6.96329	-1.42304	-1.42304	-1.42304	-1.42304	-1.42304	-1.42304	-1.42304	-1.42304	-1.42304	-1.42304	-1.42304	6.96329	-1.42304	6.96329	-1.42304	-1.42304	-1.42304	-1.42304	-1.42304	6.96329	-1.42304	-1.42304	-1.42304	-1.42304	-1.42304	-1.42304	-1.42304	-1.42304	-1.42304	-1.42304	6.96329	-1.42304	-1.42304	-1.42304	-1.42304	-1.42304	-1.42304	-1.42304	-1.42304
-0.361926	-0.416684	7.96965	-0.416684	-0.416684	-0.416684	-0.416684	-0.416684	-0.416684	-0.416684	-0.416684	-0.416684	-0.416684	-0.416684	-0.416684	-0.416684	-0.416684	-0.416684	-0.416684	-0.416684	-0.416684	-0.416684	-0.416684	-0.416684	-0.416684	-0.416684	-0.416684	-0.416684	-0.416684	-0.416684	-0.416684	-0.416684	-0.416684	-0.416684	-0.416684	-0.416684	-0.416684	-0.416684	-0.416684	-0.416684	7.96965	16.356	7.96965	-0.416684	7.96965	-0.416684	-0.416684	-0.416684	-0.416684	7.96965
-0.362729	6.96329	-1.42304	-1.42304	-1.42304	-1.42304	-1.42304	-1.42304	-1.42304	-1.42304	-1.42304	6.96329	-1.42304	6.96329	-1.42304	-1.42304	-1.42304	-1.42304	-1.42304	-1.42304	-1.42304	-1.42304	-1.42304	6.96329	-1.42304	-1.42304	-1.42304	-1.42304	-1.42304	-1.42304	-1.42304	-1.42304	-1.42304	6.96329	-1.42304	-1.42304	-1.42304	-1.42304	-1.42304	-1.42304	-1.42304	-1.42304	-1.42304	-1.42304	-1.42304	-1.42304	-1.42304	-1.42304	6.96329	15.3496
-0.363463	-1.42304	-1.42304	-1.42304	-1.42304	-1.42304	-1.42304	-1.42304	-1.42304	6.96329	-1.42304	6.96329	-1.42304	-1.42304	-1.42304	-1.42304	-1.42304	-1.42304	-1.42304	-1.42304	-1.42304	-1.42304	-1.42304	-1.42304	-1.42304	-1.42304	-1.42304	6.96329	-1.42304	-1.42304	-1.42304	-1.42304	-1.42304	-1.42304	-1.42304	-1.42304	6.96329	-1.42304	-1.42304	-1.42304	-1.42304	-1.42304	-1.42304	-1.42304	-1.42304	-1.42304	15.3496	-1.42304	-1.42304	6.96329
-0.364104	-1.08759	-1.08759	-1.08759	-1.08759	-1.08759	-1.08759	7.29875	-1.08759	-1.08759	-1.08759	-1.08759	-1.08759	-1.08759	-1.08759	-1.08759	-1.08759	-1.08759	7.29875	-1.08759	-1.08759	-1.08759	-1.08759	-1.08759	-1.08759	-1.08759	-1.08759	-1.08759	-1.08759	-1.08759	-1.08759	-1.08759	-1.08759	-1.08759	-1.08759	-1.08759	-1.08759	-1.08759	-1.08759	-1.08759	-1.08759	-1.08759	7.29875	-1.08759	-1.08759	-1.08759	-1.08759	-1.08759	-1.08759	7.29875
-0.364629	-0.752137	-0.752137	-0.752137	-0.752137	-0.752137	-0.752137	7.6342	-0.752137	-0.752137	-0.752137	-0.752137	-0.752137	-0.752137	-0.752137	-0.752137	-0.752137	-0.752137	-0.752137	-0.752137	-0.752137	-0.752137	-0.752137	-0.752137	-0.752137	-0.752137	-0.752137	-0.752137	-0.752137	-0.752137	-0.752137	-0.752137	-0.752137	-0.752137	-0.752137	-0.752137	-0.752137	-0.752137	-0.752137	-0.752137	-0.752137	-0.752137	-0.752137	-0.752137	-0.752137	-0.752137	-0.752137	-0.752137	-0.752137	-0.752137
-0.365016	-0.752137	-0.752137	-0.752137	-0.752137	-0.752137	-0.752137	-0.752137	-0.752137	-0.752137	-0.752137	-0.752137	-0.752137	-0.752137	-0.752137	-0.752137	-0.752137	-0.752137	-0.752137	-0.752137	-0.752137	-0.752137	-0.752137	-0.752137	-0.752137	-0.752137	7.6342	-0.752137	-0.752137	-0.752137	-0.752137	-0.752137	-0.752137	-0.752137	-0.752137	-0.752137	-0.752137	-0.752137	-0.752137	-0.752137	-0.752137	7.6342	-0.752137	-0.752137	-0.752137	-0.752137	-0.752137	-0.752137	7.6342	-0.752137
-0.365241	-1.08759	-1.08759	-1.08759	-1.08759	-1.08759	-1.08759	-1.08759	-1.08759	7.29875	-1.08759	-1.08759	-1.08759	-1.08759	-1.08759	-1.08759	-1.08759	-1.08759	-1.08759	-1.08759	-1.08759	7.29875	-1.08759	-1.08759	-1.08759	-1.08759	-1.08759	-1.08759	-1.08759	-1.08759	-1.08759	-1.08759	-1.08759	-1.08759	-1.08759	-1.08759	-1.08759	-1.08759	-1.08759	-1.08759	-1.08759	-1.08759	7.29875	-1.08759	7.29875	7.29875	-1.08759	-1.08759	-1.08759	7.29875
-0.36528	-1.08759	-1.08759	7.29875	-1.08759	-1.08759	-1.08759	-1.08759	-1.08759	-1.08759	-1.08759	-1.08759	-1.08759	-1.08759	-1.08759	-1.08759	-1.08759	-1.08759	-1.08759	-1.08759	7.29875	-1.08759	-1.08759	-1.08759	-1.08759	-1.08759	-1.08759	-1.08759	7.29875	-1.08759	-1.08759	-1.08759	-1.08759	-1.08759	-1.08759	-1.08759	-1.08759	-1.08759	-1.08759	-1.08759	-1.08759	-1.08759	-1.08759	7.29875	-1.08759	-1.08759	-1.08759	-1.08759	-1.08759	7.29875
-0.36511	-1.42304	-1.42304	-1.42304	-1.42304	-1.42304	-1.42304	-1.42304	-1.42304	-1.42304	-1.42304	-1.42304	6.96329	-1.42304	-1.42304	-1.42304	-1.42304	-1.42304	-1.42304	-1.42304	-1.42304	-1.42304	-1.42304	-1.42304	6.96329	-1.42304	6.96329	-1.42304	-1.42304	-1.42304	-1.42304	-1.42304	6.96329	-1.42304	-1.42304	6.96329	-1.42304	-1.42304	-1.42304	-1.42304	-1.42304	-1.42304	-1.42304	-1.42304	-1.42304	6.96329	-1.42304	-1.42304	-1.42304	-1.42304
-0.364711	-1.7585	-1.7585	-1.7585	-1.7585	-1.7585	-1.7585	-1.7585	6.62784	-1.7585	6.62784	-1.7585	-1.7585	-1.7585	-1.7585	6.62784	-1.7585	-1.7585	-1.7585	-1.7585	-1.7585	-1.7585	-1.7585	-1.7585	-1.7585	-1.7585	-1.7585	-1.7585	-1.7585	6.62784	-1.7585	-1.7585	-1.7585	-1.7585	-1.7585	-1.7585	-1.7585	-1.7585	-1.7585	-1.7585	6.62784	-1.7585	-1.7585	-1.7585	-1.7585	-1.7585	6.62784	6.62784	6.62784	-1.7585
-0.364092	-0.752137	-0.752137	-0.752137	-0.752137	-0.752137	-0.752137	-0.752137	7.6342	-0.752137	-0.752137	-0.752137	-0.752137	-0.752137	-0.752137	-0.752137	-0.752137	-0.752137	-0.752137	-0.752137	-0.752137	-0.752137	-0.752137	-0.752137	-0.752137	-0.752137	-0.752137	-0.752137	-0.752137	-0.752137	-0.752137	-0.752137	-0.752137	-0.752137	-0.752137	-0.752137	16.0205	7.6342	-0.752137	-0.752137	-0.752137	-0.752137	-0.752137	-0.752137	-0.752137	-0.752137	-0.752137	7.6342	-0.752137	-0.752137
-0.363284	-0.416684	-0.416684	7.96965	-0.416684	-0.416684	-0.416684	-0.416684	-0.416684	-0.416684	-0.416684	-0.416684	-0.416684	-0.416684	-0.416684	-0.416684	-0.416684	-0.416684	-0.416684	-0.416684	-0.416684	-0.416684	-0.416684	-0.416684	-0.416684	-0.416684	-0.416684	-0.416684	-0.416684	-0.416684	-0.416684	-0.416684	-0.416684	-0.416684	-0.416684	-0.416684	-0.416684	-0.416684	-0.416684	-0.416684	-0.416684	-0.416684	-0.416684	-0.416684	-0.416684	-0.416684	-0.416684	-0.416684	-0.416684	-0.416684
-0.362317	-1.08759	-1.08759	-1.08759	-1.08759	-1.08759	-1.08759	-1.08759	-1.08759	7.29875	-1.08759	7.29875	-1.08759	-1.08759	-1.08759	-1.08759	-1.08759	-1.08759	-1.08759	-1.08759	-1.08759	-1.08759	-1.08759	-1.08759	-1.08759	-1.08759	-1.08759	-1.08759	-1.08759	-1.08759	-1.08759	-1.08759	-1.08759	-1.08759	-1.08759	-1.08759	-1.08759	-1.08759	-1.08759	-1.08759	-1.08759	-1.08759	-1.08759	-1.08759	-1.08759	-1.08759	7.29875	7.29875	-1.08759	-1.08759
-0.361222	6.96329	-1.42304	-1.42304	-1.42304	-1.42304	-1.42304	-1.42304	-1.42304	-1.42304	-1.42304	-1.42304	-1.42304	-1.42304	-1.42304	-1.42304	-1.42304	-1.42304	-1.42304	6.96329	-1.42304	6.96329	-1.42304	-1.42304	-1.42304	-1.42304	-1.42304	6.96329	-1.42304	-1.42304	-1.42304	-1.42304	-1.42304	6.96329	-1.42304	-1.42304	-1.42304	-1.42304	-1.42304	-1.42304	-1.42304	-1.42304	-1.42304	-1.42304	-1.42304	-1.42304	-1.42304	-1.42304	-1.42304	-1.42304
-0.36003	-2.4294	-2.4294	-2.4294	-2.4294	-2.4294	-2.4294	-2.4294	-2.4294	5.95693	-2.4294	-2.4294	-2.4294	-2.4294	-2.4294	-2.4294	-2.4294	-2.4294	-2.4294	14.3433	-2.4294	5.95693	-2.4294	-2.4294	-2.4294	-2.4294	-2.4294	5.95693	-2.4294	5.95693	-2.4294	-2.4294	-2.4294	-2.4294	-2.4294	-2.4294	5.95693	-2.4294	-2.4294	-2.4294	-2.4294	-2.4294	-2.4294	-2.4294	-2.4294	5.95693	-2.4294	-2.4294	-2.4294	5.95693
-0.358772	-0.752137	16.0205	-0.752137	7.6342	-0.752137	-0.752137	-0.752137	-0.752137	-0.752137	-0.752137	-0.752137	7.6342	-0.752137	-0.752137	-0.752137	-0.752137	-0.752137	-0.752137	-0.752137	-0.752137	-0.752137	-0.752137	-0.752137	-0.752137	-0.752137	-0.752137	-0.752137	-0.752137	-0.752137	-0.752137	-0.752137	-0.752137	-0.752137	-0.752137	-0.752137	-0.752137	-0.752137	-0.752137	-0.752137	7.6342	-0.752137	-0.752137	7.6342	-0.752137	-0.752137	-0.752137	-0.752137	-0.752137	-0.752137
-0.357477	6.96329	-1.42304	6.96329	-1.42304	-1.42304	-1.42304	-1.42304	-1.42304	-1.42304	-1.42304	-1.42304	-1.42304	6.96329	-1.42304	6.96329	6.96329	-1.42304	-1.42304	-1.42304	-1.42304	-1.42304	-1.42304	-1.42304	-1.42304	-1.42304	-1.42304	-1.42304	-1.42304	-1.42304	-1.42304	-1.42304	6.96329	-1.42304	-1.42304	-1.42304	-1.42304	-1.42304	-1.42304	-1.42304	-1.42304	-1.42304	-1.42304	6.96329	6.96329	-1.42304	-1.42304	-1.42304	6.96329	6.96329
-0.356178	-2.09395	-2.09395	-2.09395	-2.09395	-2.09395	-2.09395	-2.09395	6.29239	-2.09395	-2.09395	-2.09395	-2.09395	-2.09395	-2.09395	-2.09395	-2.09395	6.29239	-2.09395	-2.09395	6.29239	6.29239	-2.09395	-2.09395	-2.09395	6.29239	-2.09395	-2.09395	-2.09395	-2.09395	-2.09395	-2.09395	6.29239	-2.09395	-2.09395	-2.09395	-2.09395	-2.09395	-2.09395	6.29239	14.6787	-2.09395	-2.09395	-2.09395	-2.09395	-2.09395	6.29239	-2.09395	-2.09395	-2.09395
-0.354904	-0.73695	-0.73695	-0.73695	-0.73695	-0.73695	-0.73695	-0.73695	-0.73695	-0.73695	-0.73695	-0.73695	-0.73695	-0.73695	-0.73695	-0.73695	-0.73695	-0.73695	-0.73695	-0.73695	-0.73695	-0.73695	9.29002	-0.73695	-0.73695	-0.73695	-0.73695	-0.73695	-0.73695	-0.73695	-0.73695	-0.73695	-0.73695	-0.73695	-0.73695	-0.73695	-0.73695	-0.73695	-0.73695	-0.73695	-0.73695	-0.73695	-0.73695	-0.73695	-0.73695	-0.73695	-0.73695	-0.73695	-0.73695	-0.73695
-0.353686	-0.335871	-0.335871	-0.335871	-0.335871	-0.335871	-0.335871	-0.335871	-0.335871	-0.335871	-0.335871	-0.335871	-0.335871	-0.335871	-0.335871	-0.335871	-0.335871	-0.335871	-0.335871	-0.335871	-0.335871	-0.335871	-0.335871	-0.335871	-0.335871	-0.335871	-0.335871	-0.335871	-0.335871	-0.335871	-0.335871	-0.335871	-0.335871	-0.335871	-0.335871	-0.335871	-0.335871	-0.335871	-0.335871	-0.335871	-0.335871	-0.335871	-0.335871	-0.335871	-0.335871	-0.335871	-0.335871	-0.335871	-0.335871	-0.335871
-0.352537	-1.13803	-1.13803	-1.13803	-1.13803	-1.13803	-1.13803	-1.13803	-1.13803	8.88894	-1.13803	-1.13803	-1.13803	-1.13803	-1.13803	-1.13803	8.88894	-1.13803	-1.13803	-1.13803	-1.13803	-1.13803	-1.13803	-1.13803	-1.13803	-1.13803	-1.13803	-1.13803	-1.13803	-1.13803	-1.13803	-1.13803	-1.13803	-1.13803	-1.13803	-1.13803	-1.13803	-1.13803	-1.13803	-1.13803	-1.13803	-1.13803	-1.13803	-1.13803	-1.13803	-1.13803	-1.13803	-1.13803	-1.13803	-1.13803
-0.351454	-1.53911	-1.53911	8.48786	-1.53911	-1.53911	8.48786	8.48786	-1.53911	8.48786	-1.53911	-1.53911	-1.53911	-1.53911	-1.53911	-1.53911	-1.53911	-1.53911	-1.53911	-1.53911	-1.53911	-1.53911	-1.53911	-1.53911	-1.53911	-1.53911	-1.53911	-1.53911	-1.53911	-1.53911	-1.53911	-1.53911	-1.53911	-1.53911	-1.53911	8.48786	-1.53911	-1.53911	-1.53911	-1.53911	-1.53911	-1.53911	-1.53911	-1.53911	-1.53911	-1.53911	-1.53911	-1.53911	-1.53911	-1.53911
-0.350435	-0.73695	-0.73695	-0.73695	-0.73695	-0.73695	-0.73695	-0.73695	-0.73695	-0.73695	-0.73695	-0.73695	-0.73695	-0.73695	-0.73695	-0.73695	-0.73695	-0.73695	-0.73695	-0.73695	-0.73695	-0.73695	-0.73695	-0.73695	-0.73695	-0.73695	9.29002	-0.73695	-0.73695	-0.73695	-0.73695	-0.73695	-0.73695	-0.73695	-0.73695	-0.73695	-0.73695	-0.73695	-0.73695	-0.73695	-0.73695	-0.73695	-0.73695	-0.73695	-0.73695	-0.73695	-0.73695	-0.73695	-0.73695	-0.73695
-0.349477	-1.13803	-1.13803	-1.13803	-1.13803	-1.13803	-1.13803	8.88894	-1.13803	-1.13803	-1.13803	-1.13803	-1.13803	-1.13803	-1.13803	-1.13803	-1.13803	-1.13803	-1.13803	8.88894	-1.13803	-1.13803	-1.13803	-1.13803	-1.13803	-1.13803	-1.13803	-1.13803	-1.13803	-1.13803	-1.13803	-1.13803	-1.13803	-1.13803	-1.13803	-1.13803	-1.13803	-1.13803	-1.13803	-1.13803	-1.13803	-1.13803	-1.13803	-1.13803	-1.13803	-1.13803	-1.13803	-1.13803	-1.13803	-1.13803
-0.348576	-0.335871	9.6911	-0.335871	-0.335871	-0.335871	-0.335871	-0.335871	-0.335871	-0.335871	-0.335871	-0.335871	-0.335871	-0.335871	-0.335871	-0.335871	-0.335871	-0.335871	-0.335871	-0.335871	-0.335871	-0.335871	-0.335871	-0.335871	-0.335871	-0.335871	-0.335871	-0.335871	-0.335871	-0.335871	-0.335871	-0.335871	-0.335871	-0.335871	-0.335871	-0.335871	-0.335871	-0.335871	-0.335871	-0.335871	-0.335871	-0.335871	-0.335871	-0.335871	-0.335871	-0.335871	-0.335871	-0.335871	-0.335871	-0.335871
-0.34773	-1.94019	-1.94019	-1.94019	-1.94019	-1.94019	-1.94019	-1.94019	-1.94019	-1.94019	-1.94019	-1.94019	-1.94019	-1.94019	-1.94019	8.08678	-1.94019	-1.94019	8.08678	-1.94019	-1.94019	-1.94019	-1.94019	-1.94019	8.08678	8.08678	-1.94019	-1.94019	-1.94019	-1.94019	-1.94019	-1.94019	-1.94019	-1.94019	-1.94019	-1.94019	-1.94019	-1.94019	-1.94019	8.08678	-1.94019	-1.94019	-1.94019	-1.94019	-1.94019	-1.94019	-1.94019	-1.94019	-1.94019	-1.94019
-0.346937	-0.335871	-0.335871	-0.335871	-0.335871	-0.335871	-0.335871	-0.335871	-0.335871	-0.335871	-0.335871	-0.335871	-0.335871	-0.335871	-0.335871	-0.335871	-0.335871	-0.335871	-0.335871	-0.335871	-0.335871	-0.335871	-0.335871	-0.335871	-0.335871	-0.335871	-0.335871	-0.335871	-0.335871	-0.335871	-0.335871	-0.335871	9.6911	-0.335871	-0.335871	-0.335871	-0.335871	-0.335871	-0.335871	-0.335871	-0.335871	-0.335871	-0.335871	-0.335871	-0.335871	-0.335871	-0.335871	-0.335871	-0.335871	-0.335871
-0.346192	-0.335871	-0.335871	-0.335871	-0.335871	-0.335871	-0.335871	-0.335871	-0.335871	-0.335871	-0.335871	-0.335871	-0.335871	-0.335871	-0.335871	-0.335871	-0.335871	-0.335871	-0.335871	-0.335871	-0.335871	-0.335871	-0.335871	-0.335871	-0.335871	-0.335871	-0.335871	-0.335871	-0.335871	-0.335871	-0.335871	-0.335871	-0.335871	-0.335871	-0.335871	-0.335871	-0.335871	-0.335871	-0.335871	-0.335871	-0.335871	-0.335871	-0.335871	-0.335871	-0.335871	-0.335871	-0.335871	-0.335871	-0.335871	-0.335871
-0.345493	-0.73695	-0.73695	-0.73695	-0.73695	-0.73695	-0.73695	-0.73695	-0.73695	-0.73695	-0.73695	-0.73695	-0.73695	-0.73695	-0.73695	-0.73695	-0.73695	-0.73695	-0.73695	-0.73695	-0.73695	-0.73695	-0.73695	-0.73695	-0.73695	-0.73695	-0.73695	-0.73695	9.29002	-0.73695	-0.73695	-0.73695	-0.73695	-0.73695	-0.73695	-0.73695	-0.73695	-0.73695	-0.73695	-0.73695	-0.73695	-0.73695	-0.73695	-0.73695	-0.73695	-0.73695	-0.73695	-0.73695	-0.73695	-0.73695
-0.344837	-0.335871	-0.335871	-0.335871	-0.335871	-0.335871	-0.335871	-0.335871	-0.335871	-0.335871	-0.335871	-0.335871	-0.335871	-0.335871	-0.335871	-0.335871	-0.335871	-0.335871	-0.335871	-0.335871	-0.335871	-0.335871	-0.335871	-0.335871	-0.335871	-0.335871	-0.335871	-0.335871	-0.335871	-0.335871	-0.335871	-0.335871	-0.335871	-0.335871	-0.335871	-0.335871	-0.335871	-0.335871	-0.335871	-0.335871	9.6911	-0.335871	-0.335871	-0.335871	-0.335871	-0.335871	-0.335871	-0.335871	-0.335871	-0.335871
-0.344226	-1.53911	-1.53911	-1.53911	-1.53911	-1.53911	-1.53911	8.48786	-1.53911	-1.53911	-1.53911	-1.53911	-1.53911	-1.53911	-1.53911	-1.53911	-1.53911	-1.53911	8.48786	8.48786	-1.53911	-1.53911	-1.53911	-1.53911	-1.53911	-1.53911	-1.53911	-1.53911	-1.53911	-1.53911	-1.53911	-1.53911	-1.53911	-1.53911	-1.53911	-1.53911	-1.53911	-1.53911	-1.53911	-1.53911	-1.53911	-1.53911	-1.53911	-1.53911	-1.53911	-1.53911	-1.53911	-1.53911	-1.53911	-1.53911
-0.343665	-0.335871	-0.335871	-0.335871	-0.335871	-0.335871	-0.335871	-0.335871	-0.335871	-0.335871	-0.335871	-0.335871	-0.335871	-0.335871	-0.335871	-0.335871	-0.335871	-0.335871	-0.335871	-0.335871	-0.335871	-0.335871	-0.335871	-0.335871	-0.335871	-0.335871	-0.335871	-0.335871	-0.335871	-0.335871	-0.335871	-0.335871	-0.335871	-0.335871	-0.335871	-0.335871	-0.335871	-0.335871	-0.335871	-0.335871	-0.335871	-0.335871	-0.335871	-0.335871	-0.335871	-0.335871	-0.335871	-0.335871	-0.335871	-0.335871
-0.343161	-0.73695	-0.73695	-0.73695	-0.73695	-0.73695	-0.73695	-0.73695	-0.73695	-0.73695	-0.73695	-0.73695	-0.73695	-0.73695	-0.73695	-0.73695	9.29002	-0.73695	-0.73695	-0.73695	-0.73695	-0.73695	-0.73695	-0.73695	-0.73695	-0.73695	-0.73695	-0.73695	-0.73695	-0.73695	-0.73695	-0.73695	-0.73695	-0.73695	-0.73695	-0.73695	-0.73695	-0.73695	-0.73695	-0.73695	-0.73695	-0.73695	-0.73695	-0.73695	-0.73695	-0.73695	-0.73695	-0.73695	-0.73695	-0.73695
-0.342721	-0.73695	-0.73695	-0.73695	-0.73695	-0.73695	-0.73695	-0.73695	-0.73695	9.29002	-0.73695	-0.73695	-0.73695	-0.73695	-0.73695	-0.73695	-0.73695	-0.73695	-0.73695	-0.73695	-0.73695	-0.73695	-0.73695	-0.73695	-0.73695	-0.73695	-0.73695	-0.73695	-0.73695	-0.73695	-0.73695	-0.73695	-0.73695	-0.73695	-0.73695	-0.73695	-0.73695	-0.73695	-0.73695	-0.73695	-0.73695	-0.73695	-0.73695	-0.73695	-0.73695	-0.73695	-0.73695	-0.73695	-0.73695	-0.73695
-0.342352	-0.335871	-0.335871	-0.335871	-0.335871	-0.335871	-0.335871	-0.335871	-0.335871	-0.335871	-0.335871	-0.335871	-0.335871	-0.335871	-0.335871	-0.335871	-0.335871	-0.335871	-0.335871	-0.335871	-0.335871	-0.335871	-0.335871	-0.335871	-0.335871	-0.335871	-0.335871	-0.335871	-0.335871	-0.335871	-0.335871	-0.335871	-0.335871	-0.335871	9.6911	-0.335871	9.6911	-0.335871	-0.335871	-0.335871	-0.335871	-0.335871	-0.335871	-0.335871	-0.335871	-0.335871	-0.335871	-0.335871	-0.335871	-0.335871
-0.342059	-0.335871	-0.335871	9.6911	-0.335871	-0.335871	-0.335871	-0.335871	-0.335871	-0.335871	-0.335871	-0.335871	-0.335871	-0.335871	-0.335871	-0.335871	-0.335871	-0.335871	-0.335871	-0.335871	-0.335871	-0.335871	-0.335871	-0.335871	-0.335871	-0.335871	-0.335871	-0.335871	-0.335871	-0.335871	-0.335871	-0.335871	-0.335871	-0.335871	-0.335871	-0.335871	-0.335871	-0.335871	-0.335871	-0.335871	-0.335871	-0.335871	-0.335871	-0.335871	-0.335871	-0.335871	-0.335871	-0.335871	-0.335871	-0.335871
-0.341849	-0.73695	-0.73695	-0.73695	-0.73695	-0.73695	-0.73695	-0.73695	-0.73695	-0.73695	9.29002	-0.73695	-0.73695	-0.73695	-0.73695	-0.73695	-0.73695	-0.73695	-0.73695	-0.73695	-0.73695	-0.73695	-0.73695	-0.73695	-0.73695	-0.73695	-0.73695	-0.73695	-0.73695	-0.73695	-0.73695	-0.73695	-0.73695	-0.73695	-0.73695	-0.73695	-0.73695	-0.73695	-0.73695	-0.73695	-0.73695	-0.73695	-0.73695	-0.73695	-0.73695	-0.73695	-0.73695	-0.73695	-0.73695	-0.73695
-0.34173	-0.73695	-0.73695	-0.73695	-0.73695	-0.73695	-0.73695	-0.73695	-0.73695	-0.73695	-0.73695	-0.73695	-0.73695	-0.73695	-0.73695	-0.73695	-0.73695	-0.73695	-0.73695	-0.73695	-0.73695	-0.73695	-0.73695	-0.73695	-0.73695	-0.73695	9.29002	-0.73695	-0.73695	-0.73695	-0.73695	-0.73695	-0.73695	-0.73695	-0.73695	-0.73695	-0.73695	-0.73695	-0.73695	-0.73695	-0.73695	-0.73695	-0.73695	-0.73695	-0.73695	-0.73695	-0.73695	-0.73695	-0.73695	-0.73695
-0.341708	9.6911	-0.335871	-0.335871	-0.335871	-0.335871	-0.335871	-0.335871	-0.335871	-0.335871	-0.335871	-0.335871	-0.335871	-0.335871	-0.335871	-0.335871	-0.335871	-0.335871	-0.335871	-0.335871	-0.335871	-0.335871	-0.335871	-0.335871	-0.335871	-0.335871	-0.335871	-0.335871	-0.335871	-0.335871	-0.335871	-0.335871	-0.335871	-0.335871	-0.335871	-0.335871	-0.335871	-0.335871	-0.335871	-0.335871	-0.335871	-0.335871	-0.335871	-0.335871	-0.335871	-0.335871	-0.335871	-0.335871	-0.335871	-0.335871
-0.341788	-0.335871	-0.335871	-0.335871	-0.335871	-0.335871	-0.335871	-0.335871	-0.335871	-0.335871	-0.335871	-0.335871	-0.335871	-0.335871	-0.335871	-0.335871	-0.335871	-0.335871	-0.335871	-0.335871	-0.335871	-0.335871	-0.335871	-0.335871	-0.335871	-0.335871	-0.335871	-0.335871	-0.335871	-0.335871	-0.335871	-0.335871	-0.335871	-0.335871	-0.335871	-0.335871	-0.335871	-0.335871	-0.335871	-0.335871	-0.335871	-0.335871	-0.335871	-0.335871	-0.335871	-0.335871	-0.335871	-0.335871	-0.335871	-0.335871
-0.341946	-0.335871	-0.335871	-0.335871	-0.335871	-0.335871	-0.335871	-0.335871	-0.335871	-0.335871	-0.335871	-0.335871	-0.335871	-0.335871	-0.335871	-0.335871	-0.335871	-0.335871	-0.335871	-0.335871	-0.335871	-0.335871	-0.335871	-0.335871	-0.335871	-0.335871	-0.335871	-0.335871	-0.335871	-0.335871	-0.335871	-0.335871	-0.335871	-0.335871	-0.335871	-0.335871	-0.335871	-0.335871	-0.335871	-0.335871	-0.335871	-0.335871	-0.335871	-0.335871	-0.335871	-0.335871	-0.335871	-0.335871	-0.335871	-0.335871
-0.342097	-0.73695	-0.73695	-0.73695	-0.73695	-0.73695	-0.73695	-0.73695	-0.73695	-0.73695	-0.73695	9.29002	-0.73695	-0.73695	-0.73695	-0.73695	-0.73695	-0.73695	-0.73695	-0.73695	-0.73695	-0.73695	-0.73695	-0.73695	-0.73695	-0.73695	-0.73695	-0.73695	-0.73695	-0.73695	-0.73695	9.29002	-0.73695	9.29002	-0.73695	-0.73695	-0.73695	-0.73695	-0.73695	9.29002	9.29002	-0.73695	-0.73695	-0.73695	-0.73695	-0.73695	-0.73695	-0.73695	-0.73695	-0.73695
-0.342148	-1.30071	-1.30071	-1.30071	-1.30071	-1.30071	-1.30071	-1.30071	-1.30071	7.53049	-1.30071	-1.30071	-1.30071	-1.30071	-1.30071	-1.30071	-1.30071	-1.30071	-1.30071	7.53049	-1.30071	-1.30071	7.53049	-1.30071	-1.30071	-1.30071	-1.30071	-1.30071	-1.30071	-1.30071	-1.30071	-1.30071	-1.30071	-1.30071	-1.30071	-1.30071	-1.30071	7.53049	-1.30071	-1.30071	-1.30071	-1.30071	-1.30071	-1.30071	7.53049	-1.30071	-1.30071	-1.30071	-1.30071	-1.30071
-0.342009	8.59024	-0.240968	8.59024	-0.240968	-0.240968	-0.240968	-0.240968	-0.240968	-0.240968	-0.240968	-0.240968	-0.240968	-0.240968	-0.240968	-0.240968	-0.240968	-0.240968	-0.240968	-0.240968	-0.240968	-0.240968	-0.240968	-0.240968	-0.240968	-0.240968	-0.240968	-0.240968	-0.240968	-0.240968	-0.240968	-0.240968	-0.240968	-0.240968	-0.240968	-0.240968	-0.240968	-0.240968	-0.240968	-0.240968	-0.240968	-0.240968	-0.240968	-0.240968	-0.240968	-0.240968	-0.240968	-0.240968	-0.240968	8.59024
-0.341587	-0.594217	-0.594217	-0.594217	-0.594217	-0.594217	-0.594217	-0.594217	-0.594217	-0.594217	-0.594217	-0.594217	-0.594217	-0.594217	-0.594217	-0.594217	-0.594217	-0.594217	-0.594217	-0.594217	-0.594217	-0.594217	-0.594217	-0.594217	-0.594217	-0.594217	8.23699	-0.594217	-0.594217	-0.594217	-0.594217	-0.594217	-0.594217	-0.594217	-0.594217	-0.594217	-0.594217	-0.594217	8.23699	-0.594217	-0.594217	-0.594217	-0.594217	-0.594217	-0.594217	-0.594217	-0.594217	-0.594217	-0.594217	-0.594217
-0.340791	-0.947465	-0.947465	7.88374	-0.947465	-0.947465	7.88374	-0.947465	-0.947465	-0.947465	-0.947465	-0.947465	7.88374	-0.947465	-0.947465	-0.947465	-0.947465	-0.947465	-0.947465	-0.947465	-0.947465	-0.947465	-0.947465	-0.947465	-0.947465	-0.947465	-0.947465	-0.947465	-0.947465	-0.947465	-0.947465	-0.947465	-0.947465	7.88374	-0.947465	-0.947465	-0.947465	-0.947465	-0.947465	-0.947465	-0.947465	-0.947465	-0.947465	7.88374	-0.947465	-0.947465	-0.947465	-0.947465	-0.947465	-0.947465
-0.339528	-0.594217	-0.594217	-0.594217	-0.594217	-0.594217	-0.594217	-0.594217	-0.594217	-0.594217	-0.594217	-0.594217	-0.594217	-0.594217	-0.594217	-0.594217	-0.594217	-0.594217	-0.594217	-0.594217	-0.594217	-0.594217	-0.594217	-0.594217	-0.594217	-0.594217	-0.594217	-0.594217	8.23699	-0.594217	-0.594217	-0.594217	-0.594217	-0.594217	-0.594217	-0.594217	-0.594217	-0.594217	-0.594217	-0.594217	8.23699	-0.594217	-0.594217	-0.594217	-0.594217	-0.594217	-0.594217	-0.594217	-0.594217	-0.594217
-0.337709	-0.594217	-0.594217	-0.594217	-0.594217	-0.594217	-0.594217	-0.594217	-0.594217	-0.594217	-0.594217	-0.594217	-0.594217	-0.594217	-0.594217	-0.594217	-0.594217	-0.594217	-0.594217	-0.594217	-0.594217	8.23699	-0.594217	-0.594217	-0.594217	-0.594217	-0.594217	-0.594217	-0.594217	-0.594217	-0.594217	-0.594217	-0.594217	-0.594217	-0.594217	-0.594217	-0.594217	-0.594217	-0.594217	-0.594217	8.23699	-0.594217	-0.594217	-0.594217	-0.594217	-0.594217	8.23699	-0.594217	-0.594217	-0.594217
-0.33524	8.59024	-0.240968	-0.240968	-0.240968	-0.240968	-0.240968	-0.240968	-0.240968	-0.240968	-0.240968	-0.240968	-0.240968	-0.240968	-0.240968	-0.240968	-0.240968	-0.240968	-0.240968	-0.240968	-0.240968	-0.240968	-0.240968	-0.240968	-0.240968	-0.240968	-0.240968	-0.240968	-0.240968	-0.240968	-0.240968	-0.240968	-0.240968	-0.240968	-0.240968	-0.240968	-0.240968	-0.240968	8.59024	-0.240968	-0.240968	-0.240968	-0.240968	-0.240968	-0.240968	-0.240968	-0.240968	-0.240968	-0.240968	-0.240968
-0.33203	-1.30071	-1.30071	-1.30071	-1.30071	7.53049	-1.30071	-1.30071	-1.30071	-1.30071	-1.30071	7.53049	-1.30071	-1.30071	-1.30071	-1.30071	-1.30071	-1.30071	-1.30071	-1.30071	-1.30071	-1.30071	-1.30071	7.53049	-1.30071	-1.30071	-1.30071	-1.30071	-1.30071	-1.30071	7.53049	-1.30071	-1.30071	-1.30071	7.53049	-1.30071	-1.30071	-1.30071	-1.30071	-1.30071	-1.30071	-1.30071	-1.30071	7.53049	-1.30071	-1.30071	-1.30071	-1.30071	-1.30071	-1.30071
-0.328034	-0.594217	-0.594217	-0.594217	8.23699	-0.594217	-0.594217	-0.594217	-0.594217	-0.594217	8.23699	-0.594217	-0.594217	-0.594217	-0.594217	-0.594217	-0.594217	-0.594217	-0.594217	-0.594217	-0.594217	-0.594217	-0.594217	-0.594217	-0.594217	-0.594217	-0.594217	-0.594217	-0.594217	-0.594217	-0.594217	-0.594217	8.23699	-0.594217	-0.594217	8.23699	8.23699	8.23699	-0.594217	-0.594217	-0.594217	-0.594217	-0.594217	-0.594217	-0.594217	-0.594217	-0.594217	-0.594217	-0.594217	-0.594217
-0.323337	-1.65396	-1.65396	-1.65396	-1.65396	-1.65396	-1.65396	-1.65396	-1.65396	-1.65396	7.17724	-1.65396	-1.65396	7.17724	-1.65396	-1.65396	7.17724	7.17724	-1.65396	-1.65396	-1.65396	-1.65396	-1.65396	-1.65396	-1.65396	-1.65396	-1.65396	-1.65396	-1.65396	-1.65396	-1.65396	-1.65396	-1.65396	-1.65396	-1.65396	-1.65396	-1.65396	-1.65396	-1.65396	-1.65396	-1.65396	-1.65396	-1.65396	7.17724	-1.65396	-1.65396	-1.65396	-1.65396	-1.65396	-1.65396
-0.318044	-0.240968	-0.240968	-0.240968	-0.240968	-0.240968	-0.240968	-0.240968	-0.240968	-0.240968	-0.240968	-0.240968	-0.240968	-0.240968	-0.240968	-0.240968	-0.240968	-0.240968	-0.240968	-0.240968	-0.240968	-0.240968	-0.240968	-0.240968	-0.240968	-0.240968	-0.240968	-0.240968	-0.240968	-0.240968	-0.240968	-0.240968	-0.240968	-0.240968	-0.240968	-0.240968	-0.240968	-0.240968	-0.240968	-0.240968	-0.240968	-0.240968	-0.240968	-0.240968	-0.240968	-0.240968	-0.240968	-0.240968	-0.240968	-0.240968
-0.312261	-0.594217	-0.594217	-0.594217	-0.594217	-0.594217	-0.594217	-0.594217	-0.594217	-0.594217	-0.594217	-0.594217	-0.594217	-0.594217	-0.594217	-0.594217	-0.594217	-0.594217	-0.594217	-0.594217	-0.594217	-0.594217	-0.594217	-0.594217	-0.594217	-0.594217	8.23699	-0.594217	-0.594217	-0.594217	-0.594217	-0.594217	-0.594217	-0.594217	-0.594217	-0.594217	-0.594217	-0.594217	-0.594217	-0.594217	-0.594217	8.23699	-0.594217	-0.594217	-0.594217	-0.594217	-0.594217	-0.594217	-0.594217	-0.594217
-0.306093	-0.594217	-0.594217	-0.594217	-0.594217	-0.594217	-0.594217	-0.594217	-0.594217	-0.594217	-0.594217	-0.594217	-0.594217	-0.594217	-0.594217	-0.594217	-0.594217	-0.594217	-0.594217	-0.594217	-0.594217	-0.594217	-0.594217	8.23699	-0.594217	-0.594217	-0.594217	-0.594217	-0.594217	-0.594217	-0.594217	-0.594217	-0.594217	-0.594217	-0.594217	-0.594217	-0.594217	-0.594217	-0.594217	-0.594217	-0.594217	-0.594217	-0.594217	-0.594217	-0.594217	8.23699	-0.594217	-0.594217	-0.594217	-0.594217
-0.299646	-0.594217	-0.594217	8.23699	-0.594217	-0.594217	-0.594217	-0.594217	-0.594217	-0.594217	-0.594217	-0.594217	-0.594217	-0.594217	-0.594217	-0.594217	-0.594217	-0.594217	8.23699	-0.594217	-0.594217	-0.594217	-0.594217	-0.594217	-0.594217	-0.594217	-0.594217	-0.594217	-0.594217	-0.594217	-0.594217	-0.594217	-0.594217	-0.594217	-0.594217	-0.594217	-0.594217	-0.594217	-0.594217	-0.594217	-0.594217	-0.594217	-0.594217	-0.594217	-0.594217	-0.594217	-0.594217	-0.594217	-0.594217	-0.594217
-0.293026	-0.594217	-0.594217	-0.594217	-0.594217	-0.594217	-0.594217	-0.594217	-0.594217	-0.594217	-0.594217	-0.594217	-0.594217	-0.594217	-0.594217	-0.594217	-0.594217	-0.594217	-0.594217	-0.594217	-0.594217	-0.594217	-0.594217	-0.594217	-0.594217	8.23699	-0.594217	-0.594217	-0.594217	-0.594217	-0.594217	-0.594217	-0.594217	-0.594217	8.23699	-0.594217	-0.594217	-0.594217	-0.594217	-0.594217	-0.594217	-0.594217	-0.594217	-0.594217	-0.594217	-0.594217	-0.594217	-0.594217	-0.594217	-0.594217
-0.286337	-0.594217	-0.594217	-0.594217	-0.594217	-0.594217	-0.594217	-0.594217	-0.594217	-0.594217	-0.594217	-0.594217	-0.594217	-0.594217	-0.594217	-0.594217	-0.594217	-0.594217	-0.594217	-0.594217	8.23699	-0.594217	-0.594217	-0.594217	-0.594217	-0.594217	-0.594217	-0.594217	-0.594217	-0.594217	-0.594217	-0.594217	-0.594217	-0.594217	-0.594217	-0.594217	-0.594217	-0.594217	-0.594217	-0.594217	-0.594217	-0.594217	-0.594217	-0.594217	-0.594217	-0.594217	-0.594217	-0.594217	-0.594217	-0.594217
-0.279686	-0.240968	-0.240968	8.59024	-0.240968	-0.240968	-0.240968	-0.240968	-0.240968	-0.240968	-0.240968	-0.240968	-0.240968	-0.240968	-0.240968	-0.240968	-0.240968	-0.240968	-0.240968	-0.240968	-0.240968	-0.240968	-0.240968	-0.240968	-0.240968	-0.240968	-0.240968	-0.240968	-0.240968	-0.240968	-0.240968	-0.240968	-0.240968	-0.240968	-0.240968	-0.240968	-0.240968	-0.240968	-0.240968	-0.240968	-0.240968	-0.240968	-0.240968	8.59024	-0.240968	-0.240968	-0.240968	-0.240968	-0.240968	-0.240968
-0.273177	-0.594217	-0.594217	-0.594217	-0.594217	-0.594217	-0.594217	-0.594217	-0.594217	-0.594217	-0.594217	-0.594217	-0.594217	-0.594217	-0.594217	-0.594217	-0.594217	-0.594217	8.23699	-0.594217	-0.594217	-0.594217	-0.594217	-0.594217	-0.594217	-0.594217	-0.594217	-0.594217	-0.594217	-0.594217	-0.594217	8.23699	-0.594217	8.23699	-0.594217	-0.594217	-0.594217	-0.594217	-0.594217	-0.594217	-0.594217	-0.594217	-0.594217	-0.594217	-0.594217	-0.594217	-0.594217	-0.594217	-0.594217	-0.594217
-0.266902	-1.30071	-1.30071	-1.30071	-1.30071	-1.30071	-1.30071	-1.30071	-1.30071	7.53049	-1.30071	-1.30071	7.53049	-1.30071	-1.30071	-1.30071	-1.30071	-1.30071	7.53049	-1.30071	-1.30071	-1.30071	-1.30071	-1.30071	-1.30071	-1.30071	-1.30071	-1.30071	-1.30071	-1.30071	-1.30071	-1.30071	-1.30071	-1.30071	-1.30071	-1.30071	-1.30071	-1.30071	-1.30071	-1.30071	-1.30071	-1.30071	-1.30071	-1.30071	-1.30071	-1.30071	-1.30071	-1.30071	-1.30071	-1.30071
-0.260884	-0.947465	-0.947465	-0.947465	-0.947465	-0.947465	-0.947465	-0.947465	-0.947465	-0.947465	-0.947465	-0.947465	-0.947465	-0.947465	7.88374	-0.947465	-0.947465	-0.947465	-0.947465	-0.947465	-0.947465	-0.947465	-0.947465	-0.947465	-0.947465	-0.947465	-0.947465	-0.947465	7.88374	-0.947465	-0.947465	-0.947465	-0.947465	-0.947465	-0.947465	-0.947465	-0.947465	-0.947465	-0.947465	-0.947465	-0.947465	-0.947465	-0.947465	-0.947465	-0.947465	7.88374	-0.947465	-0.947465	-0.947465	-0.947465
-0.255134	-1.30071	-1.30071	-1.30071	-1.30071	-1.30071	-1.30071	-1.30071	7.53049	-1.30071	-1.30071	-1.30071	-1.30071	-1.30071	-1.30071	-1.30071	-1.30071	-1.30071	-1.30071	-1.30071	-1.30071	-1.30071	-1.30071	-1.30071	-1.30071	-1.30071	-1.30071	7.53049	7.53049	-1.30071	-1.30071	-1.30071	-1.30071	7.53049	-1.30071	-1.30071	-1.30071	-1.30071	-1.30071	-1.30071	-1.30071	-1.30071	-1.30071	-1.30071	-1.30071	-1.30071	-1.30071	-1.30071	-1.30071	-1.30071
-0.249659	-0.240968	-0.240968	-0.240968	-0.240968	-0.240968	-0.240968	-0.240968	-0.240968	-0.240968	-0.240968	-0.240968	-0.240968	-0.240968	-0.240968	-0.240968	-0.240968	-0.240968	-0.240968	-0.240968	-0.240968	-0.240968	-0.240968	-0.240968	-0.240968	-0.240968	-0.240968	-0.240968	-0.240968	-0.240968	-0.240968	-0.240968	-0.240968	-0.240968	-0.240968	-0.240968	-0.240968	-0.240968	-0.240968	-0.240968	-0.240968	8.59024	-0.240968	-0.240968	-0.240968	-0.240968	-0.240968	-0.240968	17.4214	8.59024
-0.244471	-1.30071	7.53049	-1.30071	-1.30071	-1.30071	-1.30071	-1.30071	-1.30071	-1.30071	-1.30071	7.53049	7.53049	7.53049	-1.30071	-1.30071	-1.30071	-1.30071	-1.30071	-1.30071	-1.30071	-1.30071	-1.30071	-1.30071	-1.30071	-1.30071	-1.30071	-1.30071	-1.30071	-1.30071	-1.30071	-1.30071	-1.30071	-1.30071	-1.30071	-1.30071	-1.30071	-1.30071	-1.30071	-1.30071	-1.30071	-1.30071	7.53049	7.53049	-1.30071	-1.30071	-1.30071	-1.30071	-1.30071	-1.30071
-0.239577	-0.947465	-0.947465	-0.947465	-0.947465	-0.947465	-0.947465	-0.947465	7.88374	-0.947465	-0.947465	-0.947465	-0.947465	-0.947465	-0.947465	-0.947465	-0.947465	-0.947465	-0.947465	-0.947465	-0.947465	7.88374	-0.947465	-0.947465	-0.947465	-0.947465	-0.947465	-0.947465	-0.947465	-0.947465	-0.947465	-0.947465	-0.947465	-0.947465	-0.947465	-0.947465	-0.947465	-0.947465	7.88374	-0.947465	-0.947465	-0.947465	-0.947465	-0.947465	7.88374	-0.947465	7.88374	-0.947465	7.88374	-0.947465
-0.234987	-1.08759	-1.08759	-1.08759	-1.08759	-1.08759	-1.08759	-1.08759	-1.08759	-1.08759	-1.08759	-1.08759	-1.08759	-1.08759	-1.08759	-1.08759	-1.08759	-1.08759	-1.08759	-1.08759	-1.08759	7.29875	-1.08759	-1.08759	-1.08759	-1.08759	-1.08759	-1.08759	-1.08759	7.29875	-1.08759	-1.08759	-1.08759	-1.08759	7.29875	-1.08759	-1.08759	-1.08759	7.29875	-1.08759	7.29875	-1.08759	-1.08759	-1.08759	-1.08759	-1.08759	-1.08759	-1.08759	7.29875	-1.08759
-0.23071	-0.416684	-0.416684	-0.416684	-0.416684	-0.416684	-0.416684	-0.416684	-0.416684	-0.416684	-0.416684	-0.416684	-0.416684	-0.416684	-0.416684	-0.416684	-0.416684	-0.416684	-0.416684	-0.416684	-0.416684	-0.416684	-0.416684	-0.416684	-0.416684	-0.416684	-0.416684	-0.416684	-0.416684	-0.416684	-0.416684	-0.416684	-0.416684	7.96965	-0.416684	-0.416684	-0.416684	-0.416684	-0.416684	-0.416684	7.96965	7.96965	-0.416684	-0.416684	-0.416684	-0.416684	-0.416684	7.96965	-0.416684	-0.416684
-0.226756	-1.08759	-1.08759	7.29875	-1.08759	-1.08759	-1.08759	-1.08759	-1.08759	-1.08759	-1.08759	7.29875	-1.08759	-1.08759	-1.08759	-1.08759	-1.08759	-1.08759	-1.08759	-1.08759	-1.08759	-1.08759	-1.08759	-1.08759	-1.08759	-1.08759	-1.08759	-1.08759	7.29875	-1.08759	-1.08759	-1.08759	-1.08759	-1.08759	-1.08759	-1.08759	-1.08759	7.29875	-1.08759	-1.08759	-1.08759	7.29875	-1.08759	-1.08759	-1.08759	-1.08759	-1.08759	-1.08759	-1.08759	-1.08759
-0.223134	-0.416684	7.96965	-0.416684	-0.416684	-0.416684	-0.416684	-0.416684	-0.416684	-0.416684	-0.416684	-0.416684	-0.416684	-0.416684	-0.416684	-0.416684	-0.416684	-0.416684	-0.416684	-0.416684	-0.416684	-0.416684	-0.416684	-0.416684	-0.416684	-0.416684	-0.416684	-0.416684	-0.416684	-0.416684	-0.416684	-0.416684	-0.416684	-0.416684	-0.416684	-0.416684	-0.416684	-0.416684	7.96965	-0.416684	-0.416684	-0.416684	-0.416684	-0.416684	-0.416684	-0.416684	-0.416684	-0.416684	7.96965	-0.416684
-0.219852	-1.08759	-1.08759	-1.08759	-1.08759	-1.08759	-1.08759	-1.08759	-1.08759	7.29875	-1.08759	-1.08759	7.29875	-1.08759	-1.08759	-1.08759	-1.08759	-1.08759	-1.08759	-1.08759	-1.08759	-1.08759	-1.08759	-1.08759	-1.08759	-1.08759	-1.08759	-1.08759	-1.08759	-1.08759	-1.08759	-1.08759	-1.08759	7.29875	-1.08759	-1.08759	-1.08759	-1.08759	-1.08759	7.29875	-1.08759	-1.08759	-1.08759	-1.08759	-1.08759	-1.08759	-1.08759	-1.08759	-1.08759	7.29875
-0.216918	-0.416684	-0.416684	-0.416684	-0.416684	-0.416684	-0.416684	-0.416684	-0.416684	-0.416684	-0.416684	-0.416684	-0.416684	-0.416684	-0.416684	-0.416684	-0.416684	-0.416684	-0.416684	-0.416684	-0.416684	-0.416684	-0.416684	-0.416684	-0.416684	-0.416684	-0.416684	-0.416684	-0.416684	-0.416684	-0.416684	-0.416684	-0.416684	-0.416684	-0.416684	-0.416684	-0.416684	-0.416684	-0.416684	-0.416684	-0.416684	7.96965	-0.416684	-0.416684	-0.416684	-0.416684	7.96965	-0.416684	-0.416684	-0.416684
-0.214337	-1.08759	-1.08759	-1.08759	-1.08759	-1.08759	-1.08759	-1.08759	7.29875	-1.08759	-1.08759	-1.08759	-1.08759	-1.08759	-1.08759	-1.08759	-1.08759	-1.08759	-1.08759	-1.08759	-1.08759	7.29875	-1.08759	-1.08759	-1.08759	-1.08759	-1.08759	-1.08759	-1.08759	-1.08759	-1.08759	-1.08759	-1.08759	-1.08759	-1.08759	-1.08759	-1.08759	7.29875	-1.08759	-1.08759	-1.08759	-1.08759	-1.08759	7.29875	-1.08759	-1.08759	-1.08759	-1.08759	-1.08759	7.29875
-0.212117	-0.752137	-0.752137	-0.752137	-0.752137	-0.752137	-0.752137	-0.752137	-0.752137	-0.752137	-0.752137	-0.752137	-0.752137	-0.752137	-0.752137	-0.752137	-0.752137	-0.752137	-0.752137	-0.752137	-0.752137	-0.752137	-0.752137	-0.752137	-0.752137	7.6342	-0.752137	-0.752137	-0.752137	-0.752137	7.6342	-0.752137	-0.752137	-0.752137	7.6342	-0.752137	-0.752137	-0.752137	-0.752137	-0.752137	-0.752137	7.6342	7.6342	-0.752137	-0.752137	-0.752137	-0.752137	7.6342	-0.752137	-0.752137
-0.210263	-1.08759	-1.08759	-1.08759	-1.08759	-1.08759	-1.08759	-1.08759	-1.08759	-1.08759	-1.08759	-1.08759	-1.08759	-1.08759	-1.08759	-1.08759	-1.08759	-1.08759	-1.08759	-1.08759	-1.08759	-1.08759	-1.08759	-1.08759	-1.08759	-1.08759	-1.08759	15.6851	-1.08759	-1.08759	-1.08759	-1.08759	-1.08759	-1.08759	-1.08759	-1.08759	-1.08759	-1.08759	7.29875	7.29875	-1.08759	-1.08759	-1.08759	-1.08759	-1.08759	-1.08759	-1.08759	-1.08759	-1.08759	7.29875
-0.208781	-1.08759	-1.08759	-1.08759	-1.08759	-1.08759	-1.08759	-1.08759	-1.08759	-1.08759	-1.08759	-1.08759	7.29875	-1.08759	-1.08759	-1.08759	-1.08759	-1.08759	-1.08759	7.29875	-1.08759	-1.08759	-1.08759	-1.08759	-1.08759	-1.08759	-1.08759	-1.08759	-1.08759	-1.08759	-1.08759	-1.08759	7.29875	-1.08759	-1.08759	-1.08759	-1.08759	-1.08759	-1.08759	-1.08759	7.29875	-1.08759	-1.08759	-1.08759	-1.08759	-1.08759	7.29875	7.29875	-1.08759	-1.08759
-0.207678	7.29875	-1.08759	-1.08759	-1.08759	-1.08759	-1.08759	-1.08759	-1.08759	-1.08759	-1.08759	-1.08759	7.29875	-1.08759	-1.08759	-1.08759	-1.08759	-1.08759	-1.08759	-1.08759	-1.08759	-1.08759	-1.08759	-1.08759	7.29875	-1.08759	-1.08759	-1.08759	-1.08759	-1.08759	-1.08759	-1.08759	-1.08759	7.29875	-1.08759	-1.08759	7.29875	7.29875	-1.08759	-1.08759	-1.08759	-1.08759	-1.08759	-1.08759	-1.08759	-1.08759	-1.08759	-1.08759	-1.08759	-1.08759
-0.206961	-0.752137	-0.752137	-0.752137	-0.752137	-0.752137	-0.752137	-0.752137	-0.752137	-0.752137	-0.752137	-0.752137	-0.752137	-0.752137	-0.752137	-0.752137	-0.752137	-0.752137	-0.752137	-0.752137	-0.752137	-0.752137	-0.752137	-0.752137	-0.752137	-0.752137	-0.752137	7.6342	-0.752137	-0.752137	-0.752137	-0.752137	-0.752137	-0.752137	-0.752137	-0.752137	-0.752137	-0.752137	-0.752137	-0.752137	-0.752137	7.6342	-0.752137	-0.752137	-0.752137	-0.752137	-0.752137	-0.752137	-0.752137	-0.752137
-0.206634	-1.42304	-1.42304	-1.42304	-1.42304	-1.42304	-1.42304	-1.42304	-1.42304	-1.42304	-1.42304	-1.42304	-1.42304	-1.42304	-1.42304	-1.42304	-1.42304	-1.42304	-1.42304	-1.42304	-1.42304	-1.42304	-1.42304	6.96329	6.96329	-1.42304	-1.42304	-1.42304	-1.42304	6.96329	6.96329	6.96329	15.3496	-1.42304	-1.42304	-1.42304	-1.42304	-1.42304	-1.42304	-1.42304	-1.42304	-1.42304	-1.42304	6.96329	-1.42304	-1.42304	-1.42304	-1.42304	-1.42304	-1.42304
-0.206705	-2.09395	6.29239	-2.09395	-2.09395	-2.09395	-2.09395	6.29239	6.29239	-2.09395	6.29239	-2.09395	-2.09395	-2.09395	-2.09395	-2.09395	-2.09395	-2.09395	-2.09395	-2.09395	-2.09395	-2.09395	6.29239	-2.09395	-2.09395	-2.09395	6.29239	-2.09395	-2.09395	-2.09395	-2.09395	-2.09395	-2.09395	-2.09395	-2.09395	-2.09395	-2.09395	-2.09395	-2.09395	-2.09395	-2.09395	-2.09395	-2.09395	-2.09395	6.29239	-2.09395	-2.09395	6.29239	-2.09395	-2.09395
-0.207182	-0.416684	-0.416684	7.96965	-0.416684	-0.416684	-0.416684	-0.416684	-0.416684	-0.416684	-0.416684	-0.416684	-0.416684	-0.416684	-0.416684	-0.416684	-0.416684	-0.416684	-0.416684	-0.416684	-0.416684	-0.416684	-0.416684	-0.416684	-0.416684	-0.416684	-0.416684	-0.416684	-0.416684	-0.416684	-0.416684	-0.416684	-0.416684	-0.416684	-0.416684	-0.416684	-0.416684	-0.416684	-0.416684	-0.416684	7.96965	-0.416684	-0.416684	-0.416684	-0.416684	-0.416684	7.96965	-0.416684	-0.416684	-0.416684
-0.208101	-1.08759	-1.08759	7.29875	-1.08759	-1.08759	-1.08759	-1.08759	-1.08759	-1.08759	-1.08759	-1.08759	7.29875	7.29875	-1.08759	-1.08759	-1.08759	-1.08759	-1.08759	-1.08759	-1.08759	-1.08759	-1.08759	-1.08759	-1.08759	-1.08759	-1.08759	-1.08759	-1.08759	-1.08759	-1.08759	-1.08759	-1.08759	-1.08759	-1.08759	-1.08759	-1.08759	-1.08759	-1.08759	-1.08759	-1.08759	-1.08759	-1.08759	-1.08759	-1.08759	-1.08759	-1.08759	-1.08759	-1.08759	-1.08759
-0.20951	-1.7585	-1.7585	-1.7585	-1.7585	15.0142	-1.7585	-1.7585	-1.7585	-1.7585	6.62784	-1.7585	-1.7585	-1.7585	-1.7585	6.62784	-1.7585	-1.7585	-1.7585	-1.7585	-1.7585	-1.7585	-1.7585	-1.7585	-1.7585	-1.7585	-1.7585	-1.7585	-1.7585	-1.7585	-1.7585	-1.7585	-1.7585	-1.7585	-1.7585	6.62784	-1.7585	-1.7585	-1.7585	-1.7585	6.62784	6.62784	-1.7585	6.62784	-1.7585	-1.7585	-1.7585	-1.7585	-1.7585	-1.7585
-0.211457	-1.08759	-1.08759	-1.08759	7.29875	-1.08759	-1.08759	-1.08759	-1.08759	-1.08759	-1.08759	7.29875	-1.08759	-1.08759	-1.08759	-1.08759	-1.08759	-1.08759	-1.08759	-1.08759	-1.08759	7.29875	-1.08759	-1.08759	-1.08759	-1.08759	-1.08759	-1.08759	-1.08759	-1.08759	-1.08759	-1.08759	-1.08759	-1.08759	-1.08759	-1.08759	-1.08759	-1.08759	-1.08759	-1.08759	7.29875	-1.08759	-1.08759	-1.08759	-1.08759	-1.08759	-1.08759	-1.08759	-1.08759	-1.08759
-0.213992	-1.42304	-1.42304	-1.42304	-1.42304	-1.42304	-1.42304	-1.42304	-1.42304	-1.42304	-1.42304	-1.42304	-1.42304	-1.42304	6.96329	-1.42304	-1.42304	-1.42304	-1.42304	6.96329	-1.42304	-1.42304	-1.42304	-1.42304	-1.42304	-1.42304	6.96329	-1.42304	-1.42304	-1.42304	-1.42304	-1.42304	-1.42304	-1.42304	-1.42304	-1.42304	-1.42304	-1.42304	-1.42304	-1.42304	-1.42304	-1.42304	-1.42304	-1.42304	-1.42304	-1.42304	-1.42304	-1.42304	-1.42304	6.96329
-0.217162	-1.7585	6.62784	-1.7585	-1.7585	-1.7585	6.62784	-1.7585	-1.7585	-1.7585	-1.7585	-1.7585	-1.7585	6.62784	6.62784	-1.7585	-1.7585	-1.7585	-1.7585	-1.7585	-1.7585	-1.7585	-1.7585	-1.7585	-1.7585	-1.7585	6.62784	-1.7585	-1.7585	-1.7585	-1.7585	-1.7585	-1.7585	-1.7585	-1.7585	-1.7585	-1.7585	-1.7585	-1.7585	-1.7585	-1.7585	-1.7585	-1.7585	-1.7585	6.62784	-1.7585	-1.7585	-1.7585	-1.7585	-1.7585
-0.221017	-1.42304	-1.42304	-1.42304	-1.42304	-1.42304	-1.42304	-1.42304	-1.42304	6.96329	-1.42304	-1.42304	-1.42304	-1.42304	-1.42304	-1.42304	-1.42304	-1.42304	-1.42304	-1.42304	6.96329	-1.42304	-1.42304	-1.42304	6.96329	-1.42304	-1.42304	-1.42304	-1.42304	-1.42304	-1.42304	6.96329	-1.42304	-1.42304	-1.42304	-1.42304	-1.42304	-1.42304	-1.42304	-1.42304	6.96329	-1.42304	-1.42304	-1.42304	6.96329	-1.42304	-1.42304	-1.42304	-1.42304	6.96329
-0.225605	-0.752137	-0.752137	-0.752137	-0.752137	-0.752137	-0.752137	-0.752137	-0.752137	-0.752137	-0.752137	-0.752137	-0.752137	-0.752137	-0.752137	-0.752137	-0.752137	-0.752137	-0.752137	-0.752137	-0.752137	-0.752137	-0.752137	-0.752137	-0.752137	-0.752137	7.6342	-0.752137	-0.752137	-0.752137	-0.752137	-0.752137	-0.752137	-0.752137	-0.752137	-0.752137	-0.752137	-0.752137	-0.752137	-0.752137	-0.752137	7.6342	-0.752137	-0.752137	-0.752137	-0.752137	-0.752137	-0.752137	-0.752137	-0.752137
-0.230975	-0.73695	-0.73695	-0.73695	-0.73695	9.29002	-0.73695	-0.73695	-0.73695	-0.73695	-0.73695	-0.73695	-0.73695	-0.73695	-0.73695	-0.73695	-0.73695	-0.73695	-0.73695	-0.73695	-0.73695	-0.73695	-0.73695	-0.73695	-0.73695	-0.73695	-0.73695	-0.73695	-0.73695	-0.73695	-0.73695	-0.73695	-0.73695	-0.73695	-0.73695	-0.73695	-0.73695	-0.73695	-0.73695	-0.73695	-0.73695	-0.73695	-0.73695	-0.73695	-0.73695	-0.73695	-0.73695	-0.73695	-0.73695	-0.73695
-0.237175	-0.73695	-0.73695	-0.73695	-0.73695	-0.73695	-0.73695	-0.73695	9.29002	-0.73695	-0.73695	-0.73695	-0.73695	-0.73695	-0.73695	-0.73695	-0.73695	-0.73695	-0.73695	-0.73695	-0.73695	-0.73695	-0.73695	-0.73695	-0.73695	-0.73695	-0.73695	-0.73695	-0.73695	-0.73695	-0.73695	-0.73695	-0.73695	-0.73695	-0.73695	-0.73695	-0.73695	-0.73695	-0.73695	-0.73695	-0.73695	-0.73695	-0.73695	-0.73695	-0.73695	-0.73695	-0.73695	-0.73695	-0.73695	-0.73695
-0.244249	-0.73695	-0.73695	-0.73695	-0.73695	-0.73695	-0.73695	-0.73695	-0.73695	-0.73695	-0.73695	-0.73695	-0.73695	-0.73695	-0.73695	-0.73695	-0.73695	9.29002	-0.73695	-0.73695	-0.73695	-0.73695	-0.73695	-0.73695	-0.73695	-0.73695	-0.73695	-0.73695	-0.73695	-0.73695	-0.73695	-0.73695	-0.73695	-0.73695	-0.73695	-0.73695	-0.73695	-0.73695	-0.73695	-0.73695	-0.73695	-0.73695	-0.73695	-0.73695	-0.73695	-0.73695	-0.73695	-0.73695	-0.73695	-0.73695
-0.252164	-1.13803	-1.13803	-1.13803	-1.13803	-1.13803	-1.13803	-1.13803	-1.13803	-1.13803	-1.13803	-1.13803	-1.13803	-1.13803	-1.13803	-1.13803	-1.13803	-1.13803	-1.13803	-1.13803	-1.13803	-1.13803	-1.13803	-1.13803	8.88894	8.88894	-1.13803	-1.13803	-1.13803	-1.13803	-1.13803	-1.13803	-1.13803	-1.13803	-1.13803	-1.13803	-1.13803	-1.13803	-1.13803	-1.13803	-1.13803	-1.13803	-1.13803	-1.13803	-1.13803	-1.13803	8.88894	-1.13803	-1.13803	8.88894
-0.260831	-1.94019	-1.94019	-1.94019	-1.94019	-1.94019	-1.94019	-1.94019	-1.94019	-1.94019	-1.94019	8.08678	-1.94019	8.08678	-1.94019	8.08678	-1.94019	-1.94019	-1.94019	-1.94019	-1.94019	-1.94019	-1.94019	-1.94019	-1.94019	-1.94019	-1.94019	-1.94019	-1.94019	8.08678	-1.94019	-1.94019	-1.94019	-1.94019	8.08678	-1.94019	-1.94019	-1.94019	8.08678	-1.94019	-1.94019	8.08678	8.08678	-1.94019	-1.94019	-1.94019	-1.94019	-1.94019	-1.94019	-1.94019
-0.270157	-0.73695	-0.73695	-0.73695	-0.73695	-0.73695	9.29002	-0.73695	-0.73695	-0.73695	-0.73695	-0.73695	-0.73695	-0.73695	-0.73695	-0.73695	-0.73695	-0.73695	-0.73695	-0.73695	-0.73695	-0.73695	-0.73695	-0.73695	-0.73695	-0.73695	-0.73695	-0.73695	-0.73695	-0.73695	-0.73695	-0.73695	-0.73695	-0.73695	-0.73695	-0.73695	-0.73695	-0.73695	-0.73695	-0.73695	-0.73695	-0.73695	-0.73695	-0.73695	-0.73695	-0.73695	-0.73695	-0.73695	-0.73695	-0.73695
-0.280051	-0.335871	-0.335871	-0.335871	-0.335871	-0.335871	-0.335871	-0.335871	-0.335871	-0.335871	-0.335871	-0.335871	-0.335871	-0.335871	-0.335871	-0.335871	-0.335871	-0.335871	-0.335871	-0.335871	-0.335871	-0.335871	-0.335871	-0.335871	-0.335871	-0.335871	-0.335871	-0.335871	-0.335871	-0.335871	-0.335871	-0.335871	-0.335871	-0.335871	-0.335871	-0.335871	-0.335871	-0.335871	9.6911	-0.335871	-0.335871	-0.335871	-0.335871	-0.335871	-0.335871	-0.335871	-0.335871	-0.335871	-0.335871	-0.335871
-0.290422	-1.53911	-1.53911	-1.53911	-1.53911	-1.53911	-1.53911	-1.53911	-1.53911	-1.53911	-1.53911	8.48786	-1.53911	-1.53911	-1.53911	-1.53911	8.48786	-1.53911	-1.53911	-1.53911	-1.53911	-1.53911	-1.53911	8.48786	-1.53911	-1.53911	-1.53911	-1.53911	-1.53911	-1.53911	-1.53911	-1.53911	-1.53911	-1.53911	-1.53911	-1.53911	-1.53911	-1.53911	-1.53911	-1.53911	-1.53911	-1.53911	-1.53911	-1.53911	-1.53911	-1.53911	-1.53911	-1.53911	-1.53911	-1.53911
-0.30118	-1.13803	-1.13803	8.88894	-1.13803	-1.13803	-1.13803	-1.13803	-1.13803	-1.13803	-1.13803	-1.13803	-1.13803	-1.13803	-1.13803	-1.13803	-1.13803	8.88894	8.88894	-1.13803	-1.13803	-1.13803	-1.13803	-1.13803	-1.13803	-1.13803	-1.13803	-1.13803	-1.13803	-1.13803	-1.13803	-1.13803	-1.13803	-1.13803	-1.13803	-1.13803	-1.13803	-1.13803	-1.13803	8.88894	-1.13803	-1.13803	8.88894	-1.13803	-1.13803	-1.13803	-1.13803	-1.13803	-1.13803	-1.13803
-0.312231	-0.73695	-0.73695	-0.73695	-0.73695	-0.73695	-0.73695	-0.73695	-0.73695	-0.73695	-0.73695	-0.73695	-0.73695	-0.73695	-0.73695	-0.73695	-0.73695	-0.73695	-0.73695	-0.73695	-0.73695	-0.73695	-0.73695	-0.73695	-0.73695	9.29002	-0.73695	-0.73695	-0.73695	-0.73695	-0.73695	-0.73695	-0.73695	-0.73695	-0.73695	-0.73695	-0.73695	-0.73695	-0.73695	-0.73695	-0.73695	-0.73695	-0.73695	-0.73695	-0.73695	-0.73695	-0.73695	-0.73695	-0.73695	-0.73695
-0.323485	-0.335871	-0.335871	-0.335871	-0.335871	-0.335871	-0.335871	-0.335871	-0.335871	-0.335871	-0.335871	-0.335871	-0.335871	-0.335871	-0.335871	-0.335871	-0.335871	-0.335871	-0.335871	-0.335871	-0.335871	-0.335871	-0.335871	-0.335871	-0.335871	-0.335871	-0.335871	-0.335871	-0.335871	-0.335871	-0.335871	-0.335871	-0.335871	-0.335871	-0.335871	-0.335871	-0.335871	-0.335871	-0.335871	-0.335871	-0.335871	-0.335871	-0.335871	-0.335871	-0.335871	-0.335871	-0.335871	-0.335871	-0.335871	-0.335871
-0.33485	-0.335871	-0.335871	-0.335871	-0.335871	-0.335871	-0.335871	-0.335871	-0.335871	-0.335871	-0.335871	-0.335871	-0.335871	-0.335871	-0.335871	-0.335871	-0.335871	-0.335871	-0.335871	-0.335871	-0.335871	-0.335871	-0.335871	-0.335871	-0.335871	-0.335871	-0.335871	-0.335871	-0.335871	-0.335871	-0.335871	-0.335871	-0.335871	-0.335871	-0.335871	-0.335871	-0.335871	-0.335871	-0.335871	-0.335871	-0.335871	-0.335871	-0.335871	-0.335871	-0.335871	-0.335871	-0.335871	-0.335871	-0.335871	-0.335871
-0.346236	-0.335871	-0.335871	-0.335871	-0.335871	-0.335871	-0.335871	-0.335871	-0.335871	-0.335871	-0.335871	-0.335871	-0.335871	-0.335871	-0.335871	-0.335871	-0.335871	-0.335871	-0.335871	-0.335871	-0.335871	-0.335871	-0.335871	-0.335871	-0.335871	-0.335871	-0.335871	-0.335871	-0.335871	-0.335871	-0.335871	-0.335871	-0.335871	-0.335871	-0.335871	-0.335871	-0.335871	-0.335871	-0.335871	-0.335871	-0.335871	-0.335871	9.6911	-0.335871	-0.335871	-0.335871	-0.335871	9.6911	-0.335871	-0.335871
-0.357559	-0.335871	-0.335871	-0.335871	-0.335871	-0.335871	-0.335871	-0.335871	-0.335871	-0.335871	-0.335871	-0.335871	-0.335871	-0.335871	-0.335871	-0.335871	-0.335871	-0.335871	-0.335871	-0.335871	-0.335871	-0.335871	-0.335871	-0.335871	-0.335871	-0.335871	-0.335871	-0.335871	-0.335871	-0.335871	-0.335871	-0.335871	-0.335871	-0.335871	-0.335871	-0.335871	-0.335871	-0.335871	-0.335871	-0.335871	-0.335871	-0.335871	-0.335871	-0.335871	-0.335871	-0.335871	9.6911	-0.335871	-0.335871	-0.335871
-0.368742	-0.335871	-0.335871	-0.335871	-0.335871	-0.335871	-0.335871	-0.335871	-0.335871	-0.335871	-0.335871	-0.335871	-0.335871	-0.335871	-0.335871	-0.335871	-0.335871	-0.335871	-0.335871	-0.335871	-0.335871	-0.335871	-0.335871	-0.335871	-0.335871	-0.335871	-0.335871	-0.335871	-0.335871	-0.335871	-0.335871	-0.335871	-0.335871	-0.335871	-0.335871	-0.335871	-0.335871	-0.335871	-0.335871	-0.335871	-0.335871	-0.335871	-0.335871	-0.335871	-0.335871	-0.335871	-0.335871	-0.335871	-0.335871	-0.335871
-0.379709	-0.335871	-0.335871	-0.335871	-0.335871	-0.335871	-0.335871	-0.335871	-0.335871	-0.335871	-0.335871	-0.335871	-0.335871	-0.335871	-0.335871	-0.335871	-0.335871	-0.335871	-0.335871	-0.335871	-0.335871	-0.335871	-0.335871	-0.335871	-0.335871	-0.335871	-0.335871	-0.335871	-0.335871	-0.335871	-0.335871	-0.335871	-0.335871	-0.335871	-0.335871	-0.335871	-0.335871	-0.335871	-0.335871	-0.335871	-0.335871	-0.335871	-0.335871	-0.335871	-0.335871	-0.335871	-0.335871	-0.335871	-0.335871	-0.335871
-0.390385	-0.335871	-0.335871	-0.335871	-0.335871	-0.335871	-0.335871	-0.335871	-0.335871	-0.335871	-0.335871	-0.335871	-0.335871	-0.335871	-0.335871	-0.335871	-0.335871	-0.335871	-0.335871	-0.335871	-0.335871	-0.335871	-0.335871	-0.335871	-0.335871	-0.335871	-0.335871	-0.335871	-0.335871	-0.335871	9.6911	-0.335871	-0.335871	-0.335871	-0.335871	-0.335871	-0.335871	-0.335871	-0.335871	-0.335871	-0.335871	9.6911	-0.335871	-0.335871	9.6911	-0.335871	-0.335871	-0.335871	-0.335871	-0.335871
-0.400694	-0.73695	-0.73695	-0.73695	-0.73695	-0.73695	-0.73695	-0.73695	-0.73695	-0.73695	-0.73695	-0.73695	-0.73695	-0.73695	-0.73695	-0.73695	-0.73695	-0.73695	-0.73695	-0.73695	-0.73695	-0.73695	-0.73695	9.29002	-0.73695	-0.73695	-0.73695	-0.73695	-0.73695	-0.73695	-0.73695	-0.73695	-0.73695	-0.73695	-0.73695	-0.73695	-0.73695	-0.73695	-0.73695	-0.73695	-0.73695	-0.73695	-0.73695	-0.73695	-0.73695	-0.73695	-0.73695	-0.73695	-0.73695	-0.73695
-0.410561	-0.335871	-0.335871	-0.335871	-0.335871	-0.335871	-0.335871	-0.335871	-0.335871	-0.335871	-0.335871	-0.335871	-0.335871	-0.335871	-0.335871	-0.335871	-0.335871	-0.335871	-0.335871	-0.335871	-0.335871	-0.335871	-0.335871	-0.335871	-0.335871	-0.335871	-0.335871	-0.335871	-0.335871	-0.335871	-0.335871	-0.335871	-0.335871	-0.335871	-0.335871	-0.335871	-0.335871	-0.335871	-0.335871	-0.335871	-0.335871	-0.335871	-0.335871	-0.335871	-0.335871	-0.335871	-0.335871	-0.335871	-0.335871	-0.335871
-0.419909	-0.335871	-0.335871	-0.335871	-0.335871	-0.335871	-0.335871	-0.335871	-0.335871	-0.335871	-0.335871	-0.335871	-0.335871	-0.335871	-0.335871	-0.335871	-0.335871	-0.335871	-0.335871	-0.335871	-0.335871	-0.335871	-0.335871	-0.335871	-0.335871	-0.335871	-0.335871	-0.335871	-0.335871	-0.335871	-0.335871	-0.335871	-0.335871	-0.335871	-0.335871	-0.335871	-0.335871	-0.335871	-0.335871	-0.335871	-0.335871	-0.335871	-0.335871	-0.335871	-0.335871	-0.335871	-0.335871	-0.335871	-0.335871	-0.335871
-0.428662	-0.73695	-0.73695	-0.73695	-0.73695	-0.73695	-0.73695	-0.73695	9.29002	-0.73695	-0.73695	-0.73695	-0.73695	-0.73695	-0.73695	-0.73695	-0.73695	-0.73695	-0.73695	-0.73695	-0.73695	-0.73695	-0.73695	-0.73695	-0.73695	-0.73695	-0.73695	-0.73695	-0.73695	-0.73695	-0.73695	-0.73695	-0.73695	-0.73695	-0.73695	-0.73695	-0.73695	-0.73695	-0.73695	-0.73695	19.317	-0.73695	-0.73695	-0.73695	-0.73695	-0.73695	-0.73695	-0.73695	-0.73695	-0.73695
-0.436745	-0.335871	-0.335871	-0.335871	-0.335871	-0.335871	-0.335871	-0.335871	-0.335871	-0.335871	-0.335871	-0.335871	-0.335871	-0.335871	-0.335871	-0.335871	-0.335871	-0.335871	-0.335871	-0.335871	-0.335871	-0.335871	-0.335871	-0.335871	-0.335871	-0.335871	-0.335871	-0.335871	-0.335871	-0.335871	-0.335871	-0.335871	-0.335871	-0.335871	-0.335871	-0.335871	-0.335871	-0.335871	-0.335871	-0.335871	-0.335871	9.6911	-0.335871	-0.335871	-0.335871	-0.335871	-0.335871	-0.335871	-0.335871	-0.335871
-0.444083	-0.240968	-0.240968	-0.240968	-0.240968	-0.240968	-0.240968	-0.240968	-0.240968	-0.240968	-0.240968	-0.240968	-0.240968	-0.240968	-0.240968	-0.240968	-0.240968	-0.240968	-0.240968	-0.240968	-0.240968	-0.240968	-0.240968	-0.240968	-0.240968	-0.240968	-0.240968	-0.240968	-0.240968	-0.240968	-0.240968	-0.240968	-0.240968	-0.240968	-0.240968	-0.240968	-0.240968	-0.240968	-0.240968	-0.240968	-0.240968	-0.240968	-0.240968	-0.240968	-0.240968	-0.240968	-0.240968	8.59024	-0.240968	-0.240968
-0.450625	7.88374	-0.947465	-0.947465	7.88374	-0.947465	-0.947465	-0.947465	-0.947465	7.88374	-0.947465	-0.947465	-0.947465	-0.947465	-0.947465	-0.947465	-0.947465	-0.947465	-0.947465	-0.947465	7.88374	-0.947465	-0.947465	-0.947465	-0.947465	-0.947465	-0.947465	-0.947465	-0.947465	-0.947465	-0.947465	-0.947465	-0.947465	-0.947465	-0.947465	7.88374	-0.947465	-0.947465	-0.947465	-0.947465	-0.947465	-0.947465	-0.947465	-0.947465	-0.947465	-0.947465	-0.947465	-0.947465	-0.947465	-0.947465
-0.456358	-0.947465	-0.947465	-0.947465	-0.947465	-0.947465	-0.947465	-0.947465	-0.947465	-0.947465	-0.947465	-0.947465	-0.947465	-0.947465	-0.947465	-0.947465	-0.947465	-0.947465	-0.947465	7.88374	-0.947465	-0.947465	-0.947465	-0.947465	-0.947465	-0.947465	-0.947465	-0.947465	-0.947465	7.88374	-0.947465	-0.947465	-0.947465	-0.947465	-0.947465	-0.947465	-0.947465	-0.947465	-0.947465	-0.947465	-0.947465	-0.947465	-0.947465	-0.947465	-0.947465	-0.947465	-0.947465	-0.947465	-0.947465	-0.947465
-0.461271	-0.947465	-0.947465	-0.947465	-0.947465	-0.947465	-0.947465	-0.947465	-0.947465	-0.947465	-0.947465	7.88374	7.88374	-0.947465	-0.947465	-0.947465	-0.947465	-0.947465	-0.947465	-0.947465	-0.947465	-0.947465	-0.947465	-0.947465	-0.947465	-0.947465	-0.947465	-0.947465	-0.947465	-0.947465	-0.947465	7.88374	-0.947465	-0.947465	-0.947465	-0.947465	-0.947465	-0.947465	-0.947465	7.88374	7.88374	-0.947465	-0.947465	-0.947465	-0.947465	-0.947465	7.88374	-0.947465	-0.947465	-0.947465
-0.465354	-0.947465	-0.947465	-0.947465	-0.947465	-0.947465	-0.947465	-0.947465	-0.947465	7.88374	-0.947465	-0.947465	7.88374	-0.947465	-0.947465	-0.947465	-0.947465	-0.947465	-0.947465	-0.947465	-0.947465	-0.947465	-0.947465	-0.947465	-0.947465	-0.947465	-0.947465	-0.947465	-0.947465	-0.947465	-0.947465	-0.947465	-0.947465	-0.947465	7.88374	-0.947465	-0.947465	-0.947465	-0.947465	-0.947465	-0.947465	-0.947465	-0.947465	-0.947465	-0.947465	-0.947465	-0.947465	-0.947465	-0.947465	-0.947465
-0.468598	-0.947465	-0.947465	-0.947465	-0.947465	-0.947465	-0.947465	-0.947465	-0.947465	-0.947465	-0.947465	-0.947465	-0.947465	-0.947465	-0.947465	-0.947465	-0.947465	-0.947465	-0.947465	-0.947465	-0.947465	-0.947465	-0.947465	-0.947465	-0.947465	-0.947465	-0.947465	16.7149	-0.947465	-0.947465	-0.947465	-0.947465	-0.947465	-0.947465	-0.947465	-0.947465	-0.947465	-0.947465	-0.947465	-0.947465	-0.947465	-0.947465	7.88374	7.88374	-0.947465	-0.947465	-0.947465	7.88374	-0.947465	-0.947465
-0.470991	-0.594217	-0.594217	-0.594217	-0.594217	-0.594217	-0.594217	-0.594217	-0.594217	-0.594217	-0.594217	-0.594217	-0.594217	-0.594217	-0.594217	-0.594217	-0.594217	-0.594217	-0.594217	8.23699	-0.594217	-0.594217	-0.594217	-0.594217	-0.594217	-0.594217	-0.594217	-0.594217	-0.594217	-0.594217	-0.594217	-0.594217	-0.594217	-0.594217	-0.594217	8.23699	-0.594217	-0.594217	-0.594217	8.23699	-0.594217	-0.594217	-0.594217	-0.594217	-0.594217	-0.594217	-0.594217	-0.594217	-0.594217	-0.594217
-0.472523	-0.240968	-0.240968	-0.240968	-0.240968	-0.240968	-0.240968	-0.240968	-0.240968	-0.240968	-0.240968	-0.240968	-0.240968	-0.240968	-0.240968	-0.240968	-0.240968	-0.240968	-0.240968	-0.240968	-0.240968	-0.240968	-0.240968	-0.240968	-0.240968	-0.240968	-0.240968	-0.240968	-0.240968	-0.240968	-0.240968	-0.240968	-0.240968	-0.240968	-0.240968	-0.240968	-0.240968	-0.240968	-0.240968	-0.240968	-0.240968	-0.240968	8.59024	-0.240968	-0.240968	-0.240968	-0.240968	-0.240968	-0.240968	-0.240968
-0.473184	-0.594217	8.23699	-0.594217	-0.594217	-0.594217	8.23699	-0.594217	-0.594217	-0.594217	-0.594217	-0.594217	-0.594217	-0.594217	-0.594217	-0.594217	-0.594217	-0.594217	-0.594217	-0.594217	-0.594217	-0.594217	-0.594217	-0.594217	-0.594217	-0.594217	-0.594217	-0.594217	-0.594217	-0.594217	-0.594217	-0.594217	-0.594217	-0.594217	-0.594217	-0.594217	-0.594217	-0.594217	8.23699	-0.594217	-0.594217	-0.594217	-0.594217	-0.594217	-0.594217	-0.594217	-0.594217	-0.594217	-0.594217	-0.594217
-0.472964	-0.947465	-0.947465	-0.947465	-0.947465	-0.947465	-0.947465	-0.947465	-0.947465	-0.947465	-0.947465	-0.947465	-0.947465	-0.947465	-0.947465	-0.947465	-0.947465	-0.947465	-0.947465	-0.947465	-0.947465	-0.947465	-0.947465	-0.947465	7.88374	-0.947465	7.88374	-0.947465	-0.947465	-0.947465	-0.947465	-0.947465	-0.947465	-0.947465	-0.947465	-0.947465	-0.947465	-0.947465	-0.947465	-0.947465	-0.947465	-0.947465	7.88374	-0.947465	-0.947465	-0.947465	-0.947465	-0.947465	-0.947465	-0.947465
-0.471852	-0.594217	-0.594217	-0.594217	-0.594217	-0.594217	-0.594217	-0.594217	-0.594217	-0.594217	-0.594217	-0.594217	-0.594217	-0.594217	8.23699	-0.594217	-0.594217	-0.594217	-0.594217	-0.594217	-0.594217	-0.594217	-0.594217	-0.594217	-0.594217	-0.594217	-0.594217	-0.594217	-0.594217	-0.594217	-0.594217	-0.594217	-0.594217	-0.594217	8.23699	-0.594217	-0.594217	-0.594217	-0.594217	-0.594217	8.23699	8.23699	8.23699	-0.594217	-0.594217	-0.594217	-0.594217	-0.594217	-0.594217	-0.594217
-0.469869	-0.594217	-0.594217	-0.594217	-0.594217	-0.594217	-0.594217	-0.594217	-0.594217	-0.594217	-0.594217	-0.594217	-0.594217	-0.594217	-0.594217	-0.594217	-0.594217	-0.594217	-0.594217	-0.594217	-0.594217	-0.594217	-0.594217	-0.594217	-0.594217	-0.594217	-0.594217	8.23699	-0.594217	-0.594217	-0.594217	-0.594217	-0.594217	-0.594217	-0.594217	-0.594217	-0.594217	-0.594217	-0.594217	-0.594217	-0.594217	-0.594217	-0.594217	-0.594217	-0.594217	-0.594217	-0.594217	-0.594217	-0.594217	-0.594217
-0.467094	-1.65396	7.17724	-1.65396	-1.65396	-1.65396	-1.65396	-1.65396	-1.65396	-1.65396	-1.65396	-1.65396	-1.65396	-1.65396	7.17724	-1.65396	-1.65396	-1.65396	-1.65396	-1.65396	-1.65396	7.17724	-1.65396	-1.65396	7.17724	-1.65396	-1.65396	-1.65396	7.17724	-1.65396	-1.65396	-1.65396	-1.65396	-1.65396	-1.65396	-1.65396	-1.65396	-1.65396	-1.65396	-1.65396	-1.65396	-1.65396	-1.65396	7.17724	-1.65396	-1.65396	-1.65396	7.17724	-1.65396	-1.65396
-0.463618	-0.594217	-0.594217	-0.594217	-0.594217	8.23699	-0.594217	-0.594217	-0.594217	-0.594217	-0.594217	-0.594217	-0.594217	-0.594217	-0.594217	-0.594217	-0.594217	-0.594217	-0.594217	-0.594217	-0.594217	-0.594217	-0.594217	-0.594217	-0.594217	-0.594217	-0.594217	-0.594217	-0.594217	-0.594217	-0.594217	-0.594217	-0.594217	8.23699	-0.594217	-0.594217	-0.594217	-0.594217	-0.594217	-0.594217	-0.594217	-0.594217	17.0682	-0.594217	-0.594217	-0.594217	-0.594217	-0.594217	-0.594217	-0.594217
-0.45953	-0.240968	-0.240968	-0.240968	-0.240968	-0.240968	-0.240968	-0.240968	-0.240968	-0.240968	-0.240968	-0.240968	-0.240968	-0.240968	-0.240968	-0.240968	-0.240968	-0.240968	-0.240968	-0.240968	-0.240968	-0.240968	-0.240968	-0.240968	-0.240968	-0.240968	-0.240968	-0.240968	-0.240968	-0.240968	-0.240968	-0.240968	-0.240968	-0.240968	-0.240968	-0.240968	-0.240968	-0.240968	8.59024	-0.240968	-0.240968	-0.240968	-0.240968	-0.240968	-0.240968	-0.240968	-0.240968	-0.240968	-0.240968	-0.240968
-0.454918	-1.30071	-1.30071	-1.30071	-1.30071	-1.30071	-1.30071	-1.30071	-1.30071	-1.30071	-1.30071	-1.30071	-1.30071	-1.30071	-1.30071	-1.30071	-1.30071	-1.30071	-1.30071	-1.30071	-1.30071	-1.30071	-1.30071	-1.30071	-1.30071	-1.30071	16.3617	7.53049	-1.30071	-1.30071	-1.30071	-1.30071	-1.30071	-1.30071	-1.30071	-1.30071	7.53049	-1.30071	-1.30071	-1.30071	-1.30071	7.53049	-1.30071	-1.30071	-1.30071	-1.30071	-1.30071	-1.30071	-1.30071	-1.30071
-0.449873	-0.240968	-0.240968	-0.240968	-0.240968	-0.240968	-0.240968	-0.240968	-0.240968	-0.240968	-0.240968	-0.240968	-0.240968	-0.240968	-0.240968	-0.240968	-0.240968	-0.240968	-0.240968	-0.240968	-0.240968	-0.240968	-0.240968	-0.240968	-0.240968	-0.240968	-0.240968	-0.240968	-0.240968	-0.240968	-0.240968	-0.240968	-0.240968	-0.240968	-0.240968	-0.240968	-0.240968	-0.240968	-0.240968	-0.240968	-0.240968	-0.240968	-0.240968	-0.240968	-0.240968	-0.240968	-0.240968	-0.240968	-0.240968	-0.240968
-0.444484	-0.947465	-0.947465	-0.947465	-0.947465	-0.947465	-0.947465	-0.947465	-0.947465	-0.947465	-0.947465	-0.947465	7.88374	-0.947465	-0.947465	-0.947465	-0.947465	-0.947465	-0.947465	-0.947465	-0.947465	-0.947465	-0.947465	7.88374	-0.947465	-0.947465	-0.947465	-0.947465	-0.947465	-0.947465	-0.947465	-0.947465	-0.947465	-0.947465	-0.947465	-0.947465	-0.947465	-0.947465	-0.947465	7.88374	-0.947465	-0.947465	-0.947465	-0.947465	-0.947465	7.88374	-0.947465	-0.947465	-0.947465	-0.947465
-0.438839	-0.947465	-0.947465	-0.947465	-0.947465	-0.947465	-0.947465	-0.947465	-0.947465	-0.947465	-0.947465	-0.947465	-0.947465	-0.947465	-0.947465	7.88374	-0.947465	-0.947465	-0.947465	-0.947465	-0.947465	-0.947465	-0.947465	-0.947465	-0.947465	-0.947465	7.88374	-0.947465	-0.947465	-0.947465	-0.947465	-0.947465	-0.947465	-0.947465	-0.947465	-0.947465	-0.947465	7.88374	-0.947465	-0.947465	-0.947465	-0.947465	-0.947465	-0.947465	-0.947465	-0.947465	-0.947465	-0.947465	-0.947465	-0.947465
-0.433029	-0.594217	-0.594217	-0.594217	-0.594217	-0.594217	-0.594217	-0.594217	-0.594217	-0.594217	-0.594217	-0.594217	-0.594217	-0.594217	-0.594217	-0.594217	-0.594217	-0.594217	-0.594217	-0.594217	-0.594217	-0.594217	-0.594217	-0.594217	-0.594217	-0.594217	8.23699	-0.594217	-0.594217	-0.594217	-0.594217	-0.594217	-0.594217	-0.594217	-0.594217	-0.594217	-0.594217	-0.594217	-0.594217	-0.594217	-0.594217	-0.594217	-0.594217	-0.594217	-0.594217	-0.594217	-0.594217	8.23699	-0.594217	-0.594217
-0.427142	-2.71371	-2.71371	-2.71371	-2.71371	-2.71371	6.1175	6.1175	-2.71371	-2.71371	-2.71371	-2.71371	-2.71371	-2.71371	-2.71371	6.1175	-2.71371	-2.71371	6.1175	14.9487	-2.71371	6.1175	-2.71371	-2.71371	-2.71371	-2.71371	-2.71371	-2.71371	-2.71371	-2.71371	-2.71371	-2.71371	-2.71371	-2.71371	-2.71371	-2.71371	-2.71371	-2.71371	-2.71371	6.1175	-2.71371	-2.71371	-2.71371	6.1175	-2.71371	-2.71371	-2.71371	-2.71371	-2.71371	-2.71371
-0.421257	-0.594217	-0.594217	-0.594217	-0.594217	-0.594217	-0.594217	-0.594217	-0.594217	-0.594217	-0.594217	-0.594217	-0.594217	-0.594217	-0.594217	-0.594217	-0.594217	-0.594217	-0.594217	-0.594217	-0.594217	-0.594217	-0.594217	-0.594217	-0.594217	-0.594217	-0.594217	8.23699	-0.594217	-0.594217	-0.594217	-0.594217	-0.594217	-0.594217	-0.594217	-0.594217	-0.594217	-0.594217	-0.594217	8.23699	-0.594217	-0.594217	-0.594217	-0.594217	-0.594217	-0.594217	-0.594217	-0.594217	8.23699	-0.594217
-0.415415
-0.409652
-0.404004
-0.398505
-0.393192
-0.3881
-0.383265
-0.378721
-0.374505
-0.370643
-0.367128
-0.36394
-0.361061
-0.358471
-0.356153
-0.354086
-0.352253
-0.350635
-0.349211
-0.347968
-0.346912
-0.346057
-0.34542
-0.345017
-0.344862
-0.344973
-0.345364
-0.346051
-0.34705
-0.348373
-0.350006
-0.351916
-0.354071
-0.356437
-0.358983
-0.361675
-0.364482
-0.367371
-0.370309
-0.373264
-0.376228
-0.379207
-0.382211
-0.385248
-0.388326
-0.391454
-0.394641
-0.397895
-0.401225
-0.404637
-0.408106
-0.411559
-0.414927
-0.418135
-0.421114
-0.423789
-0.42609
-0.427944
-0.429279
-0.430024
-0.43011
-0.429479
-0.428072
-0.425831
-0.422697
-0.418612
-0.413518
-0.407356
-0.400067
-0.391594
-0.381911
-0.371073
-0.359148
-0.346201
-0.3323
-0.317511
-0.301901
-0.285538
-0.268487
-0.250816
-0.232602
-0.213959
-0.195012
-0.175882
-0.156694
-0.137569
-0.118631
-0.100003
-0.0818084
-0.0641695
-0.0472042
-0.0310026
-0.0156457
-0.00121453
0.0122099
0.0245466
0.0357145
0.0456326
0.0542199
0.0613954
0.0670922
0.0713539
0.0742762
0.0759552
0.0764869
0.0759672
0.0744921
0.0721576
0.0690598
0.0652946
0.0609561
0.0561162
0.0508315
0.0451585
0.0391537
0.0328734
0.0263741
0.0197123
0.0129444
0.00612685
-0.000685135
-0.00746175
-0.0141972
-0.0208866
-0.0275252
-0.034108
-0.0406303
-0.0470871
-0.0534737
-0.0597851
-0.0660158
-0.072129
-0.078047
-0.0836887
-0.0889736
-0.0938207
-0.0981492
-0.101878
-0.104928
-0.107216
-0.108663
-0.109238
-0.109007
-0.108044
-0.106424
-0.104222
-0.101513
-0.0983722
-0.0948744
-0.0910947
-0.087108
-0.0829853
-0.0787867
-0.0745703
-0.0703945
-0.0663175
-0.0623974
-0.0586926
-0.0552612
-0.0521615
-0.0494518
-0.0471797
-0.0453511
-0.0439614
-0.0430059
-0.04248
-0.0423791
-0.0426985
-0.0434335
-0.0445796
-0.0461321
-0.0480888
-0.0504627
-0.0532719
-0.0565348
-0.0602697
-0.0644948
-0.0692285
-0.0744891
-0.080295
-0.0866643
-0.093611
-0.101109
-0.109113
-0.117575
-0.126449
-0.135688
-0.145245
-0.155073
-0.165126
-0.175357
-0.18572
-0.196188
-0.206747
-0.217383
-0.228084
-0.238836
-0.249625
-0.260439
-0.271262
-0.282083
-0.292887
-0.303647
-0.314321
-0.324866
-0.335242
-0.345404
-0.355311
-0.364921
-0.374191
-0.38308
-0.391544
-0.399552
-0.40709
-0.414142
-0.420696
-0.426738
-0.432252
-0.437226
-0.441644
-0.445494
-0.448762
-0.451459
-0.453657
-0.455433
-0.456863
-0.458025
-0.458996
-0.459853
-0.460674
-0.461536
-0.462516
-0.463667
-0.46497
-0.466391
-0.467894
-0.469447
-0.471016
-0.472565
-0.474062
-0.475472
-0.47676
-0.4779
-0.47889
-0.479736
-0.480444
-0.481023
-0.481477
-0.481814
-0.48204
-0.482161
-0.482185
-0.482118
-0.481972
-0.481757
-0.481488
-0.481175
-0.480831
-0.480469
-0.480101
-0.479738
-0.479394
-0.479078
-0.478768
-0.478424
-0.478008
-0.477478
-0.476795
-0.475919
-0.47481
-0.473429
-0.471735
-0.46969
-0.467307
-0.464635
-0.461727
-0.458634
-0.455408
-0.452102
-0.448767
-0.445456
-0.44222
-0.439111
-0.436159
-0.433371
-0.430749
-0.428299
-0.426025
-0.42393
-0.42202
-0.420299
-0.41877
-0.417439
-0.416294
-0.415304
-0.414434
-0.413648
-0.412912
-0.41219
-0.411448
-0.410651
-0.409764
-0.408752
-0.407586
-0.406252
-0.404739
-0.403036
-0.401131
-0.399012
-0.396668
-0.394088
-0.39126
-0.388172
-0.384821
-0.381235
-0.377448
-0.373492
-0.369403
-0.365212
-0.360955
-0.356665
-0.352375
-0.348119
-0.343927
-0.33981
-0.33577
-0.331812
-0.327938
-0.324153
-0.320459
-0.316861
-0.313363
-0.309967
-0.306675
-0.303482
-0.300375
-0.297342
-0.294372
-0.291453
-0.288574
-0.285722
-0.282886
-0.280054
-0.277218
-0.274407
-0.271678
-0.269087
-0.266689
-0.264541
-0.262699
-0.261219
-0.260158
-0.259571
-0.259512
-0.25998
-0.260918
-0.262269
-0.263978
-0.265985
-0.268236
-0.270671
-0.273235
-0.27587
-0.27852
-0.28114
-0.283705
-0.286191
-0.288571
-0.290822
-0.292919
-0.294836
-0.29655
-0.298035
-0.299266
-0.300272
-0.301176
-0.302112
-0.303214
-0.304619
-0.306459
-0.308869
-0.311985
-0.315941
-0.32087
-0.32685
-0.333799
-0.341611
-0.350176
-0.359387
-0.369137
-0.379318
-0.389821
-0.400541
-0.411368
[truncated: 20 more columns]

## Sheet: A2.Categ.Delay16_66ms.fruits.pv
0.991194
0.886126
0.969552
0.0149084
0.959223
0.380959
0.250949
0.960374
0.378656
0.0684374
0.277029
0.69792
0.559336
0.295862
0.921538
0.321491
0.442285
0.441537
0.487981
0.604986
0.427334
0.0846498
0.0140709
0.79625
0.815494
0.0801942
0.243527
0.524758
0.747734
0.569127
0.56342
0.576704
0.46116
0.2823
0.879004
0.430464
0.181868
0.717752
0.860939
0.926191
0.17846
0.193245
0.14053
0.417153
0.114377
0.248553
0.186043
0.978376
0.929626
0.826442
0.0218165
0.179306
0.705442
0.895631
0.225399
0.716256
0.933425
0.853808
0.492781
0.470502
0.158104
0.191615
0.839256
0.347797
0.132539
0.335352
0.635325
0.831215
0.995586
0.234825

## Sheet: A2.Categ.Delay83_132ms.humfac.c
-0.502744	-1.7585	-1.7585	-1.7585	-1.7585	-1.7585	-1.7585	-1.7585	6.62784	-1.7585	-1.7585	-1.7585	-1.7585	-1.7585	-1.7585	-1.7585	-1.7585	-1.7585	-1.7585	-1.7585	-1.7585	6.62784	-1.7585	-1.7585	-1.7585	-1.7585	-1.7585	-1.7585	6.62784	6.62784	-1.7585	-1.7585	-1.7585	-1.7585	-1.7585	-1.7585	-1.7585	-1.7585	-1.7585	6.62784	-1.7585	6.62784	-1.7585	-1.7585	-1.7585	6.62784	-1.7585	-1.7585	6.62784	-1.7585
-0.481587	-0.752137	-0.752137	-0.752137	-0.752137	-0.752137	-0.752137	-0.752137	-0.752137	-0.752137	-0.752137	-0.752137	-0.752137	-0.752137	-0.752137	-0.752137	-0.752137	-0.752137	-0.752137	-0.752137	7.6342	-0.752137	-0.752137	-0.752137	-0.752137	-0.752137	-0.752137	-0.752137	-0.752137	-0.752137	-0.752137	7.6342	-0.752137	-0.752137	-0.752137	-0.752137	-0.752137	-0.752137	-0.752137	-0.752137	-0.752137	-0.752137	-0.752137	-0.752137	-0.752137	-0.752137	-0.752137	-0.752137	-0.752137	-0.752137
-0.460546	-0.416684	7.96965	-0.416684	7.96965	-0.416684	-0.416684	-0.416684	-0.416684	-0.416684	-0.416684	-0.416684	-0.416684	-0.416684	-0.416684	-0.416684	-0.416684	-0.416684	-0.416684	-0.416684	-0.416684	-0.416684	-0.416684	-0.416684	-0.416684	-0.416684	-0.416684	-0.416684	-0.416684	-0.416684	-0.416684	-0.416684	-0.416684	-0.416684	-0.416684	-0.416684	-0.416684	-0.416684	-0.416684	-0.416684	16.356	-0.416684	-0.416684	-0.416684	7.96965	-0.416684	7.96965	-0.416684	-0.416684	-0.416684
-0.439736	-1.7585	-1.7585	-1.7585	-1.7585	-1.7585	-1.7585	-1.7585	-1.7585	6.62784	-1.7585	-1.7585	-1.7585	-1.7585	-1.7585	-1.7585	-1.7585	6.62784	-1.7585	6.62784	-1.7585	-1.7585	-1.7585	-1.7585	-1.7585	-1.7585	-1.7585	-1.7585	-1.7585	6.62784	-1.7585	-1.7585	-1.7585	-1.7585	-1.7585	-1.7585	-1.7585	-1.7585	-1.7585	-1.7585	-1.7585	-1.7585	6.62784	-1.7585	6.62784	-1.7585	-1.7585	-1.7585	-1.7585	-1.7585
-0.419274	-0.416684	-0.416684	-0.416684	-0.416684	-0.416684	-0.416684	-0.416684	-0.416684	-0.416684	-0.416684	-0.416684	-0.416684	-0.416684	-0.416684	-0.416684	-0.416684	-0.416684	-0.416684	-0.416684	-0.416684	-0.416684	-0.416684	-0.416684	-0.416684	-0.416684	-0.416684	-0.416684	-0.416684	-0.416684	-0.416684	-0.416684	-0.416684	-0.416684	-0.416684	-0.416684	-0.416684	-0.416684	-0.416684	-0.416684	-0.416684	7.96965	-0.416684	-0.416684	7.96965	-0.416684	-0.416684	7.96965	-0.416684	-0.416684
-0.399274	7.6342	7.6342	-0.752137	-0.752137	-0.752137	-0.752137	-0.752137	-0.752137	-0.752137	-0.752137	-0.752137	-0.752137	-0.752137	-0.752137	-0.752137	-0.752137	-0.752137	-0.752137	7.6342	-0.752137	-0.752137	-0.752137	-0.752137	-0.752137	-0.752137	-0.752137	-0.752137	-0.752137	-0.752137	-0.752137	-0.752137	-0.752137	-0.752137	7.6342	-0.752137	-0.752137	-0.752137	-0.752137	-0.752137	-0.752137	-0.752137	-0.752137	-0.752137	7.6342	-0.752137	7.6342	-0.752137	-0.752137	-0.752137
-0.379853	7.29875	-1.08759	-1.08759	-1.08759	-1.08759	-1.08759	-1.08759	-1.08759	-1.08759	-1.08759	-1.08759	-1.08759	-1.08759	-1.08759	-1.08759	-1.08759	-1.08759	-1.08759	-1.08759	-1.08759	-1.08759	-1.08759	-1.08759	-1.08759	-1.08759	7.29875	-1.08759	7.29875	-1.08759	7.29875	-1.08759	-1.08759	-1.08759	-1.08759	-1.08759	-1.08759	-1.08759	-1.08759	-1.08759	-1.08759	-1.08759	-1.08759	-1.08759	-1.08759	-1.08759	-1.08759	-1.08759	-1.08759	-1.08759
-0.361127	-1.08759	-1.08759	-1.08759	-1.08759	7.29875	-1.08759	-1.08759	-1.08759	-1.08759	-1.08759	-1.08759	-1.08759	-1.08759	-1.08759	-1.08759	-1.08759	-1.08759	-1.08759	-1.08759	-1.08759	-1.08759	-1.08759	7.29875	-1.08759	-1.08759	-1.08759	-1.08759	-1.08759	-1.08759	-1.08759	7.29875	-1.08759	-1.08759	-1.08759	-1.08759	-1.08759	-1.08759	7.29875	7.29875	7.29875	15.6851	7.29875	15.6851	-1.08759	-1.08759	7.29875	-1.08759	-1.08759	-1.08759
-0.343211	-1.53911	-1.53911	-1.53911	-1.53911	-1.53911	-1.53911	-1.53911	8.48786	-1.53911	-1.53911	-1.53911	-1.53911	-1.53911	-1.53911	-1.53911	-1.53911	-1.53911	-1.53911	-1.53911	-1.53911	-1.53911	-1.53911	-1.53911	-1.53911	-1.53911	-1.53911	8.48786	-1.53911	8.48786	-1.53911	-1.53911	-1.53911	-1.53911	-1.53911	-1.53911	-1.53911	-1.53911	-1.53911	-1.53911	-1.53911	-1.53911	-1.53911	-1.53911	-1.53911	-1.53911	-1.53911	-1.53911	-1.53911	-1.53911
-0.326221	-0.73695	-0.73695	-0.73695	-0.73695	-0.73695	-0.73695	-0.73695	-0.73695	-0.73695	-0.73695	-0.73695	-0.73695	-0.73695	9.29002	-0.73695	-0.73695	-0.73695	-0.73695	-0.73695	-0.73695	-0.73695	-0.73695	-0.73695	-0.73695	-0.73695	-0.73695	-0.73695	-0.73695	-0.73695	-0.73695	-0.73695	-0.73695	-0.73695	-0.73695	-0.73695	-0.73695	-0.73695	-0.73695	-0.73695	-0.73695	-0.73695	-0.73695	9.29002	-0.73695	-0.73695	-0.73695	-0.73695	-0.73695	-0.73695
-0.310273	-0.335871	9.6911	9.6911	-0.335871	-0.335871	-0.335871	-0.335871	-0.335871	-0.335871	-0.335871	-0.335871	-0.335871	-0.335871	-0.335871	-0.335871	-0.335871	-0.335871	-0.335871	-0.335871	-0.335871	-0.335871	-0.335871	-0.335871	-0.335871	-0.335871	-0.335871	-0.335871	-0.335871	-0.335871	-0.335871	-0.335871	-0.335871	9.6911	-0.335871	-0.335871	-0.335871	-0.335871	-0.335871	-0.335871	-0.335871	-0.335871	-0.335871	-0.335871	29.745	-0.335871	-0.335871	-0.335871	-0.335871	-0.335871
-0.29547	-1.13803	-1.13803	-1.13803	-1.13803	-1.13803	-1.13803	-1.13803	-1.13803	-1.13803	-1.13803	-1.13803	-1.13803	8.88894	-1.13803	-1.13803	8.88894	-1.13803	-1.13803	-1.13803	-1.13803	-1.13803	-1.13803	-1.13803	-1.13803	-1.13803	-1.13803	-1.13803	-1.13803	-1.13803	-1.13803	-1.13803	-1.13803	-1.13803	8.88894	-1.13803	-1.13803	-1.13803	-1.13803	-1.13803	-1.13803	8.88894	18.9159	-1.13803	-1.13803	-1.13803	-1.13803	-1.13803	8.88894	-1.13803
-0.281842	-0.73695	-0.73695	-0.73695	-0.73695	9.29002	-0.73695	-0.73695	-0.73695	-0.73695	-0.73695	-0.73695	-0.73695	-0.73695	-0.73695	-0.73695	-0.73695	-0.73695	-0.73695	-0.73695	-0.73695	-0.73695	-0.73695	-0.73695	-0.73695	-0.73695	-0.73695	-0.73695	-0.73695	-0.73695	-0.73695	-0.73695	-0.73695	-0.73695	-0.73695	-0.73695	-0.73695	-0.73695	-0.73695	-0.73695	-0.73695	-0.73695	-0.73695	-0.73695	-0.73695	-0.73695	-0.73695	-0.73695	-0.73695	-0.73695
-0.269391	-0.73695	-0.73695	-0.73695	-0.73695	-0.73695	-0.73695	-0.73695	-0.73695	9.29002	-0.73695	-0.73695	-0.73695	-0.73695	-0.73695	-0.73695	-0.73695	-0.73695	-0.73695	-0.73695	-0.73695	-0.73695	-0.73695	-0.73695	-0.73695	-0.73695	-0.73695	-0.73695	-0.73695	-0.73695	-0.73695	-0.73695	-0.73695	9.29002	-0.73695	-0.73695	-0.73695	-0.73695	-0.73695	-0.73695	-0.73695	-0.73695	-0.73695	-0.73695	-0.73695	-0.73695	-0.73695	-0.73695	-0.73695	-0.73695
-0.25812	-0.335871	-0.335871	-0.335871	-0.335871	-0.335871	-0.335871	-0.335871	-0.335871	-0.335871	-0.335871	-0.335871	-0.335871	-0.335871	-0.335871	-0.335871	-0.335871	-0.335871	-0.335871	-0.335871	-0.335871	-0.335871	-0.335871	-0.335871	-0.335871	-0.335871	-0.335871	-0.335871	-0.335871	-0.335871	-0.335871	-0.335871	-0.335871	-0.335871	-0.335871	-0.335871	-0.335871	-0.335871	-0.335871	-0.335871	-0.335871	-0.335871	-0.335871	-0.335871	-0.335871	-0.335871	9.6911	-0.335871	-0.335871	-0.335871
-0.248031	-0.73695	-0.73695	-0.73695	-0.73695	-0.73695	-0.73695	-0.73695	-0.73695	-0.73695	-0.73695	9.29002	-0.73695	-0.73695	-0.73695	-0.73695	-0.73695	-0.73695	-0.73695	-0.73695	-0.73695	-0.73695	-0.73695	-0.73695	-0.73695	-0.73695	-0.73695	-0.73695	-0.73695	-0.73695	-0.73695	-0.73695	-0.73695	-0.73695	-0.73695	-0.73695	-0.73695	-0.73695	-0.73695	-0.73695	-0.73695	9.29002	-0.73695	-0.73695	-0.73695	-0.73695	-0.73695	-0.73695	19.317	19.317
-0.239128	-0.240968	-0.240968	-0.240968	-0.240968	-0.240968	-0.240968	-0.240968	-0.240968	-0.240968	-0.240968	-0.240968	-0.240968	-0.240968	-0.240968	-0.240968	-0.240968	-0.240968	-0.240968	-0.240968	-0.240968	-0.240968	-0.240968	-0.240968	-0.240968	-0.240968	-0.240968	-0.240968	-0.240968	-0.240968	-0.240968	-0.240968	-0.240968	-0.240968	-0.240968	8.59024	-0.240968	-0.240968	-0.240968	-0.240968	8.59024	-0.240968	8.59024	-0.240968	-0.240968	-0.240968	8.59024	-0.240968	8.59024	-0.240968
-0.231411	-0.594217	-0.594217	-0.594217	-0.594217	-0.594217	-0.594217	-0.594217	-0.594217	-0.594217	-0.594217	-0.594217	-0.594217	-0.594217	-0.594217	-0.594217	-0.594217	-0.594217	-0.594217	-0.594217	-0.594217	-0.594217	8.23699	-0.594217	-0.594217	-0.594217	-0.594217	-0.594217	-0.594217	-0.594217	-0.594217	-0.594217	-0.594217	-0.594217	-0.594217	-0.594217	8.23699	-0.594217	-0.594217	-0.594217	-0.594217	-0.594217	-0.594217	-0.594217	-0.594217	-0.594217	-0.594217	-0.594217	-0.594217	8.23699
-0.224885	-0.240968	8.59024	-0.240968	-0.240968	-0.240968	-0.240968	-0.240968	-0.240968	-0.240968	-0.240968	-0.240968	-0.240968	-0.240968	-0.240968	-0.240968	-0.240968	-0.240968	-0.240968	-0.240968	-0.240968	-0.240968	-0.240968	-0.240968	-0.240968	-0.240968	-0.240968	-0.240968	-0.240968	-0.240968	-0.240968	-0.240968	-0.240968	-0.240968	-0.240968	-0.240968	-0.240968	-0.240968	-0.240968	-0.240968	8.59024	-0.240968	-0.240968	-0.240968	-0.240968	-0.240968	-0.240968	-0.240968	-0.240968	-0.240968
-0.21955	-1.30071	-1.30071	-1.30071	-1.30071	-1.30071	-1.30071	-1.30071	-1.30071	-1.30071	-1.30071	-1.30071	-1.30071	-1.30071	-1.30071	7.53049	-1.30071	-1.30071	7.53049	-1.30071	-1.30071	-1.30071	-1.30071	-1.30071	7.53049	-1.30071	-1.30071	-1.30071	-1.30071	-1.30071	-1.30071	-1.30071	-1.30071	-1.30071	-1.30071	-1.30071	-1.30071	-1.30071	-1.30071	-1.30071	-1.30071	-1.30071	7.53049	7.53049	-1.30071	-1.30071	-1.30071	7.53049	-1.30071	-1.30071
-0.215411	-0.240968	-0.240968	-0.240968	-0.240968	-0.240968	-0.240968	-0.240968	-0.240968	-0.240968	-0.240968	-0.240968	-0.240968	-0.240968	-0.240968	-0.240968	-0.240968	-0.240968	-0.240968	-0.240968	-0.240968	-0.240968	-0.240968	-0.240968	-0.240968	-0.240968	-0.240968	-0.240968	-0.240968	-0.240968	-0.240968	-0.240968	-0.240968	-0.240968	-0.240968	-0.240968	-0.240968	-0.240968	-0.240968	-0.240968	8.59024	-0.240968	8.59024	-0.240968	-0.240968	8.59024	-0.240968	-0.240968	-0.240968	-0.240968
-0.21246	-0.594217	8.23699	-0.594217	-0.594217	-0.594217	-0.594217	-0.594217	-0.594217	-0.594217	-0.594217	-0.594217	-0.594217	-0.594217	-0.594217	-0.594217	-0.594217	-0.594217	-0.594217	-0.594217	-0.594217	-0.594217	-0.594217	-0.594217	-0.594217	8.23699	-0.594217	-0.594217	-0.594217	-0.594217	-0.594217	-0.594217	-0.594217	-0.594217	-0.594217	-0.594217	8.23699	-0.594217	-0.594217	-0.594217	-0.594217	-0.594217	-0.594217	-0.594217	-0.594217	17.0682	-0.594217	-0.594217	-0.594217	-0.594217
-0.210604	-0.240968	8.59024	-0.240968	-0.240968	-0.240968	-0.240968	-0.240968	-0.240968	-0.240968	-0.240968	-0.240968	-0.240968	-0.240968	-0.240968	-0.240968	-0.240968	-0.240968	-0.240968	-0.240968	-0.240968	-0.240968	-0.240968	-0.240968	-0.240968	-0.240968	-0.240968	-0.240968	-0.240968	-0.240968	-0.240968	-0.240968	-0.240968	-0.240968	-0.240968	-0.240968	-0.240968	-0.240968	-0.240968	-0.240968	-0.240968	8.59024	-0.240968	-0.240968	-0.240968	-0.240968	-0.240968	-0.240968	-0.240968	-0.240968
-0.209706	-0.240968	-0.240968	-0.240968	-0.240968	-0.240968	-0.240968	-0.240968	-0.240968	-0.240968	-0.240968	-0.240968	-0.240968	-0.240968	-0.240968	-0.240968	-0.240968	-0.240968	-0.240968	-0.240968	-0.240968	-0.240968	-0.240968	-0.240968	-0.240968	-0.240968	-0.240968	-0.240968	-0.240968	-0.240968	-0.240968	-0.240968	-0.240968	-0.240968	-0.240968	-0.240968	-0.240968	-0.240968	-0.240968	8.59024	-0.240968	-0.240968	17.4214	17.4214	-0.240968	-0.240968	8.59024	-0.240968	-0.240968	17.4214
-0.209627	7.96965	-0.416684	-0.416684	-0.416684	-0.416684	-0.416684	-0.416684	-0.416684	-0.416684	-0.416684	-0.416684	-0.416684	-0.416684	-0.416684	-0.416684	-0.416684	-0.416684	-0.416684	-0.416684	-0.416684	-0.416684	-0.416684	-0.416684	-0.416684	-0.416684	-0.416684	-0.416684	-0.416684	-0.416684	-0.416684	-0.416684	-0.416684	-0.416684	-0.416684	-0.416684	-0.416684	-0.416684	-0.416684	-0.416684	7.96965	-0.416684	7.96965	7.96965	-0.416684	7.96965	-0.416684	-0.416684	-0.416684	-0.416684
-0.210229	-1.7585	-1.7585	-1.7585	-1.7585	-1.7585	-1.7585	-1.7585	-1.7585	-1.7585	-1.7585	6.62784	-1.7585	6.62784	-1.7585	-1.7585	6.62784	-1.7585	-1.7585	-1.7585	-1.7585	-1.7585	-1.7585	6.62784	-1.7585	-1.7585	-1.7585	-1.7585	-1.7585	-1.7585	-1.7585	-1.7585	6.62784	-1.7585	-1.7585	-1.7585	-1.7585	-1.7585	-1.7585	-1.7585	-1.7585	-1.7585	-1.7585	-1.7585	6.62784	-1.7585	15.0142	15.0142	-1.7585	-1.7585
-0.211375	-1.42304	-1.42304	-1.42304	-1.42304	-1.42304	-1.42304	-1.42304	-1.42304	-1.42304	-1.42304	-1.42304	-1.42304	-1.42304	-1.42304	-1.42304	6.96329	-1.42304	-1.42304	-1.42304	-1.42304	-1.42304	-1.42304	-1.42304	6.96329	6.96329	-1.42304	-1.42304	-1.42304	-1.42304	-1.42304	-1.42304	-1.42304	6.96329	-1.42304	-1.42304	-1.42304	-1.42304	-1.42304	-1.42304	-1.42304	-1.42304	-1.42304	-1.42304	6.96329	-1.42304	-1.42304	-1.42304	-1.42304	-1.42304
-0.212925	-1.42304	-1.42304	-1.42304	-1.42304	-1.42304	-1.42304	-1.42304	6.96329	-1.42304	-1.42304	-1.42304	-1.42304	-1.42304	-1.42304	-1.42304	-1.42304	-1.42304	-1.42304	-1.42304	-1.42304	-1.42304	6.96329	-1.42304	6.96329	-1.42304	-1.42304	-1.42304	-1.42304	-1.42304	-1.42304	-1.42304	-1.42304	-1.42304	-1.42304	-1.42304	-1.42304	-1.42304	-1.42304	-1.42304	-1.42304	6.96329	6.96329	15.3496	-1.42304	-1.42304	-1.42304	-1.42304	6.96329	6.96329
-0.214741	-2.09395	-2.09395	-2.09395	-2.09395	-2.09395	-2.09395	-2.09395	-2.09395	-2.09395	-2.09395	-2.09395	-2.09395	-2.09395	-2.09395	-2.09395	-2.09395	-2.09395	-2.09395	-2.09395	-2.09395	-2.09395	6.29239	-2.09395	6.29239	6.29239	-2.09395	6.29239	6.29239	-2.09395	-2.09395	-2.09395	-2.09395	-2.09395	-2.09395	-2.09395	-2.09395	-2.09395	-2.09395	-2.09395	-2.09395	-2.09395	-2.09395	-2.09395	6.29239	-2.09395	6.29239	-2.09395	-2.09395	-2.09395
-0.216686	-1.7585	-1.7585	-1.7585	-1.7585	-1.7585	-1.7585	-1.7585	-1.7585	6.62784	6.62784	-1.7585	-1.7585	-1.7585	-1.7585	-1.7585	-1.7585	-1.7585	-1.7585	-1.7585	-1.7585	6.62784	-1.7585	-1.7585	6.62784	-1.7585	-1.7585	-1.7585	-1.7585	-1.7585	-1.7585	-1.7585	-1.7585	6.62784	-1.7585	-1.7585	-1.7585	6.62784	-1.7585	-1.7585	-1.7585	-1.7585	15.0142	6.62784	-1.7585	-1.7585	-1.7585	15.0142	-1.7585	6.62784
-0.218621	-0.416684	-0.416684	-0.416684	-0.416684	-0.416684	-0.416684	-0.416684	-0.416684	-0.416684	-0.416684	-0.416684	-0.416684	-0.416684	-0.416684	-0.416684	-0.416684	-0.416684	-0.416684	-0.416684	-0.416684	-0.416684	-0.416684	-0.416684	-0.416684	-0.416684	-0.416684	-0.416684	-0.416684	-0.416684	-0.416684	-0.416684	-0.416684	-0.416684	-0.416684	7.96965	-0.416684	-0.416684	-0.416684	-0.416684	7.96965	-0.416684	-0.416684	-0.416684	-0.416684	7.96965	7.96965	-0.416684	-0.416684	-0.416684
-0.220415	8.88894	-1.13803	-1.13803	-1.13803	-1.13803	-1.13803	-1.13803	-1.13803	-1.13803	-1.13803	8.88894	-1.13803	-1.13803	-1.13803	-1.13803	-1.13803	-1.13803	-1.13803	-1.13803	8.88894	-1.13803	-1.13803	-1.13803	-1.13803	-1.13803	-1.13803	-1.13803	-1.13803	-1.13803	-1.13803	-1.13803	-1.13803	-1.13803	-1.13803	-1.13803	-1.13803	-1.13803	-1.13803	-1.13803	-1.13803	8.88894	8.88894	-1.13803	-1.13803	-1.13803	-1.13803	-1.13803	-1.13803	-1.13803
-0.222039	-0.335871	-0.335871	-0.335871	-0.335871	-0.335871	-0.335871	-0.335871	-0.335871	-0.335871	-0.335871	-0.335871	-0.335871	-0.335871	-0.335871	-0.335871	-0.335871	-0.335871	-0.335871	-0.335871	-0.335871	-0.335871	-0.335871	-0.335871	-0.335871	-0.335871	-0.335871	-0.335871	-0.335871	-0.335871	-0.335871	-0.335871	-0.335871	-0.335871	-0.335871	-0.335871	9.6911	-0.335871	-0.335871	-0.335871	-0.335871	9.6911	-0.335871	-0.335871	9.6911	9.6911	-0.335871	-0.335871	-0.335871	-0.335871
-0.223543	-0.335871	-0.335871	-0.335871	-0.335871	-0.335871	-0.335871	-0.335871	-0.335871	-0.335871	-0.335871	-0.335871	-0.335871	-0.335871	-0.335871	-0.335871	-0.335871	-0.335871	-0.335871	-0.335871	-0.335871	-0.335871	-0.335871	-0.335871	-0.335871	-0.335871	-0.335871	-0.335871	-0.335871	-0.335871	-0.335871	-0.335871	-0.335871	-0.335871	-0.335871	-0.335871	-0.335871	-0.335871	-0.335871	-0.335871	-0.335871	-0.335871	-0.335871	-0.335871	-0.335871	-0.335871	-0.335871	-0.335871	-0.335871	-0.335871
-0.224977	-0.335871	-0.335871	-0.335871	-0.335871	-0.335871	-0.335871	-0.335871	-0.335871	-0.335871	-0.335871	-0.335871	-0.335871	-0.335871	-0.335871	-0.335871	-0.335871	-0.335871	-0.335871	-0.335871	-0.335871	-0.335871	-0.335871	-0.335871	-0.335871	-0.335871	-0.335871	-0.335871	-0.335871	-0.335871	-0.335871	-0.335871	9.6911	-0.335871	-0.335871	-0.335871	-0.335871	-0.335871	-0.335871	-0.335871	9.6911	-0.335871	-0.335871	9.6911	-0.335871	-0.335871	-0.335871	-0.335871	-0.335871	19.7181
-0.226393	-0.335871	9.6911	9.6911	-0.335871	-0.335871	-0.335871	-0.335871	-0.335871	-0.335871	-0.335871	-0.335871	-0.335871	-0.335871	-0.335871	-0.335871	-0.335871	-0.335871	-0.335871	-0.335871	-0.335871	-0.335871	-0.335871	-0.335871	-0.335871	-0.335871	-0.335871	-0.335871	-0.335871	-0.335871	9.6911	-0.335871	-0.335871	-0.335871	-0.335871	-0.335871	-0.335871	9.6911	-0.335871	-0.335871	-0.335871	-0.335871	-0.335871	-0.335871	-0.335871	-0.335871	9.6911	-0.335871	-0.335871	-0.335871
-0.227841	-0.335871	-0.335871	-0.335871	-0.335871	-0.335871	-0.335871	-0.335871	-0.335871	-0.335871	-0.335871	-0.335871	-0.335871	-0.335871	-0.335871	-0.335871	-0.335871	-0.335871	-0.335871	-0.335871	-0.335871	-0.335871	-0.335871	-0.335871	-0.335871	-0.335871	-0.335871	-0.335871	-0.335871	-0.335871	-0.335871	-0.335871	-0.335871	-0.335871	9.6911	-0.335871	-0.335871	-0.335871	-0.335871	-0.335871	-0.335871	9.6911	9.6911	9.6911	-0.335871	-0.335871	-0.335871	-0.335871	-0.335871	-0.335871
-0.229373	-0.73695	-0.73695	-0.73695	-0.73695	-0.73695	-0.73695	-0.73695	-0.73695	-0.73695	-0.73695	-0.73695	-0.73695	-0.73695	-0.73695	-0.73695	-0.73695	-0.73695	-0.73695	-0.73695	-0.73695	-0.73695	-0.73695	-0.73695	9.29002	-0.73695	-0.73695	-0.73695	-0.73695	-0.73695	-0.73695	-0.73695	9.29002	-0.73695	-0.73695	-0.73695	-0.73695	-0.73695	-0.73695	-0.73695	-0.73695	9.29002	-0.73695	-0.73695	-0.73695	29.344	-0.73695	9.29002	-0.73695	-0.73695
-0.231039	-0.947465	-0.947465	-0.947465	7.88374	-0.947465	7.88374	-0.947465	-0.947465	-0.947465	-0.947465	7.88374	-0.947465	-0.947465	-0.947465	-0.947465	-0.947465	-0.947465	-0.947465	-0.947465	-0.947465	-0.947465	-0.947465	-0.947465	-0.947465	-0.947465	-0.947465	-0.947465	-0.947465	-0.947465	-0.947465	-0.947465	-0.947465	-0.947465	-0.947465	-0.947465	-0.947465	-0.947465	-0.947465	7.88374	-0.947465	-0.947465	7.88374	7.88374	-0.947465	7.88374	16.7149	-0.947465	-0.947465	-0.947465
-0.232891	-0.594217	-0.594217	8.23699	-0.594217	-0.594217	-0.594217	-0.594217	-0.594217	-0.594217	-0.594217	-0.594217	-0.594217	-0.594217	-0.594217	-0.594217	-0.594217	-0.594217	-0.594217	-0.594217	-0.594217	-0.594217	-0.594217	8.23699	-0.594217	-0.594217	-0.594217	-0.594217	-0.594217	-0.594217	-0.594217	-0.594217	-0.594217	-0.594217	-0.594217	-0.594217	-0.594217	-0.594217	8.23699	-0.594217	-0.594217	17.0682	8.23699	-0.594217	-0.594217	-0.594217	-0.594217	-0.594217	-0.594217	-0.594217
-0.234978	-0.594217	-0.594217	-0.594217	-0.594217	-0.594217	-0.594217	-0.594217	-0.594217	-0.594217	-0.594217	-0.594217	-0.594217	-0.594217	-0.594217	8.23699	-0.594217	-0.594217	-0.594217	-0.594217	-0.594217	-0.594217	-0.594217	-0.594217	-0.594217	-0.594217	-0.594217	-0.594217	-0.594217	-0.594217	-0.594217	-0.594217	-0.594217	-0.594217	-0.594217	-0.594217	-0.594217	-0.594217	-0.594217	-0.594217	-0.594217	-0.594217	-0.594217	8.23699	-0.594217	-0.594217	-0.594217	-0.594217	-0.594217	-0.594217
-0.237352	-0.594217	-0.594217	-0.594217	-0.594217	-0.594217	-0.594217	-0.594217	-0.594217	-0.594217	8.23699	-0.594217	-0.594217	-0.594217	-0.594217	-0.594217	-0.594217	-0.594217	-0.594217	-0.594217	-0.594217	-0.594217	-0.594217	-0.594217	-0.594217	-0.594217	-0.594217	-0.594217	-0.594217	-0.594217	-0.594217	-0.594217	-0.594217	-0.594217	-0.594217	-0.594217	-0.594217	-0.594217	-0.594217	8.23699	8.23699	-0.594217	17.0682	-0.594217	8.23699	8.23699	-0.594217	-0.594217	-0.594217	-0.594217
-0.240036	-1.30071	-1.30071	-1.30071	-1.30071	-1.30071	-1.30071	7.53049	-1.30071	-1.30071	-1.30071	-1.30071	-1.30071	7.53049	-1.30071	-1.30071	-1.30071	-1.30071	-1.30071	-1.30071	-1.30071	-1.30071	-1.30071	-1.30071	-1.30071	-1.30071	-1.30071	-1.30071	-1.30071	7.53049	-1.30071	-1.30071	-1.30071	-1.30071	-1.30071	-1.30071	-1.30071	-1.30071	-1.30071	-1.30071	-1.30071	-1.30071	-1.30071	-1.30071	-1.30071	-1.30071	-1.30071	7.53049	-1.30071	-1.30071
-0.243027	-0.594217	-0.594217	-0.594217	-0.594217	-0.594217	-0.594217	-0.594217	-0.594217	-0.594217	-0.594217	-0.594217	-0.594217	-0.594217	-0.594217	-0.594217	8.23699	-0.594217	-0.594217	-0.594217	-0.594217	-0.594217	-0.594217	-0.594217	-0.594217	-0.594217	-0.594217	-0.594217	-0.594217	-0.594217	-0.594217	-0.594217	-0.594217	-0.594217	8.23699	-0.594217	-0.594217	-0.594217	8.23699	-0.594217	-0.594217	-0.594217	8.23699	-0.594217	-0.594217	-0.594217	-0.594217	8.23699	-0.594217	-0.594217
-0.24632	-0.947465	-0.947465	-0.947465	-0.947465	-0.947465	-0.947465	-0.947465	-0.947465	-0.947465	-0.947465	-0.947465	-0.947465	-0.947465	7.88374	-0.947465	-0.947465	-0.947465	-0.947465	-0.947465	-0.947465	-0.947465	-0.947465	-0.947465	-0.947465	7.88374	-0.947465	-0.947465	-0.947465	-0.947465	-0.947465	-0.947465	-0.947465	-0.947465	-0.947465	-0.947465	-0.947465	-0.947465	-0.947465	-0.947465	16.7149	7.88374	-0.947465	7.88374	7.88374	7.88374	7.88374	-0.947465	-0.947465	-0.947465
-0.249912	-1.08759	-1.08759	-1.08759	-1.08759	-1.08759	-1.08759	-1.08759	-1.08759	-1.08759	-1.08759	-1.08759	-1.08759	-1.08759	-1.08759	7.29875	-1.08759	-1.08759	-1.08759	-1.08759	-1.08759	-1.08759	-1.08759	-1.08759	7.29875	-1.08759	-1.08759	-1.08759	-1.08759	-1.08759	-1.08759	-1.08759	-1.08759	-1.08759	7.29875	-1.08759	-1.08759	-1.08759	-1.08759	-1.08759	-1.08759	-1.08759	7.29875	-1.08759	-1.08759	-1.08759	7.29875	-1.08759	7.29875	-1.08759
-0.253796	-0.752137	-0.752137	-0.752137	-0.752137	7.6342	-0.752137	-0.752137	-0.752137	-0.752137	-0.752137	-0.752137	-0.752137	-0.752137	-0.752137	-0.752137	-0.752137	-0.752137	-0.752137	-0.752137	-0.752137	-0.752137	-0.752137	-0.752137	-0.752137	-0.752137	-0.752137	-0.752137	-0.752137	-0.752137	-0.752137	-0.752137	-0.752137	-0.752137	-0.752137	-0.752137	7.6342	-0.752137	-0.752137	-0.752137	-0.752137	7.6342	-0.752137	-0.752137	-0.752137	-0.752137	-0.752137	-0.752137	-0.752137	-0.752137
-0.25797	-2.4294	-2.4294	5.95693	-2.4294	-2.4294	5.95693	-2.4294	5.95693	-2.4294	5.95693	-2.4294	-2.4294	-2.4294	-2.4294	-2.4294	5.95693	-2.4294	5.95693	-2.4294	-2.4294	-2.4294	-2.4294	-2.4294	-2.4294	-2.4294	-2.4294	-2.4294	5.95693	-2.4294	-2.4294	-2.4294	-2.4294	5.95693	-2.4294	-2.4294	-2.4294	-2.4294	5.95693	5.95693	-2.4294	5.95693	-2.4294	-2.4294	-2.4294	-2.4294	-2.4294	-2.4294	5.95693	-2.4294
-0.262427	-1.42304	6.96329	-1.42304	-1.42304	-1.42304	6.96329	-1.42304	-1.42304	-1.42304	-1.42304	-1.42304	-1.42304	-1.42304	-1.42304	-1.42304	-1.42304	-1.42304	-1.42304	6.96329	-1.42304	-1.42304	-1.42304	-1.42304	-1.42304	-1.42304	-1.42304	-1.42304	-1.42304	6.96329	-1.42304	-1.42304	-1.42304	-1.42304	-1.42304	6.96329	-1.42304	-1.42304	-1.42304	-1.42304	-1.42304	-1.42304	6.96329	6.96329	-1.42304	-1.42304	6.96329	-1.42304	-1.42304	-1.42304
-0.267164	-0.752137	-0.752137	-0.752137	-0.752137	-0.752137	-0.752137	-0.752137	-0.752137	-0.752137	-0.752137	-0.752137	-0.752137	-0.752137	7.6342	-0.752137	-0.752137	-0.752137	-0.752137	-0.752137	-0.752137	-0.752137	-0.752137	-0.752137	-0.752137	-0.752137	-0.752137	-0.752137	-0.752137	-0.752137	-0.752137	-0.752137	-0.752137	-0.752137	-0.752137	-0.752137	-0.752137	-0.752137	-0.752137	-0.752137	-0.752137	7.6342	7.6342	7.6342	-0.752137	-0.752137	-0.752137	7.6342	7.6342	7.6342
-0.272176	-2.76486	-2.76486	-2.76486	5.62148	-2.76486	-2.76486	5.62148	-2.76486	-2.76486	-2.76486	5.62148	5.62148	5.62148	-2.76486	-2.76486	-2.76486	-2.76486	-2.76486	-2.76486	-2.76486	-2.76486	-2.76486	5.62148	5.62148	5.62148	-2.76486	-2.76486	-2.76486	-2.76486	-2.76486	-2.76486	-2.76486	-2.76486	-2.76486	-2.76486	5.62148	-2.76486	5.62148	-2.76486	-2.76486	5.62148	-2.76486	-2.76486	-2.76486	-2.76486	-2.76486	-2.76486	-2.76486	-2.76486
-0.277458	7.96965	-0.416684	-0.416684	-0.416684	-0.416684	-0.416684	-0.416684	-0.416684	-0.416684	-0.416684	-0.416684	-0.416684	-0.416684	-0.416684	-0.416684	-0.416684	-0.416684	-0.416684	-0.416684	-0.416684	-0.416684	-0.416684	-0.416684	-0.416684	-0.416684	-0.416684	-0.416684	-0.416684	-0.416684	-0.416684	-0.416684	-0.416684	-0.416684	-0.416684	-0.416684	-0.416684	7.96965	-0.416684	7.96965	-0.416684	-0.416684	-0.416684	-0.416684	-0.416684	-0.416684	-0.416684	-0.416684	16.356	-0.416684
-0.282972	7.6342	-0.752137	-0.752137	-0.752137	-0.752137	-0.752137	-0.752137	-0.752137	-0.752137	-0.752137	-0.752137	7.6342	-0.752137	-0.752137	-0.752137	-0.752137	-0.752137	-0.752137	-0.752137	-0.752137	-0.752137	-0.752137	-0.752137	-0.752137	-0.752137	-0.752137	-0.752137	-0.752137	-0.752137	-0.752137	7.6342	-0.752137	-0.752137	-0.752137	-0.752137	-0.752137	7.6342	-0.752137	7.6342	-0.752137	-0.752137	-0.752137	-0.752137	-0.752137	-0.752137	-0.752137	-0.752137	-0.752137	-0.752137
-0.288632	-0.752137	-0.752137	-0.752137	-0.752137	-0.752137	-0.752137	-0.752137	-0.752137	-0.752137	-0.752137	-0.752137	-0.752137	-0.752137	-0.752137	-0.752137	-0.752137	-0.752137	-0.752137	-0.752137	-0.752137	-0.752137	-0.752137	-0.752137	-0.752137	-0.752137	-0.752137	-0.752137	-0.752137	7.6342	-0.752137	-0.752137	-0.752137	-0.752137	-0.752137	-0.752137	7.6342	-0.752137	-0.752137	-0.752137	7.6342	-0.752137	-0.752137	-0.752137	-0.752137	-0.752137	-0.752137	-0.752137	-0.752137	-0.752137
-0.294345	-1.13803	-1.13803	-1.13803	-1.13803	-1.13803	-1.13803	-1.13803	-1.13803	-1.13803	-1.13803	-1.13803	-1.13803	-1.13803	-1.13803	-1.13803	-1.13803	-1.13803	-1.13803	-1.13803	-1.13803	-1.13803	-1.13803	-1.13803	-1.13803	-1.13803	8.88894	8.88894	-1.13803	-1.13803	-1.13803	-1.13803	-1.13803	-1.13803	-1.13803	-1.13803	-1.13803	-1.13803	-1.13803	-1.13803	-1.13803	8.88894	18.9159	-1.13803	-1.13803	-1.13803	8.88894	-1.13803	-1.13803	-1.13803
-0.300023	-0.335871	-0.335871	-0.335871	-0.335871	-0.335871	-0.335871	-0.335871	-0.335871	-0.335871	-0.335871	-0.335871	-0.335871	-0.335871	-0.335871	-0.335871	-0.335871	-0.335871	-0.335871	-0.335871	-0.335871	-0.335871	-0.335871	-0.335871	-0.335871	-0.335871	-0.335871	-0.335871	-0.335871	-0.335871	-0.335871	-0.335871	-0.335871	-0.335871	-0.335871	-0.335871	-0.335871	-0.335871	-0.335871	-0.335871	-0.335871	-0.335871	-0.335871	-0.335871	-0.335871	-0.335871	-0.335871	-0.335871	-0.335871	-0.335871
-0.305574	-0.335871	-0.335871	-0.335871	-0.335871	-0.335871	-0.335871	-0.335871	-0.335871	-0.335871	-0.335871	-0.335871	-0.335871	-0.335871	-0.335871	-0.335871	-0.335871	-0.335871	-0.335871	-0.335871	-0.335871	-0.335871	-0.335871	-0.335871	-0.335871	-0.335871	-0.335871	-0.335871	-0.335871	-0.335871	-0.335871	-0.335871	-0.335871	-0.335871	-0.335871	-0.335871	-0.335871	-0.335871	-0.335871	-0.335871	-0.335871	-0.335871	-0.335871	19.7181	-0.335871	-0.335871	-0.335871	-0.335871	-0.335871	-0.335871
-0.310907	-0.73695	-0.73695	-0.73695	-0.73695	-0.73695	-0.73695	-0.73695	-0.73695	-0.73695	-0.73695	-0.73695	-0.73695	-0.73695	-0.73695	-0.73695	-0.73695	-0.73695	-0.73695	-0.73695	-0.73695	-0.73695	-0.73695	-0.73695	-0.73695	9.29002	-0.73695	-0.73695	-0.73695	-0.73695	-0.73695	-0.73695	-0.73695	-0.73695	-0.73695	-0.73695	-0.73695	-0.73695	-0.73695	-0.73695	-0.73695	-0.73695	-0.73695	-0.73695	-0.73695	9.29002	-0.73695	-0.73695	9.29002	-0.73695
-0.315932	-0.73695	9.29002	-0.73695	-0.73695	-0.73695	-0.73695	-0.73695	-0.73695	-0.73695	9.29002	-0.73695	-0.73695	-0.73695	-0.73695	-0.73695	-0.73695	-0.73695	-0.73695	-0.73695	-0.73695	-0.73695	-0.73695	-0.73695	-0.73695	-0.73695	-0.73695	-0.73695	-0.73695	-0.73695	-0.73695	-0.73695	-0.73695	-0.73695	-0.73695	-0.73695	-0.73695	-0.73695	-0.73695	-0.73695	-0.73695	-0.73695	9.29002	9.29002	9.29002	19.317	-0.73695	-0.73695	-0.73695	-0.73695
-0.320559	-0.73695	-0.73695	-0.73695	-0.73695	-0.73695	-0.73695	-0.73695	-0.73695	-0.73695	-0.73695	-0.73695	-0.73695	-0.73695	-0.73695	-0.73695	-0.73695	-0.73695	-0.73695	-0.73695	-0.73695	-0.73695	-0.73695	-0.73695	-0.73695	-0.73695	-0.73695	-0.73695	-0.73695	9.29002	-0.73695	-0.73695	-0.73695	-0.73695	-0.73695	-0.73695	-0.73695	-0.73695	-0.73695	-0.73695	-0.73695	-0.73695	-0.73695	-0.73695	-0.73695	-0.73695	9.29002	-0.73695	-0.73695	-0.73695
-0.324695	-1.53911	-1.53911	-1.53911	-1.53911	-1.53911	-1.53911	8.48786	-1.53911	-1.53911	8.48786	-1.53911	-1.53911	-1.53911	-1.53911	-1.53911	8.48786	-1.53911	-1.53911	-1.53911	-1.53911	-1.53911	-1.53911	-1.53911	-1.53911	-1.53911	-1.53911	-1.53911	-1.53911	-1.53911	-1.53911	-1.53911	-1.53911	-1.53911	8.48786	-1.53911	-1.53911	8.48786	-1.53911	8.48786	-1.53911	-1.53911	-1.53911	-1.53911	-1.53911	-1.53911	-1.53911	-1.53911	8.48786	-1.53911
-0.328252	-0.335871	-0.335871	-0.335871	-0.335871	-0.335871	-0.335871	-0.335871	-0.335871	-0.335871	-0.335871	-0.335871	-0.335871	-0.335871	-0.335871	-0.335871	-0.335871	-0.335871	-0.335871	-0.335871	-0.335871	-0.335871	-0.335871	-0.335871	-0.335871	-0.335871	-0.335871	-0.335871	-0.335871	-0.335871	-0.335871	-0.335871	9.6911	-0.335871	-0.335871	-0.335871	-0.335871	-0.335871	9.6911	-0.335871	-0.335871	-0.335871	-0.335871	-0.335871	-0.335871	-0.335871	-0.335871	-0.335871	9.6911	-0.335871
-0.331202	-0.335871	-0.335871	-0.335871	-0.335871	-0.335871	-0.335871	-0.335871	-0.335871	-0.335871	-0.335871	-0.335871	-0.335871	-0.335871	-0.335871	-0.335871	-0.335871	-0.335871	-0.335871	-0.335871	-0.335871	-0.335871	-0.335871	-0.335871	-0.335871	-0.335871	-0.335871	-0.335871	-0.335871	-0.335871	-0.335871	-0.335871	-0.335871	-0.335871	-0.335871	-0.335871	-0.335871	-0.335871	-0.335871	-0.335871	-0.335871	9.6911	-0.335871	-0.335871	-0.335871	-0.335871	-0.335871	-0.335871	-0.335871	-0.335871
-0.333651	7.88374	-0.947465	-0.947465	-0.947465	-0.947465	-0.947465	-0.947465	-0.947465	-0.947465	-0.947465	-0.947465	-0.947465	-0.947465	-0.947465	-0.947465	7.88374	-0.947465	-0.947465	-0.947465	-0.947465	-0.947465	-0.947465	-0.947465	7.88374	-0.947465	-0.947465	-0.947465	-0.947465	-0.947465	-0.947465	-0.947465	-0.947465	-0.947465	-0.947465	-0.947465	-0.947465	-0.947465	-0.947465	-0.947465	-0.947465	-0.947465	-0.947465	16.7149	7.88374	-0.947465	-0.947465	-0.947465	7.88374	-0.947465
-0.335723	-0.240968	-0.240968	-0.240968	-0.240968	-0.240968	-0.240968	-0.240968	-0.240968	-0.240968	-0.240968	-0.240968	-0.240968	-0.240968	-0.240968	-0.240968	-0.240968	-0.240968	-0.240968	-0.240968	-0.240968	-0.240968	-0.240968	-0.240968	-0.240968	-0.240968	-0.240968	-0.240968	-0.240968	-0.240968	-0.240968	-0.240968	-0.240968	-0.240968	-0.240968	-0.240968	-0.240968	-0.240968	-0.240968	-0.240968	-0.240968	-0.240968	-0.240968	-0.240968	-0.240968	-0.240968	-0.240968	-0.240968	-0.240968	-0.240968
-0.337542	-3.06695	-3.06695	-3.06695	-3.06695	-3.06695	-3.06695	5.76425	-3.06695	-3.06695	-3.06695	5.76425	5.76425	-3.06695	-3.06695	-3.06695	5.76425	-3.06695	-3.06695	-3.06695	-3.06695	-3.06695	14.5955	-3.06695	5.76425	-3.06695	-3.06695	-3.06695	-3.06695	5.76425	-3.06695	-3.06695	-3.06695	5.76425	-3.06695	-3.06695	-3.06695	-3.06695	-3.06695	5.76425	-3.06695	-3.06695	-3.06695	-3.06695	5.76425	5.76425	-3.06695	-3.06695	-3.06695	-3.06695
-0.339231	-1.30071	-1.30071	-1.30071	-1.30071	-1.30071	-1.30071	7.53049	-1.30071	-1.30071	-1.30071	-1.30071	-1.30071	-1.30071	-1.30071	-1.30071	-1.30071	-1.30071	-1.30071	7.53049	-1.30071	-1.30071	-1.30071	-1.30071	-1.30071	-1.30071	-1.30071	-1.30071	-1.30071	7.53049	-1.30071	-1.30071	-1.30071	-1.30071	-1.30071	-1.30071	-1.30071	-1.30071	-1.30071	-1.30071	-1.30071	-1.30071	-1.30071	-1.30071	-1.30071	-1.30071	-1.30071	-1.30071	-1.30071	-1.30071
-0.340915	-0.240968	-0.240968	-0.240968	-0.240968	-0.240968	-0.240968	-0.240968	-0.240968	-0.240968	-0.240968	-0.240968	-0.240968	-0.240968	-0.240968	-0.240968	-0.240968	-0.240968	-0.240968	-0.240968	-0.240968	-0.240968	-0.240968	-0.240968	-0.240968	-0.240968	-0.240968	-0.240968	-0.240968	-0.240968	-0.240968	-0.240968	-0.240968	-0.240968	-0.240968	-0.240968	-0.240968	8.59024	-0.240968	-0.240968	8.59024	-0.240968	8.59024	-0.240968	-0.240968	-0.240968	-0.240968	8.59024	8.59024	8.59024
-0.342717	-0.594217	-0.594217	-0.594217	-0.594217	-0.594217	-0.594217	-0.594217	-0.594217	-0.594217	-0.594217	-0.594217	-0.594217	-0.594217	-0.594217	-0.594217	-0.594217	-0.594217	-0.594217	-0.594217	-0.594217	-0.594217	-0.594217	-0.594217	8.23699	-0.594217	-0.594217	-0.594217	-0.594217	-0.594217	-0.594217	-0.594217	-0.594217	-0.594217	-0.594217	-0.594217	-0.594217	-0.594217	-0.594217	8.23699	-0.594217	-0.594217	-0.594217	-0.594217	-0.594217	17.0682	-0.594217	-0.594217	-0.594217	-0.594217
-0.344761	-0.594217	-0.594217	-0.594217	-0.594217	-0.594217	-0.594217	-0.594217	-0.594217	-0.594217	-0.594217	-0.594217	-0.594217	-0.594217	-0.594217	-0.594217	-0.594217	-0.594217	-0.594217	-0.594217	-0.594217	-0.594217	-0.594217	-0.594217	-0.594217	8.23699	-0.594217	-0.594217	-0.594217	-0.594217	-0.594217	-0.594217	-0.594217	-0.594217	-0.594217	-0.594217	-0.594217	-0.594217	-0.594217	-0.594217	-0.594217	-0.594217	-0.594217	-0.594217	-0.594217	8.23699	-0.594217	-0.594217	-0.594217	8.23699
-0.34717	-0.594217	-0.594217	-0.594217	-0.594217	-0.594217	-0.594217	-0.594217	-0.594217	-0.594217	-0.594217	-0.594217	8.23699	-0.594217	-0.594217	-0.594217	-0.594217	-0.594217	-0.594217	-0.594217	-0.594217	-0.594217	-0.594217	-0.594217	-0.594217	-0.594217	-0.594217	-0.594217	-0.594217	-0.594217	-0.594217	-0.594217	-0.594217	-0.594217	-0.594217	-0.594217	8.23699	-0.594217	-0.594217	8.23699	-0.594217	8.23699	-0.594217	8.23699	-0.594217	-0.594217	-0.594217	-0.594217	-0.594217	-0.594217
-0.350068	-0.947465	-0.947465	-0.947465	-0.947465	7.88374	-0.947465	-0.947465	-0.947465	-0.947465	-0.947465	-0.947465	-0.947465	-0.947465	-0.947465	-0.947465	-0.947465	-0.947465	7.88374	-0.947465	-0.947465	-0.947465	-0.947465	-0.947465	-0.947465	-0.947465	-0.947465	-0.947465	-0.947465	-0.947465	-0.947465	-0.947465	-0.947465	-0.947465	-0.947465	-0.947465	-0.947465	-0.947465	-0.947465	7.88374	-0.947465	7.88374	-0.947465	-0.947465	-0.947465	-0.947465	-0.947465	-0.947465	-0.947465	-0.947465
-0.353526	-0.752137	-0.752137	-0.752137	7.6342	-0.752137	-0.752137	-0.752137	-0.752137	-0.752137	-0.752137	-0.752137	-0.752137	-0.752137	-0.752137	-0.752137	-0.752137	-0.752137	-0.752137	-0.752137	-0.752137	-0.752137	-0.752137	-0.752137	7.6342	-0.752137	-0.752137	-0.752137	-0.752137	-0.752137	-0.752137	-0.752137	-0.752137	-0.752137	-0.752137	-0.752137	-0.752137	-0.752137	-0.752137	-0.752137	7.6342	-0.752137	-0.752137	-0.752137	-0.752137	-0.752137	-0.752137	-0.752137	-0.752137	-0.752137
-0.357446	-1.42304	-1.42304	-1.42304	6.96329	6.96329	-1.42304	6.96329	-1.42304	-1.42304	-1.42304	-1.42304	-1.42304	-1.42304	-1.42304	-1.42304	-1.42304	-1.42304	-1.42304	-1.42304	-1.42304	-1.42304	-1.42304	-1.42304	-1.42304	-1.42304	6.96329	-1.42304	-1.42304	-1.42304	-1.42304	-1.42304	-1.42304	-1.42304	-1.42304	6.96329	-1.42304	-1.42304	-1.42304	-1.42304	-1.42304	-1.42304	6.96329	-1.42304	-1.42304	-1.42304	-1.42304	-1.42304	-1.42304	-1.42304
-0.361701	-2.09395	-2.09395	-2.09395	-2.09395	-2.09395	-2.09395	-2.09395	-2.09395	-2.09395	-2.09395	6.29239	-2.09395	-2.09395	-2.09395	-2.09395	-2.09395	-2.09395	-2.09395	-2.09395	23.0651	6.29239	-2.09395	-2.09395	-2.09395	-2.09395	-2.09395	-2.09395	-2.09395	-2.09395	-2.09395	-2.09395	-2.09395	-2.09395	-2.09395	-2.09395	-2.09395	-2.09395	-2.09395	-2.09395	-2.09395	-2.09395	-2.09395	-2.09395	14.6787	-2.09395	-2.09395	6.29239	-2.09395	-2.09395
-0.366162	-0.752137	-0.752137	-0.752137	-0.752137	7.6342	-0.752137	-0.752137	-0.752137	-0.752137	-0.752137	-0.752137	-0.752137	-0.752137	-0.752137	-0.752137	-0.752137	-0.752137	-0.752137	-0.752137	-0.752137	-0.752137	-0.752137	-0.752137	-0.752137	-0.752137	-0.752137	-0.752137	-0.752137	-0.752137	-0.752137	-0.752137	-0.752137	-0.752137	-0.752137	-0.752137	-0.752137	-0.752137	-0.752137	-0.752137	7.6342	-0.752137	-0.752137	7.6342	-0.752137	-0.752137	7.6342	7.6342	-0.752137	-0.752137
-0.370702	-1.08759	-1.08759	-1.08759	-1.08759	-1.08759	-1.08759	-1.08759	-1.08759	-1.08759	-1.08759	-1.08759	7.29875	-1.08759	-1.08759	-1.08759	7.29875	-1.08759	-1.08759	-1.08759	-1.08759	-1.08759	-1.08759	-1.08759	-1.08759	-1.08759	-1.08759	-1.08759	-1.08759	-1.08759	-1.08759	-1.08759	7.29875	7.29875	-1.08759	-1.08759	-1.08759	-1.08759	-1.08759	-1.08759	-1.08759	-1.08759	-1.08759	-1.08759	-1.08759	-1.08759	-1.08759	-1.08759	-1.08759	-1.08759
-0.375191	-0.416684	-0.416684	-0.416684	7.96965	-0.416684	-0.416684	-0.416684	-0.416684	-0.416684	-0.416684	-0.416684	-0.416684	-0.416684	-0.416684	-0.416684	-0.416684	-0.416684	-0.416684	-0.416684	-0.416684	-0.416684	-0.416684	-0.416684	-0.416684	-0.416684	-0.416684	-0.416684	-0.416684	-0.416684	-0.416684	-0.416684	-0.416684	-0.416684	-0.416684	-0.416684	-0.416684	-0.416684	-0.416684	-0.416684	-0.416684	7.96965	-0.416684	-0.416684	-0.416684	-0.416684	-0.416684	-0.416684	-0.416684	-0.416684
-0.379502	-2.09395	-2.09395	-2.09395	-2.09395	-2.09395	6.29239	-2.09395	-2.09395	-2.09395	-2.09395	-2.09395	-2.09395	-2.09395	-2.09395	-2.09395	6.29239	6.29239	-2.09395	-2.09395	-2.09395	-2.09395	6.29239	-2.09395	-2.09395	-2.09395	6.29239	-2.09395	-2.09395	-2.09395	6.29239	-2.09395	-2.09395	-2.09395	-2.09395	-2.09395	-2.09395	-2.09395	-2.09395	-2.09395	-2.09395	-2.09395	6.29239	-2.09395	-2.09395	-2.09395	-2.09395	-2.09395	-2.09395	6.29239
-0.383507	-2.09395	-2.09395	-2.09395	-2.09395	-2.09395	-2.09395	-2.09395	-2.09395	14.6787	-2.09395	-2.09395	-2.09395	-2.09395	-2.09395	-2.09395	-2.09395	6.29239	-2.09395	-2.09395	-2.09395	6.29239	-2.09395	6.29239	-2.09395	-2.09395	-2.09395	-2.09395	-2.09395	-2.09395	-2.09395	-2.09395	-2.09395	-2.09395	-2.09395	-2.09395	6.29239	6.29239	-2.09395	-2.09395	-2.09395	-2.09395	-2.09395	-2.09395	-2.09395	-2.09395	6.29239	-2.09395	-2.09395	-2.09395
-0.387077	-1.08759	-1.08759	-1.08759	-1.08759	-1.08759	-1.08759	-1.08759	-1.08759	-1.08759	7.29875	-1.08759	-1.08759	-1.08759	-1.08759	-1.08759	-1.08759	-1.08759	-1.08759	-1.08759	-1.08759	-1.08759	-1.08759	-1.08759	7.29875	-1.08759	-1.08759	-1.08759	-1.08759	-1.08759	-1.08759	-1.08759	7.29875	-1.08759	-1.08759	-1.08759	-1.08759	-1.08759	-1.08759	24.0714	-1.08759	-1.08759	7.29875	7.29875	-1.08759	15.6851	-1.08759	-1.08759	15.6851	-1.08759
-0.390085	-0.335871	-0.335871	-0.335871	-0.335871	-0.335871	-0.335871	-0.335871	-0.335871	-0.335871	-0.335871	-0.335871	-0.335871	-0.335871	-0.335871	-0.335871	-0.335871	-0.335871	-0.335871	-0.335871	-0.335871	-0.335871	-0.335871	-0.335871	-0.335871	-0.335871	-0.335871	-0.335871	-0.335871	-0.335871	9.6911	-0.335871	-0.335871	-0.335871	-0.335871	-0.335871	-0.335871	-0.335871	-0.335871	-0.335871	-0.335871	-0.335871	-0.335871	-0.335871	-0.335871	-0.335871	-0.335871	-0.335871	-0.335871	-0.335871
-0.392421	-0.335871	-0.335871	-0.335871	19.7181	-0.335871	-0.335871	-0.335871	-0.335871	-0.335871	-0.335871	-0.335871	-0.335871	-0.335871	-0.335871	-0.335871	-0.335871	-0.335871	-0.335871	-0.335871	-0.335871	-0.335871	-0.335871	-0.335871	-0.335871	-0.335871	-0.335871	-0.335871	-0.335871	-0.335871	9.6911	-0.335871	-0.335871	-0.335871	-0.335871	-0.335871	-0.335871	-0.335871	-0.335871	-0.335871	-0.335871	-0.335871	-0.335871	-0.335871	-0.335871	-0.335871	-0.335871	-0.335871	-0.335871	9.6911
-0.394075	-0.73695	-0.73695	-0.73695	-0.73695	-0.73695	-0.73695	-0.73695	-0.73695	-0.73695	-0.73695	-0.73695	-0.73695	-0.73695	-0.73695	-0.73695	-0.73695	-0.73695	9.29002	-0.73695	-0.73695	-0.73695	-0.73695	-0.73695	-0.73695	-0.73695	-0.73695	-0.73695	-0.73695	-0.73695	-0.73695	-0.73695	-0.73695	-0.73695	-0.73695	-0.73695	-0.73695	-0.73695	-0.73695	-0.73695	-0.73695	-0.73695	-0.73695	-0.73695	-0.73695	-0.73695	-0.73695	-0.73695	-0.73695	-0.73695
-0.395061	-0.335871	-0.335871	-0.335871	-0.335871	-0.335871	-0.335871	-0.335871	-0.335871	-0.335871	-0.335871	-0.335871	-0.335871	-0.335871	-0.335871	-0.335871	-0.335871	-0.335871	-0.335871	-0.335871	-0.335871	-0.335871	-0.335871	-0.335871	-0.335871	-0.335871	-0.335871	-0.335871	-0.335871	-0.335871	-0.335871	-0.335871	-0.335871	-0.335871	-0.335871	-0.335871	-0.335871	-0.335871	-0.335871	-0.335871	-0.335871	-0.335871	-0.335871	-0.335871	-0.335871	-0.335871	9.6911	-0.335871	-0.335871	9.6911
-0.395392	-0.335871	-0.335871	9.6911	-0.335871	-0.335871	-0.335871	-0.335871	-0.335871	-0.335871	-0.335871	-0.335871	-0.335871	-0.335871	-0.335871	-0.335871	-0.335871	-0.335871	-0.335871	-0.335871	-0.335871	-0.335871	-0.335871	-0.335871	-0.335871	-0.335871	-0.335871	-0.335871	-0.335871	-0.335871	-0.335871	-0.335871	-0.335871	-0.335871	-0.335871	-0.335871	-0.335871	-0.335871	-0.335871	-0.335871	-0.335871	-0.335871	-0.335871	-0.335871	-0.335871	-0.335871	-0.335871	-0.335871	-0.335871	-0.335871
-0.395083	-0.73695	-0.73695	-0.73695	-0.73695	-0.73695	-0.73695	-0.73695	-0.73695	-0.73695	-0.73695	-0.73695	-0.73695	-0.73695	-0.73695	-0.73695	-0.73695	9.29002	-0.73695	-0.73695	-0.73695	-0.73695	-0.73695	-0.73695	-0.73695	-0.73695	-0.73695	-0.73695	-0.73695	-0.73695	-0.73695	-0.73695	-0.73695	-0.73695	-0.73695	-0.73695	9.29002	-0.73695	-0.73695	-0.73695	-0.73695	-0.73695	-0.73695	-0.73695	-0.73695	-0.73695	-0.73695	-0.73695	-0.73695	-0.73695
-0.394148	-1.53911	-1.53911	-1.53911	-1.53911	-1.53911	-1.53911	-1.53911	-1.53911	-1.53911	-1.53911	-1.53911	-1.53911	-1.53911	-1.53911	-1.53911	-1.53911	8.48786	8.48786	-1.53911	8.48786	-1.53911	-1.53911	-1.53911	-1.53911	-1.53911	-1.53911	-1.53911	-1.53911	-1.53911	-1.53911	-1.53911	-1.53911	-1.53911	-1.53911	-1.53911	-1.53911	-1.53911	-1.53911	-1.53911	-1.53911	8.48786	-1.53911	-1.53911	-1.53911	-1.53911	-1.53911	-1.53911	-1.53911	-1.53911
-0.392601	-0.73695	-0.73695	-0.73695	-0.73695	-0.73695	-0.73695	-0.73695	-0.73695	-0.73695	-0.73695	-0.73695	-0.73695	-0.73695	-0.73695	-0.73695	-0.73695	-0.73695	-0.73695	-0.73695	-0.73695	9.29002	-0.73695	-0.73695	-0.73695	-0.73695	-0.73695	-0.73695	-0.73695	-0.73695	-0.73695	-0.73695	-0.73695	-0.73695	-0.73695	-0.73695	-0.73695	-0.73695	-0.73695	-0.73695	-0.73695	-0.73695	-0.73695	-0.73695	9.29002	9.29002	-0.73695	-0.73695	-0.73695	-0.73695
-0.390458	-0.73695	-0.73695	-0.73695	-0.73695	-0.73695	-0.73695	-0.73695	-0.73695	-0.73695	-0.73695	-0.73695	-0.73695	-0.73695	-0.73695	-0.73695	-0.73695	-0.73695	9.29002	-0.73695	-0.73695	-0.73695	-0.73695	-0.73695	-0.73695	-0.73695	-0.73695	-0.73695	-0.73695	-0.73695	-0.73695	-0.73695	-0.73695	-0.73695	-0.73695	-0.73695	-0.73695	-0.73695	-0.73695	-0.73695	-0.73695	-0.73695	-0.73695	9.29002	9.29002	-0.73695	9.29002	-0.73695	9.29002	-0.73695
-0.387732	-1.65396	-1.65396	-1.65396	-1.65396	-1.65396	-1.65396	7.17724	-1.65396	-1.65396	-1.65396	7.17724	-1.65396	7.17724	-1.65396	-1.65396	-1.65396	-1.65396	-1.65396	-1.65396	7.17724	-1.65396	-1.65396	-1.65396	-1.65396	-1.65396	-1.65396	-1.65396	-1.65396	-1.65396	-1.65396	-1.65396	-1.65396	-1.65396	-1.65396	-1.65396	-1.65396	-1.65396	-1.65396	-1.65396	-1.65396	-1.65396	-1.65396	-1.65396	-1.65396	-1.65396	7.17724	-1.65396	-1.65396	-1.65396
[truncated: 609 more rows]
[truncated: 20 more columns]

[truncated: 11 more sheets: A2.Categ.Delay83_132ms.humfac.w, A2.Categ.Delay83_132ms.humfac.p, A2.Categ.Delay83_132ms.humbod.c, A2.Categ.Delay83_132ms.humbod.w, A2.Categ.Delay83_132ms.humbod.p, A2.Categ.Delay83_132ms.fruits.c, A2.Categ.Delay83_132ms.fruits.w, A2.Categ.Delay83_132ms.fruits.p, A2.Categ.Delay150_183ms.humfac., A2.Categ.Delay150_183ms.humbod., A2.Categ.Delay150_183ms.fruits.]
