# Supplementary material for: Single-neuron correlates of visual consciousness in human lateral occipital complex
Source: Nat Commun. 2025 Dec 15;16:11008. doi: 10.1038/s41467-025-67077-w (PMC12705761; doi:10.1038/s41467-025-67077-w)
Supplement: Supplementary file 4 — Source Data [file 41467_2025_67077_MOESM4_ESM.zip › SourceData/FigureS12.xlsx]

## Sheet: A5.Categ.delay16_32ms.all_decod
0.5	0.5	0.5	0.5	0.5	0.5	0.5	0.5	0.5	0.5	0.5	0.5	0.5	0.5	0.5	0.5	0.5	0.5	0.5	0.5	0.5	0.5	0.5	0.5	0.5	0.5	0.5	0.5	0.5	0.5	0.5	0.5	0.5	0.5	0.5	0.5	0.5	0.5	0.5	0.5	0.5	0.5	0.5	0.5	0.5	0.5	0.5	0.5	0.5	0.5
0.5	0.5	0.5	0.5	0.5	0.5	0.5	0.5	0.5	0.5	0.5	0.5	0.5	0.5	0.5	0.5	0.5	0.5	0.5	0.5	0.5	0.5	0.5	0.5	0.5	0.5	0.5	0.5	0.5	0.5	0.5	0.5	0.5	0.5	0.5	0.5	0.5	0.5	0.5	0.5	0.5	0.5	0.5	0.5	0.5	0.5	0.5	0.5	0.5	0.5
0.5	0.5	0.5	0.5	0.5	0.5	0.5	0.5	0.5	0.5	0.5	0.5	0.5	0.5	0.5	0.5	0.5	0.5	0.5	0.5	0.5	0.5	0.5	0.5	0.5	0.5	0.5	0.5	0.5	0.5	0.5	0.5	0.5	0.5	0.5	0.5	0.5	0.5	0.5	0.5	0.5	0.5	0.5	0.5	0.5	0.5	0.5	0.5	0.5	0.5
0.5	0.5	0.5	0.5	0.5	0.5	0.5	0.5	0.5	0.5	0.5	0.5	0.5	0.5	0.5	0.5	0.5	0.5	0.5	0.5	0.5	0.5	0.5	0.5	0.5	0.5	0.5	0.5	0.5	0.5	0.5	0.5	0.5	0.5	0.5	0.5	0.5	0.5	0.5	0.5	0.5	0.5	0.5	0.5	0.5	0.5	0.5	0.5	0.5	0.5
0.5	0.5	0.5	0.5	0.5	0.5	0.5	0.5	0.5	0.5	0.5	0.5	0.5	0.5	0.5	0.5	0.5	0.5	0.5	0.5	0.5	0.5	0.5	0.5	0.5	0.5	0.5	0.5	0.5	0.5	0.5	0.5	0.5	0.5	0.5	0.5	0.5	0.5	0.5	0.5	0.5	0.5	0.5	0.5	0.5	0.5	0.5	0.5	0.5	0.5
0.585455	0.465455	0.427273	0.454545	0.432727	0.44	0.489091	0.398182	0.358182	0.4	0.416364	0.638182	0.669091	0.76	0.68	0.590909	0.681818	0.650909	0.630909	0.532727	0.541818	0.432727	0.414545	0.390909	0.469091	0.54	0.514545	0.538182	0.534545	0.552727	0.530909	0.547273	0.536364	0.505455	0.490909	0.48	0.463636	0.467273	0.470909	0.505455	0.498182	0.472727	0.492727	0.556364	0.549091	0.554545	0.6	0.550909	0.565455	0.596364
0.5	0.5	0.5	0.5	0.5	0.5	0.5	0.5	0.5	0.5	0.5	0.5	0.5	0.5	0.5	0.5	0.5	0.5	0.5	0.5	0.5	0.5	0.5	0.5	0.5	0.5	0.5	0.5	0.5	0.5	0.5	0.5	0.5	0.5	0.5	0.5	0.5	0.5	0.5	0.5	0.5	0.5	0.5	0.5	0.5	0.5	0.5	0.5	0.5	0.5
0.5	0.5	0.5	0.5	0.5	0.5	0.5	0.5	0.5	0.5	0.5	0.5	0.5	0.5	0.5	0.5	0.5	0.5	0.5	0.5	0.5	0.5	0.5	0.5	0.5	0.5	0.5	0.5	0.5	0.5	0.5	0.5	0.5	0.5	0.5	0.5	0.5	0.5	0.5	0.5	0.5	0.5	0.5	0.5	0.5	0.5	0.5	0.5	0.5	0.5
0.5	0.5	0.5	0.5	0.5	0.5	0.5	0.5	0.5	0.5	0.5	0.5	0.5	0.5	0.5	0.5	0.5	0.5	0.5	0.5	0.5	0.5	0.5	0.5	0.5	0.5	0.5	0.5	0.5	0.5	0.5	0.5	0.5	0.5	0.5	0.5	0.5	0.5	0.5	0.5	0.5	0.5	0.5	0.5	0.5	0.5	0.5	0.5	0.5	0.5
0.5	0.5	0.5	0.5	0.5	0.5	0.5	0.5	0.5	0.5	0.5	0.5	0.5	0.5	0.5	0.5	0.5	0.5	0.5	0.5	0.5	0.5	0.5	0.5	0.5	0.5	0.5	0.5	0.5	0.5	0.5	0.5	0.5	0.5	0.5	0.5	0.5	0.5	0.5	0.5	0.5	0.5	0.5	0.5	0.5	0.5	0.5	0.5	0.5	0.5
0.5	0.5	0.5	0.5	0.5	0.5	0.5	0.5	0.5	0.5	0.5	0.5	0.5	0.5	0.5	0.5	0.5	0.5	0.5	0.5	0.5	0.5	0.5	0.5	0.5	0.5	0.5	0.5	0.5	0.5	0.5	0.5	0.5	0.5	0.5	0.5	0.5	0.5	0.5	0.5	0.5	0.5	0.5	0.5	0.5	0.5	0.5	0.5	0.5	0.5
0.5	0.5	0.5	0.5	0.5	0.5	0.5	0.5	0.5	0.5	0.5	0.5	0.5	0.5	0.5	0.5	0.5	0.5	0.5	0.5	0.5	0.5	0.5	0.5	0.5	0.5	0.5	0.5	0.5	0.5	0.5	0.5	0.5	0.5	0.5	0.5	0.5	0.5	0.5	0.5	0.5	0.5	0.5	0.5	0.5	0.5	0.5	0.5	0.5	0.5
0.5	0.5	0.5	0.5	0.5	0.5	0.5	0.5	0.5	0.5	0.5	0.5	0.5	0.5	0.5	0.5	0.5	0.5	0.5	0.5	0.5	0.5	0.5	0.5	0.5	0.5	0.5	0.5	0.5	0.5	0.5	0.5	0.5	0.5	0.5	0.5	0.5	0.5	0.5	0.5	0.5	0.5	0.5	0.5	0.5	0.5	0.5	0.5	0.5	0.5
0.5	0.5	0.5	0.5	0.5	0.5	0.5	0.5	0.5	0.5	0.5	0.5	0.5	0.5	0.5	0.5	0.5	0.5	0.5	0.5	0.5	0.5	0.5	0.5	0.5	0.5	0.5	0.5	0.5	0.5	0.5	0.5	0.5	0.5	0.5	0.5	0.5	0.5	0.5	0.5	0.5	0.5	0.5	0.5	0.5	0.5	0.5	0.5	0.5	0.5
0.5	0.5	0.5	0.5	0.5	0.5	0.5	0.5	0.5	0.5	0.5	0.5	0.5	0.5	0.5	0.5	0.5	0.5	0.5	0.5	0.5	0.5	0.5	0.5	0.5	0.5	0.5	0.5	0.5	0.5	0.5	0.5	0.5	0.5	0.5	0.5	0.5	0.5	0.5	0.5	0.5	0.5	0.5	0.5	0.5	0.5	0.5	0.5	0.5	0.5
0.5	0.5	0.5	0.5	0.5	0.5	0.5	0.5	0.5	0.5	0.5	0.5	0.5	0.5	0.5	0.5	0.5	0.5	0.5	0.5	0.5	0.5	0.5	0.5	0.5	0.5	0.5	0.5	0.5	0.5	0.5	0.5	0.5	0.5	0.5	0.5	0.5	0.5	0.5	0.5	0.5	0.5	0.5	0.5	0.5	0.5	0.5	0.5	0.5	0.5
0.5	0.5	0.5	0.5	0.5	0.5	0.5	0.5	0.5	0.5	0.5	0.5	0.5	0.5	0.5	0.5	0.5	0.5	0.5	0.5	0.5	0.5	0.5	0.5	0.5	0.5	0.5	0.5	0.5	0.5	0.5	0.5	0.5	0.5	0.5	0.5	0.5	0.5	0.5	0.5	0.5	0.5	0.5	0.5	0.5	0.5	0.5	0.5	0.5	0.5
0.5	0.5	0.5	0.5	0.5	0.5	0.5	0.5	0.5	0.5	0.5	0.5	0.5	0.5	0.5	0.5	0.5	0.5	0.5	0.5	0.5	0.5	0.5	0.5	0.5	0.5	0.5	0.5	0.5	0.5	0.5	0.5	0.5	0.5	0.5	0.5	0.5	0.5	0.5	0.5	0.5	0.5	0.5	0.5	0.5	0.5	0.5	0.5	0.5	0.5
0.5	0.5	0.5	0.5	0.5	0.5	0.5	0.5	0.5	0.5	0.5	0.5	0.5	0.5	0.5	0.5	0.5	0.5	0.5	0.5	0.5	0.5	0.5	0.5	0.5	0.5	0.5	0.5	0.5	0.5	0.5	0.5	0.5	0.5	0.5	0.5	0.5	0.5	0.5	0.5	0.5	0.5	0.5	0.5	0.5	0.5	0.5	0.5	0.5	0.5
0.5	0.5	0.5	0.5	0.5	0.5	0.5	0.5	0.5	0.5	0.5	0.5	0.5	0.5	0.5	0.5	0.5	0.5	0.5	0.5	0.5	0.5	0.5	0.5	0.5	0.5	0.5	0.5	0.5	0.5	0.5	0.5	0.5	0.5	0.5	0.5	0.5	0.5	0.5	0.5	0.5	0.5	0.5	0.5	0.5	0.5	0.5	0.5	0.5	0.5
0.5	0.5	0.5	0.5	0.5	0.5	0.5	0.5	0.5	0.5	0.5	0.5	0.5	0.5	0.5	0.5	0.5	0.5	0.5	0.5	0.5	0.5	0.5	0.5	0.5	0.5	0.5	0.5	0.5	0.5	0.5	0.5	0.5	0.5	0.5	0.5	0.5	0.5	0.5	0.5	0.5	0.5	0.5	0.5	0.5	0.5	0.5	0.5	0.5	0.5
0.5	0.5	0.5	0.5	0.5	0.5	0.5	0.5	0.5	0.5	0.5	0.5	0.5	0.5	0.5	0.5	0.5	0.5	0.5	0.5	0.5	0.5	0.5	0.5	0.5	0.5	0.5	0.5	0.5	0.5	0.5	0.5	0.5	0.5	0.5	0.5	0.5	0.5	0.5	0.5	0.5	0.5	0.5	0.5	0.5	0.5	0.5	0.5	0.5	0.5
0.5	0.5	0.5	0.5	0.5	0.5	0.5	0.5	0.5	0.5	0.5	0.5	0.5	0.5	0.5	0.5	0.5	0.5	0.5	0.5	0.5	0.5	0.5	0.5	0.5	0.5	0.5	0.5	0.5	0.5	0.5	0.5	0.5	0.5	0.5	0.5	0.5	0.5	0.5	0.5	0.5	0.5	0.5	0.5	0.5	0.5	0.5	0.5	0.5	0.5
0.5	0.5	0.5	0.5	0.5	0.5	0.5	0.5	0.5	0.5	0.5	0.5	0.5	0.5	0.5	0.5	0.5	0.5	0.5	0.5	0.5	0.5	0.5	0.5	0.5	0.5	0.5	0.5	0.5	0.5	0.5	0.5	0.5	0.5	0.5	0.5	0.5	0.5	0.5	0.5	0.5	0.5	0.5	0.5	0.5	0.5	0.5	0.5	0.5	0.5
0.5	0.5	0.5	0.5	0.5	0.5	0.5	0.5	0.5	0.5	0.5	0.5	0.5	0.5	0.5	0.5	0.5	0.5	0.5	0.5	0.5	0.5	0.5	0.5	0.5	0.5	0.5	0.5	0.5	0.5	0.5	0.5	0.5	0.5	0.5	0.5	0.5	0.5	0.5	0.5	0.5	0.5	0.5	0.5	0.5	0.5	0.5	0.5	0.5	0.5
0.5	0.5	0.5	0.5	0.5	0.5	0.5	0.5	0.5	0.5	0.5	0.5	0.5	0.5	0.5	0.5	0.5	0.5	0.5	0.5	0.5	0.5	0.5	0.5	0.5	0.5	0.5	0.5	0.5	0.5	0.5	0.5	0.5	0.5	0.5	0.5	0.5	0.5	0.5	0.5	0.5	0.5	0.5	0.5	0.5	0.5	0.5	0.5	0.5	0.5
0.5	0.5	0.5	0.5	0.5	0.5	0.5	0.5	0.5	0.5	0.5	0.5	0.5	0.5	0.5	0.5	0.5	0.5	0.5	0.5	0.5	0.5	0.5	0.5	0.5	0.5	0.5	0.5	0.5	0.5	0.5	0.5	0.5	0.5	0.5	0.5	0.5	0.5	0.5	0.5	0.5	0.5	0.5	0.5	0.5	0.5	0.5	0.5	0.5	0.5
0.5	0.5	0.5	0.5	0.5	0.5	0.5	0.5	0.5	0.5	0.5	0.5	0.5	0.5	0.5	0.5	0.5	0.5	0.5	0.5	0.5	0.5	0.5	0.5	0.5	0.5	0.5	0.5	0.5	0.5	0.5	0.5	0.5	0.5	0.5	0.5	0.5	0.5	0.5	0.5	0.5	0.5	0.5	0.5	0.5	0.5	0.5	0.5	0.5	0.5
0.5	0.5	0.5	0.5	0.5	0.5	0.5	0.5	0.5	0.5	0.5	0.5	0.5	0.5	0.5	0.5	0.5	0.5	0.5	0.5	0.5	0.5	0.5	0.5	0.5	0.5	0.5	0.5	0.5	0.5	0.5	0.5	0.5	0.5	0.5	0.5	0.5	0.5	0.5	0.5	0.5	0.5	0.5	0.5	0.5	0.5	0.5	0.5	0.5	0.5
0.5	0.5	0.5	0.5	0.5	0.5	0.5	0.5	0.5	0.5	0.5	0.5	0.5	0.5	0.5	0.5	0.5	0.5	0.5	0.5	0.5	0.5	0.5	0.5	0.5	0.5	0.5	0.5	0.5	0.5	0.5	0.5	0.5	0.5	0.5	0.5	0.5	0.5	0.5	0.5	0.5	0.5	0.5	0.5	0.5	0.5	0.5	0.5	0.5	0.5
0.5	0.5	0.5	0.5	0.5	0.5	0.5	0.5	0.5	0.5	0.5	0.5	0.5	0.5	0.5	0.5	0.5	0.5	0.5	0.5	0.5	0.5	0.5	0.5	0.5	0.5	0.5	0.5	0.5	0.5	0.5	0.5	0.5	0.5	0.5	0.5	0.5	0.5	0.5	0.5	0.5	0.5	0.5	0.5	0.5	0.5	0.5	0.5	0.5	0.5
0.5	0.5	0.5	0.5	0.5	0.5	0.5	0.5	0.5	0.5	0.5	0.5	0.5	0.5	0.5	0.5	0.5	0.5	0.5	0.5	0.5	0.5	0.5	0.5	0.5	0.5	0.5	0.5	0.5	0.5	0.5	0.5	0.5	0.5	0.5	0.5	0.5	0.5	0.5	0.5	0.5	0.5	0.5	0.5	0.5	0.5	0.5	0.5	0.5	0.5
0.5	0.5	0.5	0.5	0.5	0.5	0.5	0.5	0.5	0.5	0.5	0.5	0.5	0.5	0.5	0.5	0.5	0.5	0.5	0.5	0.5	0.5	0.5	0.5	0.5	0.5	0.5	0.5	0.5	0.5	0.5	0.5	0.5	0.5	0.5	0.5	0.5	0.5	0.5	0.5	0.5	0.5	0.5	0.5	0.5	0.5	0.5	0.5	0.5	0.5
0.5	0.5	0.5	0.5	0.5	0.5	0.5	0.5	0.5	0.5	0.5	0.5	0.5	0.5	0.5	0.5	0.5	0.5	0.5	0.5	0.5	0.5	0.5	0.5	0.5	0.5	0.5	0.5	0.5	0.5	0.5	0.5	0.5	0.5	0.5	0.5	0.5	0.5	0.5	0.5	0.5	0.5	0.5	0.5	0.5	0.5	0.5	0.5	0.5	0.5
0.5	0.5	0.5	0.5	0.5	0.5	0.5	0.5	0.5	0.5	0.5	0.5	0.5	0.5	0.5	0.5	0.5	0.5	0.5	0.5	0.5	0.5	0.5	0.5	0.5	0.5	0.5	0.5	0.5	0.5	0.5	0.5	0.5	0.5	0.5	0.5	0.5	0.5	0.5	0.5	0.5	0.5	0.5	0.5	0.5	0.5	0.5	0.5	0.5	0.5
0.5	0.5	0.5	0.5	0.5	0.5	0.5	0.5	0.5	0.5	0.5	0.5	0.5	0.5	0.5	0.5	0.5	0.5	0.5	0.5	0.5	0.5	0.5	0.5	0.5	0.5	0.5	0.5	0.5	0.5	0.5	0.5	0.5	0.5	0.5	0.5	0.5	0.5	0.5	0.5	0.5	0.5	0.5	0.5	0.5	0.5	0.5	0.5	0.5	0.5
0.5	0.5	0.5	0.5	0.5	0.5	0.5	0.5	0.5	0.5	0.5	0.5	0.5	0.5	0.5	0.5	0.5	0.5	0.5	0.5	0.5	0.5	0.5	0.5	0.5	0.5	0.5	0.5	0.5	0.5	0.5	0.5	0.5	0.5	0.5	0.5	0.5	0.5	0.5	0.5	0.5	0.5	0.5	0.5	0.5	0.5	0.5	0.5	0.5	0.5
0.5	0.5	0.5	0.5	0.5	0.5	0.5	0.5	0.5	0.5	0.5	0.5	0.5	0.5	0.5	0.5	0.5	0.5	0.5	0.5	0.5	0.5	0.5	0.5	0.5	0.5	0.5	0.5	0.5	0.5	0.5	0.5	0.5	0.5	0.5	0.5	0.5	0.5	0.5	0.5	0.5	0.5	0.5	0.5	0.5	0.5	0.5	0.5	0.5	0.5
0.386719	0.453125	0.480469	0.480469	0.488281	0.53125	0.53125	0.53125	0.539062	0.699219	0.699219	0.667969	0.621094	0.625	0.644531	0.628906	0.65625	0.640625	0.628906	0.472656	0.460938	0.460938	0.460938	0.441406	0.402344	0.320312	0.304688	0.304688	0.273438	0.265625	0.273438	0.273438	0.261719	0.269531	0.273438	0.296875	0.335938	0.476562	0.519531	0.480469	0.53125	0.457031	0.460938	0.441406	0.5	0.5	0.503906	0.492188	0.472656	0.484375
0.5	0.5	0.5	0.5	0.5	0.5	0.5	0.5	0.5	0.5	0.5	0.5	0.5	0.5	0.5	0.5	0.5	0.5	0.5	0.5	0.5	0.5	0.5	0.5	0.5	0.5	0.5	0.5	0.5	0.5	0.5	0.5	0.5	0.5	0.5	0.5	0.5	0.5	0.5	0.5	0.5	0.5	0.5	0.5	0.5	0.5	0.5	0.5	0.5	0.5
0.5	0.5	0.5	0.5	0.5	0.5	0.5	0.5	0.5	0.5	0.5	0.5	0.5	0.5	0.5	0.5	0.5	0.5	0.5	0.5	0.5	0.5	0.5	0.5	0.5	0.5	0.5	0.5	0.5	0.5	0.5	0.5	0.5	0.5	0.5	0.5	0.5	0.5	0.5	0.5	0.5	0.5	0.5	0.5	0.5	0.5	0.5	0.5	0.5	0.5
0.5	0.5	0.5	0.5	0.5	0.5	0.5	0.5	0.5	0.5	0.5	0.5	0.5	0.5	0.5	0.5	0.5	0.5	0.5	0.5	0.5	0.5	0.5	0.5	0.5	0.5	0.5	0.5	0.5	0.5	0.5	0.5	0.5	0.5	0.5	0.5	0.5	0.5	0.5	0.5	0.5	0.5	0.5	0.5	0.5	0.5	0.5	0.5	0.5	0.5
0.5	0.5	0.5	0.5	0.5	0.5	0.5	0.5	0.5	0.5	0.5	0.5	0.5	0.5	0.5	0.5	0.5	0.5	0.5	0.5	0.5	0.5	0.5	0.5	0.5	0.5	0.5	0.5	0.5	0.5	0.5	0.5	0.5	0.5	0.5	0.5	0.5	0.5	0.5	0.5	0.5	0.5	0.5	0.5	0.5	0.5	0.5	0.5	0.5	0.5
0.5	0.5	0.5	0.5	0.5	0.5	0.5	0.5	0.5	0.5	0.5	0.5	0.5	0.5	0.5	0.5	0.5	0.5	0.5	0.5	0.5	0.5	0.5	0.5	0.5	0.5	0.5	0.5	0.5	0.5	0.5	0.5	0.5	0.5	0.5	0.5	0.5	0.5	0.5	0.5	0.5	0.5	0.5	0.5	0.5	0.5	0.5	0.5	0.5	0.5
0.5	0.5	0.5	0.5	0.5	0.5	0.5	0.5	0.5	0.5	0.5	0.5	0.5	0.5	0.5	0.5	0.5	0.5	0.5	0.5	0.5	0.5	0.5	0.5	0.5	0.5	0.5	0.5	0.5	0.5	0.5	0.5	0.5	0.5	0.5	0.5	0.5	0.5	0.5	0.5	0.5	0.5	0.5	0.5	0.5	0.5	0.5	0.5	0.5	0.5
0.5	0.5	0.5	0.5	0.5	0.5	0.5	0.5	0.5	0.5	0.5	0.5	0.5	0.5	0.5	0.5	0.5	0.5	0.5	0.5	0.5	0.5	0.5	0.5	0.5	0.5	0.5	0.5	0.5	0.5	0.5	0.5	0.5	0.5	0.5	0.5	0.5	0.5	0.5	0.5	0.5	0.5	0.5	0.5	0.5	0.5	0.5	0.5	0.5	0.5
0.5	0.5	0.5	0.5	0.5	0.5	0.5	0.5	0.5	0.5	0.5	0.5	0.5	0.5	0.5	0.5	0.5	0.5	0.5	0.5	0.5	0.5	0.5	0.5	0.5	0.5	0.5	0.5	0.5	0.5	0.5	0.5	0.5	0.5	0.5	0.5	0.5	0.5	0.5	0.5	0.5	0.5	0.5	0.5	0.5	0.5	0.5	0.5	0.5	0.5
0.5	0.5	0.5	0.5	0.5	0.5	0.5	0.5	0.5	0.5	0.5	0.5	0.5	0.5	0.5	0.5	0.5	0.5	0.5	0.5	0.5	0.5	0.5	0.5	0.5	0.5	0.5	0.5	0.5	0.5	0.5	0.5	0.5	0.5	0.5	0.5	0.5	0.5	0.5	0.5	0.5	0.5	0.5	0.5	0.5	0.5	0.5	0.5	0.5	0.5
0.5	0.5	0.5	0.5	0.5	0.5	0.5	0.5	0.5	0.5	0.5	0.5	0.5	0.5	0.5	0.5	0.5	0.5	0.5	0.5	0.5	0.5	0.5	0.5	0.5	0.5	0.5	0.5	0.5	0.5	0.5	0.5	0.5	0.5	0.5	0.5	0.5	0.5	0.5	0.5	0.5	0.5	0.5	0.5	0.5	0.5	0.5	0.5	0.5	0.5
0.5	0.5	0.5	0.5	0.5	0.5	0.5	0.5	0.5	0.5	0.5	0.5	0.5	0.5	0.5	0.5	0.5	0.5	0.5	0.5	0.5	0.5	0.5	0.5	0.5	0.5	0.5	0.5	0.5	0.5	0.5	0.5	0.5	0.5	0.5	0.5	0.5	0.5	0.5	0.5	0.5	0.5	0.5	0.5	0.5	0.5	0.5	0.5	0.5	0.5
0.5	0.5	0.5	0.5	0.5	0.5	0.5	0.5	0.5	0.5	0.5	0.5	0.5	0.5	0.5	0.5	0.5	0.5	0.5	0.5	0.5	0.5	0.5	0.5	0.5	0.5	0.5	0.5	0.5	0.5	0.5	0.5	0.5	0.5	0.5	0.5	0.5	0.5	0.5	0.5	0.5	0.5	0.5	0.5	0.5	0.5	0.5	0.5	0.5	0.5
0.5	0.5	0.5	0.5	0.5	0.5	0.5	0.5	0.5	0.5	0.5	0.5	0.5	0.5	0.5	0.5	0.5	0.5	0.5	0.5	0.5	0.5	0.5	0.5	0.5	0.5	0.5	0.5	0.5	0.5	0.5	0.5	0.5	0.5	0.5	0.5	0.5	0.5	0.5	0.5	0.5	0.5	0.5	0.5	0.5	0.5	0.5	0.5	0.5	0.5
0.5	0.5	0.5	0.5	0.5	0.5	0.5	0.5	0.5	0.5	0.5	0.5	0.5	0.5	0.5	0.5	0.5	0.5	0.5	0.5	0.5	0.5	0.5	0.5	0.5	0.5	0.5	0.5	0.5	0.5	0.5	0.5	0.5	0.5	0.5	0.5	0.5	0.5	0.5	0.5	0.5	0.5	0.5	0.5	0.5	0.5	0.5	0.5	0.5	0.5
0.5	0.5	0.5	0.5	0.5	0.5	0.5	0.5	0.5	0.5	0.5	0.5	0.5	0.5	0.5	0.5	0.5	0.5	0.5	0.5	0.5	0.5	0.5	0.5	0.5	0.5	0.5	0.5	0.5	0.5	0.5	0.5	0.5	0.5	0.5	0.5	0.5	0.5	0.5	0.5	0.5	0.5	0.5	0.5	0.5	0.5	0.5	0.5	0.5	0.5
0.5	0.5	0.5	0.5	0.5	0.5	0.5	0.5	0.5	0.5	0.5	0.5	0.5	0.5	0.5	0.5	0.5	0.5	0.5	0.5	0.5	0.5	0.5	0.5	0.5	0.5	0.5	0.5	0.5	0.5	0.5	0.5	0.5	0.5	0.5	0.5	0.5	0.5	0.5	0.5	0.5	0.5	0.5	0.5	0.5	0.5	0.5	0.5	0.5	0.5
0.5	0.5	0.5	0.5	0.5	0.5	0.5	0.5	0.5	0.5	0.5	0.5	0.5	0.5	0.5	0.5	0.5	0.5	0.5	0.5	0.5	0.5	0.5	0.5	0.5	0.5	0.5	0.5	0.5	0.5	0.5	0.5	0.5	0.5	0.5	0.5	0.5	0.5	0.5	0.5	0.5	0.5	0.5	0.5	0.5	0.5	0.5	0.5	0.5	0.5
0.5	0.5	0.5	0.5	0.5	0.5	0.5	0.5	0.5	0.5	0.5	0.5	0.5	0.5	0.5	0.5	0.5	0.5	0.5	0.5	0.5	0.5	0.5	0.5	0.5	0.5	0.5	0.5	0.5	0.5	0.5	0.5	0.5	0.5	0.5	0.5	0.5	0.5	0.5	0.5	0.5	0.5	0.5	0.5	0.5	0.5	0.5	0.5	0.5	0.5
0.5	0.5	0.5	0.5	0.5	0.5	0.5	0.5	0.5	0.5	0.5	0.5	0.5	0.5	0.5	0.5	0.5	0.5	0.5	0.5	0.5	0.5	0.5	0.5	0.5	0.5	0.5	0.5	0.5	0.5	0.5	0.5	0.5	0.5	0.5	0.5	0.5	0.5	0.5	0.5	0.5	0.5	0.5	0.5	0.5	0.5	0.5	0.5	0.5	0.5
0.5	0.5	0.5	0.5	0.5	0.5	0.5	0.5	0.5	0.5	0.5	0.5	0.5	0.5	0.5	0.5	0.5	0.5	0.5	0.5	0.5	0.5	0.5	0.5	0.5	0.5	0.5	0.5	0.5	0.5	0.5	0.5	0.5	0.5	0.5	0.5	0.5	0.5	0.5	0.5	0.5	0.5	0.5	0.5	0.5	0.5	0.5	0.5	0.5	0.5
0.5	0.5	0.5	0.5	0.5	0.5	0.5	0.5	0.5	0.5	0.5	0.5	0.5	0.5	0.5	0.5	0.5	0.5	0.5	0.5	0.5	0.5	0.5	0.5	0.5	0.5	0.5	0.5	0.5	0.5	0.5	0.5	0.5	0.5	0.5	0.5	0.5	0.5	0.5	0.5	0.5	0.5	0.5	0.5	0.5	0.5	0.5	0.5	0.5	0.5
0.5	0.5	0.5	0.5	0.5	0.5	0.5	0.5	0.5	0.5	0.5	0.5	0.5	0.5	0.5	0.5	0.5	0.5	0.5	0.5	0.5	0.5	0.5	0.5	0.5	0.5	0.5	0.5	0.5	0.5	0.5	0.5	0.5	0.5	0.5	0.5	0.5	0.5	0.5	0.5	0.5	0.5	0.5	0.5	0.5	0.5	0.5	0.5	0.5	0.5
[truncated: 560 more columns]

## Sheet: A5.Categ.delay16_32ms.avg_decod
0.497783	0.494492	0.493468	0.494993	0.500039	0.503049	0.495926	0.493417	0.482163	0.483816	0.491873	0.484285	0.488613	0.497014	0.505539	0.498683	0.498181	0.496125	0.506817	0.508372	0.513389	0.511549	0.501131	0.496951	0.492219	0.485269	0.48578	0.488121	0.480429	0.479031	0.480385	0.480218	0.472761	0.472505	0.475869	0.479881	0.484967	0.475848	0.485862	0.489118	0.493368	0.500731	0.510151	0.511922	0.511485	0.516163	0.51152	0.510778	0.509529	0.505259
0.484448	0.482609	0.476589	0.476589	0.482943	0.485284	0.485619	0.484615	0.484783	0.485786	0.498829	0.503846	0.515719	0.516722	0.517224	0.517224	0.517224	0.520401	0.520401	0.520401	0.514548	0.511706	0.511706	0.511371	0.508528	0.508528	0.508528	0.509866	0.506689	0.506689	0.510702	0.510702	0.510702	0.51204	0.513378	0.516054	0.518896	0.517057	0.51689	0.518896	0.519565	0.521237	0.519565	0.516054	0.513378	0.508863	0.503512	0.501171	0.502341	0.499666
0.5	0.5	0.5	0.5	0.5	0.5	0.5	0.5	0.5	0.5	0.5	0.5	0.5	0.5	0.5	0.5	0.5	0.5	0.5	0.5	0.5	0.5	0.5	0.5	0.5	0.5	0.5	0.5	0.5	0.5	0.5	0.5	0.5	0.5	0.5	0.5	0.5	0.5	0.5	0.5	0.5	0.5	0.5	0.5	0.5	0.5	0.5	0.5	0.5	0.5
0.49789	0.507143	0.503409	0.503409	0.503409	0.503409	0.502273	0.502273	0.505032	0.505682	0.510877	0.50487	0.503409	0.500812	0.49513	0.49789	0.49513	0.491721	0.487825	0.488799	0.485065	0.488799	0.486526	0.49513	0.498701	0.497727	0.503896	0.501136	0.503571	0.500325	0.497565	0.497565	0.497565	0.496104	0.493669	0.493669	0.49237	0.49237	0.489935	0.494156	0.498052	0.498052	0.500487	0.499026	0.499675	0.503734	0.506818	0.508929	0.50763	0.510227
0.5	0.5	0.5	0.5	0.5	0.5	0.5	0.5	0.5	0.5	0.5	0.5	0.5	0.5	0.5	0.5	0.5	0.5	0.5	0.5	0.5	0.5	0.5	0.5	0.5	0.5	0.5	0.5	0.5	0.5	0.5	0.5	0.5	0.5	0.5	0.5	0.5	0.5	0.5	0.5	0.5	0.5	0.5	0.5	0.5	0.5	0.5	0.5	0.5	0.5
0.508545	0.496545	0.492727	0.495455	0.493273	0.494	0.498909	0.489818	0.485818	0.49	0.491636	0.513818	0.516909	0.526	0.518	0.509091	0.518182	0.515091	0.513091	0.503273	0.504182	0.493273	0.491455	0.489091	0.496909	0.504	0.501455	0.503818	0.503455	0.505273	0.503091	0.504727	0.503636	0.500545	0.499091	0.498	0.496364	0.496727	0.497091	0.500545	0.499818	0.497273	0.499273	0.505636	0.504909	0.505455	0.51	0.505091	0.506545	0.509636
0.484909	0.483455	0.483636	0.489818	0.491091	0.498364	0.511273	0.514	0.505273	0.483455	0.490182	0.508	0.5	0.505636	0.501273	0.504545	0.502	0.513091	0.518364	0.510727	0.499273	0.489818	0.484	0.478364	0.485455	0.487636	0.497091	0.493273	0.500909	0.5	0.506	0.509636	0.509636	0.505818	0.508727	0.503091	0.501818	0.506364	0.497273	0.495273	0.501273	0.499091	0.499091	0.500545	0.492364	0.492727	0.492364	0.483818	0.481455	0.501818
0.5	0.5	0.5	0.5	0.5	0.5	0.5	0.5	0.5	0.5	0.5	0.5	0.5	0.5	0.5	0.5	0.5	0.5	0.5	0.5	0.5	0.5	0.5	0.5	0.5	0.5	0.5	0.5	0.5	0.5	0.5	0.5	0.5	0.5	0.5	0.5	0.5	0.5	0.5	0.5	0.5	0.5	0.5	0.5	0.5	0.5	0.5	0.5	0.5	0.5
0.5	0.5	0.5	0.5	0.5	0.5	0.5	0.5	0.5	0.5	0.5	0.5	0.5	0.5	0.5	0.5	0.5	0.5	0.5	0.5	0.5	0.5	0.5	0.5	0.5	0.5	0.5	0.5	0.5	0.5	0.5	0.5	0.5	0.5	0.5	0.5	0.5	0.5	0.5	0.5	0.5	0.5	0.5	0.5	0.5	0.5	0.5	0.5	0.5	0.5
0.5	0.5	0.5	0.5	0.5	0.5	0.5	0.5	0.5	0.5	0.5	0.5	0.5	0.5	0.5	0.5	0.5	0.5	0.5	0.5	0.5	0.5	0.5	0.5	0.5	0.5	0.5	0.5	0.5	0.5	0.5	0.5	0.5	0.5	0.5	0.5	0.5	0.5	0.5	0.5	0.5	0.5	0.5	0.5	0.5	0.5	0.5	0.5	0.5	0.5
0.489063	0.486632	0.486632	0.491319	0.488368	0.489583	0.492708	0.495139	0.495139	0.490625	0.499653	0.509028	0.509028	0.512847	0.506597	0.502778	0.501389	0.501389	0.508333	0.506597	0.503472	0.500174	0.500174	0.497743	0.503646	0.505035	0.505382	0.505382	0.502257	0.505035	0.506424	0.506597	0.506597	0.509722	0.510764	0.508507	0.500868	0.504514	0.501389	0.499479	0.499479	0.496875	0.497743	0.494792	0.493576	0.494444	0.501042	0.492361	0.495833	0.499653
0.480042	0.485051	0.473739	0.482459	0.481623	0.483288	0.49777	0.493872	0.495658	0.471216	0.486384	0.503728	0.520126	0.525373	0.520003	0.514699	0.520705	0.517446	0.523671	0.517657	0.519722	0.49645	0.483827	0.484863	0.486259	0.490085	0.489068	0.496013	0.479326	0.484303	0.488527	0.491872	0.499595	0.493963	0.487544	0.4893	0.486696	0.493274	0.493267	0.493333	0.487204	0.485795	0.490111	0.495552	0.491597	0.484317	0.491435	0.477224	0.485114	0.505601
0.5	0.5	0.5	0.5	0.5	0.5	0.5	0.5	0.5	0.5	0.5	0.5	0.5	0.5	0.5	0.5	0.5	0.5	0.5	0.5	0.5	0.5	0.5	0.5	0.5	0.5	0.5	0.5	0.5	0.5	0.5	0.5	0.5	0.5	0.5	0.5	0.5	0.5	0.5	0.5	0.5	0.5	0.5	0.5	0.5	0.5	0.5	0.5	0.5	0.5
0.5	0.5	0.5	0.5	0.5	0.5	0.5	0.5	0.5	0.5	0.5	0.5	0.5	0.5	0.5	0.5	0.5	0.5	0.5	0.5	0.5	0.5	0.5	0.5	0.5	0.5	0.5	0.5	0.5	0.5	0.5	0.5	0.5	0.5	0.5	0.5	0.5	0.5	0.5	0.5	0.5	0.5	0.5	0.5	0.5	0.5	0.5	0.5	0.5	0.5
0.5	0.5	0.5	0.5	0.5	0.5	0.5	0.5	0.5	0.5	0.5	0.5	0.5	0.5	0.5	0.5	0.5	0.5	0.5	0.5	0.5	0.5	0.5	0.5	0.5	0.5	0.5	0.5	0.5	0.5	0.5	0.5	0.5	0.5	0.5	0.5	0.5	0.5	0.5	0.5	0.5	0.5	0.5	0.5	0.5	0.5	0.5	0.5	0.5	0.5
0.487013	0.494481	0.48961	0.489773	0.490747	0.494805	0.489935	0.493344	0.496753	0.497727	0.505195	0.504545	0.504383	0.510065	0.510065	0.510065	0.517045	0.518019	0.525325	0.510714	0.503896	0.5	0.498377	0.489448	0.489448	0.484578	0.485065	0.484416	0.481656	0.491558	0.494968	0.490747	0.494968	0.500649	0.498701	0.500162	0.496916	0.498864	0.497078	0.495779	0.491396	0.493669	0.493669	0.486364	0.486364	0.487662	0.488312	0.487013	0.487013	0.49237
0.5	0.5	0.5	0.5	0.5	0.5	0.5	0.5	0.5	0.5	0.5	0.5	0.5	0.5	0.5	0.5	0.5	0.5	0.5	0.5	0.5	0.5	0.5	0.5	0.5	0.5	0.5	0.5	0.5	0.5	0.5	0.5	0.5	0.5	0.5	0.5	0.5	0.5	0.5	0.5	0.5	0.5	0.5	0.5	0.5	0.5	0.5	0.5	0.5	0.5
0.491152	0.491152	0.491152	0.491152	0.496296	0.496296	0.496296	0.5	0.5	0.5	0.5	0.5	0.5	0.5	0.5	0.5	0.5	0.5	0.5	0.5	0.5	0.5	0.5	0.5	0.5	0.5	0.5	0.5	0.496296	0.496296	0.496296	0.496296	0.496296	0.496296	0.491152	0.491152	0.492798	0.492798	0.492798	0.492798	0.492798	0.492798	0.492798	0.492798	0.493004	0.488066	0.487654	0.48786	0.48786	0.48786
0.5	0.5	0.5	0.5	0.5	0.5	0.5	0.5	0.5	0.5	0.5	0.5	0.5	0.5	0.5	0.5	0.5	0.5	0.5	0.5	0.5	0.5	0.5	0.5	0.5	0.5	0.5	0.5	0.5	0.5	0.5	0.5	0.5	0.5	0.5	0.5	0.5	0.5	0.5	0.5	0.5	0.5	0.5	0.5	0.5	0.5	0.5	0.5	0.5	0.5
0.5	0.5	0.5	0.5	0.5	0.5	0.5	0.5	0.5	0.5	0.5	0.5	0.5	0.5	0.5	0.5	0.5	0.5	0.5	0.5	0.5	0.5	0.5	0.5	0.5	0.5	0.5	0.5	0.5	0.5	0.5	0.5	0.5	0.5	0.5	0.5	0.5	0.5	0.5	0.5	0.5	0.5	0.5	0.5	0.5	0.5	0.5	0.5	0.5	0.5
0.5	0.5	0.5	0.5	0.5	0.5	0.5	0.5	0.5	0.5	0.5	0.5	0.5	0.5	0.5	0.5	0.5	0.5	0.5	0.5	0.5	0.5	0.5	0.5	0.5	0.5	0.5	0.5	0.5	0.5	0.5	0.5	0.5	0.5	0.5	0.5	0.5	0.5	0.5	0.5	0.5	0.5	0.5	0.5	0.5	0.5	0.5	0.5	0.5	0.5
0.5	0.5	0.5	0.5	0.5	0.5	0.5	0.5	0.5	0.5	0.5	0.5	0.5	0.5	0.5	0.5	0.5	0.5	0.5	0.5	0.5	0.5	0.5	0.5	0.5	0.5	0.5	0.5	0.5	0.5	0.5	0.5	0.5	0.5	0.5	0.5	0.5	0.5	0.5	0.5	0.5	0.5	0.5	0.5	0.5	0.5	0.5	0.5	0.5	0.5
0.488889	0.489524	0.493651	0.495714	0.496667	0.493016	0.499048	0.499048	0.500476	0.504762	0.507143	0.512698	0.512698	0.512698	0.512698	0.512698	0.512063	0.506349	0.500635	0.494762	0.492698	0.486984	0.48619	0.493651	0.491905	0.494921	0.503016	0.506032	0.503651	0.503651	0.508254	0.507302	0.508889	0.501111	0.50254	0.499524	0.493968	0.493968	0.49254	0.49254	0.49	0.490317	0.484921	0.486508	0.489683	0.488095	0.488413	0.488095	0.489365	0.489365
0.512222	0.512698	0.512222	0.514921	0.515397	0.515397	0.515397	0.515397	0.502063	0.50127	0.495556	0.500794	0.502698	0.502063	0.497143	0.497143	0.497143	0.491429	0.496349	0.48873	0.48873	0.485238	0.488889	0.490952	0.494127	0.502222	0.501905	0.504921	0.502698	0.504921	0.504921	0.505714	0.505714	0.508254	0.5	0.49381	0.500476	0.496349	0.499365	0.50254	0.503651	0.506825	0.506508	0.506508	0.509048	0.512698	0.506508	0.507619	0.505714	0.495873
0.5	0.5	0.5	0.5	0.5	0.5	0.5	0.5	0.5	0.5	0.5	0.5	0.5	0.5	0.5	0.5	0.5	0.5	0.5	0.5	0.5	0.5	0.5	0.5	0.5	0.5	0.5	0.5	0.5	0.5	0.5	0.5	0.5	0.5	0.5	0.5	0.5	0.5	0.5	0.5	0.5	0.5	0.5	0.5	0.5	0.5	0.5	0.5	0.5	0.5
0.5	0.5	0.5	0.5	0.5	0.5	0.5	0.5	0.5	0.5	0.5	0.5	0.5	0.5	0.5	0.5	0.5	0.5	0.5	0.5	0.5	0.5	0.5	0.5	0.5	0.5	0.5	0.5	0.5	0.5	0.5	0.5	0.5	0.5	0.5	0.5	0.5	0.5	0.5	0.5	0.5	0.5	0.5	0.5	0.5	0.5	0.5	0.5	0.5	0.5
0.509687	0.514531	0.514219	0.514219	0.514219	0.505156	0.51	0.51	0.496719	0.497188	0.48375	0.482969	0.487812	0.490781	0.49625	0.49625	0.491094	0.486562	0.486719	0.491094	0.491875	0.48625	0.486094	0.490469	0.484375	0.480938	0.485469	0.485469	0.485469	0.483281	0.49375	0.496406	0.496406	0.48875	0.491719	0.489375	0.49125	0.497969	0.496563	0.492188	0.487031	0.489531	0.491094	0.492188	0.500469	0.503125	0.503125	0.497031	0.497813	0.494688
0.5	0.5	0.5	0.5	0.5	0.5	0.5	0.5	0.5	0.5	0.5	0.5	0.5	0.5	0.5	0.5	0.5	0.5	0.5	0.5	0.5	0.5	0.5	0.5	0.5	0.5	0.5	0.5	0.5	0.5	0.5	0.5	0.5	0.5	0.5	0.5	0.5	0.5	0.5	0.5	0.5	0.5	0.5	0.5	0.5	0.5	0.5	0.5	0.5	0.5
0.5	0.5	0.5	0.5	0.5	0.5	0.5	0.5	0.5	0.5	0.5	0.5	0.5	0.5	0.5	0.5	0.5	0.5	0.5	0.5	0.5	0.5	0.5	0.5	0.5	0.5	0.5	0.5	0.5	0.5	0.5	0.5	0.5	0.5	0.5	0.5	0.5	0.5	0.5	0.5	0.5	0.5	0.5	0.5	0.5	0.5	0.5	0.5	0.5	0.5
0.5	0.5	0.5	0.5	0.5	0.5	0.5	0.5	0.5	0.5	0.5	0.5	0.5	0.5	0.5	0.5	0.5	0.5	0.5	0.5	0.5	0.5	0.5	0.5	0.5	0.5	0.5	0.5	0.5	0.5	0.5	0.5	0.5	0.5	0.5	0.5	0.5	0.5	0.5	0.5	0.5	0.5	0.5	0.5	0.5	0.5	0.5	0.5	0.5	0.5
0.5	0.5	0.5	0.5	0.5	0.5	0.5	0.5	0.5	0.5	0.5	0.5	0.5	0.5	0.5	0.5	0.5	0.5	0.5	0.5	0.5	0.5	0.5	0.5	0.5	0.5	0.5	0.5	0.5	0.5	0.5	0.5	0.5	0.5	0.5	0.5	0.5	0.5	0.5	0.5	0.5	0.5	0.5	0.5	0.5	0.5	0.5	0.5	0.5	0.5
0.5	0.5	0.5	0.5	0.5	0.5	0.5	0.5	0.5	0.5	0.5	0.5	0.5	0.5	0.5	0.5	0.5	0.5	0.5	0.5	0.5	0.5	0.5	0.5	0.5	0.5	0.5	0.5	0.5	0.5	0.5	0.5	0.5	0.5	0.5	0.5	0.5	0.5	0.5	0.5	0.5	0.5	0.5	0.5	0.5	0.5	0.5	0.5	0.5	0.5
0.5	0.5	0.5	0.5	0.5	0.5	0.5	0.5	0.5	0.5	0.5	0.5	0.5	0.5	0.5	0.5	0.5	0.5	0.5	0.5	0.5	0.5	0.5	0.5	0.5	0.5	0.5	0.5	0.5	0.5	0.5	0.5	0.5	0.5	0.5	0.5	0.5	0.5	0.5	0.5	0.5	0.5	0.5	0.5	0.5	0.5	0.5	0.5	0.5	0.5
0.5	0.5	0.5	0.5	0.5	0.5	0.5	0.5	0.5	0.5	0.5	0.5	0.5	0.5	0.5	0.5	0.5	0.5	0.5	0.5	0.5	0.5	0.5	0.5	0.5	0.5	0.5	0.5	0.5	0.5	0.5	0.5	0.5	0.5	0.5	0.5	0.5	0.5	0.5	0.5	0.5	0.5	0.5	0.5	0.5	0.5	0.5	0.5	0.5	0.5
0.5	0.5	0.5	0.5	0.5	0.5	0.5	0.5	0.5	0.5	0.5	0.5	0.5	0.5	0.5	0.5	0.5	0.5	0.5	0.5	0.5	0.5	0.5	0.5	0.5	0.5	0.5	0.5	0.5	0.5	0.5	0.5	0.5	0.5	0.5	0.5	0.5	0.5	0.5	0.5	0.5	0.5	0.5	0.5	0.5	0.5	0.5	0.5	0.5	0.5
0.5	0.5	0.5	0.5	0.5	0.5	0.5	0.5	0.5	0.5	0.5	0.5	0.5	0.5	0.5	0.5	0.5	0.5	0.5	0.5	0.5	0.5	0.5	0.5	0.5	0.5	0.5	0.5	0.5	0.5	0.5	0.5	0.5	0.5	0.5	0.5	0.5	0.5	0.5	0.5	0.5	0.5	0.5	0.5	0.5	0.5	0.5	0.5	0.5	0.5
0.5	0.5	0.5	0.5	0.5	0.5	0.5	0.5	0.5	0.5	0.5	0.5	0.5	0.5	0.5	0.5	0.5	0.5	0.5	0.5	0.5	0.5	0.5	0.5	0.5	0.5	0.5	0.5	0.5	0.5	0.5	0.5	0.5	0.5	0.5	0.5	0.5	0.5	0.5	0.5	0.5	0.5	0.5	0.5	0.5	0.5	0.5	0.5	0.5	0.5
0.501563	0.50125	0.505156	0.505156	0.505156	0.505156	0.50125	0.50125	0.497031	0.493125	0.498437	0.494531	0.500156	0.500156	0.500469	0.500469	0.500469	0.500469	0.504375	0.498437	0.498594	0.504063	0.5	0.499844	0.499844	0.499844	0.499844	0.499844	0.499844	0.501719	0.501719	0.501719	0.503594	0.505625	0.505781	0.50375	0.504063	0.508594	0.510781	0.514062	0.515	0.517344	0.51625	0.515156	0.513281	0.513594	0.508594	0.510781	0.513437	0.507812
0.438349	0.457454	0.472326	0.479033	0.513841	0.530511	0.504589	0.509066	0.500691	0.517265	0.520218	0.502953	0.474478	0.48461	0.487681	0.473296	0.47603	0.473247	0.477279	0.485055	0.473123	0.495076	0.495076	0.49698	0.494631	0.481373	0.482823	0.489292	0.480621	0.478963	0.482313	0.475408	0.468934	0.471218	0.466822	0.462173	0.467995	0.492573	0.507856	0.512425	0.525116	0.525245	0.523471	0.527122	0.536388	0.53835	0.531222	0.523857	0.502468	0.5033
0.486415	0.499646	0.504034	0.502633	0.518267	0.535887	0.510025	0.506124	0.49581	0.50237	0.504401	0.481323	0.454051	0.456668	0.464794	0.45962	0.467334	0.471401	0.477969	0.485553	0.483156	0.498767	0.518909	0.519212	0.522964	0.517964	0.513403	0.510836	0.502867	0.504457	0.510222	0.510222	0.497199	0.497356	0.496116	0.495422	0.500487	0.505213	0.510778	0.520548	0.516407	0.518949	0.519307	0.524976	0.517758	0.516794	0.518304	0.514868	0.51327	0.498308
0.5	0.5	0.5	0.5	0.5	0.5	0.5	0.5	0.5	0.5	0.5	0.5	0.5	0.5	0.5	0.5	0.5	0.5	0.5	0.5	0.5	0.5	0.5	0.5	0.5	0.5	0.5	0.5	0.5	0.5	0.5	0.5	0.5	0.5	0.5	0.5	0.5	0.5	0.5	0.5	0.5	0.5	0.5	0.5	0.5	0.5	0.5	0.5	0.5	0.5
0.5	0.5	0.5	0.5	0.5	0.5	0.5	0.5	0.5	0.5	0.5	0.5	0.5	0.5	0.5	0.5	0.5	0.5	0.5	0.5	0.5	0.5	0.5	0.5	0.5	0.5	0.5	0.5	0.5	0.5	0.5	0.5	0.5	0.5	0.5	0.5	0.5	0.5	0.5	0.5	0.5	0.5	0.5	0.5	0.5	0.5	0.5	0.5	0.5	0.5
0.5	0.5	0.5	0.5	0.5	0.5	0.5	0.5	0.5	0.5	0.5	0.5	0.5	0.5	0.5	0.5	0.5	0.5	0.5	0.5	0.5	0.5	0.5	0.5	0.5	0.5	0.5	0.5	0.5	0.5	0.5	0.5	0.5	0.5	0.5	0.5	0.5	0.5	0.5	0.5	0.5	0.5	0.5	0.5	0.5	0.5	0.5	0.5	0.5	0.5
0.5	0.5	0.5	0.5	0.5	0.5	0.5	0.5	0.5	0.5	0.5	0.5	0.5	0.5	0.5	0.5	0.5	0.5	0.5	0.5	0.5	0.5	0.5	0.5	0.5	0.5	0.5	0.5	0.5	0.5	0.5	0.5	0.5	0.5	0.5	0.5	0.5	0.5	0.5	0.5	0.5	0.5	0.5	0.5	0.5	0.5	0.5	0.5	0.5	0.5
0.5	0.5	0.5	0.5	0.5	0.5	0.5	0.5	0.5	0.5	0.5	0.5	0.5	0.5	0.5	0.5	0.5	0.5	0.5	0.5	0.5	0.5	0.5	0.5	0.5	0.5	0.5	0.5	0.5	0.5	0.5	0.5	0.5	0.5	0.5	0.5	0.5	0.5	0.5	0.5	0.5	0.5	0.5	0.5	0.5	0.5	0.5	0.5	0.5	0.5
0.5	0.5	0.5	0.5	0.5	0.5	0.5	0.5	0.5	0.5	0.5	0.5	0.5	0.5	0.5	0.5	0.5	0.5	0.5	0.5	0.5	0.5	0.5	0.5	0.5	0.5	0.5	0.5	0.5	0.5	0.5	0.5	0.5	0.5	0.5	0.5	0.5	0.5	0.5	0.5	0.5	0.5	0.5	0.5	0.5	0.5	0.5	0.5	0.5	0.5
0.5	0.5	0.5	0.5	0.5	0.5	0.5	0.5	0.5	0.5	0.5	0.5	0.5	0.5	0.5	0.5	0.5	0.5	0.5	0.5	0.5	0.5	0.5	0.5	0.5	0.5	0.5	0.5	0.5	0.5	0.5	0.5	0.5	0.5	0.5	0.5	0.5	0.5	0.5	0.5	0.5	0.5	0.5	0.5	0.5	0.5	0.5	0.5	0.5	0.5
0.5	0.5	0.5	0.5	0.5	0.5	0.5	0.5	0.5	0.5	0.5	0.5	0.5	0.5	0.5	0.5	0.5	0.5	0.5	0.5	0.5	0.5	0.5	0.5	0.5	0.5	0.5	0.5	0.5	0.5	0.5	0.5	0.5	0.5	0.5	0.5	0.5	0.5	0.5	0.5	0.5	0.5	0.5	0.5	0.5	0.5	0.5	0.5	0.5	0.5
0.5	0.5	0.5	0.5	0.5	0.5	0.5	0.5	0.5	0.5	0.5	0.5	0.5	0.5	0.5	0.5	0.5	0.5	0.5	0.5	0.5	0.5	0.5	0.5	0.5	0.5	0.5	0.5	0.5	0.5	0.5	0.5	0.5	0.5	0.5	0.5	0.5	0.5	0.5	0.5	0.5	0.5	0.5	0.5	0.5	0.5	0.5	0.5	0.5	0.5
0.528951	0.522966	0.523279	0.527083	0.520042	0.504621	0.508757	0.504464	0.51312	0.508271	0.493921	0.495141	0.490362	0.490937	0.491716	0.499177	0.490923	0.482961	0.486228	0.486567	0.491567	0.494901	0.494841	0.499249	0.503058	0.506667	0.503958	0.506518	0.516577	0.516895	0.509551	0.513204	0.516855	0.517974	0.521625	0.516458	0.517733	0.511863	0.505419	0.497068	0.49566	0.493304	0.492865	0.493953	0.493306	0.490305	0.498204	0.498514	0.503214	0.510422
0.5	0.5	0.5	0.5	0.5	0.5	0.5	0.5	0.5	0.5	0.5	0.5	0.5	0.5	0.5	0.5	0.5	0.5	0.5	0.5	0.5	0.5	0.5	0.5	0.5	0.5	0.5	0.5	0.5	0.5	0.5	0.5	0.5	0.5	0.5	0.5	0.5	0.5	0.5	0.5	0.5	0.5	0.5	0.5	0.5	0.5	0.5	0.5	0.5	0.5
0.51207	0.496616	0.499607	0.503276	0.490581	0.476716	0.505859	0.496014	0.501911	0.495201	0.481485	0.483126	0.485639	0.478857	0.494069	0.503208	0.499913	0.506769	0.51212	0.515287	0.517196	0.521533	0.518138	0.516276	0.504685	0.510035	0.503313	0.493829	0.487951	0.493249	0.47988	0.484818	0.498024	0.496183	0.505001	0.501149	0.496273	0.49741	0.487278	0.478455	0.48994	0.493188	0.504337	0.498363	0.498648	0.490363	0.508716	0.496782	0.492696	0.511127
0.519422	0.513562	0.50431	0.512746	0.500613	0.49306	0.493677	0.489047	0.499032	0.501909	0.502222	0.512629	0.513017	0.508803	0.500721	0.506734	0.500973	0.501442	0.503088	0.495207	0.490001	0.483908	0.480954	0.482048	0.486986	0.487043	0.486426	0.488484	0.492599	0.490625	0.484864	0.488507	0.495187	0.498117	0.496143	0.493956	0.489974	0.489044	0.482059	0.47678	0.481479	0.479036	0.485998	0.478659	0.470892	0.46603	0.467025	0.469075	0.473716	0.480903
0.5	0.5	0.5	0.5	0.5	0.5	0.5	0.5	0.5	0.5	0.5	0.5	0.5	0.5	0.5	0.5	0.5	0.5	0.5	0.5	0.5	0.5	0.5	0.5	0.5	0.5	0.5	0.5	0.5	0.5	0.5	0.5	0.5	0.5	0.5	0.5	0.5	0.5	0.5	0.5	0.5	0.5	0.5	0.5	0.5	0.5	0.5	0.5	0.5	0.5
0.5	0.5	0.5	0.5	0.5	0.5	0.5	0.5	0.5	0.5	0.5	0.5	0.5	0.5	0.5	0.5	0.5	0.5	0.5	0.5	0.5	0.5	0.5	0.5	0.5	0.5	0.5	0.5	0.5	0.5	0.5	0.5	0.5	0.5	0.5	0.5	0.5	0.5	0.5	0.5	0.5	0.5	0.5	0.5	0.5	0.5	0.5	0.5	0.5	0.5
0.5	0.5	0.5	0.5	0.5	0.5	0.5	0.5	0.5	0.5	0.5	0.5	0.5	0.5	0.5	0.5	0.5	0.5	0.5	0.5	0.5	0.5	0.5	0.5	0.5	0.5	0.5	0.5	0.5	0.5	0.5	0.5	0.5	0.5	0.5	0.5	0.5	0.5	0.5	0.5	0.5	0.5	0.5	0.5	0.5	0.5	0.5	0.5	0.5	0.5
0.5	0.5	0.5	0.5	0.5	0.5	0.5	0.5	0.5	0.5	0.5	0.5	0.5	0.5	0.5	0.5	0.5	0.5	0.5	0.5	0.5	0.5	0.5	0.5	0.5	0.5	0.5	0.5	0.5	0.5	0.5	0.5	0.5	0.5	0.5	0.5	0.5	0.5	0.5	0.5	0.5	0.5	0.5	0.5	0.5	0.5	0.5	0.5	0.5	0.5
0.5	0.5	0.5	0.5	0.5	0.5	0.5	0.5	0.5	0.5	0.5	0.5	0.5	0.5	0.5	0.5	0.5	0.5	0.5	0.5	0.5	0.5	0.5	0.5	0.5	0.5	0.5	0.5	0.5	0.5	0.5	0.5	0.5	0.5	0.5	0.5	0.5	0.5	0.5	0.5	0.5	0.5	0.5	0.5	0.5	0.5	0.5	0.5	0.5	0.5
0.5	0.5	0.5	0.5	0.5	0.5	0.5	0.5	0.5	0.5	0.5	0.5	0.5	0.5	0.5	0.5	0.5	0.5	0.5	0.5	0.5	0.5	0.5	0.5	0.5	0.5	0.5	0.5	0.5	0.5	0.5	0.5	0.5	0.5	0.5	0.5	0.5	0.5	0.5	0.5	0.5	0.5	0.5	0.5	0.5	0.5	0.5	0.5	0.5	0.5
0.5	0.5	0.5	0.5	0.5	0.5	0.5	0.5	0.5	0.5	0.5	0.5	0.5	0.5	0.5	0.5	0.5	0.5	0.5	0.5	0.5	0.5	0.5	0.5	0.5	0.5	0.5	0.5	0.5	0.5	0.5	0.5	0.5	0.5	0.5	0.5	0.5	0.5	0.5	0.5	0.5	0.5	0.5	0.5	0.5	0.5	0.5	0.5	0.5	0.5
0.5	0.5	0.5	0.5	0.5	0.5	0.5	0.5	0.5	0.5	0.5	0.5	0.5	0.5	0.5	0.5	0.5	0.5	0.5	0.5	0.5	0.5	0.5	0.5	0.5	0.5	0.5	0.5	0.5	0.5	0.5	0.5	0.5	0.5	0.5	0.5	0.5	0.5	0.5	0.5	0.5	0.5	0.5	0.5	0.5	0.5	0.5	0.5	0.5	0.5
[truncated: 11 more columns]

## Sheet: A5.Categ.delay50_66ms.all_decod
0.5	0.5	0.5	0.5	0.5	0.5	0.5	0.5	0.5	0.5	0.5	0.5	0.5	0.5	0.5	0.5	0.5	0.5	0.5	0.5	0.5	0.5	0.5	0.5	0.5	0.5	0.5	0.5	0.5	0.5	0.5	0.5	0.5	0.5	0.5	0.5	0.5	0.5	0.5	0.5	0.5	0.5	0.5	0.5	0.5	0.5	0.5	0.5	0.5	0.5
0.5	0.5	0.5	0.5	0.5	0.5	0.5	0.5	0.5	0.5	0.5	0.5	0.5	0.5	0.5	0.5	0.5	0.5	0.5	0.5	0.5	0.5	0.5	0.5	0.5	0.5	0.5	0.5	0.5	0.5	0.5	0.5	0.5	0.5	0.5	0.5	0.5	0.5	0.5	0.5	0.5	0.5	0.5	0.5	0.5	0.5	0.5	0.5	0.5	0.5
0.5	0.5	0.5	0.5	0.5	0.5	0.5	0.5	0.5	0.5	0.5	0.5	0.5	0.5	0.5	0.5	0.5	0.5	0.5	0.5	0.5	0.5	0.5	0.5	0.5	0.5	0.5	0.5	0.5	0.5	0.5	0.5	0.5	0.5	0.5	0.5	0.5	0.5	0.5	0.5	0.5	0.5	0.5	0.5	0.5	0.5	0.5	0.5	0.5	0.5
0.5	0.5	0.5	0.5	0.5	0.5	0.5	0.5	0.5	0.5	0.5	0.5	0.5	0.5	0.5	0.5	0.5	0.5	0.5	0.5	0.5	0.5	0.5	0.5	0.5	0.5	0.5	0.5	0.5	0.5	0.5	0.5	0.5	0.5	0.5	0.5	0.5	0.5	0.5	0.5	0.5	0.5	0.5	0.5	0.5	0.5	0.5	0.5	0.5	0.5
0.5	0.5	0.5	0.5	0.5	0.5	0.5	0.5	0.5	0.5	0.5	0.5	0.5	0.5	0.5	0.5	0.5	0.5	0.5	0.5	0.5	0.5	0.5	0.5	0.5	0.5	0.5	0.5	0.5	0.5	0.5	0.5	0.5	0.5	0.5	0.5	0.5	0.5	0.5	0.5	0.5	0.5	0.5	0.5	0.5	0.5	0.5	0.5	0.5	0.5
0.5	0.5	0.5	0.5	0.5	0.5	0.5	0.5	0.5	0.5	0.5	0.5	0.5	0.5	0.5	0.5	0.5	0.5	0.5	0.5	0.5	0.5	0.5	0.5	0.5	0.5	0.5	0.5	0.5	0.5	0.5	0.5	0.5	0.5	0.5	0.5	0.5	0.5	0.5	0.5	0.5	0.5	0.5	0.5	0.5	0.5	0.5	0.5	0.5	0.5
0.5	0.5	0.5	0.5	0.5	0.5	0.5	0.5	0.5	0.5	0.5	0.5	0.5	0.5	0.5	0.5	0.5	0.5	0.5	0.5	0.5	0.5	0.5	0.5	0.5	0.5	0.5	0.5	0.5	0.5	0.5	0.5	0.5	0.5	0.5	0.5	0.5	0.5	0.5	0.5	0.5	0.5	0.5	0.5	0.5	0.5	0.5	0.5	0.5	0.5
0.5	0.5	0.5	0.5	0.5	0.5	0.5	0.5	0.5	0.5	0.5	0.5	0.5	0.5	0.5	0.5	0.5	0.5	0.5	0.5	0.5	0.5	0.5	0.5	0.5	0.5	0.5	0.5	0.5	0.5	0.5	0.5	0.5	0.5	0.5	0.5	0.5	0.5	0.5	0.5	0.5	0.5	0.5	0.5	0.5	0.5	0.5	0.5	0.5	0.5
0.5	0.5	0.5	0.5	0.5	0.5	0.5	0.5	0.5	0.5	0.5	0.5	0.5	0.5	0.5	0.5	0.5	0.5	0.5	0.5	0.5	0.5	0.5	0.5	0.5	0.5	0.5	0.5	0.5	0.5	0.5	0.5	0.5	0.5	0.5	0.5	0.5	0.5	0.5	0.5	0.5	0.5	0.5	0.5	0.5	0.5	0.5	0.5	0.5	0.5
0.5	0.5	0.5	0.5	0.5	0.5	0.5	0.5	0.5	0.5	0.5	0.5	0.5	0.5	0.5	0.5	0.5	0.5	0.5	0.5	0.5	0.5	0.5	0.5	0.5	0.5	0.5	0.5	0.5	0.5	0.5	0.5	0.5	0.5	0.5	0.5	0.5	0.5	0.5	0.5	0.5	0.5	0.5	0.5	0.5	0.5	0.5	0.5	0.5	0.5
0.6625	0.575	0.575	0.620833	0.566667	0.620833	0.545833	0.608333	0.695833	0.508333	0.370833	0.370833	0.370833	0.429167	0.483333	0.483333	0.491667	0.483333	0.333333	0.495833	0.55	0.5625	0.5625	0.520833	0.520833	0.520833	0.520833	0.5625	0.608333	0.608333	0.5625	0.558333	0.5	0.508333	0.508333	0.470833	0.429167	0.4625	0.3625	0.3625	0.3875	0.395833	0.429167	0.4375	0.3875	0.445833	0.545833	0.520833	0.6625	0.7125
0.533333	0.545833	0.545833	0.520833	0.404167	0.45	0.333333	0.333333	0.441667	0.320833	0.254167	0.395833	0.5	0.579167	0.654167	0.654167	0.708333	0.7	0.616667	0.6125	0.545833	0.4625	0.4125	0.35	0.308333	0.308333	0.308333	0.333333	0.295833	0.320833	0.320833	0.283333	0.325	0.429167	0.470833	0.5125	0.5125	0.508333	0.575	0.6	0.6	0.683333	0.658333	0.616667	0.608333	0.645833	0.604167	0.5625	0.625	0.608333
0.5	0.5	0.5	0.5	0.5	0.5	0.5	0.5	0.5	0.5	0.5	0.5	0.5	0.5	0.5	0.5	0.5	0.5	0.5	0.5	0.5	0.5	0.5	0.5	0.5	0.5	0.5	0.5	0.5	0.5	0.5	0.5	0.5	0.5	0.5	0.5	0.5	0.5	0.5	0.5	0.5	0.5	0.5	0.5	0.5	0.5	0.5	0.5	0.5	0.5
0.5	0.5	0.5	0.5	0.5	0.5	0.5	0.5	0.5	0.5	0.5	0.5	0.5	0.5	0.5	0.5	0.5	0.5	0.5	0.5	0.5	0.5	0.5	0.5	0.5	0.5	0.5	0.5	0.5	0.5	0.5	0.5	0.5	0.5	0.5	0.5	0.5	0.5	0.5	0.5	0.5	0.5	0.5	0.5	0.5	0.5	0.5	0.5	0.5	0.5
0.558333	0.466667	0.466667	0.4375	0.45	0.420833	0.4375	0.395833	0.395833	0.508333	0.5375	0.566667	0.566667	0.566667	0.633333	0.725	0.633333	0.533333	0.570833	0.579167	0.5625	0.579167	0.579167	0.5375	0.495833	0.391667	0.408333	0.504167	0.5875	0.558333	0.616667	0.608333	0.608333	0.591667	0.6625	0.733333	0.6875	0.6875	0.666667	0.7125	0.679167	0.666667	0.6	0.620833	0.566667	0.583333	0.604167	0.604167	0.595833	0.570833
0.441176	0.441176	0.441176	0.441176	0.441176	0.441176	0.441176	0.441176	0.392157	0.392157	0.54902	0.54902	0.558824	0.558824	0.558824	0.558824	0.558824	0.558824	0.558824	0.558824	0.558824	0.558824	0.558824	0.558824	0.558824	0.558824	0.583333	0.583333	0.583333	0.583333	0.583333	0.583333	0.583333	0.583333	0.583333	0.632353	0.632353	0.632353	0.632353	0.656863	0.656863	0.656863	0.681373	0.705882	0.705882	0.681373	0.681373	0.681373	0.656863	0.607843
0.334615	0.376923	0.376923	0.276923	0.230769	0.276923	0.284615	0.173077	0.230769	0.311538	0.396154	0.396154	0.411538	0.496154	0.553846	0.603846	0.603846	0.669231	0.619231	0.619231	0.673077	0.623077	0.623077	0.588462	0.588462	0.515385	0.592308	0.523077	0.561538	0.6	0.6	0.553846	0.546154	0.546154	0.573077	0.553846	0.573077	0.569231	0.661538	0.576923	0.557692	0.534615	0.588462	0.623077	0.634615	0.734615	0.719231	0.715385	0.592308	0.630769
0.616667	0.670833	0.670833	0.466667	0.466667	0.466667	0.458333	0.3375	0.3375	0.3375	0.329167	0.275	0.329167	0.441667	0.441667	0.441667	0.441667	0.441667	0.441667	0.441667	0.55	0.55	0.495833	0.495833	0.495833	0.495833	0.495833	0.495833	0.495833	0.495833	0.495833	0.45	0.45	0.404167	0.404167	0.416667	0.420833	0.379167	0.416667	0.425	0.483333	0.504167	0.504167	0.520833	0.5125	0.520833	0.520833	0.55	0.520833	0.583333
0.734848	0.734848	0.712121	0.712121	0.704545	0.643939	0.568182	0.568182	0.492424	0.492424	0.492424	0.492424	0.473485	0.473485	0.484848	0.484848	0.484848	0.484848	0.488636	0.488636	0.484848	0.484848	0.481061	0.481061	0.488636	0.511364	0.534091	0.488636	0.534091	0.534091	0.590909	0.659091	0.621212	0.617424	0.602273	0.590909	0.594697	0.57197	0.643939	0.587121	0.57197	0.530303	0.594697	0.628788	0.602273	0.632576	0.583333	0.606061	0.545455	0.560606
0.507937	0.488095	0.468254	0.448413	0.464286	0.511905	0.384921	0.492063	0.460317	0.460317	0.531746	0.638889	0.56746	0.488095	0.539683	0.460317	0.503968	0.396825	0.468254	0.488095	0.543651	0.420635	0.428571	0.460317	0.543651	0.496032	0.519841	0.519841	0.563492	0.456349	0.488095	0.503968	0.436508	0.396825	0.428571	0.531746	0.626984	0.68254	0.607143	0.670635	0.587302	0.583333	0.615079	0.603175	0.519841	0.535714	0.511905	0.412698	0.388889	0.365079
0.468254	0.452381	0.452381	0.452381	0.452381	0.373016	0.388889	0.5	0.539683	0.670635	0.734127	0.77381	0.77381	0.698413	0.674603	0.753968	0.769841	0.551587	0.52381	0.539683	0.5	0.436508	0.436508	0.519841	0.496032	0.47619	0.47619	0.559524	0.630952	0.595238	0.619048	0.619048	0.603175	0.603175	0.603175	0.638889	0.603175	0.615079	0.638889	0.611111	0.59127	0.571429	0.56746	0.563492	0.579365	0.587302	0.543651	0.563492	0.56746	0.539683
0.665179	0.665179	0.665179	0.665179	0.598214	0.598214	0.544643	0.544643	0.598214	0.598214	0.522321	0.522321	0.522321	0.522321	0.598214	0.522321	0.522321	0.379464	0.334821	0.334821	0.401786	0.428571	0.428571	0.5	0.5	0.5	0.508929	0.508929	0.65625	0.65625	0.6875	0.665179	0.65625	0.642857	0.696429	0.709821	0.727679	0.709821	0.629464	0.589286	0.598214	0.5625	0.598214	0.549107	0.482143	0.486607	0.482143	0.504464	0.526786	0.5625
0.5	0.5	0.5	0.5	0.5	0.5	0.5	0.5	0.5	0.5	0.5	0.5	0.5	0.5	0.5	0.5	0.5	0.5	0.5	0.5	0.5	0.5	0.5	0.5	0.5	0.5	0.5	0.5	0.5	0.5	0.5	0.5	0.5	0.5	0.5	0.5	0.5	0.5	0.5	0.5	0.5	0.5	0.5	0.5	0.5	0.5	0.5	0.5	0.5	0.5
0.5	0.5	0.5	0.5	0.5	0.5	0.5	0.5	0.5	0.5	0.5	0.5	0.5	0.5	0.5	0.5	0.5	0.5	0.5	0.5	0.5	0.5	0.5	0.5	0.5	0.5	0.5	0.5	0.5	0.5	0.5	0.5	0.5	0.5	0.5	0.5	0.5	0.5	0.5	0.5	0.5	0.5	0.5	0.5	0.5	0.5	0.5	0.5	0.5	0.5
0.5	0.5	0.5	0.5	0.5	0.5	0.5	0.5	0.5	0.5	0.5	0.5	0.5	0.5	0.5	0.5	0.5	0.5	0.5	0.5	0.5	0.5	0.5	0.5	0.5	0.5	0.5	0.5	0.5	0.5	0.5	0.5	0.5	0.5	0.5	0.5	0.5	0.5	0.5	0.5	0.5	0.5	0.5	0.5	0.5	0.5	0.5	0.5	0.5	0.5
0.5	0.5	0.5	0.5	0.5	0.5	0.5	0.5	0.5	0.5	0.5	0.5	0.5	0.5	0.5	0.5	0.5	0.5	0.5	0.5	0.5	0.5	0.5	0.5	0.5	0.5	0.5	0.5	0.5	0.5	0.5	0.5	0.5	0.5	0.5	0.5	0.5	0.5	0.5	0.5	0.5	0.5	0.5	0.5	0.5	0.5	0.5	0.5	0.5	0.5
0.5	0.5	0.5	0.5	0.5	0.5	0.5	0.5	0.5	0.5	0.5	0.5	0.5	0.5	0.5	0.5	0.5	0.5	0.5	0.5	0.5	0.5	0.5	0.5	0.5	0.5	0.5	0.5	0.5	0.5	0.5	0.5	0.5	0.5	0.5	0.5	0.5	0.5	0.5	0.5	0.5	0.5	0.5	0.5	0.5	0.5	0.5	0.5	0.5	0.5
0.5	0.5	0.5	0.5	0.5	0.5	0.5	0.5	0.5	0.5	0.5	0.5	0.5	0.5	0.5	0.5	0.5	0.5	0.5	0.5	0.5	0.5	0.5	0.5	0.5	0.5	0.5	0.5	0.5	0.5	0.5	0.5	0.5	0.5	0.5	0.5	0.5	0.5	0.5	0.5	0.5	0.5	0.5	0.5	0.5	0.5	0.5	0.5	0.5	0.5
0.5	0.5	0.5	0.5	0.5	0.5	0.5	0.5	0.5	0.5	0.5	0.5	0.5	0.5	0.5	0.5	0.5	0.5	0.5	0.5	0.5	0.5	0.5	0.5	0.5	0.5	0.5	0.5	0.5	0.5	0.5	0.5	0.5	0.5	0.5	0.5	0.5	0.5	0.5	0.5	0.5	0.5	0.5	0.5	0.5	0.5	0.5	0.5	0.5	0.5
0.405303	0.405303	0.356061	0.356061	0.356061	0.348485	0.496212	0.496212	0.496212	0.568182	0.568182	0.568182	0.5	0.5	0.5	0.575758	0.5	0.575758	0.575758	0.575758	0.575758	0.575758	0.575758	0.545455	0.469697	0.439394	0.481061	0.469697	0.469697	0.469697	0.462121	0.424242	0.393939	0.371212	0.325758	0.325758	0.265152	0.295455	0.295455	0.265152	0.265152	0.378788	0.409091	0.409091	0.378788	0.378788	0.409091	0.337121	0.337121	0.30303
0.5	0.5	0.5	0.5	0.5	0.5	0.5	0.5	0.5	0.5	0.5	0.5	0.5	0.5	0.5	0.5	0.5	0.5	0.5	0.5	0.5	0.5	0.5	0.5	0.5	0.5	0.5	0.5	0.5	0.5	0.5	0.5	0.5	0.5	0.5	0.5	0.5	0.5	0.5	0.5	0.5	0.5	0.5	0.5	0.5	0.5	0.5	0.5	0.5	0.5
0.5	0.5	0.5	0.5	0.5	0.5	0.5	0.5	0.5	0.5	0.5	0.5	0.5	0.5	0.5	0.5	0.5	0.5	0.5	0.5	0.5	0.5	0.5	0.5	0.5	0.5	0.5	0.5	0.5	0.5	0.5	0.5	0.5	0.5	0.5	0.5	0.5	0.5	0.5	0.5	0.5	0.5	0.5	0.5	0.5	0.5	0.5	0.5	0.5	0.5
0.5	0.5	0.5	0.5	0.5	0.5	0.5	0.5	0.5	0.5	0.5	0.5	0.5	0.5	0.5	0.5	0.5	0.5	0.5	0.5	0.5	0.5	0.5	0.5	0.5	0.5	0.5	0.5	0.5	0.5	0.5	0.5	0.5	0.5	0.5	0.5	0.5	0.5	0.5	0.5	0.5	0.5	0.5	0.5	0.5	0.5	0.5	0.5	0.5	0.5
0.5	0.5	0.5	0.5	0.5	0.5	0.5	0.5	0.5	0.5	0.5	0.5	0.5	0.5	0.5	0.5	0.5	0.5	0.5	0.5	0.5	0.5	0.5	0.5	0.5	0.5	0.5	0.5	0.5	0.5	0.5	0.5	0.5	0.5	0.5	0.5	0.5	0.5	0.5	0.5	0.5	0.5	0.5	0.5	0.5	0.5	0.5	0.5	0.5	0.5
0.5	0.5	0.5	0.5	0.5	0.5	0.5	0.5	0.5	0.5	0.5	0.5	0.5	0.5	0.5	0.5	0.5	0.5	0.5	0.5	0.5	0.5	0.5	0.5	0.5	0.5	0.5	0.5	0.5	0.5	0.5	0.5	0.5	0.5	0.5	0.5	0.5	0.5	0.5	0.5	0.5	0.5	0.5	0.5	0.5	0.5	0.5	0.5	0.5	0.5
0.5	0.5	0.5	0.5	0.5	0.5	0.5	0.5	0.5	0.5	0.5	0.5	0.5	0.5	0.5	0.5	0.5	0.5	0.5	0.5	0.5	0.5	0.5	0.5	0.5	0.5	0.5	0.5	0.5	0.5	0.5	0.5	0.5	0.5	0.5	0.5	0.5	0.5	0.5	0.5	0.5	0.5	0.5	0.5	0.5	0.5	0.5	0.5	0.5	0.5
0.5	0.5	0.5	0.5	0.5	0.5	0.5	0.5	0.5	0.5	0.5	0.5	0.5	0.5	0.5	0.5	0.5	0.5	0.5	0.5	0.5	0.5	0.5	0.5	0.5	0.5	0.5	0.5	0.5	0.5	0.5	0.5	0.5	0.5	0.5	0.5	0.5	0.5	0.5	0.5	0.5	0.5	0.5	0.5	0.5	0.5	0.5	0.5	0.5	0.5
0.5	0.5	0.5	0.5	0.5	0.5	0.5	0.5	0.5	0.5	0.5	0.5	0.5	0.5	0.5	0.5	0.5	0.5	0.5	0.5	0.5	0.5	0.5	0.5	0.5	0.5	0.5	0.5	0.5	0.5	0.5	0.5	0.5	0.5	0.5	0.5	0.5	0.5	0.5	0.5	0.5	0.5	0.5	0.5	0.5	0.5	0.5	0.5	0.5	0.5
0.5	0.5	0.5	0.5	0.5	0.5	0.5	0.5	0.5	0.5	0.5	0.5	0.5	0.5	0.5	0.5	0.5	0.5	0.5	0.5	0.5	0.5	0.5	0.5	0.5	0.5	0.5	0.5	0.5	0.5	0.5	0.5	0.5	0.5	0.5	0.5	0.5	0.5	0.5	0.5	0.5	0.5	0.5	0.5	0.5	0.5	0.5	0.5	0.5	0.5
0.588235	0.588235	0.588235	0.588235	0.617647	0.558824	0.558824	0.558824	0.558824	0.558824	0.617647	0.5	0.5	0.441176	0.441176	0.5	0.441176	0.441176	0.441176	0.441176	0.382353	0.5	0.470588	0.553922	0.504902	0.509804	0.558824	0.534314	0.534314	0.583333	0.632353	0.632353	0.632353	0.627451	0.671569	0.617647	0.666667	0.642157	0.588235	0.647059	0.637255	0.637255	0.691176	0.686275	0.715686	0.681373	0.720588	0.759804	0.769608	0.656863
0.5	0.5	0.5	0.5	0.5	0.5	0.5	0.5	0.5	0.5	0.5	0.5	0.5	0.5	0.5	0.5	0.5	0.5	0.5	0.5	0.5	0.5	0.5	0.5	0.5	0.5	0.5	0.5	0.5	0.5	0.5	0.5	0.5	0.5	0.5	0.5	0.5	0.5	0.5	0.5	0.5	0.5	0.5	0.5	0.5	0.5	0.5	0.5	0.5	0.5
0.5	0.5	0.5	0.5	0.5	0.5	0.5	0.5	0.5	0.5	0.5	0.5	0.5	0.5	0.5	0.5	0.5	0.5	0.5	0.5	0.5	0.5	0.5	0.5	0.5	0.5	0.5	0.5	0.5	0.5	0.5	0.5	0.5	0.5	0.5	0.5	0.5	0.5	0.5	0.5	0.5	0.5	0.5	0.5	0.5	0.5	0.5	0.5	0.5	0.5
0.5	0.5	0.5	0.5	0.5	0.5	0.5	0.5	0.5	0.5	0.5	0.5	0.5	0.5	0.5	0.5	0.5	0.5	0.5	0.5	0.5	0.5	0.5	0.5	0.5	0.5	0.5	0.5	0.5	0.5	0.5	0.5	0.5	0.5	0.5	0.5	0.5	0.5	0.5	0.5	0.5	0.5	0.5	0.5	0.5	0.5	0.5	0.5	0.5	0.5
0.5	0.5	0.5	0.5	0.5	0.5	0.5	0.5	0.5	0.5	0.5	0.5	0.5	0.5	0.5	0.5	0.5	0.5	0.5	0.5	0.5	0.5	0.5	0.5	0.5	0.5	0.5	0.5	0.5	0.5	0.5	0.5	0.5	0.5	0.5	0.5	0.5	0.5	0.5	0.5	0.5	0.5	0.5	0.5	0.5	0.5	0.5	0.5	0.5	0.5
0.447368	0.447368	0.447368	0.394737	0.394737	0.394737	0.394737	0.447368	0.447368	0.447368	0.447368	0.447368	0.447368	0.5	0.5	0.552632	0.605263	0.552632	0.5	0.5	0.5	0.5	0.5	0.447368	0.447368	0.421053	0.368421	0.368421	0.368421	0.368421	0.368421	0.282895	0.282895	0.282895	0.375	0.427632	0.427632	0.480263	0.493421	0.519737	0.519737	0.657895	0.657895	0.657895	0.631579	0.631579	0.631579	0.578947	0.526316	0.5
0.5	0.54902	0.54902	0.54902	0.54902	0.607843	0.607843	0.656863	0.656863	0.676471	0.627451	0.627451	0.627451	0.544118	0.495098	0.446078	0.446078	0.397059	0.294118	0.333333	0.382353	0.333333	0.333333	0.397059	0.436275	0.436275	0.446078	0.397059	0.509804	0.490196	0.441176	0.441176	0.441176	0.441176	0.490196	0.588235	0.5	0.54902	0.578431	0.539216	0.578431	0.598039	0.627451	0.534314	0.54902	0.455882	0.534314	0.534314	0.52451	0.52451
0.5	0.5	0.5	0.5	0.5	0.5	0.5	0.5	0.5	0.5	0.5	0.5	0.5	0.5	0.5	0.5	0.5	0.5	0.5	0.5	0.5	0.5	0.5	0.5	0.5	0.5	0.5	0.5	0.5	0.5	0.5	0.5	0.5	0.5	0.5	0.5	0.5	0.5	0.5	0.5	0.5	0.5	0.5	0.5	0.5	0.5	0.5	0.5	0.5	0.5
0.5	0.5	0.5	0.5	0.5	0.5	0.5	0.5	0.5	0.5	0.5	0.5	0.5	0.5	0.5	0.5	0.5	0.5	0.5	0.5	0.5	0.5	0.5	0.5	0.5	0.5	0.5	0.5	0.5	0.5	0.5	0.5	0.5	0.5	0.5	0.5	0.5	0.5	0.5	0.5	0.5	0.5	0.5	0.5	0.5	0.5	0.5	0.5	0.5	0.5
0.5	0.5	0.5	0.5	0.5	0.5	0.5	0.5	0.5	0.5	0.5	0.5	0.5	0.5	0.5	0.5	0.5	0.5	0.5	0.5	0.5	0.5	0.5	0.5	0.5	0.5	0.5	0.5	0.5	0.5	0.5	0.5	0.5	0.5	0.5	0.5	0.5	0.5	0.5	0.5	0.5	0.5	0.5	0.5	0.5	0.5	0.5	0.5	0.5	0.5
0.634615	0.676923	0.715385	0.715385	0.753846	0.7	0.7	0.634615	0.484615	0.592308	0.576923	0.388462	0.388462	0.323077	0.380769	0.380769	0.292308	0.292308	0.357692	0.303846	0.303846	0.376923	0.338462	0.342308	0.292308	0.384615	0.473077	0.503846	0.503846	0.411538	0.457692	0.484615	0.530769	0.534615	0.538462	0.573077	0.561538	0.565385	0.603846	0.657692	0.626923	0.603846	0.634615	0.657692	0.711538	0.653846	0.630769	0.673077	0.603846	0.534615
0.514706	0.514706	0.578431	0.578431	0.632353	0.446078	0.446078	0.446078	0.387255	0.441176	0.441176	0.441176	0.338235	0.333333	0.294118	0.308824	0.313725	0.465686	0.465686	0.436275	0.431373	0.352941	0.529412	0.514706	0.529412	0.573529	0.573529	0.357843	0.357843	0.29902	0.29902	0.372549	0.5	0.416667	0.495098	0.308824	0.338235	0.377451	0.318627	0.289216	0.279412	0.166667	0.156863	0.191176	0.137255	0.102941	0.0980392	0.161765	0.245098	0.338235
0.424603	0.480159	0.480159	0.412698	0.376984	0.440476	0.416667	0.337302	0.234127	0.222222	0.289683	0.34127	0.325397	0.456349	0.47619	0.428571	0.444444	0.619048	0.757937	0.694444	0.630952	0.619048	0.56746	0.52381	0.496032	0.56746	0.583333	0.599206	0.555556	0.515873	0.436508	0.559524	0.603175	0.571429	0.630952	0.65873	0.642857	0.611111	0.646825	0.662698	0.634921	0.595238	0.503968	0.52381	0.519841	0.428571	0.456349	0.480159	0.480159	0.5
0.5	0.5	0.5	0.5	0.5	0.5	0.5	0.5	0.5	0.5	0.5	0.5	0.5	0.5	0.5	0.5	0.5	0.5	0.5	0.5	0.5	0.5	0.5	0.5	0.5	0.5	0.5	0.5	0.5	0.5	0.5	0.5	0.5	0.5	0.5	0.5	0.5	0.5	0.5	0.5	0.5	0.5	0.5	0.5	0.5	0.5	0.5	0.5	0.5	0.5
0.5	0.5	0.5	0.5	0.5	0.5	0.5	0.5	0.5	0.5	0.5	0.5	0.5	0.5	0.5	0.5	0.5	0.5	0.5	0.5	0.5	0.5	0.5	0.5	0.5	0.5	0.5	0.5	0.5	0.5	0.5	0.5	0.5	0.5	0.5	0.5	0.5	0.5	0.5	0.5	0.5	0.5	0.5	0.5	0.5	0.5	0.5	0.5	0.5	0.5
0.5	0.5	0.5	0.5	0.5	0.5	0.5	0.5	0.5	0.5	0.5	0.5	0.5	0.5	0.5	0.5	0.5	0.5	0.5	0.5	0.5	0.5	0.5	0.5	0.5	0.5	0.5	0.5	0.5	0.5	0.5	0.5	0.5	0.5	0.5	0.5	0.5	0.5	0.5	0.5	0.5	0.5	0.5	0.5	0.5	0.5	0.5	0.5	0.5	0.5
0.5	0.5	0.5	0.5	0.5	0.5	0.5	0.5	0.5	0.5	0.5	0.5	0.5	0.5	0.5	0.5	0.5	0.5	0.5	0.5	0.5	0.5	0.5	0.5	0.5	0.5	0.5	0.5	0.5	0.5	0.5	0.5	0.5	0.5	0.5	0.5	0.5	0.5	0.5	0.5	0.5	0.5	0.5	0.5	0.5	0.5	0.5	0.5	0.5	0.5
0.5	0.5	0.5	0.5	0.5	0.5	0.5	0.5	0.5	0.5	0.5	0.5	0.5	0.5	0.5	0.5	0.5	0.5	0.5	0.5	0.5	0.5	0.5	0.5	0.5	0.5	0.5	0.5	0.5	0.5	0.5	0.5	0.5	0.5	0.5	0.5	0.5	0.5	0.5	0.5	0.5	0.5	0.5	0.5	0.5	0.5	0.5	0.5	0.5	0.5
0.5	0.5	0.5	0.5	0.5	0.5	0.5	0.5	0.5	0.5	0.5	0.5	0.5	0.5	0.5	0.5	0.5	0.5	0.5	0.5	0.5	0.5	0.5	0.5	0.5	0.5	0.5	0.5	0.5	0.5	0.5	0.5	0.5	0.5	0.5	0.5	0.5	0.5	0.5	0.5	0.5	0.5	0.5	0.5	0.5	0.5	0.5	0.5	0.5	0.5
0.5	0.5	0.5	0.5	0.5	0.5	0.5	0.5	0.5	0.5	0.5	0.5	0.5	0.5	0.5	0.5	0.5	0.5	0.5	0.5	0.5	0.5	0.5	0.5	0.5	0.5	0.5	0.5	0.5	0.5	0.5	0.5	0.5	0.5	0.5	0.5	0.5	0.5	0.5	0.5	0.5	0.5	0.5	0.5	0.5	0.5	0.5	0.5	0.5	0.5
0.5	0.5	0.5	0.5	0.5	0.5	0.5	0.5	0.5	0.5	0.5	0.5	0.5	0.5	0.5	0.5	0.5	0.5	0.5	0.5	0.5	0.5	0.5	0.5	0.5	0.5	0.5	0.5	0.5	0.5	0.5	0.5	0.5	0.5	0.5	0.5	0.5	0.5	0.5	0.5	0.5	0.5	0.5	0.5	0.5	0.5	0.5	0.5	0.5	0.5
0.5	0.5	0.5	0.5	0.5	0.5	0.5	0.5	0.5	0.5	0.5	0.5	0.5	0.5	0.5	0.5	0.5	0.5	0.5	0.5	0.5	0.5	0.5	0.5	0.5	0.5	0.5	0.5	0.5	0.5	0.5	0.5	0.5	0.5	0.5	0.5	0.5	0.5	0.5	0.5	0.5	0.5	0.5	0.5	0.5	0.5	0.5	0.5	0.5	0.5
[truncated: 560 more columns]

## Sheet: A5.Categ.delay50_66ms.avg_decod
0.5	0.5	0.5	0.5	0.5	0.5	0.5	0.5	0.5	0.5	0.5	0.5	0.5	0.5	0.5	0.5	0.5	0.5	0.5	0.5	0.5	0.5	0.5	0.5	0.5	0.5	0.5	0.5	0.5	0.5	0.5	0.5	0.5	0.5	0.5	0.5	0.5	0.5	0.5	0.5	0.5	0.5	0.5	0.5	0.5	0.5	0.5	0.5	0.5	0.5
0.49871	0.49871	0.491171	0.495373	0.492181	0.48598	0.477349	0.465381	0.461909	0.459826	0.459573	0.462351	0.463542	0.471677	0.473814	0.466518	0.479018	0.478125	0.501637	0.507305	0.524337	0.521559	0.521559	0.514331	0.507783	0.513158	0.512401	0.50005	0.50253	0.488605	0.490787	0.484104	0.478157	0.482702	0.495716	0.489263	0.499901	0.490242	0.50115	0.491509	0.499297	0.487771	0.500365	0.488745	0.494368	0.497953	0.501655	0.501529	0.488041	0.476479
0.5	0.5	0.5	0.5	0.5	0.5	0.5	0.5	0.5	0.5	0.5	0.5	0.5	0.5	0.5	0.5	0.5	0.5	0.5	0.5	0.5	0.5	0.5	0.5	0.5	0.5	0.5	0.5	0.5	0.5	0.5	0.5	0.5	0.5	0.5	0.5	0.5	0.5	0.5	0.5	0.5	0.5	0.5	0.5	0.5	0.5	0.5	0.5	0.5	0.5
0.489286	0.489286	0.489286	0.4875	0.481696	0.480804	0.476339	0.486161	0.480804	0.495089	0.492411	0.501339	0.510268	0.511161	0.51875	0.512054	0.512054	0.5125	0.524107	0.525	0.529911	0.525	0.519643	0.515179	0.506696	0.508036	0.51003	0.505565	0.512708	0.51003	0.513601	0.511171	0.511171	0.51251	0.519226	0.531141	0.549444	0.553651	0.547897	0.545377	0.552073	0.535456	0.545258	0.530526	0.530585	0.534107	0.526964	0.525625	0.523839	0.510923
0.5	0.5	0.5	0.5	0.5	0.5	0.5	0.5	0.5	0.5	0.5	0.5	0.5	0.5	0.5	0.5	0.5	0.5	0.5	0.5	0.5	0.5	0.5	0.5	0.5	0.5	0.5	0.5	0.5	0.5	0.5	0.5	0.5	0.5	0.5	0.5	0.5	0.5	0.5	0.5	0.5	0.5	0.5	0.5	0.5	0.5	0.5	0.5	0.5	0.5
0.501894	0.501894	0.501894	0.501894	0.501894	0.496591	0.493939	0.489394	0.483333	0.483333	0.4875	0.488258	0.488258	0.487879	0.489015	0.49697	0.503409	0.507955	0.514015	0.510985	0.510606	0.510606	0.510606	0.507197	0.501136	0.501136	0.501136	0.4875	0.4875	0.49053	0.493939	0.493939	0.493939	0.496591	0.505682	0.512879	0.516667	0.518939	0.520076	0.524621	0.524621	0.525758	0.518561	0.511364	0.506061	0.501894	0.498106	0.496591	0.495833	0.49053
0.5	0.5	0.5	0.5	0.5	0.5	0.5	0.5	0.5	0.5	0.5	0.5	0.5	0.5	0.5	0.5	0.5	0.5	0.5	0.5	0.5	0.5	0.5	0.5	0.5	0.5	0.5	0.5	0.5	0.5	0.5	0.5	0.5	0.5	0.5	0.5	0.5	0.5	0.5	0.5	0.5	0.5	0.5	0.5	0.5	0.5	0.5	0.5	0.5	0.5
0.498214	0.498214	0.498214	0.504464	0.50625	0.504464	0.504464	0.504464	0.489286	0.483929	0.486607	0.490179	0.494643	0.492857	0.499107	0.494643	0.494643	0.496429	0.517857	0.517857	0.510714	0.508036	0.507143	0.507143	0.497321	0.491964	0.491964	0.485714	0.484821	0.479464	0.482143	0.488393	0.488393	0.488393	0.498214	0.495982	0.498214	0.500446	0.506696	0.512946	0.512946	0.516964	0.51875	0.50625	0.502679	0.502232	0.498214	0.490625	0.478571	0.471429
0.492424	0.486742	0.486742	0.483333	0.483333	0.483333	0.478788	0.485227	0.491667	0.493182	0.506818	0.528409	0.528409	0.534091	0.534091	0.534091	0.534091	0.520455	0.506818	0.506818	0.499621	0.485227	0.485227	0.47803	0.476894	0.476894	0.481061	0.4875	0.493939	0.496591	0.50303	0.50303	0.50303	0.496591	0.50303	0.50303	0.499242	0.499242	0.504924	0.502273	0.496591	0.490152	0.495833	0.494697	0.489394	0.489394	0.493182	0.493182	0.487121	0.487121
0.532008	0.53423	0.53423	0.506528	0.50375	0.50375	0.488194	0.485972	0.481528	0.492639	0.509583	0.508472	0.504028	0.521174	0.52173	0.52173	0.533952	0.535063	0.53173	0.51673	0.495139	0.498472	0.499583	0.497361	0.497361	0.49625	0.482917	0.478472	0.481806	0.484028	0.484028	0.501452	0.49649	0.494268	0.485518	0.488131	0.488939	0.48404	0.497652	0.494975	0.496086	0.499419	0.504975	0.506641	0.514104	0.507298	0.510354	0.513409	0.498687	0.51625
0.516563	0.507355	0.497453	0.529646	0.490976	0.510025	0.452744	0.470329	0.487188	0.444274	0.41431	0.44769	0.443008	0.482086	0.507311	0.508945	0.570324	0.557512	0.527096	0.532179	0.524991	0.5309	0.544695	0.507172	0.505842	0.503857	0.475683	0.485746	0.515016	0.536767	0.531189	0.541155	0.532311	0.5294	0.522607	0.484147	0.486143	0.494201	0.44675	0.438701	0.44593	0.452557	0.452384	0.438615	0.479838	0.481609	0.507697	0.506089	0.531694	0.557184
0.529603	0.523704	0.504704	0.495656	0.472496	0.506941	0.454572	0.484957	0.505612	0.48043	0.440035	0.480587	0.513013	0.526714	0.545578	0.542117	0.57894	0.557451	0.528311	0.520867	0.512961	0.49917	0.485324	0.485143	0.475238	0.478785	0.475238	0.482954	0.481917	0.503518	0.513041	0.520783	0.514867	0.505199	0.500879	0.495365	0.491857	0.506085	0.52221	0.521502	0.530733	0.548584	0.544401	0.539425	0.573635	0.58215	0.587909	0.576064	0.558858	0.573803
0.511528	0.510556	0.506111	0.516111	0.497222	0.501667	0.502222	0.520972	0.537778	0.505	0.502361	0.515972	0.515972	0.512778	0.514306	0.514306	0.514306	0.514306	0.493056	0.501944	0.493056	0.483889	0.489444	0.480556	0.485694	0.475278	0.478194	0.478194	0.486528	0.484306	0.484861	0.494444	0.485556	0.485833	0.475417	0.476111	0.48375	0.48	0.485278	0.478889	0.480972	0.487917	0.487222	0.480972	0.500694	0.502639	0.490972	0.490139	0.483056	0.488333
0.49707	0.495342	0.48826	0.489451	0.481911	0.488681	0.484487	0.500464	0.512344	0.488883	0.489481	0.499048	0.514304	0.518871	0.520061	0.517283	0.518822	0.520745	0.506691	0.521832	0.522228	0.523156	0.509463	0.490214	0.486716	0.480403	0.484249	0.490433	0.503742	0.504524	0.508993	0.508596	0.514151	0.513803	0.529237	0.525244	0.518596	0.504695	0.502686	0.506917	0.503926	0.510647	0.490043	0.47522	0.468223	0.47105	0.476471	0.485598	0.49475	0.495183
0.491987	0.478974	0.478974	0.476058	0.483846	0.490331	0.485075	0.49437	0.49437	0.507158	0.518152	0.521068	0.527607	0.533376	0.541197	0.556902	0.547735	0.523504	0.527254	0.528088	0.507618	0.509284	0.502746	0.49281	0.48672	0.465919	0.476816	0.493323	0.501656	0.501816	0.50765	0.521774	0.521774	0.517415	0.524498	0.535427	0.524403	0.534116	0.536264	0.536555	0.533222	0.531587	0.516074	0.521619	0.516203	0.50409	0.510307	0.506052	0.495987	0.495472
0.556557	0.566464	0.558189	0.509569	0.485629	0.487628	0.460913	0.4776	0.470597	0.47492	0.486357	0.494837	0.503081	0.552147	0.582373	0.581221	0.587888	0.573184	0.542573	0.527215	0.490182	0.493618	0.502856	0.505231	0.497713	0.494731	0.493309	0.485245	0.524494	0.514321	0.531877	0.573183	0.558831	0.557906	0.545987	0.542436	0.522681	0.526466	0.540737	0.542419	0.555444	0.567042	0.563984	0.562491	0.57882	0.559697	0.576762	0.574659	0.57308	0.568126
0.468114	0.472345	0.471364	0.465134	0.452929	0.462455	0.463225	0.44201	0.434544	0.442621	0.480223	0.481116	0.494238	0.5027	0.514272	0.518826	0.518032	0.526257	0.538817	0.536237	0.540878	0.535878	0.530521	0.532069	0.532069	0.527142	0.534835	0.512981	0.516728	0.519929	0.531061	0.536763	0.522006	0.523692	0.52941	0.509613	0.520613	0.510923	0.523323	0.512183	0.513277	0.507106	0.510804	0.512559	0.530429	0.561428	0.553888	0.568206	0.543329	0.543653
0.519058	0.527173	0.526617	0.463492	0.47245	0.479256	0.470724	0.485625	0.496617	0.523482	0.540109	0.541438	0.542986	0.583423	0.593591	0.600913	0.591885	0.529365	0.4888	0.460923	0.487629	0.481548	0.479782	0.466389	0.461726	0.440149	0.456319	0.488313	0.51873	0.533175	0.545397	0.532063	0.521448	0.514683	0.504931	0.536746	0.523869	0.513512	0.522034	0.528512	0.530546	0.542113	0.529355	0.516012	0.519206	0.520556	0.545109	0.558284	0.551825	0.560089
0.523229	0.497217	0.486205	0.474303	0.46755	0.461648	0.441284	0.477771	0.422212	0.451511	0.476074	0.514162	0.521926	0.512928	0.555892	0.561117	0.559442	0.54564	0.590525	0.563461	0.55968	0.554931	0.539912	0.543781	0.523962	0.499995	0.515571	0.447123	0.472922	0.45741	0.483627	0.479705	0.461436	0.466072	0.490963	0.522514	0.520087	0.572664	0.612877	0.618427	0.627202	0.629111	0.628607	0.608888	0.605455	0.621702	0.621336	0.572905	0.510997	0.510859
0.509412	0.511	0.488211	0.439495	0.449559	0.44225	0.405626	0.415501	0.39928	0.424047	0.464473	0.516123	0.538667	0.552901	0.560075	0.578038	0.585877	0.530274	0.549523	0.540443	0.564306	0.519385	0.51157	0.508146	0.483254	0.456141	0.486596	0.462843	0.502674	0.488243	0.510676	0.506349	0.501361	0.467914	0.505453	0.512658	0.496803	0.550224	0.565532	0.585218	0.57969	0.579009	0.584901	0.606806	0.613025	0.601981	0.65786	0.626558	0.57512	0.566477
0.518513	0.512676	0.486928	0.452364	0.453247	0.433909	0.441042	0.456442	0.459517	0.524315	0.532053	0.521683	0.528179	0.546537	0.568451	0.58921	0.618039	0.553841	0.538593	0.508434	0.521787	0.535977	0.544447	0.553884	0.553575	0.512655	0.511087	0.525607	0.551764	0.570859	0.569845	0.567185	0.552653	0.54739	0.572907	0.635148	0.604417	0.607785	0.602265	0.592948	0.60498	0.591473	0.588851	0.586787	0.58719	0.565205	0.607075	0.612872	0.605676	0.609158
0.486276	0.465384	0.463162	0.426256	0.429724	0.424884	0.393897	0.416802	0.425521	0.449466	0.474528	0.500748	0.51124	0.534513	0.601539	0.619719	0.618608	0.578329	0.547591	0.529291	0.556931	0.553638	0.5568	0.554699	0.531551	0.470679	0.487686	0.489765	0.524006	0.537706	0.539417	0.522302	0.517264	0.498591	0.536537	0.607981	0.61329	0.623972	0.620734	0.601538	0.591257	0.5994	0.578572	0.573847	0.559961	0.549341	0.563068	0.554078	0.546903	0.547728
0.491862	0.493756	0.484286	0.445504	0.451765	0.458583	0.437651	0.456843	0.457239	0.464984	0.503909	0.504445	0.51202	0.537259	0.540485	0.539555	0.548017	0.533326	0.508133	0.500762	0.508988	0.510268	0.508147	0.502086	0.511241	0.49151	0.491452	0.483943	0.509159	0.485591	0.491708	0.485341	0.481174	0.479239	0.498816	0.531557	0.521934	0.520597	0.537358	0.547767	0.547993	0.557537	0.548779	0.544637	0.531774	0.543699	0.560976	0.551954	0.528649	0.524698
0.485714	0.480804	0.479137	0.487232	0.486786	0.480933	0.481369	0.492411	0.492411	0.502212	0.494603	0.504524	0.504524	0.501706	0.508343	0.500198	0.506071	0.503442	0.49871	0.500298	0.508651	0.505268	0.505268	0.510685	0.506696	0.496349	0.502153	0.492569	0.492569	0.484435	0.49753	0.488482	0.48247	0.486339	0.494315	0.505744	0.50256	0.503859	0.510327	0.5188	0.522292	0.529335	0.524692	0.514157	0.510823	0.511478	0.513571	0.518175	0.521726	0.510516
0.498733	0.498733	0.498733	0.497579	0.494502	0.493077	0.491538	0.479502	0.479502	0.479502	0.479502	0.490271	0.496425	0.496425	0.501041	0.485928	0.493235	0.492466	0.498348	0.498348	0.507308	0.5	0.5	0.498243	0.487474	0.488243	0.487262	0.48457	0.490339	0.485053	0.485053	0.473469	0.472104	0.469796	0.477006	0.470219	0.475226	0.474072	0.473235	0.477044	0.48454	0.482828	0.496154	0.487753	0.492127	0.496116	0.504027	0.50273	0.493348	0.495694
0.502619	0.493492	0.493492	0.490992	0.496548	0.503214	0.496865	0.49131	0.503492	0.505159	0.505159	0.520635	0.520635	0.525635	0.524841	0.524008	0.529841	0.513115	0.48381	0.48881	0.48881	0.48246	0.48246	0.475794	0.475	0.466905	0.462698	0.473115	0.490278	0.4825	0.4825	0.484087	0.486587	0.486587	0.489127	0.506369	0.508333	0.512798	0.516012	0.51631	0.516706	0.507619	0.512738	0.502381	0.503631	0.503611	0.504444	0.498333	0.492917	0.492917
0.486508	0.486905	0.494048	0.486111	0.503968	0.510317	0.50873	0.502381	0.486111	0.479365	0.489286	0.497619	0.492857	0.501587	0.498413	0.492063	0.493254	0.500794	0.505159	0.511508	0.499206	0.484524	0.482937	0.475	0.472222	0.477381	0.477778	0.477381	0.479365	0.478968	0.473016	0.471429	0.476984	0.487302	0.489286	0.487302	0.488889	0.484127	0.491667	0.494841	0.493254	0.490476	0.484921	0.484921	0.485317	0.490873	0.490079	0.491667	0.48373	0.484921
0.5	0.5	0.5	0.5	0.5	0.5	0.5	0.5	0.5	0.5	0.5	0.5	0.5	0.5	0.5	0.5	0.5	0.5	0.5	0.5	0.5	0.5	0.5	0.5	0.5	0.5	0.5	0.5	0.5	0.5	0.5	0.5	0.5	0.5	0.5	0.5	0.5	0.5	0.5	0.5	0.5	0.5	0.5	0.5	0.5	0.5	0.5	0.5	0.5	0.5
0.492411	0.502232	0.502232	0.499554	0.499554	0.495089	0.483482	0.483929	0.498214	0.485268	0.479911	0.484375	0.4875	0.501339	0.505804	0.510268	0.520089	0.519196	0.509821	0.5125	0.514286	0.517411	0.511161	0.496875	0.49375	0.489286	0.489286	0.491071	0.4875	0.487054	0.486607	0.477679	0.477679	0.48125	0.48125	0.492857	0.494643	0.493304	0.498661	0.502679	0.504464	0.508036	0.508482	0.509375	0.510268	0.520089	0.509821	0.50625	0.509375	0.501786
0.505146	0.503607	0.492145	0.492145	0.489068	0.499848	0.496929	0.491929	0.487314	0.488357	0.477203	0.482203	0.486538	0.483077	0.49	0.498345	0.498462	0.50296	0.506037	0.50796	0.514499	0.50873	0.506807	0.508776	0.492739	0.48317	0.485798	0.492739	0.490816	0.490816	0.490058	0.482424	0.477855	0.471737	0.47296	0.475653	0.4719	0.468007	0.471853	0.468823	0.470361	0.490571	0.498217	0.493986	0.497494	0.498648	0.50514	0.501789	0.496789	0.498765
0.5	0.5	0.5	0.5	0.5	0.5	0.5	0.5	0.5	0.5	0.5	0.5	0.5	0.5	0.5	0.5	0.5	0.5	0.5	0.5	0.5	0.5	0.5	0.5	0.5	0.5	0.5	0.5	0.5	0.5	0.5	0.5	0.5	0.5	0.5	0.5	0.5	0.5	0.5	0.5	0.5	0.5	0.5	0.5	0.5	0.5	0.5	0.5	0.5	0.5
0.5	0.5	0.5	0.5	0.5	0.5	0.5	0.5	0.5	0.5	0.5	0.5	0.5	0.5	0.5	0.5	0.5	0.5	0.5	0.5	0.5	0.5	0.5	0.5	0.5	0.5	0.5	0.5	0.5	0.5	0.5	0.5	0.5	0.5	0.5	0.5	0.5	0.5	0.5	0.5	0.5	0.5	0.5	0.5	0.5	0.5	0.5	0.5	0.5	0.5
0.5	0.5	0.5	0.5	0.5	0.5	0.5	0.5	0.5	0.5	0.5	0.5	0.5	0.5	0.5	0.5	0.5	0.5	0.5	0.5	0.5	0.5	0.5	0.5	0.5	0.5	0.5	0.5	0.5	0.5	0.5	0.5	0.5	0.5	0.5	0.5	0.5	0.5	0.5	0.5	0.5	0.5	0.5	0.5	0.5	0.5	0.5	0.5	0.5	0.5
0.5	0.5	0.5	0.5	0.5	0.5	0.5	0.5	0.5	0.5	0.5	0.5	0.5	0.5	0.5	0.5	0.5	0.5	0.5	0.5	0.5	0.5	0.5	0.5	0.5	0.5	0.5	0.5	0.5	0.5	0.5	0.5	0.5	0.5	0.5	0.5	0.5	0.5	0.5	0.5	0.5	0.5	0.5	0.5	0.5	0.5	0.5	0.5	0.5	0.5
0.5	0.5	0.5	0.5	0.5	0.5	0.5	0.5	0.5	0.5	0.5	0.5	0.5	0.5	0.5	0.5	0.5	0.5	0.5	0.5	0.5	0.5	0.5	0.5	0.5	0.5	0.5	0.5	0.5	0.5	0.5	0.5	0.5	0.5	0.5	0.5	0.5	0.5	0.5	0.5	0.5	0.5	0.5	0.5	0.5	0.5	0.5	0.5	0.5	0.5
0.516326	0.509091	0.514508	0.516667	0.515	0.515	0.516326	0.501174	0.494356	0.488106	0.481288	0.478939	0.478106	0.491174	0.491174	0.491174	0.497424	0.505	0.512576	0.512576	0.510492	0.510492	0.498826	0.48875	0.477917	0.477917	0.476402	0.468826	0.468826	0.474242	0.465909	0.470076	0.470076	0.473333	0.483788	0.481477	0.476894	0.479924	0.479924	0.479924	0.482538	0.484432	0.492917	0.490985	0.495152	0.490909	0.496326	0.492917	0.492917	0.492917
0.519048	0.522619	0.522619	0.521032	0.520238	0.52381	0.517857	0.517857	0.509127	0.500397	0.494444	0.486508	0.494444	0.494444	0.494444	0.491667	0.491667	0.491667	0.491667	0.49127	0.490476	0.490476	0.481349	0.481349	0.47619	0.47619	0.484921	0.482937	0.490873	0.498016	0.503175	0.503175	0.503968	0.503968	0.507937	0.507937	0.505556	0.507143	0.503175	0.507143	0.504762	0.504762	0.504762	0.504762	0.504762	0.502381	0.509127	0.515476	0.511508	0.50754
0.523578	0.516936	0.516422	0.521863	0.518235	0.529069	0.524093	0.52451	0.52451	0.52451	0.518284	0.501029	0.518529	0.507721	0.507721	0.496054	0.501446	0.501446	0.506838	0.505931	0.511324	0.511324	0.484951	0.485931	0.485931	0.486422	0.486422	0.486422	0.486422	0.497083	0.497083	0.497083	0.499583	0.499902	0.499902	0.487598	0.487598	0.485098	0.480686	0.489265	0.487304	0.487304	0.482843	0.483676	0.483676	0.490588	0.49201	0.49451	0.488946	0.486863
0.505357	0.500893	0.500893	0.500893	0.499107	0.493304	0.5	0.5	0.505357	0.505357	0.505357	0.493304	0.505357	0.505357	0.505357	0.510268	0.504464	0.515625	0.515625	0.515625	0.510714	0.510714	0.497768	0.498214	0.498214	0.496429	0.508929	0.505357	0.505357	0.505357	0.508482	0.508482	0.507589	0.505357	0.495982	0.496429	0.491964	0.494196	0.490625	0.492857	0.492857	0.492857	0.49375	0.49375	0.495089	0.495089	0.494643	0.494643	0.492411	0.492411
0.543591	0.517665	0.518706	0.518571	0.513819	0.513465	0.546516	0.5469	0.5419	0.519313	0.513193	0.514966	0.499513	0.492477	0.502862	0.5365	0.509875	0.516028	0.501413	0.484331	0.477295	0.49322	0.519521	0.525162	0.516314	0.492086	0.499541	0.489829	0.501367	0.517681	0.521145	0.539333	0.550379	0.54335	0.541538	0.542644	0.540162	0.535137	0.522123	0.528953	0.511932	0.49283	0.492407	0.491148	0.517103	0.500404	0.523664	0.533965	0.524221	0.509376
0.5	0.5	0.5	0.5	0.5	0.5	0.5	0.5	0.5	0.5	0.5	0.5	0.5	0.5	0.5	0.5	0.5	0.5	0.5	0.5	0.5	0.5	0.5	0.5	0.5	0.5	0.5	0.5	0.5	0.5	0.5	0.5	0.5	0.5	0.5	0.5	0.5	0.5	0.5	0.5	0.5	0.5	0.5	0.5	0.5	0.5	0.5	0.5	0.5	0.5
0.519444	0.50873	0.503571	0.503571	0.50754	0.516667	0.517063	0.51627	0.513095	0.504762	0.504762	0.504365	0.504365	0.503968	0.503968	0.495238	0.495238	0.495238	0.495238	0.483333	0.483333	0.489286	0.494444	0.494444	0.493651	0.49127	0.49127	0.490873	0.499206	0.500794	0.500794	0.501587	0.506349	0.506349	0.510317	0.510317	0.510317	0.509524	0.509524	0.510317	0.504762	0.505159	0.50119	0.50119	0.50119	0.495238	0.499206	0.510714	0.510714	0.504365
0.5	0.5	0.5	0.5	0.5	0.5	0.5	0.5	0.5	0.5	0.5	0.5	0.5	0.5	0.5	0.5	0.5	0.5	0.5	0.5	0.5	0.5	0.5	0.5	0.5	0.5	0.5	0.5	0.5	0.5	0.5	0.5	0.5	0.5	0.5	0.5	0.5	0.5	0.5	0.5	0.5	0.5	0.5	0.5	0.5	0.5	0.5	0.5	0.5	0.5
0.5	0.5	0.5	0.5	0.5	0.5	0.5	0.5	0.5	0.5	0.5	0.5	0.5	0.5	0.5	0.5	0.5	0.5	0.5	0.5	0.5	0.5	0.5	0.5	0.5	0.5	0.5	0.5	0.5	0.5	0.5	0.5	0.5	0.5	0.5	0.5	0.5	0.5	0.5	0.5	0.5	0.5	0.5	0.5	0.5	0.5	0.5	0.5	0.5	0.5
0.516593	0.508111	0.507417	0.471727	0.482968	0.482423	0.438973	0.490128	0.493582	0.484058	0.496352	0.515102	0.521653	0.527829	0.545149	0.566822	0.549898	0.506132	0.458973	0.465322	0.476058	0.471695	0.465938	0.470675	0.462958	0.430374	0.455399	0.459319	0.485027	0.489868	0.493646	0.473967	0.477025	0.460725	0.493708	0.557501	0.54973	0.575619	0.595526	0.59288	0.589379	0.624884	0.59633	0.601179	0.572114	0.563155	0.577648	0.565367	0.550382	0.549045
0.524162	0.481424	0.481424	0.396754	0.39775	0.415212	0.405212	0.438237	0.463604	0.472231	0.502493	0.576146	0.58059	0.591207	0.615122	0.622114	0.619505	0.56701	0.481145	0.496656	0.534208	0.504849	0.504055	0.522888	0.49925	0.461126	0.472413	0.498117	0.559277	0.544734	0.560448	0.557548	0.559429	0.563427	0.587114	0.638976	0.635839	0.61447	0.646916	0.640137	0.622519	0.616638	0.58268	0.548106	0.55276	0.537172	0.548016	0.571304	0.544841	0.542744
0.481611	0.484892	0.484892	0.475725	0.485089	0.492012	0.479234	0.517771	0.522453	0.528842	0.547523	0.541055	0.55036	0.545776	0.54538	0.553431	0.5489	0.532491	0.460552	0.462817	0.472122	0.476352	0.467048	0.474131	0.467048	0.441809	0.465828	0.47815	0.527182	0.522491	0.508116	0.496577	0.499365	0.494921	0.521805	0.570132	0.546302	0.556955	0.576952	0.569369	0.568123	0.589524	0.560367	0.540526	0.526161	0.516089	0.539084	0.520922	0.499279	0.505742
0.523304	0.521647	0.5337	0.477847	0.497788	0.487877	0.443313	0.442649	0.430188	0.442192	0.466825	0.495804	0.483244	0.484891	0.486131	0.504613	0.512391	0.487639	0.473829	0.470377	0.494435	0.463631	0.491468	0.49125	0.510357	0.474931	0.486875	0.50252	0.50252	0.473274	0.46122	0.442024	0.425466	0.42622	0.423264	0.491052	0.468135	0.469087	0.477788	0.483343	0.495099	0.50869	0.489355	0.51	0.508909	0.523998	0.557956	0.564623	0.566806	0.573056
0.472049	0.484307	0.494057	0.473603	0.473926	0.472772	0.457296	0.478508	0.485326	0.485149	0.4898	0.49472	0.475953	0.491754	0.49933	0.500484	0.508304	0.494668	0.487849	0.488246	0.496195	0.48719	0.507929	0.50396	0.50396	0.491803	0.495938	0.494363	0.495529	0.492751	0.487367	0.492572	0.487499	0.487822	0.497526	0.519749	0.520432	0.512857	0.519567	0.511606	0.51699	0.523808	0.52227	0.52678	0.51401	0.516788	0.507807	0.519784	0.514133	0.515286
0.530481	0.542174	0.532526	0.521646	0.527992	0.522713	0.48616	0.479621	0.452281	0.473884	0.460006	0.459939	0.467599	0.468153	0.473922	0.471801	0.495446	0.485029	0.491568	0.476107	0.494773	0.488718	0.489417	0.476253	0.483485	0.49852	0.491591	0.49736	0.49736	0.486614	0.482424	0.467619	0.469178	0.469848	0.471419	0.495906	0.495603	0.491396	0.496396	0.491402	0.507264	0.521148	0.527416	0.528625	0.521017	0.50646	0.504041	0.511681	0.515256	0.527389
0.511768	0.509268	0.515849	0.513974	0.531866	0.489697	0.48306	0.474727	0.462595	0.47257	0.466737	0.477987	0.46177	0.455804	0.441049	0.455436	0.455123	0.472402	0.477402	0.487318	0.486828	0.476485	0.510798	0.514744	0.522465	0.53021	0.524049	0.495397	0.491231	0.466777	0.466777	0.47413	0.485625	0.475208	0.474718	0.467222	0.485937	0.491108	0.485226	0.471124	0.47809	0.455982	0.462918	0.466766	0.455124	0.448627	0.431292	0.436831	0.467397	0.478794
0.488672	0.494228	0.494228	0.483694	0.480123	0.486472	0.469318	0.461382	0.451064	0.451768	0.466847	0.485642	0.484055	0.49715	0.499134	0.487554	0.509975	0.527435	0.541324	0.52702	0.520671	0.50092	0.495761	0.487987	0.485209	0.496898	0.491288	0.498178	0.493813	0.489845	0.481151	0.490801	0.491757	0.48934	0.496429	0.501858	0.497619	0.493308	0.500667	0.502255	0.500234	0.501569	0.495094	0.497078	0.488348	0.479221	0.486165	0.490061	0.488167	0.496212
0.5	0.5	0.5	0.5	0.5	0.5	0.5	0.5	0.5	0.5	0.5	0.5	0.5	0.5	0.5	0.5	0.5	0.5	0.5	0.5	0.5	0.5	0.5	0.5	0.5	0.5	0.5	0.5	0.5	0.5	0.5	0.5	0.5	0.5	0.5	0.5	0.5	0.5	0.5	0.5	0.5	0.5	0.5	0.5	0.5	0.5	0.5	0.5	0.5	0.5
0.5	0.5	0.5	0.5	0.5	0.5	0.5	0.5	0.5	0.5	0.5	0.5	0.5	0.5	0.5	0.5	0.5	0.5	0.5	0.5	0.5	0.5	0.5	0.5	0.5	0.5	0.5	0.5	0.5	0.5	0.5	0.5	0.5	0.5	0.5	0.5	0.5	0.5	0.5	0.5	0.5	0.5	0.5	0.5	0.5	0.5	0.5	0.5	0.5	0.5
0.487887	0.48253	0.48253	0.495952	0.490595	0.484345	0.484345	0.478452	0.48381	0.475952	0.470595	0.470536	0.470536	0.48878	0.494137	0.499494	0.499494	0.515655	0.515655	0.516548	0.521905	0.527321	0.521964	0.504554	0.50622	0.503304	0.503304	0.487083	0.487083	0.497798	0.495565	0.500982	0.503363	0.506548	0.496488	0.493363	0.488006	0.483839	0.479375	0.477143	0.477589	0.480625	0.495625	0.491131	0.497619	0.48494	0.490298	0.495298	0.500655	0.500655
0.470675	0.47504	0.47504	0.480873	0.480873	0.480873	0.501389	0.496865	0.501865	0.496865	0.482222	0.476389	0.476389	0.476389	0.480873	0.480873	0.490972	0.517222	0.517222	0.523056	0.523056	0.528889	0.523056	0.523056	0.528889	0.525714	0.509821	0.494683	0.494683	0.494683	0.492599	0.495377	0.499544	0.509742	0.509325	0.502163	0.500496	0.494464	0.485734	0.486984	0.485813	0.480952	0.484107	0.475536	0.478413	0.465496	0.465496	0.472341	0.477341	0.472579
0.485647	0.485647	0.485647	0.485647	0.485647	0.485647	0.505269	0.505269	0.488602	0.488602	0.459676	0.459676	0.459676	0.4666	0.466026	0.466026	0.480885	0.509017	0.543065	0.543065	0.549414	0.549414	0.549414	0.542491	0.542491	0.549414	0.526667	0.504884	0.497192	0.500269	0.487357	0.490531	0.490531	0.500031	0.49884	0.484774	0.493504	0.493504	0.488742	0.49033	0.497265	0.503095	0.509634	0.494206	0.497381	0.488571	0.479048	0.479817	0.485372	0.485372
0.486923	0.49	0.49	0.496538	0.498846	0.498846	0.505385	0.505385	0.509615	0.503077	0.493846	0.493846	0.488077	0.495769	0.490385	0.491154	0.484231	0.492692	0.503077	0.513462	0.512308	0.513462	0.513462	0.505769	0.513462	0.513846	0.518846	0.512692	0.498077	0.501538	0.499231	0.499615	0.503077	0.503462	0.503462	0.496923	0.501154	0.501154	0.498846	0.497308	0.499615	0.501923	0.508077	0.514231	0.514615	0.504615	0.496154	0.499615	0.506154	0.505
0.5	0.5	0.5	0.5	0.5	0.5	0.5	0.5	0.5	0.5	0.5	0.5	0.5	0.5	0.5	0.5	0.5	0.5	0.5	0.5	0.5	0.5	0.5	0.5	0.5	0.5	0.5	0.5	0.5	0.5	0.5	0.5	0.5	0.5	0.5	0.5	0.5	0.5	0.5	0.5	0.5	0.5	0.5	0.5	0.5	0.5	0.5	0.5	0.5	0.5
0.477451	0.477451	0.477451	0.481373	0.481373	0.478431	0.480392	0.491176	0.491176	0.503431	0.503431	0.503431	0.507843	0.509804	0.514216	0.514216	0.512255	0.512255	0.516667	0.520588	0.520588	0.520588	0.520588	0.520588	0.516176	0.513725	0.513725	0.509804	0.509804	0.503431	0.503431	0.498039	0.494608	0.496569	0.50098	0.50049	0.50049	0.501961	0.502941	0.505392	0.501961	0.509804	0.517647	0.514216	0.509804	0.515196	0.512255	0.512255	0.513235	0.503922
0.5	0.5	0.5	0.5	0.5	0.5	0.5	0.5	0.5	0.5	0.5	0.5	0.5	0.5	0.5	0.5	0.5	0.5	0.5	0.5	0.5	0.5	0.5	0.5	0.5	0.5	0.5	0.5	0.5	0.5	0.5	0.5	0.5	0.5	0.5	0.5	0.5	0.5	0.5	0.5	0.5	0.5	0.5	0.5	0.5	0.5	0.5	0.5	0.5	0.5
[truncated: 11 more columns]

## Sheet: A5.Categ.delay83_100ms.all_deco
0.5	0.5	0.5	0.5	0.5	0.5	0.5	0.5	0.5	0.5	0.5	0.5	0.5	0.5	0.5	0.5	0.5	0.5	0.5	0.5	0.5	0.5	0.5	0.5	0.5	0.5	0.5	0.5	0.5	0.5	0.5	0.5	0.5	0.5	0.5	0.5	0.5	0.5	0.5	0.5	0.5	0.5	0.5	0.5	0.5	0.5	0.5	0.5	0.5	0.5
0.5	0.5	0.5	0.5	0.5	0.5	0.5	0.5	0.5	0.5	0.5	0.5	0.5	0.5	0.5	0.5	0.5	0.5	0.5	0.5	0.5	0.5	0.5	0.5	0.5	0.5	0.5	0.5	0.5	0.5	0.5	0.5	0.5	0.5	0.5	0.5	0.5	0.5	0.5	0.5	0.5	0.5	0.5	0.5	0.5	0.5	0.5	0.5	0.5	0.5
0.5	0.5	0.5	0.5	0.5	0.5	0.5	0.5	0.5	0.5	0.5	0.5	0.5	0.5	0.5	0.5	0.5	0.5	0.5	0.5	0.5	0.5	0.5	0.5	0.5	0.5	0.5	0.5	0.5	0.5	0.5	0.5	0.5	0.5	0.5	0.5	0.5	0.5	0.5	0.5	0.5	0.5	0.5	0.5	0.5	0.5	0.5	0.5	0.5	0.5
0.5	0.5	0.5	0.5	0.5	0.5	0.5	0.5	0.5	0.5	0.5	0.5	0.5	0.5	0.5	0.5	0.5	0.5	0.5	0.5	0.5	0.5	0.5	0.5	0.5	0.5	0.5	0.5	0.5	0.5	0.5	0.5	0.5	0.5	0.5	0.5	0.5	0.5	0.5	0.5	0.5	0.5	0.5	0.5	0.5	0.5	0.5	0.5	0.5	0.5
0.5	0.5	0.5	0.5	0.5	0.5	0.5	0.5	0.5	0.5	0.5	0.5	0.5	0.5	0.5	0.5	0.5	0.5	0.5	0.5	0.5	0.5	0.5	0.5	0.5	0.5	0.5	0.5	0.5	0.5	0.5	0.5	0.5	0.5	0.5	0.5	0.5	0.5	0.5	0.5	0.5	0.5	0.5	0.5	0.5	0.5	0.5	0.5	0.5	0.5
0.5	0.5	0.5	0.5	0.5	0.5	0.5	0.5	0.5	0.5	0.5	0.5	0.5	0.5	0.5	0.5	0.5	0.5	0.5	0.5	0.5	0.5	0.5	0.5	0.5	0.5	0.5	0.5	0.5	0.5	0.5	0.5	0.5	0.5	0.5	0.5	0.5	0.5	0.5	0.5	0.5	0.5	0.5	0.5	0.5	0.5	0.5	0.5	0.5	0.5
0.5	0.5	0.5	0.5	0.5	0.5	0.5	0.5	0.5	0.5	0.5	0.5	0.5	0.5	0.5	0.5	0.5	0.5	0.5	0.5	0.5	0.5	0.5	0.5	0.5	0.5	0.5	0.5	0.5	0.5	0.5	0.5	0.5	0.5	0.5	0.5	0.5	0.5	0.5	0.5	0.5	0.5	0.5	0.5	0.5	0.5	0.5	0.5	0.5	0.5
0.5	0.5	0.5	0.5	0.5	0.5	0.5	0.5	0.5	0.5	0.5	0.5	0.5	0.5	0.5	0.5	0.5	0.5	0.5	0.5	0.5	0.5	0.5	0.5	0.5	0.5	0.5	0.5	0.5	0.5	0.5	0.5	0.5	0.5	0.5	0.5	0.5	0.5	0.5	0.5	0.5	0.5	0.5	0.5	0.5	0.5	0.5	0.5	0.5	0.5
0.576923	0.538462	0.538462	0.538462	0.538462	0.538462	0.538462	0.538462	0.461538	0.461538	0.461538	0.461538	0.461538	0.461538	0.461538	0.461538	0.461538	0.461538	0.461538	0.461538	0.461538	0.461538	0.461538	0.461538	0.461538	0.461538	0.461538	0.461538	0.461538	0.461538	0.461538	0.461538	0.461538	0.461538	0.576923	0.576923	0.576923	0.653846	0.653846	0.653846	0.653846	0.653846	0.653846	0.653846	0.576923	0.576923	0.615385	0.576923	0.576923	0.576923
0.460227	0.460227	0.471591	0.477273	0.585227	0.5	0.5625	0.568182	0.636364	0.568182	0.477273	0.465909	0.460227	0.482955	0.414773	0.5	0.4375	0.431818	0.426136	0.357955	0.357955	0.448864	0.448864	0.448864	0.5625	0.5625	0.5625	0.5625	0.596591	0.613636	0.613636	0.681818	0.681818	0.681818	0.670455	0.647727	0.727273	0.789773	0.801136	0.784091	0.75	0.625	0.721591	0.636364	0.528409	0.619318	0.613636	0.607955	0.670455	0.647727
0.423077	0.589744	0.589744	0.596154	0.660256	0.673077	0.416667	0.423077	0.423077	0.358974	0.365385	0.326923	0.326923	0.410256	0.378205	0.365385	0.583333	0.615385	0.615385	0.615385	0.615385	0.615385	0.615385	0.615385	0.653846	0.653846	0.653846	0.589744	0.589744	0.615385	0.615385	0.653846	0.653846	0.653846	0.653846	0.673077	0.782051	0.782051	0.717949	0.666667	0.621795	0.589744	0.615385	0.602564	0.589744	0.525641	0.435897	0.429487	0.551282	0.429487
0.410714	0.488095	0.488095	0.5	0.571429	0.571429	0.488095	0.488095	0.488095	0.488095	0.488095	0.35119	0.339286	0.422619	0.410714	0.494048	0.505952	0.571429	0.577381	0.571429	0.571429	0.571429	0.571429	0.517857	0.529762	0.517857	0.517857	0.446429	0.375	0.357143	0.357143	0.327381	0.321429	0.327381	0.339286	0.327381	0.410714	0.410714	0.303571	0.327381	0.345238	0.392857	0.470238	0.535714	0.559524	0.589286	0.488095	0.488095	0.482143	0.470238
0.5	0.5	0.5	0.5	0.5	0.5	0.270833	0.291667	0.270833	0.270833	0.270833	0.322917	0.322917	0.385417	0.427083	0.427083	0.677083	0.677083	0.614583	0.614583	0.666667	0.614583	0.614583	0.572917	0.59375	0.59375	0.552083	0.552083	0.552083	0.572917	0.572917	0.541667	0.59375	0.59375	0.59375	0.4375	0.385417	0.385417	0.447917	0.395833	0.458333	0.416667	0.427083	0.46875	0.427083	0.5	0.604167	0.583333	0.583333	0.604167
0.55	0.55	0.55	0.55	0.55	0.55	0.55	0.55	0.455556	0.455556	0.455556	0.455556	0.355556	0.45	0.45	0.45	0.45	0.45	0.45	0.45	0.45	0.45	0.55	0.455556	0.455556	0.455556	0.455556	0.455556	0.455556	0.5	0.5	0.5	0.5	0.5	0.5	0.455556	0.5	0.544444	0.588889	0.544444	0.544444	0.544444	0.594444	0.594444	0.594444	0.633333	0.588889	0.544444	0.5	0.5
0.50641	0.480769	0.480769	0.480769	0.480769	0.480769	0.49359	0.666667	0.589744	0.647436	0.647436	0.525641	0.525641	0.602564	0.602564	0.602564	0.602564	0.602564	0.410256	0.391026	0.435897	0.50641	0.461538	0.391026	0.410256	0.416667	0.416667	0.416667	0.442308	0.557692	0.557692	0.557692	0.544872	0.512821	0.551282	0.576923	0.551282	0.576923	0.487179	0.461538	0.467949	0.50641	0.442308	0.467949	0.474359	0.576923	0.564103	0.589744	0.608974	0.583333
0.480769	0.467949	0.435897	0.320513	0.532051	0.5	0.564103	0.570513	0.570513	0.519231	0.403846	0.397436	0.410256	0.487179	0.416667	0.538462	0.435897	0.429487	0.429487	0.429487	0.429487	0.538462	0.538462	0.474359	0.538462	0.538462	0.538462	0.538462	0.538462	0.551282	0.551282	0.628205	0.628205	0.628205	0.653846	0.628205	0.698718	0.647436	0.692308	0.711538	0.711538	0.653846	0.692308	0.679487	0.570513	0.576923	0.576923	0.596154	0.564103	0.583333
0.4	0.4	0.4	0.4	0.4	0.4	0.4	0.4	0.4	0.4	0.4	0.4	0.4	0.533333	0.533333	0.533333	0.533333	0.533333	0.6	0.6	0.6	0.6	0.6	0.466667	0.466667	0.466667	0.466667	0.466667	0.4	0.4	0.4	0.4	0.4	0.4	0.433333	0.466667	0.366667	0.366667	0.375	0.375	0.408333	0.408333	0.441667	0.45	0.441667	0.441667	0.533333	0.566667	0.533333	0.533333
0.678571	0.678571	0.666667	0.607143	0.607143	0.571429	0.571429	0.416667	0.404762	0.345238	0.345238	0.464286	0.452381	0.535714	0.416667	0.416667	0.416667	0.511905	0.535714	0.559524	0.535714	0.535714	0.559524	0.380952	0.488095	0.488095	0.559524	0.559524	0.559524	0.642857	0.72619	0.77381	0.75	0.75	0.821429	0.845238	0.738095	0.714286	0.702381	0.714286	0.75	0.75	0.75	0.75	0.696429	0.64881	0.672619	0.625	0.64881	0.565476
0.271429	0.364286	0.364286	0.442857	0.442857	0.442857	0.5	0.5	0.442857	0.457143	0.457143	0.55	0.542857	0.542857	0.542857	0.542857	0.485714	0.485714	0.507143	0.507143	0.507143	0.507143	0.507143	0.564286	0.65	0.65	0.65	0.65	0.65	0.65	0.65	0.607143	0.621429	0.6	0.55	0.65	0.671429	0.671429	0.685714	0.721429	0.721429	0.771429	0.835714	0.885714	0.885714	0.885714	0.885714	0.778571	0.864286	0.728571
0.596154	0.653846	0.653846	0.653846	0.653846	0.641026	0.532051	0.532051	0.532051	0.532051	0.532051	0.525641	0.525641	0.570513	0.570513	0.621795	0.730769	0.801282	0.653846	0.634615	0.519231	0.467949	0.467949	0.455128	0.512821	0.5	0.448718	0.410256	0.429487	0.538462	0.628205	0.628205	0.628205	0.621795	0.602564	0.602564	0.724359	0.74359	0.647436	0.647436	0.711538	0.711538	0.711538	0.814103	0.769231	0.782051	0.711538	0.647436	0.698718	0.685897
0.416667	0.455128	0.442308	0.307692	0.25641	0.423077	0.442308	0.512821	0.557692	0.589744	0.589744	0.410256	0.410256	0.435897	0.487179	0.487179	0.5	0.474359	0.358974	0.365385	0.480769	0.50641	0.461538	0.435897	0.435897	0.474359	0.391026	0.391026	0.391026	0.358974	0.358974	0.288462	0.326923	0.307692	0.371795	0.423077	0.346154	0.25	0.192308	0.179487	0.358974	0.365385	0.583333	0.576923	0.576923	0.525641	0.564103	0.660256	0.692308	0.653846
0.522727	0.630682	0.619318	0.619318	0.630682	0.630682	0.482955	0.482955	0.482955	0.482955	0.482955	0.403409	0.477273	0.465909	0.357955	0.357955	0.465909	0.465909	0.465909	0.454545	0.454545	0.454545	0.454545	0.454545	0.454545	0.454545	0.420455	0.420455	0.420455	0.414773	0.431818	0.420455	0.420455	0.426136	0.454545	0.477273	0.534091	0.545455	0.414773	0.380682	0.454545	0.522727	0.539773	0.585227	0.551136	0.585227	0.534091	0.511364	0.539773	0.4375
0.262821	0.314103	0.339744	0.410256	0.410256	0.410256	0.378205	0.429487	0.455128	0.448718	0.467949	0.551282	0.666667	0.634615	0.634615	0.634615	0.74359	0.75	0.685897	0.621795	0.685897	0.673077	0.673077	0.596154	0.628205	0.628205	0.679487	0.583333	0.583333	0.519231	0.512821	0.519231	0.564103	0.608974	0.596154	0.576923	0.538462	0.564103	0.487179	0.397436	0.384615	0.416667	0.442308	0.49359	0.487179	0.5	0.455128	0.480769	0.551282	0.576923
0.282051	0.352564	0.352564	0.416667	0.416667	0.416667	0.416667	0.480769	0.49359	0.647436	0.647436	0.647436	0.647436	0.583333	0.583333	0.583333	0.583333	0.583333	0.50641	0.50641	0.50641	0.50641	0.49359	0.397436	0.442308	0.442308	0.442308	0.442308	0.487179	0.487179	0.487179	0.487179	0.487179	0.532051	0.666667	0.660256	0.692308	0.775641	0.846154	0.846154	0.833333	0.839744	0.839744	0.775641	0.705128	0.666667	0.615385	0.679487	0.711538	0.647436
0.588889	0.522222	0.583333	0.561111	0.544444	0.566667	0.555556	0.466667	0.511111	0.555556	0.511111	0.533333	0.461111	0.55	0.405556	0.422222	0.444444	0.477778	0.444444	0.427778	0.55	0.583333	0.516667	0.461111	0.494444	0.45	0.45	0.438889	0.438889	0.5	0.494444	0.422222	0.466667	0.466667	0.477778	0.544444	0.677778	0.822222	0.844444	0.9	0.916667	0.988889	1	1	0.933333	0.933333	0.922222	0.911111	0.844444	0.655556
0.306818	0.306818	0.306818	0.261364	0.261364	0.272727	0.215909	0.392045	0.392045	0.403409	0.244318	0.289773	0.335227	0.335227	0.335227	0.460227	0.528409	0.460227	0.460227	0.460227	0.710227	0.710227	0.732955	0.732955	0.732955	0.698864	0.653409	0.568182	0.573864	0.539773	0.369318	0.426136	0.340909	0.284091	0.295455	0.403409	0.460227	0.505682	0.346591	0.340909	0.386364	0.340909	0.386364	0.505682	0.494318	0.448864	0.448864	0.403409	0.488636	0.522727
0.5	0.5	0.5	0.5	0.5	0.5	0.5	0.5	0.5	0.5	0.5	0.5	0.5	0.5	0.5	0.5	0.5	0.5	0.5	0.5	0.5	0.5	0.5	0.5	0.5	0.5	0.5	0.5	0.5	0.5	0.5	0.5	0.5	0.5	0.5	0.5	0.5	0.5	0.5	0.5	0.5	0.5	0.5	0.5	0.5	0.5	0.5	0.5	0.5	0.5
0.4	0.4	0.4	0.358333	0.316667	0.333333	0.241667	0.491667	0.541667	0.458333	0.691667	0.691667	0.691667	0.45	0.45	0.483333	0.65	0.591667	0.558333	0.466667	0.525	0.5	0.416667	0.516667	0.516667	0.4	0.35	0.375	0.375	0.375	0.275	0.35	0.233333	0.183333	0.216667	0.233333	0.3	0.283333	0.25	0.266667	0.216667	0.216667	0.408333	0.533333	0.533333	0.5	0.5	0.466667	0.591667	0.591667
0.494048	0.494048	0.494048	0.494048	0.458333	0.458333	0.619048	0.619048	0.619048	0.571429	0.464286	0.505952	0.440476	0.440476	0.505952	0.505952	0.440476	0.505952	0.505952	0.410714	0.571429	0.505952	0.505952	0.505952	0.440476	0.440476	0.440476	0.279762	0.279762	0.410714	0.333333	0.333333	0.333333	0.22619	0.27381	0.321429	0.464286	0.589286	0.589286	0.547619	0.64881	0.696429	0.714286	0.803571	0.803571	0.803571	0.779762	0.64881	0.607143	0.607143
0.5	0.5	0.5	0.5	0.5	0.5	0.5	0.5	0.5	0.5	0.5	0.5	0.5	0.5	0.5	0.5	0.5	0.5	0.5	0.5	0.5	0.5	0.5	0.5	0.5	0.5	0.5	0.5	0.5	0.5	0.5	0.5	0.5	0.5	0.5	0.5	0.5	0.5	0.5	0.5	0.5	0.5	0.5	0.5	0.5	0.5	0.5	0.5	0.5	0.5
0.5	0.5	0.5	0.5	0.5	0.5	0.5	0.5	0.5	0.5	0.5	0.5	0.5	0.5	0.5	0.5	0.5	0.5	0.5	0.5	0.5	0.5	0.5	0.5	0.5	0.5	0.5	0.5	0.5	0.5	0.5	0.5	0.5	0.5	0.5	0.5	0.5	0.5	0.5	0.5	0.5	0.5	0.5	0.5	0.5	0.5	0.5	0.5	0.5	0.5
0.458333	0.452381	0.452381	0.446429	0.446429	0.446429	0.339286	0.470238	0.511905	0.547619	0.547619	0.553571	0.553571	0.553571	0.553571	0.553571	0.672619	0.654762	0.5	0.488095	0.488095	0.488095	0.482143	0.375	0.375	0.375	0.375	0.375	0.375	0.386905	0.386905	0.446429	0.446429	0.458333	0.5	0.5	0.541667	0.684524	0.672619	0.589286	0.64881	0.577381	0.547619	0.541667	0.494048	0.494048	0.458333	0.452381	0.386905	0.392857
0.5	0.5	0.5	0.5	0.5	0.5	0.5	0.5	0.5	0.5	0.5	0.5	0.5	0.5	0.5	0.5	0.5	0.5	0.5	0.5	0.5	0.5	0.5	0.5	0.5	0.5	0.5	0.5	0.5	0.5	0.5	0.5	0.5	0.5	0.5	0.5	0.5	0.5	0.5	0.5	0.5	0.5	0.5	0.5	0.5	0.5	0.5	0.5	0.5	0.5
0.5	0.5	0.5	0.5	0.5	0.5	0.5	0.5	0.5	0.5	0.5	0.5	0.5	0.5	0.5	0.5	0.5	0.5	0.5	0.5	0.5	0.5	0.5	0.5	0.5	0.5	0.5	0.5	0.5	0.5	0.5	0.5	0.5	0.5	0.5	0.5	0.5	0.5	0.5	0.5	0.5	0.5	0.5	0.5	0.5	0.5	0.5	0.5	0.5	0.5
0.470238	0.511905	0.482143	0.547619	0.541667	0.535714	0.5	0.5	0.613095	0.666667	0.619048	0.690476	0.64881	0.583333	0.553571	0.511905	0.458333	0.458333	0.434524	0.386905	0.339286	0.291667	0.309524	0.357143	0.452381	0.375	0.303571	0.303571	0.285714	0.244048	0.208333	0.214286	0.214286	0.244048	0.27381	0.315476	0.357143	0.315476	0.315476	0.261905	0.363095	0.392857	0.392857	0.416667	0.357143	0.357143	0.321429	0.410714	0.452381	0.488095
0.377778	0.466667	0.466667	0.533333	0.533333	0.533333	0.544444	0.611111	0.561111	0.605556	0.605556	0.644444	0.644444	0.6	0.516667	0.516667	0.516667	0.6	0.461111	0.455556	0.455556	0.411111	0.372222	0.294444	0.333333	0.333333	0.316667	0.272222	0.277778	0.35	0.35	0.405556	0.405556	0.461111	0.494444	0.494444	0.655556	0.727778	0.683333	0.711111	0.733333	0.738889	0.7	0.7	0.655556	0.622222	0.527778	0.533333	0.6	0.572222
0.5	0.5	0.5	0.5	0.5	0.5	0.5	0.5	0.5	0.5	0.5	0.5	0.5	0.5	0.5	0.5	0.5	0.5	0.5	0.5	0.5	0.5	0.5	0.5	0.5	0.5	0.5	0.5	0.5	0.5	0.5	0.5	0.5	0.5	0.5	0.5	0.5	0.5	0.5	0.5	0.5	0.5	0.5	0.5	0.5	0.5	0.5	0.5	0.5	0.5
0.5	0.5	0.5	0.5	0.5	0.5	0.5	0.5	0.5	0.5	0.5	0.5	0.5	0.5	0.5	0.5	0.5	0.5	0.5	0.5	0.5	0.5	0.5	0.5	0.5	0.5	0.5	0.5	0.5	0.5	0.5	0.5	0.5	0.5	0.5	0.5	0.5	0.5	0.5	0.5	0.5	0.5	0.5	0.5	0.5	0.5	0.5	0.5	0.5	0.5
0.5	0.5	0.5	0.5	0.5	0.5	0.5	0.5	0.5	0.5	0.5	0.5	0.5	0.5	0.5	0.5	0.5	0.5	0.5	0.5	0.5	0.5	0.5	0.5	0.5	0.5	0.5	0.5	0.5	0.5	0.5	0.5	0.5	0.5	0.5	0.5	0.5	0.5	0.5	0.5	0.5	0.5	0.5	0.5	0.5	0.5	0.5	0.5	0.5	0.5
0.5	0.5	0.5	0.5	0.5	0.5	0.5	0.5	0.5	0.5	0.5	0.5	0.5	0.5	0.5	0.5	0.5	0.5	0.5	0.5	0.5	0.5	0.5	0.5	0.5	0.5	0.5	0.5	0.5	0.5	0.5	0.5	0.5	0.5	0.5	0.5	0.5	0.5	0.5	0.5	0.5	0.5	0.5	0.5	0.5	0.5	0.5	0.5	0.5	0.5
0.378571	0.278571	0.278571	0.278571	0.278571	0.464286	0.464286	0.464286	0.478571	0.478571	0.5	0.521429	0.535714	0.721429	0.721429	0.535714	0.535714	0.535714	0.535714	0.535714	0.535714	0.721429	0.721429	0.535714	0.5	0.5	0.5	0.5	0.328571	0.328571	0.328571	0.328571	0.328571	0.307143	0.242857	0.2	0.292857	0.342857	0.307143	0.364286	0.357143	0.357143	0.357143	0.371429	0.392857	0.414286	0.392857	0.342857	0.385714	0.307143
0.5	0.5	0.5	0.5	0.5	0.5	0.5	0.5	0.5	0.5	0.5	0.5	0.5	0.5	0.5	0.5	0.5	0.5	0.5	0.5	0.5	0.5	0.5	0.5	0.5	0.5	0.5	0.5	0.5	0.5	0.5	0.5	0.5	0.5	0.5	0.5	0.5	0.5	0.5	0.5	0.5	0.5	0.5	0.5	0.5	0.5	0.5	0.5	0.5	0.5
0.5	0.5	0.5	0.5	0.5	0.5	0.5	0.5	0.5	0.5	0.5	0.5	0.5	0.5	0.5	0.5	0.5	0.5	0.5	0.5	0.5	0.5	0.5	0.5	0.5	0.5	0.5	0.5	0.5	0.5	0.5	0.5	0.5	0.5	0.5	0.5	0.5	0.5	0.5	0.5	0.5	0.5	0.5	0.5	0.5	0.5	0.5	0.5	0.5	0.5
0.4	0.414286	0.371429	0.371429	0.385714	0.571429	0.4	0.585714	0.585714	0.757143	0.785714	0.785714	0.828571	0.814286	0.628571	0.428571	0.6	0.4	0.414286	0.4	0.414286	0.6	0.6	0.614286	0.642857	0.642857	0.671429	0.657143	0.514286	0.628571	0.442857	0.428571	0.442857	0.4	0.428571	0.442857	0.442857	0.457143	0.385714	0.371429	0.371429	0.371429	0.371429	0.357143	0.371429	0.271429	0.271429	0.3	0.3	0.285714
0.464286	0.464286	0.392857	0.392857	0.404762	0.559524	0.488095	0.488095	0.488095	0.488095	0.5	0.5	0.571429	0.571429	0.559524	0.440476	0.440476	0.428571	0.52381	0.52381	0.52381	0.642857	0.642857	0.642857	0.642857	0.642857	0.642857	0.642857	0.52381	0.52381	0.52381	0.5	0.464286	0.52381	0.547619	0.511905	0.380952	0.380952	0.375	0.375	0.375	0.375	0.392857	0.369048	0.267857	0.255952	0.303571	0.321429	0.392857	0.392857
0.5	0.429487	0.365385	0.365385	0.365385	0.288462	0.288462	0.288462	0.288462	0.352564	0.352564	0.423077	0.487179	0.5	0.512821	0.589744	0.589744	0.589744	0.589744	0.589744	0.711538	0.711538	0.711538	0.711538	0.711538	0.711538	0.711538	0.711538	0.711538	0.711538	0.589744	0.589744	0.589744	0.647436	0.557692	0.49359	0.538462	0.512821	0.461538	0.461538	0.461538	0.50641	0.538462	0.519231	0.570513	0.589744	0.570513	0.557692	0.75	0.730769
0.538462	0.538462	0.538462	0.538462	0.538462	0.461538	0.384615	0.461538	0.461538	0.461538	0.461538	0.461538	0.461538	0.461538	0.461538	0.538462	0.538462	0.538462	0.615385	0.615385	0.615385	0.615385	0.615385	0.615385	0.615385	0.615385	0.615385	0.615385	0.615385	0.615385	0.615385	0.615385	0.679487	0.711538	0.711538	0.679487	0.628205	0.564103	0.628205	0.634615	0.641026	0.653846	0.608974	0.50641	0.5	0.538462	0.544872	0.538462	0.602564	0.634615
0.5	0.5	0.5	0.5	0.5	0.5	0.5	0.5	0.5	0.5	0.5	0.5	0.5	0.5	0.5	0.5	0.5	0.5	0.5	0.5	0.5	0.5	0.5	0.5	0.5	0.5	0.5	0.5	0.5	0.5	0.5	0.5	0.5	0.5	0.5	0.5	0.5	0.5	0.5	0.5	0.5	0.5	0.5	0.5	0.5	0.5	0.5	0.5	0.5	0.5
0.5	0.5	0.5	0.5	0.5	0.5	0.5	0.5	0.5	0.5	0.5	0.5	0.5	0.5	0.5	0.5	0.5	0.5	0.5	0.5	0.5	0.5	0.5	0.5	0.5	0.5	0.5	0.5	0.5	0.5	0.5	0.5	0.5	0.5	0.5	0.5	0.5	0.5	0.5	0.5	0.5	0.5	0.5	0.5	0.5	0.5	0.5	0.5	0.5	0.5
0.297619	0.261905	0.261905	0.422619	0.422619	0.39881	0.35119	0.410714	0.494048	0.589286	0.386905	0.505952	0.446429	0.470238	0.470238	0.553571	0.553571	0.636905	0.696429	0.696429	0.696429	0.613095	0.64881	0.720238	0.577381	0.404762	0.380952	0.345238	0.345238	0.333333	0.297619	0.339286	0.309524	0.285714	0.35119	0.363095	0.39881	0.386905	0.375	0.309524	0.333333	0.39881	0.434524	0.416667	0.386905	0.363095	0.369048	0.482143	0.60119	0.678571
0.5	0.5	0.5	0.5	0.5	0.5	0.5	0.5	0.5	0.5	0.5	0.5	0.5	0.5	0.5	0.5	0.5	0.5	0.5	0.5	0.5	0.5	0.5	0.5	0.5	0.5	0.5	0.5	0.5	0.5	0.5	0.5	0.5	0.5	0.5	0.5	0.5	0.5	0.5	0.5	0.5	0.5	0.5	0.5	0.5	0.5	0.5	0.5	0.5	0.5
0.5	0.5	0.5	0.5	0.5	0.5	0.5	0.5	0.5	0.5	0.5	0.5	0.5	0.5	0.5	0.5	0.5	0.5	0.5	0.5	0.5	0.5	0.5	0.5	0.5	0.5	0.5	0.5	0.5	0.5	0.5	0.5	0.5	0.5	0.5	0.5	0.5	0.5	0.5	0.5	0.5	0.5	0.5	0.5	0.5	0.5	0.5	0.5	0.5	0.5
0.628571	0.557143	0.571429	0.6	0.571429	0.528571	0.514286	0.457143	0.457143	0.507143	0.507143	0.328571	0.3	0.271429	0.342857	0.385714	0.385714	0.414286	0.528571	0.557143	0.557143	0.521429	0.521429	0.507143	0.492857	0.492857	0.492857	0.492857	0.65	0.564286	0.564286	0.607143	0.607143	0.607143	0.671429	0.671429	0.635714	0.7	0.7	0.685714	0.778571	0.821429	0.735714	0.735714	0.671429	0.642857	0.692857	0.678571	0.614286	0.635714
0.5	0.5	0.5	0.5	0.5	0.5	0.5	0.5	0.5	0.5	0.5	0.5	0.5	0.5	0.5	0.5	0.5	0.5	0.5	0.5	0.5	0.5	0.5	0.5	0.5	0.5	0.5	0.5	0.5	0.5	0.5	0.5	0.5	0.5	0.5	0.5	0.5	0.5	0.5	0.5	0.5	0.5	0.5	0.5	0.5	0.5	0.5	0.5	0.5	0.5
0.576923	0.576923	0.576923	0.576923	0.576923	0.621795	0.621795	0.762821	0.762821	0.724359	0.724359	0.557692	0.538462	0.378205	0.378205	0.333333	0.333333	0.333333	0.333333	0.333333	0.378205	0.532051	0.544872	0.673077	0.692308	0.692308	0.692308	0.692308	0.692308	0.692308	0.692308	0.692308	0.692308	0.647436	0.666667	0.666667	0.621795	0.660256	0.698718	0.698718	0.705128	0.737179	0.653846	0.653846	0.647436	0.641026	0.660256	0.679487	0.641026	0.628205
0.428571	0.458333	0.446429	0.422619	0.410714	0.440476	0.5	0.5	0.5	0.428571	0.428571	0.363095	0.386905	0.410714	0.607143	0.529762	0.529762	0.529762	0.619048	0.666667	0.571429	0.571429	0.559524	0.535714	0.440476	0.440476	0.440476	0.440476	0.416667	0.291667	0.363095	0.363095	0.39881	0.39881	0.464286	0.52381	0.464286	0.434524	0.464286	0.440476	0.47619	0.470238	0.470238	0.434524	0.440476	0.410714	0.452381	0.488095	0.357143	0.440476
0.466667	0.555556	0.644444	0.644444	0.644444	0.644444	0.644444	0.727778	0.727778	0.727778	0.727778	0.538889	0.461111	0.461111	0.438889	0.438889	0.438889	0.438889	0.438889	0.438889	0.355556	0.444444	0.444444	0.444444	0.444444	0.444444	0.444444	0.444444	0.444444	0.444444	0.527778	0.527778	0.566667	0.566667	0.605556	0.644444	0.627778	0.644444	0.644444	0.644444	0.644444	0.661111	0.55	0.533333	0.577778	0.561111	0.566667	0.5	0.416667	0.45
0.5	0.5	0.5	0.5	0.5	0.5	0.5	0.5	0.5	0.5	0.5	0.5	0.5	0.5	0.5	0.5	0.5	0.5	0.5	0.5	0.5	0.5	0.5	0.5	0.5	0.5	0.5	0.5	0.5	0.5	0.5	0.5	0.5	0.5	0.5	0.5	0.5	0.5	0.5	0.5	0.5	0.5	0.5	0.5	0.5	0.5	0.5	0.5	0.5	0.5
0.208333	0.244048	0.190476	0.190476	0.22619	0.232143	0.27381	0.39881	0.39881	0.309524	0.297619	0.309524	0.309524	0.380952	0.422619	0.583333	0.571429	0.571429	0.642857	0.702381	0.827381	0.779762	0.779762	0.702381	0.625	0.470238	0.39881	0.39881	0.440476	0.39881	0.339286	0.297619	0.327381	0.404762	0.416667	0.422619	0.422619	0.422619	0.345238	0.380952	0.416667	0.470238	0.446429	0.446429	0.482143	0.5	0.434524	0.380952	0.380952	0.380952
0.414286	0.428571	0.428571	0.4	0.4	0.4	0.435714	0.471429	0.5	0.664286	0.828571	0.785714	0.785714	0.807143	0.807143	0.807143	0.75	0.585714	0.585714	0.442857	0.414286	0.414286	0.414286	0.378571	0.378571	0.407143	0.514286	0.5	0.5	0.657143	0.664286	0.664286	0.714286	0.771429	0.771429	0.771429	0.65	0.65	0.535714	0.521429	0.507143	0.514286	0.342857	0.328571	0.328571	0.3	0.407143	0.342857	0.328571	0.314286
0.5	0.5	0.5	0.5	0.5	0.5	0.5	0.5	0.5	0.5	0.5	0.5	0.5	0.5	0.5	0.5	0.5	0.5	0.5	0.5	0.5	0.5	0.5	0.5	0.5	0.5	0.5	0.5	0.5	0.5	0.5	0.5	0.5	0.5	0.5	0.5	0.5	0.5	0.5	0.5	0.5	0.5	0.5	0.5	0.5	0.5	0.5	0.5	0.5	0.5
[truncated: 560 more columns]

## Sheet: A5.Categ.delay83_100ms.avg_deco
0.5	0.5	0.5	0.5	0.5	0.5	0.5	0.5	0.5	0.5	0.5	0.5	0.5	0.5	0.5	0.5	0.5	0.5	0.5	0.5	0.5	0.5	0.5	0.5	0.5	0.5	0.5	0.5	0.5	0.5	0.5	0.5	0.5	0.5	0.5	0.5	0.5	0.5	0.5	0.5	0.5	0.5	0.5	0.5	0.5	0.5	0.5	0.5	0.5	0.5
0.5	0.5	0.5	0.5	0.5	0.5	0.5	0.5	0.5	0.5	0.5	0.5	0.5	0.5	0.5	0.5	0.5	0.5	0.5	0.5	0.5	0.5	0.5	0.5	0.5	0.5	0.5	0.5	0.5	0.5	0.5	0.5	0.5	0.5	0.5	0.5	0.5	0.5	0.5	0.5	0.5	0.5	0.5	0.5	0.5	0.5	0.5	0.5	0.5	0.5
0.5	0.5	0.5	0.5	0.5	0.5	0.5	0.5	0.5	0.5	0.5	0.5	0.5	0.5	0.5	0.5	0.5	0.5	0.5	0.5	0.5	0.5	0.5	0.5	0.5	0.5	0.5	0.5	0.5	0.5	0.5	0.5	0.5	0.5	0.5	0.5	0.5	0.5	0.5	0.5	0.5	0.5	0.5	0.5	0.5	0.5	0.5	0.5	0.5	0.5
0.508977	0.512955	0.508977	0.505114	0.505795	0.513636	0.505682	0.531136	0.543636	0.56125	0.557386	0.569318	0.558523	0.553084	0.529708	0.533799	0.538344	0.529253	0.490081	0.455909	0.453636	0.430162	0.436575	0.429188	0.463685	0.458571	0.427224	0.429205	0.429205	0.457987	0.469643	0.4725	0.480471	0.460325	0.449513	0.452532	0.490958	0.523588	0.520601	0.523994	0.515195	0.509351	0.505357	0.504659	0.510195	0.494627	0.49664	0.489935	0.492792	0.485844
0.5	0.5	0.5	0.5	0.5	0.5	0.5	0.5	0.5	0.5	0.5	0.5	0.5	0.5	0.5	0.5	0.5	0.5	0.5	0.5	0.5	0.5	0.5	0.5	0.5	0.5	0.5	0.5	0.5	0.5	0.5	0.5	0.5	0.5	0.5	0.5	0.5	0.5	0.5	0.5	0.5	0.5	0.5	0.5	0.5	0.5	0.5	0.5	0.5	0.5
0.5	0.5	0.5	0.5	0.5	0.5	0.5	0.5	0.5	0.5	0.5	0.5	0.5	0.5	0.5	0.5	0.5	0.5	0.5	0.5	0.5	0.5	0.5	0.5	0.5	0.5	0.5	0.5	0.5	0.5	0.5	0.5	0.5	0.5	0.5	0.5	0.5	0.5	0.5	0.5	0.5	0.5	0.5	0.5	0.5	0.5	0.5	0.5	0.5	0.5
0.464037	0.480966	0.475838	0.496584	0.505675	0.504392	0.502265	0.50483	0.50483	0.507394	0.521496	0.514824	0.517388	0.529072	0.524599	0.528562	0.52288	0.520433	0.517869	0.503125	0.503125	0.501843	0.503125	0.494602	0.517519	0.514955	0.502134	0.494325	0.500867	0.503955	0.515494	0.512653	0.513367	0.50126	0.498776	0.501909	0.526843	0.521074	0.497705	0.496569	0.500765	0.49906	0.505427	0.509958	0.510817	0.508093	0.498106	0.497603	0.49273	0.485766
0.5	0.5	0.5	0.5	0.5	0.5	0.5	0.5	0.5	0.5	0.5	0.5	0.5	0.5	0.5	0.5	0.5	0.5	0.5	0.5	0.5	0.5	0.5	0.5	0.5	0.5	0.5	0.5	0.5	0.5	0.5	0.5	0.5	0.5	0.5	0.5	0.5	0.5	0.5	0.5	0.5	0.5	0.5	0.5	0.5	0.5	0.5	0.5	0.5	0.5
0.487201	0.479784	0.479784	0.479784	0.484784	0.490498	0.500498	0.506212	0.482286	0.482286	0.482286	0.482286	0.456334	0.479502	0.479502	0.492359	0.479502	0.472359	0.489502	0.488074	0.492359	0.492359	0.506883	0.483715	0.489429	0.488	0.492286	0.498	0.482286	0.489191	0.489191	0.496334	0.499905	0.499905	0.544048	0.561762	0.571783	0.578761	0.587153	0.574534	0.582153	0.58001	0.595926	0.608465	0.580804	0.575355	0.562354	0.568783	0.545132	0.540132
0.462786	0.447749	0.448885	0.443144	0.499556	0.493117	0.50395	0.51806	0.507156	0.49263	0.46092	0.477641	0.457787	0.475536	0.473896	0.496228	0.485216	0.480928	0.478098	0.468452	0.468452	0.495103	0.504389	0.476264	0.491853	0.495187	0.501176	0.502009	0.498603	0.491557	0.491557	0.523584	0.534305	0.538174	0.556219	0.594074	0.622007	0.631293	0.66399	0.653506	0.651912	0.640781	0.662463	0.661862	0.631166	0.621604	0.604649	0.603953	0.581856	0.56288
0.471653	0.492865	0.492865	0.487951	0.494361	0.49337	0.45009	0.456287	0.440719	0.426354	0.416995	0.413149	0.423149	0.456867	0.46048	0.492042	0.538268	0.539226	0.540893	0.540893	0.547559	0.554226	0.554226	0.545028	0.552283	0.552283	0.544329	0.537919	0.529585	0.502096	0.500985	0.504983	0.510538	0.510538	0.521649	0.528378	0.547681	0.553202	0.546275	0.536602	0.530461	0.523897	0.541575	0.554017	0.539627	0.520974	0.504305	0.505929	0.523929	0.501686
0.537166	0.532745	0.531554	0.52084	0.538778	0.537588	0.532111	0.530921	0.525088	0.526278	0.526278	0.517945	0.418924	0.464596	0.463405	0.499498	0.499022	0.50557	0.501311	0.494114	0.467293	0.461936	0.559767	0.519452	0.538381	0.536054	0.535138	0.527995	0.513801	0.506875	0.532414	0.529437	0.535024	0.535619	0.545672	0.562451	0.582094	0.580903	0.567732	0.570708	0.572677	0.572677	0.603858	0.631664	0.628941	0.61806	0.60121	0.609922	0.601437	0.592874
0.451532	0.450466	0.448543	0.448597	0.463835	0.463835	0.425323	0.445178	0.453865	0.460687	0.46308	0.494291	0.485478	0.508395	0.511371	0.534802	0.564775	0.568904	0.547665	0.532008	0.532532	0.520364	0.539451	0.519887	0.544436	0.5433	0.539133	0.532253	0.522497	0.504752	0.512189	0.49832	0.512091	0.519799	0.514349	0.484974	0.53785	0.55052	0.56119	0.53597	0.580154	0.579616	0.6209	0.666769	0.642364	0.655901	0.626352	0.609338	0.598919	0.602873
0.47956	0.494732	0.494732	0.502113	0.525446	0.548304	0.562113	0.566875	0.529738	0.516881	0.496048	0.489857	0.459857	0.474837	0.478647	0.480625	0.472768	0.462768	0.438601	0.445268	0.43622	0.452054	0.482054	0.466835	0.473264	0.467312	0.477192	0.477192	0.480526	0.491564	0.495135	0.496802	0.491951	0.494451	0.515023	0.544209	0.531912	0.549243	0.572259	0.561118	0.569808	0.564094	0.596981	0.619286	0.616571	0.614753	0.600837	0.589488	0.540282	0.536323
0.460501	0.471987	0.461175	0.446923	0.482436	0.491325	0.522143	0.544237	0.530256	0.527216	0.492395	0.486313	0.471056	0.545261	0.524791	0.53556	0.515629	0.512904	0.478199	0.4729	0.453861	0.487633	0.503317	0.426761	0.472956	0.473597	0.488694	0.485488	0.47466	0.502537	0.528883	0.556661	0.556041	0.557376	0.524296	0.535833	0.523825	0.542634	0.529151	0.51843	0.534611	0.529365	0.552856	0.558265	0.57382	0.570689	0.569546	0.568212	0.562025	0.570048
0.50567	0.517671	0.521023	0.520345	0.565285	0.566053	0.550542	0.55458	0.531394	0.516468	0.486101	0.495335	0.432737	0.442829	0.438415	0.459358	0.480327	0.492842	0.447763	0.43421	0.44562	0.467195	0.514652	0.486227	0.510753	0.515872	0.505602	0.482951	0.505628	0.521251	0.536727	0.569566	0.567629	0.576827	0.635196	0.661045	0.687232	0.670529	0.664033	0.653593	0.671341	0.64929	0.665721	0.659124	0.612411	0.615067	0.613846	0.602395	0.582281	0.5766
0.513341	0.526714	0.525602	0.527983	0.533936	0.489571	0.449237	0.448324	0.44015	0.475785	0.477278	0.487873	0.467195	0.518488	0.506959	0.561443	0.598259	0.60814	0.586797	0.562828	0.514811	0.516557	0.53406	0.468905	0.492879	0.48645	0.482399	0.476843	0.465474	0.508252	0.575768	0.560927	0.572392	0.581281	0.600712	0.618882	0.634069	0.651872	0.632983	0.615301	0.62906	0.618689	0.643225	0.65206	0.616402	0.607489	0.623709	0.621632	0.624661	0.591019
0.4448	0.477103	0.475621	0.441229	0.445221	0.43975	0.40279	0.396556	0.386292	0.390944	0.395506	0.487096	0.505326	0.58447	0.561317	0.584816	0.609773	0.633013	0.626805	0.618343	0.593235	0.585833	0.604881	0.500777	0.524666	0.524666	0.538205	0.518937	0.507264	0.515434	0.545635	0.598161	0.593711	0.599659	0.595566	0.596949	0.606793	0.642986	0.629854	0.623701	0.64352	0.660416	0.687087	0.707113	0.708224	0.696236	0.676384	0.64097	0.640578	0.594333
0.498772	0.538149	0.542636	0.52793	0.560075	0.541321	0.513549	0.511841	0.487392	0.48756	0.428633	0.454894	0.447696	0.447914	0.422765	0.47672	0.47127	0.478748	0.469807	0.454531	0.464568	0.504483	0.498832	0.468066	0.500328	0.500328	0.492467	0.480581	0.48124	0.50289	0.508018	0.526487	0.546195	0.566615	0.561349	0.587255	0.667364	0.682085	0.653127	0.640294	0.653956	0.640525	0.660687	0.646355	0.640597	0.625325	0.598059	0.558197	0.561192	0.539495
0.496353	0.539131	0.540122	0.556073	0.565878	0.552525	0.488639	0.502513	0.496237	0.512741	0.493854	0.492345	0.50733	0.495687	0.4588	0.493221	0.546909	0.557373	0.499754	0.495978	0.498176	0.499134	0.478347	0.462308	0.489884	0.488784	0.476559	0.462945	0.482487	0.505017	0.517165	0.518733	0.53447	0.550867	0.575047	0.609004	0.684199	0.699164	0.675763	0.661505	0.686226	0.684708	0.687475	0.700454	0.680929	0.667894	0.638147	0.620995	0.622745	0.599441
0.426493	0.487216	0.486969	0.466172	0.468516	0.468278	0.406374	0.439853	0.46446	0.494542	0.489661	0.500064	0.500101	0.533077	0.481868	0.540934	0.610531	0.626438	0.551328	0.530412	0.555687	0.533242	0.529853	0.479194	0.501154	0.488608	0.465815	0.442601	0.444524	0.477683	0.489359	0.498141	0.502463	0.521896	0.548416	0.563681	0.60956	0.639881	0.609048	0.597317	0.619478	0.634332	0.677198	0.676593	0.677821	0.65641	0.641163	0.666016	0.682152	0.597216
0.46408	0.490234	0.489548	0.513988	0.526843	0.495192	0.394293	0.395389	0.41566	0.453206	0.434811	0.474788	0.537095	0.530977	0.501628	0.537321	0.610378	0.610785	0.602515	0.552864	0.565526	0.576478	0.557138	0.507139	0.510692	0.515319	0.483041	0.455445	0.479193	0.443543	0.451876	0.454555	0.451564	0.48191	0.513494	0.538352	0.610471	0.635114	0.639088	0.612136	0.656964	0.667614	0.70006	0.739194	0.718684	0.717387	0.677719	0.65212	0.63671	0.619778
0.46855	0.504609	0.503271	0.532868	0.582592	0.57132	0.49447	0.509313	0.523391	0.53359	0.4879	0.491641	0.530355	0.511714	0.435924	0.471363	0.520955	0.533035	0.479628	0.467112	0.482934	0.519464	0.508895	0.481261	0.508367	0.493915	0.506956	0.477676	0.470668	0.489088	0.509618	0.512893	0.536489	0.552512	0.570093	0.579389	0.632593	0.644417	0.642356	0.633265	0.663798	0.669245	0.68737	0.693992	0.687765	0.666895	0.645794	0.666925	0.644741	0.634782
0.531377	0.578548	0.574002	0.594998	0.607984	0.570375	0.466116	0.44643	0.444617	0.466073	0.4441	0.453235	0.449187	0.454455	0.411864	0.425056	0.486893	0.529347	0.493429	0.469739	0.510242	0.49837	0.486966	0.47028	0.503957	0.527972	0.531798	0.521869	0.553769	0.590674	0.589895	0.583472	0.619389	0.64037	0.676243	0.67864	0.743608	0.749254	0.74167	0.72164	0.700603	0.711408	0.732366	0.721508	0.700852	0.693457	0.658561	0.652433	0.675731	0.638162
0.546991	0.566266	0.56702	0.559058	0.56517	0.543957	0.54292	0.519666	0.525013	0.524453	0.488865	0.507556	0.506365	0.507184	0.467026	0.511299	0.539001	0.549455	0.51438	0.437083	0.481362	0.462036	0.449457	0.441838	0.45779	0.464845	0.461165	0.446807	0.469993	0.541059	0.551934	0.510747	0.514949	0.519598	0.543878	0.586374	0.651847	0.662307	0.649439	0.663649	0.675061	0.699953	0.741389	0.761266	0.741086	0.726548	0.693276	0.669758	0.662839	0.592801
0.470721	0.472325	0.45958	0.461103	0.466785	0.461614	0.477331	0.480842	0.502373	0.512436	0.456921	0.480746	0.490979	0.504905	0.499477	0.524763	0.554121	0.56889	0.541382	0.510917	0.568403	0.565863	0.571515	0.530533	0.53549	0.548444	0.524949	0.468804	0.484098	0.481969	0.463586	0.496801	0.493728	0.473569	0.496468	0.487479	0.526905	0.576765	0.585597	0.579906	0.603268	0.586564	0.600903	0.647896	0.633508	0.666121	0.667513	0.652017	0.632472	0.616821
0.460004	0.470465	0.470465	0.477939	0.478813	0.481086	0.50702	0.502415	0.510937	0.526846	0.499207	0.491515	0.491515	0.507424	0.514078	0.505556	0.486702	0.495591	0.487355	0.468807	0.506272	0.505704	0.508116	0.500729	0.505414	0.519618	0.514479	0.500477	0.504164	0.498482	0.484416	0.499817	0.503444	0.486007	0.476916	0.480267	0.502435	0.494854	0.496049	0.501804	0.512101	0.515151	0.519756	0.531587	0.530992	0.530642	0.538287	0.540316	0.535275	0.530161
0.49	0.49	0.49	0.485833	0.481667	0.483333	0.474167	0.499167	0.504167	0.495833	0.519167	0.519167	0.519167	0.495	0.495	0.498333	0.515	0.509167	0.505833	0.496667	0.5025	0.5	0.491667	0.501667	0.501667	0.49	0.485	0.4875	0.4875	0.4875	0.4775	0.485	0.473333	0.468333	0.471667	0.473333	0.48	0.478333	0.475	0.476667	0.471667	0.471667	0.490833	0.503333	0.503333	0.5	0.5	0.496667	0.509167	0.509167
0.48265	0.480377	0.480377	0.480377	0.476806	0.476806	0.494064	0.495175	0.496286	0.492661	0.463764	0.480431	0.473883	0.473883	0.480431	0.480431	0.483883	0.503916	0.503916	0.494392	0.536398	0.52985	0.531668	0.522578	0.51603	0.51603	0.508252	0.466221	0.471221	0.48943	0.463144	0.463144	0.458535	0.446117	0.472659	0.480211	0.490519	0.508626	0.496277	0.484724	0.511737	0.514933	0.521227	0.54436	0.525862	0.526418	0.524012	0.511484	0.514098	0.514098
0.4625	0.459226	0.459226	0.459226	0.451339	0.453423	0.494643	0.485119	0.489881	0.497768	0.487054	0.52381	0.52381	0.52381	0.526935	0.53497	0.535714	0.548363	0.543601	0.537649	0.550298	0.550298	0.552679	0.525446	0.520238	0.507292	0.495536	0.462946	0.462946	0.462946	0.454911	0.462649	0.461458	0.492411	0.494494	0.499702	0.475446	0.479464	0.489435	0.489435	0.51875	0.505804	0.507887	0.512946	0.518452	0.517262	0.510417	0.509077	0.5	0.5
0.492778	0.499444	0.498333	0.499444	0.506111	0.506111	0.508333	0.515556	0.510556	0.517222	0.511111	0.495556	0.501111	0.501111	0.5	0.5	0.493333	0.497222	0.488333	0.488333	0.488889	0.495556	0.494444	0.487778	0.492222	0.492222	0.488889	0.482222	0.482222	0.476667	0.476667	0.476667	0.476667	0.477778	0.476667	0.483333	0.505	0.506111	0.505	0.508889	0.513333	0.513889	0.515	0.516667	0.516667	0.512778	0.510556	0.516667	0.522222	0.522778
0.495833	0.495238	0.495238	0.494643	0.494643	0.494643	0.483929	0.497024	0.50119	0.504762	0.504762	0.505357	0.505357	0.505357	0.505357	0.505357	0.517262	0.515476	0.5	0.49881	0.49881	0.49881	0.498214	0.4875	0.4875	0.4875	0.4875	0.4875	0.4875	0.48869	0.48869	0.494643	0.494643	0.495833	0.5	0.5	0.504167	0.518452	0.517262	0.508929	0.514881	0.507738	0.504762	0.504167	0.499405	0.499405	0.495833	0.495238	0.48869	0.489286
0.5	0.5	0.5	0.5	0.5	0.5	0.5	0.5	0.5	0.5	0.5	0.5	0.5	0.5	0.5	0.5	0.5	0.5	0.5	0.5	0.5	0.5	0.5	0.5	0.5	0.5	0.5	0.5	0.5	0.5	0.5	0.5	0.5	0.5	0.5	0.5	0.5	0.5	0.5	0.5	0.5	0.5	0.5	0.5	0.5	0.5	0.5	0.5	0.5	0.5
0.5	0.5	0.5	0.5	0.5	0.5	0.5	0.5	0.5	0.5	0.5	0.5	0.5	0.5	0.5	0.5	0.5	0.5	0.5	0.5	0.5	0.5	0.5	0.5	0.5	0.5	0.5	0.5	0.5	0.5	0.5	0.5	0.5	0.5	0.5	0.5	0.5	0.5	0.5	0.5	0.5	0.5	0.5	0.5	0.5	0.5	0.5	0.5	0.5	0.5
0.497024	0.50119	0.498214	0.504762	0.504167	0.503571	0.5	0.5	0.51131	0.516667	0.511905	0.519048	0.514881	0.508333	0.505357	0.50119	0.495833	0.495833	0.493452	0.48869	0.483929	0.479167	0.480952	0.485714	0.495238	0.4875	0.480357	0.480357	0.478571	0.474405	0.470833	0.471429	0.471429	0.474405	0.477381	0.481548	0.485714	0.481548	0.481548	0.47619	0.48631	0.489286	0.489286	0.491667	0.485714	0.485714	0.482143	0.491071	0.495238	0.49881
0.487778	0.496667	0.496667	0.503333	0.503333	0.503333	0.504444	0.511111	0.506111	0.510556	0.510556	0.514444	0.514444	0.51	0.501667	0.501667	0.501667	0.51	0.496111	0.495556	0.495556	0.491111	0.487222	0.479444	0.483333	0.483333	0.481667	0.477222	0.477778	0.485	0.485	0.490556	0.490556	0.496111	0.499444	0.499444	0.515556	0.522778	0.518333	0.521111	0.523333	0.523889	0.52	0.52	0.515556	0.512222	0.502778	0.503333	0.51	0.507222
0.5	0.5	0.5	0.5	0.5	0.5	0.5	0.5	0.5	0.5	0.5	0.5	0.5	0.5	0.5	0.5	0.5	0.5	0.5	0.5	0.5	0.5	0.5	0.5	0.5	0.5	0.5	0.5	0.5	0.5	0.5	0.5	0.5	0.5	0.5	0.5	0.5	0.5	0.5	0.5	0.5	0.5	0.5	0.5	0.5	0.5	0.5	0.5	0.5	0.5
0.5	0.5	0.5	0.5	0.5	0.5	0.5	0.5	0.5	0.5	0.5	0.5	0.5	0.5	0.5	0.5	0.5	0.5	0.5	0.5	0.5	0.5	0.5	0.5	0.5	0.5	0.5	0.5	0.5	0.5	0.5	0.5	0.5	0.5	0.5	0.5	0.5	0.5	0.5	0.5	0.5	0.5	0.5	0.5	0.5	0.5	0.5	0.5	0.5	0.5
0.478571	0.478571	0.478571	0.478571	0.478571	0.478571	0.478571	0.491667	0.491667	0.492857	0.497619	0.511905	0.514286	0.52619	0.52619	0.52619	0.52619	0.513095	0.513095	0.513095	0.508333	0.507143	0.494048	0.494048	0.494048	0.494048	0.494048	0.494048	0.494048	0.494048	0.482143	0.482143	0.482143	0.486905	0.482143	0.480952	0.486905	0.48869	0.48631	0.485714	0.485714	0.485119	0.485119	0.485119	0.48869	0.488095	0.4875	0.483333	0.485119	0.485714
0.525893	0.510268	0.509077	0.501935	0.501935	0.501935	0.495685	0.489435	0.489435	0.489435	0.489435	0.50253	0.50372	0.509673	0.510863	0.510863	0.510863	0.510863	0.517113	0.517113	0.504315	0.49122	0.49122	0.49122	0.49122	0.49122	0.49122	0.49122	0.49122	0.49122	0.49122	0.49122	0.49122	0.51756	0.520536	0.511161	0.505952	0.504018	0.496429	0.498512	0.498512	0.49747	0.504762	0.494345	0.492113	0.496429	0.498512	0.482292	0.490327	0.490923
0.49547	0.444786	0.441175	0.445897	0.454573	0.463797	0.457943	0.457515	0.458388	0.470214	0.466801	0.562338	0.570433	0.591227	0.585159	0.543083	0.543083	0.527186	0.539109	0.539109	0.532613	0.532357	0.534579	0.52323	0.515171	0.522949	0.521838	0.522393	0.469096	0.465763	0.441319	0.442643	0.450934	0.463193	0.412759	0.401691	0.442076	0.43007	0.410015	0.41417	0.410229	0.414872	0.423715	0.413071	0.435382	0.439698	0.425406	0.417808	0.488046	0.492875
0.481592	0.465267	0.471517	0.481795	0.507073	0.521175	0.521731	0.524872	0.518205	0.528205	0.525983	0.536629	0.542185	0.541421	0.51531	0.487393	0.472949	0.471838	0.476282	0.47406	0.47765	0.497201	0.503034	0.509979	0.50438	0.506186	0.511741	0.524241	0.510139	0.503889	0.490556	0.484306	0.46375	0.461827	0.44485	0.448312	0.454423	0.434701	0.457361	0.45547	0.454829	0.462308	0.463333	0.466186	0.472521	0.47094	0.469135	0.472682	0.457345	0.457714
0.48119	0.482381	0.480595	0.486548	0.487976	0.495119	0.490357	0.495714	0.490357	0.491786	0.479286	0.505	0.517738	0.517738	0.51631	0.509167	0.509167	0.506548	0.500833	0.500833	0.497738	0.523095	0.507381	0.513333	0.506905	0.506905	0.506905	0.506905	0.492619	0.4825	0.4825	0.478452	0.483452	0.482103	0.47996	0.475516	0.479921	0.477619	0.482619	0.483175	0.484484	0.484881	0.488254	0.491111	0.496627	0.501706	0.501349	0.508333	0.509405	0.506667
0.502237	0.513292	0.509006	0.516619	0.524457	0.530117	0.497887	0.527722	0.524151	0.535639	0.516289	0.514137	0.517827	0.506864	0.469141	0.464526	0.487942	0.464187	0.455039	0.451733	0.465478	0.500579	0.490403	0.495334	0.502038	0.502038	0.486065	0.484636	0.47035	0.493317	0.475387	0.466358	0.481397	0.492839	0.510497	0.528672	0.574402	0.587896	0.583558	0.571174	0.573601	0.568015	0.584052	0.579304	0.56845	0.549773	0.531962	0.525055	0.517798	0.51147
0.517133	0.534514	0.530228	0.526835	0.528502	0.548046	0.523006	0.523502	0.508581	0.545248	0.510724	0.529812	0.539097	0.549157	0.49122	0.479772	0.499375	0.502312	0.488938	0.479494	0.482827	0.52251	0.491438	0.471478	0.511369	0.50756	0.49379	0.488393	0.464028	0.494901	0.507202	0.497599	0.522599	0.55122	0.539008	0.554524	0.574732	0.631111	0.596984	0.578889	0.575119	0.556349	0.555992	0.537798	0.528016	0.530179	0.509762	0.508512	0.512976	0.514127
0.49033	0.478834	0.464646	0.451869	0.450732	0.45744	0.450773	0.468465	0.468465	0.483967	0.486467	0.497685	0.510206	0.524266	0.529992	0.516321	0.516321	0.505185	0.512988	0.511876	0.537945	0.564586	0.564586	0.573475	0.573475	0.573475	0.573475	0.573475	0.545445	0.545445	0.498821	0.497685	0.514883	0.544734	0.543429	0.538737	0.539058	0.524293	0.52363	0.541872	0.538538	0.543474	0.537125	0.510122	0.502979	0.501721	0.50202	0.493584	0.552588	0.54453
0.501006	0.483803	0.470159	0.469048	0.471429	0.468816	0.438921	0.453756	0.453756	0.447804	0.453439	0.475958	0.493175	0.493175	0.490794	0.487772	0.487772	0.486581	0.518857	0.518857	0.561079	0.578936	0.568222	0.568222	0.56465	0.56465	0.56465	0.56465	0.553936	0.553936	0.511714	0.508143	0.509493	0.506171	0.497795	0.508729	0.492138	0.476771	0.498062	0.498028	0.495098	0.514649	0.511158	0.506387	0.504621	0.485731	0.483487	0.505418	0.560922	0.56953
0.545	0.528333	0.528333	0.528333	0.528333	0.528333	0.523333	0.478333	0.478333	0.471667	0.471667	0.478333	0.478333	0.478333	0.478333	0.478333	0.478333	0.478333	0.485	0.485	0.478333	0.485	0.485	0.485	0.4825	0.4825	0.4825	0.4825	0.4825	0.4825	0.4825	0.4825	0.490833	0.505476	0.491786	0.480714	0.470476	0.474167	0.458929	0.461429	0.450714	0.453214	0.457381	0.452381	0.456905	0.458095	0.462619	0.450595	0.46381	0.467976
0.445996	0.437798	0.447754	0.477679	0.473377	0.496726	0.503896	0.504518	0.529708	0.508523	0.493994	0.515395	0.480547	0.48309	0.466964	0.487419	0.483306	0.50138	0.504681	0.509361	0.506006	0.512256	0.531953	0.543317	0.531088	0.49559	0.496726	0.481548	0.472835	0.47638	0.446077	0.450054	0.451759	0.4421	0.455898	0.450216	0.453193	0.448891	0.451786	0.449946	0.461147	0.460011	0.45947	0.469129	0.471402	0.497863	0.505628	0.493074	0.497078	0.505871
0.448874	0.424583	0.430717	0.477681	0.485894	0.503329	0.49969	0.529559	0.551189	0.550198	0.508111	0.550323	0.509804	0.505496	0.47604	0.472721	0.46969	0.506	0.508354	0.530692	0.523897	0.560552	0.597456	0.63617	0.645164	0.573157	0.593141	0.577272	0.584499	0.571209	0.490214	0.482599	0.462228	0.459075	0.463566	0.488747	0.479311	0.469021	0.46255	0.458764	0.513687	0.536585	0.547073	0.515198	0.493532	0.502051	0.503426	0.533772	0.552473	0.571985
0.505	0.516429	0.516429	0.512857	0.495714	0.5	0.497143	0.477143	0.483571	0.471429	0.49	0.49	0.492143	0.492143	0.493571	0.490714	0.5	0.512143	0.499286	0.502143	0.516429	0.512143	0.499286	0.487857	0.487857	0.48	0.471429	0.471429	0.471429	0.471429	0.481429	0.477857	0.476429	0.475714	0.475714	0.472143	0.480714	0.478571	0.478571	0.482857	0.481429	0.484286	0.494286	0.501429	0.508571	0.512857	0.509286	0.52	0.523571	0.530714
0.528929	0.528929	0.524762	0.525952	0.512619	0.468214	0.473929	0.472738	0.472738	0.457262	0.470357	0.470357	0.470357	0.470357	0.474167	0.515714	0.515714	0.520119	0.510357	0.510357	0.525833	0.499167	0.488452	0.488452	0.492619	0.476548	0.480714	0.477738	0.504405	0.504405	0.500833	0.50131	0.500119	0.480119	0.487143	0.50119	0.497738	0.496429	0.500714	0.495357	0.497738	0.493571	0.500119	0.510595	0.509405	0.506667	0.509524	0.510595	0.50881	0.509405
0.491786	0.485913	0.487897	0.491548	0.471071	0.460238	0.466905	0.424325	0.418214	0.447222	0.481032	0.46	0.452302	0.453571	0.491111	0.529722	0.529008	0.579881	0.576786	0.577103	0.5625	0.542778	0.530873	0.50127	0.499286	0.481151	0.49004	0.487817	0.513532	0.49131	0.528373	0.535675	0.545198	0.539484	0.556984	0.550754	0.533254	0.550992	0.536865	0.525437	0.547222	0.559683	0.553571	0.540714	0.53123	0.518294	0.526032	0.524484	0.512579	0.53504
0.521349	0.504087	0.504087	0.496111	0.493254	0.522103	0.526354	0.456636	0.461244	0.448413	0.461508	0.448175	0.448413	0.425913	0.461032	0.434444	0.431944	0.516345	0.555581	0.562575	0.558438	0.555105	0.552248	0.502218	0.507344	0.507344	0.507344	0.510677	0.497225	0.450201	0.528361	0.53098	0.52757	0.525992	0.51338	0.514888	0.486636	0.491403	0.516176	0.518401	0.521972	0.527012	0.519395	0.539753	0.555852	0.553429	0.5643	0.555999	0.554844	0.561786
0.540803	0.553774	0.572256	0.590567	0.590036	0.565389	0.587304	0.587727	0.596843	0.594659	0.576248	0.51377	0.487088	0.427725	0.429308	0.434468	0.417422	0.441304	0.42911	0.420019	0.416754	0.413028	0.437686	0.466903	0.480588	0.490247	0.489678	0.491951	0.522469	0.521901	0.548484	0.556376	0.54468	0.517433	0.540597	0.560888	0.553543	0.565735	0.592291	0.597721	0.604058	0.597141	0.584	0.588932	0.59156	0.59538	0.597371	0.620696	0.565765	0.550761
0.45116	0.483413	0.496843	0.519962	0.52119	0.588054	0.618228	0.61603	0.618411	0.609506	0.594625	0.503334	0.488384	0.451034	0.467068	0.416013	0.415372	0.439181	0.435839	0.439959	0.423988	0.454721	0.479446	0.472303	0.477999	0.477999	0.477999	0.46669	0.467285	0.457761	0.512044	0.512044	0.51264	0.471824	0.512638	0.53837	0.554996	0.577255	0.610965	0.601824	0.617026	0.624804	0.592447	0.592288	0.588721	0.590751	0.593606	0.603411	0.505054	0.504433
0.498441	0.513877	0.540721	0.545721	0.544439	0.541298	0.549631	0.559713	0.559713	0.565482	0.565482	0.530567	0.50707	0.490138	0.487677	0.490818	0.490818	0.490818	0.482484	0.481843	0.45101	0.45413	0.45413	0.465493	0.470228	0.470228	0.470228	0.470228	0.485613	0.485613	0.516446	0.517728	0.511384	0.508202	0.514337	0.520471	0.503322	0.499317	0.516306	0.524281	0.530968	0.542737	0.531253	0.543456	0.558084	0.552644	0.561533	0.554633	0.5313	0.532564
0.503409	0.503409	0.503409	0.504545	0.504545	0.510227	0.510227	0.510227	0.510227	0.510227	0.502273	0.501136	0.501136	0.501136	0.501136	0.501136	0.501136	0.501136	0.501136	0.501136	0.489773	0.489773	0.489773	0.489773	0.489773	0.489773	0.489773	0.489773	0.489773	0.489773	0.501136	0.501136	0.495455	0.495455	0.489773	0.490909	0.492614	0.498295	0.494318	0.49375	0.49375	0.493182	0.49375	0.498295	0.502841	0.50625	0.505682	0.502273	0.478409	0.478409
0.41891	0.424982	0.426291	0.428791	0.437811	0.463407	0.478407	0.504881	0.509048	0.502427	0.49207	0.496593	0.491593	0.498736	0.496236	0.528974	0.527784	0.511951	0.509093	0.508379	0.517546	0.511951	0.511951	0.500879	0.498141	0.476832	0.466355	0.473855	0.473022	0.473022	0.475403	0.476236	0.475879	0.473233	0.471923	0.4663	0.473095	0.486877	0.48587	0.48598	0.494167	0.48119	0.481758	0.486822	0.496227	0.500449	0.489286	0.493288	0.458993	0.460595
0.474322	0.475751	0.47359	0.460971	0.461658	0.478968	0.490232	0.493803	0.506105	0.538089	0.569954	0.572653	0.56496	0.562659	0.569524	0.563141	0.565205	0.542347	0.516639	0.460925	0.464093	0.450244	0.436951	0.430046	0.43703	0.431117	0.440165	0.436951	0.436951	0.465363	0.460125	0.460125	0.493022	0.528822	0.524258	0.534335	0.521212	0.528822	0.517454	0.518913	0.522372	0.524893	0.504142	0.485659	0.487183	0.475946	0.48909	0.487286	0.466862	0.449209
0.477024	0.477024	0.482024	0.482262	0.485595	0.495595	0.502262	0.507619	0.51	0.523095	0.53619	0.529643	0.522976	0.514524	0.513929	0.513929	0.519286	0.514524	0.506667	0.47869	0.47869	0.472738	0.462619	0.473929	0.473929	0.472738	0.475119	0.471548	0.460833	0.471548	0.471548	0.471548	0.482857	0.498095	0.487857	0.496548	0.500119	0.510119	0.5075	0.510357	0.510357	0.507381	0.509405	0.497738	0.516429	0.50631	0.506905	0.496071	0.482262	0.473571
[truncated: 11 more columns]

## Sheet: A5.Categ.delay116_132ms.all_dec
0.5	0.5	0.5	0.5	0.5	0.5	0.5	0.5	0.5	0.5	0.5	0.5	0.5	0.5	0.5	0.5	0.5	0.5	0.5	0.5	0.5	0.5	0.5	0.5	0.5	0.5	0.5	0.5	0.5	0.5	0.5	0.5	0.5	0.5	0.5	0.5	0.5	0.5	0.5	0.5	0.5	0.5	0.5	0.5	0.5	0.5	0.5	0.5	0.5	0.5
0.5625	0.5625	0.5625	0.5625	0.5625	0.5625	0.5625	0.5625	0.5625	0.5625	0.5625	0.5625	0.5625	0.5625	0.4375	0.4375	0.4375	0.4375	0.4375	0.4375	0.4375	0.4375	0.4375	0.4375	0.5625	0.5625	0.5	0.5	0.4375	0.4375	0.4375	0.4375	0.4375	0.4375	0.4375	0.4375	0.4375	0.546875	0.609375	0.609375	0.609375	0.546875	0.546875	0.609375	0.609375	0.609375	0.609375	0.5	0.5	0.5
0.5	0.5	0.5	0.5	0.5	0.5	0.5	0.5	0.5	0.5	0.5	0.5	0.5	0.5	0.5	0.5	0.5	0.5	0.5	0.5	0.5	0.5	0.5	0.5	0.5	0.5	0.5	0.5	0.5	0.5	0.5	0.5	0.5	0.5	0.5	0.5	0.5	0.5	0.5	0.5	0.5	0.5	0.5	0.5	0.5	0.5	0.5	0.5	0.5	0.5
0.652778	0.652778	0.652778	0.652778	0.652778	0.652778	0.5	0.5	0.5	0.5	0.347222	0.347222	0.347222	0.347222	0.347222	0.347222	0.347222	0.347222	0.347222	0.347222	0.5	0.5	0.5	0.5	0.5	0.5	0.430556	0.430556	0.430556	0.430556	0.430556	0.430556	0.430556	0.430556	0.486111	0.486111	0.5	0.5	0.5	0.625	0.625	0.625	0.625	0.722222	0.652778	0.652778	0.652778	0.652778	0.652778	0.5
0.214286	0.214286	0.214286	0.214286	0.214286	0.357143	0.357143	0.357143	0.357143	0.357143	0.357143	0.5	0.5	0.5	0.5	0.642857	0.5	0.5	0.642857	0.642857	0.642857	0.5	0.471429	0.457143	0.457143	0.342857	0.257143	0.4	0.371429	0.3	0.285714	0.285714	0.257143	0.257143	0.371429	0.442857	0.5	0.414286	0.357143	0.342857	0.285714	0.3	0.342857	0.428571	0.371429	0.257143	0.142857	0.142857	0.142857	0.0857143
0.5	0.5	0.5	0.5	0.5	0.5	0.5	0.5	0.5	0.5	0.5	0.5	0.5	0.5	0.5	0.5	0.5	0.5	0.5	0.5	0.5	0.5	0.5	0.5	0.5	0.5	0.5	0.5625	0.5625	0.5625	0.5625	0.5625	0.5625	0.5625	0.625	0.6875	0.75	0.6875	0.6875	0.6875	0.6875	0.6875	0.6875	0.6875	0.625	0.5625	0.5	0.5	0.5	0.5
0.666667	0.666667	0.666667	0.666667	0.666667	0.666667	0.666667	0.333333	0.333333	0.333333	0.333333	0.333333	0.333333	0.333333	0.333333	0.333333	0.333333	0.666667	0.666667	0.666667	0.666667	0.666667	0.666667	0.666667	0.666667	0.666667	0.666667	0.666667	0.666667	0.666667	0.666667	0.666667	0.666667	0.666667	0.703704	0.740741	0.740741	0.777778	0.777778	0.777778	0.777778	0.814815	0.814815	0.814815	0.777778	0.740741	0.740741	0.703704	0.703704	0.703704
0.666667	0.666667	0.666667	0.666667	0.666667	0.666667	0.666667	0.5	0.5	0.5	0.5	0.333333	0.333333	0.333333	0.333333	0.333333	0.333333	0.5	0.5	0.5	0.5	0.666667	0.666667	0.666667	0.666667	0.666667	0.666667	0.722222	0.722222	0.722222	0.722222	0.722222	0.777778	0.777778	0.833333	0.833333	0.833333	0.777778	0.777778	0.777778	0.777778	0.708333	0.694444	0.694444	0.583333	0.583333	0.583333	0.583333	0.583333	0.583333
0.5	0.5	0.5	0.5	0.5	0.5	0.5	0.5	0.5	0.5	0.5	0.5	0.5	0.5	0.5	0.5	0.5	0.5	0.5	0.5	0.5	0.5	0.5	0.5	0.5	0.5	0.5	0.5	0.5	0.5	0.5	0.5	0.5	0.5	0.555556	0.555556	0.555556	0.555556	0.555556	0.555556	0.555556	0.555556	0.555556	0.555556	0.555556	0.611111	0.611111	0.611111	0.666667	0.666667
0.7	0.7	0.7	0.7	0.7	0.7	0.7	0.7	0.7	0.7	0.5	0.3	0.3	0.3	0.3	0.3	0.3	0.3	0.3	0.3	0.5	0.7	0.7	0.7	0.7	0.7	0.7	0.7	0.7	0.7	0.7	0.7	0.7	0.7	0.7	0.742857	0.742857	0.785714	0.828571	0.828571	0.828571	0.828571	0.828571	0.871429	0.871429	0.828571	0.828571	0.785714	0.742857	0.742857
0.611111	0.611111	0.611111	0.611111	0.611111	0.611111	0.611111	0.444444	0.444444	0.444444	0.277778	0.388889	0.388889	0.388889	0.388889	0.388889	0.388889	0.555556	0.555556	0.555556	0.722222	0.666667	0.666667	0.666667	0.666667	0.666667	0.666667	0.777778	0.694444	0.694444	0.694444	0.694444	0.680556	0.625	0.625	0.638889	0.611111	0.611111	0.666667	0.708333	0.708333	0.583333	0.555556	0.625	0.625	0.569444	0.694444	0.694444	0.638889	0.625
0.5	0.5	0.5	0.5	0.5	0.5	0.409091	0.409091	0.409091	0.409091	0.409091	0.409091	0.5	0.5	0.5	0.5	0.5	0.5	0.5	0.5	0.5	0.5	0.409091	0.409091	0.409091	0.409091	0.409091	0.409091	0.409091	0.409091	0.409091	0.409091	0.409091	0.409091	0.409091	0.454545	0.454545	0.5	0.5	0.590909	0.590909	0.590909	0.590909	0.590909	0.636364	0.590909	0.590909	0.545455	0.545455	0.454545
0.5	0.5	0.5	0.5	0.5	0.5	0.4	0.4	0.4	0.4	0.4	0.4	0.5	0.5	0.5	0.5	0.5	0.5	0.5	0.5	0.5	0.5	0.4	0.4	0.4	0.4	0.4	0.4	0.4	0.4	0.4	0.4	0.4	0.4	0.4	0.4	0.45	0.45	0.5	0.6	0.6	0.6	0.6	0.65	0.65	0.65	0.6	0.6	0.6	0.5
0.666667	0.666667	0.666667	0.666667	0.666667	0.666667	0.666667	0.666667	0.666667	0.666667	0.666667	0.333333	0.333333	0.333333	0.333333	0.333333	0.333333	0.333333	0.333333	0.333333	0.333333	0.666667	0.666667	0.666667	0.666667	0.666667	0.666667	0.703704	0.537037	0.537037	0.537037	0.537037	0.574074	0.574074	0.592593	0.592593	0.592593	0.592593	0.777778	0.777778	0.777778	0.777778	0.777778	0.777778	0.777778	0.777778	0.777778	0.740741	0.703704	0.703704
0.546875	0.546875	0.328125	0.328125	0.328125	0.328125	0.328125	0.328125	0.328125	0.328125	0.328125	0.328125	0.328125	0.453125	0.671875	0.671875	0.671875	0.671875	0.671875	0.671875	0.671875	0.671875	0.671875	0.671875	0.578125	0.546875	0.546875	0.546875	0.546875	0.546875	0.546875	0.546875	0.59375	0.59375	0.59375	0.59375	0.6875	0.6875	0.6875	0.6875	0.6875	0.6875	0.65625	0.65625	0.640625	0.59375	0.546875	0.546875	0.546875	0.546875
0.55	0.55	0.55	0.45	0.45	0.45	0.35	0.35	0.35	0.35	0.35	0.25	0.35	0.45	0.45	0.45	0.45	0.45	0.55	0.55	0.55	0.55	0.45	0.45	0.35	0.35	0.35	0.45	0.225	0.225	0.225	0.225	0.225	0.175	0.175	0.175	0.175	0.225	0.225	0.175	0.175	0.225	0.1	0.15	0.15	0.15	0.275	0.2	0.325	0.325
0.648148	0.648148	0.648148	0.648148	0.648148	0.648148	0.555556	0.555556	0.555556	0.555556	0.555556	0.555556	0.648148	0.648148	0.351852	0.351852	0.351852	0.351852	0.351852	0.351852	0.351852	0.351852	0.259259	0.259259	0.555556	0.555556	0.555556	0.555556	0.555556	0.555556	0.555556	0.555556	0.555556	0.555556	0.592593	0.592593	0.592593	0.62963	0.62963	0.722222	0.722222	0.722222	0.722222	0.722222	0.685185	0.685185	0.685185	0.648148	0.685185	0.592593
0.571429	0.571429	0.485714	0.485714	0.485714	0.485714	0.485714	0.485714	0.485714	0.485714	0.485714	0.485714	0.485714	0.485714	0.342857	0.514286	0.514286	0.514286	0.514286	0.514286	0.514286	0.514286	0.428571	0.428571	0.571429	0.428571	0.371429	0.371429	0.314286	0.257143	0.257143	0.257143	0.257143	0.3	0.371429	0.414286	0.471429	0.457143	0.457143	0.471429	0.485714	0.485714	0.528571	0.628571	0.528571	0.542857	0.542857	0.542857	0.542857	0.542857
0.5	0.5	0.5	0.5	0.5	0.5	0.5	0.5	0.5	0.5	0.5	0.5	0.5	0.5	0.5	0.5	0.5	0.5	0.5	0.5	0.5	0.5	0.5	0.5	0.5	0.5	0.4	0.4	0.457143	0.457143	0.457143	0.457143	0.457143	0.457143	0.457143	0.514286	0.571429	0.514286	0.528571	0.528571	0.542857	0.428571	0.428571	0.471429	0.471429	0.442857	0.371429	0.371429	0.371429	0.371429
0.5	0.5	0.5	0.5	0.5	0.5	0.5	0.5	0.4	0.5	0.5	0.5	0.5	0.5	0.5	0.5	0.5	0.5	0.5	0.5	0.5	0.4	0.4	0.4	0.4	0.4	0.4	0.4	0.4	0.4	0.4	0.4	0.4	0.4	0.55	0.55	0.65	0.7	0.7	0.7	0.8	0.8	0.8	0.8	0.8	0.85	0.75	0.75	0.7	0.7
0.666667	0.666667	0.666667	0.666667	0.666667	0.666667	0.666667	0.666667	0.666667	0.666667	0.333333	0.333333	0.333333	0.333333	0.333333	0.333333	0.333333	0.333333	0.333333	0.333333	0.666667	0.666667	0.666667	0.666667	0.666667	0.666667	0.666667	0.703704	0.703704	0.703704	0.703704	0.703704	0.703704	0.703704	0.740741	0.740741	0.740741	0.740741	0.777778	0.777778	0.777778	0.777778	0.814815	0.814815	0.777778	0.777778	0.777778	0.740741	0.703704	0.703704
0.5625	0.5625	0.5625	0.5625	0.5625	0.5625	0.5625	0.5625	0.5625	0.5625	0.5625	0.5625	0.671875	0.671875	0.4375	0.4375	0.4375	0.4375	0.4375	0.4375	0.4375	0.4375	0.328125	0.328125	0.5625	0.5625	0.5625	0.5625	0.5625	0.5625	0.5625	0.5625	0.5625	0.5625	0.5625	0.609375	0.65625	0.65625	0.65625	0.65625	0.65625	0.65625	0.65625	0.703125	0.703125	0.703125	0.65625	0.65625	0.65625	0.65625
0.402778	0.430556	0.513889	0.513889	0.583333	0.555556	0.388889	0.402778	0.458333	0.569444	0.569444	0.680556	0.569444	0.569444	0.444444	0.444444	0.444444	0.444444	0.444444	0.388889	0.333333	0.194444	0.25	0.25	0.277778	0.277778	0.333333	0.416667	0.263889	0.208333	0.180556	0.180556	0.180556	0.180556	0.208333	0.305556	0.194444	0.138889	0.277778	0.361111	0.444444	0.5	0.625	0.680556	0.680556	0.555556	0.597222	0.652778	0.625	0.597222
0.425926	0.518519	0.518519	0.518519	0.555556	0.555556	0.462963	0.462963	0.462963	0.462963	0.462963	0.462963	0.462963	0.37037	0.37037	0.62963	0.722222	0.722222	0.722222	0.62963	0.537037	0.537037	0.537037	0.62963	0.62963	0.37037	0.37037	0.537037	0.796296	0.851852	0.87037	0.87037	0.87037	0.87037	0.833333	0.833333	0.833333	0.555556	0.555556	0.277778	0.277778	0.240741	0.240741	0.240741	0.314815	0.333333	0.314815	0.296296	0.296296	0.296296
0.62963	0.62963	0.62963	0.62963	0.703704	0.703704	0.611111	0.611111	0.296296	0.296296	0.296296	0.296296	0.296296	0.296296	0.296296	0.296296	0.388889	0.388889	0.388889	0.388889	0.388889	0.388889	0.351852	0.351852	0.62963	0.62963	0.666667	0.666667	0.666667	0.666667	0.666667	0.666667	0.666667	0.666667	0.666667	0.666667	0.62963	0.62963	0.351852	0.351852	0.351852	0.351852	0.351852	0.62963	0.62963	0.62963	0.62963	0.703704	0.62963	0.62963
0.574074	0.574074	0.574074	0.759259	0.888889	0.814815	0.648148	0.648148	0.648148	0.555556	0.555556	0.555556	0.555556	0.333333	0.185185	0.259259	0.333333	0.333333	0.333333	0.351852	0.444444	0.444444	0.407407	0.407407	0.407407	0.407407	0.518519	0.62963	0.740741	0.740741	0.537037	0.537037	0.537037	0.462963	0.462963	0.462963	0.62963	0.62963	0.703704	0.62963	0.62963	0.592593	0.592593	0.62963	0.62963	0.555556	0.555556	0.592593	0.481481	0.555556
0.5	0.642857	0.642857	0.714286	0.714286	0.714286	0.457143	0.457143	0.457143	0.457143	0.457143	0.457143	0.457143	0.142857	0.142857	0.2	0.385714	0.385714	0.385714	0.385714	0.442857	0.442857	0.528571	0.785714	0.785714	0.785714	0.785714	0.814286	0.814286	0.728571	0.657143	0.657143	0.485714	0.585714	0.457143	0.457143	0.457143	0.214286	0.128571	0.228571	0.1	0.1	0.285714	0.228571	0.242857	0.242857	0.242857	0.257143	0.328571	0.414286
0.796296	0.796296	0.796296	0.814815	0.814815	0.703704	0.481481	0.555556	0.555556	0.444444	0.407407	0.407407	0.407407	0.407407	0.407407	0.518519	0.740741	0.666667	0.555556	0.555556	0.481481	0.481481	0.481481	0.481481	0.481481	0.481481	0.481481	0.722222	0.796296	0.796296	0.944444	0.944444	0.944444	0.944444	0.907407	0.888889	0.888889	0.722222	0.703704	0.62963	0.592593	0.518519	0.555556	0.444444	0.555556	0.481481	0.481481	0.62963	0.759259	0.759259
0.625	0.625	0.625	0.625	0.703125	0.765625	0.578125	0.578125	0.578125	0.46875	0.390625	0.390625	0.390625	0.234375	0.234375	0.34375	0.328125	0.328125	0.21875	0.234375	0.40625	0.40625	0.375	0.484375	0.46875	0.328125	0.453125	0.453125	0.5625	0.5625	0.46875	0.46875	0.46875	0.671875	0.78125	0.78125	0.671875	0.5625	0.5625	0.5625	0.5625	0.5625	0.671875	0.5	0.5	0.5	0.5	0.5	0.5	0.671875
0.55	0.55	0.55	0.55	0.6	0.7	0.6	0.6	0.6	0.6	0.5	0.5	0.5	0.4	0.4	0.4	0.5	0.5	0.4	0.4	0.5	0.45	0.45	0.45	0.45	0.45	0.45	0.45	0.55	0.5	0.5	0.55	0.65	0.65	0.65	0.65	0.55	0.55	0.55	0.6	0.6	0.75	0.75	0.75	0.75	0.75	0.8	0.8	0.8	0.8
0.557143	0.557143	0.557143	0.6	0.6	0.471429	0.314286	0.457143	0.4	0.4	0.4	0.428571	0.485714	0.5	0.5	0.6	0.485714	0.342857	0.342857	0.342857	0.328571	0.3	0.271429	0.271429	0.385714	0.385714	0.414286	0.514286	0.514286	0.514286	0.514286	0.657143	0.657143	0.657143	0.6	0.6	0.6	0.557143	0.342857	0.242857	0.242857	0.114286	0.114286	0.228571	0.457143	0.457143	0.457143	0.5	0.542857	0.571429
0.666667	0.666667	0.666667	0.666667	0.666667	0.666667	0.666667	0.666667	0.666667	0.5	0.5	0.5	0.5	0.5	0.5	0.5	0.333333	0.333333	0.333333	0.333333	0.333333	0.333333	0.333333	0.333333	0.333333	0.333333	0.5	0.722222	0.722222	0.722222	0.777778	0.777778	0.777778	0.777778	0.777778	0.777778	0.777778	0.722222	0.722222	0.722222	0.722222	0.666667	0.666667	0.583333	0.666667	0.666667	0.666667	0.75	0.75	0.75
0.575	0.575	0.575	0.575	0.575	0.55	0.55	0.35	0.5	0.525	0.525	0.525	0.475	0.475	0.475	0.5	0.5	0.55	0.4	0.125	0.025	0.025	0.125	0.125	0.125	0.125	0.025	0.025	0.025	0.025	0.025	0.075	0.075	0.075	0.025	0.025	0.275	0.15	0.15	0.15	0.15	0.2	0.2	0.15	0.3	0.25	0.25	0.3	0.4	0.4
0.514286	0.514286	0.514286	0.514286	0.528571	0.528571	0.657143	0.657143	0.471429	0.471429	0.471429	0.471429	0.471429	0.471429	0.471429	0.471429	0.471429	0.471429	0.471429	0.471429	0.471429	0.471429	0.471429	0.471429	0.471429	0.471429	0.471429	0.342857	0.342857	0.342857	0.342857	0.342857	0.342857	0.342857	0.228571	0.242857	0.242857	0.2	0.2	0.285714	0.271429	0.271429	0.214286	0.214286	0.128571	0.114286	0.114286	0.171429	0.314286	0.357143
0.514286	0.585714	0.671429	0.728571	0.828571	0.742857	0.428571	0.428571	0.428571	0.328571	0.328571	0.3	0.4	0.257143	0.171429	0.228571	0.342857	0.342857	0.342857	0.471429	0.542857	0.528571	0.428571	0.428571	0.428571	0.428571	0.428571	0.428571	0.428571	0.428571	0.428571	0.571429	0.571429	0.571429	0.628571	0.628571	0.785714	0.728571	0.757143	0.7	0.557143	0.457143	0.457143	0.471429	0.471429	0.471429	0.471429	0.471429	0.414286	0.442857
0.652778	0.652778	0.652778	0.652778	0.652778	0.652778	0.5	0.347222	0.347222	0.347222	0.347222	0.347222	0.347222	0.347222	0.347222	0.347222	0.347222	0.5	0.5	0.5	0.5	0.5	0.5	0.5	0.5	0.5	0.430556	0.430556	0.361111	0.361111	0.361111	0.361111	0.430556	0.416667	0.5	0.5	0.527778	0.527778	0.583333	0.708333	0.708333	0.708333	0.694444	0.791667	0.722222	0.791667	0.791667	0.791667	0.791667	0.638889
0.5	0.5	0.5	0.5	0.5	0.5	0.5	0.5	0.5	0.5	0.5	0.5	0.5	0.5	0.5	0.5	0.5	0.5	0.5	0.5	0.5	0.5	0.5	0.5	0.5	0.5	0.5	0.5	0.5	0.5	0.5	0.5	0.5	0.5	0.5	0.5	0.5	0.5	0.5	0.5	0.5	0.5	0.5	0.5	0.5	0.5	0.5	0.5	0.5	0.5
0.375	0.3125	0.3125	0.3125	0.3125	0.53125	0.53125	0.59375	0.59375	0.515625	0.4375	0.640625	0.640625	0.546875	0.546875	0.546875	0.4375	0.4375	0.34375	0.46875	0.5625	0.453125	0.34375	0.34375	0.296875	0.296875	0.28125	0.171875	0.25	0.1875	0.234375	0.171875	0.328125	0.375	0.375	0.453125	0.5	0.453125	0.515625	0.515625	0.515625	0.40625	0.40625	0.46875	0.546875	0.515625	0.5625	0.5625	0.5	0.5
0.5	0.5	0.5	0.5	0.5	0.5	0.5	0.5	0.5	0.5	0.5	0.5	0.5	0.5	0.5	0.5	0.5	0.5	0.5	0.5	0.5	0.5	0.5	0.5	0.5	0.5	0.5	0.5	0.5	0.5	0.5	0.5	0.5	0.5	0.5	0.5	0.5	0.5	0.5	0.5	0.5	0.5	0.5	0.5	0.5	0.5	0.5	0.5	0.5	0.5
0.5	0.5	0.5	0.5	0.5	0.5	0.5	0.5	0.5	0.5	0.5	0.5	0.5	0.5	0.5	0.5	0.5	0.5	0.5	0.5	0.5	0.5	0.5	0.5	0.5	0.5	0.5	0.5	0.5	0.5	0.5	0.5	0.5	0.5	0.5	0.5	0.5	0.5	0.5	0.5	0.5	0.5	0.5	0.5	0.5	0.5	0.5	0.5	0.5	0.5
0.357143	0.357143	0.357143	0.357143	0.357143	0.357143	0.5	0.5	0.642857	0.642857	0.642857	0.642857	0.642857	0.642857	0.5	0.5	0.5	0.5	0.5	0.357143	0.5	0.5	0.5	0.5	0.5	0.5	0.5	0.5	0.642857	0.5	0.5	0.5	0.5	0.457143	0.414286	0.457143	0.5	0.5	0.457143	0.514286	0.485714	0.514286	0.457143	0.514286	0.528571	0.542857	0.6	0.757143	0.9	0.757143
0.4	0.471429	0.471429	0.514286	0.628571	0.628571	0.542857	0.542857	0.428571	0.428571	0.485714	0.742857	0.657143	0.657143	0.657143	0.657143	0.571429	0.571429	0.514286	0.4	0.4	0.271429	0.242857	0.242857	0.157143	0.157143	0.271429	0.271429	0.214286	0.214286	0.157143	0.114286	0.128571	0.128571	0.128571	0.185714	0.271429	0.271429	0.357143	0.414286	0.514286	0.514286	0.514286	0.514286	0.514286	0.4	0.514286	0.485714	0.4	0.5
0.628571	0.557143	0.557143	0.557143	0.514286	0.514286	0.614286	0.728571	0.728571	0.728571	0.728571	0.614286	0.471429	0.471429	0.457143	0.285714	0.171429	0.171429	0.171429	0.3	0.371429	0.428571	0.471429	0.471429	0.471429	0.5	0.471429	0.385714	0.385714	0.314286	0.342857	0.171429	0.171429	0	0	0	0.0571429	0.214286	0.214286	0.228571	0.228571	0.385714	0.385714	0.585714	0.528571	0.528571	0.528571	0.471429	0.442857	0.3
0.236111	0.333333	0.305556	0.319444	0.347222	0.361111	0.305556	0.569444	0.569444	0.472222	0.472222	0.472222	0.472222	0.361111	0.361111	0.361111	0.361111	0.194444	0.25	0.388889	0.527778	0.444444	0.458333	0.527778	0.527778	0.555556	0.680556	0.555556	0.555556	0.555556	0.555556	0.555556	0.555556	0.527778	0.444444	0.402778	0.138889	0.222222	0.222222	0.222222	0.25	0.375	0.291667	0.291667	0.375	0.277778	0.513889	0.513889	0.513889	0.541667
0.454545	0.454545	0.454545	0.454545	0.454545	0.454545	0.545455	0.545455	0.545455	0.545455	0.545455	0.545455	0.545455	0.545455	0.545455	0.545455	0.545455	0.545455	0.545455	0.545455	0.545455	0.545455	0.545455	0.545455	0.545455	0.545455	0.545455	0.545455	0.545455	0.545455	0.545455	0.545455	0.5	0.5	0.454545	0.454545	0.454545	0.409091	0.409091	0.318182	0.318182	0.318182	0.318182	0.272727	0.318182	0.318182	0.318182	0.363636	0.363636	0.454545
0.3125	0.3125	0.421875	0.421875	0.4375	0.4375	0.453125	0.453125	0.4375	0.328125	0.328125	0.328125	0.328125	0.5625	0.5625	0.5625	0.5625	0.5625	0.5625	0.5625	0.5625	0.5625	0.453125	0.53125	0.390625	0.390625	0.390625	0.390625	0.390625	0.390625	0.390625	0.390625	0.5625	0.53125	0.53125	0.5625	0.375	0.375	0.375	0.375	0.4375	0.46875	0.4375	0.4375	0.5	0.515625	0.71875	0.71875	0.71875	0.71875
0.136364	0.136364	0.136364	0.363636	0.363636	0.227273	0.0454545	0	0	0	0.272727	0.318182	0.318182	0.454545	0.545455	0.772727	0.772727	0.772727	0.863636	0.863636	0.863636	0.909091	0.909091	0.909091	0.909091	1	1	0.909091	0.818182	0.818182	0.818182	0.772727	0.772727	0.863636	0.863636	0.772727	0.227273	0.181818	0.0909091	0.181818	0.181818	0.363636	0.363636	0.0909091	0.0909091	0	0.454545	0.363636	0.454545	0.181818
0.796875	0.796875	0.796875	0.78125	0.75	0.6875	0.6875	0.6875	0.6875	0.796875	0.796875	0.796875	0.578125	0.640625	0.640625	0.234375	0.296875	0.296875	0.296875	0.3125	0.234375	0.234375	0.5	0.453125	0.5	0.765625	0.734375	0.734375	0.515625	0.40625	0.625	0.40625	0.359375	0.140625	0.078125	0.078125	0.15625	0.15625	0.234375	0.4375	0.4375	0.640625	0.640625	0.78125	0.78125	0.78125	0.78125	0.78125	0.765625	0.59375
0.5	0.5	0.5	0.5	0.5	0.5	0.5	0.5	0.5	0.5	0.5	0.5	0.5	0.5	0.5	0.5	0.5	0.5	0.5	0.5	0.5	0.5	0.5	0.5	0.5	0.5	0.5	0.5	0.5	0.5	0.5	0.5	0.5	0.5	0.5	0.5	0.5	0.5	0.5	0.5	0.5	0.5	0.5	0.5	0.5	0.5	0.5	0.5	0.5	0.5
0.675	0.725	0.725	0.725	0.725	0.8	0.8	0.8	0.4	0.375	0.325	0.275	0.275	0.275	0.275	0.25	0.2	0.2	0.2	0.625	0.625	0.625	0.625	0.625	0.625	0.625	0.625	0.625	0.625	0.625	0.675	0.675	0.675	0.7	0.575	0.525	0.575	0.5	0.55	0.65	0.55	0.775	0.875	0.775	0.85	0.85	0.85	0.625	0.575	0.525
0.657143	0.571429	0.571429	0.628571	0.4	0.257143	0.342857	0.342857	0.514286	0.585714	0.5	0.642857	0.771429	0.885714	0.885714	0.885714	0.857143	0.857143	0.857143	0.771429	0.628571	0.485714	0.428571	0.428571	0.428571	0.428571	0.385714	0.471429	0.471429	0.471429	0.5	0.528571	0.528571	0.471429	0.442857	0.471429	0.6	0.514286	0.514286	0.571429	0.514286	0.485714	0.457143	0.485714	0.457143	0.4	0.4	0.4	0.442857	0.428571
0.34375	0.34375	0.34375	0.34375	0.34375	0.34375	0.34375	0.34375	0.578125	0.6875	0.6875	0.578125	0.578125	0.578125	0.578125	0.578125	0.578125	0.578125	0.578125	0.546875	0.546875	0.6875	0.65625	0.609375	0.640625	0.609375	0.609375	0.65625	0.5625	0.5625	0.515625	0.5	0.515625	0.453125	0.4375	0.546875	0.578125	0.4375	0.453125	0.484375	0.515625	0.546875	0.546875	0.625	0.578125	0.53125	0.515625	0.5625	0.53125	0.5
0.75	0.8	0.825	0.825	0.825	0.825	0.75	0.75	0.425	0.375	0.3	0.2	0.125	0.125	0.125	0.125	0.125	0.125	0.225	0.5	0.5	0.5	0.5	0.5	0.5	0.5	0.5	0.5	0.325	0.325	0.35	0.375	0.375	0.375	0.375	0.325	0.35	0.35	0.375	0.4	0.4	0.4	0.4	0.475	0.5	0.5	0.5	0.3	0.2	0.225
0.703125	0.765625	0.765625	0.765625	0.765625	0.765625	0.578125	0.578125	0.578125	0.578125	0.578125	0.390625	0.359375	0.359375	0.375	0.375	0.40625	0.40625	0.484375	0.421875	0.265625	0.359375	0.359375	0.359375	0.5	0.5	0.5	0.5	0.328125	0.484375	0.546875	0.546875	0.53125	0.5	0.5	0.515625	0.5625	0.578125	0.59375	0.609375	0.546875	0.515625	0.453125	0.53125	0.5625	0.53125	0.546875	0.46875	0.390625	0.40625
0.5	0.5	0.5	0.5	0.5	0.5	0.5	0.5	0.5	0.5	0.5	0.5	0.5	0.5	0.5	0.5	0.5	0.5	0.5	0.5	0.5	0.5	0.5	0.5	0.5	0.5	0.5	0.5	0.5	0.5	0.5	0.5	0.5	0.5	0.5	0.5	0.5	0.5	0.5	0.5	0.5	0.5	0.5	0.5	0.5	0.5	0.5	0.5	0.5	0.5
0.484375	0.515625	0.515625	0.53125	0.609375	0.65625	0.703125	0.703125	0.734375	0.734375	0.5625	0.5625	0.5625	0.1875	0.15625	0.28125	0.28125	0.28125	0.28125	0.28125	0.5	0.5	0.484375	0.703125	0.703125	0.515625	0.515625	0.515625	0.703125	0.6875	0.6875	0.6875	0.65625	0.6875	0.59375	0.5625	0.53125	0.625	0.71875	0.5625	0.5625	0.53125	0.5625	0.578125	0.578125	0.609375	0.578125	0.5	0.40625	0.421875
0.597222	0.541667	0.527778	0.472222	0.444444	0.5	0.527778	0.333333	0.416667	0.597222	0.680556	0.569444	0.666667	0.666667	0.555556	0.458333	0.458333	0.625	0.597222	0.597222	0.597222	0.694444	0.694444	0.541667	0.625	0.541667	0.402778	0.402778	0.361111	0.347222	0.375	0.458333	0.458333	0.569444	0.777778	0.861111	0.861111	0.805556	0.805556	0.75	0.722222	0.638889	0.638889	0.694444	0.583333	0.694444	0.611111	0.694444	0.75	0.763889
0.757143	0.671429	0.585714	0.542857	0.714286	0.714286	0.828571	0.828571	0.828571	0.828571	0.657143	0.542857	0.542857	0.657143	0.371429	0.371429	0.371429	0.371429	0.371429	0.371429	0.285714	0.257143	0.371429	0.371429	0.714286	0.714286	0.714286	0.714286	0.714286	0.728571	0.757143	0.8	0.742857	0.742857	0.685714	0.685714	0.685714	0.685714	0.585714	0.442857	0.442857	0.442857	0.442857	0.442857	0.442857	0.442857	0.4	0.514286	0.614286	0.614286
0.05	0.05	0.05	0.15	0.5	0.5	0.5	0.5	0.5	0.5	0.5	0.5	0.5	0.15	0	0.2	0.25	0.3	0.3	0.3	0.65	0.65	0.65	0.65	0.7	0.65	0.2	0.3	0.05	0.05	0	0	0	0	0.05	0.05	0.35	0.3	0.6	0.65	0.6	0.65	0.65	0.75	0.6	0.55	0.55	0.5	0.4	0.75
0.5	0.525	0.525	0.475	0.475	0.475	0.65	0.725	0.725	0.775	0.725	0.725	0.725	0.625	0.6	0.6	0.7	0.7	0.775	0.7	0.325	0.3	0.3	0.225	0.525	0.5	0.5	0.5	0.5	0.55	0.525	0.525	0.525	0.55	0.525	0.475	0.45	0.425	0.425	0.225	0.225	0.375	0.375	0.375	0.35	0.375	0.375	0.625	0.65	0.625
0.5	0.5	0.5	0.5	0.5	0.5	0.5	0.5	0.5	0.5	0.5	0.5	0.5	0.5	0.5	0.5	0.5	0.5	0.5	0.5	0.5	0.5	0.5	0.5	0.5	0.5	0.5	0.55	0.55	0.55	0.55	0.55	0.55	0.55	0.6	0.65	0.65	0.6	0.6	0.6	0.6	0.65	0.65	0.65	0.6	0.6	0.6	0.6	0.6	0.6
[truncated: 560 more columns]

## Sheet: A5.Categ.delay116_132ms.avg_dec
0.563214	0.563214	0.563214	0.563214	0.563214	0.563214	0.544643	0.494643	0.494643	0.494643	0.481786	0.481786	0.481786	0.481786	0.436786	0.436786	0.436786	0.486786	0.486786	0.486786	0.499643	0.499643	0.499643	0.499643	0.544643	0.544643	0.495595	0.495595	0.487262	0.487262	0.487262	0.487262	0.495595	0.494206	0.503929	0.5225	0.541751	0.549965	0.55691	0.572624	0.577981	0.563026	0.57247	0.62308	0.606414	0.602247	0.59506	0.586845	0.586845	0.571131
0.513393	0.513393	0.513393	0.499107	0.499107	0.499107	0.484821	0.484821	0.484821	0.499107	0.499107	0.499107	0.499107	0.499107	0.486607	0.486607	0.486607	0.486607	0.500893	0.500893	0.500893	0.486607	0.486607	0.486607	0.499107	0.499107	0.477143	0.477143	0.468036	0.468036	0.468036	0.468036	0.468036	0.456607	0.47375	0.479464	0.49375	0.518973	0.535223	0.535223	0.549509	0.537545	0.530402	0.54808	0.543795	0.552366	0.542366	0.512857	0.508571	0.495714
0.51119	0.51119	0.51119	0.51119	0.51119	0.51119	0.51119	0.51119	0.51119	0.51119	0.492619	0.492619	0.505476	0.505476	0.48881	0.48881	0.48881	0.48881	0.48881	0.48881	0.507381	0.507381	0.494524	0.494524	0.51119	0.51119	0.494286	0.506944	0.498611	0.498611	0.498611	0.498611	0.512659	0.508413	0.528016	0.532302	0.549127	0.536468	0.544802	0.544802	0.544802	0.537659	0.534802	0.551706	0.523611	0.524841	0.516508	0.516508	0.516508	0.516508
0.539524	0.539524	0.539524	0.553413	0.55619	0.55619	0.532579	0.532579	0.529802	0.529802	0.503413	0.44873	0.471587	0.441032	0.428532	0.432698	0.44381	0.44381	0.442421	0.442421	0.48131	0.533214	0.517302	0.539524	0.546468	0.545079	0.497857	0.508259	0.502703	0.502703	0.502703	0.502703	0.508085	0.497842	0.518988	0.51621	0.518294	0.515828	0.527634	0.540134	0.540134	0.564425	0.567014	0.614201	0.575347	0.585903	0.583125	0.576577	0.555883	0.546161
0.459107	0.464663	0.475774	0.481488	0.495774	0.51006	0.498948	0.486448	0.478115	0.475337	0.467004	0.472956	0.472004	0.457718	0.444861	0.488829	0.474544	0.487044	0.502599	0.495377	0.510774	0.49371	0.464028	0.462599	0.464028	0.437202	0.377037	0.402434	0.383148	0.377513	0.38045	0.393307	0.39045	0.387593	0.39582	0.400952	0.41045	0.416005	0.452434	0.466825	0.458254	0.451925	0.487798	0.547222	0.52873	0.509048	0.492063	0.466746	0.456667	0.448492
0.517188	0.517188	0.517188	0.517188	0.517188	0.517188	0.50625	0.457813	0.457813	0.457813	0.457813	0.457813	0.470313	0.482812	0.482812	0.482812	0.482812	0.53125	0.53125	0.53125	0.53125	0.53125	0.51875	0.51875	0.50625	0.50625	0.50625	0.517188	0.50625	0.50625	0.50625	0.50625	0.50625	0.5125	0.525	0.53125	0.54375	0.532813	0.54375	0.554688	0.554688	0.540625	0.545312	0.545312	0.539062	0.5375	0.526563	0.520312	0.520312	0.509375
0.556308	0.556308	0.556308	0.556308	0.556308	0.556308	0.536111	0.502778	0.502778	0.502778	0.502778	0.464236	0.475174	0.473611	0.445255	0.44213	0.445255	0.475463	0.477025	0.477025	0.477025	0.515567	0.50463	0.50463	0.536111	0.536111	0.501736	0.507292	0.469792	0.469792	0.469792	0.469792	0.474479	0.471065	0.507201	0.531738	0.554539	0.558937	0.601992	0.619064	0.620453	0.60749	0.617733	0.653844	0.625984	0.61794	0.606134	0.596181	0.590625	0.570428
0.556071	0.556071	0.556071	0.556071	0.556071	0.556071	0.518929	0.489405	0.489405	0.489405	0.440119	0.406786	0.443929	0.443929	0.443929	0.443929	0.443929	0.473452	0.473452	0.473452	0.522738	0.556071	0.518929	0.518929	0.518929	0.518929	0.496429	0.510556	0.510556	0.510556	0.510556	0.510556	0.516111	0.516111	0.521667	0.528611	0.539549	0.538681	0.543368	0.574797	0.574797	0.557758	0.556369	0.604479	0.599618	0.592674	0.581736	0.568477	0.56379	0.532361
0.606181	0.618681	0.618681	0.618681	0.618681	0.618681	0.582917	0.529583	0.542083	0.542083	0.490868	0.427153	0.414653	0.414653	0.381319	0.381319	0.393819	0.447153	0.447153	0.447153	0.485868	0.549583	0.571458	0.571458	0.604792	0.604792	0.595417	0.618781	0.596281	0.596281	0.605656	0.605656	0.596281	0.596281	0.629869	0.65225	0.65225	0.628793	0.661695	0.684959	0.684959	0.668361	0.680167	0.698743	0.681648	0.683249	0.664499	0.658342	0.656663	0.640731
0.592114	0.601205	0.592642	0.610722	0.610722	0.610722	0.608876	0.49459	0.49459	0.49459	0.41375	0.36875	0.380187	0.380187	0.380187	0.380187	0.371096	0.485381	0.494472	0.494472	0.570767	0.608239	0.582881	0.582881	0.582881	0.582881	0.567167	0.578758	0.533019	0.525877	0.525877	0.525877	0.541619	0.538628	0.564683	0.598437	0.609618	0.60767	0.628984	0.644476	0.656683	0.664739	0.66148	0.710331	0.685786	0.645969	0.637771	0.590052	0.584346	0.574837
0.54502	0.54502	0.54252	0.54252	0.53252	0.53252	0.50252	0.505853	0.522996	0.530853	0.469187	0.46686	0.488909	0.488909	0.498909	0.50748	0.50248	0.519147	0.519147	0.497004	0.518671	0.523695	0.509147	0.509147	0.534147	0.525575	0.498261	0.524059	0.507154	0.537154	0.549654	0.569654	0.569469	0.566414	0.585162	0.593601	0.596405	0.605314	0.619084	0.625394	0.613608	0.59223	0.586887	0.636278	0.606683	0.54794	0.541353	0.515613	0.518965	0.541571
0.554325	0.554325	0.554325	0.554325	0.554325	0.554325	0.519957	0.499957	0.499957	0.499957	0.430869	0.430869	0.465675	0.465675	0.445675	0.445675	0.445675	0.465675	0.465675	0.465675	0.534762	0.534762	0.499957	0.499957	0.519957	0.519957	0.488885	0.488885	0.449481	0.449481	0.449481	0.449481	0.467139	0.467139	0.484639	0.499899	0.501328	0.511587	0.559206	0.593575	0.593575	0.598039	0.609468	0.648352	0.631469	0.626923	0.626923	0.616664	0.605949	0.571581
0.589792	0.589792	0.586935	0.586935	0.586935	0.586935	0.56756	0.550893	0.520893	0.508036	0.439598	0.397932	0.435074	0.435074	0.420208	0.420208	0.407351	0.451161	0.465446	0.465446	0.533884	0.575551	0.519836	0.534122	0.538988	0.538988	0.543274	0.564812	0.530526	0.530526	0.530526	0.530526	0.552222	0.552222	0.588204	0.617887	0.625585	0.637282	0.647996	0.667371	0.667371	0.643562	0.632133	0.651687	0.639563	0.626865	0.61631	0.575933	0.587361	0.567986
0.597222	0.597222	0.597222	0.597222	0.597222	0.597222	0.583333	0.551905	0.551905	0.551905	0.463333	0.364722	0.414405	0.425516	0.391667	0.391667	0.391667	0.423095	0.423095	0.434206	0.522778	0.621389	0.571706	0.571706	0.594444	0.594444	0.584444	0.600847	0.58418	0.573069	0.573069	0.573069	0.582328	0.586455	0.610291	0.608889	0.624444	0.617302	0.664788	0.684233	0.687937	0.665714	0.676825	0.689683	0.675714	0.687831	0.673704	0.67	0.649444	0.635556
0.647373	0.647373	0.625498	0.608715	0.608715	0.608715	0.571678	0.571678	0.564271	0.575382	0.467049	0.417049	0.43816	0.471146	0.378206	0.378206	0.378206	0.374502	0.391285	0.391285	0.499618	0.538507	0.517396	0.514618	0.596447	0.579433	0.579433	0.615336	0.565521	0.565521	0.569225	0.569225	0.582245	0.574144	0.610035	0.621794	0.631458	0.622523	0.671088	0.689028	0.700139	0.690324	0.683125	0.695162	0.65985	0.66419	0.660775	0.650069	0.651725	0.621169
0.561002	0.561002	0.561002	0.551002	0.549439	0.549439	0.517391	0.502113	0.522426	0.522426	0.522426	0.396488	0.451141	0.469712	0.426275	0.426275	0.426275	0.441553	0.451553	0.465838	0.465838	0.581776	0.527123	0.527123	0.551989	0.551989	0.533616	0.560179	0.503912	0.495341	0.495341	0.495341	0.505584	0.508573	0.532361	0.542604	0.550594	0.587536	0.600817	0.607955	0.607955	0.598644	0.584937	0.613403	0.589636	0.574684	0.590309	0.542497	0.570615	0.559504
0.557765	0.557765	0.557765	0.557765	0.557765	0.557765	0.539246	0.539246	0.564246	0.564246	0.477526	0.446045	0.487103	0.488532	0.442235	0.442235	0.442235	0.440807	0.442235	0.442235	0.528955	0.560437	0.516098	0.516098	0.562394	0.562394	0.530913	0.536468	0.521653	0.521653	0.521653	0.521653	0.526341	0.524489	0.565605	0.596536	0.616038	0.635858	0.648821	0.66734	0.66734	0.619706	0.623163	0.668533	0.646384	0.637837	0.620187	0.594812	0.61796	0.598978
0.600481	0.603338	0.580481	0.580481	0.579053	0.579053	0.557004	0.520813	0.526528	0.522242	0.458805	0.447376	0.447376	0.447376	0.403805	0.420947	0.420947	0.454281	0.454281	0.454281	0.517718	0.517718	0.509147	0.509147	0.568433	0.554147	0.531766	0.54998	0.537123	0.531409	0.531409	0.531409	0.531409	0.533843	0.576321	0.608601	0.62313	0.608175	0.620833	0.644311	0.647591	0.647631	0.65089	0.680392	0.641776	0.645699	0.646726	0.646324	0.65065	0.628601
0.639408	0.639408	0.647979	0.655122	0.655122	0.655122	0.634058	0.53152	0.524112	0.524112	0.476493	0.422211	0.417786	0.417786	0.348581	0.348581	0.348581	0.447416	0.447416	0.447416	0.491331	0.538206	0.480856	0.480856	0.550061	0.550061	0.510779	0.528719	0.513361	0.509076	0.512779	0.512779	0.516483	0.512779	0.541255	0.566789	0.582475	0.592316	0.614058	0.615486	0.617338	0.587564	0.587416	0.666705	0.669521	0.659919	0.658042	0.628247	0.642932	0.635256
0.541652	0.543214	0.505714	0.494777	0.49192	0.49192	0.438482	0.438482	0.460223	0.491295	0.477009	0.396429	0.441786	0.482857	0.493482	0.496339	0.493482	0.494018	0.50183	0.50808	0.513795	0.531875	0.469375	0.469375	0.461161	0.458304	0.434643	0.465357	0.439464	0.433214	0.435536	0.435536	0.449643	0.443393	0.49558	0.516116	0.541518	0.555714	0.566384	0.583839	0.623482	0.635804	0.642232	0.686071	0.677411	0.687232	0.679375	0.670134	0.681652	0.633259
0.610089	0.610804	0.596915	0.596111	0.608016	0.594802	0.542222	0.487037	0.482675	0.476693	0.385238	0.39291	0.394339	0.395767	0.378548	0.404038	0.409527	0.466987	0.477791	0.474934	0.551481	0.536935	0.522649	0.529792	0.531399	0.527695	0.492695	0.542918	0.518196	0.512217	0.516014	0.508606	0.529678	0.515392	0.547136	0.568611	0.576885	0.584876	0.58858	0.580385	0.585073	0.568074	0.583335	0.641629	0.644902	0.643962	0.63851	0.605152	0.625744	0.609306
0.630069	0.630069	0.617569	0.610162	0.610162	0.610162	0.58985	0.548183	0.557558	0.557558	0.525058	0.408472	0.419294	0.419294	0.365648	0.365648	0.375023	0.41669	0.424097	0.431505	0.464005	0.575903	0.563229	0.563229	0.62	0.62	0.567292	0.58691	0.573368	0.564977	0.561273	0.565961	0.578638	0.562278	0.584193	0.589749	0.613226	0.62671	0.64581	0.660162	0.662014	0.665316	0.676387	0.734651	0.714856	0.723942	0.704324	0.686847	0.68667	0.666357
0.530031	0.561063	0.569396	0.557809	0.585124	0.603105	0.499137	0.442192	0.47379	0.475526	0.419917	0.431028	0.428474	0.419902	0.382006	0.417596	0.467804	0.526138	0.497566	0.487323	0.535119	0.519378	0.513361	0.513361	0.530425	0.526721	0.498828	0.515865	0.51527	0.517526	0.52399	0.546154	0.578165	0.567054	0.583512	0.59879	0.566875	0.556166	0.59807	0.633631	0.641964	0.585638	0.608628	0.625433	0.617133	0.598522	0.590599	0.59921	0.596769	0.586508
0.546541	0.5558	0.5558	0.569372	0.619835	0.627242	0.512401	0.512401	0.523512	0.509226	0.499226	0.465893	0.488671	0.39875	0.385893	0.42293	0.463869	0.463869	0.453869	0.434967	0.419226	0.45256	0.47935	0.534188	0.534188	0.508262	0.505484	0.524651	0.554863	0.564079	0.598826	0.629858	0.599162	0.594162	0.60731	0.606997	0.569643	0.526971	0.545675	0.558383	0.542063	0.527394	0.538029	0.545807	0.532044	0.529788	0.519365	0.510926	0.508519	0.505661
0.591001	0.596939	0.596939	0.618814	0.689257	0.673979	0.553848	0.539757	0.525419	0.466404	0.406137	0.420228	0.445853	0.321618	0.306618	0.351896	0.40108	0.40608	0.391989	0.384846	0.461379	0.461379	0.47021	0.534891	0.557669	0.552669	0.530931	0.565141	0.581374	0.586204	0.60335	0.648261	0.602747	0.602747	0.624814	0.640788	0.630611	0.604673	0.605824	0.592693	0.581582	0.529519	0.597405	0.605936	0.625381	0.591745	0.587459	0.612226	0.581842	0.635175
0.58436	0.585253	0.585253	0.616271	0.683252	0.717273	0.625723	0.58974	0.553178	0.50562	0.496361	0.519575	0.560392	0.408705	0.361126	0.416301	0.467684	0.472371	0.464114	0.441437	0.383776	0.380919	0.354345	0.407202	0.451667	0.430193	0.488234	0.519167	0.567998	0.600339	0.66561	0.72982	0.710891	0.702948	0.705761	0.695362	0.659843	0.597368	0.603659	0.577191	0.567191	0.490392	0.512402	0.528831	0.544144	0.52062	0.529191	0.579678	0.541513	0.567312
0.617844	0.662685	0.665463	0.685939	0.699828	0.68131	0.482156	0.479378	0.503201	0.441812	0.416455	0.424788	0.385225	0.308148	0.281759	0.368492	0.499841	0.499841	0.480582	0.474563	0.478889	0.470556	0.537846	0.592194	0.608282	0.559208	0.565015	0.626668	0.703104	0.704254	0.771248	0.782359	0.744881	0.764893	0.756225	0.746271	0.735681	0.620493	0.605718	0.539907	0.523231	0.510175	0.529362	0.467831	0.555339	0.531959	0.518606	0.585518	0.592467	0.624997
0.502035	0.533196	0.533196	0.574631	0.645634	0.580362	0.489073	0.494839	0.517829	0.469397	0.435173	0.453639	0.484846	0.3944	0.34181	0.465842	0.566625	0.545518	0.498074	0.502359	0.519	0.504312	0.533659	0.577364	0.555985	0.524636	0.562704	0.616238	0.706235	0.693774	0.717174	0.764986	0.710355	0.714462	0.7014	0.679558	0.637241	0.595293	0.603967	0.542806	0.497545	0.448932	0.478757	0.443896	0.5076	0.50671	0.49357	0.529417	0.541616	0.576034
0.629836	0.635551	0.635551	0.671265	0.735193	0.735729	0.596782	0.548528	0.512814	0.463623	0.402016	0.441698	0.460448	0.324135	0.301596	0.409888	0.472808	0.471961	0.407811	0.417854	0.451429	0.414198	0.409469	0.482523	0.504664	0.455522	0.514266	0.550893	0.647579	0.64954	0.689537	0.726992	0.715141	0.754606	0.762687	0.760412	0.714077	0.656308	0.639165	0.578618	0.542368	0.512507	0.545561	0.522659	0.544623	0.511096	0.501096	0.522525	0.513953	0.571141
0.557151	0.572862	0.572862	0.607364	0.680524	0.709418	0.585704	0.563829	0.529588	0.479368	0.443431	0.465306	0.446422	0.324729	0.295668	0.339641	0.407452	0.407452	0.3583	0.355233	0.386837	0.374024	0.465384	0.490661	0.551108	0.54084	0.544773	0.577894	0.634322	0.633604	0.622718	0.649816	0.642044	0.656865	0.642758	0.638472	0.59607	0.536622	0.498366	0.507917	0.507917	0.492383	0.486668	0.489689	0.524421	0.50063	0.482431	0.522687	0.501987	0.535157
0.555572	0.552715	0.552715	0.581769	0.637384	0.591617	0.491429	0.480317	0.475635	0.450595	0.417725	0.448836	0.459921	0.357331	0.335109	0.450529	0.462335	0.448049	0.43416	0.442417	0.464785	0.438853	0.469203	0.511971	0.544084	0.513102	0.533221	0.566738	0.618821	0.614076	0.639274	0.690759	0.680827	0.683843	0.67168	0.666124	0.601779	0.575083	0.547697	0.464597	0.461472	0.43291	0.453714	0.448277	0.508193	0.507498	0.492836	0.541959	0.525427	0.582445
0.54941	0.552267	0.552267	0.56005	0.611835	0.629385	0.527371	0.515942	0.504514	0.463601	0.410387	0.421815	0.432927	0.38318	0.349211	0.388259	0.466007	0.468864	0.468864	0.470253	0.512768	0.501339	0.48876	0.491141	0.491141	0.466141	0.505308	0.552847	0.586181	0.555268	0.610858	0.624906	0.626197	0.634147	0.635575	0.631872	0.610597	0.560929	0.573067	0.567432	0.55185	0.54436	0.552426	0.525997	0.545521	0.523819	0.529722	0.577143	0.55683	0.549489
0.512956	0.509253	0.509253	0.525456	0.550384	0.526124	0.450516	0.42496	0.458016	0.43373	0.42828	0.493095	0.477447	0.464484	0.475595	0.531336	0.588492	0.576825	0.536825	0.488108	0.445132	0.409484	0.439392	0.444947	0.439709	0.436005	0.424352	0.420423	0.434081	0.435933	0.47307	0.513573	0.49598	0.528004	0.510461	0.506063	0.497832	0.481629	0.471763	0.461809	0.439663	0.405298	0.414557	0.390463	0.448879	0.439018	0.445268	0.458036	0.458036	0.504292
0.54132	0.54132	0.54132	0.561806	0.591826	0.594951	0.534342	0.523231	0.5097	0.474977	0.448815	0.471037	0.483421	0.460268	0.447768	0.447768	0.489583	0.508333	0.478756	0.458849	0.468513	0.475921	0.453143	0.473171	0.488886	0.488886	0.478548	0.487566	0.506032	0.529643	0.538238	0.563122	0.546085	0.557196	0.530837	0.513516	0.497001	0.472017	0.453446	0.445235	0.424124	0.414755	0.451407	0.468416	0.480157	0.458468	0.470273	0.493612	0.502773	0.514871
0.541672	0.548814	0.5631	0.568814	0.601195	0.58691	0.520258	0.504544	0.490734	0.500179	0.483512	0.499782	0.532639	0.506925	0.455312	0.463884	0.461106	0.479678	0.479678	0.481344	0.471344	0.436622	0.415074	0.417932	0.43875	0.450179	0.452098	0.449241	0.449241	0.457813	0.46067	0.499241	0.488011	0.488011	0.492336	0.492336	0.506463	0.486463	0.503209	0.501022	0.479474	0.440903	0.446617	0.483938	0.492793	0.494182	0.489896	0.501324	0.470491	0.463442
0.526531	0.526531	0.526531	0.548122	0.548122	0.548122	0.546907	0.531629	0.55322	0.55322	0.55322	0.498301	0.50756	0.49506	0.49506	0.49506	0.49506	0.510338	0.488747	0.467156	0.467156	0.522075	0.512816	0.512816	0.525316	0.525316	0.505871	0.480871	0.456739	0.47833	0.47833	0.47833	0.496212	0.508602	0.533139	0.575347	0.576705	0.561364	0.576294	0.607686	0.604703	0.614078	0.640956	0.683207	0.625826	0.602799	0.605782	0.615157	0.615157	0.598174
0.508819	0.511319	0.516319	0.526597	0.526597	0.526597	0.542847	0.542847	0.530347	0.507431	0.488681	0.499792	0.535417	0.535417	0.535417	0.535417	0.538542	0.538542	0.500764	0.489653	0.495278	0.503819	0.479444	0.479444	0.479444	0.479444	0.461944	0.466944	0.471944	0.487743	0.490868	0.492431	0.496493	0.523333	0.525625	0.524757	0.538056	0.544398	0.537662	0.512824	0.495521	0.502407	0.509931	0.524306	0.512917	0.529051	0.517801	0.515949	0.50669	0.508542
0.539525	0.500352	0.49995	0.503942	0.518763	0.546129	0.532111	0.578228	0.499067	0.435005	0.373844	0.409469	0.417282	0.446925	0.482192	0.482192	0.469826	0.466969	0.438335	0.443692	0.479719	0.446505	0.439005	0.477308	0.418335	0.436549	0.434987	0.399764	0.412576	0.429897	0.434585	0.416906	0.441594	0.445987	0.441835	0.452416	0.452364	0.496159	0.512766	0.485355	0.508972	0.494016	0.502313	0.486867	0.499099	0.489233	0.519902	0.491286	0.464864	0.459507
0.478661	0.472411	0.504286	0.504286	0.507723	0.504598	0.529598	0.528036	0.514018	0.508036	0.511161	0.55317	0.562545	0.552545	0.494107	0.497232	0.497232	0.492232	0.482857	0.463795	0.473795	0.436473	0.436473	0.436473	0.441473	0.446473	0.446473	0.441473	0.446161	0.434018	0.434598	0.434598	0.429598	0.428304	0.432946	0.424464	0.427946	0.432143	0.426429	0.415491	0.415491	0.436562	0.444375	0.455804	0.458304	0.464018	0.457277	0.469464	0.471295	0.475268
0.524132	0.510764	0.507986	0.507986	0.507986	0.507639	0.507812	0.507812	0.473553	0.470775	0.474942	0.510532	0.534549	0.557292	0.560417	0.511979	0.51331	0.516435	0.506713	0.487963	0.477141	0.440162	0.433333	0.415278	0.415278	0.436227	0.436227	0.436227	0.426042	0.426042	0.457523	0.457523	0.462616	0.439005	0.428704	0.43287	0.435185	0.473148	0.471412	0.504282	0.510532	0.504282	0.498148	0.518056	0.515046	0.526852	0.517303	0.516262	0.524074	0.479109
0.475073	0.50477	0.520546	0.502475	0.508031	0.503422	0.5442	0.615902	0.540666	0.537948	0.533658	0.579729	0.498671	0.482833	0.480849	0.463706	0.417926	0.395419	0.403187	0.405285	0.442279	0.414422	0.453296	0.477106	0.42412	0.428366	0.500757	0.495201	0.508435	0.478515	0.52039	0.500628	0.49156	0.456243	0.454334	0.443065	0.372977	0.427104	0.41057	0.420342	0.455674	0.406559	0.399694	0.42148	0.436828	0.451792	0.541032	0.545707	0.573369	0.523449
0.57125	0.592004	0.592004	0.550835	0.549764	0.558097	0.541192	0.559074	0.547646	0.535146	0.551971	0.577685	0.509565	0.509565	0.522065	0.512065	0.514605	0.491167	0.466362	0.442434	0.421323	0.418465	0.454879	0.454879	0.446308	0.456308	0.493952	0.483952	0.551402	0.552791	0.550966	0.54418	0.53231	0.529327	0.513404	0.51624	0.512314	0.501203	0.465591	0.466305	0.468805	0.457972	0.454292	0.430712	0.454844	0.453415	0.477344	0.497643	0.50685	0.51685
0.444339	0.451432	0.456119	0.457682	0.462771	0.485109	0.531915	0.578876	0.570774	0.564524	0.558274	0.550665	0.511495	0.536495	0.513075	0.471858	0.43381	0.38381	0.396078	0.440185	0.457282	0.470403	0.46786	0.475673	0.455187	0.487963	0.491356	0.462877	0.454833	0.428361	0.429077	0.39631	0.42293	0.402951	0.4136	0.401389	0.389626	0.417146	0.428084	0.453586	0.447047	0.486604	0.47665	0.494509	0.481966	0.47016	0.502568	0.503798	0.510895	0.496609
0.470972	0.502569	0.506042	0.485556	0.491458	0.492847	0.487292	0.541806	0.540243	0.521146	0.518021	0.518021	0.465486	0.45125	0.46375	0.46375	0.454375	0.428333	0.433889	0.447778	0.494479	0.486146	0.526007	0.542326	0.523576	0.526354	0.559167	0.536111	0.554051	0.554051	0.554051	0.554051	0.552176	0.546273	0.530648	0.528044	0.48603	0.499363	0.479549	0.479549	0.482326	0.494826	0.486493	0.486493	0.510938	0.48316	0.530208	0.535764	0.538333	0.541111
0.419	0.449462	0.453166	0.45687	0.463074	0.454462	0.554651	0.573223	0.566371	0.549612	0.547112	0.573778	0.511	0.499889	0.46526	0.457852	0.452204	0.433633	0.428633	0.469836	0.53317	0.515855	0.555485	0.566596	0.539096	0.551503	0.626741	0.568408	0.580908	0.521278	0.507019	0.502019	0.495622	0.497659	0.449572	0.439757	0.399757	0.413143	0.393455	0.355568	0.355568	0.384642	0.367455	0.352962	0.408086	0.390991	0.438769	0.47742	0.484179	0.527609
0.315954	0.328991	0.343054	0.323504	0.341357	0.373717	0.438586	0.481434	0.465496	0.471921	0.497059	0.561796	0.50023	0.495863	0.569253	0.515999	0.477103	0.473307	0.509289	0.560278	0.561098	0.519137	0.569982	0.589355	0.55025	0.598117	0.641718	0.589271	0.566691	0.529334	0.529185	0.476959	0.487897	0.493343	0.488909	0.44979	0.373528	0.398704	0.367407	0.391733	0.416336	0.414854	0.397444	0.384765	0.409879	0.422631	0.50336	0.497693	0.503677	0.512474
0.440407	0.435893	0.445442	0.448551	0.402683	0.395297	0.502914	0.557743	0.53309	0.584271	0.612169	0.605047	0.555707	0.594656	0.629025	0.565467	0.474321	0.452794	0.498273	0.499766	0.499732	0.482055	0.45084	0.438513	0.450944	0.520799	0.524375	0.45143	0.391506	0.376575	0.37279	0.337655	0.36953	0.360287	0.365496	0.34512	0.300158	0.26773	0.294403	0.322696	0.326133	0.440044	0.434697	0.392146	0.389855	0.402986	0.486427	0.493655	0.482607	0.427348
0.507763	0.507763	0.507763	0.496478	0.441131	0.39872	0.458085	0.47746	0.493085	0.504023	0.588914	0.566414	0.474182	0.540243	0.612981	0.516617	0.490635	0.492063	0.510317	0.530804	0.466195	0.495992	0.589013	0.571305	0.510278	0.572282	0.603289	0.586622	0.485893	0.461109	0.418232	0.334891	0.312178	0.298289	0.28683	0.288219	0.314826	0.321622	0.3187	0.370531	0.399593	0.455451	0.446655	0.437822	0.445349	0.451321	0.448573	0.431483	0.449024	0.425355
0.499003	0.494717	0.494717	0.480432	0.467574	0.463289	0.466726	0.461012	0.461012	0.47244	0.478155	0.439583	0.378882	0.390311	0.50814	0.50814	0.519568	0.516711	0.530997	0.515283	0.52814	0.542426	0.605984	0.594555	0.511012	0.511012	0.506726	0.495789	0.48436	0.508646	0.468646	0.45436	0.444942	0.462085	0.459228	0.460121	0.437264	0.451217	0.426085	0.396933	0.402647	0.447821	0.454117	0.443052	0.449613	0.45247	0.455327	0.456597	0.474587	0.483471
0.490616	0.510957	0.514082	0.504216	0.437966	0.461716	0.445807	0.467682	0.462057	0.464557	0.461262	0.431546	0.405525	0.475525	0.544923	0.542423	0.512707	0.493957	0.505548	0.571173	0.572943	0.579193	0.594166	0.577291	0.514768	0.508518	0.494143	0.489427	0.482552	0.498177	0.520052	0.516927	0.511213	0.513713	0.49452	0.485122	0.496519	0.485316	0.500622	0.510622	0.509997	0.517758	0.524633	0.472474	0.479689	0.452814	0.478463	0.449131	0.472209	0.454709
0.572346	0.571066	0.559648	0.558953	0.492604	0.504092	0.495551	0.479554	0.539345	0.549345	0.519598	0.458155	0.444053	0.499792	0.518904	0.543864	0.505476	0.505744	0.520675	0.51879	0.470982	0.477674	0.47685	0.468264	0.504157	0.466032	0.434732	0.446429	0.389221	0.410055	0.422272	0.425665	0.404658	0.43067	0.453557	0.465149	0.484975	0.467068	0.465228	0.458909	0.434539	0.431587	0.455665	0.461205	0.463383	0.455144	0.435665	0.418145	0.423869	0.441096
0.52037	0.540278	0.527604	0.532118	0.483275	0.482164	0.441481	0.506586	0.516539	0.53765	0.565035	0.54044	0.532824	0.549086	0.519687	0.517141	0.503507	0.523819	0.54147	0.493785	0.429722	0.497569	0.512789	0.510648	0.541667	0.538542	0.525231	0.54103	0.449815	0.444086	0.439063	0.49213	0.477535	0.451644	0.462824	0.502326	0.54206	0.516354	0.556794	0.636887	0.647743	0.640961	0.648102	0.673773	0.669086	0.648264	0.621701	0.564583	0.545139	0.53485
0.699281	0.711424	0.700531	0.707674	0.699102	0.716245	0.599221	0.617078	0.507674	0.495531	0.486761	0.392158	0.37061	0.317991	0.330005	0.324291	0.320005	0.338576	0.390675	0.458651	0.406374	0.474479	0.470595	0.513705	0.581101	0.565119	0.562262	0.570833	0.50314	0.544077	0.54776	0.592558	0.588138	0.589859	0.591154	0.593123	0.62438	0.623031	0.648201	0.650231	0.638742	0.607421	0.593647	0.596572	0.587297	0.574732	0.557202	0.483905	0.44122	0.498247
0.48723	0.514701	0.492925	0.501496	0.501496	0.501496	0.44546	0.466738	0.527637	0.567277	0.557009	0.507183	0.478165	0.478165	0.479727	0.498968	0.491405	0.508593	0.527834	0.480843	0.448436	0.460445	0.445962	0.442548	0.45661	0.440494	0.444198	0.465002	0.387197	0.38829	0.407397	0.441736	0.434749	0.442156	0.432579	0.440837	0.454183	0.421799	0.437611	0.453261	0.448707	0.45411	0.458396	0.469185	0.477717	0.48273	0.470458	0.465904	0.48541	0.517032
0.473981	0.477685	0.485093	0.485093	0.485093	0.486944	0.461667	0.463519	0.492037	0.516852	0.525	0.525	0.541019	0.541019	0.501204	0.501204	0.4975	0.4975	0.503056	0.499352	0.495648	0.521204	0.490926	0.485926	0.526481	0.526481	0.513981	0.527176	0.492811	0.477811	0.480311	0.477811	0.492811	0.490693	0.516179	0.538031	0.537163	0.50545	0.54713	0.586574	0.582778	0.579028	0.595694	0.613194	0.575833	0.573472	0.586435	0.584583	0.579028	0.56625
0.677093	0.653611	0.648056	0.674995	0.694782	0.651453	0.575779	0.536761	0.514172	0.469172	0.448492	0.37746	0.450843	0.350541	0.264425	0.338348	0.389931	0.414663	0.409841	0.406796	0.432267	0.484122	0.404251	0.436027	0.596453	0.558061	0.581057	0.581771	0.617842	0.632426	0.646949	0.666086	0.663889	0.657907	0.635456	0.630074	0.618591	0.669747	0.675551	0.659221	0.654936	0.621091	0.627153	0.673001	0.645417	0.630888	0.559549	0.576404	0.598854	0.567202
0.614475	0.631459	0.628218	0.66472	0.700606	0.653608	0.51667	0.445195	0.446116	0.439924	0.392802	0.332769	0.39999	0.363221	0.312631	0.367369	0.428677	0.455718	0.465395	0.459473	0.508778	0.557389	0.525745	0.478017	0.564828	0.524537	0.504851	0.515384	0.550155	0.560693	0.590643	0.662353	0.670344	0.703772	0.718355	0.708749	0.648248	0.695887	0.655645	0.61986	0.599352	0.598997	0.597724	0.628127	0.624434	0.623618	0.569981	0.572383	0.601163	0.592587
0.597976	0.627619	0.618651	0.644152	0.672505	0.5863	0.592693	0.544033	0.608953	0.648348	0.606662	0.457068	0.449767	0.464727	0.359608	0.448671	0.448705	0.477832	0.465154	0.403616	0.450332	0.517073	0.507743	0.476513	0.56942	0.476071	0.44004	0.484921	0.5244	0.556096	0.558487	0.594112	0.591032	0.579841	0.612932	0.637664	0.643428	0.583428	0.577624	0.531954	0.511642	0.518338	0.539767	0.584142	0.535069	0.537679	0.541052	0.571766	0.593373	0.568006
0.586283	0.612844	0.605582	0.618082	0.637831	0.620886	0.59922	0.510053	0.517354	0.586481	0.543042	0.444683	0.502817	0.429735	0.340265	0.344167	0.381243	0.439021	0.443148	0.429286	0.484788	0.525357	0.474299	0.451442	0.561997	0.549431	0.468069	0.513069	0.454074	0.455357	0.455714	0.444603	0.489788	0.484074	0.510185	0.522573	0.632765	0.624332	0.65629	0.66412	0.651131	0.645959	0.655761	0.687454	0.628069	0.652798	0.587354	0.595099	0.586263	0.581052
0.555489	0.61291	0.649683	0.649974	0.66336	0.634683	0.648108	0.493175	0.515291	0.589074	0.581746	0.48873	0.422222	0.413122	0.380146	0.376442	0.414008	0.507659	0.524312	0.464907	0.421217	0.504206	0.486481	0.442738	0.492288	0.473122	0.397381	0.433757	0.431905	0.44381	0.43959	0.463399	0.461521	0.497963	0.50836	0.497937	0.534193	0.517037	0.541997	0.534061	0.50295	0.523876	0.587632	0.655331	0.655423	0.663743	0.637923	0.662765	0.660873	0.649868
0.548555	0.560939	0.560939	0.592189	0.578485	0.567374	0.528853	0.463748	0.461515	0.506353	0.555056	0.544096	0.544096	0.50317	0.467707	0.467707	0.48266	0.549327	0.545265	0.521839	0.479339	0.486839	0.481839	0.467197	0.508864	0.497927	0.485427	0.520056	0.511353	0.498008	0.500508	0.508008	0.529277	0.542067	0.585415	0.620347	0.651748	0.64126	0.64626	0.667687	0.663983	0.657555	0.668758	0.689869	0.628666	0.62253	0.583433	0.572832	0.578075	0.558834
[truncated: 11 more columns]

## Sheet: A5.Categ.delay150_200ms.all_dec
0.384615	0.384615	0.384615	0.423077	0.423077	0.423077	0.423077	0.423077	0.423077	0.423077	0.423077	0.461538	0.5	0.538462	0.538462	0.538462	0.576923	0.576923	0.615385	0.615385	0.615385	0.576923	0.5	0.480769	0.480769	0.480769	0.442308	0.442308	0.403846	0.403846	0.403846	0.403846	0.403846	0.384615	0.423077	0.442308	0.480769	0.538462	0.557692	0.557692	0.615385	0.615385	0.634615	0.673077	0.692308	0.711538	0.692308	0.692308	0.673077	0.634615
0.563492	0.563492	0.563492	0.457672	0.351852	0.351852	0.351852	0.351852	0.351852	0.351852	0.351852	0.351852	0.351852	0.457672	0.563492	0.563492	0.563492	0.60582	0.60582	0.60582	0.648148	0.648148	0.648148	0.648148	0.648148	0.648148	0.666667	0.624339	0.624339	0.624339	0.582011	0.582011	0.582011	0.600529	0.619048	0.619048	0.637566	0.57672	0.600529	0.71164	0.73545	0.73545	0.738095	0.738095	0.756614	0.753968	0.722222	0.761905	0.738095	0.616402
0.5	0.5	0.5	0.5	0.5	0.5	0.5	0.5	0.5	0.5	0.5	0.5	0.5	0.5	0.5	0.5	0.5	0.5	0.5	0.5	0.5	0.5	0.5	0.5	0.5	0.5	0.5	0.5	0.5	0.5	0.5	0.5	0.5	0.5	0.5	0.5	0.5	0.5	0.5	0.5	0.5	0.5	0.5	0.5	0.5	0.5	0.5	0.5	0.5	0.5
0.5	0.5	0.5	0.5	0.5	0.5	0.5	0.5	0.5	0.5	0.5	0.5	0.5	0.5	0.5	0.5	0.5	0.5	0.5	0.5	0.5	0.5	0.5	0.5	0.5	0.5	0.5	0.5	0.5	0.5	0.5	0.5	0.5	0.5	0.5	0.5	0.5	0.5	0.5	0.5	0.5	0.5	0.5	0.5	0.5	0.5	0.5	0.5	0.5	0.5
0.5	0.5	0.5	0.5	0.5	0.5	0.5	0.5	0.5	0.5	0.5	0.5	0.5	0.5	0.5	0.5	0.5	0.5	0.5	0.5	0.5	0.5	0.5	0.5	0.5	0.5	0.5	0.5	0.5	0.5	0.5	0.5	0.5	0.5	0.5	0.5	0.5	0.5	0.5	0.5	0.5	0.5	0.5	0.5	0.5	0.5	0.5	0.5	0.5	0.5
0.5	0.5	0.5	0.5	0.5	0.5	0.5	0.5	0.5	0.5	0.5	0.5	0.5	0.5	0.5	0.5	0.5	0.5	0.5	0.5	0.5	0.5	0.5	0.5	0.5	0.5	0.5	0.5	0.5	0.5	0.5	0.5	0.5	0.5	0.5	0.5	0.5	0.5	0.5	0.5	0.5	0.5	0.5	0.5	0.5	0.5	0.5	0.5	0.5	0.5
0.5	0.5	0.5	0.5	0.5	0.5	0.5	0.5	0.5	0.5	0.5	0.5	0.5	0.5	0.5	0.5	0.5	0.5	0.5	0.5	0.5	0.5	0.5	0.5	0.5	0.5	0.5	0.5	0.5	0.5	0.5	0.5	0.5	0.5	0.5	0.5	0.5	0.5	0.5	0.5	0.5	0.5	0.5	0.5	0.5	0.5	0.5	0.5	0.5	0.5
0.5	0.5	0.5	0.5	0.5	0.5	0.5	0.5	0.5	0.5	0.5	0.5	0.5	0.5	0.5	0.5	0.5	0.5	0.5	0.5	0.5	0.5	0.5	0.5	0.5	0.5	0.5	0.5	0.5	0.5	0.5	0.5	0.5	0.5	0.5	0.5	0.5	0.5	0.5	0.5	0.5	0.5	0.5	0.5	0.5	0.5	0.5	0.5	0.5	0.5
0.456522	0.456522	0.456522	0.5	0.5	0.5	0.5	0.5	0.5	0.413043	0.413043	0.456522	0.456522	0.456522	0.413043	0.413043	0.413043	0.413043	0.5	0.5	0.5	0.456522	0.456522	0.456522	0.456522	0.456522	0.456522	0.456522	0.369565	0.369565	0.369565	0.369565	0.369565	0.413043	0.413043	0.434783	0.478261	0.478261	0.478261	0.521739	0.586957	0.586957	0.608696	0.608696	0.630435	0.630435	0.562112	0.580745	0.580745	0.453416
0.452381	0.5	0.5	0.5	0.547619	0.52381	0.52381	0.52381	0.52381	0.428571	0.428571	0.47619	0.47619	0.47619	0.428571	0.428571	0.428571	0.428571	0.428571	0.428571	0.47619	0.428571	0.428571	0.428571	0.428571	0.428571	0.428571	0.428571	0.428571	0.428571	0.380952	0.428571	0.428571	0.428571	0.5	0.5	0.571429	0.571429	0.619048	0.690476	0.714286	0.666667	0.690476	0.738095	0.690476	0.690476	0.642857	0.642857	0.619048	0.521164
0.460227	0.460227	0.460227	0.460227	0.340909	0.340909	0.340909	0.340909	0.340909	0.340909	0.340909	0.340909	0.380682	0.380682	0.5	0.619318	0.619318	0.619318	0.659091	0.659091	0.659091	0.659091	0.619318	0.636364	0.636364	0.636364	0.636364	0.636364	0.596591	0.596591	0.596591	0.596591	0.596591	0.579545	0.613636	0.613636	0.630682	0.551136	0.573864	0.596591	0.596591	0.619318	0.596591	0.636364	0.664773	0.664773	0.664773	0.710227	0.710227	0.556818
0.434783	0.434783	0.434783	0.478261	0.478261	0.478261	0.521739	0.521739	0.521739	0.478261	0.478261	0.478261	0.521739	0.521739	0.521739	0.521739	0.478261	0.478261	0.478261	0.478261	0.521739	0.521739	0.434783	0.434783	0.434783	0.434783	0.434783	0.434783	0.434783	0.434783	0.391304	0.391304	0.391304	0.391304	0.434783	0.434783	0.456522	0.456522	0.478261	0.565217	0.586957	0.586957	0.586957	0.630435	0.630435	0.630435	0.57764	0.57764	0.574534	0.428571
0.434783	0.434783	0.434783	0.434783	0.434783	0.434783	0.434783	0.434783	0.434783	0.434783	0.434783	0.434783	0.434783	0.434783	0.434783	0.434783	0.478261	0.521739	0.521739	0.521739	0.565217	0.565217	0.565217	0.586957	0.586957	0.586957	0.543478	0.5	0.5	0.5	0.456522	0.456522	0.456522	0.456522	0.5	0.5	0.543478	0.586957	0.586957	0.695652	0.73913	0.73913	0.73913	0.782609	0.826087	0.826087	0.804348	0.804348	0.782609	0.649068
0.415344	0.460317	0.460317	0.460317	0.404762	0.404762	0.449735	0.449735	0.449735	0.449735	0.449735	0.449735	0.449735	0.494709	0.550265	0.550265	0.505291	0.505291	0.505291	0.505291	0.550265	0.494709	0.494709	0.455026	0.455026	0.455026	0.47619	0.47619	0.47619	0.47619	0.436508	0.526455	0.526455	0.526455	0.568783	0.589947	0.589947	0.537037	0.537037	0.582011	0.608466	0.563492	0.611111	0.685185	0.65873	0.65873	0.679894	0.743386	0.716931	0.687831
0.5	0.5	0.5	0.5	0.55	0.525	0.525	0.525	0.525	0.475	0.475	0.475	0.475	0.475	0.425	0.425	0.425	0.475	0.475	0.475	0.475	0.475	0.475	0.475	0.475	0.475	0.5	0.45	0.45	0.45	0.45	0.5	0.5	0.55	0.55	0.55	0.55	0.55	0.55	0.6	0.6	0.575	0.6	0.6	0.6	0.6	0.625	0.625	0.625	0.495
0.428571	0.5	0.5	0.5	0.5	0.5	0.5	0.5	0.5	0.5	0.5	0.5	0.5	0.5	0.5	0.5	0.5	0.5	0.5	0.5	0.5	0.5	0.5	0.5	0.5	0.5	0.521739	0.450311	0.450311	0.450311	0.450311	0.450311	0.450311	0.493789	0.515528	0.518634	0.518634	0.586957	0.608696	0.608696	0.630435	0.630435	0.717391	0.695652	0.695652	0.695652	0.695652	0.695652	0.717391	0.695652
0.543478	0.543478	0.543478	0.586957	0.453416	0.428571	0.428571	0.428571	0.428571	0.428571	0.428571	0.428571	0.434783	0.428571	0.568323	0.568323	0.568323	0.608696	0.608696	0.608696	0.608696	0.531056	0.493789	0.512422	0.512422	0.512422	0.512422	0.478261	0.478261	0.478261	0.478261	0.543478	0.543478	0.524845	0.562112	0.562112	0.580745	0.465839	0.490683	0.534161	0.559006	0.583851	0.593168	0.614907	0.624224	0.624224	0.60559	0.658385	0.608696	0.565217
0.5525	0.575	0.585	0.4775	0.4425	0.41	0.4025	0.3925	0.455	0.4	0.4	0.4275	0.405	0.455	0.5	0.62	0.6	0.6	0.6475	0.6475	0.59	0.5375	0.5325	0.5275	0.5275	0.5075	0.4775	0.455	0.465	0.465	0.44	0.48	0.525	0.5475	0.6175	0.635	0.6025	0.6225	0.6	0.5925	0.6025	0.535	0.5375	0.6	0.5575	0.4825	0.4225	0.4675	0.455	0.3925
0.337963	0.337963	0.333333	0.340278	0.386574	0.354167	0.395833	0.449074	0.50463	0.550926	0.490741	0.490741	0.488426	0.486111	0.449074	0.543981	0.583333	0.638889	0.601852	0.645833	0.715278	0.710648	0.712963	0.712963	0.712963	0.666667	0.574074	0.574074	0.574074	0.527778	0.543981	0.486111	0.486111	0.518519	0.560185	0.606481	0.694444	0.655093	0.608796	0.560185	0.657407	0.671296	0.652778	0.659722	0.638889	0.615741	0.574074	0.587963	0.594907	0.62963
0.4075	0.4075	0.4075	0.4475	0.4475	0.4525	0.515	0.46	0.46	0.465	0.525	0.525	0.5475	0.5475	0.5475	0.5375	0.4575	0.5125	0.5125	0.57	0.57	0.5875	0.57	0.57	0.575	0.5575	0.5125	0.5825	0.5875	0.605	0.6225	0.6125	0.6125	0.585	0.585	0.58	0.5625	0.5325	0.58	0.58	0.61	0.575	0.555	0.5825	0.5375	0.555	0.5375	0.5625	0.585	0.585
0.470899	0.465608	0.478836	0.402116	0.417989	0.357143	0.357143	0.465608	0.439153	0.439153	0.513228	0.513228	0.529101	0.534392	0.566138	0.687831	0.687831	0.687831	0.645503	0.679894	0.600529	0.597884	0.592593	0.542328	0.515873	0.481481	0.486772	0.486772	0.486772	0.484127	0.502646	0.468254	0.468254	0.560847	0.619048	0.664021	0.732804	0.743386	0.783069	0.769841	0.767196	0.777778	0.798942	0.812169	0.806878	0.759259	0.748677	0.740741	0.661376	0.650794
0.373206	0.373206	0.373206	0.447368	0.495215	0.488038	0.507177	0.595694	0.696172	0.667464	0.662679	0.633971	0.662679	0.662679	0.686603	0.700957	0.619617	0.643541	0.645933	0.674641	0.516746	0.514354	0.461722	0.45933	0.454545	0.449761	0.454545	0.507177	0.511962	0.502392	0.507177	0.488038	0.555024	0.672249	0.696172	0.677033	0.657895	0.660287	0.633971	0.576555	0.617225	0.61244	0.610048	0.605263	0.58134	0.583732	0.574163	0.545455	0.559809	0.555024
0.312169	0.343915	0.375661	0.404762	0.404762	0.404762	0.489418	0.537037	0.574074	0.574074	0.574074	0.537037	0.544974	0.544974	0.544974	0.468254	0.510582	0.515873	0.539683	0.502646	0.505291	0.52381	0.484127	0.444444	0.444444	0.452381	0.410053	0.404762	0.399471	0.357143	0.31746	0.306878	0.306878	0.402116	0.439153	0.510582	0.571429	0.589947	0.62963	0.687831	0.693122	0.634921	0.656085	0.664021	0.706349	0.656085	0.671958	0.634921	0.634921	0.634921
0.587302	0.571429	0.571429	0.571429	0.563492	0.478836	0.478836	0.396825	0.402116	0.470899	0.5	0.5	0.518519	0.526455	0.566138	0.664021	0.669312	0.756614	0.78836	0.78836	0.544974	0.550265	0.537037	0.529101	0.513228	0.468254	0.462963	0.457672	0.428571	0.44709	0.574074	0.60582	0.62963	0.62963	0.645503	0.666667	0.65873	0.642857	0.648148	0.645503	0.669312	0.640212	0.624339	0.666667	0.608466	0.600529	0.494709	0.507937	0.484127	0.47619
0.5	0.5	0.5	0.5	0.5	0.5	0.5	0.5	0.5	0.5	0.5	0.5	0.5	0.5	0.5	0.5	0.5	0.5	0.5	0.5	0.5	0.5	0.5	0.5	0.5	0.5	0.5	0.5	0.5	0.5	0.5	0.5	0.5	0.5	0.5	0.5	0.5	0.5	0.5	0.5	0.5	0.5	0.5	0.5	0.5	0.5	0.5	0.5	0.5	0.5
0.5	0.5	0.5	0.5	0.5	0.5	0.5	0.5	0.5	0.5	0.5	0.5	0.5	0.5	0.5	0.5	0.5	0.5	0.5	0.5	0.5	0.5	0.5	0.5	0.5	0.5	0.5	0.5	0.5	0.5	0.5	0.5	0.5	0.5	0.5	0.5	0.5	0.5	0.5	0.5	0.5	0.5	0.5	0.5	0.5	0.5	0.5	0.5	0.5	0.5
0.5	0.5	0.5	0.5	0.5	0.5	0.5	0.5	0.5	0.5	0.5	0.5	0.5	0.5	0.5	0.5	0.5	0.5	0.5	0.5	0.5	0.5	0.5	0.5	0.5	0.5	0.5	0.5	0.5	0.5	0.5	0.5	0.5	0.5	0.5	0.5	0.5	0.5	0.5	0.5	0.5	0.5	0.5	0.5	0.5	0.5	0.5	0.5	0.5	0.5
0.5	0.5	0.5	0.5	0.5	0.5	0.5	0.5	0.5	0.5	0.5	0.5	0.5	0.5	0.5	0.5	0.5	0.5	0.5	0.5	0.5	0.5	0.5	0.5	0.5	0.5	0.5	0.5	0.5	0.5	0.5	0.5	0.5	0.5	0.5	0.5	0.5	0.5	0.5	0.5	0.5	0.5	0.5	0.5	0.5	0.5	0.5	0.5	0.5	0.5
0.5	0.5	0.5	0.5	0.5	0.5	0.5	0.5	0.5	0.5	0.5	0.5	0.5	0.5	0.5	0.5	0.5	0.5	0.5	0.5	0.5	0.5	0.5	0.5	0.5	0.5	0.5	0.5	0.5	0.5	0.5	0.5	0.5	0.5	0.5	0.5	0.5	0.5	0.5	0.5	0.5	0.5	0.5	0.5	0.5	0.5	0.5	0.5	0.5	0.5
0.5	0.5	0.5	0.5	0.5	0.5	0.5	0.5	0.5	0.5	0.5	0.5	0.5	0.5	0.5	0.5	0.5	0.5	0.5	0.5	0.5	0.5	0.5	0.5	0.5	0.5	0.5	0.5	0.5	0.5	0.5	0.5	0.5	0.5	0.5	0.5	0.5	0.5	0.5	0.5	0.5	0.5	0.5	0.5	0.5	0.5	0.5	0.5	0.5	0.5
0.5	0.5	0.5	0.5	0.5	0.5	0.5	0.5	0.5	0.5	0.5	0.5	0.5	0.5	0.5	0.5	0.5	0.5	0.5	0.5	0.5	0.5	0.5	0.5	0.5	0.5	0.5	0.5	0.5	0.5	0.5	0.5	0.5	0.5	0.5	0.5	0.5	0.5	0.5	0.5	0.5	0.5	0.5	0.5	0.5	0.5	0.5	0.5	0.5	0.5
0.473684	0.473684	0.473684	0.5	0.5	0.5	0.5	0.5	0.5	0.5	0.552632	0.552632	0.552632	0.552632	0.552632	0.552632	0.5	0.5	0.5	0.447368	0.447368	0.447368	0.447368	0.447368	0.447368	0.447368	0.5	0.473684	0.473684	0.526316	0.526316	0.526316	0.526316	0.526316	0.473684	0.480861	0.42823	0.411483	0.430622	0.342105	0.330144	0.327751	0.313397	0.313397	0.342105	0.382775	0.409091	0.42823	0.421053	0.435407
0.5	0.5	0.5	0.5	0.5	0.5	0.5	0.5	0.5	0.5	0.5	0.5	0.5	0.5	0.5	0.5	0.5	0.5	0.5	0.5	0.5	0.5	0.5	0.5	0.5	0.5	0.5	0.5	0.5	0.5	0.5	0.5	0.5	0.5	0.5	0.5	0.5	0.5	0.5	0.5	0.5	0.5	0.5	0.5	0.5	0.5	0.5	0.5	0.5	0.5
0.5	0.5	0.5	0.5	0.5	0.5	0.5	0.5	0.5	0.5	0.5	0.5	0.5	0.5	0.5	0.5	0.5	0.5	0.5	0.5	0.5	0.5	0.5	0.5	0.5	0.5	0.5	0.5	0.5	0.5	0.5	0.5	0.5	0.5	0.5	0.5	0.5	0.5	0.5	0.5	0.5	0.5	0.5	0.5	0.5	0.5	0.5	0.5	0.5	0.5
0.46875	0.46875	0.479167	0.472222	0.472222	0.4375	0.4375	0.4375	0.402778	0.402778	0.402778	0.402778	0.402778	0.402778	0.552083	0.600694	0.565972	0.5625	0.597222	0.597222	0.597222	0.597222	0.597222	0.597222	0.59375	0.447917	0.447917	0.46875	0.46875	0.46875	0.46875	0.451389	0.434028	0.5	0.465278	0.451389	0.434028	0.378472	0.361111	0.326389	0.284722	0.277778	0.28125	0.239583	0.329861	0.381944	0.413194	0.420139	0.454861	0.461806
0.5	0.5	0.5	0.5	0.5	0.5	0.5	0.5	0.5	0.5	0.5	0.5	0.5	0.5	0.5	0.5	0.5	0.5	0.5	0.5	0.5	0.5	0.5	0.5	0.5	0.5	0.5	0.5	0.5	0.5	0.5	0.5	0.5	0.5	0.5	0.5	0.5	0.5	0.5	0.5	0.5	0.5	0.5	0.5	0.5	0.5	0.5	0.5	0.5	0.5
0.5	0.5	0.5	0.5	0.5	0.5	0.5	0.5	0.5	0.5	0.5	0.5	0.5	0.5	0.5	0.5	0.5	0.5	0.5	0.5	0.5	0.5	0.5	0.5	0.5	0.5	0.5	0.5	0.5	0.5	0.5	0.5	0.5	0.5	0.5	0.5	0.5	0.5	0.5	0.5	0.5	0.5	0.5	0.5	0.5	0.5	0.5	0.5	0.5	0.5
0.5	0.5	0.5	0.5	0.5	0.5	0.5	0.5	0.5	0.5	0.5	0.5	0.5	0.5	0.5	0.5	0.5	0.5	0.5	0.5	0.5	0.5	0.5	0.5	0.5	0.5	0.5	0.5	0.5	0.5	0.5	0.5	0.5	0.5	0.5	0.5	0.5	0.5	0.5	0.5	0.5	0.5	0.5	0.5	0.5	0.5	0.5	0.5	0.5	0.5
0.488038	0.488038	0.488038	0.488038	0.440191	0.440191	0.440191	0.521531	0.521531	0.523923	0.523923	0.523923	0.523923	0.523923	0.526316	0.57177	0.57177	0.57177	0.655502	0.473684	0.476077	0.473684	0.478469	0.480861	0.480861	0.480861	0.480861	0.480861	0.478469	0.526316	0.526316	0.550239	0.545455	0.466507	0.401914	0.311005	0.311005	0.289474	0.339713	0.270335	0.284689	0.279904	0.27512	0.284689	0.30622	0.373206	0.282297	0.303828	0.325359	0.370813
0.5	0.5	0.5	0.5	0.5	0.5	0.5	0.5	0.5	0.5	0.5	0.5	0.5	0.5	0.5	0.5	0.5	0.5	0.5	0.5	0.5	0.5	0.5	0.5	0.5	0.5	0.5	0.5	0.5	0.5	0.5	0.5	0.5	0.5	0.5	0.5	0.5	0.5	0.5	0.5	0.5	0.5	0.5	0.5	0.5	0.5	0.5	0.5	0.5	0.5
0.547847	0.641148	0.641148	0.641148	0.641148	0.691388	0.600478	0.521531	0.476077	0.430622	0.519139	0.437799	0.392344	0.385167	0.385167	0.385167	0.476077	0.521531	0.528708	0.528708	0.406699	0.385167	0.409091	0.437799	0.437799	0.373206	0.373206	0.373206	0.373206	0.356459	0.356459	0.315789	0.332536	0.349282	0.315789	0.315789	0.344498	0.322967	0.363636	0.45933	0.523923	0.564593	0.528708	0.528708	0.650718	0.674641	0.708134	0.732057	0.660287	0.667464
0.434659	0.488636	0.448864	0.497159	0.519886	0.397727	0.474432	0.403409	0.397727	0.369318	0.392045	0.491477	0.5	0.40625	0.505682	0.565341	0.599432	0.599432	0.633523	0.644886	0.613636	0.4375	0.411932	0.411932	0.372159	0.420455	0.420455	0.411932	0.409091	0.400568	0.392045	0.457386	0.505682	0.474432	0.443182	0.392045	0.389205	0.426136	0.375	0.369318	0.357955	0.321023	0.386364	0.409091	0.471591	0.454545	0.477273	0.474432	0.53125	0.551136
0.550239	0.624402	0.576555	0.57177	0.57177	0.523923	0.476077	0.471292	0.471292	0.423445	0.42823	0.354067	0.406699	0.406699	0.358852	0.433014	0.528708	0.576555	0.576555	0.576555	0.576555	0.528708	0.528708	0.528708	0.614833	0.545455	0.545455	0.526316	0.523923	0.547847	0.545455	0.54067	0.555024	0.54067	0.535885	0.559809	0.528708	0.535885	0.586124	0.600478	0.595694	0.593301	0.633971	0.665072	0.626794	0.58134	0.645933	0.645933	0.590909	0.519139
0.5	0.5	0.5	0.5	0.5	0.5	0.5	0.5	0.5	0.5	0.5	0.5	0.5	0.5	0.5	0.5	0.5	0.5	0.5	0.5	0.5	0.5	0.5	0.5	0.5	0.5	0.5	0.5	0.5	0.5	0.5	0.5	0.5	0.5	0.5	0.5	0.5	0.5	0.5	0.5	0.5	0.5	0.5	0.5	0.5	0.5	0.5	0.5	0.5	0.5
0.5	0.5	0.5	0.5	0.5	0.5	0.5	0.5	0.5	0.5	0.5	0.5	0.5	0.5	0.5	0.5	0.5	0.5	0.5	0.5	0.5	0.5	0.5	0.5	0.5	0.5	0.5	0.5	0.5	0.5	0.5	0.5	0.5	0.5	0.5	0.5	0.5	0.5	0.5	0.5	0.5	0.5	0.5	0.5	0.5	0.5	0.5	0.5	0.5	0.5
0.5	0.5	0.5	0.5	0.5	0.5	0.5	0.5	0.5	0.5	0.5	0.5	0.5	0.5	0.5	0.5	0.5	0.5	0.5	0.5	0.5	0.5	0.5	0.5	0.5	0.5	0.5	0.5	0.5	0.5	0.5	0.5	0.5	0.5	0.5	0.5	0.5	0.5	0.5	0.5	0.5	0.5	0.5	0.5	0.5	0.5	0.5	0.5	0.5	0.5
0.5	0.5	0.5	0.5	0.5	0.5	0.5	0.5	0.5	0.5	0.5	0.5	0.5	0.5	0.5	0.5	0.5	0.5	0.5	0.5	0.5	0.5	0.5	0.5	0.5	0.5	0.5	0.5	0.5	0.5	0.5	0.5	0.5	0.5	0.5	0.5	0.5	0.5	0.5	0.5	0.5	0.5	0.5	0.5	0.5	0.5	0.5	0.5	0.5	0.5
0.5	0.5	0.5	0.5	0.5	0.5	0.5	0.5	0.5	0.5	0.5	0.5	0.5	0.5	0.5	0.5	0.5	0.5	0.5	0.5	0.5	0.5	0.5	0.5	0.5	0.5	0.5	0.5	0.5	0.5	0.5	0.5	0.5	0.5	0.5	0.5	0.5	0.5	0.5	0.5	0.5	0.5	0.5	0.5	0.5	0.5	0.5	0.5	0.5	0.5
0.5	0.5	0.5	0.5	0.5	0.5	0.5	0.5	0.5	0.5	0.5	0.5	0.5	0.5	0.5	0.5	0.5	0.5	0.5	0.5	0.5	0.5	0.5	0.5	0.5	0.5	0.5	0.5	0.5	0.5	0.5	0.5	0.5	0.5	0.5	0.5	0.5	0.5	0.5	0.5	0.5	0.5	0.5	0.5	0.5	0.5	0.5	0.5	0.5	0.5
0.5	0.5	0.5	0.5	0.5	0.5	0.5	0.5	0.5	0.5	0.5	0.5	0.5	0.5	0.5	0.5	0.5	0.5	0.5	0.5	0.5	0.5	0.5	0.5	0.5	0.5	0.5	0.5	0.5	0.5	0.5	0.5	0.5	0.5	0.5	0.5	0.5	0.5	0.5	0.5	0.5	0.5	0.5	0.5	0.5	0.5	0.5	0.5	0.5	0.5
0.5	0.5	0.5	0.5	0.5	0.5	0.5	0.5	0.5	0.5	0.5	0.5	0.5	0.5	0.5	0.5	0.5	0.5	0.5	0.5	0.5	0.5	0.5	0.5	0.5	0.5	0.5	0.5	0.5	0.5	0.5	0.5	0.5	0.5	0.5	0.5	0.5	0.5	0.5	0.5	0.5	0.5	0.5	0.5	0.5	0.5	0.5	0.5	0.5	0.5
0.590062	0.590062	0.571429	0.571429	0.571429	0.571429	0.571429	0.428571	0.428571	0.428571	0.428571	0.428571	0.428571	0.428571	0.428571	0.428571	0.428571	0.428571	0.428571	0.571429	0.571429	0.571429	0.571429	0.571429	0.571429	0.571429	0.571429	0.571429	0.571429	0.571429	0.590062	0.608696	0.627329	0.627329	0.645963	0.583851	0.602484	0.565217	0.459627	0.484472	0.459627	0.478261	0.484472	0.453416	0.468944	0.518634	0.518634	0.518634	0.493789	0.447205
0.5	0.5	0.5	0.5	0.5	0.5	0.5	0.5	0.5	0.5	0.5	0.5	0.5	0.5	0.5	0.5	0.5	0.5	0.5	0.5	0.5	0.5	0.5	0.5	0.5	0.5	0.5	0.5	0.5	0.5	0.5	0.5	0.5	0.5	0.5	0.5	0.5	0.5	0.5	0.5	0.5	0.5	0.5	0.5	0.5	0.5	0.5	0.5	0.5	0.5
0.5	0.5	0.5	0.5	0.5	0.5	0.5	0.5	0.5	0.5	0.5	0.5	0.5	0.5	0.5	0.5	0.5	0.5	0.5	0.5	0.5	0.5	0.5	0.5	0.5	0.5	0.5	0.5	0.5	0.5	0.5	0.5	0.5	0.5	0.5	0.5	0.5	0.5	0.5	0.5	0.5	0.5	0.5	0.5	0.5	0.5	0.5	0.5	0.5	0.5
0.5	0.5	0.5	0.5	0.5	0.5	0.5	0.5	0.5	0.5	0.5	0.5	0.5	0.5	0.5	0.5	0.5	0.5	0.5	0.5	0.5	0.5	0.5	0.5	0.5	0.5	0.5	0.5	0.5	0.5	0.5	0.5	0.5	0.5	0.5	0.5	0.5	0.5	0.5	0.5	0.5	0.5	0.5	0.5	0.5	0.5	0.5	0.5	0.5	0.5
0.5	0.5	0.5	0.5	0.5	0.5	0.5	0.5	0.5	0.5	0.5	0.5	0.5	0.5	0.5	0.5	0.5	0.5	0.5	0.5	0.5	0.5	0.5	0.5	0.5	0.5	0.5	0.5	0.5	0.5	0.5	0.5	0.5	0.5	0.5	0.5	0.5	0.5	0.5	0.5	0.5	0.5	0.5	0.5	0.5	0.5	0.5	0.5	0.5	0.5
0.5	0.5	0.5	0.5	0.5	0.5	0.5	0.5	0.5	0.5	0.5	0.5	0.5	0.5	0.5	0.5	0.5	0.5	0.5	0.5	0.5	0.5	0.5	0.5	0.5	0.5	0.5	0.5	0.5	0.5	0.5	0.5	0.5	0.5	0.5	0.5	0.5	0.5	0.5	0.5	0.5	0.5	0.5	0.5	0.5	0.5	0.5	0.5	0.5	0.5
0.5	0.5	0.5	0.5	0.5	0.5	0.5	0.5	0.5	0.5	0.5	0.5	0.5	0.5	0.5	0.5	0.5	0.5	0.5	0.5	0.5	0.5	0.5	0.5	0.5	0.5	0.5	0.5	0.5	0.5	0.5	0.5	0.5	0.5	0.5	0.5	0.5	0.5	0.5	0.5	0.5	0.5	0.5	0.5	0.5	0.5	0.5	0.5	0.5	0.5
0.5	0.5	0.5	0.5	0.5	0.5	0.5	0.5	0.5	0.5	0.5	0.5	0.5	0.5	0.5	0.5	0.5	0.5	0.5	0.5	0.5	0.5	0.5	0.5	0.5	0.5	0.5	0.5	0.5	0.5	0.5	0.5	0.5	0.5	0.5	0.5	0.5	0.5	0.5	0.5	0.5	0.5	0.5	0.5	0.5	0.5	0.5	0.5	0.5	0.5
0.327751	0.30622	0.303828	0.380383	0.413876	0.466507	0.442584	0.382775	0.351675	0.466507	0.590909	0.533493	0.57177	0.57177	0.57177	0.449761	0.5	0.574163	0.61244	0.617225	0.547847	0.502392	0.502392	0.502392	0.533493	0.526316	0.449761	0.404306	0.34689	0.320574	0.318182	0.325359	0.354067	0.327751	0.354067	0.361244	0.361244	0.351675	0.392344	0.363636	0.361244	0.385167	0.354067	0.354067	0.311005	0.311005	0.255981	0.255981	0.217703	0.267943
0.5	0.5	0.5	0.5	0.5	0.5	0.5	0.5	0.5	0.5	0.5	0.5	0.5	0.5	0.5	0.5	0.5	0.5	0.5	0.5	0.5	0.5	0.5	0.5	0.5	0.5	0.5	0.5	0.5	0.5	0.5	0.5	0.5	0.5	0.5	0.5	0.5	0.5	0.5	0.5	0.5	0.5	0.5	0.5	0.5	0.5	0.5	0.5	0.5	0.5
[truncated: 560 more columns]

## Sheet: A5.Categ.delay150_200ms.avg_dec
0.466102	0.466102	0.465834	0.470766	0.467361	0.448022	0.453904	0.458203	0.462501	0.43992	0.451353	0.47054	0.479132	0.486855	0.498193	0.516128	0.529511	0.53995	0.563676	0.56576	0.550228	0.536829	0.519591	0.514259	0.505957	0.513254	0.504658	0.501269	0.488128	0.488633	0.474328	0.47406	0.472371	0.469115	0.47996	0.468519	0.491271	0.507372	0.494217	0.511421	0.528664	0.538902	0.557691	0.575037	0.59752	0.598453	0.579709	0.599822	0.586935	0.569068
0.511605	0.518805	0.515984	0.494834	0.49722	0.497336	0.519328	0.519593	0.525678	0.457758	0.451144	0.455492	0.464274	0.490691	0.489892	0.48804	0.47772	0.482753	0.496776	0.545085	0.551204	0.536286	0.519341	0.526522	0.527051	0.52811	0.531427	0.511674	0.49757	0.497835	0.492509	0.508642	0.508642	0.521325	0.535349	0.538052	0.551933	0.569318	0.580781	0.622374	0.646237	0.642707	0.660701	0.699067	0.707766	0.704093	0.675937	0.694302	0.678063	0.622183
0.5	0.5	0.5	0.5	0.5	0.5	0.5	0.5	0.5	0.5	0.5	0.5	0.5	0.5	0.5	0.5	0.5	0.5	0.5	0.5	0.5	0.5	0.5	0.5	0.5	0.5	0.5	0.5	0.5	0.5	0.5	0.5	0.5	0.5	0.5	0.5	0.5	0.5	0.5	0.5	0.5	0.5	0.5	0.5	0.5	0.5	0.5	0.5	0.5	0.5
0.5	0.5	0.5	0.5	0.5	0.5	0.5	0.5	0.5	0.5	0.5	0.5	0.5	0.5	0.5	0.5	0.5	0.5	0.5	0.5	0.5	0.5	0.5	0.5	0.5	0.5	0.5	0.5	0.5	0.5	0.5	0.5	0.5	0.5	0.5	0.5	0.5	0.5	0.5	0.5	0.5	0.5	0.5	0.5	0.5	0.5	0.5	0.5	0.5	0.5
0.5	0.5	0.5	0.5	0.5	0.5	0.5	0.5	0.5	0.5	0.5	0.5	0.5	0.5	0.5	0.5	0.5	0.5	0.5	0.5	0.5	0.5	0.5	0.5	0.5	0.5	0.5	0.5	0.5	0.5	0.5	0.5	0.5	0.5	0.5	0.5	0.5	0.5	0.5	0.5	0.5	0.5	0.5	0.5	0.5	0.5	0.5	0.5	0.5	0.5
0.481636	0.485103	0.49008	0.500569	0.493792	0.492118	0.487572	0.486441	0.48712	0.472445	0.486009	0.486043	0.491361	0.51293	0.5101	0.522726	0.532023	0.52994	0.524962	0.520651	0.503964	0.50238	0.489821	0.47642	0.480719	0.496457	0.497588	0.496278	0.503907	0.508018	0.508018	0.509899	0.504992	0.50486	0.514745	0.506793	0.49436	0.484921	0.484815	0.491528	0.495286	0.504078	0.506001	0.507253	0.513154	0.509079	0.514227	0.519067	0.511697	0.485812
0.5	0.5	0.5	0.5	0.5	0.5	0.5	0.5	0.5	0.5	0.5	0.5	0.5	0.5	0.5	0.5	0.5	0.5	0.5	0.5	0.5	0.5	0.5	0.5	0.5	0.5	0.5	0.5	0.5	0.5	0.5	0.5	0.5	0.5	0.5	0.5	0.5	0.5	0.5	0.5	0.5	0.5	0.5	0.5	0.5	0.5	0.5	0.5	0.5	0.5
0.464646	0.457806	0.4726	0.48627	0.483013	0.491094	0.495072	0.503086	0.504381	0.500965	0.503813	0.500404	0.495442	0.497247	0.504694	0.508103	0.517478	0.522815	0.522404	0.525821	0.525252	0.525821	0.5326	0.536637	0.531312	0.534728	0.523648	0.515879	0.508209	0.514016	0.513732	0.512952	0.508854	0.488365	0.483403	0.477661	0.474866	0.473161	0.46481	0.468471	0.468471	0.463926	0.476038	0.48028	0.478522	0.467963	0.472516	0.473652	0.478826	0.476962
0.487098	0.494736	0.494736	0.491618	0.491618	0.491618	0.497048	0.497048	0.497048	0.472159	0.472159	0.476507	0.476507	0.483973	0.479625	0.487091	0.481662	0.485828	0.502952	0.514884	0.514884	0.506916	0.506916	0.509405	0.509405	0.509405	0.509405	0.505238	0.488114	0.488114	0.488114	0.491734	0.491734	0.497665	0.503821	0.508078	0.525452	0.519171	0.519518	0.532604	0.543293	0.543293	0.553564	0.565644	0.573685	0.576052	0.551484	0.56307	0.560987	0.51009
0.490411	0.499108	0.494204	0.494682	0.489127	0.486746	0.49207	0.49207	0.49207	0.439423	0.439423	0.44873	0.463036	0.476146	0.477156	0.493408	0.492581	0.492581	0.507714	0.515848	0.520609	0.511302	0.492451	0.492858	0.492858	0.492858	0.492786	0.492786	0.477653	0.477653	0.472892	0.477653	0.477653	0.47977	0.51307	0.52052	0.532411	0.537155	0.547326	0.562039	0.573699	0.578387	0.586919	0.604542	0.590823	0.588971	0.565654	0.578347	0.571365	0.518598
0.490691	0.502186	0.500103	0.495501	0.483569	0.481486	0.485305	0.485305	0.485305	0.441177	0.441177	0.441177	0.455784	0.469645	0.47741	0.489342	0.489689	0.483467	0.508131	0.537113	0.548769	0.548769	0.52907	0.53332	0.53332	0.53332	0.536151	0.533677	0.51038	0.51038	0.499176	0.499176	0.499176	0.497935	0.537276	0.537276	0.554451	0.565598	0.576783	0.596991	0.625732	0.631414	0.648948	0.661601	0.660907	0.656157	0.627536	0.634246	0.628695	0.57941
0.469732	0.478232	0.475732	0.481005	0.478549	0.473417	0.477765	0.477765	0.477765	0.439203	0.439203	0.439203	0.448981	0.469745	0.463939	0.493233	0.493385	0.497201	0.526008	0.534758	0.544762	0.528911	0.505856	0.501359	0.501359	0.501359	0.504209	0.490527	0.464235	0.464235	0.454231	0.472731	0.472731	0.490043	0.520393	0.524478	0.5322	0.533921	0.5378	0.569802	0.592606	0.597629	0.608686	0.628449	0.638981	0.63746	0.602146	0.631316	0.630625	0.564459
0.504141	0.511874	0.511022	0.498896	0.480118	0.478982	0.47955	0.478414	0.47955	0.404619	0.404619	0.408035	0.418957	0.465256	0.47429	0.504972	0.513581	0.507946	0.521799	0.559602	0.567366	0.555095	0.536195	0.529428	0.529428	0.529428	0.523134	0.523898	0.510044	0.510044	0.50228	0.521357	0.521357	0.53102	0.560379	0.560663	0.579285	0.569781	0.57985	0.614554	0.639986	0.630721	0.645618	0.667149	0.676311	0.682447	0.665458	0.694174	0.683296	0.616705
0.528342	0.541915	0.541436	0.526858	0.526752	0.517688	0.526447	0.526925	0.530275	0.431832	0.426569	0.430438	0.440701	0.473292	0.470578	0.473449	0.473226	0.442968	0.464056	0.507442	0.512633	0.497571	0.487308	0.47466	0.477292	0.47777	0.470097	0.497465	0.477049	0.473222	0.461382	0.490444	0.490444	0.502765	0.531587	0.540398	0.554993	0.558589	0.575118	0.587079	0.603844	0.589297	0.602379	0.637607	0.638283	0.636741	0.629804	0.65736	0.647234	0.59433
0.479229	0.490831	0.490831	0.504796	0.494428	0.487786	0.497221	0.49438	0.50063	0.457361	0.454804	0.454804	0.464919	0.468612	0.477105	0.488469	0.498274	0.481283	0.501311	0.536768	0.550041	0.551462	0.531814	0.530184	0.532173	0.528764	0.523336	0.540508	0.524172	0.524172	0.504933	0.520082	0.521218	0.529191	0.550969	0.557991	0.576638	0.561036	0.573186	0.60172	0.614409	0.605761	0.616074	0.637318	0.645418	0.646755	0.620208	0.656984	0.652033	0.582386
0.477911	0.489816	0.484345	0.4786	0.488931	0.487236	0.496211	0.495946	0.496929	0.427076	0.43521	0.43946	0.443341	0.467394	0.446566	0.514937	0.513378	0.484011	0.490793	0.54365	0.559556	0.549913	0.539849	0.5377	0.536982	0.529326	0.52753	0.536158	0.523823	0.52143	0.502276	0.511814	0.513728	0.540323	0.574933	0.573091	0.583223	0.63003	0.647302	0.684532	0.698207	0.691165	0.712659	0.716228	0.708923	0.7074	0.691289	0.69763	0.685208	0.638566
0.463739	0.473989	0.462248	0.462806	0.447665	0.437014	0.452873	0.453873	0.457321	0.439793	0.437925	0.454273	0.467605	0.504662	0.508481	0.534745	0.533663	0.51837	0.548921	0.554171	0.580308	0.549576	0.530684	0.519318	0.521568	0.513089	0.49461	0.503064	0.484117	0.473657	0.455142	0.474642	0.472249	0.480813	0.520122	0.528413	0.549991	0.54945	0.563021	0.583081	0.6094	0.600067	0.619521	0.643453	0.64056	0.637455	0.619602	0.655447	0.635199	0.590694
0.485737	0.498817	0.496106	0.437056	0.429627	0.426747	0.439799	0.414188	0.420596	0.391853	0.401647	0.422937	0.426335	0.492295	0.506169	0.568933	0.55603	0.599793	0.61588	0.65525	0.622068	0.60166	0.589583	0.577214	0.584371	0.562844	0.554469	0.533032	0.521359	0.503859	0.485909	0.484726	0.497215	0.520754	0.562657	0.564991	0.561082	0.549919	0.579452	0.591237	0.633497	0.623536	0.628306	0.661597	0.662273	0.655853	0.640622	0.667238	0.656601	0.613254
0.474179	0.485402	0.487974	0.435869	0.453112	0.448027	0.468989	0.456791	0.457361	0.462412	0.459087	0.452832	0.45653	0.483413	0.468834	0.543409	0.533568	0.565008	0.584246	0.590244	0.566993	0.56051	0.54703	0.545193	0.542501	0.527021	0.510832	0.511445	0.502885	0.490052	0.491081	0.495853	0.497237	0.525094	0.559074	0.583171	0.599671	0.578485	0.591046	0.604076	0.651234	0.644071	0.645864	0.686897	0.679446	0.675948	0.641396	0.660652	0.662494	0.638424
0.424135	0.429578	0.426456	0.428436	0.423549	0.416341	0.429153	0.413143	0.433223	0.420164	0.446703	0.456473	0.454151	0.479048	0.514632	0.560556	0.566217	0.569916	0.598539	0.637391	0.614308	0.596473	0.573053	0.568144	0.563525	0.542498	0.519918	0.5151	0.495973	0.495967	0.479236	0.482238	0.49042	0.477159	0.525051	0.527779	0.550421	0.533406	0.562012	0.560817	0.595453	0.594952	0.599049	0.638292	0.626568	0.623491	0.597276	0.658252	0.657458	0.642904
0.521825	0.525284	0.538113	0.494523	0.483058	0.467446	0.475032	0.457878	0.44751	0.437387	0.426426	0.431456	0.440093	0.466556	0.485908	0.550712	0.535288	0.539787	0.572185	0.598679	0.57445	0.568811	0.55531	0.523886	0.51661	0.489874	0.491864	0.50162	0.481462	0.46893	0.476877	0.473575	0.461758	0.489284	0.524739	0.564271	0.583117	0.551641	0.588558	0.594203	0.619454	0.608934	0.636938	0.663102	0.670644	0.633702	0.586986	0.617928	0.592087	0.574121
0.507376	0.511671	0.503483	0.512862	0.520029	0.498903	0.5117	0.502996	0.519569	0.507239	0.488108	0.488246	0.510325	0.507083	0.505614	0.527407	0.513624	0.53559	0.561377	0.59482	0.523259	0.529321	0.501337	0.504582	0.512136	0.501119	0.494163	0.500753	0.481825	0.47439	0.483669	0.470925	0.491749	0.533312	0.523127	0.522198	0.521419	0.520945	0.522753	0.528007	0.545318	0.548435	0.561415	0.590889	0.586518	0.593172	0.585716	0.595711	0.598131	0.583832
0.449218	0.453644	0.467596	0.458476	0.465106	0.477981	0.501664	0.493782	0.50812	0.523235	0.541705	0.534285	0.535949	0.523682	0.528011	0.519224	0.516474	0.535081	0.554101	0.551648	0.51511	0.520171	0.51427	0.518007	0.512396	0.502274	0.486623	0.479488	0.470444	0.467683	0.466085	0.46505	0.460421	0.495844	0.501553	0.521458	0.527261	0.527316	0.540977	0.539172	0.564555	0.572354	0.58303	0.602338	0.592357	0.584242	0.559964	0.55379	0.533376	0.549182
0.522204	0.520843	0.519486	0.506137	0.510321	0.496352	0.514515	0.50726	0.504848	0.516262	0.50724	0.507014	0.510223	0.511243	0.511139	0.54768	0.535529	0.551684	0.549665	0.54734	0.510153	0.51204	0.510717	0.515353	0.519864	0.51544	0.511528	0.517107	0.516007	0.509857	0.517146	0.514881	0.521028	0.536191	0.539177	0.537106	0.526253	0.529138	0.536255	0.524568	0.545716	0.546267	0.551304	0.556226	0.548996	0.555937	0.539951	0.540405	0.537935	0.548306
0.480839	0.480839	0.484843	0.485307	0.491285	0.496231	0.520988	0.515282	0.514093	0.518722	0.523108	0.523003	0.520883	0.524029	0.518915	0.526186	0.5	0.503464	0.508212	0.521619	0.491215	0.500529	0.498561	0.494713	0.495913	0.484439	0.481239	0.487378	0.487725	0.480357	0.466138	0.44961	0.447469	0.49019	0.496909	0.513082	0.516159	0.520037	0.539751	0.545239	0.563776	0.561583	0.564798	0.573411	0.574353	0.562313	0.552507	0.549027	0.555993	0.565481
0.463294	0.466733	0.477778	0.477844	0.477778	0.473479	0.479497	0.472817	0.485813	0.503075	0.502414	0.49871	0.494577	0.49213	0.493122	0.512632	0.515906	0.51422	0.537103	0.531019	0.522222	0.524537	0.522421	0.517295	0.517295	0.505258	0.50377	0.503241	0.498545	0.485979	0.480952	0.4792	0.470073	0.483333	0.496329	0.507077	0.514649	0.511243	0.514947	0.519775	0.529067	0.523446	0.525397	0.533532	0.5333	0.523115	0.502017	0.500165	0.493254	0.48621
0.5	0.5	0.5	0.5	0.5	0.5	0.5	0.5	0.5	0.5	0.5	0.5	0.5	0.5	0.5	0.5	0.5	0.5	0.5	0.5	0.5	0.5	0.5	0.5	0.5	0.5	0.5	0.5	0.5	0.5	0.5	0.5	0.5	0.5	0.5	0.5	0.5	0.5	0.5	0.5	0.5	0.5	0.5	0.5	0.5	0.5	0.5	0.5	0.5	0.5
0.5	0.5	0.5	0.5	0.5	0.5	0.5	0.5	0.5	0.5	0.5	0.5	0.5	0.5	0.5	0.5	0.5	0.5	0.5	0.5	0.5	0.5	0.5	0.5	0.5	0.5	0.5	0.5	0.5	0.5	0.5	0.5	0.5	0.5	0.5	0.5	0.5	0.5	0.5	0.5	0.5	0.5	0.5	0.5	0.5	0.5	0.5	0.5	0.5	0.5
0.5	0.5	0.5	0.5	0.5	0.5	0.5	0.5	0.5	0.5	0.5	0.5	0.5	0.5	0.5	0.5	0.5	0.5	0.5	0.5	0.5	0.5	0.5	0.5	0.5	0.5	0.5	0.5	0.5	0.5	0.5	0.5	0.5	0.5	0.5	0.5	0.5	0.5	0.5	0.5	0.5	0.5	0.5	0.5	0.5	0.5	0.5	0.5	0.5	0.5
0.505839	0.501339	0.501339	0.50086	0.501339	0.503252	0.503252	0.506602	0.501339	0.501339	0.501339	0.505839	0.505839	0.506317	0.515817	0.516295	0.511511	0.515339	0.520602	0.498911	0.498661	0.498411	0.498411	0.502	0.50175	0.493707	0.491554	0.493946	0.493946	0.503242	0.500513	0.505263	0.500957	0.500718	0.504785	0.488933	0.482465	0.479215	0.47639	0.475989	0.479261	0.483328	0.485099	0.486774	0.488142	0.50108	0.501873	0.503688	0.504035	0.507045
0.481402	0.477365	0.47488	0.47488	0.474478	0.476865	0.476865	0.473138	0.473138	0.472517	0.46879	0.46879	0.476554	0.476554	0.498416	0.508135	0.523385	0.526612	0.526612	0.527233	0.53121	0.53121	0.53146	0.53146	0.53121	0.509598	0.507348	0.511598	0.511598	0.511598	0.510477	0.506227	0.5035	0.5005	0.499	0.477705	0.469842	0.475318	0.466766	0.458668	0.457652	0.466016	0.466955	0.476758	0.481719	0.493764	0.496809	0.49937	0.504809	0.512786
0.481058	0.470605	0.471303	0.483411	0.488199	0.483943	0.482621	0.490755	0.490755	0.490465	0.48594	0.491609	0.496872	0.496872	0.502427	0.512212	0.532042	0.532042	0.532042	0.513406	0.523723	0.523723	0.523723	0.523723	0.523723	0.523723	0.528986	0.523544	0.523544	0.528807	0.526029	0.526135	0.517048	0.50943	0.501806	0.454309	0.408333	0.39636	0.409662	0.388935	0.38546	0.391584	0.39435	0.406114	0.414596	0.445981	0.451766	0.479373	0.476827	0.496822
0.478151	0.469364	0.463407	0.468512	0.478903	0.474932	0.470432	0.484589	0.470863	0.470134	0.470075	0.469597	0.483863	0.484363	0.515867	0.525453	0.521332	0.524309	0.538036	0.511654	0.530439	0.530918	0.530918	0.534918	0.534139	0.503399	0.510743	0.510743	0.510743	0.51524	0.514141	0.518641	0.512664	0.512446	0.49797	0.47196	0.441514	0.447872	0.456356	0.448038	0.456372	0.460642	0.464103	0.467923	0.492184	0.515991	0.525515	0.515377	0.516319	0.512828
0.525848	0.512882	0.495298	0.493214	0.474966	0.481527	0.46732	0.481446	0.480994	0.482698	0.465072	0.469049	0.490575	0.502792	0.5157	0.54488	0.538373	0.533959	0.529208	0.495587	0.53074	0.52622	0.524184	0.513777	0.505406	0.510157	0.511545	0.513012	0.517311	0.524147	0.524147	0.538836	0.533444	0.532506	0.514351	0.483525	0.462565	0.473863	0.48607	0.474626	0.473583	0.468075	0.467927	0.469222	0.483854	0.509263	0.494509	0.503712	0.49584	0.503257
0.50409	0.499742	0.493092	0.493303	0.489019	0.47221	0.475937	0.469983	0.461726	0.462204	0.466966	0.471314	0.471553	0.472032	0.522828	0.546192	0.541068	0.553134	0.561869	0.536593	0.536761	0.53645	0.536929	0.536929	0.536581	0.504515	0.509277	0.514042	0.514042	0.518588	0.518088	0.527635	0.50892	0.509306	0.494173	0.460551	0.44079	0.434571	0.438614	0.424506	0.419534	0.422224	0.420898	0.427634	0.449959	0.482336	0.488455	0.497331	0.501809	0.509177
0.474289	0.474289	0.472329	0.483773	0.483773	0.488256	0.498065	0.502853	0.502853	0.503647	0.503647	0.503647	0.503912	0.503912	0.515982	0.515982	0.505361	0.509601	0.519918	0.509601	0.509865	0.509865	0.51013	0.51013	0.509898	0.502028	0.499528	0.502281	0.502281	0.502281	0.500008	0.500008	0.486801	0.476748	0.467171	0.449168	0.415354	0.427051	0.432481	0.423375	0.417844	0.413822	0.424665	0.434343	0.445023	0.461385	0.475994	0.489808	0.490664	0.494087
0.491388	0.491388	0.493541	0.493541	0.489713	0.488756	0.488756	0.492344	0.492344	0.492823	0.497368	0.497368	0.497368	0.497368	0.505742	0.511244	0.506938	0.511005	0.511005	0.502871	0.502871	0.502871	0.502871	0.502871	0.502632	0.494498	0.499282	0.499282	0.499282	0.499282	0.498325	0.498325	0.491866	0.491866	0.491866	0.489713	0.48756	0.487081	0.493541	0.488278	0.492344	0.494737	0.495455	0.497847	0.501675	0.507895	0.505742	0.506459	0.505263	0.510048
0.480663	0.467237	0.47154	0.473472	0.468972	0.466324	0.470324	0.498529	0.493984	0.494492	0.499469	0.508034	0.512895	0.506963	0.522574	0.527074	0.528199	0.537346	0.541892	0.511031	0.506531	0.498031	0.493031	0.493031	0.493031	0.491211	0.495222	0.490222	0.490222	0.490222	0.489222	0.493984	0.49038	0.491668	0.485911	0.469896	0.445734	0.441555	0.44594	0.444214	0.452152	0.451814	0.4584	0.467407	0.472547	0.482662	0.495695	0.497879	0.509847	0.516958
0.498804	0.498804	0.498804	0.498804	0.494019	0.494019	0.494019	0.502153	0.502153	0.502392	0.502392	0.502392	0.502392	0.502392	0.502632	0.507177	0.507177	0.507177	0.51555	0.497368	0.497608	0.497368	0.497847	0.498086	0.498086	0.498086	0.498086	0.498086	0.497847	0.502632	0.502632	0.505024	0.504545	0.496651	0.490191	0.4811	0.4811	0.478947	0.483971	0.477033	0.478469	0.47799	0.477512	0.478469	0.480622	0.487321	0.47823	0.480383	0.482536	0.487081
0.5	0.5	0.5	0.5	0.5	0.5	0.5	0.5	0.5	0.5	0.5	0.5	0.5	0.5	0.5	0.5	0.5	0.5	0.5	0.5	0.5	0.5	0.5	0.5	0.5	0.5	0.5	0.5	0.5	0.5	0.5	0.5	0.5	0.5	0.5	0.5	0.5	0.5	0.5	0.5	0.5	0.5	0.5	0.5	0.5	0.5	0.5	0.5	0.5	0.5
0.504785	0.514115	0.514115	0.514115	0.514115	0.519139	0.510048	0.502153	0.497608	0.493062	0.501914	0.49378	0.489234	0.488517	0.488517	0.488517	0.497608	0.502153	0.502871	0.502871	0.49067	0.488517	0.490909	0.49378	0.49378	0.487321	0.487321	0.487321	0.487321	0.485646	0.485646	0.481579	0.483254	0.484928	0.481579	0.481579	0.48445	0.482297	0.486364	0.495933	0.502392	0.506459	0.502871	0.502871	0.515072	0.517464	0.520813	0.523206	0.516029	0.516746
0.47733	0.467891	0.47746	0.502065	0.497399	0.435518	0.447746	0.45959	0.438169	0.412498	0.453442	0.452731	0.460424	0.431766	0.467845	0.515269	0.554083	0.574327	0.594216	0.606296	0.582773	0.535533	0.524516	0.553578	0.533999	0.532562	0.508889	0.500312	0.490399	0.52443	0.527415	0.555541	0.557035	0.514955	0.498123	0.475518	0.485772	0.485412	0.472089	0.462431	0.458188	0.446702	0.467912	0.467078	0.510194	0.497888	0.506379	0.510087	0.506914	0.519459
0.515032	0.517663	0.516031	0.497871	0.497871	0.496489	0.487159	0.462503	0.461412	0.455415	0.472357	0.455669	0.466647	0.472373	0.474765	0.487884	0.521461	0.525677	0.519786	0.542882	0.525161	0.51693	0.520559	0.529815	0.536742	0.528311	0.522809	0.521627	0.514551	0.519261	0.514479	0.522807	0.51731	0.50635	0.499213	0.505093	0.497229	0.484741	0.491232	0.499466	0.519874	0.506944	0.519035	0.519773	0.532695	0.520149	0.546406	0.554084	0.545835	0.538367
0.5	0.5	0.5	0.5	0.5	0.5	0.5	0.5	0.5	0.5	0.5	0.5	0.5	0.5	0.5	0.5	0.5	0.5	0.5	0.5	0.5	0.5	0.5	0.5	0.5	0.5	0.5	0.5	0.5	0.5	0.5	0.5	0.5	0.5	0.5	0.5	0.5	0.5	0.5	0.5	0.5	0.5	0.5	0.5	0.5	0.5	0.5	0.5	0.5	0.5
0.5	0.5	0.5	0.5	0.5	0.5	0.5	0.5	0.5	0.5	0.5	0.5	0.5	0.5	0.5	0.5	0.5	0.5	0.5	0.5	0.5	0.5	0.5	0.5	0.5	0.5	0.5	0.5	0.5	0.5	0.5	0.5	0.5	0.5	0.5	0.5	0.5	0.5	0.5	0.5	0.5	0.5	0.5	0.5	0.5	0.5	0.5	0.5	0.5	0.5
0.5	0.5	0.5	0.5	0.5	0.5	0.5	0.5	0.5	0.5	0.5	0.5	0.5	0.5	0.5	0.5	0.5	0.5	0.5	0.5	0.5	0.5	0.5	0.5	0.5	0.5	0.5	0.5	0.5	0.5	0.5	0.5	0.5	0.5	0.5	0.5	0.5	0.5	0.5	0.5	0.5	0.5	0.5	0.5	0.5	0.5	0.5	0.5	0.5	0.5
0.5	0.5	0.5	0.5	0.5	0.5	0.5	0.5	0.5	0.5	0.5	0.5	0.5	0.5	0.5	0.5	0.5	0.5	0.5	0.5	0.5	0.5	0.5	0.5	0.5	0.5	0.5	0.5	0.5	0.5	0.5	0.5	0.5	0.5	0.5	0.5	0.5	0.5	0.5	0.5	0.5	0.5	0.5	0.5	0.5	0.5	0.5	0.5	0.5	0.5
0.516667	0.517725	0.52037	0.52037	0.507672	0.504762	0.49709	0.503704	0.500265	0.497619	0.484656	0.485185	0.472487	0.47328	0.47381	0.486243	0.490476	0.493915	0.502646	0.502646	0.511905	0.509788	0.519048	0.518519	0.517989	0.520106	0.522751	0.520635	0.518254	0.513757	0.515079	0.515079	0.508201	0.507143	0.508995	0.512434	0.512169	0.510847	0.513228	0.501323	0.497619	0.498677	0.499471	0.497884	0.496296	0.495503	0.497619	0.497884	0.493386	0.503175
0.5	0.5	0.5	0.5	0.5	0.5	0.5	0.5	0.5	0.5	0.5	0.5	0.5	0.5	0.5	0.5	0.5	0.5	0.5	0.5	0.5	0.5	0.5	0.5	0.5	0.5	0.5	0.5	0.5	0.5	0.5	0.5	0.5	0.5	0.5	0.5	0.5	0.5	0.5	0.5	0.5	0.5	0.5	0.5	0.5	0.5	0.5	0.5	0.5	0.5
0.5	0.5	0.5	0.5	0.5	0.5	0.5	0.5	0.5	0.5	0.5	0.5	0.5	0.5	0.5	0.5	0.5	0.5	0.5	0.5	0.5	0.5	0.5	0.5	0.5	0.5	0.5	0.5	0.5	0.5	0.5	0.5	0.5	0.5	0.5	0.5	0.5	0.5	0.5	0.5	0.5	0.5	0.5	0.5	0.5	0.5	0.5	0.5	0.5	0.5
0.510766	0.510766	0.508612	0.506459	0.506459	0.506459	0.506459	0.497608	0.497608	0.497608	0.497608	0.497608	0.497608	0.497608	0.497608	0.497608	0.488756	0.488756	0.488756	0.502632	0.502392	0.502392	0.502153	0.502153	0.502153	0.497368	0.497368	0.497368	0.497368	0.493301	0.495215	0.497608	0.498086	0.500478	0.502871	0.510766	0.511244	0.513158	0.511722	0.516029	0.511005	0.510287	0.511483	0.508134	0.507656	0.503828	0.505024	0.505742	0.505024	0.503589
0.514269	0.520729	0.512406	0.498291	0.495181	0.504751	0.504751	0.485441	0.488551	0.484005	0.484723	0.484723	0.481135	0.488072	0.488072	0.483049	0.483049	0.488072	0.496206	0.510492	0.510492	0.515038	0.513124	0.505947	0.508817	0.509774	0.509774	0.509057	0.509057	0.509057	0.51092	0.508238	0.510101	0.517278	0.521056	0.504318	0.504028	0.502455	0.495484	0.49749	0.49357	0.494955	0.492945	0.489839	0.491392	0.500428	0.495165	0.493012	0.48957	0.482998
0.5	0.505	0.5025	0.5025	0.4975	0.4975	0.4925	0.4925	0.4975	0.4975	0.5025	0.5025	0.4975	0.4975	0.4975	0.4975	0.4975	0.4975	0.4925	0.4975	0.4925	0.4925	0.4925	0.4925	0.4925	0.48875	0.48875	0.48875	0.48825	0.48825	0.48825	0.48375	0.48375	0.48375	0.486	0.49275	0.50175	0.50025	0.5045	0.50925	0.5085	0.506	0.5065	0.5045	0.5045	0.50225	0.50575	0.5065	0.50575	0.4995
0.504306	0.504306	0.504306	0.504306	0.499522	0.499043	0.499043	0.49067	0.49067	0.49067	0.495455	0.495933	0.495933	0.495933	0.495933	0.495933	0.495933	0.495933	0.495933	0.50933	0.504545	0.504067	0.504067	0.504067	0.504067	0.504067	0.504067	0.504067	0.504067	0.504067	0.504067	0.499043	0.501435	0.501435	0.50622	0.504785	0.511962	0.508612	0.500718	0.5	0.498565	0.500957	0.501196	0.500478	0.495694	0.494019	0.496411	0.498325	0.500239	0.498325
0.5	0.5	0.5	0.5	0.5	0.5	0.5	0.5	0.5	0.5	0.5	0.5	0.5	0.5	0.5	0.5	0.5	0.5	0.5	0.5	0.5	0.5	0.5	0.5	0.5	0.5	0.5	0.5	0.5	0.5	0.5	0.5	0.5	0.5	0.5	0.5	0.5	0.5	0.5	0.5	0.5	0.5	0.5	0.5	0.5	0.5	0.5	0.5	0.5	0.5
0.5	0.5	0.5	0.5	0.5	0.5	0.5	0.5	0.5	0.5	0.5	0.5	0.5	0.5	0.5	0.5	0.5	0.5	0.5	0.5	0.5	0.5	0.5	0.5	0.5	0.5	0.5	0.5	0.5	0.5	0.5	0.5	0.5	0.5	0.5	0.5	0.5	0.5	0.5	0.5	0.5	0.5	0.5	0.5	0.5	0.5	0.5	0.5	0.5	0.5
0.48283	0.473069	0.475934	0.477873	0.474332	0.474332	0.480313	0.476725	0.481222	0.491889	0.48749	0.494571	0.500287	0.49957	0.499834	0.501509	0.500552	0.497011	0.507402	0.519898	0.528074	0.526639	0.522901	0.52625	0.519653	0.519464	0.514679	0.516632	0.507916	0.502561	0.500444	0.510709	0.511452	0.500732	0.501815	0.485731	0.492393	0.491422	0.480389	0.479193	0.479244	0.478779	0.485052	0.482232	0.477532	0.476952	0.475354	0.487245	0.490369	0.486918
0.4815	0.4865	0.48575	0.48425	0.48125	0.4795	0.47875	0.48225	0.479	0.48225	0.49575	0.496	0.49325	0.49325	0.509	0.51025	0.516	0.5145	0.518	0.517	0.5205	0.52275	0.52275	0.517	0.51075	0.512	0.51375	0.5125	0.5085	0.508	0.508	0.4955	0.49925	0.50525	0.5105	0.511	0.511	0.5035	0.505	0.50325	0.49925	0.50675	0.504	0.50575	0.5025	0.50125	0.501	0.50725	0.505	0.5085
0.5	0.5	0.5	0.5	0.5	0.5	0.5	0.5	0.5	0.5	0.5	0.5	0.5	0.5	0.5	0.5	0.5	0.5	0.5	0.5	0.5	0.5	0.5	0.5	0.5	0.5	0.5	0.5	0.5	0.5	0.5	0.5	0.5	0.5	0.5	0.5	0.5	0.5	0.5	0.5	0.5	0.5	0.5	0.5	0.5	0.5	0.5	0.5	0.5	0.5
0.482775	0.480622	0.480383	0.488038	0.491388	0.496651	0.494258	0.488278	0.485167	0.496651	0.509091	0.503349	0.507177	0.507177	0.507177	0.494976	0.5	0.507416	0.511244	0.511722	0.504785	0.500239	0.500239	0.500239	0.503349	0.502632	0.494976	0.490431	0.484689	0.482057	0.481818	0.482536	0.485407	0.482775	0.485407	0.486124	0.486124	0.485167	0.489234	0.486364	0.486124	0.488517	0.485407	0.485407	0.4811	0.4811	0.475598	0.475598	0.47177	0.476794
0.5	0.5	0.5	0.5	0.5	0.5	0.5	0.5	0.5	0.5	0.5	0.5	0.5	0.5	0.5	0.5	0.5	0.5	0.5	0.5	0.5	0.5	0.5	0.5	0.5	0.5	0.5	0.5	0.5	0.5	0.5	0.5	0.5	0.5	0.5	0.5	0.5	0.5	0.5	0.5	0.5	0.5	0.5	0.5	0.5	0.5	0.5	0.5	0.5	0.5
[truncated: 11 more columns]

[truncated: 31 more sheets: A4.Categ.delay16_32ms.all_decod, A4.Categ.delay16_32ms.avg_decod, A4.Categ.delay50_66ms.all_decod, A4.Categ.delay50_66ms.avg_decod, A4.Categ.delay83_100ms.all_deco, A4.Categ.delay83_100ms.avg_deco, A4.Categ.delay116_132ms.all_dec, A4.Categ.delay116_132ms.avg_dec, A4.Categ.delay150_200ms.all_dec, A4.Categ.delay150_200ms.avg_dec, A2.Categ.delay16_32ms.all_decod, A2.Categ.delay16_32ms.avg_decod, A2.Categ.delay50_66ms.all_decod, A2.Categ.delay50_66ms.avg_decod, A2.Categ.delay83_100ms.all_deco, A2.Categ.delay83_100ms.avg_deco, A2.Categ.delay116_132ms.all_dec, A2.Categ.delay116_132ms.avg_dec, A2.Categ.delay150_200ms.all_dec, A2.Categ.delay150_200ms.avg_dec …]
