# Supplementary material for: Single-neuron correlates of visual consciousness in human lateral occipital complex
Source: Nat Commun. 2025 Dec 15;16:11008. doi: 10.1038/s41467-025-67077-w (PMC12705761; doi:10.1038/s41467-025-67077-w)
Supplement: Supplementary file 4 — Source Data [file 41467_2025_67077_MOESM4_ESM.zip › SourceData/FigureS13.xlsx]

## Sheet: A1.Categ.cor.avg
0.5
0.5
0.5
0.5
0.5
0.5
0.5
0.5
0.5
0.5
0.5
0.5
0.5
0.5
0.5
0.5
0.5
0.5
0.5
0.5
0.5
0.5
0.5
0.5
0.5
0.5
0.5
0.5
0.5
0.5
0.5
0.5
0.494094
0.5
0.505208
0.486233
0.5
0.5
0.5
0.5
0.5
0.5
0.5
0.5
0.5
0.5
0.5
0.5
0.5
0.5
0.5
0.5
0.5
0.5
0.5
0.5
0.5
0.5
0.5
0.5
0.5

## Sheet: A1.Categ.cor.se
0
0
0
0
0
0
0
0
0
0
0
0
0
0
0
0
0
0
0
0
0
0
0
0
0
0
0
0
0
0
0
0
0.00590643
0
0.00520833
0.0137672
0
0
0
0
0
0
0
0
0
0
0
0
0
0
0
0
0
0
0
0
0
0
0
0
0

## Sheet: A1.Categ.cor.avg_fit
0.5
0.5
0.5
0.5
0.5
0.5
0.5
0.5
0.5
0.5
0.5
0.5
0.5
0.5
0.5
0.5
0.5
0.5
0.5
0.5
0.5
0.5
0.5
0.5
0.5
0.5
0.5
0.5
0.5
0.5
0.5
0.5
0.5
0.5
0.5
0.5
0.5
0.5
0.5
0.5
0.5
0.5
0.5
0.5
0.5
0.5
0.5
0.5
0.5
0.5
0.5
0.5
0.5
0.5
0.5
0.5
0.5
0.5
0.5
0.5
0.5
0.5
0.5
0.5
0.5
0.5
0.5
0.5
0.5
0.5
0.5
0.5
0.5
0.5
0.5
0.5
0.5
0.5
0.5
0.5
0.5
0.5
0.5
0.5
0.5
0.5
0.5
0.5
0.5
0.5
0.5
0.5
0.5
0.5
0.5
0.5
0.5
0.5
0.5
0.5
0.5
0.5
0.5
0.5
0.5
0.5
0.5
0.5
0.5
0.5
0.5
0.5
0.5
0.5
0.5
0.5
0.5
0.5
0.5
0.5
0.5
0.5
0.5
0.5
0.5
0.5
0.5
0.5
0.5
0.5
0.5
0.5
0.5
0.5
0.5
0.5
0.5
0.5
0.5
0.5
0.5
0.5
0.5
0.5
0.5
0.5
0.5
0.5
0.5
0.5
0.5
0.5
0.5
0.5
0.5
0.5
0.5
0.5
0.5
0.5
0.5
0.5
0.5
0.5
0.5
0.5
0.5
0.5
0.5
0.5
0.5
0.5
0.5
0.5
0.5
0.5
0.5
0.5
0.5
0.5
0.5
0.5
0.5
0.5
0.5
0.5
0.5
0.5
0.5
0.5
0.5
0.5
0.5
0.5
0.5
0.5
0.5
0.5
0.5
0.5
0.5
0.5
0.5
0.5
0.5
0.5
0.5
0.5
0.5
0.5
0.5
0.499999
0.499999
0.499999
0.499999
0.499999
0.499999
0.499999
0.499999
0.499999
0.499998
0.499998
0.499998
0.499998
0.499998
0.499998
0.499998
0.499997
0.499997
0.499997
0.499997
0.499997
0.499997
0.499997
0.499997
0.499997
0.499997
0.499997
0.499997
0.499997
0.499997
0.499997
0.499998
0.499998
0.499999
0.499999
0.5
0.500001
0.500001
0.500002
0.500003
0.500005
0.500006
0.500007
0.500009
0.500011
0.500013
0.500015
0.500017
0.500019
0.500022
0.500024
0.500027
0.50003
0.500033
0.500036
0.50004
0.500043
0.500046
0.50005
0.500053
0.500057
0.50006
0.500063
0.500066
0.500069
0.500071
0.500073
0.500075
0.500076
0.500077
0.500076
0.500075
0.500073
0.50007
0.500066
0.50006
0.500053
0.500044
0.500034
0.500021
0.500007
0.49999
0.499971
0.49995
0.499925
0.499898
0.499868
0.499834
0.499798
0.499758
0.499715
0.499668
0.499618
0.499564
0.499506
0.499444
0.499379
0.499311
0.499241
0.499168
0.499093
0.499016
0.498938
0.498859
0.49878
0.498701
0.498623
0.498548
0.498478
0.498413
0.498357
0.498309
0.498272
0.498246
0.498234
0.498236
0.498249
0.498272
0.498301
0.498334
0.498369
0.498403
0.498434
0.498459
0.498476
0.498483
0.498478
0.49846
0.498428
0.498382
0.49832
0.498241
0.498144
0.498028
0.497893
0.497737
0.497566
0.497385
0.497201
0.497019
0.496845
0.496686
0.496547
0.496434
0.496353
0.49631
0.496305
0.496332
0.496389
0.496472
0.496577
0.496701
0.49684
0.49699
0.497148
0.497309
0.497473
0.497637
0.497801
0.497964
0.498125
0.498282
0.498435
0.498583
0.498725
0.498859
0.498986
0.499104
0.499216
0.49932
0.499416
0.499506
0.499589
0.499664
0.499733
0.499796
0.499852
0.499902
0.499946
0.499985
0.50002
0.500049
0.500074
0.500095
0.500113
0.500127
0.500139
0.500148
0.500154
0.500158
0.50016
0.50016
0.500159
0.500156
0.500153
0.500148
0.500143
0.500137
0.500131
0.500124
0.500117
0.50011
0.500103
0.500096
0.500089
0.500082
0.500075
0.500068
0.500062
0.500056
0.50005
0.500045
0.500039
0.500034
0.50003
0.500026
0.500022
0.500018
0.500015
0.500012
0.500009
0.500007
0.500004
0.500003
0.500001
0.499999
0.499998
0.499997
0.499996
0.499995
0.499995
0.499994
0.499994
0.499993
0.499993
0.499993
0.499993
0.499993
0.499993
0.499993
0.499994
0.499994
0.499994
0.499994
0.499995
0.499995
0.499995
0.499996
0.499996
0.499996
0.499996
0.499997
0.499997
0.499997
0.499998
0.499998
0.499998
0.499998
0.499998
0.499999
0.499999
0.499999
0.499999
0.499999
0.499999
0.5
0.5
0.5
0.5
0.5
0.5
0.5
0.5
0.5
0.5
0.5
0.5
0.5
0.5
0.5
0.5
0.5
0.5
0.5
0.5
0.5
0.5
0.5
0.5
0.5
0.5
0.5
0.5
0.5
0.5
0.5
0.5
0.5
0.5
0.5
0.5
0.5
0.5
0.5
0.5
0.5
0.5
0.5
0.5
0.5
0.5
0.5
0.5
0.5
0.5
0.5
0.5
0.5
0.5
0.5
0.5
0.5
0.5
0.5
0.5
0.5
0.5
0.5
0.5
0.5
0.5
0.5
0.5
0.5
0.5
0.5
0.5
0.5
0.5
0.5
0.5
0.5
0.5
0.5
0.5
0.5
0.5
0.5
0.5
0.5
0.5
0.5
0.5
0.5
0.5
0.5
0.5
0.5
0.5
0.5
0.5
0.5
0.5
0.5
0.5
0.5
0.5
0.5
0.5
0.5
0.5
0.5
0.5
0.5
0.5
0.5
0.5
0.5
0.5
0.5
0.5
0.5
0.5
0.5
0.5
0.5
0.5
0.5
0.5
0.5
0.5
0.5
0.5
0.5
0.5
0.5
0.5
0.5
0.5

## Sheet: A1.Categ.cor.se_fit
0
0
0
0
0
0
0
0
0
0
0
0
0
0
0
0
0
0
0
0
0
0
0
0
0
0
0
0
0
0
0
0
0
0
0
0
0
0
0
0
0
0
0
0
0
0
0
0
0
0
0
0
0
0
0
0
0
0
0
0
0
0
0
0
0
0
0
0
0
0
0
0
0
0
0
0
0
0
0
0
0
0
0
0
0
0
0
0
0
0
0
0
0
0
0
0
0
0
0
0
0
0
0
0
0
0
0
0
0
0
0
0
0
0
0
0
0
0
0
0
0
0
0
0
0
0
0
0
0
0
0
0
0
0
0
0
0
0
0
0
0
0
0
0
0
0
0
0
0
0
0
0
0
0
0
0
0
0
0
0
0
0
0
0
0
0
0
0
0
0
0
0
0
0
0
0
0
0
0
0
0
0
0
0
0
0
0
0
0
0
0
0
0
0
0
0
0
0
0
0
0
0
0
0
0
0
0
0
0
0
0
0
0
0
0
0
0
0
0
0
0
0
0
0
0
0
0
0
0
0
0
0
0
0
0
0
0
0
0
0
0
0
0
0
0
0
0
0
0
0
0
0
0
0
0
0
0
0
0
0
0
0
0
0
0
0
0
0
0
0
0
0
0
0
0
0
0
0
0
0
0
0
0
0
0
0
0
0
0
0
0
0
0
0
0
0
0
0
0
0
0
0
0
0
0
0
0
0
0
0
0
0
0
0
0
0
0.000590643
0.00118129
0.00177193
0.00236257
0.00295322
0.00354386
0.0041345
0.00472515
0.00531579
0.00590643
0.00531579
0.00472515
0.0041345
0.00354386
0.00295322
0.00236257
0.00177193
0.00118129
0.000590643
0
0.000520833
0.00104167
0.0015625
0.00208333
0.00260417
0.003125
0.00364583
0.00416667
0.0046875
0.00520833
0.00606422
0.00692011
0.007776
0.00863188
0.00948777
0.0103437
0.0111995
0.0120554
0.0129113
0.0137672
0.0123905
0.0110138
0.00963705
0.00826033
0.0068836
0.00550688
0.00413016
0.00275344
0.00137672
0
0
0
0
0
0
0
0
0
0
0
0
0
0
0
0
0
0
0
0
0
0
0
0
0
0
0
0
0
0
0
0
0
0
0
0
0
0
0
0
0
0
0
0
0
0
0
0
0
0
0
0
0
0
0
0
0
0
0
0
0
0
0
0
0
0
0
0
0
0
0
0
0
0
0
0
0
0
0
0
0
0
0
0
0
0
0
0
0
0
0
0
0
0
0
0
0
0
0
0
0
0
0
0
0
0
0
0
0
0
0
0
0
0
0
0
0
0
0
0
0
0
0
0
0
0
0
0
0
0
0
0
0
0
0
0
0
0
0
0
0
0
0
0
0
0
0
0
0
0
0
0
0
0
0
0
0
0
0
0
0
0
0
0
0
0
0
0
0
0
0
0
0
0
0
0
0
0
0
0
0
0
0
0
0
0
0
0
0
0
0
0
0
0
0
0
0
0
0
0
0
0
0
0
0
0
0
0
0
0
0
0
0
0
0
0
0
0
0
0
0
0
0
0
0
0
0
0
0
0
0
0
0
0
0
0
0
0
0
0
0
0
0
0
0

## Sheet: A1.Categ.wr.avg
0.5
0.5
0.488141
0.498718
0.491667
0.487879
0.504167
0.5
0.473106
0.470833
0.487121
0.5
0.46891
0.316026
0.483333
0.522348
0.524679
0.403846
0.452564
0.424417
0.4
0.479167
0.494936
0.469289
0.487879
0.525705
0.5169
0.50906
0.452885
0.427739
0.444872
0.516346
0.443939
0.420688
0.503939
0.435431
0.5
0.408974
0.406119
0.399534
0.581002
0.712675
0.496766
0.485897
0.426457
0.428846
0.439744
0.434744
0.36859
0.36859
0.55609
0.592541
0.575
0.526772
0.605041
0.589709
0.495635
0.507226
0.50711
0.538636
0.451777

## Sheet: A1.Categ.wr.se
0
0.011467
0.00604459
0.0201762
0.00833333
0.0121212
0.00416667
0
0.0259281
0.023282
0.00903815
0
0.0317149
0.0613237
0.0202304
0.0121429
0.0126867
0.0641666
0.0380132
0.0432041
0.051295
0.0208333
0.0434311
0.0426951
0.0271966
0.0117969
0.0116268
0.0428746
0.0390945
0.0698056
0.0486312
0.0160928
0.0243906
0.035288
0.0122269
0.0424873
0
0.0465969
0.0445219
0.0361263
0.0429631
0.0477433
0.0570555
0.0349677
0.0455631
0.0464167
0.0273713
0.0280071
0.062802
0.0737226
0.0589241
0.0444501
0.0519437
0.0528842
0.0210793
0.0307844
0.050723
0.0391681
0.0332315
0.0196077
0.0714349

## Sheet: A1.Categ.wr.avg_fit
0.500025
0.499726
0.499426
0.499126
0.498826
0.498525
0.498225
0.497925
0.497624
0.497323
0.497022
0.496721
0.496422
0.496129
0.495843
0.495568
0.495307
0.495062
0.494836
0.494633
0.494455
0.494305
0.494181
0.494081
0.494001
0.493938
0.49389
0.493852
0.493823
0.493798
0.493775
0.493751
0.493725
0.493698
0.493673
0.49365
0.493632
0.49362
0.493615
0.49362
0.493636
0.493664
0.493706
0.493761
0.493828
0.493908
0.494
0.494104
0.49422
0.494347
0.494485
0.494634
0.494791
0.494951
0.495106
0.49525
0.495375
0.495477
0.495546
0.495578
0.495565
0.4955
0.495379
0.495202
0.494971
0.494687
0.494353
0.493968
0.493536
0.493057
0.492533
0.491966
0.491359
0.490718
0.490055
0.489376
0.488693
0.488015
0.487349
0.486707
0.486097
0.485528
0.485009
0.484541
0.48412
0.483745
0.483413
0.483122
0.482869
0.482652
0.482467
0.482313
0.482187
0.482079
0.481977
0.481866
0.481733
0.481564
0.481348
0.481069
0.480714
0.480271
0.479726
0.479068
0.478291
0.477388
0.476354
0.47518
0.47386
0.472389
0.470759
0.468963
0.466995
0.464861
0.462583
0.460186
0.457694
0.455131
0.452521
0.449888
0.447258
0.444654
0.4421
0.439628
0.437285
0.435121
0.433184
0.431525
0.430192
0.429236
0.428705
0.428649
0.429117
0.430139
0.43167
0.433652
0.436026
0.438733
0.441716
0.444915
0.448271
0.451725
0.45522
0.458699
0.462125
0.465465
0.468687
0.47176
0.47465
0.477326
0.479755
0.481906
0.483746
0.485245
0.486397
0.487206
0.487676
0.487811
0.487616
0.487095
0.486253
0.485094
0.483622
0.481843
0.479784
0.47749
0.475004
0.472371
0.469635
0.466841
0.464032
0.461253
0.458549
0.455962
0.453513
0.451198
0.449009
0.446941
0.444985
0.443136
0.441387
0.439731
0.438162
0.436673
0.435263
0.433938
0.432707
0.431579
0.430561
0.429661
0.428887
0.428249
0.427753
0.427407
0.42722
0.427197
0.427343
0.427663
0.428163
0.428847
0.429721
0.43079
0.432059
0.433534
0.435214
0.437079
0.4391
0.441252
0.443507
0.445838
0.448219
0.450623
0.453024
0.455393
0.457707
0.459955
0.462133
0.464237
0.466263
0.468204
0.470059
0.471821
0.473486
0.47505
0.47651
0.477873
0.479153
0.480365
0.481522
0.482638
0.483729
0.484807
0.485887
0.486984
0.48811
0.489271
0.490463
0.491684
0.49293
0.494198
0.495484
0.496786
0.4981
0.499423
0.500751
0.502076
0.503383
0.504658
0.505886
0.507051
0.508138
0.509132
0.510018
0.510782
0.511407
0.511884
0.51221
0.512384
0.512404
0.51227
0.51198
0.511533
0.510927
0.510162
0.509236
0.508149
0.506907
0.505516
0.503981
0.502309
0.500505
0.498575
0.496526
0.494364
0.492094
0.489724
0.487275
0.484768
0.482225
0.479669
0.477123
0.474608
0.472146
0.469761
0.467475
0.465307
0.463273
0.461379
0.459635
0.45805
0.456632
0.45539
0.454333
0.45347
0.45281
0.45236
0.452115
0.452059
0.452177
0.452456
0.452879
0.453432
0.454099
0.454866
0.455717
0.456638
0.457608
0.458601
0.459591
0.460554
0.461462
0.46229
0.463013
0.463603
0.464037
0.464288
0.464349
0.464243
0.463993
0.463624
0.463159
0.462623
0.46204
0.461433
0.460826
0.460245
0.459708
0.459224
0.458803
0.458452
0.45818
0.457996
0.457907
0.457922
0.458049
0.458296
0.458666
0.459135
0.459675
0.46026
0.460862
0.461452
0.462004
0.462489
0.462881
0.463151
0.463276
0.46326
0.463113
0.462848
0.462475
0.462005
0.461451
0.460823
0.460133
0.459392
0.458611
0.457784
0.4569
0.455949
0.454919
0.453797
0.452575
0.451238
0.449777
0.44818
0.446438
0.444567
0.442607
0.440595
0.438572
0.436575
0.434643
0.432816
0.431133
0.429631
0.42835
0.42732
0.426561
0.426092
0.425934
0.426106
0.426629
0.427521
0.428803
0.430495
0.432615
0.435176
0.438174
0.441604
0.44546
0.449739
0.454434
0.459542
0.465058
0.470975
0.477291
0.48398
0.490973
0.498191
0.505555
0.512988
0.520411
0.527745
0.534913
0.541836
0.548435
0.554638
0.560392
0.565651
0.570366
0.57449
0.577977
0.58078
0.58285
0.584141
0.584606
0.58421
0.582998
0.581044
0.578424
0.575214
0.571488
0.567322
0.562791
0.557971
0.552936
0.54776
0.542483
0.537129
0.531721
0.526282
0.520835
0.515403
0.510009
0.504676
0.499427
0.494285
0.489268
0.484387
0.479656
0.475086
0.470689
0.466479
0.462467
0.458666
0.455088
0.451745
0.448639
0.445757
0.443087
0.440615
0.438329
0.436214
0.434259
0.432449
0.430773
0.429216
0.427765
0.426408
0.425129
0.423915
0.422752
0.421627
0.420525
0.419433
0.418338
0.417224
0.416083
0.414921
0.413744
0.412561
0.411378
0.410204
0.409047
0.407913
0.40681
0.405747
0.404734
0.403802
0.402986
0.402322
0.401844
0.401588
0.401591
0.401886
0.40251
0.403497
0.404881
0.406673
0.408874
0.411486
0.414512
0.417952
0.421809
0.426084
0.43078
0.435897
0.441436
0.447356
0.453594
0.460087
0.466768
0.473574
0.480441
0.487305
0.494099
0.500762
0.507228
0.513459
0.519438
0.525152
0.530585
0.535724
0.540553
0.545058
0.549224
0.553036
0.556481
0.559558
0.562285
0.564684
0.566776
0.568582
0.570123
0.571419
0.572492
0.573364
0.574054
0.574584
0.574976
0.575252
0.575434
0.575545
0.575605
0.575638
0.575664
0.575707
0.575788
0.57592
0.576086
0.576259
0.576415
0.57653
0.576579
0.576536
0.576378
0.576078
0.575612
0.574959
0.574116
0.573086
0.571873
0.570479
0.568909
0.567165
0.565252
0.563171
0.560927
0.558525
0.555987
0.553345
0.550631
0.547875
0.545109
0.542364
0.539672
0.537065
0.534574
0.532228
0.530039
0.528002
0.526112
0.524364
0.522753
0.521275
0.519924
0.518695
0.517585
0.516587
0.515692
0.514887
0.514157
0.513488
0.512866
0.512276
0.511704
0.511136
0.510558
0.509955
0.509312
0.508612
0.507838
0.506973
0.505999
0.504899
0.503657
0.502255
0.500676
0.498903
0.496928
0.494768
0.492443
0.489974
0.487382
0.484687
0.481909
0.47907
0.47619
0.473289

## Sheet: A1.Categ.wr.se_fit
0
0
0
0
0
0
0.0011467
0.0022934
0.0034401
0.00458681
0.00573351
0.00688021
0.00802691
0.00917361
0.0103203
0.011467
0.0109248
0.0103825
0.00984029
0.00929805
0.0087558
0.00821356
0.00767132
0.00712908
0.00658683
0.00604459
0.00745775
0.00887091
0.0102841
0.0116972
0.0131104
0.0145236
0.0159367
0.0173499
0.018763
0.0201762
0.0189919
0.0178076
0.0166233
0.015439
0.0142548
0.0130705
0.0118862
0.0107019
0.00951762
0.00833333
0.00871212
0.00909091
0.0094697
0.00984848
0.0102273
0.0106061
0.0109848
0.0113636
0.0117424
0.0121212
0.0113258
0.0105303
0.00973485
0.00893939
0.00814394
0.00734848
0.00655303
0.00575758
0.00496212
0.00416667
0.00375
0.00333333
0.00291667
0.0025
0.00208333
0.00166667
0.00125
0.000833333
0.000416667
0
0.00259281
0.00518563
0.00777844
0.0103713
0.0129641
0.0155569
0.0181497
0.0207425
0.0233353
0.0259281
0.0256635
0.0253989
0.0251343
0.0248697
0.0246051
0.0243405
0.0240759
0.0238112
0.0235466
0.023282
0.0218576
0.0204332
0.0190089
0.0175845
0.0161601
0.0147357
0.0133113
0.0118869
0.0104625
0.00903815
0.00813433
0.00723052
0.0063267
0.00542289
0.00451907
0.00361526
0.00271144
0.00180763
0.000903815
0
0.00317149
0.00634299
0.00951448
0.012686
0.0158575
0.019029
0.0222005
0.0253719
0.0285434
0.0317149
0.0346758
0.0376367
0.0405976
0.0435584
0.0465193
0.0494802
0.052441
0.0554019
0.0583628
0.0613237
0.0572143
0.053105
0.0489957
0.0448864
0.040777
0.0366677
0.0325584
0.0284491
0.0243398
0.0202304
0.0194217
0.0186129
0.0178042
0.0169954
0.0161867
0.0153779
0.0145692
0.0137604
0.0129516
0.0121429
0.0121973
0.0122517
0.012306
0.0123604
0.0124148
0.0124692
0.0125236
0.0125779
0.0126323
0.0126867
0.0178347
0.0229827
0.0281307
0.0332787
0.0384267
0.0435747
0.0487227
0.0538707
0.0590186
0.0641666
0.0615513
0.0589359
0.0563206
0.0537053
0.0510899
0.0484746
0.0458592
0.0432439
0.0406285
0.0380132
0.0385323
0.0390514
0.0395705
0.0400896
0.0406087
0.0411278
0.0416469
0.042166
0.0426851
0.0432041
0.0440132
0.0448223
0.0456314
0.0464405
0.0472496
0.0480586
0.0488677
0.0496768
0.0504859
0.051295
0.0482488
0.0452026
0.0421565
0.0391103
0.0360641
0.033018
0.0299718
0.0269257
0.0238795
0.0208333
0.0230931
0.0253529
0.0276127
0.0298725
0.0321322
0.034392
0.0366518
0.0389116
0.0411714
0.0434311
0.0433575
0.0432839
0.0432103
0.0431367
0.0430631
0.0429895
0.0429159
0.0428423
0.0427687
0.0426951
0.0411453
0.0395954
0.0380456
0.0364957
0.0349459
0.033396
0.0318462
0.0302963
0.0287465
0.0271966
0.0256567
0.0241167
0.0225767
0.0210367
0.0194968
0.0179568
0.0164168
0.0148768
0.0133369
0.0117969
0.0117799
0.0117629
0.0117459
0.0117289
0.0117119
0.0116948
0.0116778
0.0116608
0.0116438
0.0116268
0.0147516
0.0178764
0.0210012
0.0241259
0.0272507
0.0303755
0.0335003
0.0366251
0.0397499
0.0428746
0.0424966
0.0421186
0.0417406
0.0413626
0.0409846
0.0406066
0.0402286
0.0398506
0.0394725
0.0390945
0.0421656
0.0452368
0.0483079
0.051379
0.0544501
0.0575212
0.0605923
0.0636634
0.0667345
0.0698056
0.0676882
0.0655707
0.0634533
0.0613359
0.0592184
0.057101
0.0549835
0.0528661
0.0507486
0.0486312
0.0453773
0.0421235
0.0388697
0.0356158
0.032362
0.0291082
0.0258543
0.0226005
0.0193466
0.0160928
0.0169226
0.0177524
0.0185821
0.0194119
0.0202417
0.0210715
0.0219013
0.022731
0.0235608
0.0243906
0.0254803
0.0265701
0.0276598
0.0287496
0.0298393
0.030929
0.0320188
0.0331085
0.0341983
0.035288
0.0329819
0.0306758
0.0283697
0.0260636
0.0237575
0.0214513
0.0191452
0.0168391
0.014533
0.0122269
0.015253
0.018279
0.021305
0.0243311
0.0273571
0.0303831
0.0334092
0.0364352
0.0394612
0.0424873
0.0382385
0.0339898
0.0297411
0.0254924
0.0212436
0.0169949
0.0127462
0.00849745
0.00424873
0
0.00465969
0.00931938
0.0139791
0.0186388
0.0232984
0.0279581
0.0326178
0.0372775
0.0419372
0.0465969
0.0463894
0.0461819
0.0459744
0.0457669
0.0455594
0.0453519
0.0451444
0.0449369
0.0447294
0.0445219
0.0436824
0.0428428
0.0420032
0.0411637
0.0403241
0.0394845
0.038645
0.0378054
0.0369659
0.0361263
0.03681
0.0374937
0.0381773
0.038861
0.0395447
0.0402284
0.0409121
0.0415958
0.0422794
0.0429631
0.0434411
0.0439191
0.0443972
0.0448752
0.0453532
0.0458312
0.0463092
0.0467872
0.0472652
0.0477433
0.0486745
0.0496057
0.0505369
0.0514682
0.0523994
0.0533306
0.0542618
0.0551931
0.0561243
0.0570555
0.0548467
0.052638
0.0504292
0.0482204
0.0460116
0.0438028
0.0415941
0.0393853
0.0371765
0.0349677
0.0360273
0.0370868
0.0381463
0.0392059
0.0402654
0.041325
0.0423845
0.043444
0.0445036
0.0455631
0.0456485
0.0457338
0.0458192
0.0459046
0.0459899
0.0460753
0.0461606
0.046246
0.0463314
0.0464167
0.0445122
0.0426076
0.0407031
0.0387986
0.036894
0.0349895
0.0330849
0.0311804
0.0292758
0.0273713
0.0274349
0.0274984
0.027562
0.0276256
0.0276892
0.0277528
0.0278163
0.0278799
0.0279435
0.0280071
0.0314866
0.0349661
0.0384455
0.041925
0.0454045
0.048884
0.0523635
0.055843
0.0593225
0.062802
0.063894
0.0649861
0.0660782
0.0671702
0.0682623
0.0693543
0.0704464
0.0715385
0.0726305
0.0737226
0.0722427
0.0707629
0.069283
0.0678032
0.0663234
0.0648435
0.0633637
0.0618838
0.060404
0.0589241
0.0574767
0.0560293
0.0545819
0.0531345
0.0516871
0.0502397
0.0487923
0.0473449
0.0458975
0.0444501
0.0451995
0.0459488
0.0466982
0.0474476
0.0481969
0.0489463
0.0496956
0.050445
0.0511944
0.0519437
0.0520378
0.0521318
0.0522259
0.0523199
0.052414
0.052508
0.0526021
0.0526961
0.0527902
0.0528842
0.0497037
0.0465233
0.0433428
0.0401623
0.0369818
0.0338013
0.0306208
0.0274403
0.0242598
0.0210793
0.0220498
0.0230203
0.0239908
0.0249613
0.0259318
0.0269023
0.0278728
0.0288434
0.0298139
0.0307844
0.0327782
0.0347721
0.0367659
0.0387598
0.0407537
0.0427475
0.0447414
0.0467353
0.0487291
0.050723
0.0495675
0.048412
0.0472565
0.0461011
0.0449456
0.0437901
0.0426346
0.0414791
0.0403236
0.0391681
0.0385745
0.0379808
0.0373871
0.0367935
0.0361998
0.0356061
0.0350125
0.0344188
0.0338252
0.0332315
0.0318691
0.0305067
0.0291444
0.027782
0.0264196
0.0250572
0.0236949
0.0223325
0.0209701
0.0196077
0.0247905
0.0299732
0.0351559
0.0403386
0.0455213
0.0507041
0.0558868
0.0610695
0.0662522
0.0714349
0.0714349
0.0714349
0.0714349
0.0714349

## Sheet: A1.Categ.pval
1
1
0.1414
1
0.4039
1
1
1
0.4093
0.3897
0.468
1
0.2668
0.003
0.5798
0.213
0.087
0.4799
0.3408
0.2054
0.0903
0.3997
0.9999
0.6248
1
0.0918
0.2107
0.7546
0.3472
0.3893
0.2756
0.5045
0.0811
0.0301
1
0.3139
1
0.147
0.0659
0.0248
0.0828
0.0036
0.9661
1
0.1213
0.0826
0.0349
0.0106
0.0788
0.0953
0.3751
0.0418
0.1926
0.7086
0.0001
0.0082
0.9257
0.984
0.931
0.0345
0.4879

## Sheet: A2.Categ.cor.avg
0.5
0.5
0.5
0.5
0.507018
0.5
0.5
0.5
0.5
0.5
0.5
0.5
0.5
0.5
0.5
0.5
0.5
0.5
0.5
0.5
0.5
0.5
0.5
0.5
0.5
0.5
0.5
0.5
0.5
0.5
0.5
0.5
0.505184
0.572638
0.543262
0.542861
0.572679
0.62948
0.576941
0.594206
0.623133
0.601838
0.565527
0.537688
0.547198
0.541898
0.520301
0.5
0.5
0.5
0.5
0.5
0.5
0.5
0.5
0.5
0.5
0.497549
0.504687
0.5
0.5

[truncated: 30 more sheets: A2.Categ.cor.se, A2.Categ.cor.avg_fit, A2.Categ.cor.se_fit, A2.Categ.wr.avg, A2.Categ.wr.se, A2.Categ.wr.avg_fit, A2.Categ.wr.se_fit, A2.Categ.pval, A2.NonScrambledVsScrambled.cor., A2.NonScrambledVsScrambled.wr.a, A2.NonScrambledVsScrambled.wr.s, A2.NonScrambledVsScrambled.pval, A4.Categ.cor.avg, A4.Categ.cor.se, A4.Categ.cor.avg_fit, A4.Categ.cor.se_fit, A4.Categ.wr.avg, A4.Categ.wr.se, A4.Categ.wr.avg_fit, A4.Categ.wr.se_fit …]
