# Supplementary material for: Single-neuron correlates of visual consciousness in human lateral occipital complex
Source: Nat Commun. 2025 Dec 15;16:11008. doi: 10.1038/s41467-025-67077-w (PMC12705761; doi:10.1038/s41467-025-67077-w)
Supplement: Supplementary file 4 — Source Data [file 41467_2025_67077_MOESM4_ESM.zip › SourceData/FigureS14.xlsx]

## Sheet: A1.Categ.cor.avg
-0.521942
-0.579812
-0.650195
-0.654616
-0.640969
-0.631043
-0.637525
-0.584148
-0.542591
-0.596062
-0.619365
-0.629891
-0.63726
-0.603985
-0.584449
-0.575532
-0.573337
-0.563862
-0.515632
-0.539815
-0.607162
-0.598593
-0.606169
-0.640495
-0.655969
-0.663086
-0.631726
-0.58164
-0.613774
-0.644985
-0.629302
-0.618641
-0.618453
-0.613785
-0.603966
-0.597009
-0.494147
-0.295596
-0.0583931
0.0892865
0.0941413
0.172252
0.214411
0.132327
0.0705668
0.0885536
0.0705168
0.0279624
0.0385187
-0.00946188
-0.0607573
-0.118509
-0.138784
-0.183022
-0.195609
-0.186322
-0.271924
-0.279029
-0.291104
-0.374751
-0.401264
-0.414068
-0.432856
-0.479742
-0.488393
-0.440803
-0.439756
-0.457627
-0.477661
-0.486563

## Sheet: A1.Categ.cor.se
0.0366351
0.0308711
0.0313374
0.0323122
0.0310876
0.0312681
0.0313256
0.0373194
0.0350579
0.031815
0.0327264
0.0312149
0.0317304
0.0344666
0.0331365
0.0343906
0.0333423
0.0362694
0.0376713
0.0326415
0.0317066
0.0334252
0.0315562
0.0316275
0.0323984
0.0305803
0.0320077
0.0376363
0.0304211
0.0322278
0.0332187
0.0353857
0.0320498
0.0337758
0.0335835
0.0344739
0.0394443
0.0475057
0.0541268
0.0551985
0.0529892
0.0576896
0.0529087
0.0530609
0.0504067
0.0528071
0.0512094
0.0510182
0.0508798
0.0493747
0.0499251
0.0467448
0.0473291
0.0435875
0.048113
0.0447031
0.0411047
0.0449229
0.0422809
0.0407655
0.040272
0.0400123
0.0399626
0.0374347
0.0384334
0.0406516
0.0394799
0.0394541
0.0365524
0.0376339

## Sheet: A1.Categ.cor.avg_fit
-0.532067
-0.537561
-0.543045
-0.54851
-0.553946
-0.559343
-0.564691
-0.569981
-0.575202
-0.580346
-0.585402
-0.59036
-0.595205
-0.599923
-0.604497
-0.608911
-0.613149
-0.617197
-0.621038
-0.624656
-0.628036
-0.631164
-0.634037
-0.63666
-0.639037
-0.641175
-0.643077
-0.644748
-0.646193
-0.647417
-0.648425
-0.64922
-0.649813
-0.650212
-0.650428
-0.650472
-0.650354
-0.650084
-0.649674
-0.649132
-0.64847
-0.647698
-0.646823
-0.645848
-0.644778
-0.643615
-0.642364
-0.641027
-0.639609
-0.638114
-0.636543
-0.634902
-0.633191
-0.631411
-0.629561
-0.62764
-0.625647
-0.623582
-0.621444
-0.619231
-0.616945
-0.614583
-0.612151
-0.609669
-0.607158
-0.604637
-0.602129
-0.599654
-0.597233
-0.594886
-0.592635
-0.590501
-0.588502
-0.586654
-0.584973
-0.583471
-0.582165
-0.581069
-0.580196
-0.579562
-0.579182
-0.579069
-0.579233
-0.579661
-0.580332
-0.581225
-0.58232
-0.583597
-0.585034
-0.586612
-0.588309
-0.590106
-0.591981
-0.59392
-0.595906
-0.597925
-0.599961
-0.602
-0.604025
-0.606023
-0.607978
-0.609875
-0.611699
-0.613441
-0.615094
-0.616652
-0.618108
-0.619456
-0.620688
-0.6218
-0.622783
-0.623633
-0.624341
-0.624906
-0.625325
-0.625599
-0.625726
-0.625706
-0.625537
-0.62522
-0.624752
-0.624134
-0.623365
-0.62245
-0.6214
-0.620229
-0.618947
-0.617568
-0.616103
-0.614565
-0.612966
-0.611318
-0.609634
-0.607923
-0.606192
-0.604448
-0.602697
-0.600944
-0.599197
-0.597461
-0.595744
-0.59405
-0.592387
-0.590758
-0.589164
-0.587601
-0.586069
-0.584566
-0.58309
-0.58164
-0.580214
-0.578811
-0.577428
-0.576064
-0.574715
-0.573379
-0.572051
-0.570729
-0.569407
-0.568085
-0.566756
-0.565419
-0.564069
-0.562705
-0.561329
-0.559948
-0.558567
-0.557191
-0.555826
-0.554477
-0.553151
-0.551852
-0.550586
-0.549359
-0.548187
-0.547088
-0.54608
-0.545183
-0.544413
-0.543791
-0.543334
-0.543062
-0.542993
-0.543143
-0.543516
-0.544104
-0.544899
-0.545893
-0.547079
-0.548449
-0.549994
-0.551708
-0.553582
-0.555609
-0.557772
-0.560051
-0.562424
-0.564868
-0.567362
-0.569884
-0.572411
-0.574923
-0.577396
-0.579809
-0.582152
-0.584429
-0.586645
-0.588806
-0.590916
-0.592982
-0.595008
-0.596999
-0.598961
-0.600899
-0.602817
-0.604721
-0.606612
-0.608494
-0.610372
-0.612248
-0.614127
-0.61601
-0.617904
-0.619809
-0.621728
-0.623652
-0.625572
-0.627478
-0.629362
-0.631213
-0.633023
-0.634782
-0.636481
-0.63811
-0.63966
-0.641125
-0.642496
-0.643768
-0.644932
-0.645982
-0.646911
-0.647712
-0.648377
-0.6489
-0.649274
-0.649498
-0.649571
-0.649492
-0.649262
-0.64888
-0.648346
-0.647659
-0.646819
-0.645827
-0.644682
-0.643396
-0.641985
-0.640466
-0.638856
-0.637171
-0.635427
-0.633641
-0.63183
-0.630011
-0.628199
-0.626413
-0.624672
-0.622995
-0.6214
-0.619906
-0.618533
-0.617299
-0.616223
-0.615325
-0.614621
-0.614117
-0.613798
-0.613653
-0.613669
-0.613831
-0.614127
-0.614544
-0.615068
-0.615687
-0.616388
-0.617156
-0.617976
-0.618832
-0.61971
-0.620594
-0.621468
-0.622318
-0.623127
-0.623881
-0.624563
-0.625165
-0.625689
-0.62614
-0.626522
-0.626839
-0.627096
-0.627297
-0.627446
-0.627549
-0.627608
-0.62763
-0.62762
-0.627583
-0.627527
-0.627456
-0.627377
-0.627296
-0.627219
-0.627152
-0.627101
-0.627071
-0.627061
-0.627069
-0.627093
-0.627131
-0.627181
-0.62724
-0.627307
-0.627379
-0.627455
-0.627531
-0.627598
-0.627647
-0.627666
-0.627645
-0.627572
-0.627438
-0.62723
-0.626939
-0.626553
-0.626062
-0.625445
-0.624682
-0.623748
-0.622621
-0.621277
-0.619695
-0.61785
-0.615721
-0.613283
-0.610514
-0.607387
-0.603871
-0.599934
-0.595548
-0.590679
-0.585299
-0.579376
-0.572878
-0.565777
-0.55804
-0.549653
-0.540618
-0.530939
-0.520619
-0.509661
-0.498069
-0.485845
-0.472995
-0.45952
-0.445424
-0.430727
-0.415471
-0.399703
-0.383468
-0.366814
-0.349785
-0.332429
-0.31479
-0.296916
-0.278852
-0.260647
-0.24236
-0.22405
-0.205776
-0.187597
-0.169572
-0.151761
-0.134222
-0.117014
-0.100198
-0.0838231
-0.0679148
-0.0524911
-0.0375702
-0.0231704
-0.00930974
0.00399339
0.0167208
0.0288543
0.0403756
0.0512723
0.0615625
0.0712741
0.0804348
0.0890727
0.0972155
0.104891
0.112128
0.118953
0.125394
0.131478
0.137209
0.142584
0.1476
0.152253
0.156541
0.160458
0.164002
0.16717
0.169957
0.172361
0.174379
0.176008
0.177247
0.178093
0.178544
0.178599
0.178255
0.177509
0.176361
0.174808
0.172868
0.170574
0.167963
0.16507
0.161929
0.158576
0.155046
0.151373
0.147594
0.143743
0.13985
0.135939
0.132031
0.12815
0.124319
0.12056
0.116895
0.113348
0.109941
0.106697
0.103627
0.100721
0.097965
0.095347
0.0928541
0.0904733
0.0881918
0.0859968
0.0838755
0.0818149
0.0798037
0.0778347
0.0759012
0.0739966
0.0721143
0.0702476
0.06839
0.0665348
0.0646755
0.0628053
0.060919
0.059016
0.0570972
0.0551635
0.0532154
0.051254
0.04928
0.0472941
0.0452972
0.0432901
0.041272
0.0392327
0.0371585
0.0350357
0.0328506
0.0305895
0.0282388
0.0257847
0.0232135
0.0205116
0.0176665
0.0146766
0.0115463
0.00827986
0.0048816
0.00135585
-0.00229304
-0.00606075
-0.00994295
-0.0139353
-0.0180333
-0.0222291
-0.0265127
-0.030874
-0.0353027
-0.0397887
-0.0443218
-0.0488918
-0.0534887
-0.0581022
-0.0627222
-0.0673386
-0.0719415
-0.0765209
-0.081067
-0.0855698
-0.0900194
-0.0944058
-0.0987191
-0.102949
-0.107087
-0.111126
-0.11507
-0.118919
-0.122678
-0.126347
-0.12993
-0.13343
-0.136847
-0.140186
-0.143448
-0.146634
-0.149744
-0.152776
-0.155729
-0.158601
-0.161392
-0.164099
-0.166721
-0.169257
-0.171706
-0.174068
-0.176352
-0.178568
-0.180724
-0.182832
-0.1849
-0.186939
-0.188958
-0.190966
-0.192974
-0.194992
-0.197031
-0.199103
-0.20122
-0.203396
-0.205641
-0.207968
-0.21039
-0.212917
-0.215564
-0.218338
-0.221231
-0.224227
-0.22731
-0.230462
-0.233668
-0.236911
-0.240175
-0.243443
-0.246698
-0.249927
-0.253126
-0.256304
-0.259467
-0.262621
-0.265775
-0.268934
-0.272105
-0.275296
-0.278513
-0.281763
-0.285053
-0.288389
-0.291776
-0.295221
-0.298729
-0.302308
-0.305962
-0.309698
-0.313522
-0.317439
-0.321446
-0.325524
-0.329657
-0.333826
-0.338014
-0.342204
-0.346378
-0.350517
-0.354605
-0.358624
-0.362562
-0.366417
-0.370189
-0.373876
-0.377477
-0.380991
-0.384418
-0.387757
-0.391006
-0.394164
-0.397233
-0.400218
-0.403125
-0.405962
-0.408734
-0.411448
-0.414109
-0.416726
-0.419303
-0.421847
-0.424364
-0.426852
-0.429313
-0.431743
-0.434143
-0.436512
-0.438847
-0.441149
-0.443416
-0.445648
-0.447842
-0.449986
-0.452068
-0.454074
-0.455991
-0.457805
-0.459502
-0.461069
-0.462493
-0.46376
-0.464858
-0.465784
-0.466539
-0.467126
-0.467546
-0.4678
-0.467891
-0.467819
-0.467587
-0.467197
-0.466649
-0.46596
-0.465151
-0.464245
-0.463262
-0.462227
-0.46116
-0.460084
-0.459022
-0.457995
-0.457026
-0.456127
-0.455306
-0.454569
-0.453922
-0.453371
-0.452921
-0.45258
-0.452354
-0.452247
-0.452267
-0.452415
-0.452684
-0.45307
-0.453566
-0.454167
-0.454866
-0.455657
-0.456536
-0.457495
-0.458529
-0.459631
-0.460797
-0.462018
-0.463288
-0.464601
-0.465951
-0.467331
-0.468734
-0.470154
-0.471584
-0.47302
-0.474459
-0.475903
-0.47735
-0.4788
-0.480252
-0.481706
-0.483161
-0.484618
-0.486074

## Sheet: A1.Categ.cor.se_fit
0.0366351
0.0366351
0.0366351
0.0366351
0.0366351
0.0366351
0.0360587
0.0354823
0.0349059
0.0343295
0.0337531
0.0331767
0.0326003
0.0320239
0.0314475
0.0308711
0.0309177
0.0309643
0.031011
0.0310576
0.0311042
0.0311509
0.0311975
0.0312441
0.0312908
0.0313374
0.0314349
0.0315323
0.0316298
0.0317273
0.0318248
0.0319223
0.0320198
0.0321172
0.0322147
0.0323122
0.0321898
0.0320673
0.0319448
0.0318224
0.0316999
0.0315775
0.031455
0.0313326
0.0312101
0.0310876
0.0311057
0.0311237
0.0311418
0.0311598
0.0311779
0.0311959
0.031214
0.031232
0.03125
0.0312681
0.0312738
0.0312796
0.0312853
0.0312911
0.0312969
0.0313026
0.0313084
0.0313141
0.0313199
0.0313256
0.031925
0.0325244
0.0331237
0.0337231
0.0343225
0.0349219
0.0355213
0.0361206
0.03672
0.0373194
0.0370932
0.0368671
0.0366409
0.0364148
0.0361886
0.0359625
0.0357363
0.0355102
0.035284
0.0350579
0.0347336
0.0344093
0.034085
0.0337607
0.0334364
0.0331121
0.0327879
0.0324636
0.0321393
0.031815
0.0319061
0.0319973
0.0320884
0.0321796
0.0322707
0.0323618
0.032453
0.0325441
0.0326353
0.0327264
0.0325753
0.0324241
0.032273
0.0321218
0.0319707
0.0318195
0.0316684
0.0315172
0.0313661
0.0312149
0.0312665
0.031318
0.0313696
0.0314211
0.0314727
0.0315242
0.0315757
0.0316273
0.0316788
0.0317304
0.032004
0.0322776
0.0325512
0.0328249
0.0330985
0.0333721
0.0336457
0.0339194
0.034193
0.0344666
0.0343336
0.0342006
0.0340676
0.0339346
0.0338016
0.0336685
0.0335355
0.0334025
0.0332695
0.0331365
0.0332619
0.0333873
0.0335127
0.0336381
0.0337635
0.0338889
0.0340143
0.0341397
0.0342651
0.0343906
0.0342857
0.0341809
0.0340761
0.0339713
0.0338664
0.0337616
0.0336568
0.033552
0.0334471
0.0333423
0.033635
0.0339277
0.0342204
0.0345132
0.0348059
0.0350986
0.0353913
0.035684
0.0359767
0.0362694
0.0364096
0.0365498
0.03669
0.0368302
0.0369703
0.0371105
0.0372507
0.0373909
0.0375311
0.0376713
0.0371683
0.0366653
0.0361623
0.0356593
0.0351564
0.0346534
0.0341504
0.0336474
0.0331445
0.0326415
0.032548
0.0324545
0.032361
0.0322675
0.032174
0.0320805
0.031987
0.0318936
0.0318001
0.0317066
0.0318784
0.0320503
0.0322222
0.032394
0.0325659
0.0327378
0.0329096
0.0330815
0.0332534
0.0334252
0.0332383
0.0330514
0.0328645
0.0326776
0.0324907
0.0323038
0.0321169
0.03193
0.0317431
0.0315562
0.0315633
0.0315704
0.0315776
0.0315847
0.0315918
0.031599
0.0316061
0.0316132
0.0316203
0.0316275
0.0317046
0.0317817
0.0318587
0.0319358
0.0320129
0.03209
0.0321671
0.0322442
0.0323213
0.0323984
0.0322166
0.0320348
0.031853
0.0316711
0.0314893
0.0313075
0.0311257
0.0309439
0.0307621
0.0305803
0.030723
0.0308658
0.0310085
0.0311512
0.031294
0.0314367
0.0315795
0.0317222
0.0318649
0.0320077
0.0325705
0.0331334
0.0336963
0.0342591
0.034822
0.0353849
0.0359477
0.0365106
0.0370734
0.0376363
0.0369148
0.0361933
0.0354717
0.0347502
0.0340287
0.0333072
0.0325856
0.0318641
0.0311426
0.0304211
0.0306017
0.0307824
0.0309631
0.0311438
0.0313244
0.0315051
0.0316858
0.0318664
0.0320471
0.0322278
0.0323269
0.032426
0.0325251
0.0326241
0.0327232
0.0328223
0.0329214
0.0330205
0.0331196
0.0332187
0.0334354
0.0336521
0.0338688
0.0340855
0.0343022
0.0345189
0.0347356
0.0349523
0.035169
0.0353857
0.0350521
0.0347185
0.0343849
0.0340513
0.0337178
0.0333842
0.0330506
0.032717
0.0323834
0.0320498
0.0322224
0.032395
0.0325676
0.0327402
0.0329128
0.0330854
0.033258
0.0334306
0.0336032
0.0337758
0.0337565
0.0337373
0.0337181
0.0336989
0.0336796
0.0336604
0.0336412
0.033622
0.0336028
0.0335835
0.0336726
0.0337616
0.0338507
0.0339397
0.0340287
0.0341178
0.0342068
0.0342958
0.0343849
0.0344739
0.034971
0.035468
0.035965
0.0364621
0.0369591
0.0374562
0.0379532
0.0384503
0.0389473
0.0394443
0.0402505
0.0410566
0.0418628
0.0426689
0.043475
0.0442812
0.0450873
0.0458935
0.0466996
0.0475057
0.0481679
0.04883
0.0494921
0.0501542
0.0508163
0.0514784
0.0521405
0.0528026
0.0534647
0.0541268
0.054234
0.0543411
0.0544483
0.0545555
0.0546626
0.0547698
0.054877
0.0549841
0.0550913
0.0551985
0.0549776
0.0547566
0.0545357
0.0543148
0.0540938
0.0538729
0.053652
0.053431
0.0532101
0.0529892
0.0534592
0.0539293
0.0543993
0.0548694
0.0553394
0.0558095
0.0562795
0.0567495
0.0572196
0.0576896
0.0572115
0.0567334
0.0562554
0.0557773
0.0552992
0.0548211
0.054343
0.0538649
0.0533868
0.0529087
0.0529239
0.0529391
0.0529543
0.0529696
0.0529848
0.053
0.0530152
0.0530304
0.0530456
0.0530609
0.0527955
0.05253
0.0522646
0.0519992
0.0517338
0.0514684
0.051203
0.0509376
0.0506722
0.0504067
0.0506468
0.0508868
0.0511269
0.0513669
0.0516069
0.051847
0.052087
0.052327
0.0525671
0.0528071
0.0526473
0.0524875
0.0523278
0.052168
0.0520082
0.0518485
0.0516887
0.0515289
0.0513691
0.0512094
0.0511902
0.0511711
0.051152
0.0511329
0.0511138
0.0510947
0.0510755
0.0510564
0.0510373
0.0510182
0.0510044
0.0509905
0.0509767
0.0509628
0.050949
0.0509352
0.0509213
0.0509075
0.0508937
0.0508798
0.0507293
0.0505788
0.0504283
0.0502778
0.0501273
0.0499768
0.0498263
0.0496757
0.0495252
0.0493747
0.0494298
0.0494848
0.0495398
0.0495949
0.0496499
0.049705
0.04976
0.0498151
0.0498701
0.0499251
0.0496071
0.0492891
0.048971
0.048653
0.048335
0.048017
0.0476989
0.0473809
0.0470629
0.0467448
0.0468033
0.0468617
0.0469201
0.0469785
0.047037
0.0470954
0.0471538
0.0472122
0.0472707
0.0473291
0.0469549
0.0465808
0.0462066
0.0458325
0.0454583
0.0450841
0.04471
0.0443358
0.0439617
0.0435875
0.0440401
0.0444926
0.0449452
0.0453977
0.0458503
0.0463028
0.0467554
0.0472079
0.0476605
0.048113
0.047772
0.0474311
0.0470901
0.0467491
0.0464081
0.0460671
0.0457261
0.0453851
0.0450441
0.0447031
0.0443433
0.0439834
0.0436236
0.0432637
0.0429039
0.0425441
0.0421842
0.0418244
0.0414646
0.0411047
0.0414865
0.0418683
0.0422502
0.042632
0.0430138
0.0433956
0.0437774
0.0441592
0.044541
0.0449229
0.0446587
0.0443945
0.0441303
0.0438661
0.0436019
0.0433377
0.0430735
0.0428093
0.0425451
0.0422809
0.0421293
0.0419778
0.0418263
0.0416747
0.0415232
0.0413717
0.0412201
0.0410686
0.0409171
0.0407655
0.0407162
0.0406668
0.0406175
0.0405681
0.0405187
0.0404694
0.04042
0.0403707
0.0403213
0.040272
0.040246
0.04022
0.0401941
0.0401681
0.0401421
0.0401162
0.0400902
0.0400643
0.0400383
0.0400123
0.0400074
0.0400024
0.0399974
0.0399924
0.0399875
0.0399825
0.0399775
0.0399725
0.0399676
0.0399626
0.0397098
0.039457
0.0392042
0.0389514
0.0386987
0.0384459
0.0381931
0.0379403
0.0376875
0.0374347
0.0375346
0.0376345
0.0377343
0.0378342
0.0379341
0.0380339
0.0381338
0.0382337
0.0383335
0.0384334
0.0386552
0.038877
0.0390989
0.0393207
0.0395425
0.0397643
0.0399861
0.0402079
0.0404297
0.0406516
0.0405344
0.0404172
0.0403001
0.0401829
0.0400657
0.0399486
0.0398314
0.0397143
0.0395971
0.0394799
0.0394773
0.0394748
0.0394722
0.0394696
0.039467
0.0394644
0.0394618
0.0394592
0.0394567
0.0394541
0.0391639
0.0388737
0.0385836
0.0382934
0.0380032
0.0377131
0.0374229
0.0371327
0.0368426
0.0365524
0.0366606
0.0367687
0.0368768
0.036985
0.0370931
0.0372013
0.0373094
0.0374176
0.0375257
0.0376339
0.0376339
0.0376339
0.0376339
0.0376339

## Sheet: A1.Categ.wr.avg
-0.428586
-0.466869
-0.32124
-0.335543
-0.629797
-0.781837
-0.690552
-0.629
-0.64901
-0.643278
-0.633147
-0.554778
-0.485912
-0.515803
-0.569165
-0.518417
-0.605181
-0.693427
-0.5934
-0.603166
-0.656061
-0.609785
-0.667803
-0.674477
-0.664907
-0.745505
-0.73513
-0.613253
-0.593657
-0.702428
-0.736206
-0.770231
-0.803709
-0.766468
-0.702078
-0.663078
-0.49184
-0.187331
0.149162
0.470145
0.625819
0.388336
0.393193
0.357391
0.139994
0.108087
-0.026654
-0.0807848
-0.127622
-0.361869
-0.401733
-0.119986
-0.251116
-0.371783
-0.23652
-0.12371
-0.267621
-0.449254
-0.481271
-0.532932
-0.522043
-0.464306
-0.453637
-0.515833
-0.491134
-0.474132
-0.537579
-0.405555
-0.412126
-0.565006

## Sheet: A1.Categ.wr.se
0.148186
0.135469
0.165751
0.12662
0.0982862
0.0860301
0.121813
0.110453
0.12595
0.0998631
0.124875
0.141571
0.160573
0.13294
0.129372
0.145143
0.110559
0.11122
0.135168
0.109974
0.116289
0.125181
0.104708
0.136289
0.114971
0.127149
0.106458
0.142185
0.111716
0.0901555
0.117219
0.0830082
0.0934923
0.112525
0.113259
0.104319
0.14891
0.181407
0.22694
0.244825
0.247772
0.203548
0.248291
0.201222
0.20524
0.180479
0.178031
0.182335
0.161534
0.114558
0.159242
0.193187
0.137422
0.14885
0.162149
0.180713
0.131332
0.165105
0.142662
0.143372
0.14163
0.15366
0.137904
0.133533
0.133911
0.127218
0.13363
0.16866
0.119934
0.138456

## Sheet: A1.Categ.wr.avg_fit
-0.422999
-0.420556
-0.418117
-0.41569
-0.413279
-0.410889
-0.408526
-0.406195
-0.403902
-0.401652
-0.39945
-0.397309
-0.395284
-0.393445
-0.391863
-0.390608
-0.389751
-0.389361
-0.389511
-0.39027
-0.391709
-0.393893
-0.396847
-0.400574
-0.405075
-0.410353
-0.416411
-0.42325
-0.430872
-0.439281
-0.448477
-0.45846
-0.469165
-0.480485
-0.492309
-0.504528
-0.51703
-0.529706
-0.542445
-0.555139
-0.567677
-0.579949
-0.591871
-0.603387
-0.614438
-0.62497
-0.634924
-0.644246
-0.652877
-0.660762
-0.667845
-0.674068
-0.679418
-0.683938
-0.687677
-0.690684
-0.693008
-0.6947
-0.695807
-0.696379
-0.696465
-0.696114
-0.695374
-0.694289
-0.692902
-0.691258
-0.689399
-0.68737
-0.685214
-0.682975
-0.680697
-0.678422
-0.676186
-0.673989
-0.671829
-0.669699
-0.667598
-0.66552
-0.663461
-0.661418
-0.659387
-0.657362
-0.655341
-0.65331
-0.65126
-0.649177
-0.64705
-0.644867
-0.642615
-0.640283
-0.637859
-0.63533
-0.632687
-0.629921
-0.62703
-0.62401
-0.620856
-0.617565
-0.614133
-0.610556
-0.60683
-0.602951
-0.598917
-0.594744
-0.590457
-0.586083
-0.581648
-0.577178
-0.5727
-0.568241
-0.563825
-0.559481
-0.555233
-0.551107
-0.547126
-0.543314
-0.539694
-0.53629
-0.533126
-0.530224
-0.52761
-0.525305
-0.523334
-0.521703
-0.5204
-0.519411
-0.518725
-0.518327
-0.518204
-0.518343
-0.518731
-0.519354
-0.520199
-0.521253
-0.522497
-0.523914
-0.525488
-0.527201
-0.529036
-0.530976
-0.533004
-0.535102
-0.537253
-0.539449
-0.5417
-0.544021
-0.546424
-0.548925
-0.551536
-0.554272
-0.557147
-0.560175
-0.563368
-0.566734
-0.57025
-0.573885
-0.57761
-0.581398
-0.585218
-0.58904
-0.592837
-0.596578
-0.600235
-0.603778
-0.607183
-0.610424
-0.613476
-0.616315
-0.618916
-0.621254
-0.623305
-0.625043
-0.626444
-0.627489
-0.628197
-0.628608
-0.628762
-0.628697
-0.628454
-0.628072
-0.627589
-0.627046
-0.626482
-0.625935
-0.625425
-0.62496
-0.624547
-0.624195
-0.623912
-0.623704
-0.62358
-0.623547
-0.623614
-0.623788
-0.624066
-0.624437
-0.624888
-0.625408
-0.625985
-0.626607
-0.627262
-0.627938
-0.628623
-0.629305
-0.629983
-0.630671
-0.631382
-0.63213
-0.63293
-0.633795
-0.63474
-0.635778
-0.636924
-0.638191
-0.639585
-0.641095
-0.642708
-0.64441
-0.646189
-0.648032
-0.649925
-0.651857
-0.653814
-0.655782
-0.657753
-0.659723
-0.661691
-0.663656
-0.665618
-0.667574
-0.669524
-0.671466
-0.6734
-0.675324
-0.677238
-0.679138
-0.681024
-0.682893
-0.684743
-0.686572
-0.688379
-0.690161
-0.691917
-0.693644
-0.695338
-0.696975
-0.698525
-0.69996
-0.701248
-0.70236
-0.703267
-0.703938
-0.704343
-0.704453
-0.704242
-0.703704
-0.702851
-0.701691
-0.700235
-0.698492
-0.696472
-0.694184
-0.691639
-0.688845
-0.685815
-0.682584
-0.679208
-0.675742
-0.67224
-0.668759
-0.665354
-0.662079
-0.658992
-0.656145
-0.653595
-0.651378
-0.649509
-0.648004
-0.646878
-0.646147
-0.645826
-0.645931
-0.646477
-0.647479
-0.648953
-0.650893
-0.653264
-0.65603
-0.659153
-0.662596
-0.666321
-0.670291
-0.67447
-0.678819
-0.683302
-0.687887
-0.692554
-0.697286
-0.702065
-0.706872
-0.711691
-0.716502
-0.721289
-0.726033
-0.730716
-0.735321
-0.739837
-0.744249
-0.748547
-0.752718
-0.756749
-0.760629
-0.764344
-0.767884
-0.771236
-0.774386
-0.777323
-0.780033
-0.782502
-0.784717
-0.786665
-0.788333
-0.789706
-0.790773
-0.791518
-0.791931
-0.792006
-0.791742
-0.791137
-0.790189
-0.788896
-0.787258
-0.785271
-0.782935
-0.780247
-0.777205
-0.773801
-0.770018
-0.765844
-0.761265
-0.756265
-0.750832
-0.74495
-0.738607
-0.731787
-0.724476
-0.716645
-0.708256
-0.699269
-0.689644
-0.679341
-0.668321
-0.656544
-0.64397
-0.630559
-0.616273
-0.60109
-0.585006
-0.568023
-0.550138
-0.531351
-0.511662
-0.49107
-0.469573
-0.447172
-0.423865
-0.399673
-0.37465
-0.348854
-0.322343
-0.295174
-0.267405
-0.239094
-0.210299
-0.181076
-0.151485
-0.12159
-0.0914767
-0.0612313
-0.0309414
-0.000694267
0.029423
0.059323
0.0889186
0.118123
0.146848
0.175008
0.202517
0.229294
0.255253
0.280311
0.304384
0.327388
0.349239
0.369854
0.389149
0.407049
0.423532
0.438588
0.452212
0.464395
0.475131
0.48441
0.492227
0.498574
0.503443
0.506836
0.508828
0.509528
0.509046
0.507491
0.504973
0.5016
0.497483
0.49273
0.487452
0.481753
0.475686
0.469266
0.462511
0.455436
0.448056
0.440388
0.432449
0.424253
0.415816
0.407155
0.398276
0.389178
0.379858
0.370315
0.360547
0.350552
0.340329
0.329875
0.319188
0.308268
0.297129
0.285813
0.274361
0.262812
0.25121
0.239595
0.228008
0.21649
0.205084
0.193829
0.18275
0.171837
0.161076
0.150455
0.139959
0.129576
0.119292
0.109094
0.0989681
0.0889019
0.0788856
0.0689214
0.0590131
0.0491645
0.0393795
0.0296621
0.020016
0.0104451
0.000953331
-0.00845548
-0.0177804
-0.0270321
-0.0362242
-0.0453704
-0.0544843
-0.0635796
-0.0726698
-0.0817687
-0.0908898
-0.100047
-0.109251
-0.118502
-0.127792
-0.137117
-0.146469
-0.155843
-0.165233
-0.174633
-0.184037
-0.193438
-0.202826
-0.212152
-0.221343
-0.230327
-0.239034
-0.24739
-0.255325
-0.262768
-0.269645
-0.275885
-0.281421
-0.286226
-0.290309
-0.293679
-0.296344
-0.298314
-0.299597
-0.300201
-0.300137
-0.299413
-0.298038
-0.296071
-0.293616
-0.290782
-0.287676
-0.284406
-0.28108
-0.277806
-0.274692
-0.271846
-0.269373
-0.267328
-0.265678
-0.264389
-0.263423
-0.262743
-0.262313
-0.262097
-0.262058
-0.262159
-0.262363
-0.262631
-0.262917
-0.263172
-0.26335
-0.263403
-0.263284
-0.262945
-0.262339
-0.261419
-0.260137
-0.258469
-0.256461
-0.254172
-0.251664
-0.248996
-0.246227
-0.243417
-0.240627
-0.237917
-0.235345
-0.232973
-0.230861
-0.22907
-0.227662
-0.226697
-0.226236
-0.226342
-0.227074
-0.228495
-0.230664
-0.233634
-0.23739
-0.24189
-0.247091
-0.252952
-0.25943
-0.266484
-0.27407
-0.282147
-0.290672
-0.299602
-0.308879
-0.318436
-0.328206
-0.338121
-0.348116
-0.358124
-0.368076
-0.377907
-0.387549
-0.396937
-0.406035
-0.41483
-0.42331
-0.431465
-0.439283
-0.446751
-0.453859
-0.460595
-0.466947
-0.472905
-0.47846
-0.483612
-0.488361
-0.492703
-0.49664
-0.500169
-0.50329
-0.506001
-0.508301
-0.51019
-0.511675
-0.512774
-0.513511
-0.513906
-0.51398
-0.513755
-0.513252
-0.512493
-0.511498
-0.51029
-0.508891
-0.507335
-0.505653
-0.503877
-0.502041
-0.500176
-0.498315
-0.49649
-0.494734
-0.493079
-0.491552
-0.490163
-0.488915
-0.487813
-0.486862
-0.486068
-0.485433
-0.484964
-0.484664
-0.484539
-0.484589
-0.484796
-0.485135
-0.48558
-0.486107
-0.48669
-0.487304
-0.487925
-0.488527
-0.489086
-0.489577
-0.489996
-0.490341
-0.490613
-0.490813
-0.490942
-0.491
-0.490988
-0.490906
-0.490755
-0.490535
-0.490248
-0.489893
-0.489474
-0.488989
-0.488441
-0.48783
-0.487157
-0.486424
-0.485631
-0.484779
-0.483863
-0.482875
-0.481804
-0.480641
-0.479375
-0.477999
-0.476501
-0.474872
-0.473102
-0.471183
-0.469131
-0.466997
-0.464835
-0.462698
-0.460639
-0.458713
-0.456972
-0.455469
-0.45426
-0.453396
-0.452916
-0.45283
-0.453147
-0.453872
-0.455014
-0.456579
-0.458575
-0.461008
-0.463888
-0.467219
-0.470998
-0.475185
-0.479734
-0.4846
-0.489737
-0.495101
-0.500647
-0.506328
-0.5121
-0.517917

## Sheet: A1.Categ.wr.se_fit
0.148186
0.148186
0.148186
0.148186
0.148186
0.148186
0.146914
0.145642
0.14437
0.143099
0.141827
0.140555
0.139284
0.138012
0.13674
0.135469
0.138497
0.141525
0.144553
0.147582
0.15061
0.153638
0.156666
0.159694
0.162723
0.165751
0.161838
0.157925
0.154012
0.150098
0.146185
0.142272
0.138359
0.134446
0.130533
0.12662
0.123786
0.120953
0.11812
0.115286
0.112453
0.10962
0.106786
0.103953
0.10112
0.0982862
0.0970606
0.0958349
0.0946093
0.0933837
0.0921581
0.0909325
0.0897069
0.0884813
0.0872557
0.0860301
0.0896084
0.0931866
0.0967649
0.100343
0.103921
0.1075
0.111078
0.114656
0.118235
0.121813
0.120677
0.119541
0.118405
0.117269
0.116133
0.114997
0.113861
0.112725
0.111589
0.110453
0.112003
0.113553
0.115102
0.116652
0.118202
0.119751
0.121301
0.122851
0.1244
0.12595
0.123341
0.120733
0.118124
0.115515
0.112907
0.110298
0.107689
0.10508
0.102472
0.0998631
0.102364
0.104865
0.107367
0.109868
0.112369
0.11487
0.117371
0.119872
0.122373
0.124875
0.126544
0.128214
0.129883
0.131553
0.133223
0.134892
0.136562
0.138232
0.139901
0.141571
0.143471
0.145371
0.147271
0.149171
0.151072
0.152972
0.154872
0.156772
0.158672
0.160573
0.157809
0.155046
0.152283
0.14952
0.146756
0.143993
0.14123
0.138467
0.135703
0.13294
0.132583
0.132227
0.13187
0.131513
0.131156
0.130799
0.130442
0.130086
0.129729
0.129372
0.130949
0.132526
0.134103
0.13568
0.137257
0.138835
0.140412
0.141989
0.143566
0.145143
0.141685
0.138226
0.134768
0.131309
0.127851
0.124393
0.120934
0.117476
0.114018
0.110559
0.110625
0.110691
0.110757
0.110823
0.110889
0.110955
0.111021
0.111088
0.111154
0.11122
0.113614
0.116009
0.118404
0.120799
0.123194
0.125589
0.127983
0.130378
0.132773
0.135168
0.132649
0.130129
0.12761
0.12509
0.122571
0.120052
0.117532
0.115013
0.112493
0.109974
0.110605
0.111237
0.111869
0.1125
0.113132
0.113763
0.114395
0.115026
0.115658
0.116289
0.117179
0.118068
0.118957
0.119846
0.120735
0.121624
0.122513
0.123403
0.124292
0.125181
0.123134
0.121086
0.119039
0.116992
0.114945
0.112897
0.11085
0.108803
0.106756
0.104708
0.107866
0.111024
0.114182
0.117341
0.120499
0.123657
0.126815
0.129973
0.133131
0.136289
0.134157
0.132025
0.129893
0.127762
0.12563
0.123498
0.121366
0.119234
0.117103
0.114971
0.116189
0.117407
0.118624
0.119842
0.12106
0.122278
0.123496
0.124714
0.125931
0.127149
0.12508
0.123011
0.120942
0.118873
0.116804
0.114735
0.112666
0.110596
0.108527
0.106458
0.110031
0.113604
0.117176
0.120749
0.124322
0.127895
0.131467
0.13504
0.138613
0.142185
0.139138
0.136092
0.133045
0.129998
0.126951
0.123904
0.120857
0.11781
0.114763
0.111716
0.10956
0.107404
0.105248
0.103092
0.100936
0.0987798
0.0966237
0.0944676
0.0923115
0.0901555
0.0928618
0.0955681
0.0982744
0.100981
0.103687
0.106393
0.1091
0.111806
0.114512
0.117219
0.113798
0.110377
0.106956
0.103535
0.100113
0.0966924
0.0932714
0.0898503
0.0864293
0.0830082
0.0840566
0.085105
0.0861534
0.0872018
0.0882502
0.0892986
0.0903471
0.0913955
0.0924439
0.0934923
0.0953955
0.0972988
0.099202
0.101105
0.103008
0.104912
0.106815
0.108718
0.110621
0.112525
0.112598
0.112672
0.112745
0.112818
0.112892
0.112965
0.113039
0.113112
0.113185
0.113259
0.112365
0.111471
0.110577
0.109683
0.108789
0.107895
0.107001
0.106107
0.105213
0.104319
0.108778
0.113238
0.117697
0.122156
0.126615
0.131074
0.135533
0.139992
0.144451
0.14891
0.15216
0.15541
0.158659
0.161909
0.165158
0.168408
0.171658
0.174907
0.178157
0.181407
0.18596
0.190513
0.195067
0.19962
0.204173
0.208727
0.21328
0.217833
0.222386
0.22694
0.228728
0.230517
0.232305
0.234094
0.235883
0.237671
0.23946
0.241248
0.243037
0.244825
0.24512
0.245415
0.245709
0.246004
0.246299
0.246593
0.246888
0.247183
0.247477
0.247772
0.24335
0.238927
0.234505
0.230083
0.22566
0.221238
0.216815
0.212393
0.207971
0.203548
0.208022
0.212497
0.216971
0.221445
0.225919
0.230394
0.234868
0.239342
0.243816
0.248291
0.243584
0.238877
0.23417
0.229463
0.224756
0.220049
0.215342
0.210635
0.205929
0.201222
0.201623
0.202025
0.202427
0.202829
0.203231
0.203632
0.204034
0.204436
0.204838
0.20524
0.202764
0.200288
0.197811
0.195335
0.192859
0.190383
0.187907
0.185431
0.182955
0.180479
0.180234
0.17999
0.179745
0.1795
0.179255
0.179011
0.178766
0.178521
0.178276
0.178031
0.178462
0.178892
0.179323
0.179753
0.180183
0.180614
0.181044
0.181474
0.181905
0.182335
0.180255
0.178175
0.176095
0.174015
0.171935
0.169854
0.167774
0.165694
0.163614
0.161534
0.156836
0.152139
0.147441
0.142743
0.138046
0.133348
0.12865
0.123953
0.119255
0.114558
0.119026
0.123494
0.127963
0.132431
0.1369
0.141368
0.145837
0.150305
0.154773
0.159242
0.162636
0.166031
0.169425
0.17282
0.176214
0.179609
0.183003
0.186398
0.189792
0.193187
0.18761
0.182034
0.176457
0.170881
0.165304
0.159728
0.154151
0.148575
0.142998
0.137422
0.138565
0.139707
0.14085
0.141993
0.143136
0.144279
0.145421
0.146564
0.147707
0.14885
0.15018
0.15151
0.15284
0.154169
0.155499
0.156829
0.158159
0.159489
0.160819
0.162149
0.164006
0.165862
0.167718
0.169575
0.171431
0.173288
0.175144
0.177
0.178857
0.180713
0.175775
0.170837
0.165899
0.160961
0.156022
0.151084
0.146146
0.141208
0.13627
0.131332
0.134709
0.138086
0.141464
0.144841
0.148218
0.151596
0.154973
0.15835
0.161728
0.165105
0.162861
0.160617
0.158372
0.156128
0.153884
0.151639
0.149395
0.147151
0.144906
0.142662
0.142733
0.142804
0.142875
0.142946
0.143017
0.143088
0.143159
0.14323
0.143301
0.143372
0.143198
0.143024
0.142849
0.142675
0.142501
0.142327
0.142152
0.141978
0.141804
0.14163
0.142833
0.144036
0.145239
0.146442
0.147645
0.148848
0.150051
0.151254
0.152457
0.15366
0.152084
0.150509
0.148933
0.147357
0.145782
0.144206
0.14263
0.141055
0.139479
0.137904
0.137466
0.137029
0.136592
0.136155
0.135718
0.135281
0.134844
0.134407
0.13397
0.133533
0.133571
0.133608
0.133646
0.133684
0.133722
0.13376
0.133797
0.133835
0.133873
0.133911
0.133242
0.132572
0.131903
0.131234
0.130565
0.129895
0.129226
0.128557
0.127888
0.127218
0.12786
0.128501
0.129142
0.129783
0.130424
0.131065
0.131706
0.132348
0.132989
0.13363
0.137133
0.140636
0.144139
0.147642
0.151145
0.154648
0.158151
0.161654
0.165157
0.16866
0.163788
0.158915
0.154042
0.14917
0.144297
0.139424
0.134552
0.129679
0.124807
0.119934
0.121786
0.123638
0.125491
0.127343
0.129195
0.131047
0.1329
0.134752
0.136604
0.138456
0.138456
0.138456
0.138456
0.138456

## Sheet: A1.Categ.pval
0.5028	0.2558	0.0001	0.3619	0.4459	0.0702	0.3807	0.1618	0.8898	0.5186	0.6962	0.4014	0.0989	0.85	0.6624	0.6647	0.3297	0.3182	0.8959	0.3788	0.9355	0.8014	0.4481	0.8508	0.7423	0.2896	0.4965	0.8905	0.8607	0.263	0.5447	0.087	0.2264	0.2145	0.7764	0.4637	0.5035	0.5122	0.1411	0.0325	0.0036	0.4379	0.0118	0.7141	0.2645	0.3815	0.9245	0.3006	0.484	0.0026
0.9971	0.3468	0.2889	0.5659	0.8173	0.5839	0.1822	0.3115	0.6771	0.7051	0.1234	0.0294	0.0234	0.6602	0.0383	0.2276	0.4582	0.4865	0.8169	0.7111	0.7097	0.3259	0.3651	0.2523	0.3924	0.373	0.3032	0.7158	0.8032	0.3543	0.3085	0.8738	0.202	0.0074	0.5042	0.5594	0.1687	0.4508	0.0802	0.5035	0.6794	0.7175	0.1335	0.1912	0.2138	0.2152	0.4302	0.8134	0.401	0.343
0.161	0.7241	0.1399	0.9058	0.1517	0.5758	0.7687	0.07	0.2018	0.4097	0.6941	0.5162	0.5187	0.658	0.1837	0.0254	0.4929	0.4278	0.0282	0.016	0.5363	0.0299	0.3722	0.5359	0.143	0.0167	0.2261	0.185	0.0035	0.1041	0.1225	0.3598	0.2214	0.0054	0.538	0.8609	0.4654	0.1987	0.39	0.0858	0.7082	0.5806	0.1072	0.87	0.1312	0.0937	0.0123	0.2243	0.8228	0.2858
[truncated: 20 more columns]

## Sheet: A2.Categ.cor.avg
-0.420115
-0.425292
-0.41208
-0.395276
-0.38997
-0.372654
-0.37747
-0.396172
-0.398956
-0.404769
-0.3908
-0.387293
-0.409236
-0.404615
-0.40221
-0.417326
-0.405668
-0.389876
-0.391475
-0.372049
-0.379861
-0.41998
-0.434977
-0.428414
-0.415742
-0.402477
-0.384299
-0.385513
-0.377165
-0.370286
-0.378456
-0.376735
-0.387557
-0.399088
-0.397385
-0.390972
-0.386077
-0.36713
-0.270636
-0.0457668
0.233764
0.498815
0.652913
0.600636
0.428944
0.279416
0.173893
0.0706164
-0.0219689
-0.0787616
-0.103305
-0.104734
-0.0632985
-0.00336134
0.00511407
-0.0104893
0.0131141
0.034399
0.0285844
-0.00878266
-0.0587986
-0.0771182
-0.115562
-0.163367
-0.164106
-0.176935
-0.215738
-0.234261
-0.227169
-0.21401

[truncated: 26 more sheets: A2.Categ.cor.se, A2.Categ.cor.avg_fit, A2.Categ.cor.se_fit, A2.Categ.wr.avg, A2.Categ.wr.se, A2.Categ.wr.avg_fit, A2.Categ.wr.se_fit, A2.Categ.pval, A4.Categ.cor.avg, A4.Categ.cor.se, A4.Categ.cor.avg_fit, A4.Categ.cor.se_fit, A4.Categ.wr.avg, A4.Categ.wr.se, A4.Categ.wr.avg_fit, A4.Categ.wr.se_fit, A4.Categ.pval, A5.Categ.cor.avg, A5.Categ.cor.se, A5.Categ.cor.avg_fit …]
