# Supplementary material for: Single-neuron correlates of visual consciousness in human lateral occipital complex
Source: Nat Commun. 2025 Dec 15;16:11008. doi: 10.1038/s41467-025-67077-w (PMC12705761; doi:10.1038/s41467-025-67077-w)
Supplement: Supplementary file 4 — Source Data [file 41467_2025_67077_MOESM4_ESM.zip › SourceData/FigureS15.xlsx]

## Sheet: A.A1.Categ.delay16_32
-0.31741
0.751207
-0.136284
-0.406789
-0.383063
0.010399
-0.318847
-0.234006
-0.718666
0.0811168
0.0675104
0.719969
-0.324443
-0.641614
0.456017
-0.156679
-0.00435901
0.589081
-0.324929
0.243385
-0.957059
0.20907
2.14728
0.566476
0.295421
0.226525
0.71264
0.363682
0.178992
-0.320722
1.15765
-0.80029
-0.66585
0.49213
-0.12003
-0.561123
0.788573
-0.168407
-0.71272
-0.223375
0.10933
-0.481682

## Sheet: A.A1.Categ.delay50_66
-1.2196
1.10139
-0.266851
-1.2841
0.93182
0.717513
-1.08386
0.0650401
-0.427246
0.673568
0.694543
0.242274
0.280015
0.335223
-0.245841
-0.0636797
0.335596
0.531699
0.616298
1.301
-1.67456
0.933139
1.14503
-0.132393
0.0443839
-0.254831
-0.110882
0.53572
0.151342
-0.246579
-0.707353
-0.461432
-1.18995
0.451364
-0.0726945
-1.0603
0.472891
-0.611929
-0.297906
0.379167
-1.18078
0.206104

## Sheet: A.A1.Categ.delay83_100
-0.846523
-0.641491
0.317503
-0.825427
0.397582
1.10238
1.01122
1.02476
-0.399737
-0.595067
-0.939306
0.888118
0.492998
3.30464
1.71747
-0.875927
1.22167
-0.638801
-1.31009
-0.709189
-0.315201
0.418657
2.13432
-0.231179
0.522845
0.484898
-0.749293
-0.912354
-1.13752
-0.763918
1.24426
1.44849
-1.01152
0.013978
-0.387303
1.85952
-0.518981
0.210153
1.56357
-0.037573
-0.29384
-0.488785

## Sheet: A.A1.Categ.delay116_132
-1.94448
3.35901
1.24704
-0.489543
-1.15948
-0.178045
1.14602
0.493803
1.38472
0.776593
1.26318
-0.395941
0.407822
0.538296
-0.341679
-2.52019
-0.500273
-0.419609
0.227015
0.480632
0.5965
-0.341381
1.83255
0.879264
1.75447
0.116384
-0.43047
-0.328018
-0.449762
-1.63194
-0.132245
0.649419
-0.32564
0.0367576
-1.68845
2.16498
-0.262427
-2.01682
-0.178217
-0.12099
-0.20669
-0.522793

## Sheet: A.A1.Categ.delay150_166_183
-0.328575
0.257268
0.619395
-0.465489
0.249445
-1.03855
0.29997
0.676555
-1.13483
-1.19396
0.449772
0.243743
0.720342
-0.482973
-0.00953604
-1.94189
1.53899
-0.489399
0.0756829
0.475052
1.73178
0.0070964
1.80286
1.61822
1.41027
1.64814
0.679726
0.465382
0.85061
0.502581
-0.743216
0.130848
0.667547
-1.09788
-1.07865
0.790051
-0.417958
-0.475812
-0.647462
-0.516304
-0.238459
-0.305902

## Sheet: A.A2.Categ.delay16_32
0.279079
0.63727
-0.0395059
-0.0865172
-0.0762103
0.144718
0.230074
0.694938
0.318224
-0.184277
-0.327924
0.293141
0.204212
0.950714
0.384474
0.185203
1.08923
0.216097
0.250692
-0.466702
0.635609
0.0599401
-0.877189
-0.103782
-0.167901
0.071001
-0.483059
0.112947
0.53939
0.927278
-0.134883
-0.867483
-0.0109638
-0.0679117
0.366765
-0.257965
-0.131305
0.701767
1.35527
-1.06606
0.76447
0.208882
0.675156
-0.445969
-0.703063
0.623568
-0.0683235
-0.0943394
0.24417
-0.525302
0.529202
0.716567

## Sheet: A.A2.Categ.delay50_66
0.631643
1.74319
0.268489
-0.332998
-0.675162
-0.201124
0.250736
0.975214
1.57599
0.0491317
-0.323462
0.864041
-0.839106
0.985194
-0.842137
-0.819278
-0.339133
0.150638
-0.347769
-0.160549
-1.75702
1.39299
0.172899
0.800945
1.32627
1.45892
-0.571239
0.411753
2.08446
1.57878
-0.10115
0.371792
0.182899
-1.70254
-0.449452
0.122877
-0.694878
-0.351358
-0.189869
0.221792
0.534846
-0.392666
-0.245163
0.28575
-0.194192
-0.357039
0.424847
0.252174
-0.0145138
0.169184
0.406929
0.89393

## Sheet: A.A2.Categ.delay83_100
0.244537
0.594912
-0.391532
-0.0712139
0.863904
0.591792
0.914577
-1.01842
0.0780453
-0.556868
-0.529125
-0.135551
-0.775573
-0.336979
0.0730268
0.29827
-0.333838
0.943151
-0.115405
1.26377
1.1834
1.12812
1.25664
0.157039
1.22995
-0.330695
-0.740232
2.55912
2.31848
2.10712
-1.29326
0.0259148
-0.179912
0.277235
0.0625789
0.359713
2.15148
0.189152
0.226575
-1.14247
-0.139236
-0.200202
-0.597996
-0.231169
0.169043
0.489612
-0.109364
0.675376
-0.441049
0.724078
-0.159481
-0.474939

## Sheet: A.A2.Categ.delay116_132
0.50513
0.401277
0.282143
0.764356
-0.961527
2.36105
-0.844146
-1.30109
0.127311
0.855736
0.737135
0.94374
0.433036
0.198788
0.238326
0.181935
1.40774
1.13673
1.20873
-0.472845
-1.03071
0.557745
1.59651
-0.505589
0.660551
-0.202161
0.129338
2.36251
0.721982
2.01615
0.190879
-0.563548
-0.8406
0.41833
-0.418715
-0.49849
-0.312012
0.678204
-0.372467
-0.426524
0.350581
-0.0450652
0.803419
0.972405
0.583664
-0.790701
-0.301821
-1.17333
0.397017
-0.253555
-0.389467
-0.998609

## Sheet: A.A2.Categ.delay150_166_183
-0.0890433
0.146324
-0.647099
1.04282
0.390887
1.18815
-0.570311
-0.767134
0.0403146
-0.395513
0.488948
0.832838
-1.44394
0.390554
0.274702
0.507851
0.418717
0.53186
0.765769
-1.15424
0.265367
2.64665
-0.130282
0.54398
0.00638982
-1.29243
-0.808882
2.0164
3.26112
4.2052
-0.153378
-0.239456
-0.140743
-0.604252
0.00396892
-0.477323
-0.451982
0.0312527
0.721412
-0.0137921
-0.202832
0.0779498
-0.479439
0.108621
-0.0376227
0.589013
-0.2209
0.133286
0.339824
-0.0535653
-0.301357
-0.247241

[truncated: 16 more sheets: A.A2.NonScrambledVsScrambled.de, A.A4.Categ.delay16_32, A.A4.Categ.delay50_66, A.A4.Categ.delay83_100, A.A4.Categ.delay116_132, A.A4.Categ.delay150_166_183, A.A5.Categ.delay16_32, A.A5.Categ.delay50_66, A.A5.Categ.delay83_100, A.A5.Categ.delay116_132, A.A5.Categ.delay150_166_183, B.A1.Categ.variance, B.A2.Categ.variance, B.A2.NonScrambledVsScrambled.va, B.A4.Categ.variance, B.A5.Categ.variance]
