# Supplementary material for: Single-neuron correlates of visual consciousness in human lateral occipital complex
Source: Nat Commun. 2025 Dec 15;16:11008. doi: 10.1038/s41467-025-67077-w (PMC12705761; doi:10.1038/s41467-025-67077-w)
Supplement: Supplementary file 4 — Source Data [file 41467_2025_67077_MOESM4_ESM.zip › SourceData/FigureS16.xlsx]

## Sheet: A2.NonScrambledVsScrambled.Corr
0
2
1
5
8
21
36
40
37
43
44

## Sheet: A2.NonScrambledVsScrambled.Wron
21
19
20
16
12
14
24
21
19
18
13

## Sheet: A2.NonScrambledVsScrambled.Scra
24
20
19
19
23
20
19
21
17
23
21
