# Supplementary material for: Single-neuron correlates of visual consciousness in human lateral occipital complex
Source: Nat Commun. 2025 Dec 15;16:11008. doi: 10.1038/s41467-025-67077-w (PMC12705761; doi:10.1038/s41467-025-67077-w)
Supplement: Supplementary file 4 — Source Data [file 41467_2025_67077_MOESM4_ESM.zip › SourceData/FigureS17.xlsx]

## Sheet: patient1.left
5845
1845
1919
10000
2305
2045
1564
1645
1906
1197
1484
3299
1574
1664
1564
1377
1656
1296
1413
2196
2853
1267
1395
2042
1405
1703
1762
1351
1412
1775
1847
1561
1550
1324
1380
1934
2253
1363
908
1651
1320
1116
1405
1049
1209
1363
1283
1388
1676
1220
1231
2142
1408
1097
1092
1337
888
1035
1310
1283
1819
1123
1245
1082
1220
1343
1109
1156
1180
1190
932
1483
1098
1249
1406
1264
871
1410
2684
1239
1347
1041
1184
1076
1166
1197
2957
1853
1132
1128
1193
1907
2472
1185
1474
2254
1224
1285
1041
1746
1108
1308
2654
1504
1250
1188
1135
1204
1357
2089
1097
1712
2689
1659
1735
1339
1266
1575

## Sheet: patient1.right
5511
2410
3192
1948
1813
1590
1561
1844
4671
1646
2498
2140
1541
1834
1836
1344
1520
1434
1565
2858
1480
1704
3347
1145
2479
1459
1479
1528
1208
1535
2210
2050
3645
1486
1005
1378
1994
1462
1833
1318
941
1037
1102
1604
907
1624
1311
3519
1486
1214
1338
1350
1338
1076
1296
1914
3546
970
3038
960
1301
1200
1567
788
1217
1194
1544
1105
1344
1245
803
2523
1127
1409
894
1131
1684
1879
1239
1342
1322
1318
1129
3732
1951
860
933
1665
1290
765
1319
1249
1215
1856
1395
1252
1161
2470
945
1346
1385
1267
1181
1396
2597
1195
1413
1183
2389
1390
1872
1853
1082
2318
1260
788
2289
1393
1939
2462
1162
1133
1372
972
1490
1592
1382
906
1024
818
1683
1473

## Sheet: patient1.pval
0.855608

## Sheet: patient2.left
2891
2722
10000
10000
1762
9058
6925
4666
7813
6987
7469
9140
7904
8325
10000
6878
10000
8079
3079
4278
7332
10000
4298
10000
6944
4678
10000
8291
10000
3764
5035
4854
2188
9490
4183
8475
6109
6361
5624
6695
10000
10000
10000
10000
10000
9299
7532
4006
7223
5320
4378
5870
5361
6211
8167
5657
4972
7631
7887
7940

## Sheet: patient2.right
6783
10000
2772
4451
9644
6634
8466
7262
7260
6999
10000
8016
7303
1553
8613
580
10000
3958
9633
4934
10000
6530
7204
3997
4949
6831
4656
4567
5052
3526
2996
2310
2667
10000
10000
2812
2353
2223
3213
3241
1941
4073
10000
3521
4174
2547
3324
2628

## Sheet: patient2.pval
0.00492941

## Sheet: patient3.left
10000
10000
10000
10000
10000
10000
9864
10000
10000
10000
10000
10000
10000

## Sheet: patient3.right
5435
8998
3335
5987

## Sheet: patient3.pval
6.27314e-06

## Sheet: patient4.left
8652
6272
4316
6097
2003
2156
6403
2877
2115
2353
2529
2234
2013
2210
2422
1804
2120
2047
1868
1720
1818
1906
1801
1752
1925
2134
2498
1843
2089
1900
1890
1890
1936
1728
1844
1669
2324
2049
1895
2104
1896
1765
1802
1821
1757
1772
1639
1818
1866
1919
2016
1838
1746
2145
1915
1714
1875
2079
2026
2200
1802
1904
1713
1910
1963
1821
1728
1908
2036
2123
1937
1878
1828
1832
2395
2438
2300
2346
2415
2557

[truncated: 2 more sheets: patient4.right, patient4.pval]
