# Supplementary material for: Single-neuron correlates of visual consciousness in human lateral occipital complex
Source: Nat Commun. 2025 Dec 15;16:11008. doi: 10.1038/s41467-025-67077-w (PMC12705761; doi:10.1038/s41467-025-67077-w)
Supplement: Supplementary file 4 — Source Data [file 41467_2025_67077_MOESM4_ESM.zip › SourceData/FigureS18A.xlsx]

## Sheet: A2.face.all
-0.910179	-0.910179	-0.910179	-0.910179	-0.910179	-0.910179	-0.910179	-0.910179	-0.910179	-0.910179	-0.910179	-0.910179	-0.910179	-0.910179	-0.910179	-0.910179	-0.910179	-0.910179	-0.910179	-0.910179	-0.910179	-0.910179	-0.910179	-0.910179	-0.910179	-0.910179	5.61329	-0.910179	-0.910179	-0.910179	-0.910179	-0.910179	-0.910179	-0.910179	-0.910179	-0.910179	-0.910179	-0.910179	5.61329	-0.910179	-0.910179	-0.910179	-0.910179	-0.910179	5.61329	-0.910179	-0.910179	-0.910179	-0.910179	5.61329
-0.910179	-0.910179	-0.910179	-0.910179	-0.910179	-0.910179	5.61329	-0.910179	-0.910179	-0.910179	-0.910179	-0.910179	-0.910179	-0.910179	-0.910179	-0.910179	-0.910179	-0.910179	-0.910179	-0.910179	-0.910179	-0.910179	-0.910179	-0.910179	-0.910179	-0.910179	-0.910179	-0.910179	-0.910179	-0.910179	-0.910179	-0.910179	-0.910179	-0.910179	-0.910179	-0.910179	-0.910179	-0.910179	-0.910179	-0.910179	-0.910179	-0.910179	-0.910179	-0.910179	-0.910179	-0.910179	-0.910179	-0.910179	-0.910179	5.61329
-1.12763	-1.12763	-1.12763	-1.12763	5.39584	-1.12763	-1.12763	-1.12763	-1.12763	-1.12763	-1.12763	-1.12763	-1.12763	-1.12763	-1.12763	-1.12763	-1.12763	-1.12763	-1.12763	-1.12763	-1.12763	-1.12763	-1.12763	-1.12763	-1.12763	-1.12763	-1.12763	-1.12763	-1.12763	5.39584	-1.12763	-1.12763	5.39584	-1.12763	-1.12763	5.39584	-1.12763	5.39584	-1.12763	-1.12763	-1.12763	-1.12763	-1.12763	-1.12763	-1.12763	-1.12763	-1.12763	-1.12763	-1.12763	-1.12763
-1.56253	-1.56253	-1.56253	-1.56253	-1.56253	4.96094	-1.56253	-1.56253	-1.56253	-1.56253	-1.56253	-1.56253	4.96094	-1.56253	-1.56253	-1.56253	-1.56253	-1.56253	-1.56253	-1.56253	-1.56253	-1.56253	-1.56253	-1.56253	4.96094	4.96094	-1.56253	-1.56253	-1.56253	-1.56253	-1.56253	-1.56253	-1.56253	-1.56253	-1.56253	-1.56253	-1.56253	-1.56253	-1.56253	4.96094	-1.56253	-1.56253	-1.56253	-1.56253	-1.56253	11.4844	-1.56253	-1.56253	-1.56253	4.96094
-1.34508	-1.34508	-1.34508	-1.34508	-1.34508	-1.34508	-1.34508	-1.34508	5.17839	-1.34508	-1.34508	-1.34508	-1.34508	-1.34508	5.17839	-1.34508	-1.34508	-1.34508	-1.34508	-1.34508	-1.34508	-1.34508	-1.34508	5.17839	-1.34508	-1.34508	-1.34508	-1.34508	-1.34508	-1.34508	-1.34508	-1.34508	-1.34508	-1.34508	5.17839	-1.34508	-1.34508	-1.34508	-1.34508	-1.34508	5.17839	-1.34508	-1.34508	-1.34508	-1.34508	-1.34508	-1.34508	-1.34508	-1.34508	5.17839
-0.69273	-0.69273	-0.69273	-0.69273	-0.69273	-0.69273	-0.69273	-0.69273	-0.69273	-0.69273	-0.69273	-0.69273	-0.69273	-0.69273	-0.69273	-0.69273	-0.69273	-0.69273	-0.69273	-0.69273	-0.69273	-0.69273	-0.69273	-0.69273	-0.69273	-0.69273	-0.69273	-0.69273	-0.69273	-0.69273	-0.69273	-0.69273	-0.69273	-0.69273	-0.69273	-0.69273	-0.69273	-0.69273	-0.69273	-0.69273	-0.69273	-0.69273	-0.69273	5.83074	5.83074	5.83074	-0.69273	-0.69273	12.3542	-0.69273
-1.12763	-1.12763	-1.12763	-1.12763	-1.12763	-1.12763	-1.12763	-1.12763	-1.12763	-1.12763	-1.12763	-1.12763	-1.12763	5.39584	-1.12763	-1.12763	-1.12763	-1.12763	-1.12763	-1.12763	-1.12763	-1.12763	-1.12763	-1.12763	-1.12763	-1.12763	5.39584	-1.12763	-1.12763	-1.12763	-1.12763	5.39584	-1.12763	-1.12763	5.39584	-1.12763	-1.12763	-1.12763	-1.12763	-1.12763	-1.12763	-1.12763	-1.12763	-1.12763	-1.12763	-1.12763	5.39584	-1.12763	-1.12763	-1.12763
-1.12763	-1.12763	-1.12763	-1.12763	-1.12763	-1.12763	-1.12763	-1.12763	-1.12763	-1.12763	-1.12763	-1.12763	-1.12763	-1.12763	-1.12763	-1.12763	5.39584	-1.12763	-1.12763	-1.12763	-1.12763	-1.12763	-1.12763	-1.12763	-1.12763	-1.12763	-1.12763	-1.12763	-1.12763	5.39584	-1.12763	-1.12763	-1.12763	-1.12763	-1.12763	-1.12763	-1.12763	-1.12763	-1.12763	-1.12763	-1.12763	5.39584	-1.12763	-1.12763	-1.12763	-1.12763	-1.12763	-1.12763	-1.12763	-1.12763
-1.34508	-1.34508	-1.34508	5.17839	-1.34508	-1.34508	-1.34508	-1.34508	-1.34508	5.17839	-1.34508	-1.34508	-1.34508	-1.34508	-1.34508	-1.34508	-1.34508	-1.34508	-1.34508	-1.34508	-1.34508	-1.34508	-1.34508	-1.34508	5.17839	-1.34508	-1.34508	-1.34508	-1.34508	-1.34508	-1.34508	-1.34508	-1.34508	-1.34508	-1.34508	-1.34508	-1.34508	-1.34508	-1.34508	-1.34508	-1.34508	-1.34508	-1.34508	-1.34508	-1.34508	-1.34508	-1.34508	-1.34508	5.17839	-1.34508
-0.910179	-0.910179	-0.910179	-0.910179	-0.910179	-0.910179	-0.910179	-0.910179	-0.910179	-0.910179	-0.910179	-0.910179	-0.910179	-0.910179	-0.910179	-0.910179	-0.910179	-0.910179	-0.910179	-0.910179	-0.910179	-0.910179	-0.910179	-0.910179	-0.910179	-0.910179	-0.910179	-0.910179	5.61329	-0.910179	-0.910179	-0.910179	-0.910179	-0.910179	-0.910179	-0.910179	-0.910179	-0.910179	-0.910179	-0.910179	-0.910179	-0.910179	-0.910179	-0.910179	-0.910179	-0.910179	5.61329	-0.910179	-0.910179	-0.910179
-0.69273	-0.69273	-0.69273	-0.69273	-0.69273	-0.69273	-0.69273	-0.69273	-0.69273	-0.69273	-0.69273	-0.69273	-0.69273	-0.69273	-0.69273	-0.69273	-0.69273	-0.69273	-0.69273	-0.69273	-0.69273	-0.69273	-0.69273	-0.69273	-0.69273	-0.69273	-0.69273	-0.69273	-0.69273	-0.69273	-0.69273	-0.69273	-0.69273	5.83074	-0.69273	-0.69273	-0.69273	5.83074	-0.69273	-0.69273	-0.69273	-0.69273	-0.69273	-0.69273	-0.69273	5.83074	-0.69273	-0.69273	-0.69273	-0.69273
-1.34508	-1.34508	-1.34508	-1.34508	-1.34508	-1.34508	5.17839	-1.34508	-1.34508	-1.34508	-1.34508	-1.34508	-1.34508	-1.34508	-1.34508	-1.34508	-1.34508	-1.34508	-1.34508	-1.34508	5.17839	-1.34508	5.17839	-1.34508	-1.34508	-1.34508	-1.34508	-1.34508	-1.34508	-1.34508	-1.34508	-1.34508	-1.34508	-1.34508	-1.34508	-1.34508	-1.34508	-1.34508	-1.34508	-1.34508	-1.34508	-1.34508	-1.34508	-1.34508	-1.34508	-1.34508	-1.34508	-1.34508	-1.34508	5.17839
-1.12763	-1.12763	-1.12763	-1.12763	-1.12763	-1.12763	-1.12763	-1.12763	-1.12763	-1.12763	-1.12763	-1.12763	-1.12763	-1.12763	-1.12763	5.39584	-1.12763	-1.12763	-1.12763	-1.12763	-1.12763	-1.12763	-1.12763	-1.12763	-1.12763	-1.12763	-1.12763	-1.12763	-1.12763	5.39584	-1.12763	-1.12763	-1.12763	-1.12763	-1.12763	-1.12763	-1.12763	5.39584	-1.12763	-1.12763	-1.12763	-1.12763	-1.12763	-1.12763	-1.12763	-1.12763	-1.12763	-1.12763	-1.12763	-1.12763
-1.99742	-1.99742	-1.99742	-1.99742	-1.99742	-1.99742	-1.99742	-1.99742	-1.99742	-1.99742	-1.99742	-1.99742	4.52604	-1.99742	-1.99742	-1.99742	-1.99742	4.52604	-1.99742	-1.99742	-1.99742	4.52604	-1.99742	4.52604	-1.99742	-1.99742	-1.99742	-1.99742	-1.99742	11.0495	4.52604	-1.99742	-1.99742	-1.99742	-1.99742	4.52604	-1.99742	-1.99742	-1.99742	-1.99742	-1.99742	-1.99742	-1.99742	4.52604	4.52604	-1.99742	4.52604	-1.99742	-1.99742	4.52604
-1.12763	-1.12763	-1.12763	-1.12763	-1.12763	-1.12763	-1.12763	-1.12763	-1.12763	-1.12763	-1.12763	-1.12763	-1.12763	-1.12763	-1.12763	-1.12763	5.39584	-1.12763	-1.12763	-1.12763	-1.12763	-1.12763	-1.12763	-1.12763	5.39584	-1.12763	-1.12763	-1.12763	-1.12763	-1.12763	-1.12763	-1.12763	-1.12763	-1.12763	-1.12763	-1.12763	-1.12763	-1.12763	-1.12763	5.39584	-1.12763	-1.12763	-1.12763	-1.12763	-1.12763	-1.12763	5.39584	5.39584	-1.12763	5.39584
-1.12763	-1.12763	-1.12763	-1.12763	-1.12763	5.39584	-1.12763	-1.12763	-1.12763	-1.12763	-1.12763	-1.12763	-1.12763	-1.12763	-1.12763	-1.12763	-1.12763	-1.12763	-1.12763	-1.12763	-1.12763	-1.12763	-1.12763	-1.12763	-1.12763	-1.12763	-1.12763	-1.12763	-1.12763	5.39584	-1.12763	5.39584	-1.12763	-1.12763	-1.12763	-1.12763	-1.12763	-1.12763	5.39584	-1.12763	-1.12763	-1.12763	-1.12763	-1.12763	-1.12763	-1.12763	-1.12763	-1.12763	-1.12763	-1.12763
5.17839	-1.34508	-1.34508	-1.34508	-1.34508	5.17839	-1.34508	5.17839	-1.34508	-1.34508	-1.34508	-1.34508	-1.34508	-1.34508	-1.34508	-1.34508	-1.34508	-1.34508	-1.34508	-1.34508	-1.34508	-1.34508	-1.34508	-1.34508	-1.34508	-1.34508	-1.34508	-1.34508	-1.34508	-1.34508	-1.34508	-1.34508	-1.34508	-1.34508	-1.34508	-1.34508	-1.34508	-1.34508	-1.34508	-1.34508	-1.34508	-1.34508	-1.34508	-1.34508	-1.34508	-1.34508	5.17839	5.17839	-1.34508	-1.34508
-0.910179	-0.910179	-0.910179	-0.910179	-0.910179	-0.910179	-0.910179	-0.910179	-0.910179	5.61329	-0.910179	-0.910179	-0.910179	-0.910179	-0.910179	-0.910179	-0.910179	-0.910179	-0.910179	-0.910179	-0.910179	-0.910179	-0.910179	-0.910179	-0.910179	-0.910179	-0.910179	-0.910179	-0.910179	-0.910179	-0.910179	5.61329	-0.910179	-0.910179	-0.910179	-0.910179	-0.910179	-0.910179	-0.910179	-0.910179	-0.910179	-0.910179	-0.910179	-0.910179	5.61329	-0.910179	-0.910179	-0.910179	-0.910179	-0.910179
-1.12763	-1.12763	-1.12763	-1.12763	-1.12763	-1.12763	-1.12763	-1.12763	-1.12763	-1.12763	-1.12763	5.39584	-1.12763	-1.12763	-1.12763	-1.12763	-1.12763	-1.12763	-1.12763	-1.12763	-1.12763	-1.12763	-1.12763	-1.12763	-1.12763	-1.12763	-1.12763	5.39584	-1.12763	-1.12763	-1.12763	-1.12763	-1.12763	-1.12763	-1.12763	-1.12763	-1.12763	5.39584	-1.12763	-1.12763	-1.12763	-1.12763	-1.12763	-1.12763	-1.12763	-1.12763	-1.12763	5.39584	5.39584	5.39584
-0.910179	-0.910179	-0.910179	-0.910179	-0.910179	-0.910179	-0.910179	-0.910179	-0.910179	-0.910179	-0.910179	-0.910179	-0.910179	-0.910179	-0.910179	-0.910179	-0.910179	-0.910179	5.61329	-0.910179	-0.910179	-0.910179	-0.910179	-0.910179	-0.910179	-0.910179	-0.910179	-0.910179	-0.910179	-0.910179	-0.910179	-0.910179	-0.910179	-0.910179	-0.910179	-0.910179	-0.910179	-0.910179	-0.910179	-0.910179	-0.910179	-0.910179	-0.910179	-0.910179	-0.910179	-0.910179	-0.910179	-0.910179	-0.910179	-0.910179
-0.910179	-0.910179	-0.910179	-0.910179	-0.910179	-0.910179	-0.910179	-0.910179	-0.910179	-0.910179	-0.910179	-0.910179	-0.910179	-0.910179	-0.910179	-0.910179	-0.910179	-0.910179	-0.910179	-0.910179	-0.910179	-0.910179	-0.910179	-0.910179	-0.910179	-0.910179	5.61329	-0.910179	-0.910179	-0.910179	-0.910179	-0.910179	-0.910179	-0.910179	-0.910179	-0.910179	-0.910179	-0.910179	-0.910179	-0.910179	-0.910179	-0.910179	-0.910179	-0.910179	-0.910179	-0.910179	-0.910179	-0.910179	-0.910179	-0.910179
-1.56253	-1.56253	-1.56253	-1.56253	-1.56253	-1.56253	-1.56253	4.96094	-1.56253	-1.56253	-1.56253	-1.56253	-1.56253	-1.56253	-1.56253	4.96094	4.96094	-1.56253	-1.56253	-1.56253	-1.56253	-1.56253	-1.56253	-1.56253	-1.56253	-1.56253	-1.56253	-1.56253	-1.56253	4.96094	-1.56253	-1.56253	-1.56253	-1.56253	-1.56253	-1.56253	-1.56253	-1.56253	-1.56253	-1.56253	-1.56253	-1.56253	-1.56253	-1.56253	-1.56253	-1.56253	-1.56253	-1.56253	-1.56253	-1.56253
-1.12763	-1.12763	-1.12763	-1.12763	-1.12763	-1.12763	-1.12763	-1.12763	-1.12763	-1.12763	-1.12763	-1.12763	-1.12763	-1.12763	5.39584	-1.12763	-1.12763	-1.12763	-1.12763	-1.12763	-1.12763	-1.12763	5.39584	-1.12763	-1.12763	-1.12763	-1.12763	-1.12763	-1.12763	-1.12763	-1.12763	-1.12763	-1.12763	-1.12763	-1.12763	5.39584	-1.12763	-1.12763	-1.12763	-1.12763	-1.12763	-1.12763	-1.12763	-1.12763	5.39584	-1.12763	-1.12763	-1.12763	-1.12763	-1.12763
-1.12763	-1.12763	-1.12763	-1.12763	-1.12763	-1.12763	-1.12763	5.39584	-1.12763	-1.12763	-1.12763	-1.12763	-1.12763	-1.12763	-1.12763	-1.12763	-1.12763	-1.12763	-1.12763	-1.12763	-1.12763	-1.12763	5.39584	-1.12763	-1.12763	-1.12763	-1.12763	-1.12763	-1.12763	-1.12763	-1.12763	-1.12763	-1.12763	-1.12763	5.39584	-1.12763	5.39584	-1.12763	-1.12763	-1.12763	-1.12763	-1.12763	-1.12763	-1.12763	-1.12763	-1.12763	-1.12763	-1.12763	-1.12763	-1.12763
-1.34508	-1.34508	-1.34508	-1.34508	-1.34508	-1.34508	-1.34508	-1.34508	-1.34508	5.17839	-1.34508	-1.34508	-1.34508	-1.34508	-1.34508	-1.34508	-1.34508	-1.34508	-1.34508	5.17839	-1.34508	-1.34508	-1.34508	5.17839	-1.34508	-1.34508	-1.34508	-1.34508	-1.34508	-1.34508	-1.34508	-1.34508	-1.34508	-1.34508	-1.34508	-1.34508	-1.34508	-1.34508	-1.34508	-1.34508	-1.34508	5.17839	-1.34508	-1.34508	-1.34508	5.17839	-1.34508	-1.34508	-1.34508	5.17839
5.39584	-1.12763	-1.12763	-1.12763	-1.12763	-1.12763	-1.12763	-1.12763	-1.12763	-1.12763	-1.12763	-1.12763	-1.12763	-1.12763	-1.12763	-1.12763	5.39584	-1.12763	-1.12763	-1.12763	-1.12763	-1.12763	-1.12763	-1.12763	-1.12763	-1.12763	-1.12763	-1.12763	-1.12763	-1.12763	-1.12763	-1.12763	-1.12763	-1.12763	-1.12763	-1.12763	-1.12763	-1.12763	-1.12763	-1.12763	-1.12763	-1.12763	-1.12763	-1.12763	-1.12763	-1.12763	-1.12763	-1.12763	5.39584	-1.12763
-1.12763	5.39584	-1.12763	-1.12763	-1.12763	-1.12763	-1.12763	-1.12763	-1.12763	-1.12763	-1.12763	-1.12763	-1.12763	-1.12763	-1.12763	-1.12763	-1.12763	-1.12763	-1.12763	-1.12763	-1.12763	-1.12763	-1.12763	-1.12763	-1.12763	-1.12763	-1.12763	-1.12763	-1.12763	5.39584	-1.12763	-1.12763	-1.12763	-1.12763	-1.12763	-1.12763	-1.12763	-1.12763	5.39584	-1.12763	5.39584	-1.12763	-1.12763	-1.12763	-1.12763	-1.12763	-1.12763	-1.12763	-1.12763	-1.12763
-0.69273	-0.69273	-0.69273	-0.69273	-0.69273	-0.69273	-0.69273	-0.69273	-0.69273	-0.69273	-0.69273	-0.69273	-0.69273	-0.69273	-0.69273	-0.69273	-0.69273	-0.69273	-0.69273	-0.69273	-0.69273	-0.69273	-0.69273	-0.69273	-0.69273	-0.69273	-0.69273	-0.69273	-0.69273	-0.69273	-0.69273	-0.69273	-0.69273	-0.69273	-0.69273	-0.69273	-0.69273	-0.69273	-0.69273	5.83074	-0.69273	-0.69273	-0.69273	-0.69273	-0.69273	-0.69273	-0.69273	12.3542	-0.69273	-0.69273
-1.12763	-1.12763	-1.12763	-1.12763	-1.12763	-1.12763	5.39584	-1.12763	-1.12763	5.39584	-1.12763	-1.12763	-1.12763	-1.12763	-1.12763	-1.12763	-1.12763	-1.12763	-1.12763	-1.12763	-1.12763	-1.12763	-1.12763	-1.12763	-1.12763	-1.12763	-1.12763	-1.12763	-1.12763	-1.12763	-1.12763	-1.12763	-1.12763	-1.12763	-1.12763	-1.12763	-1.12763	-1.12763	-1.12763	-1.12763	-1.12763	-1.12763	-1.12763	5.39584	-1.12763	-1.12763	5.39584	-1.12763	5.39584	-1.12763
-0.69273	-0.69273	-0.69273	-0.69273	-0.69273	-0.69273	-0.69273	-0.69273	-0.69273	-0.69273	-0.69273	-0.69273	-0.69273	-0.69273	-0.69273	-0.69273	-0.69273	-0.69273	-0.69273	-0.69273	-0.69273	-0.69273	-0.69273	-0.69273	-0.69273	-0.69273	-0.69273	-0.69273	-0.69273	-0.69273	-0.69273	-0.69273	-0.69273	-0.69273	-0.69273	-0.69273	-0.69273	5.83074	-0.69273	-0.69273	-0.69273	-0.69273	-0.69273	-0.69273	-0.69273	-0.69273	-0.69273	5.83074	-0.69273	-0.69273
-0.910179	5.61329	-0.910179	-0.910179	-0.910179	-0.910179	-0.910179	-0.910179	-0.910179	-0.910179	-0.910179	-0.910179	-0.910179	-0.910179	-0.910179	-0.910179	-0.910179	-0.910179	-0.910179	-0.910179	-0.910179	-0.910179	-0.910179	-0.910179	-0.910179	-0.910179	-0.910179	-0.910179	-0.910179	-0.910179	-0.910179	-0.910179	-0.910179	-0.910179	-0.910179	-0.910179	-0.910179	-0.910179	-0.910179	-0.910179	-0.910179	-0.910179	-0.910179	-0.910179	-0.910179	-0.910179	-0.910179	-0.910179	-0.910179	-0.910179
-1.56253	-1.56253	-1.56253	-1.56253	-1.56253	-1.56253	-1.56253	-1.56253	-1.56253	-1.56253	-1.56253	-1.56253	11.4844	-1.56253	-1.56253	-1.56253	-1.56253	-1.56253	-1.56253	4.96094	-1.56253	-1.56253	4.96094	-1.56253	-1.56253	-1.56253	-1.56253	-1.56253	-1.56253	-1.56253	-1.56253	-1.56253	-1.56253	-1.56253	-1.56253	-1.56253	-1.56253	-1.56253	-1.56253	-1.56253	-1.56253	-1.56253	-1.56253	-1.56253	-1.56253	-1.56253	-1.56253	-1.56253	-1.56253	-1.56253
-1.56253	-1.56253	-1.56253	4.96094	-1.56253	-1.56253	-1.56253	-1.56253	-1.56253	-1.56253	-1.56253	4.96094	-1.56253	4.96094	-1.56253	4.96094	-1.56253	-1.56253	-1.56253	-1.56253	-1.56253	-1.56253	-1.56253	-1.56253	-1.56253	-1.56253	-1.56253	-1.56253	-1.56253	-1.56253	-1.56253	-1.56253	4.96094	-1.56253	-1.56253	-1.56253	-1.56253	-1.56253	4.96094	-1.56253	-1.56253	-1.56253	-1.56253	-1.56253	-1.56253	-1.56253	-1.56253	-1.56253	4.96094	-1.56253
-0.910179	-0.910179	-0.910179	-0.910179	-0.910179	-0.910179	-0.910179	-0.910179	-0.910179	-0.910179	-0.910179	-0.910179	-0.910179	-0.910179	-0.910179	-0.910179	-0.910179	-0.910179	-0.910179	-0.910179	-0.910179	-0.910179	-0.910179	-0.910179	-0.910179	-0.910179	-0.910179	-0.910179	-0.910179	5.61329	-0.910179	-0.910179	-0.910179	-0.910179	-0.910179	-0.910179	-0.910179	-0.910179	-0.910179	-0.910179	-0.910179	-0.910179	-0.910179	-0.910179	-0.910179	-0.910179	-0.910179	-0.910179	-0.910179	-0.910179
-1.34508	-1.34508	-1.34508	-1.34508	-1.34508	5.17839	-1.34508	-1.34508	-1.34508	-1.34508	-1.34508	-1.34508	-1.34508	-1.34508	-1.34508	-1.34508	-1.34508	-1.34508	-1.34508	-1.34508	-1.34508	-1.34508	-1.34508	-1.34508	-1.34508	5.17839	-1.34508	5.17839	-1.34508	-1.34508	-1.34508	-1.34508	-1.34508	-1.34508	-1.34508	-1.34508	-1.34508	-1.34508	5.17839	-1.34508	-1.34508	-1.34508	5.17839	-1.34508	-1.34508	5.17839	-1.34508	-1.34508	5.17839	-1.34508
-1.56253	4.96094	-1.56253	-1.56253	-1.56253	-1.56253	-1.56253	-1.56253	-1.56253	4.96094	-1.56253	-1.56253	-1.56253	-1.56253	-1.56253	-1.56253	-1.56253	-1.56253	-1.56253	-1.56253	-1.56253	-1.56253	-1.56253	-1.56253	-1.56253	-1.56253	4.96094	-1.56253	-1.56253	4.96094	-1.56253	-1.56253	-1.56253	-1.56253	-1.56253	-1.56253	-1.56253	-1.56253	-1.56253	-1.56253	-1.56253	-1.56253	-1.56253	-1.56253	-1.56253	-1.56253	-1.56253	-1.56253	-1.56253	4.96094
-1.12763	-1.12763	-1.12763	-1.12763	-1.12763	-1.12763	-1.12763	-1.12763	-1.12763	-1.12763	-1.12763	-1.12763	-1.12763	-1.12763	-1.12763	-1.12763	-1.12763	-1.12763	5.39584	-1.12763	-1.12763	-1.12763	-1.12763	-1.12763	-1.12763	-1.12763	-1.12763	-1.12763	5.39584	-1.12763	-1.12763	-1.12763	-1.12763	-1.12763	-1.12763	-1.12763	-1.12763	-1.12763	-1.12763	-1.12763	-1.12763	-1.12763	-1.12763	-1.12763	-1.12763	-1.12763	-1.12763	-1.12763	5.39584	-1.12763
-1.34508	-1.34508	-1.34508	-1.34508	-1.34508	5.17839	-1.34508	-1.34508	-1.34508	-1.34508	-1.34508	-1.34508	-1.34508	-1.34508	-1.34508	-1.34508	-1.34508	-1.34508	-1.34508	-1.34508	-1.34508	-1.34508	-1.34508	-1.34508	5.17839	-1.34508	-1.34508	5.17839	-1.34508	-1.34508	-1.34508	-1.34508	-1.34508	-1.34508	-1.34508	-1.34508	-1.34508	-1.34508	-1.34508	-1.34508	5.17839	-1.34508	-1.34508	-1.34508	-1.34508	-1.34508	-1.34508	5.17839	-1.34508	-1.34508
-0.910179	-0.910179	-0.910179	-0.910179	-0.910179	-0.910179	-0.910179	-0.910179	-0.910179	-0.910179	-0.910179	-0.910179	-0.910179	-0.910179	-0.910179	-0.910179	-0.910179	-0.910179	-0.910179	-0.910179	-0.910179	-0.910179	-0.910179	5.61329	-0.910179	-0.910179	-0.910179	-0.910179	-0.910179	-0.910179	-0.910179	-0.910179	-0.910179	-0.910179	-0.910179	-0.910179	-0.910179	-0.910179	-0.910179	5.61329	-0.910179	-0.910179	-0.910179	-0.910179	-0.910179	-0.910179	-0.910179	-0.910179	-0.910179	-0.910179
-0.910179	-0.910179	-0.910179	-0.910179	-0.910179	-0.910179	-0.910179	-0.910179	-0.910179	-0.910179	-0.910179	-0.910179	-0.910179	-0.910179	-0.910179	5.61329	-0.910179	-0.910179	-0.910179	-0.910179	-0.910179	-0.910179	-0.910179	-0.910179	-0.910179	-0.910179	-0.910179	-0.910179	-0.910179	-0.910179	-0.910179	-0.910179	-0.910179	-0.910179	-0.910179	-0.910179	-0.910179	-0.910179	-0.910179	-0.910179	-0.910179	-0.910179	-0.910179	-0.910179	-0.910179	-0.910179	-0.910179	-0.910179	-0.910179	-0.910179
-1.56253	4.96094	-1.56253	-1.56253	-1.56253	4.96094	-1.56253	-1.56253	-1.56253	-1.56253	-1.56253	4.96094	-1.56253	-1.56253	-1.56253	-1.56253	-1.56253	-1.56253	-1.56253	-1.56253	-1.56253	4.96094	-1.56253	-1.56253	-1.56253	-1.56253	-1.56253	-1.56253	-1.56253	-1.56253	-1.56253	-1.56253	-1.56253	-1.56253	-1.56253	-1.56253	-1.56253	-1.56253	-1.56253	-1.56253	-1.56253	-1.56253	-1.56253	4.96094	-1.56253	-1.56253	-1.56253	4.96094	-1.56253	-1.56253
-0.69273	-0.69273	-0.69273	-0.69273	-0.69273	-0.69273	-0.69273	-0.69273	-0.69273	-0.69273	-0.69273	-0.69273	-0.69273	-0.69273	-0.69273	-0.69273	-0.69273	-0.69273	-0.69273	-0.69273	-0.69273	-0.69273	-0.69273	-0.69273	-0.69273	-0.69273	-0.69273	-0.69273	-0.69273	-0.69273	-0.69273	-0.69273	-0.69273	-0.69273	-0.69273	-0.69273	-0.69273	-0.69273	-0.69273	-0.69273	-0.69273	-0.69273	5.83074	-0.69273	-0.69273	-0.69273	-0.69273	-0.69273	-0.69273	-0.69273
-0.49489	-0.49489	-0.49489	-0.49489	-0.49489	-0.49489	-0.49489	-0.49489	-0.49489	-0.49489	-0.49489	-0.49489	-0.49489	-0.49489	-0.49489	-0.49489	-0.49489	-0.49489	-0.49489	-0.49489	-0.49489	-0.49489	-0.49489	-0.49489	-0.49489	-0.49489	-0.49489	-0.49489	-0.49489	-0.49489	-0.49489	-0.49489	12.2412	-0.49489	-0.49489	-0.49489	-0.49489	-0.49489	-0.49489	-0.49489	-0.49489	-0.49489	-0.49489	12.2412	-0.49489	-0.49489	12.2412	-0.49489	-0.49489	-0.49489
-0.49489	-0.49489	-0.49489	-0.49489	-0.49489	-0.49489	-0.49489	-0.49489	-0.49489	-0.49489	-0.49489	-0.49489	-0.49489	-0.49489	-0.49489	-0.49489	-0.49489	-0.49489	-0.49489	-0.49489	-0.49489	-0.49489	-0.49489	-0.49489	-0.49489	-0.49489	-0.49489	-0.49489	-0.49489	-0.49489	-0.49489	-0.49489	-0.49489	-0.49489	-0.49489	-0.49489	-0.49489	-0.49489	-0.49489	-0.49489	-0.49489	-0.49489	-0.49489	-0.49489	-0.49489	12.2412	-0.49489	-0.49489	-0.49489	-0.49489
-2.61758	-2.61758	-2.61758	-2.61758	-2.61758	-2.61758	10.1186	-2.61758	-2.61758	-2.61758	10.1186	-2.61758	-2.61758	-2.61758	-2.61758	10.1186	-2.61758	-2.61758	-2.61758	-2.61758	-2.61758	-2.61758	-2.61758	-2.61758	-2.61758	10.1186	-2.61758	-2.61758	-2.61758	10.1186	-2.61758	-2.61758	-2.61758	-2.61758	-2.61758	10.1186	10.1186	10.1186	-2.61758	10.1186	-2.61758	-2.61758	-2.61758	-2.61758	10.1186	-2.61758	10.1186	-2.61758	-2.61758	-2.61758
-0.49489	-0.49489	-0.49489	-0.49489	-0.49489	-0.49489	-0.49489	-0.49489	-0.49489	-0.49489	-0.49489	-0.49489	-0.49489	-0.49489	-0.49489	-0.49489	-0.49489	-0.49489	-0.49489	-0.49489	-0.49489	-0.49489	-0.49489	-0.49489	-0.49489	-0.49489	-0.49489	-0.49489	-0.49489	-0.49489	-0.49489	-0.49489	12.2412	-0.49489	-0.49489	-0.49489	-0.49489	-0.49489	-0.49489	-0.49489	-0.49489	-0.49489	-0.49489	-0.49489	-0.49489	-0.49489	-0.49489	-0.49489	12.2412	-0.49489
-0.919428	-0.919428	-0.919428	-0.919428	-0.919428	-0.919428	-0.919428	-0.919428	-0.919428	-0.919428	-0.919428	-0.919428	-0.919428	-0.919428	-0.919428	-0.919428	-0.919428	-0.919428	-0.919428	-0.919428	-0.919428	-0.919428	-0.919428	-0.919428	-0.919428	-0.919428	11.8167	-0.919428	-0.919428	-0.919428	-0.919428	-0.919428	-0.919428	-0.919428	-0.919428	-0.919428	-0.919428	-0.919428	-0.919428	-0.919428	-0.919428	11.8167	-0.919428	-0.919428	-0.919428	-0.919428	-0.919428	-0.919428	-0.919428	-0.919428
11.3922	-1.34397	-1.34397	-1.34397	-1.34397	-1.34397	-1.34397	-1.34397	-1.34397	-1.34397	-1.34397	-1.34397	-1.34397	-1.34397	-1.34397	-1.34397	-1.34397	-1.34397	-1.34397	-1.34397	-1.34397	-1.34397	-1.34397	11.3922	-1.34397	-1.34397	-1.34397	-1.34397	-1.34397	-1.34397	-1.34397	-1.34397	-1.34397	-1.34397	-1.34397	-1.34397	-1.34397	-1.34397	-1.34397	-1.34397	-1.34397	-1.34397	-1.34397	-1.34397	-1.34397	-1.34397	11.3922	11.3922	-1.34397	24.1283
-0.919428	-0.919428	-0.919428	-0.919428	-0.919428	-0.919428	-0.919428	-0.919428	-0.919428	-0.919428	-0.919428	-0.919428	-0.919428	-0.919428	-0.919428	-0.919428	-0.919428	-0.919428	-0.919428	-0.919428	-0.919428	-0.919428	-0.919428	-0.919428	11.8167	-0.919428	-0.919428	-0.919428	-0.919428	-0.919428	-0.919428	-0.919428	-0.919428	-0.919428	-0.919428	-0.919428	11.8167	-0.919428	-0.919428	11.8167	-0.919428	-0.919428	-0.919428	-0.919428	-0.919428	-0.919428	-0.919428	11.8167	11.8167	-0.919428
-0.919428	-0.919428	-0.919428	-0.919428	-0.919428	-0.919428	-0.919428	-0.919428	-0.919428	-0.919428	-0.919428	-0.919428	-0.919428	-0.919428	-0.919428	-0.919428	-0.919428	-0.919428	-0.919428	-0.919428	-0.919428	-0.919428	-0.919428	-0.919428	-0.919428	-0.919428	-0.919428	-0.919428	11.8167	-0.919428	-0.919428	-0.919428	-0.919428	-0.919428	-0.919428	-0.919428	-0.919428	-0.919428	-0.919428	-0.919428	-0.919428	-0.919428	-0.919428	-0.919428	-0.919428	-0.919428	-0.919428	-0.919428	-0.919428	-0.919428
-0.919428	-0.919428	-0.919428	-0.919428	-0.919428	-0.919428	-0.919428	-0.919428	-0.919428	-0.919428	-0.919428	-0.919428	-0.919428	-0.919428	-0.919428	-0.919428	-0.919428	-0.919428	-0.919428	11.8167	-0.919428	-0.919428	-0.919428	-0.919428	-0.919428	-0.919428	-0.919428	-0.919428	-0.919428	-0.919428	-0.919428	-0.919428	-0.919428	-0.919428	-0.919428	-0.919428	-0.919428	-0.919428	-0.919428	-0.919428	-0.919428	-0.919428	-0.919428	-0.919428	-0.919428	-0.919428	-0.919428	-0.919428	-0.919428	-0.919428
-0.919428	-0.919428	-0.919428	-0.919428	-0.919428	-0.919428	-0.919428	-0.919428	-0.919428	-0.919428	-0.919428	-0.919428	-0.919428	-0.919428	-0.919428	-0.919428	-0.919428	-0.919428	-0.919428	11.8167	-0.919428	-0.919428	-0.919428	-0.919428	-0.919428	-0.919428	-0.919428	-0.919428	-0.919428	-0.919428	-0.919428	-0.919428	-0.919428	-0.919428	-0.919428	-0.919428	-0.919428	-0.919428	-0.919428	-0.919428	-0.919428	-0.919428	-0.919428	-0.919428	11.8167	-0.919428	-0.919428	-0.919428	-0.919428	-0.919428
-0.49489	-0.49489	-0.49489	-0.49489	-0.49489	-0.49489	-0.49489	-0.49489	-0.49489	-0.49489	-0.49489	-0.49489	-0.49489	-0.49489	-0.49489	-0.49489	-0.49489	-0.49489	-0.49489	-0.49489	-0.49489	-0.49489	-0.49489	-0.49489	-0.49489	-0.49489	-0.49489	-0.49489	-0.49489	-0.49489	-0.49489	-0.49489	-0.49489	-0.49489	-0.49489	-0.49489	-0.49489	-0.49489	-0.49489	12.2412	-0.49489	-0.49489	-0.49489	-0.49489	-0.49489	-0.49489	-0.49489	-0.49489	-0.49489	-0.49489
-1.34397	-1.34397	-1.34397	-1.34397	-1.34397	-1.34397	-1.34397	-1.34397	-1.34397	-1.34397	-1.34397	-1.34397	-1.34397	-1.34397	-1.34397	-1.34397	-1.34397	-1.34397	-1.34397	-1.34397	-1.34397	-1.34397	-1.34397	11.3922	11.3922	-1.34397	-1.34397	-1.34397	-1.34397	-1.34397	-1.34397	-1.34397	-1.34397	-1.34397	-1.34397	-1.34397	-1.34397	-1.34397	-1.34397	-1.34397	-1.34397	-1.34397	-1.34397	-1.34397	-1.34397	-1.34397	-1.34397	-1.34397	-1.34397	-1.34397
11.3922	-1.34397	-1.34397	-1.34397	-1.34397	-1.34397	-1.34397	-1.34397	-1.34397	-1.34397	-1.34397	-1.34397	-1.34397	-1.34397	-1.34397	-1.34397	-1.34397	-1.34397	-1.34397	-1.34397	11.3922	-1.34397	-1.34397	-1.34397	-1.34397	-1.34397	-1.34397	-1.34397	-1.34397	-1.34397	-1.34397	-1.34397	-1.34397	-1.34397	-1.34397	-1.34397	-1.34397	-1.34397	-1.34397	-1.34397	-1.34397	-1.34397	11.3922	-1.34397	-1.34397	-1.34397	-1.34397	-1.34397	-1.34397	-1.34397
-0.919428	-0.919428	-0.919428	-0.919428	-0.919428	-0.919428	-0.919428	-0.919428	-0.919428	-0.919428	-0.919428	-0.919428	11.8167	-0.919428	-0.919428	-0.919428	-0.919428	-0.919428	-0.919428	-0.919428	-0.919428	-0.919428	-0.919428	-0.919428	-0.919428	-0.919428	-0.919428	-0.919428	-0.919428	-0.919428	-0.919428	-0.919428	-0.919428	-0.919428	-0.919428	-0.919428	-0.919428	-0.919428	-0.919428	-0.919428	-0.919428	11.8167	-0.919428	-0.919428	-0.919428	-0.919428	11.8167	-0.919428	11.8167	-0.919428
-0.49489	-0.49489	-0.49489	-0.49489	-0.49489	-0.49489	-0.49489	-0.49489	-0.49489	-0.49489	-0.49489	-0.49489	-0.49489	-0.49489	-0.49489	-0.49489	-0.49489	-0.49489	-0.49489	-0.49489	-0.49489	-0.49489	-0.49489	-0.49489	-0.49489	-0.49489	-0.49489	-0.49489	-0.49489	-0.49489	-0.49489	-0.49489	-0.49489	-0.49489	-0.49489	-0.49489	-0.49489	12.2412	-0.49489	-0.49489	-0.49489	-0.49489	-0.49489	-0.49489	-0.49489	-0.49489	-0.49489	-0.49489	-0.49489	-0.49489
11.8167	-0.919428	-0.919428	-0.919428	-0.919428	-0.919428	-0.919428	-0.919428	-0.919428	-0.919428	-0.919428	-0.919428	-0.919428	-0.919428	-0.919428	-0.919428	-0.919428	-0.919428	-0.919428	-0.919428	-0.919428	-0.919428	-0.919428	-0.919428	-0.919428	-0.919428	-0.919428	-0.919428	-0.919428	-0.919428	-0.919428	-0.919428	-0.919428	-0.919428	-0.919428	-0.919428	-0.919428	-0.919428	-0.919428	-0.919428	-0.919428	-0.919428	-0.919428	-0.919428	-0.919428	-0.919428	-0.919428	-0.919428	-0.919428	-0.919428
-1.34397	-1.34397	-1.34397	-1.34397	-1.34397	-1.34397	-1.34397	-1.34397	11.3922	11.3922	-1.34397	-1.34397	-1.34397	-1.34397	-1.34397	-1.34397	-1.34397	-1.34397	-1.34397	-1.34397	-1.34397	-1.34397	-1.34397	-1.34397	-1.34397	-1.34397	-1.34397	-1.34397	-1.34397	-1.34397	-1.34397	-1.34397	-1.34397	-1.34397	-1.34397	-1.34397	-1.34397	-1.34397	-1.34397	-1.34397	-1.34397	-1.34397	-1.34397	-1.34397	-1.34397	-1.34397	-1.34397	-1.34397	-1.34397	-1.34397
-1.34397	-1.34397	-1.34397	-1.34397	-1.34397	-1.34397	-1.34397	-1.34397	-1.34397	11.3922	-1.34397	-1.34397	-1.34397	-1.34397	-1.34397	-1.34397	-1.34397	-1.34397	-1.34397	11.3922	-1.34397	-1.34397	-1.34397	-1.34397	-1.34397	-1.34397	-1.34397	-1.34397	-1.34397	-1.34397	-1.34397	-1.34397	-1.34397	-1.34397	-1.34397	-1.34397	-1.34397	11.3922	-1.34397	-1.34397	-1.34397	-1.34397	-1.34397	-1.34397	-1.34397	-1.34397	24.1283	-1.34397	-1.34397	-1.34397
-0.49489	-0.49489	-0.49489	-0.49489	-0.49489	-0.49489	-0.49489	-0.49489	-0.49489	-0.49489	-0.49489	-0.49489	-0.49489	-0.49489	-0.49489	-0.49489	-0.49489	-0.49489	-0.49489	-0.49489	-0.49489	-0.49489	-0.49489	-0.49489	-0.49489	-0.49489	-0.49489	-0.49489	-0.49489	-0.49489	-0.49489	-0.49489	-0.49489	-0.49489	-0.49489	-0.49489	-0.49489	-0.49489	-0.49489	-0.49489	-0.49489	-0.49489	-0.49489	-0.49489	12.2412	-0.49489	-0.49489	-0.49489	-0.49489	-0.49489
-0.49489	-0.49489	-0.49489	-0.49489	-0.49489	-0.49489	-0.49489	-0.49489	-0.49489	-0.49489	-0.49489	-0.49489	-0.49489	-0.49489	-0.49489	-0.49489	-0.49489	-0.49489	-0.49489	-0.49489	-0.49489	-0.49489	-0.49489	-0.49489	-0.49489	-0.49489	-0.49489	-0.49489	-0.49489	-0.49489	-0.49489	-0.49489	12.2412	-0.49489	-0.49489	-0.49489	-0.49489	12.2412	-0.49489	-0.49489	-0.49489	-0.49489	-0.49489	-0.49489	-0.49489	24.9774	-0.49489	-0.49489	-0.49489	-0.49489
-0.49489	-0.49489	-0.49489	-0.49489	-0.49489	-0.49489	-0.49489	-0.49489	-0.49489	-0.49489	-0.49489	-0.49489	-0.49489	-0.49489	-0.49489	-0.49489	-0.49489	-0.49489	-0.49489	-0.49489	-0.49489	-0.49489	-0.49489	-0.49489	-0.49489	-0.49489	-0.49489	-0.49489	-0.49489	-0.49489	-0.49489	-0.49489	-0.49489	-0.49489	-0.49489	-0.49489	-0.49489	-0.49489	-0.49489	-0.49489	-0.49489	-0.49489	-0.49489	-0.49489	-0.49489	-0.49489	-0.49489	-0.49489	-0.49489	-0.49489
-0.49489	-0.49489	-0.49489	-0.49489	-0.49489	-0.49489	-0.49489	-0.49489	-0.49489	-0.49489	-0.49489	-0.49489	-0.49489	-0.49489	-0.49489	-0.49489	-0.49489	-0.49489	-0.49489	-0.49489	-0.49489	-0.49489	-0.49489	-0.49489	-0.49489	-0.49489	-0.49489	-0.49489	-0.49489	-0.49489	-0.49489	-0.49489	-0.49489	-0.49489	-0.49489	-0.49489	-0.49489	-0.49489	-0.49489	-0.49489	-0.49489	-0.49489	-0.49489	-0.49489	-0.49489	-0.49489	-0.49489	-0.49489	-0.49489	-0.49489
-1.34397	-1.34397	-1.34397	-1.34397	11.3922	-1.34397	-1.34397	-1.34397	-1.34397	-1.34397	-1.34397	-1.34397	-1.34397	-1.34397	-1.34397	-1.34397	-1.34397	-1.34397	-1.34397	-1.34397	-1.34397	-1.34397	-1.34397	-1.34397	11.3922	-1.34397	-1.34397	-1.34397	-1.34397	-1.34397	-1.34397	-1.34397	-1.34397	-1.34397	-1.34397	-1.34397	-1.34397	-1.34397	-1.34397	-1.34397	-1.34397	-1.34397	-1.34397	-1.34397	-1.34397	-1.34397	11.3922	-1.34397	-1.34397	-1.34397
-0.49489	-0.49489	-0.49489	-0.49489	-0.49489	-0.49489	-0.49489	-0.49489	-0.49489	-0.49489	-0.49489	-0.49489	-0.49489	-0.49489	-0.49489	-0.49489	-0.49489	-0.49489	-0.49489	-0.49489	-0.49489	-0.49489	-0.49489	-0.49489	-0.49489	-0.49489	-0.49489	-0.49489	-0.49489	-0.49489	-0.49489	-0.49489	-0.49489	-0.49489	-0.49489	-0.49489	-0.49489	-0.49489	-0.49489	-0.49489	-0.49489	-0.49489	-0.49489	-0.49489	-0.49489	-0.49489	-0.49489	-0.49489	-0.49489	-0.49489
-0.49489	-0.49489	-0.49489	-0.49489	-0.49489	-0.49489	-0.49489	-0.49489	-0.49489	-0.49489	-0.49489	-0.49489	-0.49489	-0.49489	-0.49489	-0.49489	-0.49489	-0.49489	-0.49489	-0.49489	-0.49489	-0.49489	-0.49489	-0.49489	-0.49489	-0.49489	-0.49489	-0.49489	-0.49489	-0.49489	-0.49489	-0.49489	-0.49489	-0.49489	-0.49489	-0.49489	-0.49489	-0.49489	-0.49489	-0.49489	-0.49489	-0.49489	-0.49489	-0.49489	-0.49489	12.2412	-0.49489	-0.49489	-0.49489	-0.49489
-0.919428	-0.919428	-0.919428	-0.919428	-0.919428	-0.919428	-0.919428	-0.919428	-0.919428	-0.919428	-0.919428	-0.919428	-0.919428	-0.919428	-0.919428	-0.919428	-0.919428	-0.919428	-0.919428	-0.919428	-0.919428	-0.919428	-0.919428	-0.919428	11.8167	-0.919428	-0.919428	-0.919428	-0.919428	-0.919428	-0.919428	-0.919428	-0.919428	-0.919428	-0.919428	-0.919428	-0.919428	-0.919428	-0.919428	-0.919428	-0.919428	-0.919428	-0.919428	-0.919428	-0.919428	-0.919428	-0.919428	-0.919428	11.8167	-0.919428
-0.919428	-0.919428	-0.919428	-0.919428	-0.919428	-0.919428	-0.919428	-0.919428	-0.919428	-0.919428	-0.919428	-0.919428	-0.919428	-0.919428	-0.919428	-0.919428	-0.919428	11.8167	-0.919428	-0.919428	-0.919428	-0.919428	-0.919428	-0.919428	-0.919428	-0.919428	-0.919428	-0.919428	-0.919428	-0.919428	-0.919428	-0.919428	-0.919428	-0.919428	-0.919428	-0.919428	-0.919428	-0.919428	-0.919428	-0.919428	11.8167	-0.919428	-0.919428	11.8167	11.8167	-0.919428	-0.919428	-0.919428	-0.919428	-0.919428
-0.49489	-0.49489	-0.49489	-0.49489	-0.49489	-0.49489	-0.49489	-0.49489	-0.49489	-0.49489	-0.49489	-0.49489	-0.49489	-0.49489	-0.49489	-0.49489	-0.49489	-0.49489	-0.49489	-0.49489	-0.49489	-0.49489	-0.49489	-0.49489	-0.49489	-0.49489	-0.49489	-0.49489	-0.49489	-0.49489	-0.49489	-0.49489	-0.49489	-0.49489	-0.49489	-0.49489	-0.49489	-0.49489	-0.49489	-0.49489	-0.49489	-0.49489	-0.49489	-0.49489	-0.49489	-0.49489	-0.49489	-0.49489	-0.49489	-0.49489
-0.49489	-0.49489	-0.49489	-0.49489	-0.49489	-0.49489	-0.49489	-0.49489	-0.49489	-0.49489	-0.49489	-0.49489	-0.49489	-0.49489	-0.49489	-0.49489	-0.49489	-0.49489	-0.49489	-0.49489	-0.49489	-0.49489	-0.49489	-0.49489	-0.49489	-0.49489	-0.49489	-0.49489	-0.49489	-0.49489	-0.49489	-0.49489	-0.49489	-0.49489	-0.49489	-0.49489	-0.49489	-0.49489	-0.49489	-0.49489	-0.49489	-0.49489	-0.49489	-0.49489	-0.49489	-0.49489	-0.49489	-0.49489	-0.49489	-0.49489
-0.919428	-0.919428	-0.919428	-0.919428	-0.919428	-0.919428	-0.919428	-0.919428	-0.919428	-0.919428	-0.919428	-0.919428	-0.919428	-0.919428	-0.919428	-0.919428	-0.919428	-0.919428	-0.919428	-0.919428	-0.919428	-0.919428	-0.919428	-0.919428	11.8167	-0.919428	-0.919428	-0.919428	-0.919428	-0.919428	-0.919428	-0.919428	11.8167	-0.919428	-0.919428	-0.919428	-0.919428	-0.919428	-0.919428	-0.919428	-0.919428	-0.919428	-0.919428	-0.919428	-0.919428	11.8167	-0.919428	-0.919428	-0.919428	-0.919428
-0.49489	-0.49489	-0.49489	-0.49489	-0.49489	-0.49489	-0.49489	-0.49489	-0.49489	-0.49489	-0.49489	-0.49489	-0.49489	-0.49489	-0.49489	-0.49489	-0.49489	-0.49489	-0.49489	-0.49489	-0.49489	-0.49489	-0.49489	-0.49489	-0.49489	-0.49489	-0.49489	-0.49489	-0.49489	-0.49489	-0.49489	-0.49489	-0.49489	-0.49489	-0.49489	-0.49489	-0.49489	-0.49489	-0.49489	-0.49489	-0.49489	-0.49489	-0.49489	-0.49489	-0.49489	-0.49489	-0.49489	-0.49489	-0.49489	-0.49489
-0.919428	-0.919428	-0.919428	-0.919428	-0.919428	-0.919428	-0.919428	-0.919428	-0.919428	-0.919428	-0.919428	-0.919428	-0.919428	-0.919428	-0.919428	-0.919428	-0.919428	-0.919428	-0.919428	-0.919428	-0.919428	-0.919428	11.8167	-0.919428	-0.919428	-0.919428	-0.919428	-0.919428	-0.919428	-0.919428	-0.919428	-0.919428	-0.919428	-0.919428	-0.919428	-0.919428	-0.919428	-0.919428	-0.919428	-0.919428	-0.919428	-0.919428	-0.919428	-0.919428	-0.919428	-0.919428	-0.919428	-0.919428	-0.919428	11.8167
-0.49489	-0.49489	-0.49489	-0.49489	-0.49489	-0.49489	-0.49489	-0.49489	-0.49489	-0.49489	-0.49489	-0.49489	-0.49489	-0.49489	-0.49489	-0.49489	-0.49489	-0.49489	-0.49489	-0.49489	-0.49489	-0.49489	-0.49489	-0.49489	-0.49489	-0.49489	-0.49489	-0.49489	-0.49489	-0.49489	-0.49489	-0.49489	-0.49489	-0.49489	-0.49489	-0.49489	-0.49489	12.2412	-0.49489	-0.49489	-0.49489	12.2412	-0.49489	-0.49489	-0.49489	-0.49489	-0.49489	-0.49489	-0.49489	-0.49489
-0.919428	-0.919428	-0.919428	-0.919428	-0.919428	-0.919428	-0.919428	-0.919428	-0.919428	-0.919428	-0.919428	-0.919428	-0.919428	-0.919428	-0.919428	-0.919428	-0.919428	11.8167	-0.919428	-0.919428	-0.919428	-0.919428	-0.919428	-0.919428	-0.919428	-0.919428	-0.919428	-0.919428	-0.919428	-0.919428	-0.919428	-0.919428	-0.919428	-0.919428	-0.919428	-0.919428	-0.919428	-0.919428	-0.919428	-0.919428	-0.919428	-0.919428	-0.919428	-0.919428	-0.919428	-0.919428	-0.919428	-0.919428	-0.919428	-0.919428
-0.49489	-0.49489	-0.49489	-0.49489	-0.49489	-0.49489	-0.49489	-0.49489	-0.49489	-0.49489	-0.49489	-0.49489	-0.49489	-0.49489	-0.49489	-0.49489	-0.49489	-0.49489	-0.49489	-0.49489	-0.49489	-0.49489	-0.49489	-0.49489	-0.49489	-0.49489	-0.49489	-0.49489	-0.49489	-0.49489	-0.49489	-0.49489	-0.49489	-0.49489	-0.49489	-0.49489	-0.49489	-0.49489	-0.49489	-0.49489	-0.49489	-0.49489	12.2412	-0.49489	12.2412	-0.49489	-0.49489	12.2412	-0.49489	-0.49489
-0.49489	-0.49489	-0.49489	-0.49489	-0.49489	-0.49489	-0.49489	-0.49489	-0.49489	-0.49489	-0.49489	-0.49489	-0.49489	-0.49489	-0.49489	-0.49489	-0.49489	-0.49489	-0.49489	-0.49489	-0.49489	-0.49489	-0.49489	-0.49489	-0.49489	-0.49489	-0.49489	-0.49489	-0.49489	-0.49489	-0.49489	-0.49489	-0.49489	-0.49489	-0.49489	-0.49489	-0.49489	-0.49489	-0.49489	-0.49489	-0.49489	-0.49489	-0.49489	-0.49489	12.2412	-0.49489	-0.49489	-0.49489	-0.49489	-0.49489
-0.919428	-0.919428	-0.919428	-0.919428	-0.919428	-0.919428	-0.919428	-0.919428	-0.919428	-0.919428	-0.919428	-0.919428	-0.919428	-0.919428	-0.919428	-0.919428	-0.919428	-0.919428	-0.919428	-0.919428	-0.919428	11.8167	-0.919428	-0.919428	-0.919428	-0.919428	-0.919428	-0.919428	-0.919428	-0.919428	-0.919428	-0.919428	-0.919428	-0.919428	-0.919428	-0.919428	-0.919428	-0.919428	-0.919428	-0.919428	-0.919428	-0.919428	-0.919428	-0.919428	-0.919428	-0.919428	-0.919428	-0.919428	-0.919428	-0.919428
-0.49489	-0.49489	-0.49489	-0.49489	-0.49489	-0.49489	-0.49489	-0.49489	-0.49489	-0.49489	-0.49489	-0.49489	-0.49489	-0.49489	-0.49489	-0.49489	-0.49489	-0.49489	-0.49489	-0.49489	-0.49489	-0.49489	-0.49489	-0.49489	-0.49489	-0.49489	-0.49489	-0.49489	-0.49489	-0.49489	-0.49489	-0.49489	-0.49489	-0.49489	-0.49489	-0.49489	-0.49489	-0.49489	-0.49489	-0.49489	-0.49489	-0.49489	-0.49489	-0.49489	-0.49489	-0.49489	-0.49489	12.2412	-0.49489	12.2412
-0.919428	-0.919428	11.8167	-0.919428	-0.919428	-0.919428	-0.919428	-0.919428	-0.919428	-0.919428	-0.919428	-0.919428	-0.919428	-0.919428	-0.919428	-0.919428	-0.919428	-0.919428	-0.919428	-0.919428	-0.919428	-0.919428	-0.919428	-0.919428	-0.919428	-0.919428	-0.919428	-0.919428	-0.919428	-0.919428	-0.919428	-0.919428	-0.919428	-0.919428	-0.919428	-0.919428	-0.919428	-0.919428	-0.919428	-0.919428	-0.919428	-0.919428	-0.919428	-0.919428	-0.919428	-0.919428	-0.919428	-0.919428	11.8167	11.8167
-1.34397	11.3922	-1.34397	-1.34397	-1.34397	-1.34397	-1.34397	-1.34397	-1.34397	-1.34397	-1.34397	-1.34397	-1.34397	-1.34397	-1.34397	-1.34397	-1.34397	-1.34397	11.3922	-1.34397	-1.34397	-1.34397	-1.34397	-1.34397	-1.34397	-1.34397	-1.34397	-1.34397	-1.34397	-1.34397	-1.34397	-1.34397	-1.34397	-1.34397	-1.34397	-1.34397	-1.34397	11.3922	-1.34397	-1.34397	-1.34397	-1.34397	-1.34397	-1.34397	-1.34397	-1.34397	-1.34397	-1.34397	-1.34397	-1.34397
-0.919428	-0.919428	-0.919428	-0.919428	-0.919428	-0.919428	-0.919428	-0.919428	-0.919428	-0.919428	-0.919428	11.8167	-0.919428	-0.919428	-0.919428	-0.919428	-0.919428	-0.919428	-0.919428	-0.919428	-0.919428	-0.919428	-0.919428	-0.919428	-0.919428	-0.919428	-0.919428	-0.919428	-0.919428	-0.919428	-0.919428	-0.919428	-0.919428	-0.919428	-0.919428	-0.919428	-0.919428	11.8167	-0.919428	-0.919428	11.8167	-0.919428	-0.919428	-0.919428	11.8167	-0.919428	-0.919428	-0.919428	-0.919428	-0.919428
-0.919428	-0.919428	-0.919428	-0.919428	-0.919428	-0.919428	-0.919428	-0.919428	-0.919428	-0.919428	-0.919428	-0.919428	-0.919428	-0.919428	-0.919428	-0.919428	-0.919428	-0.919428	-0.919428	-0.919428	-0.919428	-0.919428	-0.919428	11.8167	-0.919428	-0.919428	-0.919428	-0.919428	-0.919428	-0.919428	-0.919428	-0.919428	-0.919428	-0.919428	-0.919428	-0.919428	-0.919428	-0.919428	-0.919428	-0.919428	-0.919428	-0.919428	11.8167	-0.919428	-0.919428	-0.919428	-0.919428	-0.919428	-0.919428	-0.919428
-0.441361	-0.441361	-0.441361	-0.441361	-0.441361	-0.441361	-0.441361	-0.441361	-0.441361	-0.441361	-0.441361	-0.441361	-0.441361	-0.441361	-0.441361	-0.441361	-0.441361	-0.441361	-0.441361	-0.441361	-0.441361	-0.441361	-0.441361	-0.441361	-0.441361	-0.441361	-0.441361	-0.441361	-0.441361	-0.441361	-0.441361	-0.441361	-0.441361	-0.441361	-0.441361	7.3343	-0.441361	-0.441361	-0.441361	-0.441361	-0.441361	-0.441361	-0.441361	-0.441361	-0.441361	-0.441361	-0.441361	7.3343	-0.441361	7.3343
-1.47812	6.29754	-1.47812	6.29754	-1.47812	-1.47812	-1.47812	-1.47812	-1.47812	-1.47812	-1.47812	-1.47812	-1.47812	-1.47812	-1.47812	-1.47812	-1.47812	-1.47812	-1.47812	-1.47812	-1.47812	-1.47812	6.29754	-1.47812	-1.47812	-1.47812	6.29754	-1.47812	-1.47812	-1.47812	-1.47812	-1.47812	-1.47812	-1.47812	-1.47812	-1.47812	-1.47812	-1.47812	-1.47812	-1.47812	-1.47812	-1.47812	-1.47812	-1.47812	-1.47812	-1.47812	-1.47812	-1.47812	6.29754	-1.47812
-1.47812	-1.47812	-1.47812	6.29754	-1.47812	-1.47812	-1.47812	-1.47812	-1.47812	-1.47812	-1.47812	-1.47812	6.29754	-1.47812	-1.47812	-1.47812	-1.47812	-1.47812	-1.47812	-1.47812	-1.47812	-1.47812	-1.47812	6.29754	-1.47812	6.29754	-1.47812	-1.47812	-1.47812	-1.47812	-1.47812	-1.47812	-1.47812	-1.47812	-1.47812	-1.47812	-1.47812	-1.47812	-1.47812	-1.47812	-1.47812	-1.47812	6.29754	-1.47812	-1.47812	-1.47812	-1.47812	-1.47812	-1.47812	6.29754
-0.959738	-0.959738	-0.959738	-0.959738	-0.959738	-0.959738	-0.959738	-0.959738	-0.959738	-0.959738	-0.959738	6.81592	-0.959738	-0.959738	-0.959738	6.81592	-0.959738	-0.959738	-0.959738	-0.959738	-0.959738	-0.959738	-0.959738	-0.959738	-0.959738	-0.959738	-0.959738	-0.959738	-0.959738	-0.959738	-0.959738	-0.959738	-0.959738	-0.959738	-0.959738	-0.959738	-0.959738	-0.959738	-0.959738	-0.959738	-0.959738	-0.959738	-0.959738	-0.959738	-0.959738	-0.959738	-0.959738	-0.959738	-0.959738	-0.959738
-1.21893	-1.21893	-1.21893	6.55673	6.55673	-1.21893	-1.21893	-1.21893	-1.21893	-1.21893	-1.21893	-1.21893	-1.21893	-1.21893	-1.21893	-1.21893	-1.21893	-1.21893	-1.21893	-1.21893	-1.21893	-1.21893	-1.21893	-1.21893	-1.21893	6.55673	-1.21893	-1.21893	-1.21893	-1.21893	-1.21893	-1.21893	-1.21893	-1.21893	-1.21893	-1.21893	-1.21893	-1.21893	-1.21893	-1.21893	-1.21893	-1.21893	-1.21893	-1.21893	-1.21893	-1.21893	6.55673	-1.21893	6.55673	-1.21893
-0.70055	-0.70055	-0.70055	-0.70055	-0.70055	7.07511	-0.70055	-0.70055	-0.70055	-0.70055	-0.70055	-0.70055	-0.70055	-0.70055	-0.70055	-0.70055	-0.70055	-0.70055	-0.70055	-0.70055	-0.70055	-0.70055	-0.70055	-0.70055	-0.70055	-0.70055	-0.70055	-0.70055	-0.70055	-0.70055	-0.70055	7.07511	-0.70055	-0.70055	7.07511	-0.70055	-0.70055	-0.70055	-0.70055	-0.70055	-0.70055	-0.70055	-0.70055	-0.70055	-0.70055	-0.70055	7.07511	7.07511	7.07511	7.07511
-0.441361	-0.441361	-0.441361	-0.441361	-0.441361	-0.441361	-0.441361	-0.441361	-0.441361	-0.441361	-0.441361	-0.441361	-0.441361	-0.441361	-0.441361	-0.441361	-0.441361	-0.441361	-0.441361	-0.441361	-0.441361	-0.441361	-0.441361	-0.441361	-0.441361	-0.441361	-0.441361	-0.441361	-0.441361	-0.441361	-0.441361	-0.441361	-0.441361	-0.441361	-0.441361	-0.441361	-0.441361	-0.441361	-0.441361	-0.441361	7.3343	7.3343	7.3343	7.3343	-0.441361	-0.441361	7.3343	7.3343	-0.441361	-0.441361
-0.441361	-0.441361	-0.441361	-0.441361	-0.441361	-0.441361	-0.441361	-0.441361	-0.441361	-0.441361	-0.441361	-0.441361	-0.441361	-0.441361	-0.441361	-0.441361	-0.441361	-0.441361	-0.441361	-0.441361	-0.441361	-0.441361	-0.441361	-0.441361	-0.441361	-0.441361	-0.441361	-0.441361	-0.441361	-0.441361	-0.441361	-0.441361	-0.441361	-0.441361	-0.441361	-0.441361	-0.441361	-0.441361	-0.441361	-0.441361	-0.441361	-0.441361	-0.441361	-0.441361	-0.441361	-0.441361	7.3343	7.3343	-0.441361	-0.441361
-1.7373	-1.7373	-1.7373	-1.7373	6.03835	6.03835	-1.7373	-1.7373	6.03835	-1.7373	-1.7373	6.03835	-1.7373	6.03835	-1.7373	-1.7373	-1.7373	-1.7373	-1.7373	-1.7373	-1.7373	-1.7373	-1.7373	-1.7373	-1.7373	-1.7373	-1.7373	-1.7373	-1.7373	-1.7373	-1.7373	-1.7373	-1.7373	6.03835	-1.7373	6.03835	-1.7373	6.03835	-1.7373	-1.7373	6.03835	-1.7373	-1.7373	-1.7373	-1.7373	-1.7373	-1.7373	-1.7373	-1.7373	6.03835
-1.21893	6.55673	-1.21893	-1.21893	-1.21893	-1.21893	-1.21893	-1.21893	-1.21893	-1.21893	-1.21893	-1.21893	-1.21893	-1.21893	-1.21893	-1.21893	-1.21893	-1.21893	-1.21893	6.55673	-1.21893	-1.21893	-1.21893	-1.21893	-1.21893	-1.21893	-1.21893	6.55673	-1.21893	-1.21893	-1.21893	-1.21893	-1.21893	-1.21893	-1.21893	-1.21893	-1.21893	-1.21893	-1.21893	-1.21893	6.55673	6.55673	-1.21893	-1.21893	-1.21893	-1.21893	-1.21893	-1.21893	-1.21893	-1.21893
-0.441361	-0.441361	-0.441361	-0.441361	-0.441361	-0.441361	-0.441361	-0.441361	-0.441361	-0.441361	-0.441361	-0.441361	-0.441361	-0.441361	-0.441361	-0.441361	-0.441361	-0.441361	-0.441361	-0.441361	-0.441361	-0.441361	-0.441361	-0.441361	-0.441361	-0.441361	-0.441361	-0.441361	-0.441361	-0.441361	-0.441361	-0.441361	-0.441361	-0.441361	-0.441361	-0.441361	-0.441361	-0.441361	-0.441361	7.3343	7.3343	-0.441361	-0.441361	-0.441361	-0.441361	7.3343	7.3343	-0.441361	-0.441361	-0.441361
-1.47812	-1.47812	6.29754	-1.47812	6.29754	-1.47812	-1.47812	-1.47812	-1.47812	-1.47812	-1.47812	6.29754	-1.47812	-1.47812	-1.47812	-1.47812	-1.47812	-1.47812	-1.47812	-1.47812	-1.47812	-1.47812	-1.47812	-1.47812	-1.47812	-1.47812	-1.47812	6.29754	-1.47812	-1.47812	-1.47812	-1.47812	6.29754	6.29754	6.29754	-1.47812	-1.47812	-1.47812	-1.47812	-1.47812	-1.47812	-1.47812	-1.47812	-1.47812	-1.47812	-1.47812	-1.47812	-1.47812	-1.47812	-1.47812
5.51998	-2.25568	5.51998	5.51998	-2.25568	-2.25568	-2.25568	-2.25568	-2.25568	-2.25568	-2.25568	-2.25568	-2.25568	5.51998	-2.25568	5.51998	-2.25568	-2.25568	-2.25568	-2.25568	-2.25568	-2.25568	-2.25568	-2.25568	-2.25568	-2.25568	-2.25568	13.2956	-2.25568	-2.25568	-2.25568	-2.25568	-2.25568	-2.25568	-2.25568	-2.25568	-2.25568	-2.25568	-2.25568	-2.25568	-2.25568	-2.25568	-2.25568	-2.25568	5.51998	-2.25568	5.51998	5.51998	-2.25568	-2.25568
-0.70055	-0.70055	-0.70055	-0.70055	-0.70055	-0.70055	-0.70055	-0.70055	-0.70055	-0.70055	-0.70055	-0.70055	-0.70055	-0.70055	-0.70055	-0.70055	-0.70055	7.07511	-0.70055	-0.70055	-0.70055	-0.70055	-0.70055	-0.70055	-0.70055	-0.70055	-0.70055	-0.70055	-0.70055	-0.70055	-0.70055	7.07511	7.07511	-0.70055	-0.70055	-0.70055	-0.70055	-0.70055	-0.70055	-0.70055	7.07511	7.07511	-0.70055	-0.70055	-0.70055	-0.70055	-0.70055	-0.70055	7.07511	7.07511
-2.51487	-2.51487	-2.51487	-2.51487	-2.51487	5.26079	-2.51487	-2.51487	-2.51487	-2.51487	-2.51487	-2.51487	13.0364	-2.51487	-2.51487	-2.51487	-2.51487	-2.51487	-2.51487	-2.51487	-2.51487	-2.51487	-2.51487	-2.51487	-2.51487	13.0364	13.0364	-2.51487	-2.51487	5.26079	-2.51487	-2.51487	-2.51487	-2.51487	-2.51487	-2.51487	-2.51487	-2.51487	5.26079	-2.51487	-2.51487	-2.51487	-2.51487	-2.51487	-2.51487	-2.51487	5.26079	5.26079	-2.51487	-2.51487
-1.21893	-1.21893	6.55673	-1.21893	-1.21893	-1.21893	-1.21893	-1.21893	-1.21893	-1.21893	-1.21893	-1.21893	-1.21893	6.55673	-1.21893	-1.21893	-1.21893	-1.21893	-1.21893	-1.21893	-1.21893	-1.21893	-1.21893	-1.21893	-1.21893	-1.21893	6.55673	-1.21893	-1.21893	-1.21893	-1.21893	-1.21893	-1.21893	-1.21893	-1.21893	-1.21893	-1.21893	-1.21893	-1.21893	6.55673	6.55673	-1.21893	-1.21893	-1.21893	-1.21893	-1.21893	-1.21893	-1.21893	-1.21893	-1.21893
-0.70055	-0.70055	-0.70055	-0.70055	-0.70055	-0.70055	-0.70055	7.07511	-0.70055	-0.70055	-0.70055	-0.70055	-0.70055	-0.70055	-0.70055	-0.70055	-0.70055	-0.70055	-0.70055	-0.70055	-0.70055	-0.70055	-0.70055	-0.70055	-0.70055	-0.70055	-0.70055	-0.70055	-0.70055	-0.70055	-0.70055	-0.70055	-0.70055	-0.70055	-0.70055	7.07511	-0.70055	-0.70055	-0.70055	-0.70055	-0.70055	-0.70055	7.07511	-0.70055	-0.70055	-0.70055	-0.70055	-0.70055	-0.70055	-0.70055
-1.21893	-1.21893	6.55673	-1.21893	-1.21893	-1.21893	-1.21893	-1.21893	-1.21893	-1.21893	-1.21893	-1.21893	-1.21893	-1.21893	-1.21893	-1.21893	-1.21893	-1.21893	-1.21893	-1.21893	-1.21893	-1.21893	-1.21893	-1.21893	-1.21893	-1.21893	6.55673	-1.21893	6.55673	-1.21893	-1.21893	-1.21893	-1.21893	-1.21893	-1.21893	6.55673	-1.21893	6.55673	6.55673	-1.21893	6.55673	-1.21893	6.55673	-1.21893	-1.21893	-1.21893	6.55673	-1.21893	-1.21893	-1.21893
-0.70055	-0.70055	-0.70055	-0.70055	-0.70055	-0.70055	-0.70055	-0.70055	7.07511	-0.70055	-0.70055	-0.70055	-0.70055	-0.70055	-0.70055	-0.70055	-0.70055	-0.70055	-0.70055	-0.70055	-0.70055	-0.70055	-0.70055	-0.70055	-0.70055	-0.70055	-0.70055	-0.70055	-0.70055	-0.70055	-0.70055	-0.70055	-0.70055	-0.70055	-0.70055	-0.70055	-0.70055	7.07511	-0.70055	-0.70055	-0.70055	-0.70055	-0.70055	-0.70055	-0.70055	-0.70055	-0.70055	-0.70055	-0.70055	-0.70055
-1.7373	-1.7373	-1.7373	-1.7373	-1.7373	-1.7373	-1.7373	-1.7373	-1.7373	-1.7373	-1.7373	-1.7373	-1.7373	-1.7373	-1.7373	-1.7373	6.03835	-1.7373	-1.7373	6.03835	6.03835	-1.7373	-1.7373	-1.7373	-1.7373	-1.7373	-1.7373	-1.7373	-1.7373	13.814	-1.7373	-1.7373	-1.7373	-1.7373	-1.7373	-1.7373	-1.7373	-1.7373	-1.7373	-1.7373	-1.7373	-1.7373	-1.7373	-1.7373	-1.7373	-1.7373	-1.7373	-1.7373	6.03835	6.03835
-0.441361	-0.441361	-0.441361	-0.441361	-0.441361	-0.441361	-0.441361	-0.441361	-0.441361	-0.441361	-0.441361	-0.441361	-0.441361	-0.441361	-0.441361	-0.441361	-0.441361	-0.441361	-0.441361	-0.441361	-0.441361	-0.441361	-0.441361	-0.441361	-0.441361	-0.441361	-0.441361	-0.441361	-0.441361	-0.441361	-0.441361	-0.441361	-0.441361	-0.441361	-0.441361	-0.441361	-0.441361	-0.441361	-0.441361	-0.441361	-0.441361	-0.441361	7.3343	-0.441361	-0.441361	7.3343	-0.441361	-0.441361	-0.441361	-0.441361
-0.959738	-0.959738	-0.959738	-0.959738	-0.959738	-0.959738	-0.959738	-0.959738	-0.959738	-0.959738	-0.959738	-0.959738	-0.959738	-0.959738	6.81592	-0.959738	-0.959738	6.81592	-0.959738	-0.959738	-0.959738	-0.959738	-0.959738	-0.959738	-0.959738	-0.959738	-0.959738	-0.959738	-0.959738	-0.959738	-0.959738	-0.959738	-0.959738	-0.959738	-0.959738	-0.959738	-0.959738	-0.959738	-0.959738	-0.959738	-0.959738	-0.959738	-0.959738	-0.959738	-0.959738	6.81592	-0.959738	-0.959738	6.81592	-0.959738
-0.959738	-0.959738	-0.959738	-0.959738	-0.959738	-0.959738	-0.959738	-0.959738	-0.959738	-0.959738	-0.959738	-0.959738	-0.959738	-0.959738	-0.959738	-0.959738	-0.959738	-0.959738	-0.959738	-0.959738	6.81592	-0.959738	-0.959738	-0.959738	6.81592	-0.959738	-0.959738	-0.959738	-0.959738	-0.959738	-0.959738	-0.959738	-0.959738	-0.959738	-0.959738	-0.959738	-0.959738	-0.959738	-0.959738	-0.959738	-0.959738	-0.959738	-0.959738	-0.959738	6.81592	-0.959738	-0.959738	6.81592	-0.959738	-0.959738
-1.21893	-1.21893	-1.21893	-1.21893	-1.21893	6.55673	-1.21893	-1.21893	-1.21893	-1.21893	-1.21893	-1.21893	-1.21893	-1.21893	-1.21893	-1.21893	-1.21893	6.55673	-1.21893	-1.21893	-1.21893	-1.21893	-1.21893	-1.21893	-1.21893	6.55673	-1.21893	-1.21893	-1.21893	-1.21893	-1.21893	-1.21893	-1.21893	-1.21893	-1.21893	-1.21893	-1.21893	-1.21893	-1.21893	6.55673	-1.21893	-1.21893	-1.21893	-1.21893	-1.21893	-1.21893	-1.21893	-1.21893	-1.21893	-1.21893
-0.959738	-0.959738	-0.959738	6.81592	-0.959738	-0.959738	-0.959738	-0.959738	-0.959738	-0.959738	-0.959738	-0.959738	-0.959738	-0.959738	-0.959738	-0.959738	-0.959738	-0.959738	-0.959738	-0.959738	6.81592	-0.959738	-0.959738	-0.959738	-0.959738	-0.959738	-0.959738	-0.959738	-0.959738	-0.959738	-0.959738	-0.959738	-0.959738	-0.959738	-0.959738	-0.959738	-0.959738	-0.959738	-0.959738	-0.959738	-0.959738	-0.959738	-0.959738	-0.959738	-0.959738	-0.959738	-0.959738	-0.959738	-0.959738	6.81592
-1.99649	-1.99649	-1.99649	5.77916	-1.99649	-1.99649	-1.99649	-1.99649	-1.99649	5.77916	-1.99649	5.77916	-1.99649	-1.99649	-1.99649	-1.99649	5.77916	-1.99649	-1.99649	-1.99649	-1.99649	-1.99649	-1.99649	13.5548	-1.99649	-1.99649	-1.99649	-1.99649	-1.99649	-1.99649	-1.99649	-1.99649	5.77916	-1.99649	-1.99649	-1.99649	-1.99649	-1.99649	-1.99649	-1.99649	-1.99649	-1.99649	-1.99649	-1.99649	-1.99649	-1.99649	-1.99649	-1.99649	-1.99649	-1.99649
-0.441361	-0.441361	-0.441361	-0.441361	-0.441361	-0.441361	-0.441361	-0.441361	-0.441361	-0.441361	-0.441361	-0.441361	-0.441361	-0.441361	-0.441361	-0.441361	-0.441361	-0.441361	-0.441361	-0.441361	-0.441361	-0.441361	-0.441361	-0.441361	-0.441361	-0.441361	-0.441361	-0.441361	-0.441361	-0.441361	-0.441361	-0.441361	-0.441361	-0.441361	-0.441361	-0.441361	-0.441361	-0.441361	-0.441361	-0.441361	-0.441361	-0.441361	-0.441361	-0.441361	-0.441361	-0.441361	-0.441361	-0.441361	-0.441361	-0.441361
-0.441361	-0.441361	-0.441361	-0.441361	-0.441361	-0.441361	-0.441361	-0.441361	-0.441361	-0.441361	-0.441361	-0.441361	-0.441361	-0.441361	-0.441361	-0.441361	-0.441361	-0.441361	-0.441361	-0.441361	-0.441361	-0.441361	-0.441361	-0.441361	-0.441361	-0.441361	-0.441361	-0.441361	-0.441361	-0.441361	-0.441361	-0.441361	-0.441361	-0.441361	-0.441361	-0.441361	-0.441361	-0.441361	-0.441361	-0.441361	-0.441361	-0.441361	-0.441361	-0.441361	-0.441361	-0.441361	-0.441361	-0.441361	7.3343	-0.441361
-0.959738	-0.959738	-0.959738	-0.959738	-0.959738	-0.959738	-0.959738	-0.959738	-0.959738	-0.959738	-0.959738	-0.959738	-0.959738	-0.959738	-0.959738	-0.959738	6.81592	-0.959738	-0.959738	6.81592	-0.959738	-0.959738	-0.959738	-0.959738	-0.959738	-0.959738	-0.959738	-0.959738	-0.959738	-0.959738	-0.959738	-0.959738	-0.959738	-0.959738	-0.959738	-0.959738	-0.959738	-0.959738	-0.959738	-0.959738	-0.959738	-0.959738	6.81592	-0.959738	-0.959738	-0.959738	-0.959738	-0.959738	-0.959738	-0.959738
-0.959738	-0.959738	-0.959738	6.81592	-0.959738	-0.959738	-0.959738	-0.959738	-0.959738	-0.959738	-0.959738	6.81592	-0.959738	-0.959738	-0.959738	-0.959738	-0.959738	-0.959738	-0.959738	-0.959738	-0.959738	-0.959738	-0.959738	-0.959738	-0.959738	-0.959738	-0.959738	-0.959738	-0.959738	-0.959738	-0.959738	-0.959738	-0.959738	-0.959738	14.5916	6.81592	-0.959738	-0.959738	-0.959738	-0.959738	-0.959738	6.81592	-0.959738	-0.959738	-0.959738	-0.959738	-0.959738	6.81592	-0.959738	-0.959738
-2.51487	-2.51487	-2.51487	-2.51487	-2.51487	-2.51487	-2.51487	-2.51487	-2.51487	13.0364	-2.51487	-2.51487	-2.51487	-2.51487	-2.51487	-2.51487	-2.51487	-2.51487	5.26079	-2.51487	-2.51487	-2.51487	-2.51487	5.26079	20.8121	-2.51487	-2.51487	-2.51487	-2.51487	5.26079	-2.51487	-2.51487	-2.51487	-2.51487	-2.51487	-2.51487	-2.51487	-2.51487	-2.51487	-2.51487	5.26079	5.26079	5.26079	-2.51487	-2.51487	-2.51487	-2.51487	5.26079	-2.51487	-2.51487
-0.959738	-0.959738	-0.959738	-0.959738	-0.959738	-0.959738	-0.959738	-0.959738	-0.959738	-0.959738	-0.959738	-0.959738	-0.959738	-0.959738	6.81592	-0.959738	-0.959738	-0.959738	-0.959738	-0.959738	-0.959738	-0.959738	6.81592	-0.959738	-0.959738	-0.959738	-0.959738	-0.959738	-0.959738	-0.959738	-0.959738	6.81592	-0.959738	-0.959738	-0.959738	-0.959738	14.5916	-0.959738	-0.959738	-0.959738	-0.959738	-0.959738	-0.959738	-0.959738	-0.959738	6.81592	-0.959738	-0.959738	-0.959738	-0.959738
-0.70055	-0.70055	-0.70055	-0.70055	7.07511	-0.70055	-0.70055	-0.70055	-0.70055	-0.70055	-0.70055	-0.70055	-0.70055	-0.70055	-0.70055	-0.70055	-0.70055	-0.70055	-0.70055	-0.70055	-0.70055	-0.70055	-0.70055	-0.70055	-0.70055	-0.70055	-0.70055	-0.70055	-0.70055	-0.70055	-0.70055	-0.70055	-0.70055	-0.70055	-0.70055	-0.70055	-0.70055	7.07511	-0.70055	-0.70055	-0.70055	-0.70055	-0.70055	7.07511	7.07511	7.07511	-0.70055	7.07511	-0.70055	-0.70055
-1.21893	-1.21893	-1.21893	-1.21893	-1.21893	-1.21893	-1.21893	-1.21893	-1.21893	-1.21893	-1.21893	-1.21893	-1.21893	6.55673	-1.21893	-1.21893	14.3324	-1.21893	-1.21893	-1.21893	-1.21893	-1.21893	-1.21893	-1.21893	-1.21893	-1.21893	-1.21893	-1.21893	-1.21893	-1.21893	-1.21893	-1.21893	-1.21893	-1.21893	-1.21893	-1.21893	-1.21893	-1.21893	-1.21893	-1.21893	-1.21893	-1.21893	-1.21893	-1.21893	-1.21893	-1.21893	-1.21893	-1.21893	-1.21893	-1.21893
-0.70055	-0.70055	-0.70055	-0.70055	-0.70055	-0.70055	-0.70055	-0.70055	-0.70055	-0.70055	-0.70055	-0.70055	-0.70055	-0.70055	-0.70055	-0.70055	-0.70055	-0.70055	-0.70055	-0.70055	-0.70055	-0.70055	-0.70055	-0.70055	-0.70055	-0.70055	7.07511	-0.70055	-0.70055	-0.70055	-0.70055	-0.70055	-0.70055	-0.70055	-0.70055	-0.70055	-0.70055	-0.70055	7.07511	-0.70055	-0.70055	-0.70055	-0.70055	14.8508	-0.70055	-0.70055	-0.70055	7.07511	-0.70055	-0.70055
-0.441361	-0.441361	-0.441361	-0.441361	-0.441361	-0.441361	-0.441361	-0.441361	-0.441361	-0.441361	-0.441361	-0.441361	-0.441361	-0.441361	-0.441361	-0.441361	-0.441361	-0.441361	-0.441361	-0.441361	-0.441361	-0.441361	-0.441361	-0.441361	-0.441361	-0.441361	-0.441361	-0.441361	-0.441361	-0.441361	-0.441361	-0.441361	-0.441361	-0.441361	-0.441361	-0.441361	-0.441361	-0.441361	-0.441361	-0.441361	-0.441361	-0.441361	-0.441361	-0.441361	7.3343	7.3343	-0.441361	-0.441361	-0.441361	-0.441361
-2.25568	-2.25568	-2.25568	-2.25568	-2.25568	-2.25568	-2.25568	-2.25568	-2.25568	-2.25568	-2.25568	-2.25568	-2.25568	-2.25568	-2.25568	-2.25568	-2.25568	5.51998	5.51998	5.51998	-2.25568	-2.25568	-2.25568	5.51998	5.51998	-2.25568	-2.25568	-2.25568	5.51998	5.51998	-2.25568	-2.25568	-2.25568	-2.25568	-2.25568	-2.25568	-2.25568	-2.25568	5.51998	-2.25568	-2.25568	-2.25568	-2.25568	5.51998	5.51998	-2.25568	-2.25568	-2.25568	5.51998	-2.25568
-1.21893	-1.21893	-1.21893	-1.21893	-1.21893	-1.21893	-1.21893	-1.21893	6.55673	-1.21893	-1.21893	-1.21893	-1.21893	-1.21893	6.55673	-1.21893	-1.21893	-1.21893	-1.21893	-1.21893	6.55673	-1.21893	-1.21893	-1.21893	-1.21893	-1.21893	-1.21893	-1.21893	-1.21893	-1.21893	-1.21893	-1.21893	-1.21893	-1.21893	-1.21893	-1.21893	-1.21893	-1.21893	-1.21893	-1.21893	-1.21893	-1.21893	-1.21893	-1.21893	-1.21893	-1.21893	-1.21893	-1.21893	6.55673	6.55673
-0.959738	-0.959738	-0.959738	-0.959738	14.5916	-0.959738	-0.959738	-0.959738	-0.959738	-0.959738	-0.959738	-0.959738	-0.959738	-0.959738	-0.959738	-0.959738	-0.959738	-0.959738	-0.959738	-0.959738	-0.959738	-0.959738	-0.959738	-0.959738	-0.959738	-0.959738	-0.959738	-0.959738	-0.959738	-0.959738	6.81592	-0.959738	-0.959738	-0.959738	-0.959738	-0.959738	-0.959738	-0.959738	-0.959738	-0.959738	-0.959738	-0.959738	-0.959738	6.81592	-0.959738	-0.959738	-0.959738	-0.959738	-0.959738	-0.959738
-1.99649	5.77916	-1.99649	-1.99649	5.77916	5.77916	5.77916	5.77916	-1.99649	-1.99649	-1.99649	-1.99649	-1.99649	-1.99649	-1.99649	-1.99649	-1.99649	-1.99649	-1.99649	-1.99649	-1.99649	-1.99649	-1.99649	-1.99649	-1.99649	5.77916	-1.99649	-1.99649	-1.99649	-1.99649	-1.99649	-1.99649	-1.99649	-1.99649	-1.99649	5.77916	-1.99649	-1.99649	-1.99649	5.77916	-1.99649	-1.99649	-1.99649	5.77916	-1.99649	-1.99649	-1.99649	5.77916	-1.99649	-1.99649
-1.21893	-1.21893	-1.21893	-1.21893	-1.21893	-1.21893	6.55673	6.55673	-1.21893	-1.21893	-1.21893	-1.21893	-1.21893	-1.21893	-1.21893	-1.21893	-1.21893	-1.21893	-1.21893	6.55673	-1.21893	-1.21893	-1.21893	-1.21893	-1.21893	-1.21893	-1.21893	-1.21893	-1.21893	-1.21893	-1.21893	-1.21893	-1.21893	6.55673	-1.21893	-1.21893	-1.21893	-1.21893	-1.21893	-1.21893	-1.21893	-1.21893	-1.21893	-1.21893	-1.21893	-1.21893	-1.21893	-1.21893	-1.21893	-1.21893
-1.21893	-1.21893	-1.21893	-1.21893	-1.21893	-1.21893	-1.21893	-1.21893	-1.21893	-1.21893	-1.21893	-1.21893	6.55673	-1.21893	-1.21893	-1.21893	-1.21893	-1.21893	-1.21893	6.55673	6.55673	-1.21893	-1.21893	-1.21893	-1.21893	-1.21893	-1.21893	-1.21893	-1.21893	-1.21893	-1.21893	-1.21893	-1.21893	-1.21893	-1.21893	-1.21893	-1.21893	-1.21893	-1.21893	-1.21893	6.55673	6.55673	-1.21893	-1.21893	-1.21893	-1.21893	-1.21893	-1.21893	6.55673	-1.21893
-0.413614	-0.413614	-0.413614	-0.413614	-0.413614	-0.413614	-0.413614	-0.413614	-0.413614	-0.413614	-0.413614	-0.413614	-0.413614	-0.413614	-0.413614	-0.413614	-0.413614	-0.413614	-0.413614	-0.413614	-0.413614	-0.413614	-0.413614	-0.413614	-0.413614	-0.413614	-0.413614	-0.413614	-0.413614	-0.413614	-0.413614	-0.413614	-0.413614	-0.413614	-0.413614	10.0766	-0.413614	-0.413614	-0.413614	-0.413614	-0.413614	10.0766	-0.413614	-0.413614	-0.413614	-0.413614	-0.413614	-0.413614	-0.413614	-0.413614
-1.11296	-1.11296	-1.11296	9.37725	9.37725	-1.11296	-1.11296	-1.11296	-1.11296	-1.11296	-1.11296	-1.11296	-1.11296	-1.11296	-1.11296	-1.11296	-1.11296	-1.11296	-1.11296	-1.11296	-1.11296	-1.11296	-1.11296	-1.11296	-1.11296	-1.11296	-1.11296	-1.11296	-1.11296	-1.11296	-1.11296	-1.11296	-1.11296	-1.11296	-1.11296	-1.11296	-1.11296	-1.11296	-1.11296	-1.11296	-1.11296	-1.11296	-1.11296	-1.11296	-1.11296	-1.11296	-1.11296	-1.11296	-1.11296	-1.11296
-1.46264	-1.46264	-1.46264	-1.46264	-1.46264	-1.46264	-1.46264	-1.46264	-1.46264	-1.46264	-1.46264	-1.46264	-1.46264	9.02758	-1.46264	-1.46264	-1.46264	-1.46264	-1.46264	9.02758	9.02758	-1.46264	-1.46264	-1.46264	-1.46264	-1.46264	-1.46264	-1.46264	-1.46264	-1.46264	-1.46264	9.02758	-1.46264	-1.46264	-1.46264	-1.46264	-1.46264	-1.46264	-1.46264	19.5178	-1.46264	-1.46264	9.02758	-1.46264	-1.46264	-1.46264	-1.46264	-1.46264	-1.46264	-1.46264
-1.46264	-1.46264	-1.46264	-1.46264	-1.46264	-1.46264	-1.46264	-1.46264	-1.46264	-1.46264	-1.46264	-1.46264	-1.46264	-1.46264	-1.46264	9.02758	9.02758	-1.46264	-1.46264	-1.46264	-1.46264	-1.46264	-1.46264	-1.46264	-1.46264	-1.46264	-1.46264	-1.46264	9.02758	-1.46264	-1.46264	-1.46264	9.02758	-1.46264	-1.46264	-1.46264	-1.46264	-1.46264	-1.46264	-1.46264	-1.46264	-1.46264	-1.46264	-1.46264	-1.46264	-1.46264	-1.46264	-1.46264	-1.46264	-1.46264
-0.413614	-0.413614	-0.413614	-0.413614	-0.413614	-0.413614	-0.413614	-0.413614	-0.413614	-0.413614	-0.413614	-0.413614	-0.413614	-0.413614	-0.413614	-0.413614	-0.413614	-0.413614	-0.413614	-0.413614	-0.413614	-0.413614	-0.413614	-0.413614	-0.413614	-0.413614	-0.413614	-0.413614	-0.413614	-0.413614	-0.413614	-0.413614	10.0766	-0.413614	-0.413614	-0.413614	-0.413614	-0.413614	-0.413614	-0.413614	-0.413614	-0.413614	-0.413614	-0.413614	-0.413614	-0.413614	-0.413614	10.0766	-0.413614	-0.413614
-0.763288	-0.763288	-0.763288	-0.763288	-0.763288	-0.763288	-0.763288	-0.763288	-0.763288	9.72693	-0.763288	-0.763288	-0.763288	-0.763288	-0.763288	-0.763288	-0.763288	-0.763288	-0.763288	-0.763288	-0.763288	-0.763288	-0.763288	-0.763288	-0.763288	-0.763288	-0.763288	-0.763288	-0.763288	-0.763288	-0.763288	-0.763288	-0.763288	-0.763288	-0.763288	-0.763288	-0.763288	-0.763288	-0.763288	-0.763288	-0.763288	9.72693	-0.763288	-0.763288	-0.763288	-0.763288	-0.763288	-0.763288	-0.763288	-0.763288
-0.413614	-0.413614	-0.413614	-0.413614	-0.413614	-0.413614	-0.413614	-0.413614	-0.413614	-0.413614	-0.413614	-0.413614	-0.413614	-0.413614	-0.413614	-0.413614	-0.413614	-0.413614	-0.413614	-0.413614	-0.413614	-0.413614	-0.413614	-0.413614	-0.413614	-0.413614	-0.413614	-0.413614	-0.413614	-0.413614	-0.413614	-0.413614	-0.413614	-0.413614	10.0766	-0.413614	-0.413614	-0.413614	-0.413614	-0.413614	-0.413614	-0.413614	-0.413614	-0.413614	-0.413614	-0.413614	-0.413614	-0.413614	-0.413614	10.0766
-2.16198	-2.16198	-2.16198	-2.16198	-2.16198	-2.16198	-2.16198	8.32823	-2.16198	8.32823	-2.16198	-2.16198	-2.16198	8.32823	-2.16198	-2.16198	-2.16198	-2.16198	-2.16198	-2.16198	-2.16198	-2.16198	-2.16198	-2.16198	-2.16198	-2.16198	8.32823	8.32823	-2.16198	-2.16198	-2.16198	-2.16198	-2.16198	-2.16198	-2.16198	-2.16198	-2.16198	-2.16198	-2.16198	-2.16198	-2.16198	-2.16198	-2.16198	8.32823	-2.16198	-2.16198	-2.16198	-2.16198	-2.16198	-2.16198
-1.11296	-1.11296	-1.11296	-1.11296	-1.11296	-1.11296	-1.11296	-1.11296	-1.11296	-1.11296	-1.11296	-1.11296	-1.11296	-1.11296	9.37725	-1.11296	9.37725	-1.11296	-1.11296	-1.11296	-1.11296	-1.11296	-1.11296	-1.11296	-1.11296	-1.11296	-1.11296	-1.11296	-1.11296	-1.11296	-1.11296	-1.11296	-1.11296	-1.11296	-1.11296	-1.11296	-1.11296	-1.11296	9.37725	-1.11296	-1.11296	-1.11296	-1.11296	-1.11296	-1.11296	-1.11296	-1.11296	-1.11296	-1.11296	-1.11296
-1.11296	-1.11296	-1.11296	-1.11296	-1.11296	-1.11296	-1.11296	-1.11296	9.37725	-1.11296	-1.11296	-1.11296	-1.11296	-1.11296	-1.11296	-1.11296	-1.11296	-1.11296	9.37725	-1.11296	-1.11296	-1.11296	-1.11296	-1.11296	-1.11296	-1.11296	-1.11296	-1.11296	-1.11296	-1.11296	-1.11296	-1.11296	-1.11296	-1.11296	-1.11296	-1.11296	-1.11296	-1.11296	-1.11296	-1.11296	-1.11296	-1.11296	9.37725	-1.11296	-1.11296	-1.11296	-1.11296	-1.11296	-1.11296	-1.11296
-0.763288	-0.763288	-0.763288	-0.763288	-0.763288	-0.763288	-0.763288	-0.763288	-0.763288	-0.763288	-0.763288	-0.763288	-0.763288	-0.763288	-0.763288	-0.763288	-0.763288	-0.763288	-0.763288	-0.763288	-0.763288	-0.763288	-0.763288	-0.763288	-0.763288	-0.763288	-0.763288	-0.763288	9.72693	-0.763288	-0.763288	-0.763288	-0.763288	-0.763288	-0.763288	9.72693	-0.763288	-0.763288	-0.763288	-0.763288	-0.763288	-0.763288	-0.763288	-0.763288	-0.763288	9.72693	-0.763288	-0.763288	-0.763288	-0.763288
-0.763288	-0.763288	-0.763288	-0.763288	-0.763288	-0.763288	-0.763288	-0.763288	-0.763288	-0.763288	-0.763288	9.72693	-0.763288	-0.763288	-0.763288	-0.763288	-0.763288	-0.763288	-0.763288	-0.763288	-0.763288	-0.763288	-0.763288	-0.763288	-0.763288	-0.763288	-0.763288	-0.763288	-0.763288	-0.763288	-0.763288	-0.763288	-0.763288	-0.763288	-0.763288	-0.763288	-0.763288	-0.763288	-0.763288	-0.763288	-0.763288	-0.763288	-0.763288	9.72693	-0.763288	-0.763288	9.72693	-0.763288	-0.763288	-0.763288
-1.11296	-1.11296	-1.11296	-1.11296	-1.11296	-1.11296	-1.11296	-1.11296	-1.11296	-1.11296	-1.11296	9.37725	-1.11296	-1.11296	-1.11296	-1.11296	-1.11296	-1.11296	-1.11296	-1.11296	-1.11296	-1.11296	-1.11296	-1.11296	-1.11296	9.37725	-1.11296	-1.11296	-1.11296	-1.11296	-1.11296	9.37725	-1.11296	-1.11296	-1.11296	-1.11296	-1.11296	-1.11296	-1.11296	-1.11296	-1.11296	-1.11296	-1.11296	-1.11296	-1.11296	-1.11296	-1.11296	-1.11296	9.37725	9.37725
-0.763288	-0.763288	-0.763288	-0.763288	-0.763288	-0.763288	-0.763288	-0.763288	-0.763288	-0.763288	-0.763288	-0.763288	-0.763288	-0.763288	-0.763288	9.72693	-0.763288	-0.763288	-0.763288	-0.763288	-0.763288	-0.763288	-0.763288	-0.763288	-0.763288	-0.763288	-0.763288	-0.763288	-0.763288	-0.763288	-0.763288	-0.763288	-0.763288	-0.763288	-0.763288	-0.763288	-0.763288	-0.763288	-0.763288	-0.763288	-0.763288	-0.763288	-0.763288	-0.763288	-0.763288	-0.763288	-0.763288	-0.763288	-0.763288	-0.763288
-1.11296	9.37725	-1.11296	9.37725	-1.11296	-1.11296	-1.11296	-1.11296	-1.11296	-1.11296	-1.11296	-1.11296	-1.11296	-1.11296	-1.11296	-1.11296	-1.11296	-1.11296	-1.11296	-1.11296	-1.11296	-1.11296	-1.11296	-1.11296	-1.11296	-1.11296	-1.11296	-1.11296	-1.11296	-1.11296	-1.11296	-1.11296	-1.11296	-1.11296	9.37725	-1.11296	-1.11296	-1.11296	-1.11296	-1.11296	-1.11296	9.37725	-1.11296	-1.11296	-1.11296	9.37725	-1.11296	-1.11296	9.37725	-1.11296
-1.46264	-1.46264	-1.46264	-1.46264	9.02758	-1.46264	-1.46264	-1.46264	9.02758	-1.46264	-1.46264	-1.46264	-1.46264	-1.46264	-1.46264	-1.46264	-1.46264	-1.46264	-1.46264	9.02758	-1.46264	-1.46264	-1.46264	-1.46264	-1.46264	-1.46264	-1.46264	-1.46264	-1.46264	-1.46264	9.02758	-1.46264	-1.46264	-1.46264	-1.46264	-1.46264	-1.46264	-1.46264	-1.46264	-1.46264	-1.46264	-1.46264	19.5178	-1.46264	-1.46264	-1.46264	-1.46264	-1.46264	-1.46264	-1.46264
9.02758	-1.46264	-1.46264	9.02758	-1.46264	-1.46264	-1.46264	-1.46264	-1.46264	-1.46264	-1.46264	-1.46264	-1.46264	-1.46264	-1.46264	-1.46264	-1.46264	-1.46264	-1.46264	9.02758	-1.46264	-1.46264	-1.46264	-1.46264	-1.46264	-1.46264	-1.46264	-1.46264	-1.46264	-1.46264	-1.46264	-1.46264	-1.46264	-1.46264	-1.46264	-1.46264	-1.46264	-1.46264	-1.46264	9.02758	-1.46264	-1.46264	-1.46264	-1.46264	-1.46264	-1.46264	-1.46264	-1.46264	9.02758	-1.46264
-1.11296	-1.11296	-1.11296	-1.11296	-1.11296	-1.11296	-1.11296	-1.11296	-1.11296	-1.11296	-1.11296	-1.11296	-1.11296	-1.11296	-1.11296	-1.11296	-1.11296	-1.11296	-1.11296	-1.11296	-1.11296	-1.11296	-1.11296	9.37725	-1.11296	-1.11296	-1.11296	9.37725	-1.11296	-1.11296	-1.11296	-1.11296	-1.11296	-1.11296	-1.11296	-1.11296	-1.11296	-1.11296	-1.11296	-1.11296	-1.11296	-1.11296	-1.11296	-1.11296	-1.11296	-1.11296	9.37725	-1.11296	9.37725	-1.11296
9.72693	-0.763288	-0.763288	-0.763288	-0.763288	-0.763288	-0.763288	-0.763288	-0.763288	-0.763288	-0.763288	-0.763288	-0.763288	-0.763288	-0.763288	-0.763288	-0.763288	-0.763288	-0.763288	-0.763288	-0.763288	-0.763288	-0.763288	-0.763288	-0.763288	-0.763288	-0.763288	-0.763288	-0.763288	-0.763288	-0.763288	-0.763288	-0.763288	9.72693	-0.763288	-0.763288	-0.763288	-0.763288	-0.763288	-0.763288	9.72693	-0.763288	-0.763288	-0.763288	-0.763288	-0.763288	-0.763288	-0.763288	9.72693	-0.763288
-0.413614	-0.413614	-0.413614	-0.413614	-0.413614	-0.413614	-0.413614	-0.413614	-0.413614	-0.413614	-0.413614	-0.413614	-0.413614	-0.413614	-0.413614	-0.413614	-0.413614	-0.413614	-0.413614	-0.413614	-0.413614	-0.413614	-0.413614	-0.413614	-0.413614	-0.413614	-0.413614	-0.413614	-0.413614	-0.413614	-0.413614	-0.413614	-0.413614	-0.413614	-0.413614	-0.413614	-0.413614	-0.413614	-0.413614	-0.413614	10.0766	-0.413614	-0.413614	-0.413614	-0.413614	-0.413614	-0.413614	-0.413614	-0.413614	-0.413614
-0.763288	-0.763288	-0.763288	-0.763288	-0.763288	-0.763288	-0.763288	-0.763288	9.72693	-0.763288	-0.763288	-0.763288	-0.763288	-0.763288	-0.763288	-0.763288	-0.763288	-0.763288	-0.763288	-0.763288	-0.763288	-0.763288	-0.763288	-0.763288	-0.763288	-0.763288	-0.763288	-0.763288	-0.763288	-0.763288	-0.763288	-0.763288	-0.763288	-0.763288	-0.763288	-0.763288	-0.763288	-0.763288	-0.763288	-0.763288	-0.763288	-0.763288	-0.763288	-0.763288	-0.763288	-0.763288	-0.763288	-0.763288	-0.763288	-0.763288
-1.81231	-1.81231	-1.81231	-1.81231	-1.81231	-1.81231	-1.81231	-1.81231	-1.81231	-1.81231	-1.81231	-1.81231	8.67791	-1.81231	8.67791	-1.81231	-1.81231	-1.81231	-1.81231	-1.81231	-1.81231	-1.81231	8.67791	-1.81231	-1.81231	-1.81231	8.67791	-1.81231	-1.81231	-1.81231	-1.81231	-1.81231	-1.81231	-1.81231	-1.81231	-1.81231	-1.81231	-1.81231	-1.81231	-1.81231	-1.81231	-1.81231	-1.81231	-1.81231	-1.81231	-1.81231	-1.81231	-1.81231	8.67791	-1.81231
-0.763288	-0.763288	-0.763288	-0.763288	-0.763288	-0.763288	-0.763288	-0.763288	9.72693	-0.763288	-0.763288	-0.763288	-0.763288	-0.763288	-0.763288	-0.763288	-0.763288	-0.763288	-0.763288	-0.763288	-0.763288	-0.763288	-0.763288	-0.763288	-0.763288	-0.763288	-0.763288	-0.763288	-0.763288	-0.763288	-0.763288	-0.763288	-0.763288	-0.763288	-0.763288	-0.763288	-0.763288	-0.763288	-0.763288	-0.763288	-0.763288	-0.763288	-0.763288	-0.763288	9.72693	9.72693	-0.763288	-0.763288	-0.763288	-0.763288
-0.763288	-0.763288	-0.763288	-0.763288	-0.763288	-0.763288	-0.763288	-0.763288	-0.763288	-0.763288	-0.763288	-0.763288	-0.763288	-0.763288	-0.763288	-0.763288	-0.763288	-0.763288	-0.763288	9.72693	-0.763288	-0.763288	-0.763288	-0.763288	-0.763288	-0.763288	-0.763288	-0.763288	-0.763288	-0.763288	-0.763288	-0.763288	9.72693	-0.763288	-0.763288	-0.763288	-0.763288	-0.763288	-0.763288	-0.763288	-0.763288	-0.763288	-0.763288	-0.763288	9.72693	-0.763288	-0.763288	-0.763288	-0.763288	-0.763288
-0.763288	-0.763288	-0.763288	-0.763288	-0.763288	-0.763288	-0.763288	-0.763288	-0.763288	-0.763288	-0.763288	-0.763288	-0.763288	-0.763288	-0.763288	-0.763288	-0.763288	-0.763288	-0.763288	-0.763288	-0.763288	-0.763288	-0.763288	-0.763288	-0.763288	-0.763288	-0.763288	-0.763288	-0.763288	9.72693	-0.763288	-0.763288	-0.763288	-0.763288	-0.763288	-0.763288	-0.763288	-0.763288	-0.763288	-0.763288	-0.763288	-0.763288	-0.763288	-0.763288	-0.763288	-0.763288	-0.763288	9.72693	-0.763288	-0.763288
-1.81231	-1.81231	-1.81231	-1.81231	-1.81231	8.67791	-1.81231	8.67791	-1.81231	-1.81231	-1.81231	-1.81231	-1.81231	-1.81231	-1.81231	-1.81231	-1.81231	-1.81231	-1.81231	-1.81231	8.67791	-1.81231	-1.81231	8.67791	-1.81231	-1.81231	-1.81231	-1.81231	-1.81231	-1.81231	-1.81231	-1.81231	-1.81231	-1.81231	-1.81231	-1.81231	-1.81231	-1.81231	-1.81231	-1.81231	8.67791	-1.81231	-1.81231	-1.81231	8.67791	-1.81231	-1.81231	-1.81231	-1.81231	-1.81231
-0.763288	-0.763288	9.72693	-0.763288	-0.763288	-0.763288	-0.763288	-0.763288	-0.763288	-0.763288	-0.763288	-0.763288	-0.763288	-0.763288	-0.763288	-0.763288	-0.763288	-0.763288	-0.763288	-0.763288	-0.763288	-0.763288	-0.763288	-0.763288	-0.763288	-0.763288	-0.763288	-0.763288	-0.763288	-0.763288	-0.763288	-0.763288	-0.763288	-0.763288	9.72693	-0.763288	-0.763288	-0.763288	-0.763288	-0.763288	-0.763288	-0.763288	-0.763288	-0.763288	-0.763288	-0.763288	-0.763288	-0.763288	-0.763288	-0.763288
-0.763288	-0.763288	-0.763288	-0.763288	-0.763288	9.72693	-0.763288	-0.763288	-0.763288	-0.763288	-0.763288	-0.763288	-0.763288	-0.763288	-0.763288	-0.763288	-0.763288	-0.763288	-0.763288	-0.763288	-0.763288	-0.763288	-0.763288	-0.763288	-0.763288	-0.763288	-0.763288	-0.763288	-0.763288	-0.763288	-0.763288	-0.763288	-0.763288	9.72693	-0.763288	-0.763288	-0.763288	-0.763288	-0.763288	-0.763288	-0.763288	-0.763288	-0.763288	-0.763288	9.72693	-0.763288	-0.763288	-0.763288	-0.763288	-0.763288
-0.763288	-0.763288	-0.763288	-0.763288	9.72693	-0.763288	-0.763288	-0.763288	-0.763288	-0.763288	-0.763288	-0.763288	-0.763288	-0.763288	-0.763288	-0.763288	-0.763288	-0.763288	-0.763288	-0.763288	-0.763288	-0.763288	-0.763288	-0.763288	-0.763288	-0.763288	-0.763288	-0.763288	-0.763288	-0.763288	-0.763288	-0.763288	-0.763288	9.72693	-0.763288	-0.763288	-0.763288	-0.763288	-0.763288	-0.763288	-0.763288	-0.763288	-0.763288	-0.763288	9.72693	-0.763288	9.72693	-0.763288	-0.763288	9.72693
-0.763288	-0.763288	-0.763288	-0.763288	-0.763288	-0.763288	-0.763288	-0.763288	-0.763288	-0.763288	-0.763288	9.72693	-0.763288	-0.763288	-0.763288	-0.763288	-0.763288	-0.763288	-0.763288	-0.763288	-0.763288	-0.763288	-0.763288	-0.763288	-0.763288	-0.763288	-0.763288	-0.763288	-0.763288	-0.763288	9.72693	-0.763288	-0.763288	-0.763288	-0.763288	-0.763288	-0.763288	-0.763288	-0.763288	-0.763288	-0.763288	-0.763288	-0.763288	9.72693	-0.763288	-0.763288	-0.763288	-0.763288	-0.763288	-0.763288
-0.413614	-0.413614	-0.413614	-0.413614	-0.413614	-0.413614	-0.413614	-0.413614	-0.413614	-0.413614	-0.413614	-0.413614	-0.413614	-0.413614	-0.413614	-0.413614	-0.413614	-0.413614	-0.413614	-0.413614	-0.413614	-0.413614	-0.413614	-0.413614	-0.413614	-0.413614	-0.413614	-0.413614	-0.413614	-0.413614	-0.413614	-0.413614	-0.413614	-0.413614	10.0766	-0.413614	-0.413614	-0.413614	-0.413614	10.0766	-0.413614	10.0766	-0.413614	-0.413614	-0.413614	-0.413614	-0.413614	10.0766	-0.413614	-0.413614
-1.81231	-1.81231	-1.81231	-1.81231	-1.81231	-1.81231	-1.81231	-1.81231	8.67791	-1.81231	-1.81231	-1.81231	-1.81231	-1.81231	-1.81231	-1.81231	8.67791	-1.81231	-1.81231	-1.81231	-1.81231	8.67791	-1.81231	-1.81231	-1.81231	8.67791	-1.81231	-1.81231	-1.81231	-1.81231	-1.81231	-1.81231	-1.81231	-1.81231	-1.81231	-1.81231	-1.81231	-1.81231	-1.81231	-1.81231	-1.81231	-1.81231	-1.81231	-1.81231	8.67791	-1.81231	-1.81231	8.67791	-1.81231	-1.81231
-0.763288	-0.763288	-0.763288	-0.763288	-0.763288	-0.763288	-0.763288	-0.763288	-0.763288	-0.763288	-0.763288	-0.763288	-0.763288	-0.763288	-0.763288	-0.763288	-0.763288	9.72693	-0.763288	-0.763288	-0.763288	-0.763288	-0.763288	-0.763288	-0.763288	-0.763288	-0.763288	-0.763288	-0.763288	-0.763288	-0.763288	-0.763288	-0.763288	9.72693	-0.763288	-0.763288	-0.763288	9.72693	-0.763288	-0.763288	-0.763288	-0.763288	-0.763288	9.72693	-0.763288	-0.763288	-0.763288	-0.763288	-0.763288	-0.763288
-0.413614	-0.413614	-0.413614	-0.413614	-0.413614	-0.413614	-0.413614	-0.413614	-0.413614	-0.413614	-0.413614	-0.413614	-0.413614	-0.413614	-0.413614	-0.413614	-0.413614	-0.413614	-0.413614	-0.413614	-0.413614	-0.413614	-0.413614	-0.413614	-0.413614	-0.413614	-0.413614	-0.413614	-0.413614	-0.413614	10.0766	-0.413614	-0.413614	-0.413614	-0.413614	-0.413614	-0.413614	-0.413614	-0.413614	10.0766	10.0766	-0.413614	10.0766	-0.413614	-0.413614	-0.413614	-0.413614	-0.413614	10.0766	-0.413614
-1.11296	-1.11296	-1.11296	-1.11296	-1.11296	9.37725	-1.11296	-1.11296	-1.11296	-1.11296	-1.11296	-1.11296	-1.11296	-1.11296	-1.11296	-1.11296	-1.11296	-1.11296	-1.11296	-1.11296	9.37725	-1.11296	-1.11296	-1.11296	-1.11296	-1.11296	-1.11296	-1.11296	-1.11296	-1.11296	-1.11296	-1.11296	-1.11296	-1.11296	-1.11296	-1.11296	-1.11296	-1.11296	-1.11296	-1.11296	-1.11296	-1.11296	-1.11296	-1.11296	-1.11296	-1.11296	-1.11296	-1.11296	-1.11296	-1.11296
-2.16198	-2.16198	-2.16198	-2.16198	-2.16198	-2.16198	-2.16198	-2.16198	8.32823	8.32823	-2.16198	-2.16198	-2.16198	-2.16198	-2.16198	-2.16198	-2.16198	-2.16198	8.32823	-2.16198	-2.16198	-2.16198	-2.16198	-2.16198	8.32823	-2.16198	-2.16198	8.32823	-2.16198	-2.16198	-2.16198	-2.16198	-2.16198	-2.16198	-2.16198	-2.16198	-2.16198	-2.16198	-2.16198	-2.16198	-2.16198	-2.16198	-2.16198	-2.16198	-2.16198	-2.16198	-2.16198	-2.16198	8.32823	-2.16198
-1.46264	-1.46264	-1.46264	-1.46264	-1.46264	-1.46264	-1.46264	-1.46264	9.02758	-1.46264	-1.46264	-1.46264	-1.46264	-1.46264	-1.46264	-1.46264	-1.46264	-1.46264	-1.46264	-1.46264	-1.46264	-1.46264	9.02758	-1.46264	-1.46264	9.02758	-1.46264	-1.46264	-1.46264	-1.46264	-1.46264	-1.46264	-1.46264	-1.46264	-1.46264	-1.46264	-1.46264	-1.46264	9.02758	-1.46264	-1.46264	-1.46264	-1.46264	-1.46264	-1.46264	-1.46264	-1.46264	-1.46264	-1.46264	-1.46264
-2.16198	8.32823	-2.16198	8.32823	8.32823	-2.16198	-2.16198	-2.16198	-2.16198	-2.16198	-2.16198	-2.16198	-2.16198	-2.16198	-2.16198	-2.16198	8.32823	-2.16198	-2.16198	-2.16198	-2.16198	-2.16198	-2.16198	-2.16198	8.32823	-2.16198	-2.16198	-2.16198	-2.16198	-2.16198	-2.16198	-2.16198	-2.16198	-2.16198	-2.16198	-2.16198	-2.16198	-2.16198	-2.16198	-2.16198	-2.16198	-2.16198	-2.16198	-2.16198	-2.16198	-2.16198	-2.16198	-2.16198	-2.16198	-2.16198
-0.763288	-0.763288	-0.763288	-0.763288	-0.763288	-0.763288	-0.763288	-0.763288	-0.763288	-0.763288	-0.763288	-0.763288	-0.763288	-0.763288	-0.763288	9.72693	-0.763288	-0.763288	-0.763288	-0.763288	-0.763288	-0.763288	-0.763288	-0.763288	-0.763288	-0.763288	-0.763288	-0.763288	-0.763288	-0.763288	-0.763288	-0.763288	-0.763288	-0.763288	-0.763288	-0.763288	-0.763288	-0.763288	-0.763288	-0.763288	-0.763288	-0.763288	-0.763288	-0.763288	-0.763288	-0.763288	-0.763288	-0.763288	-0.763288	-0.763288
-1.46264	-1.46264	-1.46264	-1.46264	-1.46264	-1.46264	-1.46264	-1.46264	-1.46264	-1.46264	-1.46264	9.02758	-1.46264	-1.46264	-1.46264	-1.46264	-1.46264	-1.46264	-1.46264	-1.46264	-1.46264	-1.46264	-1.46264	-1.46264	-1.46264	9.02758	-1.46264	9.02758	-1.46264	-1.46264	-1.46264	-1.46264	-1.46264	9.02758	-1.46264	-1.46264	-1.46264	9.02758	-1.46264	-1.46264	-1.46264	-1.46264	-1.46264	-1.46264	-1.46264	-1.46264	-1.46264	-1.46264	-1.46264	-1.46264
-0.413614	-0.413614	-0.413614	-0.413614	-0.413614	-0.413614	-0.413614	-0.413614	-0.413614	-0.413614	-0.413614	-0.413614	-0.413614	-0.413614	-0.413614	-0.413614	-0.413614	-0.413614	-0.413614	-0.413614	-0.413614	-0.413614	-0.413614	-0.413614	-0.413614	-0.413614	-0.413614	-0.413614	-0.413614	-0.413614	-0.413614	-0.413614	-0.413614	-0.413614	-0.413614	10.0766	-0.413614	-0.413614	-0.413614	-0.413614	-0.413614	-0.413614	-0.413614	-0.413614	-0.413614	-0.413614	-0.413614	-0.413614	-0.413614	-0.413614
-0.413614	-0.413614	-0.413614	-0.413614	-0.413614	-0.413614	-0.413614	-0.413614	-0.413614	-0.413614	-0.413614	-0.413614	-0.413614	-0.413614	-0.413614	-0.413614	-0.413614	-0.413614	-0.413614	-0.413614	-0.413614	-0.413614	-0.413614	-0.413614	-0.413614	-0.413614	-0.413614	-0.413614	-0.413614	-0.413614	-0.413614	-0.413614	-0.413614	-0.413614	-0.413614	10.0766	-0.413614	-0.413614	-0.413614	-0.413614	-0.413614	-0.413614	-0.413614	-0.413614	-0.413614	-0.413614	-0.413614	-0.413614	-0.413614	-0.413614
-0.816636	-0.816636	-0.816636	-0.816636	-0.816636	-0.816636	-0.816636	-0.816636	-0.816636	-0.816636	-0.816636	-0.816636	-0.816636	-0.816636	-0.816636	-0.816636	-0.816636	-0.816636	-0.816636	-0.816636	-0.816636	-0.816636	-0.816636	-0.816636	-0.816636	-0.816636	-0.816636	-0.816636	-0.816636	-0.816636	-0.816636	-0.816636	-0.816636	-0.816636	-0.816636	-0.816636	-0.816636	-0.816636	-0.816636	-0.816636	-0.816636	-0.816636	-0.816636	7.87098	7.87098	-0.816636	-0.816636	-0.816636	-0.816636	7.87098
-1.10622	-1.10622	-1.10622	-1.10622	-1.10622	-1.10622	7.58139	-1.10622	-1.10622	-1.10622	-1.10622	-1.10622	-1.10622	-1.10622	-1.10622	-1.10622	-1.10622	-1.10622	-1.10622	-1.10622	-1.10622	-1.10622	-1.10622	-1.10622	-1.10622	-1.10622	-1.10622	-1.10622	-1.10622	-1.10622	-1.10622	-1.10622	-1.10622	-1.10622	-1.10622	-1.10622	-1.10622	-1.10622	-1.10622	-1.10622	-1.10622	-1.10622	-1.10622	-1.10622	7.58139	7.58139	-1.10622	-1.10622	7.58139	-1.10622
-1.10622	-1.10622	-1.10622	-1.10622	-1.10622	-1.10622	-1.10622	-1.10622	-1.10622	-1.10622	-1.10622	-1.10622	-1.10622	-1.10622	-1.10622	-1.10622	-1.10622	-1.10622	-1.10622	7.58139	-1.10622	-1.10622	-1.10622	-1.10622	-1.10622	-1.10622	-1.10622	-1.10622	-1.10622	-1.10622	-1.10622	-1.10622	-1.10622	-1.10622	-1.10622	-1.10622	-1.10622	-1.10622	-1.10622	-1.10622	-1.10622	-1.10622	-1.10622	-1.10622	-1.10622	-1.10622	7.58139	-1.10622	-1.10622	-1.10622
-1.10622	-1.10622	7.58139	-1.10622	-1.10622	-1.10622	-1.10622	-1.10622	-1.10622	-1.10622	-1.10622	-1.10622	-1.10622	-1.10622	-1.10622	-1.10622	-1.10622	-1.10622	-1.10622	-1.10622	-1.10622	-1.10622	-1.10622	-1.10622	-1.10622	-1.10622	-1.10622	-1.10622	-1.10622	-1.10622	-1.10622	-1.10622	-1.10622	-1.10622	-1.10622	-1.10622	-1.10622	-1.10622	-1.10622	-1.10622	-1.10622	-1.10622	-1.10622	-1.10622	-1.10622	-1.10622	-1.10622	-1.10622	-1.10622	-1.10622
-1.10622	-1.10622	-1.10622	-1.10622	-1.10622	-1.10622	-1.10622	-1.10622	-1.10622	-1.10622	-1.10622	-1.10622	7.58139	-1.10622	-1.10622	-1.10622	-1.10622	-1.10622	-1.10622	-1.10622	-1.10622	-1.10622	-1.10622	-1.10622	-1.10622	-1.10622	-1.10622	-1.10622	-1.10622	-1.10622	-1.10622	-1.10622	-1.10622	-1.10622	-1.10622	-1.10622	-1.10622	-1.10622	-1.10622	-1.10622	-1.10622	-1.10622	-1.10622	7.58139	-1.10622	-1.10622	-1.10622	7.58139	-1.10622	-1.10622
-0.816636	-0.816636	-0.816636	-0.816636	-0.816636	-0.816636	-0.816636	-0.816636	-0.816636	-0.816636	-0.816636	-0.816636	-0.816636	-0.816636	-0.816636	-0.816636	-0.816636	-0.816636	-0.816636	-0.816636	-0.816636	-0.816636	-0.816636	-0.816636	-0.816636	-0.816636	-0.816636	-0.816636	-0.816636	-0.816636	-0.816636	-0.816636	-0.816636	-0.816636	-0.816636	-0.816636	-0.816636	-0.816636	-0.816636	-0.816636	-0.816636	7.87098	-0.816636	-0.816636	-0.816636	-0.816636	7.87098	-0.816636	-0.816636	-0.816636
-1.10622	-1.10622	-1.10622	-1.10622	-1.10622	-1.10622	-1.10622	-1.10622	-1.10622	-1.10622	-1.10622	-1.10622	-1.10622	-1.10622	-1.10622	-1.10622	-1.10622	7.58139	-1.10622	-1.10622	-1.10622	-1.10622	-1.10622	-1.10622	-1.10622	-1.10622	-1.10622	-1.10622	-1.10622	-1.10622	-1.10622	-1.10622	-1.10622	-1.10622	-1.10622	-1.10622	-1.10622	-1.10622	-1.10622	-1.10622	7.58139	-1.10622	-1.10622	-1.10622	-1.10622	-1.10622	7.58139	-1.10622	16.269	7.58139
-1.10622	-1.10622	-1.10622	-1.10622	-1.10622	-1.10622	-1.10622	-1.10622	-1.10622	-1.10622	-1.10622	-1.10622	-1.10622	-1.10622	-1.10622	7.58139	-1.10622	-1.10622	-1.10622	-1.10622	-1.10622	-1.10622	-1.10622	-1.10622	-1.10622	-1.10622	-1.10622	-1.10622	-1.10622	-1.10622	-1.10622	-1.10622	-1.10622	-1.10622	-1.10622	-1.10622	-1.10622	-1.10622	-1.10622	-1.10622	-1.10622	-1.10622	-1.10622	-1.10622	-1.10622	7.58139	-1.10622	-1.10622	-1.10622	-1.10622
-1.10622	-1.10622	-1.10622	-1.10622	-1.10622	7.58139	-1.10622	-1.10622	-1.10622	-1.10622	-1.10622	-1.10622	-1.10622	-1.10622	-1.10622	-1.10622	-1.10622	-1.10622	-1.10622	-1.10622	-1.10622	-1.10622	-1.10622	-1.10622	-1.10622	-1.10622	-1.10622	-1.10622	-1.10622	-1.10622	-1.10622	-1.10622	-1.10622	-1.10622	-1.10622	-1.10622	-1.10622	-1.10622	-1.10622	-1.10622	-1.10622	-1.10622	-1.10622	-1.10622	-1.10622	-1.10622	-1.10622	-1.10622	-1.10622	-1.10622
-0.816636	-0.816636	-0.816636	-0.816636	-0.816636	-0.816636	-0.816636	-0.816636	-0.816636	-0.816636	-0.816636	-0.816636	-0.816636	-0.816636	-0.816636	-0.816636	-0.816636	-0.816636	-0.816636	-0.816636	-0.816636	-0.816636	-0.816636	-0.816636	-0.816636	-0.816636	-0.816636	-0.816636	-0.816636	-0.816636	-0.816636	-0.816636	-0.816636	-0.816636	-0.816636	-0.816636	-0.816636	-0.816636	-0.816636	-0.816636	-0.816636	-0.816636	-0.816636	-0.816636	-0.816636	7.87098	-0.816636	7.87098	7.87098	-0.816636
-1.10622	7.58139	-1.10622	-1.10622	-1.10622	-1.10622	-1.10622	-1.10622	-1.10622	-1.10622	-1.10622	-1.10622	-1.10622	-1.10622	-1.10622	-1.10622	-1.10622	-1.10622	-1.10622	-1.10622	-1.10622	-1.10622	-1.10622	-1.10622	-1.10622	-1.10622	-1.10622	-1.10622	-1.10622	-1.10622	-1.10622	-1.10622	-1.10622	-1.10622	-1.10622	-1.10622	7.58139	-1.10622	-1.10622	-1.10622	-1.10622	-1.10622	-1.10622	-1.10622	-1.10622	-1.10622	-1.10622	-1.10622	-1.10622	-1.10622
-1.39581	-1.39581	-1.39581	-1.39581	-1.39581	7.29181	-1.39581	-1.39581	-1.39581	-1.39581	-1.39581	-1.39581	-1.39581	-1.39581	-1.39581	-1.39581	-1.39581	-1.39581	-1.39581	-1.39581	-1.39581	7.29181	-1.39581	-1.39581	-1.39581	-1.39581	-1.39581	-1.39581	-1.39581	-1.39581	-1.39581	-1.39581	-1.39581	-1.39581	-1.39581	-1.39581	-1.39581	-1.39581	-1.39581	-1.39581	-1.39581	-1.39581	-1.39581	-1.39581	-1.39581	-1.39581	-1.39581	-1.39581	-1.39581	-1.39581
7.58139	-1.10622	-1.10622	-1.10622	-1.10622	-1.10622	-1.10622	-1.10622	-1.10622	-1.10622	-1.10622	-1.10622	-1.10622	-1.10622	-1.10622	-1.10622	-1.10622	-1.10622	-1.10622	-1.10622	-1.10622	-1.10622	-1.10622	-1.10622	-1.10622	-1.10622	-1.10622	-1.10622	-1.10622	-1.10622	-1.10622	-1.10622	-1.10622	-1.10622	-1.10622	-1.10622	-1.10622	-1.10622	-1.10622	7.58139	-1.10622	-1.10622	-1.10622	-1.10622	-1.10622	-1.10622	-1.10622	-1.10622	-1.10622	-1.10622
-0.816636	-0.816636	-0.816636	-0.816636	-0.816636	-0.816636	-0.816636	-0.816636	-0.816636	-0.816636	-0.816636	-0.816636	-0.816636	-0.816636	-0.816636	-0.816636	-0.816636	-0.816636	-0.816636	-0.816636	-0.816636	-0.816636	-0.816636	-0.816636	-0.816636	-0.816636	-0.816636	-0.816636	-0.816636	-0.816636	-0.816636	-0.816636	-0.816636	-0.816636	-0.816636	-0.816636	-0.816636	-0.816636	-0.816636	-0.816636	-0.816636	-0.816636	7.87098	-0.816636	-0.816636	-0.816636	-0.816636	-0.816636	-0.816636	-0.816636
-1.10622	-1.10622	-1.10622	-1.10622	-1.10622	-1.10622	-1.10622	-1.10622	-1.10622	-1.10622	-1.10622	7.58139	-1.10622	-1.10622	-1.10622	-1.10622	-1.10622	-1.10622	-1.10622	-1.10622	-1.10622	-1.10622	-1.10622	-1.10622	-1.10622	-1.10622	-1.10622	-1.10622	-1.10622	-1.10622	-1.10622	-1.10622	-1.10622	-1.10622	-1.10622	-1.10622	-1.10622	-1.10622	-1.10622	-1.10622	-1.10622	-1.10622	7.58139	-1.10622	7.58139	-1.10622	-1.10622	-1.10622	-1.10622	7.58139
-1.39581	-1.39581	-1.39581	-1.39581	-1.39581	-1.39581	-1.39581	-1.39581	-1.39581	-1.39581	-1.39581	-1.39581	7.29181	-1.39581	-1.39581	-1.39581	-1.39581	-1.39581	-1.39581	-1.39581	-1.39581	-1.39581	-1.39581	-1.39581	7.29181	-1.39581	-1.39581	-1.39581	-1.39581	-1.39581	-1.39581	-1.39581	-1.39581	-1.39581	-1.39581	-1.39581	-1.39581	-1.39581	-1.39581	-1.39581	-1.39581	-1.39581	-1.39581	-1.39581	-1.39581	-1.39581	-1.39581	-1.39581	7.29181	-1.39581
-1.39581	-1.39581	-1.39581	-1.39581	-1.39581	-1.39581	-1.39581	-1.39581	-1.39581	7.29181	-1.39581	-1.39581	-1.39581	-1.39581	-1.39581	-1.39581	-1.39581	-1.39581	-1.39581	-1.39581	-1.39581	-1.39581	-1.39581	-1.39581	-1.39581	-1.39581	-1.39581	7.29181	-1.39581	-1.39581	-1.39581	-1.39581	-1.39581	-1.39581	-1.39581	-1.39581	7.29181	-1.39581	-1.39581	-1.39581	-1.39581	-1.39581	-1.39581	-1.39581	-1.39581	-1.39581	-1.39581	-1.39581	-1.39581	-1.39581
-0.816636	-0.816636	-0.816636	-0.816636	-0.816636	-0.816636	-0.816636	-0.816636	-0.816636	-0.816636	-0.816636	-0.816636	-0.816636	-0.816636	-0.816636	-0.816636	-0.816636	-0.816636	-0.816636	-0.816636	-0.816636	-0.816636	-0.816636	-0.816636	-0.816636	-0.816636	-0.816636	-0.816636	-0.816636	-0.816636	-0.816636	-0.816636	-0.816636	-0.816636	-0.816636	-0.816636	-0.816636	-0.816636	-0.816636	-0.816636	-0.816636	-0.816636	-0.816636	-0.816636	-0.816636	-0.816636	-0.816636	-0.816636	-0.816636	-0.816636
-0.816636	-0.816636	-0.816636	-0.816636	-0.816636	-0.816636	-0.816636	-0.816636	-0.816636	-0.816636	-0.816636	-0.816636	-0.816636	-0.816636	-0.816636	-0.816636	-0.816636	-0.816636	-0.816636	-0.816636	-0.816636	-0.816636	-0.816636	-0.816636	-0.816636	-0.816636	-0.816636	-0.816636	-0.816636	-0.816636	-0.816636	-0.816636	-0.816636	-0.816636	-0.816636	-0.816636	-0.816636	-0.816636	-0.816636	-0.816636	-0.816636	-0.816636	-0.816636	-0.816636	-0.816636	-0.816636	7.87098	-0.816636	7.87098	-0.816636
-0.816636	-0.816636	-0.816636	-0.816636	-0.816636	-0.816636	-0.816636	-0.816636	-0.816636	-0.816636	-0.816636	-0.816636	-0.816636	-0.816636	-0.816636	-0.816636	-0.816636	-0.816636	-0.816636	-0.816636	-0.816636	-0.816636	-0.816636	-0.816636	-0.816636	-0.816636	-0.816636	-0.816636	-0.816636	-0.816636	-0.816636	-0.816636	-0.816636	-0.816636	-0.816636	-0.816636	-0.816636	-0.816636	-0.816636	-0.816636	-0.816636	-0.816636	-0.816636	-0.816636	-0.816636	-0.816636	7.87098	-0.816636	-0.816636	-0.816636
-1.10622	-1.10622	-1.10622	-1.10622	-1.10622	-1.10622	-1.10622	-1.10622	-1.10622	-1.10622	-1.10622	-1.10622	-1.10622	-1.10622	-1.10622	7.58139	-1.10622	-1.10622	-1.10622	-1.10622	-1.10622	-1.10622	-1.10622	-1.10622	-1.10622	-1.10622	-1.10622	-1.10622	-1.10622	-1.10622	-1.10622	-1.10622	-1.10622	-1.10622	-1.10622	-1.10622	-1.10622	-1.10622	-1.10622	-1.10622	-1.10622	7.58139	-1.10622	-1.10622	-1.10622	7.58139	7.58139	7.58139	24.9566	7.58139
-1.10622	-1.10622	-1.10622	-1.10622	-1.10622	-1.10622	-1.10622	-1.10622	7.58139	-1.10622	-1.10622	-1.10622	-1.10622	-1.10622	-1.10622	-1.10622	-1.10622	-1.10622	-1.10622	-1.10622	-1.10622	-1.10622	-1.10622	-1.10622	-1.10622	-1.10622	-1.10622	-1.10622	-1.10622	-1.10622	-1.10622	-1.10622	-1.10622	-1.10622	-1.10622	-1.10622	-1.10622	-1.10622	-1.10622	-1.10622	-1.10622	-1.10622	-1.10622	-1.10622	-1.10622	-1.10622	-1.10622	-1.10622	-1.10622	-1.10622
-1.39581	-1.39581	-1.39581	-1.39581	-1.39581	-1.39581	-1.39581	-1.39581	-1.39581	-1.39581	-1.39581	-1.39581	-1.39581	-1.39581	7.29181	-1.39581	7.29181	-1.39581	-1.39581	-1.39581	-1.39581	-1.39581	-1.39581	-1.39581	-1.39581	-1.39581	-1.39581	-1.39581	-1.39581	-1.39581	-1.39581	-1.39581	-1.39581	-1.39581	-1.39581	-1.39581	-1.39581	-1.39581	-1.39581	-1.39581	-1.39581	-1.39581	-1.39581	-1.39581	-1.39581	-1.39581	-1.39581	-1.39581	-1.39581	-1.39581
-1.10622	-1.10622	-1.10622	-1.10622	-1.10622	-1.10622	-1.10622	-1.10622	-1.10622	-1.10622	-1.10622	-1.10622	-1.10622	-1.10622	-1.10622	-1.10622	7.58139	-1.10622	-1.10622	-1.10622	-1.10622	-1.10622	-1.10622	-1.10622	-1.10622	-1.10622	-1.10622	-1.10622	-1.10622	-1.10622	-1.10622	-1.10622	-1.10622	-1.10622	-1.10622	-1.10622	-1.10622	-1.10622	-1.10622	-1.10622	-1.10622	7.58139	-1.10622	-1.10622	-1.10622	-1.10622	-1.10622	-1.10622	-1.10622	-1.10622
-1.10622	-1.10622	-1.10622	-1.10622	-1.10622	-1.10622	-1.10622	-1.10622	-1.10622	-1.10622	-1.10622	-1.10622	-1.10622	-1.10622	-1.10622	-1.10622	-1.10622	-1.10622	-1.10622	-1.10622	-1.10622	7.58139	-1.10622	-1.10622	-1.10622	-1.10622	-1.10622	-1.10622	-1.10622	-1.10622	-1.10622	-1.10622	-1.10622	-1.10622	-1.10622	-1.10622	-1.10622	-1.10622	-1.10622	-1.10622	-1.10622	-1.10622	-1.10622	-1.10622	-1.10622	7.58139	-1.10622	24.9566	16.269	-1.10622
-1.6854	-1.6854	-1.6854	-1.6854	-1.6854	-1.6854	-1.6854	-1.6854	-1.6854	-1.6854	-1.6854	-1.6854	-1.6854	-1.6854	-1.6854	-1.6854	-1.6854	-1.6854	-1.6854	-1.6854	-1.6854	-1.6854	-1.6854	-1.6854	24.3775	-1.6854	-1.6854	-1.6854	-1.6854	-1.6854	-1.6854	-1.6854	-1.6854	-1.6854	-1.6854	-1.6854	-1.6854	-1.6854	-1.6854	-1.6854	-1.6854	-1.6854	-1.6854	-1.6854	-1.6854	-1.6854	7.00222	-1.6854	7.00222	7.00222
-0.816636	-0.816636	-0.816636	-0.816636	-0.816636	-0.816636	-0.816636	-0.816636	-0.816636	-0.816636	-0.816636	-0.816636	-0.816636	-0.816636	-0.816636	-0.816636	-0.816636	-0.816636	-0.816636	-0.816636	-0.816636	-0.816636	-0.816636	-0.816636	-0.816636	-0.816636	-0.816636	-0.816636	-0.816636	-0.816636	-0.816636	-0.816636	-0.816636	-0.816636	-0.816636	-0.816636	-0.816636	-0.816636	-0.816636	-0.816636	-0.816636	-0.816636	-0.816636	7.87098	7.87098	-0.816636	-0.816636	-0.816636	-0.816636	16.5586
-1.10622	-1.10622	-1.10622	-1.10622	-1.10622	-1.10622	-1.10622	-1.10622	-1.10622	-1.10622	-1.10622	-1.10622	-1.10622	-1.10622	-1.10622	-1.10622	-1.10622	-1.10622	-1.10622	-1.10622	-1.10622	7.58139	-1.10622	-1.10622	-1.10622	-1.10622	-1.10622	-1.10622	-1.10622	-1.10622	-1.10622	-1.10622	-1.10622	-1.10622	-1.10622	-1.10622	-1.10622	-1.10622	-1.10622	-1.10622	-1.10622	-1.10622	-1.10622	7.58139	-1.10622	-1.10622	-1.10622	7.58139	16.269	-1.10622
-0.816636	-0.816636	-0.816636	-0.816636	-0.816636	-0.816636	-0.816636	-0.816636	-0.816636	-0.816636	-0.816636	-0.816636	-0.816636	-0.816636	-0.816636	-0.816636	-0.816636	-0.816636	-0.816636	-0.816636	-0.816636	-0.816636	-0.816636	-0.816636	-0.816636	-0.816636	-0.816636	-0.816636	-0.816636	-0.816636	-0.816636	-0.816636	-0.816636	-0.816636	7.87098	-0.816636	-0.816636	-0.816636	-0.816636	-0.816636	7.87098	-0.816636	7.87098	-0.816636	7.87098	7.87098	-0.816636	-0.816636	-0.816636	-0.816636
-1.10622	-1.10622	-1.10622	-1.10622	-1.10622	-1.10622	-1.10622	-1.10622	-1.10622	-1.10622	-1.10622	-1.10622	-1.10622	7.58139	-1.10622	-1.10622	-1.10622	-1.10622	-1.10622	-1.10622	-1.10622	-1.10622	-1.10622	-1.10622	-1.10622	-1.10622	-1.10622	-1.10622	-1.10622	-1.10622	-1.10622	-1.10622	-1.10622	-1.10622	-1.10622	-1.10622	-1.10622	-1.10622	-1.10622	-1.10622	-1.10622	-1.10622	7.58139	-1.10622	-1.10622	-1.10622	-1.10622	-1.10622	-1.10622	-1.10622
-1.39581	-1.39581	-1.39581	-1.39581	-1.39581	-1.39581	-1.39581	-1.39581	-1.39581	-1.39581	-1.39581	-1.39581	-1.39581	-1.39581	-1.39581	-1.39581	-1.39581	-1.39581	-1.39581	-1.39581	-1.39581	-1.39581	7.29181	-1.39581	-1.39581	7.29181	-1.39581	-1.39581	-1.39581	-1.39581	-1.39581	-1.39581	-1.39581	-1.39581	-1.39581	-1.39581	-1.39581	-1.39581	-1.39581	-1.39581	-1.39581	-1.39581	7.29181	7.29181	7.29181	-1.39581	-1.39581	7.29181	-1.39581	15.9794
-0.816636	-0.816636	-0.816636	-0.816636	-0.816636	-0.816636	-0.816636	-0.816636	-0.816636	-0.816636	-0.816636	-0.816636	-0.816636	-0.816636	-0.816636	-0.816636	-0.816636	-0.816636	-0.816636	-0.816636	-0.816636	-0.816636	-0.816636	-0.816636	-0.816636	-0.816636	-0.816636	-0.816636	-0.816636	-0.816636	-0.816636	-0.816636	-0.816636	-0.816636	-0.816636	-0.816636	-0.816636	-0.816636	-0.816636	-0.816636	-0.816636	-0.816636	-0.816636	-0.816636	-0.816636	-0.816636	-0.816636	-0.816636	-0.816636	-0.816636
-0.816636	-0.816636	-0.816636	-0.816636	-0.816636	-0.816636	-0.816636	-0.816636	-0.816636	-0.816636	-0.816636	-0.816636	-0.816636	-0.816636	-0.816636	-0.816636	-0.816636	-0.816636	-0.816636	-0.816636	-0.816636	-0.816636	-0.816636	-0.816636	-0.816636	-0.816636	-0.816636	-0.816636	-0.816636	-0.816636	-0.816636	-0.816636	-0.816636	-0.816636	-0.816636	-0.816636	-0.816636	-0.816636	-0.816636	-0.816636	-0.816636	-0.816636	-0.816636	-0.816636	7.87098	-0.816636	7.87098	-0.816636	-0.816636	-0.816636
-0.816636	-0.816636	-0.816636	-0.816636	-0.816636	-0.816636	-0.816636	-0.816636	-0.816636	-0.816636	-0.816636	-0.816636	-0.816636	-0.816636	-0.816636	-0.816636	-0.816636	-0.816636	-0.816636	-0.816636	-0.816636	-0.816636	-0.816636	-0.816636	-0.816636	-0.816636	-0.816636	-0.816636	-0.816636	-0.816636	-0.816636	-0.816636	-0.816636	-0.816636	-0.816636	-0.816636	-0.816636	-0.816636	-0.816636	-0.816636	-0.816636	7.87098	7.87098	-0.816636	-0.816636	-0.816636	-0.816636	7.87098	-0.816636	-0.816636
-0.816636	-0.816636	-0.816636	-0.816636	-0.816636	-0.816636	-0.816636	-0.816636	-0.816636	-0.816636	-0.816636	-0.816636	-0.816636	-0.816636	-0.816636	-0.816636	-0.816636	-0.816636	-0.816636	-0.816636	-0.816636	-0.816636	-0.816636	-0.816636	-0.816636	-0.816636	-0.816636	-0.816636	-0.816636	-0.816636	-0.816636	-0.816636	-0.816636	-0.816636	-0.816636	-0.816636	-0.816636	-0.816636	-0.816636	7.87098	-0.816636	7.87098	-0.816636	-0.816636	-0.816636	16.5586	-0.816636	-0.816636	-0.816636	-0.816636
-0.816636	-0.816636	-0.816636	-0.816636	-0.816636	-0.816636	-0.816636	-0.816636	-0.816636	-0.816636	-0.816636	-0.816636	-0.816636	-0.816636	-0.816636	-0.816636	-0.816636	-0.816636	-0.816636	-0.816636	-0.816636	-0.816636	-0.816636	-0.816636	-0.816636	-0.816636	-0.816636	-0.816636	-0.816636	-0.816636	-0.816636	-0.816636	-0.816636	-0.816636	-0.816636	-0.816636	-0.816636	-0.816636	-0.816636	-0.816636	-0.816636	-0.816636	-0.816636	-0.816636	-0.816636	-0.816636	-0.816636	-0.816636	-0.816636	-0.816636
-1.6854	-1.6854	-1.6854	-1.6854	-1.6854	-1.6854	-1.6854	-1.6854	-1.6854	-1.6854	-1.6854	-1.6854	-1.6854	-1.6854	-1.6854	-1.6854	-1.6854	-1.6854	-1.6854	-1.6854	7.00222	-1.6854	-1.6854	-1.6854	7.00222	-1.6854	-1.6854	-1.6854	7.00222	-1.6854	-1.6854	-1.6854	-1.6854	-1.6854	-1.6854	-1.6854	-1.6854	-1.6854	-1.6854	-1.6854	-1.6854	-1.6854	7.00222	7.00222	7.00222	-1.6854	-1.6854	-1.6854	-1.6854	-1.6854
-0.816636	-0.816636	-0.816636	-0.816636	-0.816636	-0.816636	-0.816636	-0.816636	-0.816636	-0.816636	-0.816636	-0.816636	-0.816636	-0.816636	-0.816636	-0.816636	-0.816636	-0.816636	-0.816636	-0.816636	-0.816636	-0.816636	-0.816636	-0.816636	-0.816636	-0.816636	-0.816636	-0.816636	-0.816636	-0.816636	-0.816636	-0.816636	-0.816636	-0.816636	-0.816636	-0.816636	-0.816636	-0.816636	-0.816636	-0.816636	-0.816636	7.87098	-0.816636	-0.816636	-0.816636	-0.816636	-0.816636	-0.816636	-0.816636	7.87098
-0.816636	-0.816636	-0.816636	-0.816636	-0.816636	-0.816636	-0.816636	-0.816636	-0.816636	-0.816636	-0.816636	-0.816636	-0.816636	-0.816636	-0.816636	-0.816636	-0.816636	-0.816636	-0.816636	-0.816636	-0.816636	-0.816636	-0.816636	-0.816636	-0.816636	-0.816636	-0.816636	-0.816636	-0.816636	-0.816636	-0.816636	-0.816636	-0.816636	-0.816636	-0.816636	-0.816636	-0.816636	-0.816636	-0.816636	-0.816636	-0.816636	-0.816636	-0.816636	7.87098	-0.816636	-0.816636	-0.816636	-0.816636	-0.816636	16.5586
-0.816636	-0.816636	-0.816636	-0.816636	-0.816636	-0.816636	-0.816636	-0.816636	-0.816636	-0.816636	-0.816636	-0.816636	-0.816636	-0.816636	-0.816636	-0.816636	-0.816636	-0.816636	-0.816636	-0.816636	-0.816636	-0.816636	-0.816636	-0.816636	-0.816636	-0.816636	-0.816636	-0.816636	-0.816636	-0.816636	-0.816636	-0.816636	-0.816636	-0.816636	-0.816636	-0.816636	-0.816636	-0.816636	-0.816636	-0.816636	-0.816636	-0.816636	-0.816636	-0.816636	-0.816636	7.87098	7.87098	-0.816636	7.87098	-0.816636
-0.816636	-0.816636	-0.816636	-0.816636	-0.816636	-0.816636	-0.816636	-0.816636	-0.816636	-0.816636	-0.816636	-0.816636	-0.816636	-0.816636	-0.816636	-0.816636	-0.816636	-0.816636	-0.816636	-0.816636	-0.816636	-0.816636	-0.816636	-0.816636	-0.816636	-0.816636	-0.816636	-0.816636	-0.816636	-0.816636	-0.816636	-0.816636	-0.816636	-0.816636	-0.816636	-0.816636	-0.816636	-0.816636	-0.816636	-0.816636	-0.816636	-0.816636	-0.816636	-0.816636	7.87098	-0.816636	-0.816636	-0.816636	7.87098	-0.816636
-0.816636	-0.816636	-0.816636	-0.816636	-0.816636	-0.816636	-0.816636	-0.816636	-0.816636	-0.816636	-0.816636	-0.816636	-0.816636	-0.816636	-0.816636	-0.816636	-0.816636	-0.816636	-0.816636	-0.816636	-0.816636	-0.816636	-0.816636	-0.816636	-0.816636	-0.816636	-0.816636	-0.816636	-0.816636	-0.816636	-0.816636	-0.816636	-0.816636	-0.816636	-0.816636	-0.816636	-0.816636	-0.816636	-0.816636	7.87098	-0.816636	-0.816636	7.87098	-0.816636	-0.816636	-0.816636	-0.816636	-0.816636	16.5586	25.2462
-0.789183	-0.789183	-0.789183	-0.789183	-0.789183	-0.789183	-0.789183	-0.789183	-0.789183	-0.789183	-0.789183	-0.789183	-0.789183	-0.789183	-0.789183	-0.789183	-0.789183	-0.789183	-0.789183	-0.789183	-0.789183	-0.789183	-0.789183	-0.789183	-0.789183	-0.789183	-0.789183	4.61971	-0.789183	-0.789183	-0.789183	-0.789183	-0.789183	-0.789183	-0.789183	-0.789183	-0.789183	-0.789183	-0.789183	-0.789183	-0.789183	-0.789183	-0.789183	4.61971	-0.789183	-0.789183	-0.789183	-0.789183	-0.789183	4.61971
-0.608887	-0.608887	-0.608887	-0.608887	-0.608887	-0.608887	-0.608887	-0.608887	-0.608887	-0.608887	-0.608887	-0.608887	-0.608887	-0.608887	-0.608887	-0.608887	-0.608887	-0.608887	-0.608887	-0.608887	-0.608887	-0.608887	-0.608887	-0.608887	-0.608887	-0.608887	-0.608887	-0.608887	-0.608887	-0.608887	-0.608887	-0.608887	-0.608887	-0.608887	-0.608887	-0.608887	-0.608887	-0.608887	-0.608887	-0.608887	-0.608887	4.80001	-0.608887	-0.608887	-0.608887	-0.608887	4.80001	-0.608887	4.80001	-0.608887
-0.96948	-0.96948	-0.96948	-0.96948	-0.96948	-0.96948	-0.96948	-0.96948	-0.96948	-0.96948	4.43941	-0.96948	-0.96948	-0.96948	-0.96948	-0.96948	-0.96948	4.43941	-0.96948	-0.96948	-0.96948	-0.96948	-0.96948	-0.96948	-0.96948	-0.96948	-0.96948	-0.96948	-0.96948	-0.96948	-0.96948	-0.96948	-0.96948	-0.96948	-0.96948	-0.96948	-0.96948	-0.96948	-0.96948	-0.96948	-0.96948	-0.96948	4.43941	-0.96948	4.43941	-0.96948	-0.96948	4.43941	-0.96948	-0.96948
-0.96948	-0.96948	-0.96948	-0.96948	-0.96948	-0.96948	-0.96948	-0.96948	-0.96948	-0.96948	-0.96948	-0.96948	4.43941	-0.96948	-0.96948	-0.96948	-0.96948	-0.96948	-0.96948	-0.96948	-0.96948	-0.96948	-0.96948	-0.96948	4.43941	-0.96948	-0.96948	-0.96948	-0.96948	-0.96948	-0.96948	-0.96948	-0.96948	-0.96948	-0.96948	-0.96948	4.43941	-0.96948	4.43941	4.43941	-0.96948	-0.96948	-0.96948	-0.96948	4.43941	9.8483	-0.96948	-0.96948	-0.96948	4.43941
-0.608887	-0.608887	-0.608887	-0.608887	-0.608887	-0.608887	-0.608887	-0.608887	-0.608887	-0.608887	-0.608887	-0.608887	-0.608887	-0.608887	-0.608887	-0.608887	-0.608887	-0.608887	-0.608887	-0.608887	-0.608887	-0.608887	-0.608887	-0.608887	-0.608887	-0.608887	-0.608887	-0.608887	-0.608887	-0.608887	-0.608887	-0.608887	-0.608887	-0.608887	-0.608887	-0.608887	-0.608887	-0.608887	-0.608887	4.80001	4.80001	4.80001	4.80001	-0.608887	4.80001	4.80001	-0.608887	4.80001	-0.608887	-0.608887
-0.96948	-0.96948	-0.96948	-0.96948	-0.96948	-0.96948	-0.96948	-0.96948	-0.96948	-0.96948	-0.96948	-0.96948	-0.96948	-0.96948	-0.96948	-0.96948	-0.96948	-0.96948	-0.96948	-0.96948	-0.96948	-0.96948	-0.96948	-0.96948	-0.96948	-0.96948	4.43941	4.43941	-0.96948	-0.96948	-0.96948	-0.96948	4.43941	-0.96948	-0.96948	-0.96948	-0.96948	4.43941	-0.96948	-0.96948	-0.96948	-0.96948	-0.96948	-0.96948	4.43941	-0.96948	-0.96948	-0.96948	-0.96948	-0.96948
-0.608887	-0.608887	-0.608887	-0.608887	-0.608887	-0.608887	-0.608887	-0.608887	-0.608887	-0.608887	-0.608887	-0.608887	-0.608887	-0.608887	-0.608887	-0.608887	-0.608887	-0.608887	-0.608887	-0.608887	-0.608887	-0.608887	-0.608887	-0.608887	-0.608887	-0.608887	-0.608887	-0.608887	-0.608887	-0.608887	-0.608887	-0.608887	-0.608887	-0.608887	-0.608887	-0.608887	-0.608887	-0.608887	-0.608887	-0.608887	-0.608887	-0.608887	-0.608887	-0.608887	-0.608887	-0.608887	-0.608887	-0.608887	-0.608887	-0.608887
-0.96948	-0.96948	-0.96948	-0.96948	-0.96948	-0.96948	-0.96948	-0.96948	-0.96948	-0.96948	-0.96948	-0.96948	-0.96948	4.43941	-0.96948	-0.96948	-0.96948	-0.96948	-0.96948	-0.96948	-0.96948	-0.96948	-0.96948	-0.96948	-0.96948	-0.96948	-0.96948	4.43941	-0.96948	-0.96948	-0.96948	-0.96948	-0.96948	-0.96948	-0.96948	4.43941	-0.96948	-0.96948	-0.96948	-0.96948	-0.96948	-0.96948	-0.96948	-0.96948	-0.96948	-0.96948	-0.96948	-0.96948	-0.96948	-0.96948
-1.33007	-1.33007	-1.33007	-1.33007	-1.33007	-1.33007	-1.33007	4.07882	-1.33007	-1.33007	-1.33007	-1.33007	-1.33007	-1.33007	-1.33007	-1.33007	-1.33007	-1.33007	-1.33007	-1.33007	-1.33007	-1.33007	-1.33007	4.07882	-1.33007	-1.33007	-1.33007	-1.33007	-1.33007	9.48771	-1.33007	-1.33007	-1.33007	-1.33007	-1.33007	-1.33007	-1.33007	-1.33007	4.07882	-1.33007	-1.33007	-1.33007	-1.33007	4.07882	-1.33007	-1.33007	-1.33007	-1.33007	-1.33007	-1.33007
-0.789183	-0.789183	-0.789183	-0.789183	-0.789183	-0.789183	-0.789183	-0.789183	-0.789183	-0.789183	4.61971	-0.789183	-0.789183	-0.789183	-0.789183	-0.789183	-0.789183	-0.789183	-0.789183	-0.789183	-0.789183	-0.789183	-0.789183	-0.789183	-0.789183	-0.789183	-0.789183	-0.789183	-0.789183	-0.789183	-0.789183	-0.789183	-0.789183	-0.789183	-0.789183	-0.789183	-0.789183	-0.789183	-0.789183	-0.789183	-0.789183	-0.789183	4.61971	-0.789183	-0.789183	4.61971	-0.789183	-0.789183	-0.789183	-0.789183
-0.789183	-0.789183	-0.789183	-0.789183	-0.789183	-0.789183	-0.789183	-0.789183	-0.789183	-0.789183	-0.789183	-0.789183	-0.789183	-0.789183	-0.789183	-0.789183	-0.789183	-0.789183	-0.789183	-0.789183	-0.789183	-0.789183	-0.789183	-0.789183	-0.789183	4.61971	-0.789183	-0.789183	-0.789183	-0.789183	-0.789183	-0.789183	-0.789183	-0.789183	-0.789183	4.61971	-0.789183	-0.789183	-0.789183	4.61971	-0.789183	-0.789183	-0.789183	-0.789183	-0.789183	-0.789183	-0.789183	-0.789183	4.61971	-0.789183
-1.33007	-1.33007	-1.33007	-1.33007	-1.33007	-1.33007	-1.33007	-1.33007	-1.33007	-1.33007	4.07882	-1.33007	-1.33007	-1.33007	-1.33007	-1.33007	-1.33007	-1.33007	-1.33007	-1.33007	4.07882	-1.33007	-1.33007	-1.33007	4.07882	-1.33007	4.07882	-1.33007	-1.33007	-1.33007	-1.33007	-1.33007	-1.33007	-1.33007	-1.33007	-1.33007	-1.33007	-1.33007	-1.33007	-1.33007	-1.33007	-1.33007	4.07882	-1.33007	4.07882	-1.33007	4.07882	4.07882	-1.33007	-1.33007
-0.789183	-0.789183	-0.789183	-0.789183	-0.789183	-0.789183	-0.789183	-0.789183	-0.789183	-0.789183	-0.789183	-0.789183	-0.789183	-0.789183	-0.789183	-0.789183	-0.789183	-0.789183	-0.789183	-0.789183	-0.789183	-0.789183	-0.789183	-0.789183	-0.789183	4.61971	-0.789183	-0.789183	-0.789183	-0.789183	-0.789183	-0.789183	4.61971	-0.789183	-0.789183	-0.789183	4.61971	-0.789183	4.61971	4.61971	-0.789183	-0.789183	-0.789183	10.0286	4.61971	-0.789183	-0.789183	-0.789183	-0.789183	-0.789183
-1.87096	-1.87096	3.53793	-1.87096	-1.87096	3.53793	-1.87096	3.53793	3.53793	3.53793	-1.87096	-1.87096	3.53793	-1.87096	-1.87096	-1.87096	-1.87096	-1.87096	-1.87096	-1.87096	-1.87096	-1.87096	-1.87096	-1.87096	-1.87096	-1.87096	-1.87096	-1.87096	-1.87096	3.53793	-1.87096	-1.87096	-1.87096	3.53793	-1.87096	3.53793	-1.87096	-1.87096	-1.87096	-1.87096	3.53793	-1.87096	-1.87096	-1.87096	3.53793	-1.87096	3.53793	-1.87096	-1.87096	-1.87096
-0.96948	-0.96948	-0.96948	-0.96948	-0.96948	-0.96948	-0.96948	-0.96948	-0.96948	-0.96948	-0.96948	-0.96948	-0.96948	-0.96948	-0.96948	-0.96948	-0.96948	-0.96948	-0.96948	-0.96948	-0.96948	-0.96948	-0.96948	4.43941	4.43941	-0.96948	-0.96948	-0.96948	-0.96948	-0.96948	-0.96948	-0.96948	-0.96948	-0.96948	-0.96948	-0.96948	-0.96948	-0.96948	-0.96948	-0.96948	-0.96948	-0.96948	-0.96948	-0.96948	-0.96948	-0.96948	4.43941	4.43941	-0.96948	-0.96948
-0.789183	-0.789183	-0.789183	-0.789183	-0.789183	-0.789183	-0.789183	-0.789183	-0.789183	-0.789183	-0.789183	-0.789183	-0.789183	-0.789183	-0.789183	-0.789183	-0.789183	-0.789183	-0.789183	-0.789183	-0.789183	-0.789183	-0.789183	-0.789183	-0.789183	-0.789183	-0.789183	-0.789183	-0.789183	4.61971	-0.789183	-0.789183	-0.789183	-0.789183	-0.789183	-0.789183	-0.789183	-0.789183	-0.789183	-0.789183	-0.789183	-0.789183	-0.789183	-0.789183	-0.789183	-0.789183	-0.789183	-0.789183	-0.789183	-0.789183
-0.789183	-0.789183	-0.789183	-0.789183	-0.789183	-0.789183	-0.789183	-0.789183	-0.789183	-0.789183	-0.789183	-0.789183	-0.789183	-0.789183	-0.789183	-0.789183	-0.789183	-0.789183	-0.789183	-0.789183	-0.789183	-0.789183	-0.789183	-0.789183	-0.789183	-0.789183	-0.789183	-0.789183	4.61971	-0.789183	-0.789183	-0.789183	-0.789183	-0.789183	-0.789183	-0.789183	-0.789183	-0.789183	-0.789183	-0.789183	-0.789183	-0.789183	-0.789183	-0.789183	-0.789183	-0.789183	-0.789183	-0.789183	-0.789183	-0.789183
3.89852	-1.51037	3.89852	-1.51037	-1.51037	-1.51037	-1.51037	-1.51037	-1.51037	-1.51037	-1.51037	-1.51037	3.89852	-1.51037	-1.51037	-1.51037	-1.51037	-1.51037	3.89852	-1.51037	3.89852	-1.51037	-1.51037	-1.51037	-1.51037	-1.51037	-1.51037	-1.51037	-1.51037	-1.51037	-1.51037	-1.51037	-1.51037	-1.51037	-1.51037	-1.51037	-1.51037	-1.51037	-1.51037	-1.51037	-1.51037	-1.51037	-1.51037	3.89852	-1.51037	-1.51037	3.89852	-1.51037	3.89852	-1.51037
-0.608887	-0.608887	-0.608887	-0.608887	-0.608887	-0.608887	-0.608887	-0.608887	-0.608887	-0.608887	-0.608887	-0.608887	-0.608887	-0.608887	-0.608887	-0.608887	-0.608887	-0.608887	-0.608887	-0.608887	-0.608887	-0.608887	-0.608887	-0.608887	-0.608887	-0.608887	-0.608887	-0.608887	-0.608887	-0.608887	-0.608887	-0.608887	-0.608887	-0.608887	-0.608887	-0.608887	-0.608887	-0.608887	-0.608887	4.80001	-0.608887	-0.608887	-0.608887	-0.608887	4.80001	4.80001	10.2089	-0.608887	-0.608887	-0.608887
-0.608887	-0.608887	-0.608887	-0.608887	-0.608887	-0.608887	-0.608887	-0.608887	-0.608887	-0.608887	-0.608887	-0.608887	-0.608887	-0.608887	-0.608887	-0.608887	-0.608887	-0.608887	-0.608887	-0.608887	-0.608887	-0.608887	-0.608887	-0.608887	-0.608887	-0.608887	-0.608887	-0.608887	-0.608887	-0.608887	-0.608887	-0.608887	-0.608887	-0.608887	-0.608887	-0.608887	-0.608887	-0.608887	-0.608887	-0.608887	-0.608887	-0.608887	-0.608887	-0.608887	-0.608887	-0.608887	-0.608887	-0.608887	-0.608887	-0.608887
-0.789183	-0.789183	4.61971	-0.789183	-0.789183	-0.789183	-0.789183	-0.789183	-0.789183	-0.789183	-0.789183	-0.789183	-0.789183	-0.789183	-0.789183	-0.789183	-0.789183	-0.789183	-0.789183	-0.789183	-0.789183	-0.789183	-0.789183	-0.789183	-0.789183	-0.789183	-0.789183	-0.789183	-0.789183	-0.789183	-0.789183	-0.789183	-0.789183	-0.789183	-0.789183	-0.789183	-0.789183	-0.789183	-0.789183	-0.789183	-0.789183	-0.789183	-0.789183	-0.789183	-0.789183	-0.789183	-0.789183	-0.789183	-0.789183	-0.789183
-0.608887	-0.608887	-0.608887	-0.608887	-0.608887	-0.608887	-0.608887	-0.608887	-0.608887	-0.608887	-0.608887	-0.608887	-0.608887	-0.608887	-0.608887	-0.608887	-0.608887	-0.608887	-0.608887	-0.608887	-0.608887	-0.608887	-0.608887	-0.608887	-0.608887	-0.608887	-0.608887	-0.608887	-0.608887	-0.608887	-0.608887	-0.608887	-0.608887	-0.608887	-0.608887	-0.608887	-0.608887	-0.608887	-0.608887	-0.608887	-0.608887	-0.608887	4.80001	-0.608887	-0.608887	-0.608887	-0.608887	-0.608887	-0.608887	-0.608887
-0.789183	-0.789183	-0.789183	-0.789183	-0.789183	-0.789183	-0.789183	-0.789183	-0.789183	-0.789183	-0.789183	-0.789183	-0.789183	-0.789183	-0.789183	-0.789183	-0.789183	-0.789183	-0.789183	-0.789183	-0.789183	-0.789183	-0.789183	-0.789183	-0.789183	-0.789183	4.61971	-0.789183	-0.789183	-0.789183	-0.789183	-0.789183	-0.789183	-0.789183	-0.789183	-0.789183	-0.789183	-0.789183	-0.789183	-0.789183	-0.789183	-0.789183	-0.789183	-0.789183	-0.789183	4.61971	-0.789183	-0.789183	-0.789183	-0.789183
-0.789183	-0.789183	-0.789183	-0.789183	4.61971	-0.789183	-0.789183	-0.789183	-0.789183	-0.789183	-0.789183	-0.789183	-0.789183	-0.789183	-0.789183	-0.789183	-0.789183	-0.789183	-0.789183	-0.789183	-0.789183	-0.789183	-0.789183	-0.789183	-0.789183	-0.789183	-0.789183	-0.789183	-0.789183	-0.789183	-0.789183	-0.789183	-0.789183	-0.789183	-0.789183	-0.789183	-0.789183	-0.789183	4.61971	-0.789183	-0.789183	-0.789183	4.61971	10.0286	10.0286	4.61971	4.61971	4.61971	-0.789183	-0.789183
-0.608887	-0.608887	-0.608887	-0.608887	-0.608887	-0.608887	-0.608887	-0.608887	-0.608887	-0.608887	-0.608887	-0.608887	-0.608887	-0.608887	-0.608887	-0.608887	-0.608887	-0.608887	-0.608887	-0.608887	-0.608887	-0.608887	-0.608887	-0.608887	-0.608887	-0.608887	-0.608887	-0.608887	-0.608887	-0.608887	-0.608887	-0.608887	-0.608887	-0.608887	-0.608887	-0.608887	-0.608887	-0.608887	-0.608887	-0.608887	-0.608887	-0.608887	-0.608887	4.80001	-0.608887	4.80001	4.80001	4.80001	4.80001	-0.608887
-0.608887	-0.608887	-0.608887	-0.608887	-0.608887	-0.608887	-0.608887	-0.608887	-0.608887	-0.608887	-0.608887	-0.608887	-0.608887	-0.608887	-0.608887	-0.608887	-0.608887	-0.608887	-0.608887	-0.608887	-0.608887	-0.608887	-0.608887	-0.608887	-0.608887	-0.608887	-0.608887	-0.608887	-0.608887	-0.608887	-0.608887	-0.608887	-0.608887	-0.608887	-0.608887	-0.608887	-0.608887	-0.608887	-0.608887	-0.608887	-0.608887	-0.608887	4.80001	-0.608887	-0.608887	-0.608887	-0.608887	-0.608887	-0.608887	-0.608887
-0.608887	-0.608887	-0.608887	-0.608887	-0.608887	-0.608887	-0.608887	-0.608887	-0.608887	-0.608887	-0.608887	-0.608887	-0.608887	-0.608887	-0.608887	-0.608887	-0.608887	-0.608887	-0.608887	-0.608887	-0.608887	-0.608887	-0.608887	-0.608887	-0.608887	-0.608887	-0.608887	-0.608887	-0.608887	-0.608887	-0.608887	-0.608887	-0.608887	-0.608887	-0.608887	-0.608887	-0.608887	-0.608887	-0.608887	-0.608887	-0.608887	-0.608887	-0.608887	-0.608887	-0.608887	-0.608887	-0.608887	-0.608887	-0.608887	-0.608887
-0.608887	-0.608887	-0.608887	-0.608887	-0.608887	-0.608887	-0.608887	-0.608887	-0.608887	-0.608887	-0.608887	-0.608887	-0.608887	-0.608887	-0.608887	-0.608887	-0.608887	-0.608887	-0.608887	-0.608887	-0.608887	-0.608887	-0.608887	-0.608887	-0.608887	-0.608887	-0.608887	-0.608887	-0.608887	-0.608887	-0.608887	-0.608887	-0.608887	-0.608887	-0.608887	-0.608887	-0.608887	-0.608887	-0.608887	-0.608887	-0.608887	-0.608887	-0.608887	-0.608887	15.6178	-0.608887	4.80001	4.80001	-0.608887	-0.608887
-0.789183	-0.789183	-0.789183	-0.789183	-0.789183	-0.789183	-0.789183	-0.789183	-0.789183	-0.789183	-0.789183	-0.789183	-0.789183	-0.789183	-0.789183	-0.789183	-0.789183	-0.789183	-0.789183	-0.789183	4.61971	-0.789183	-0.789183	-0.789183	-0.789183	-0.789183	-0.789183	-0.789183	-0.789183	-0.789183	-0.789183	-0.789183	-0.789183	-0.789183	-0.789183	-0.789183	-0.789183	-0.789183	-0.789183	-0.789183	-0.789183	-0.789183	4.61971	-0.789183	4.61971	-0.789183	-0.789183	-0.789183	-0.789183	-0.789183
-0.96948	-0.96948	-0.96948	-0.96948	-0.96948	-0.96948	-0.96948	-0.96948	-0.96948	-0.96948	-0.96948	4.43941	-0.96948	-0.96948	-0.96948	-0.96948	-0.96948	-0.96948	-0.96948	-0.96948	-0.96948	-0.96948	-0.96948	-0.96948	-0.96948	4.43941	-0.96948	-0.96948	-0.96948	-0.96948	-0.96948	-0.96948	-0.96948	-0.96948	-0.96948	-0.96948	-0.96948	-0.96948	-0.96948	-0.96948	-0.96948	-0.96948	-0.96948	4.43941	-0.96948	4.43941	4.43941	-0.96948	4.43941	-0.96948
-0.608887	-0.608887	-0.608887	-0.608887	-0.608887	-0.608887	-0.608887	-0.608887	-0.608887	-0.608887	-0.608887	-0.608887	-0.608887	-0.608887	-0.608887	-0.608887	-0.608887	-0.608887	-0.608887	-0.608887	-0.608887	-0.608887	-0.608887	-0.608887	-0.608887	-0.608887	-0.608887	-0.608887	-0.608887	-0.608887	-0.608887	-0.608887	-0.608887	-0.608887	4.80001	-0.608887	-0.608887	-0.608887	-0.608887	-0.608887	-0.608887	-0.608887	-0.608887	-0.608887	-0.608887	-0.608887	-0.608887	-0.608887	-0.608887	-0.608887
-0.96948	-0.96948	-0.96948	-0.96948	-0.96948	-0.96948	-0.96948	-0.96948	-0.96948	-0.96948	-0.96948	-0.96948	-0.96948	4.43941	-0.96948	-0.96948	-0.96948	-0.96948	-0.96948	-0.96948	-0.96948	-0.96948	4.43941	-0.96948	-0.96948	-0.96948	-0.96948	-0.96948	-0.96948	-0.96948	-0.96948	-0.96948	-0.96948	-0.96948	-0.96948	-0.96948	-0.96948	-0.96948	9.8483	4.43941	-0.96948	-0.96948	4.43941	-0.96948	-0.96948	-0.96948	-0.96948	-0.96948	-0.96948	-0.96948
-0.96948	-0.96948	-0.96948	-0.96948	-0.96948	-0.96948	-0.96948	-0.96948	-0.96948	-0.96948	-0.96948	-0.96948	-0.96948	-0.96948	-0.96948	-0.96948	-0.96948	-0.96948	-0.96948	-0.96948	-0.96948	-0.96948	-0.96948	4.43941	4.43941	-0.96948	-0.96948	-0.96948	-0.96948	-0.96948	-0.96948	-0.96948	-0.96948	-0.96948	-0.96948	4.43941	-0.96948	4.43941	-0.96948	-0.96948	-0.96948	-0.96948	-0.96948	-0.96948	-0.96948	4.43941	-0.96948	-0.96948	-0.96948	-0.96948
-0.789183	-0.789183	-0.789183	-0.789183	-0.789183	-0.789183	-0.789183	-0.789183	-0.789183	-0.789183	-0.789183	-0.789183	-0.789183	-0.789183	-0.789183	4.61971	-0.789183	-0.789183	-0.789183	-0.789183	-0.789183	-0.789183	-0.789183	-0.789183	-0.789183	-0.789183	-0.789183	-0.789183	-0.789183	-0.789183	-0.789183	-0.789183	-0.789183	-0.789183	-0.789183	-0.789183	-0.789183	-0.789183	-0.789183	-0.789183	-0.789183	-0.789183	-0.789183	-0.789183	-0.789183	-0.789183	-0.789183	4.61971	-0.789183	-0.789183
-0.608887	-0.608887	-0.608887	-0.608887	-0.608887	-0.608887	-0.608887	-0.608887	-0.608887	-0.608887	-0.608887	-0.608887	-0.608887	-0.608887	-0.608887	-0.608887	-0.608887	-0.608887	-0.608887	-0.608887	-0.608887	-0.608887	-0.608887	-0.608887	-0.608887	-0.608887	-0.608887	-0.608887	-0.608887	-0.608887	-0.608887	-0.608887	-0.608887	-0.608887	-0.608887	-0.608887	-0.608887	-0.608887	-0.608887	-0.608887	-0.608887	-0.608887	-0.608887	4.80001	-0.608887	4.80001	4.80001	-0.608887	-0.608887	-0.608887
-2.05126	-2.05126	8.76653	-2.05126	3.35763	-2.05126	3.35763	-2.05126	-2.05126	-2.05126	-2.05126	3.35763	-2.05126	-2.05126	-2.05126	-2.05126	-2.05126	-2.05126	-2.05126	-2.05126	3.35763	-2.05126	-2.05126	3.35763	-2.05126	-2.05126	-2.05126	3.35763	-2.05126	-2.05126	-2.05126	-2.05126	-2.05126	-2.05126	-2.05126	-2.05126	3.35763	-2.05126	-2.05126	-2.05126	-2.05126	3.35763	-2.05126	-2.05126	3.35763	-2.05126	3.35763	-2.05126	-2.05126	3.35763
-0.608887	-0.608887	-0.608887	-0.608887	-0.608887	-0.608887	-0.608887	-0.608887	-0.608887	-0.608887	-0.608887	-0.608887	-0.608887	-0.608887	-0.608887	-0.608887	-0.608887	-0.608887	-0.608887	-0.608887	-0.608887	-0.608887	-0.608887	-0.608887	-0.608887	-0.608887	-0.608887	-0.608887	-0.608887	-0.608887	-0.608887	-0.608887	-0.608887	-0.608887	-0.608887	-0.608887	-0.608887	-0.608887	-0.608887	-0.608887	-0.608887	-0.608887	-0.608887	-0.608887	4.80001	-0.608887	-0.608887	-0.608887	-0.608887	-0.608887
-0.789183	-0.789183	-0.789183	-0.789183	-0.789183	-0.789183	-0.789183	-0.789183	-0.789183	-0.789183	-0.789183	-0.789183	4.61971	-0.789183	-0.789183	-0.789183	-0.789183	-0.789183	-0.789183	-0.789183	-0.789183	-0.789183	-0.789183	-0.789183	-0.789183	-0.789183	-0.789183	-0.789183	-0.789183	-0.789183	-0.789183	4.61971	-0.789183	-0.789183	-0.789183	4.61971	-0.789183	-0.789183	10.0286	-0.789183	10.0286	-0.789183	-0.789183	10.0286	10.0286	10.0286	4.61971	4.61971	4.61971	4.61971
-0.789183	-0.789183	-0.789183	4.61971	-0.789183	-0.789183	-0.789183	-0.789183	-0.789183	-0.789183	-0.789183	-0.789183	-0.789183	-0.789183	-0.789183	-0.789183	-0.789183	-0.789183	-0.789183	-0.789183	-0.789183	-0.789183	-0.789183	-0.789183	-0.789183	-0.789183	-0.789183	-0.789183	-0.789183	-0.789183	-0.789183	-0.789183	-0.789183	-0.789183	-0.789183	-0.789183	-0.789183	-0.789183	-0.789183	-0.789183	-0.789183	-0.789183	-0.789183	-0.789183	-0.789183	-0.789183	4.61971	-0.789183	-0.789183	4.61971
-1.14978	-1.14978	-1.14978	-1.14978	-1.14978	-1.14978	4.25912	-1.14978	-1.14978	-1.14978	-1.14978	-1.14978	-1.14978	-1.14978	-1.14978	-1.14978	-1.14978	-1.14978	4.25912	-1.14978	-1.14978	-1.14978	4.25912	-1.14978	-1.14978	-1.14978	-1.14978	-1.14978	-1.14978	-1.14978	-1.14978	-1.14978	-1.14978	-1.14978	-1.14978	-1.14978	4.25912	-1.14978	4.25912	-1.14978	-1.14978	-1.14978	-1.14978	-1.14978	-1.14978	-1.14978	4.25912	-1.14978	-1.14978	-1.14978
-1.33007	4.07882	-1.33007	-1.33007	-1.33007	-1.33007	-1.33007	-1.33007	-1.33007	4.07882	-1.33007	-1.33007	-1.33007	-1.33007	-1.33007	-1.33007	-1.33007	-1.33007	-1.33007	-1.33007	-1.33007	-1.33007	-1.33007	-1.33007	-1.33007	-1.33007	4.07882	4.07882	-1.33007	-1.33007	4.07882	-1.33007	4.07882	-1.33007	-1.33007	4.07882	-1.33007	-1.33007	-1.33007	-1.33007	-1.33007	-1.33007	-1.33007	4.07882	-1.33007	4.07882	4.07882	-1.33007	-1.33007	-1.33007
-0.608887	-0.608887	-0.608887	-0.608887	-0.608887	-0.608887	-0.608887	-0.608887	-0.608887	-0.608887	-0.608887	-0.608887	-0.608887	-0.608887	-0.608887	-0.608887	-0.608887	-0.608887	-0.608887	-0.608887	-0.608887	-0.608887	-0.608887	-0.608887	-0.608887	-0.608887	-0.608887	-0.608887	-0.608887	-0.608887	-0.608887	-0.608887	-0.608887	-0.608887	-0.608887	-0.608887	-0.608887	-0.608887	-0.608887	-0.608887	-0.608887	-0.608887	4.80001	-0.608887	-0.608887	-0.608887	4.80001	-0.608887	-0.608887	10.2089
-0.706125	-0.706125	-0.706125	-0.706125	-0.706125	-0.706125	-0.706125	-0.706125	-0.706125	-0.706125	-0.706125	-0.706125	-0.706125	-0.706125	-0.706125	-0.706125	-0.706125	-0.706125	-0.706125	-0.706125	-0.706125	-0.706125	-0.706125	-0.706125	-0.706125	-0.706125	-0.706125	-0.706125	-0.706125	7.86534	-0.706125	-0.706125	-0.706125	-0.706125	-0.706125	-0.706125	-0.706125	-0.706125	-0.706125	-0.706125	-0.706125	-0.706125	-0.706125	-0.706125	-0.706125	-0.706125	-0.706125	-0.706125	-0.706125	-0.706125
-1.84899	6.72248	-1.84899	-1.84899	-1.84899	-1.84899	-1.84899	-1.84899	-1.84899	-1.84899	-1.84899	6.72248	-1.84899	-1.84899	-1.84899	-1.84899	-1.84899	6.72248	-1.84899	-1.84899	6.72248	6.72248	-1.84899	-1.84899	-1.84899	-1.84899	-1.84899	-1.84899	-1.84899	-1.84899	-1.84899	-1.84899	-1.84899	-1.84899	-1.84899	-1.84899	-1.84899	-1.84899	-1.84899	-1.84899	-1.84899	-1.84899	-1.84899	-1.84899	6.72248	-1.84899	-1.84899	-1.84899	-1.84899	-1.84899
-0.706125	-0.706125	-0.706125	-0.706125	-0.706125	-0.706125	-0.706125	-0.706125	-0.706125	-0.706125	-0.706125	-0.706125	-0.706125	-0.706125	-0.706125	-0.706125	-0.706125	-0.706125	-0.706125	-0.706125	-0.706125	-0.706125	-0.706125	7.86534	-0.706125	-0.706125	-0.706125	-0.706125	-0.706125	-0.706125	-0.706125	-0.706125	-0.706125	-0.706125	-0.706125	-0.706125	-0.706125	-0.706125	-0.706125	-0.706125	7.86534	-0.706125	-0.706125	-0.706125	7.86534	-0.706125	-0.706125	-0.706125	-0.706125	-0.706125
-1.27756	-1.27756	-1.27756	-1.27756	-1.27756	-1.27756	-1.27756	-1.27756	-1.27756	7.29391	-1.27756	7.29391	-1.27756	-1.27756	-1.27756	-1.27756	-1.27756	-1.27756	-1.27756	-1.27756	-1.27756	-1.27756	-1.27756	-1.27756	-1.27756	-1.27756	7.29391	-1.27756	-1.27756	-1.27756	-1.27756	-1.27756	-1.27756	-1.27756	-1.27756	-1.27756	-1.27756	-1.27756	-1.27756	-1.27756	-1.27756	-1.27756	-1.27756	-1.27756	-1.27756	-1.27756	-1.27756	-1.27756	-1.27756	-1.27756
-0.991841	-0.991841	-0.991841	-0.991841	-0.991841	-0.991841	-0.991841	-0.991841	-0.991841	7.57962	-0.991841	-0.991841	-0.991841	-0.991841	7.57962	-0.991841	-0.991841	-0.991841	-0.991841	-0.991841	-0.991841	-0.991841	-0.991841	-0.991841	-0.991841	-0.991841	-0.991841	-0.991841	-0.991841	-0.991841	-0.991841	-0.991841	-0.991841	-0.991841	-0.991841	-0.991841	-0.991841	-0.991841	-0.991841	-0.991841	-0.991841	-0.991841	-0.991841	-0.991841	-0.991841	-0.991841	-0.991841	-0.991841	-0.991841	-0.991841
-0.42041	-0.42041	-0.42041	-0.42041	-0.42041	-0.42041	-0.42041	-0.42041	-0.42041	-0.42041	-0.42041	-0.42041	-0.42041	-0.42041	-0.42041	-0.42041	-0.42041	-0.42041	-0.42041	-0.42041	-0.42041	-0.42041	-0.42041	-0.42041	-0.42041	-0.42041	-0.42041	-0.42041	-0.42041	-0.42041	-0.42041	-0.42041	-0.42041	8.15105	-0.42041	-0.42041	8.15105	-0.42041	-0.42041	-0.42041	-0.42041	-0.42041	-0.42041	-0.42041	-0.42041	-0.42041	-0.42041	-0.42041	-0.42041	-0.42041
-0.42041	-0.42041	-0.42041	-0.42041	-0.42041	-0.42041	-0.42041	-0.42041	-0.42041	-0.42041	-0.42041	-0.42041	-0.42041	-0.42041	-0.42041	-0.42041	-0.42041	-0.42041	-0.42041	-0.42041	-0.42041	-0.42041	-0.42041	-0.42041	-0.42041	-0.42041	-0.42041	-0.42041	-0.42041	-0.42041	-0.42041	8.15105	8.15105	-0.42041	-0.42041	-0.42041	-0.42041	-0.42041	-0.42041	-0.42041	-0.42041	-0.42041	-0.42041	-0.42041	-0.42041	-0.42041	-0.42041	8.15105	8.15105	8.15105
-0.42041	-0.42041	-0.42041	-0.42041	-0.42041	-0.42041	-0.42041	-0.42041	-0.42041	-0.42041	-0.42041	-0.42041	-0.42041	-0.42041	-0.42041	-0.42041	-0.42041	-0.42041	-0.42041	-0.42041	-0.42041	-0.42041	-0.42041	-0.42041	-0.42041	-0.42041	-0.42041	-0.42041	-0.42041	-0.42041	-0.42041	-0.42041	-0.42041	-0.42041	-0.42041	-0.42041	-0.42041	-0.42041	-0.42041	-0.42041	-0.42041	-0.42041	-0.42041	-0.42041	-0.42041	-0.42041	-0.42041	-0.42041	-0.42041	16.7225
-1.56327	-1.56327	-1.56327	-1.56327	-1.56327	-1.56327	-1.56327	-1.56327	7.00819	7.00819	-1.56327	-1.56327	-1.56327	-1.56327	-1.56327	-1.56327	-1.56327	7.00819	-1.56327	-1.56327	-1.56327	-1.56327	-1.56327	7.00819	-1.56327	-1.56327	-1.56327	-1.56327	-1.56327	-1.56327	7.00819	-1.56327	-1.56327	7.00819	-1.56327	-1.56327	-1.56327	7.00819	-1.56327	-1.56327	-1.56327	-1.56327	-1.56327	-1.56327	-1.56327	-1.56327	-1.56327	-1.56327	-1.56327	7.00819
-0.991841	-0.991841	-0.991841	-0.991841	-0.991841	-0.991841	-0.991841	-0.991841	-0.991841	-0.991841	-0.991841	-0.991841	-0.991841	-0.991841	-0.991841	-0.991841	7.57962	-0.991841	-0.991841	-0.991841	-0.991841	-0.991841	-0.991841	-0.991841	-0.991841	-0.991841	-0.991841	-0.991841	7.57962	-0.991841	-0.991841	-0.991841	-0.991841	-0.991841	-0.991841	-0.991841	-0.991841	-0.991841	-0.991841	16.1511	-0.991841	-0.991841	-0.991841	-0.991841	7.57962	-0.991841	-0.991841	-0.991841	-0.991841	-0.991841
-0.42041	-0.42041	-0.42041	-0.42041	-0.42041	-0.42041	-0.42041	-0.42041	-0.42041	-0.42041	-0.42041	-0.42041	-0.42041	-0.42041	-0.42041	-0.42041	-0.42041	-0.42041	-0.42041	-0.42041	-0.42041	-0.42041	-0.42041	-0.42041	-0.42041	-0.42041	-0.42041	-0.42041	-0.42041	-0.42041	-0.42041	-0.42041	-0.42041	-0.42041	-0.42041	-0.42041	-0.42041	-0.42041	-0.42041	-0.42041	-0.42041	-0.42041	-0.42041	-0.42041	-0.42041	-0.42041	-0.42041	-0.42041	-0.42041	-0.42041
-1.27756	-1.27756	-1.27756	-1.27756	7.29391	-1.27756	-1.27756	-1.27756	-1.27756	-1.27756	-1.27756	-1.27756	-1.27756	-1.27756	-1.27756	-1.27756	-1.27756	-1.27756	-1.27756	-1.27756	-1.27756	7.29391	-1.27756	-1.27756	7.29391	-1.27756	-1.27756	-1.27756	-1.27756	-1.27756	-1.27756	-1.27756	7.29391	-1.27756	-1.27756	-1.27756	-1.27756	-1.27756	-1.27756	-1.27756	-1.27756	-1.27756	-1.27756	-1.27756	-1.27756	-1.27756	-1.27756	-1.27756	-1.27756	-1.27756
-1.56327	-1.56327	7.00819	-1.56327	-1.56327	-1.56327	-1.56327	-1.56327	-1.56327	-1.56327	-1.56327	-1.56327	7.00819	7.00819	-1.56327	-1.56327	-1.56327	-1.56327	-1.56327	-1.56327	-1.56327	-1.56327	-1.56327	-1.56327	-1.56327	7.00819	-1.56327	-1.56327	-1.56327	-1.56327	-1.56327	-1.56327	-1.56327	-1.56327	-1.56327	-1.56327	-1.56327	-1.56327	-1.56327	-1.56327	-1.56327	-1.56327	-1.56327	7.00819	-1.56327	-1.56327	-1.56327	-1.56327	-1.56327	-1.56327
-0.991841	-0.991841	-0.991841	-0.991841	-0.991841	-0.991841	-0.991841	-0.991841	-0.991841	-0.991841	7.57962	-0.991841	-0.991841	-0.991841	-0.991841	-0.991841	-0.991841	-0.991841	-0.991841	-0.991841	-0.991841	-0.991841	-0.991841	-0.991841	-0.991841	-0.991841	-0.991841	7.57962	-0.991841	-0.991841	-0.991841	-0.991841	-0.991841	-0.991841	-0.991841	-0.991841	-0.991841	-0.991841	-0.991841	-0.991841	-0.991841	-0.991841	-0.991841	-0.991841	-0.991841	-0.991841	-0.991841	-0.991841	-0.991841	-0.991841
-1.27756	-1.27756	-1.27756	-1.27756	-1.27756	-1.27756	-1.27756	-1.27756	-1.27756	7.29391	7.29391	-1.27756	-1.27756	-1.27756	-1.27756	-1.27756	-1.27756	-1.27756	-1.27756	-1.27756	-1.27756	7.29391	-1.27756	-1.27756	-1.27756	-1.27756	-1.27756	-1.27756	-1.27756	-1.27756	-1.27756	-1.27756	-1.27756	-1.27756	-1.27756	-1.27756	-1.27756	-1.27756	-1.27756	-1.27756	-1.27756	-1.27756	-1.27756	-1.27756	-1.27756	-1.27756	-1.27756	-1.27756	-1.27756	-1.27756
-1.27756	-1.27756	-1.27756	-1.27756	-1.27756	-1.27756	-1.27756	-1.27756	-1.27756	-1.27756	-1.27756	7.29391	-1.27756	7.29391	7.29391	-1.27756	-1.27756	-1.27756	-1.27756	-1.27756	-1.27756	-1.27756	-1.27756	-1.27756	-1.27756	-1.27756	-1.27756	-1.27756	-1.27756	-1.27756	-1.27756	-1.27756	-1.27756	-1.27756	-1.27756	-1.27756	-1.27756	-1.27756	-1.27756	-1.27756	-1.27756	-1.27756	-1.27756	-1.27756	-1.27756	-1.27756	7.29391	-1.27756	-1.27756	-1.27756
-0.706125	-0.706125	-0.706125	-0.706125	-0.706125	-0.706125	-0.706125	-0.706125	-0.706125	-0.706125	7.86534	-0.706125	-0.706125	-0.706125	-0.706125	-0.706125	-0.706125	-0.706125	-0.706125	-0.706125	-0.706125	-0.706125	-0.706125	-0.706125	-0.706125	-0.706125	-0.706125	-0.706125	-0.706125	-0.706125	-0.706125	-0.706125	-0.706125	-0.706125	-0.706125	-0.706125	-0.706125	-0.706125	-0.706125	-0.706125	-0.706125	-0.706125	-0.706125	-0.706125	-0.706125	-0.706125	-0.706125	-0.706125	-0.706125	-0.706125
-0.706125	-0.706125	-0.706125	-0.706125	-0.706125	-0.706125	-0.706125	-0.706125	-0.706125	-0.706125	-0.706125	-0.706125	-0.706125	7.86534	-0.706125	-0.706125	-0.706125	-0.706125	-0.706125	-0.706125	-0.706125	-0.706125	-0.706125	-0.706125	-0.706125	-0.706125	-0.706125	-0.706125	-0.706125	-0.706125	-0.706125	-0.706125	-0.706125	-0.706125	-0.706125	-0.706125	7.86534	-0.706125	-0.706125	-0.706125	-0.706125	-0.706125	-0.706125	7.86534	-0.706125	-0.706125	-0.706125	-0.706125	-0.706125	-0.706125
-1.27756	-1.27756	-1.27756	7.29391	-1.27756	-1.27756	-1.27756	-1.27756	-1.27756	7.29391	-1.27756	-1.27756	-1.27756	-1.27756	-1.27756	-1.27756	-1.27756	-1.27756	-1.27756	-1.27756	-1.27756	-1.27756	-1.27756	-1.27756	-1.27756	-1.27756	-1.27756	7.29391	-1.27756	-1.27756	-1.27756	-1.27756	-1.27756	-1.27756	-1.27756	-1.27756	-1.27756	-1.27756	-1.27756	7.29391	-1.27756	-1.27756	-1.27756	-1.27756	7.29391	-1.27756	-1.27756	-1.27756	-1.27756	-1.27756
-0.42041	-0.42041	-0.42041	-0.42041	-0.42041	-0.42041	-0.42041	-0.42041	-0.42041	-0.42041	-0.42041	-0.42041	-0.42041	-0.42041	-0.42041	-0.42041	-0.42041	-0.42041	-0.42041	-0.42041	-0.42041	-0.42041	-0.42041	-0.42041	-0.42041	-0.42041	-0.42041	-0.42041	-0.42041	-0.42041	-0.42041	-0.42041	-0.42041	-0.42041	-0.42041	-0.42041	8.15105	-0.42041	-0.42041	-0.42041	-0.42041	-0.42041	-0.42041	-0.42041	-0.42041	-0.42041	-0.42041	-0.42041	8.15105	-0.42041
-0.991841	-0.991841	-0.991841	-0.991841	-0.991841	-0.991841	-0.991841	-0.991841	-0.991841	-0.991841	-0.991841	-0.991841	-0.991841	-0.991841	-0.991841	-0.991841	-0.991841	-0.991841	-0.991841	-0.991841	7.57962	-0.991841	7.57962	-0.991841	-0.991841	-0.991841	-0.991841	-0.991841	-0.991841	-0.991841	-0.991841	-0.991841	-0.991841	-0.991841	-0.991841	-0.991841	-0.991841	-0.991841	-0.991841	-0.991841	-0.991841	-0.991841	-0.991841	-0.991841	-0.991841	7.57962	-0.991841	-0.991841	-0.991841	-0.991841
7.57962	-0.991841	-0.991841	-0.991841	-0.991841	-0.991841	-0.991841	-0.991841	-0.991841	-0.991841	-0.991841	-0.991841	-0.991841	-0.991841	-0.991841	7.57962	-0.991841	-0.991841	-0.991841	-0.991841	-0.991841	-0.991841	-0.991841	-0.991841	-0.991841	-0.991841	-0.991841	-0.991841	-0.991841	-0.991841	-0.991841	-0.991841	-0.991841	-0.991841	-0.991841	-0.991841	-0.991841	-0.991841	-0.991841	-0.991841	-0.991841	-0.991841	-0.991841	-0.991841	-0.991841	-0.991841	-0.991841	7.57962	-0.991841	-0.991841
-0.706125	-0.706125	-0.706125	-0.706125	-0.706125	7.86534	-0.706125	-0.706125	-0.706125	-0.706125	-0.706125	-0.706125	-0.706125	-0.706125	-0.706125	-0.706125	-0.706125	-0.706125	-0.706125	-0.706125	-0.706125	-0.706125	-0.706125	-0.706125	-0.706125	-0.706125	-0.706125	-0.706125	-0.706125	-0.706125	7.86534	7.86534	-0.706125	-0.706125	-0.706125	-0.706125	-0.706125	-0.706125	-0.706125	-0.706125	-0.706125	-0.706125	-0.706125	-0.706125	-0.706125	-0.706125	-0.706125	-0.706125	-0.706125	-0.706125
-0.706125	-0.706125	-0.706125	-0.706125	-0.706125	7.86534	-0.706125	-0.706125	-0.706125	-0.706125	-0.706125	-0.706125	-0.706125	-0.706125	-0.706125	-0.706125	-0.706125	-0.706125	-0.706125	-0.706125	-0.706125	-0.706125	-0.706125	-0.706125	-0.706125	-0.706125	-0.706125	-0.706125	-0.706125	-0.706125	-0.706125	-0.706125	-0.706125	-0.706125	-0.706125	-0.706125	-0.706125	-0.706125	-0.706125	-0.706125	-0.706125	-0.706125	-0.706125	-0.706125	-0.706125	-0.706125	7.86534	-0.706125	-0.706125	-0.706125
-0.991841	-0.991841	-0.991841	-0.991841	-0.991841	7.57962	-0.991841	-0.991841	7.57962	-0.991841	-0.991841	-0.991841	-0.991841	-0.991841	-0.991841	-0.991841	-0.991841	-0.991841	-0.991841	-0.991841	-0.991841	-0.991841	-0.991841	-0.991841	-0.991841	-0.991841	-0.991841	-0.991841	-0.991841	-0.991841	-0.991841	-0.991841	-0.991841	-0.991841	-0.991841	-0.991841	-0.991841	-0.991841	-0.991841	-0.991841	-0.991841	-0.991841	-0.991841	-0.991841	-0.991841	-0.991841	-0.991841	-0.991841	-0.991841	-0.991841
-0.42041	-0.42041	-0.42041	-0.42041	-0.42041	-0.42041	-0.42041	-0.42041	-0.42041	-0.42041	-0.42041	-0.42041	-0.42041	-0.42041	-0.42041	-0.42041	-0.42041	-0.42041	-0.42041	-0.42041	-0.42041	-0.42041	-0.42041	-0.42041	-0.42041	-0.42041	-0.42041	-0.42041	-0.42041	-0.42041	-0.42041	-0.42041	-0.42041	-0.42041	-0.42041	-0.42041	-0.42041	-0.42041	-0.42041	-0.42041	-0.42041	-0.42041	16.7225	-0.42041	8.15105	-0.42041	-0.42041	16.7225	8.15105	8.15105
-1.27756	-1.27756	-1.27756	-1.27756	-1.27756	-1.27756	-1.27756	-1.27756	-1.27756	-1.27756	-1.27756	-1.27756	7.29391	-1.27756	-1.27756	-1.27756	-1.27756	-1.27756	-1.27756	15.8654	-1.27756	-1.27756	-1.27756	-1.27756	-1.27756	-1.27756	-1.27756	-1.27756	-1.27756	-1.27756	-1.27756	-1.27756	-1.27756	-1.27756	-1.27756	-1.27756	-1.27756	-1.27756	-1.27756	-1.27756	-1.27756	-1.27756	-1.27756	-1.27756	-1.27756	-1.27756	-1.27756	-1.27756	-1.27756	-1.27756
-0.42041	-0.42041	-0.42041	-0.42041	-0.42041	-0.42041	-0.42041	-0.42041	-0.42041	-0.42041	-0.42041	-0.42041	-0.42041	-0.42041	-0.42041	-0.42041	-0.42041	-0.42041	-0.42041	-0.42041	-0.42041	-0.42041	-0.42041	-0.42041	-0.42041	-0.42041	-0.42041	-0.42041	-0.42041	-0.42041	-0.42041	-0.42041	-0.42041	-0.42041	-0.42041	-0.42041	-0.42041	-0.42041	-0.42041	-0.42041	-0.42041	-0.42041	-0.42041	-0.42041	-0.42041	-0.42041	-0.42041	-0.42041	-0.42041	-0.42041
-0.991841	-0.991841	-0.991841	7.57962	-0.991841	-0.991841	-0.991841	-0.991841	-0.991841	-0.991841	-0.991841	-0.991841	-0.991841	-0.991841	-0.991841	7.57962	-0.991841	-0.991841	-0.991841	-0.991841	-0.991841	-0.991841	-0.991841	-0.991841	-0.991841	-0.991841	-0.991841	-0.991841	-0.991841	-0.991841	-0.991841	-0.991841	-0.991841	-0.991841	-0.991841	-0.991841	-0.991841	-0.991841	-0.991841	7.57962	-0.991841	-0.991841	-0.991841	-0.991841	-0.991841	-0.991841	-0.991841	-0.991841	-0.991841	-0.991841
-2.42042	-2.42042	14.7225	-2.42042	-2.42042	6.15105	-2.42042	-2.42042	-2.42042	6.15105	-2.42042	-2.42042	-2.42042	6.15105	-2.42042	-2.42042	-2.42042	-2.42042	-2.42042	-2.42042	-2.42042	-2.42042	-2.42042	6.15105	-2.42042	-2.42042	6.15105	-2.42042	-2.42042	-2.42042	-2.42042	6.15105	-2.42042	-2.42042	-2.42042	-2.42042	-2.42042	-2.42042	-2.42042	6.15105	-2.42042	-2.42042	6.15105	-2.42042	-2.42042	-2.42042	-2.42042	-2.42042	-2.42042	-2.42042
-0.42041	-0.42041	-0.42041	-0.42041	-0.42041	-0.42041	-0.42041	-0.42041	-0.42041	-0.42041	-0.42041	-0.42041	-0.42041	-0.42041	-0.42041	-0.42041	-0.42041	-0.42041	-0.42041	-0.42041	-0.42041	-0.42041	-0.42041	-0.42041	-0.42041	-0.42041	-0.42041	-0.42041	-0.42041	-0.42041	-0.42041	-0.42041	-0.42041	-0.42041	-0.42041	-0.42041	-0.42041	-0.42041	-0.42041	-0.42041	-0.42041	-0.42041	-0.42041	-0.42041	-0.42041	-0.42041	-0.42041	-0.42041	-0.42041	-0.42041
7.57962	-0.991841	-0.991841	-0.991841	-0.991841	-0.991841	-0.991841	-0.991841	-0.991841	-0.991841	-0.991841	-0.991841	-0.991841	-0.991841	-0.991841	-0.991841	-0.991841	-0.991841	7.57962	-0.991841	-0.991841	-0.991841	-0.991841	-0.991841	-0.991841	-0.991841	-0.991841	-0.991841	-0.991841	-0.991841	-0.991841	-0.991841	-0.991841	-0.991841	-0.991841	-0.991841	-0.991841	-0.991841	-0.991841	-0.991841	-0.991841	-0.991841	-0.991841	-0.991841	-0.991841	-0.991841	-0.991841	-0.991841	-0.991841	-0.991841
-0.706125	-0.706125	-0.706125	-0.706125	-0.706125	-0.706125	-0.706125	-0.706125	-0.706125	-0.706125	-0.706125	-0.706125	-0.706125	-0.706125	-0.706125	-0.706125	-0.706125	7.86534	-0.706125	-0.706125	-0.706125	-0.706125	-0.706125	-0.706125	-0.706125	-0.706125	-0.706125	-0.706125	-0.706125	-0.706125	-0.706125	-0.706125	-0.706125	-0.706125	-0.706125	-0.706125	7.86534	-0.706125	-0.706125	-0.706125	-0.706125	-0.706125	-0.706125	-0.706125	-0.706125	-0.706125	-0.706125	-0.706125	-0.706125	-0.706125
-0.706125	-0.706125	-0.706125	-0.706125	-0.706125	-0.706125	-0.706125	-0.706125	-0.706125	-0.706125	-0.706125	-0.706125	-0.706125	-0.706125	-0.706125	7.86534	-0.706125	-0.706125	-0.706125	-0.706125	-0.706125	-0.706125	-0.706125	-0.706125	-0.706125	-0.706125	-0.706125	-0.706125	-0.706125	-0.706125	-0.706125	-0.706125	-0.706125	-0.706125	-0.706125	-0.706125	-0.706125	-0.706125	-0.706125	-0.706125	-0.706125	-0.706125	-0.706125	-0.706125	-0.706125	-0.706125	-0.706125	-0.706125	-0.706125	-0.706125
-0.991841	-0.991841	-0.991841	-0.991841	-0.991841	-0.991841	-0.991841	-0.991841	-0.991841	-0.991841	-0.991841	-0.991841	-0.991841	-0.991841	-0.991841	-0.991841	-0.991841	-0.991841	-0.991841	7.57962	-0.991841	-0.991841	-0.991841	7.57962	-0.991841	-0.991841	-0.991841	-0.991841	-0.991841	-0.991841	-0.991841	-0.991841	-0.991841	-0.991841	-0.991841	7.57962	-0.991841	-0.991841	-0.991841	-0.991841	-0.991841	-0.991841	-0.991841	-0.991841	-0.991841	7.57962	-0.991841	-0.991841	7.57962	-0.991841
-1.27756	-1.27756	-1.27756	7.29391	-1.27756	7.29391	-1.27756	-1.27756	-1.27756	7.29391	-1.27756	-1.27756	-1.27756	-1.27756	-1.27756	-1.27756	-1.27756	-1.27756	-1.27756	-1.27756	-1.27756	-1.27756	-1.27756	-1.27756	-1.27756	-1.27756	-1.27756	-1.27756	-1.27756	-1.27756	-1.27756	-1.27756	-1.27756	-1.27756	-1.27756	-1.27756	-1.27756	-1.27756	-1.27756	-1.27756	-1.27756	-1.27756	-1.27756	-1.27756	-1.27756	-1.27756	-1.27756	-1.27756	-1.27756	-1.27756
-0.42041	-0.42041	-0.42041	-0.42041	-0.42041	-0.42041	-0.42041	-0.42041	-0.42041	-0.42041	-0.42041	-0.42041	-0.42041	-0.42041	-0.42041	-0.42041	-0.42041	-0.42041	-0.42041	-0.42041	-0.42041	-0.42041	-0.42041	-0.42041	-0.42041	-0.42041	-0.42041	-0.42041	-0.42041	-0.42041	-0.42041	-0.42041	-0.42041	-0.42041	-0.42041	-0.42041	-0.42041	-0.42041	-0.42041	-0.42041	8.15105	-0.42041	-0.42041	-0.42041	-0.42041	-0.42041	-0.42041	-0.42041	-0.42041	-0.42041
-0.42041	-0.42041	-0.42041	-0.42041	-0.42041	-0.42041	-0.42041	-0.42041	-0.42041	-0.42041	-0.42041	-0.42041	-0.42041	-0.42041	-0.42041	-0.42041	-0.42041	-0.42041	-0.42041	-0.42041	-0.42041	-0.42041	-0.42041	-0.42041	-0.42041	-0.42041	-0.42041	-0.42041	-0.42041	-0.42041	-0.42041	8.15105	-0.42041	-0.42041	-0.42041	-0.42041	-0.42041	-0.42041	-0.42041	-0.42041	-0.42041	-0.42041	-0.42041	-0.42041	-0.42041	-0.42041	8.15105	8.15105	-0.42041	-0.42041
-1.27756	-1.27756	-1.27756	-1.27756	-1.27756	-1.27756	-1.27756	-1.27756	-1.27756	-1.27756	-1.27756	-1.27756	7.29391	7.29391	-1.27756	-1.27756	-1.27756	-1.27756	-1.27756	-1.27756	-1.27756	-1.27756	-1.27756	-1.27756	-1.27756	-1.27756	-1.27756	-1.27756	7.29391	-1.27756	-1.27756	-1.27756	-1.27756	-1.27756	-1.27756	-1.27756	-1.27756	-1.27756	-1.27756	7.29391	-1.27756	-1.27756	-1.27756	-1.27756	-1.27756	-1.27756	-1.27756	-1.27756	-1.27756	-1.27756
-0.991841	-0.991841	-0.991841	-0.991841	-0.991841	-0.991841	-0.991841	-0.991841	-0.991841	-0.991841	-0.991841	7.57962	-0.991841	-0.991841	7.57962	-0.991841	-0.991841	-0.991841	-0.991841	-0.991841	-0.991841	-0.991841	-0.991841	-0.991841	-0.991841	-0.991841	-0.991841	-0.991841	-0.991841	-0.991841	-0.991841	-0.991841	-0.991841	-0.991841	-0.991841	-0.991841	-0.991841	-0.991841	-0.991841	-0.991841	-0.991841	-0.991841	7.57962	-0.991841	-0.991841	7.57962	-0.991841	-0.991841	-0.991841	-0.991841
-1.84899	-1.84899	-1.84899	-1.84899	-1.84899	-1.84899	-1.84899	-1.84899	-1.84899	-1.84899	-1.84899	-1.84899	-1.84899	-1.84899	-1.84899	-1.84899	6.72248	-1.84899	6.72248	-1.84899	6.72248	-1.84899	-1.84899	-1.84899	-1.84899	6.72248	6.72248	-1.84899	-1.84899	-1.84899	-1.84899	-1.84899	-1.84899	-1.84899	-1.84899	-1.84899	-1.84899	-1.84899	-1.84899	-1.84899	-1.84899	-1.84899	-1.84899	-1.84899	-1.84899	-1.84899	-1.84899	-1.84899	-1.84899	-1.84899
-0.991841	-0.991841	-0.991841	-0.991841	-0.991841	-0.991841	-0.991841	-0.991841	-0.991841	-0.991841	-0.991841	-0.991841	-0.991841	-0.991841	-0.991841	-0.991841	-0.991841	-0.991841	-0.991841	7.57962	-0.991841	7.57962	-0.991841	-0.991841	-0.991841	-0.991841	-0.991841	-0.991841	-0.991841	-0.991841	-0.991841	-0.991841	-0.991841	-0.991841	-0.991841	-0.991841	-0.991841	-0.991841	-0.991841	-0.991841	-0.991841	-0.991841	-0.991841	-0.991841	-0.991841	-0.991841	-0.991841	-0.991841	-0.991841	-0.991841
-0.736203	-0.736203	-0.736203	-0.736203	-0.736203	-0.736203	-0.736203	-0.736203	-0.736203	-0.736203	-0.736203	-0.736203	-0.736203	-0.736203	-0.736203	-0.736203	-0.736203	-0.736203	-0.736203	-0.736203	-0.736203	-0.736203	-0.736203	-0.736203	-0.736203	-0.736203	-0.736203	-0.736203	-0.736203	-0.736203	-0.736203	-0.736203	-0.736203	-0.736203	-0.736203	7.01719	7.01719	-0.736203	-0.736203	-0.736203	-0.736203	-0.736203	-0.736203	-0.736203	-0.736203	-0.736203	7.01719	-0.736203	-0.736203	-0.736203
-0.736203	-0.736203	-0.736203	-0.736203	-0.736203	-0.736203	-0.736203	-0.736203	-0.736203	-0.736203	-0.736203	-0.736203	-0.736203	-0.736203	-0.736203	-0.736203	-0.736203	-0.736203	-0.736203	-0.736203	-0.736203	-0.736203	-0.736203	-0.736203	-0.736203	-0.736203	-0.736203	-0.736203	-0.736203	-0.736203	-0.736203	-0.736203	-0.736203	-0.736203	-0.736203	-0.736203	-0.736203	-0.736203	-0.736203	-0.736203	7.01719	-0.736203	7.01719	-0.736203	-0.736203	-0.736203	-0.736203	-0.736203	-0.736203	-0.736203
-0.736203	-0.736203	-0.736203	-0.736203	-0.736203	-0.736203	-0.736203	-0.736203	-0.736203	-0.736203	-0.736203	-0.736203	-0.736203	-0.736203	-0.736203	-0.736203	-0.736203	-0.736203	-0.736203	-0.736203	-0.736203	-0.736203	-0.736203	-0.736203	-0.736203	-0.736203	-0.736203	-0.736203	-0.736203	-0.736203	-0.736203	-0.736203	-0.736203	-0.736203	-0.736203	-0.736203	-0.736203	-0.736203	-0.736203	-0.736203	-0.736203	-0.736203	-0.736203	-0.736203	-0.736203	-0.736203	-0.736203	-0.736203	-0.736203	-0.736203
-0.736203	-0.736203	-0.736203	-0.736203	-0.736203	-0.736203	-0.736203	-0.736203	-0.736203	-0.736203	-0.736203	-0.736203	-0.736203	-0.736203	-0.736203	-0.736203	-0.736203	-0.736203	-0.736203	-0.736203	-0.736203	-0.736203	-0.736203	-0.736203	-0.736203	-0.736203	-0.736203	-0.736203	-0.736203	-0.736203	-0.736203	-0.736203	-0.736203	-0.736203	-0.736203	-0.736203	-0.736203	-0.736203	-0.736203	-0.736203	-0.736203	-0.736203	-0.736203	-0.736203	-0.736203	7.01719	-0.736203	-0.736203	7.01719	-0.736203
-0.736203	-0.736203	-0.736203	-0.736203	-0.736203	-0.736203	-0.736203	-0.736203	-0.736203	-0.736203	-0.736203	-0.736203	-0.736203	-0.736203	-0.736203	-0.736203	-0.736203	-0.736203	-0.736203	-0.736203	-0.736203	-0.736203	-0.736203	-0.736203	-0.736203	-0.736203	-0.736203	-0.736203	-0.736203	-0.736203	-0.736203	-0.736203	-0.736203	-0.736203	-0.736203	-0.736203	-0.736203	-0.736203	-0.736203	7.01719	-0.736203	-0.736203	-0.736203	-0.736203	-0.736203	-0.736203	-0.736203	-0.736203	-0.736203	-0.736203
-1.76999	-1.76999	-1.76999	5.98341	5.98341	-1.76999	5.98341	5.98341	-1.76999	-1.76999	-1.76999	-1.76999	-1.76999	-1.76999	-1.76999	-1.76999	-1.76999	-1.76999	-1.76999	-1.76999	-1.76999	-1.76999	-1.76999	-1.76999	-1.76999	-1.76999	-1.76999	-1.76999	-1.76999	-1.76999	-1.76999	-1.76999	-1.76999	5.98341	-1.76999	-1.76999	-1.76999	-1.76999	-1.76999	-1.76999	-1.76999	-1.76999	-1.76999	-1.76999	-1.76999	-1.76999	-1.76999	-1.76999	-1.76999	5.98341
-0.99465	-0.99465	-0.99465	-0.99465	-0.99465	-0.99465	-0.99465	-0.99465	-0.99465	-0.99465	-0.99465	-0.99465	-0.99465	-0.99465	-0.99465	-0.99465	-0.99465	-0.99465	-0.99465	-0.99465	-0.99465	-0.99465	-0.99465	-0.99465	-0.99465	6.75874	-0.99465	-0.99465	-0.99465	-0.99465	-0.99465	-0.99465	-0.99465	-0.99465	-0.99465	6.75874	-0.99465	-0.99465	-0.99465	-0.99465	-0.99465	-0.99465	-0.99465	-0.99465	6.75874	-0.99465	-0.99465	-0.99465	-0.99465	-0.99465
-0.736203	-0.736203	-0.736203	-0.736203	-0.736203	-0.736203	-0.736203	-0.736203	-0.736203	-0.736203	-0.736203	-0.736203	-0.736203	-0.736203	-0.736203	-0.736203	-0.736203	-0.736203	-0.736203	-0.736203	-0.736203	-0.736203	-0.736203	-0.736203	-0.736203	-0.736203	-0.736203	-0.736203	-0.736203	-0.736203	-0.736203	-0.736203	-0.736203	-0.736203	-0.736203	-0.736203	-0.736203	-0.736203	-0.736203	-0.736203	-0.736203	-0.736203	-0.736203	-0.736203	-0.736203	-0.736203	-0.736203	-0.736203	-0.736203	-0.736203
-0.736203	-0.736203	-0.736203	-0.736203	-0.736203	-0.736203	-0.736203	-0.736203	-0.736203	-0.736203	-0.736203	-0.736203	-0.736203	-0.736203	-0.736203	-0.736203	-0.736203	-0.736203	-0.736203	-0.736203	-0.736203	-0.736203	-0.736203	-0.736203	-0.736203	-0.736203	-0.736203	-0.736203	-0.736203	-0.736203	-0.736203	-0.736203	-0.736203	-0.736203	-0.736203	-0.736203	-0.736203	-0.736203	-0.736203	-0.736203	-0.736203	-0.736203	-0.736203	-0.736203	-0.736203	-0.736203	-0.736203	-0.736203	-0.736203	-0.736203
-0.736203	-0.736203	-0.736203	-0.736203	-0.736203	-0.736203	-0.736203	-0.736203	-0.736203	-0.736203	-0.736203	-0.736203	-0.736203	-0.736203	-0.736203	-0.736203	-0.736203	-0.736203	-0.736203	-0.736203	-0.736203	-0.736203	-0.736203	-0.736203	-0.736203	-0.736203	-0.736203	-0.736203	-0.736203	-0.736203	-0.736203	-0.736203	-0.736203	-0.736203	-0.736203	-0.736203	-0.736203	7.01719	-0.736203	-0.736203	-0.736203	-0.736203	-0.736203	-0.736203	-0.736203	-0.736203	-0.736203	-0.736203	-0.736203	-0.736203
-0.736203	-0.736203	-0.736203	-0.736203	-0.736203	-0.736203	-0.736203	-0.736203	-0.736203	-0.736203	-0.736203	-0.736203	-0.736203	-0.736203	-0.736203	-0.736203	-0.736203	-0.736203	-0.736203	-0.736203	-0.736203	-0.736203	-0.736203	-0.736203	-0.736203	-0.736203	-0.736203	-0.736203	-0.736203	-0.736203	-0.736203	-0.736203	-0.736203	-0.736203	-0.736203	-0.736203	-0.736203	-0.736203	-0.736203	-0.736203	-0.736203	-0.736203	-0.736203	7.01719	-0.736203	-0.736203	-0.736203	-0.736203	-0.736203	-0.736203
-1.2531	6.5003	-1.2531	-1.2531	-1.2531	-1.2531	-1.2531	-1.2531	-1.2531	-1.2531	-1.2531	-1.2531	-1.2531	-1.2531	-1.2531	-1.2531	-1.2531	-1.2531	-1.2531	-1.2531	-1.2531	-1.2531	-1.2531	-1.2531	-1.2531	-1.2531	6.5003	-1.2531	-1.2531	-1.2531	-1.2531	-1.2531	-1.2531	-1.2531	-1.2531	-1.2531	-1.2531	-1.2531	-1.2531	-1.2531	-1.2531	-1.2531	-1.2531	-1.2531	-1.2531	-1.2531	-1.2531	-1.2531	6.5003	6.5003
-1.51154	-1.51154	-1.51154	-1.51154	-1.51154	-1.51154	-1.51154	-1.51154	-1.51154	-1.51154	6.24185	-1.51154	6.24185	-1.51154	-1.51154	6.24185	-1.51154	-1.51154	-1.51154	-1.51154	-1.51154	-1.51154	-1.51154	-1.51154	-1.51154	-1.51154	-1.51154	-1.51154	-1.51154	-1.51154	-1.51154	-1.51154	-1.51154	-1.51154	-1.51154	-1.51154	-1.51154	-1.51154	-1.51154	-1.51154	-1.51154	-1.51154	-1.51154	6.24185	-1.51154	-1.51154	-1.51154	-1.51154	6.24185	-1.51154
-0.99465	-0.99465	-0.99465	-0.99465	-0.99465	6.75874	-0.99465	-0.99465	-0.99465	-0.99465	-0.99465	-0.99465	-0.99465	-0.99465	-0.99465	-0.99465	-0.99465	-0.99465	-0.99465	-0.99465	-0.99465	-0.99465	-0.99465	-0.99465	-0.99465	-0.99465	-0.99465	-0.99465	-0.99465	-0.99465	-0.99465	-0.99465	-0.99465	-0.99465	-0.99465	-0.99465	-0.99465	-0.99465	-0.99465	-0.99465	-0.99465	-0.99465	-0.99465	-0.99465	-0.99465	-0.99465	-0.99465	-0.99465	14.5121	14.5121
-0.736203	-0.736203	-0.736203	-0.736203	-0.736203	-0.736203	-0.736203	-0.736203	-0.736203	-0.736203	-0.736203	-0.736203	-0.736203	-0.736203	-0.736203	-0.736203	-0.736203	-0.736203	-0.736203	-0.736203	-0.736203	-0.736203	-0.736203	-0.736203	-0.736203	-0.736203	-0.736203	-0.736203	-0.736203	-0.736203	-0.736203	-0.736203	-0.736203	-0.736203	-0.736203	-0.736203	-0.736203	-0.736203	-0.736203	-0.736203	-0.736203	-0.736203	-0.736203	-0.736203	-0.736203	-0.736203	-0.736203	-0.736203	-0.736203	-0.736203
-0.99465	-0.99465	-0.99465	-0.99465	-0.99465	-0.99465	-0.99465	-0.99465	-0.99465	-0.99465	-0.99465	-0.99465	-0.99465	-0.99465	-0.99465	-0.99465	-0.99465	-0.99465	-0.99465	-0.99465	-0.99465	-0.99465	-0.99465	-0.99465	-0.99465	6.75874	-0.99465	-0.99465	-0.99465	-0.99465	-0.99465	-0.99465	-0.99465	-0.99465	-0.99465	-0.99465	-0.99465	-0.99465	-0.99465	-0.99465	-0.99465	-0.99465	-0.99465	-0.99465	-0.99465	-0.99465	-0.99465	-0.99465	-0.99465	-0.99465
-2.02844	-2.02844	-2.02844	-2.02844	-2.02844	-2.02844	5.72496	5.72496	-2.02844	-2.02844	-2.02844	13.4784	-2.02844	-2.02844	-2.02844	-2.02844	-2.02844	-2.02844	-2.02844	-2.02844	-2.02844	-2.02844	-2.02844	-2.02844	-2.02844	-2.02844	5.72496	-2.02844	-2.02844	-2.02844	-2.02844	-2.02844	-2.02844	-2.02844	-2.02844	-2.02844	-2.02844	-2.02844	-2.02844	-2.02844	-2.02844	-2.02844	-2.02844	-2.02844	-2.02844	-2.02844	-2.02844	-2.02844	-2.02844	-2.02844
-0.99465	-0.99465	-0.99465	-0.99465	-0.99465	-0.99465	-0.99465	-0.99465	-0.99465	-0.99465	-0.99465	-0.99465	-0.99465	-0.99465	-0.99465	-0.99465	-0.99465	-0.99465	-0.99465	-0.99465	-0.99465	-0.99465	-0.99465	-0.99465	-0.99465	-0.99465	-0.99465	6.75874	-0.99465	-0.99465	6.75874	-0.99465	-0.99465	-0.99465	-0.99465	-0.99465	-0.99465	-0.99465	-0.99465	-0.99465	-0.99465	-0.99465	-0.99465	-0.99465	-0.99465	-0.99465	-0.99465	-0.99465	-0.99465	-0.99465
-1.2531	-1.2531	-1.2531	-1.2531	-1.2531	-1.2531	-1.2531	-1.2531	-1.2531	-1.2531	-1.2531	-1.2531	-1.2531	-1.2531	-1.2531	-1.2531	-1.2531	-1.2531	-1.2531	-1.2531	-1.2531	-1.2531	-1.2531	-1.2531	-1.2531	-1.2531	-1.2531	6.5003	-1.2531	6.5003	-1.2531	-1.2531	-1.2531	-1.2531	-1.2531	-1.2531	-1.2531	-1.2531	-1.2531	-1.2531	-1.2531	-1.2531	-1.2531	-1.2531	-1.2531	-1.2531	6.5003	-1.2531	-1.2531	-1.2531
-1.2531	-1.2531	-1.2531	-1.2531	-1.2531	-1.2531	-1.2531	-1.2531	-1.2531	-1.2531	-1.2531	-1.2531	-1.2531	-1.2531	-1.2531	-1.2531	-1.2531	-1.2531	-1.2531	6.5003	-1.2531	-1.2531	-1.2531	-1.2531	-1.2531	6.5003	-1.2531	-1.2531	-1.2531	-1.2531	-1.2531	-1.2531	-1.2531	-1.2531	-1.2531	-1.2531	-1.2531	-1.2531	-1.2531	-1.2531	-1.2531	-1.2531	-1.2531	-1.2531	-1.2531	-1.2531	-1.2531	-1.2531	6.5003	-1.2531
-0.736203	-0.736203	-0.736203	-0.736203	-0.736203	-0.736203	-0.736203	-0.736203	-0.736203	-0.736203	-0.736203	-0.736203	-0.736203	-0.736203	-0.736203	-0.736203	-0.736203	-0.736203	-0.736203	-0.736203	-0.736203	-0.736203	-0.736203	-0.736203	-0.736203	-0.736203	-0.736203	-0.736203	-0.736203	-0.736203	-0.736203	-0.736203	-0.736203	-0.736203	-0.736203	-0.736203	-0.736203	-0.736203	-0.736203	-0.736203	-0.736203	-0.736203	7.01719	-0.736203	-0.736203	-0.736203	-0.736203	-0.736203	-0.736203	-0.736203
-0.99465	-0.99465	-0.99465	-0.99465	-0.99465	-0.99465	-0.99465	-0.99465	-0.99465	-0.99465	6.75874	-0.99465	-0.99465	-0.99465	-0.99465	-0.99465	-0.99465	-0.99465	-0.99465	-0.99465	-0.99465	-0.99465	-0.99465	-0.99465	-0.99465	-0.99465	-0.99465	-0.99465	-0.99465	-0.99465	6.75874	-0.99465	-0.99465	-0.99465	-0.99465	-0.99465	-0.99465	-0.99465	-0.99465	-0.99465	-0.99465	6.75874	14.5121	-0.99465	-0.99465	-0.99465	6.75874	-0.99465	-0.99465	6.75874
-0.99465	-0.99465	-0.99465	-0.99465	-0.99465	-0.99465	-0.99465	-0.99465	-0.99465	-0.99465	-0.99465	-0.99465	-0.99465	-0.99465	-0.99465	-0.99465	-0.99465	-0.99465	-0.99465	-0.99465	-0.99465	-0.99465	-0.99465	-0.99465	-0.99465	-0.99465	-0.99465	-0.99465	6.75874	-0.99465	-0.99465	-0.99465	-0.99465	-0.99465	-0.99465	-0.99465	-0.99465	-0.99465	-0.99465	-0.99465	-0.99465	-0.99465	-0.99465	-0.99465	-0.99465	-0.99465	-0.99465	-0.99465	6.75874	-0.99465
-0.99465	-0.99465	-0.99465	-0.99465	-0.99465	-0.99465	-0.99465	-0.99465	-0.99465	-0.99465	-0.99465	-0.99465	-0.99465	-0.99465	-0.99465	-0.99465	-0.99465	-0.99465	-0.99465	-0.99465	-0.99465	-0.99465	6.75874	-0.99465	-0.99465	-0.99465	-0.99465	-0.99465	-0.99465	-0.99465	6.75874	-0.99465	-0.99465	-0.99465	-0.99465	-0.99465	6.75874	-0.99465	-0.99465	-0.99465	-0.99465	6.75874	-0.99465	-0.99465	6.75874	-0.99465	-0.99465	-0.99465	-0.99465	-0.99465
-0.99465	-0.99465	-0.99465	-0.99465	-0.99465	-0.99465	-0.99465	6.75874	-0.99465	-0.99465	-0.99465	-0.99465	-0.99465	-0.99465	-0.99465	-0.99465	-0.99465	-0.99465	-0.99465	-0.99465	-0.99465	-0.99465	-0.99465	-0.99465	-0.99465	-0.99465	-0.99465	-0.99465	-0.99465	-0.99465	-0.99465	-0.99465	-0.99465	-0.99465	-0.99465	-0.99465	-0.99465	-0.99465	-0.99465	-0.99465	-0.99465	-0.99465	-0.99465	-0.99465	-0.99465	-0.99465	6.75874	-0.99465	-0.99465	6.75874
-0.736203	-0.736203	-0.736203	-0.736203	-0.736203	-0.736203	-0.736203	-0.736203	-0.736203	-0.736203	-0.736203	-0.736203	-0.736203	-0.736203	-0.736203	-0.736203	-0.736203	-0.736203	-0.736203	-0.736203	-0.736203	-0.736203	-0.736203	-0.736203	-0.736203	-0.736203	-0.736203	-0.736203	-0.736203	-0.736203	-0.736203	-0.736203	-0.736203	-0.736203	-0.736203	-0.736203	-0.736203	-0.736203	-0.736203	-0.736203	-0.736203	-0.736203	7.01719	-0.736203	7.01719	7.01719	-0.736203	-0.736203	-0.736203	7.01719
-0.736203	-0.736203	-0.736203	-0.736203	-0.736203	-0.736203	-0.736203	-0.736203	-0.736203	-0.736203	-0.736203	-0.736203	-0.736203	-0.736203	-0.736203	-0.736203	-0.736203	-0.736203	-0.736203	-0.736203	-0.736203	-0.736203	-0.736203	-0.736203	-0.736203	-0.736203	-0.736203	-0.736203	-0.736203	-0.736203	-0.736203	-0.736203	-0.736203	-0.736203	-0.736203	-0.736203	-0.736203	-0.736203	-0.736203	-0.736203	-0.736203	-0.736203	-0.736203	-0.736203	-0.736203	-0.736203	7.01719	-0.736203	-0.736203	-0.736203
-0.99465	-0.99465	-0.99465	-0.99465	-0.99465	-0.99465	-0.99465	-0.99465	-0.99465	-0.99465	-0.99465	-0.99465	-0.99465	-0.99465	-0.99465	-0.99465	-0.99465	-0.99465	-0.99465	-0.99465	6.75874	-0.99465	-0.99465	-0.99465	-0.99465	-0.99465	-0.99465	-0.99465	-0.99465	-0.99465	-0.99465	-0.99465	-0.99465	-0.99465	-0.99465	-0.99465	-0.99465	-0.99465	-0.99465	-0.99465	-0.99465	-0.99465	-0.99465	-0.99465	-0.99465	-0.99465	-0.99465	-0.99465	-0.99465	-0.99465
-0.736203	-0.736203	-0.736203	-0.736203	-0.736203	-0.736203	-0.736203	-0.736203	-0.736203	-0.736203	-0.736203	-0.736203	-0.736203	-0.736203	-0.736203	-0.736203	-0.736203	-0.736203	-0.736203	-0.736203	-0.736203	-0.736203	-0.736203	-0.736203	-0.736203	-0.736203	-0.736203	-0.736203	-0.736203	-0.736203	-0.736203	-0.736203	-0.736203	-0.736203	-0.736203	-0.736203	-0.736203	-0.736203	-0.736203	-0.736203	-0.736203	-0.736203	-0.736203	-0.736203	-0.736203	-0.736203	-0.736203	-0.736203	-0.736203	-0.736203
-0.736203	-0.736203	-0.736203	-0.736203	-0.736203	-0.736203	-0.736203	-0.736203	-0.736203	-0.736203	-0.736203	-0.736203	-0.736203	-0.736203	-0.736203	-0.736203	-0.736203	-0.736203	-0.736203	-0.736203	-0.736203	-0.736203	-0.736203	-0.736203	-0.736203	-0.736203	-0.736203	-0.736203	-0.736203	-0.736203	-0.736203	-0.736203	-0.736203	-0.736203	-0.736203	-0.736203	-0.736203	-0.736203	-0.736203	-0.736203	-0.736203	-0.736203	-0.736203	-0.736203	-0.736203	7.01719	-0.736203	-0.736203	7.01719	7.01719
6.24185	-1.51154	-1.51154	-1.51154	-1.51154	-1.51154	-1.51154	-1.51154	-1.51154	-1.51154	-1.51154	6.24185	-1.51154	-1.51154	-1.51154	-1.51154	-1.51154	-1.51154	-1.51154	-1.51154	-1.51154	-1.51154	-1.51154	-1.51154	-1.51154	-1.51154	-1.51154	-1.51154	6.24185	-1.51154	-1.51154	-1.51154	-1.51154	-1.51154	-1.51154	-1.51154	-1.51154	-1.51154	-1.51154	-1.51154	-1.51154	-1.51154	-1.51154	-1.51154	-1.51154	-1.51154	-1.51154	-1.51154	-1.51154	-1.51154
-2.28688	-2.28688	5.46651	-2.28688	-2.28688	5.46651	-2.28688	5.46651	5.46651	-2.28688	-2.28688	-2.28688	-2.28688	-2.28688	-2.28688	-2.28688	-2.28688	-2.28688	-2.28688	-2.28688	-2.28688	5.46651	-2.28688	-2.28688	-2.28688	5.46651	-2.28688	-2.28688	-2.28688	-2.28688	5.46651	-2.28688	-2.28688	-2.28688	-2.28688	-2.28688	-2.28688	-2.28688	-2.28688	-2.28688	-2.28688	-2.28688	-2.28688	-2.28688	-2.28688	-2.28688	-2.28688	-2.28688	-2.28688	-2.28688
-1.51154	-1.51154	-1.51154	-1.51154	-1.51154	-1.51154	-1.51154	-1.51154	-1.51154	-1.51154	-1.51154	-1.51154	6.24185	-1.51154	6.24185	-1.51154	-1.51154	-1.51154	6.24185	-1.51154	-1.51154	-1.51154	-1.51154	-1.51154	-1.51154	-1.51154	-1.51154	-1.51154	-1.51154	-1.51154	-1.51154	-1.51154	-1.51154	-1.51154	-1.51154	-1.51154	-1.51154	-1.51154	-1.51154	-1.51154	-1.51154	-1.51154	-1.51154	-1.51154	-1.51154	-1.51154	6.24185	-1.51154	-1.51154	-1.51154
-0.736203	-0.736203	-0.736203	-0.736203	-0.736203	-0.736203	-0.736203	-0.736203	-0.736203	-0.736203	-0.736203	-0.736203	-0.736203	-0.736203	-0.736203	-0.736203	-0.736203	-0.736203	-0.736203	-0.736203	-0.736203	-0.736203	-0.736203	-0.736203	-0.736203	-0.736203	-0.736203	-0.736203	-0.736203	-0.736203	-0.736203	-0.736203	-0.736203	-0.736203	-0.736203	-0.736203	-0.736203	-0.736203	-0.736203	-0.736203	-0.736203	7.01719	-0.736203	-0.736203	-0.736203	-0.736203	-0.736203	-0.736203	14.7706	-0.736203
-0.99465	-0.99465	-0.99465	-0.99465	-0.99465	-0.99465	-0.99465	-0.99465	6.75874	-0.99465	-0.99465	-0.99465	-0.99465	-0.99465	-0.99465	-0.99465	-0.99465	-0.99465	-0.99465	-0.99465	-0.99465	-0.99465	-0.99465	-0.99465	-0.99465	-0.99465	-0.99465	-0.99465	-0.99465	-0.99465	-0.99465	-0.99465	-0.99465	-0.99465	-0.99465	-0.99465	-0.99465	-0.99465	-0.99465	-0.99465	-0.99465	-0.99465	-0.99465	-0.99465	-0.99465	6.75874	-0.99465	6.75874	-0.99465	6.75874
-0.736203	-0.736203	-0.736203	-0.736203	-0.736203	-0.736203	-0.736203	-0.736203	-0.736203	-0.736203	-0.736203	-0.736203	-0.736203	-0.736203	-0.736203	-0.736203	-0.736203	-0.736203	-0.736203	-0.736203	-0.736203	-0.736203	-0.736203	-0.736203	-0.736203	-0.736203	-0.736203	-0.736203	-0.736203	-0.736203	-0.736203	-0.736203	-0.736203	-0.736203	-0.736203	-0.736203	-0.736203	-0.736203	-0.736203	-0.736203	-0.736203	7.01719	-0.736203	-0.736203	-0.736203	-0.736203	-0.736203	7.01719	-0.736203	-0.736203
-0.736203	-0.736203	-0.736203	-0.736203	-0.736203	-0.736203	-0.736203	-0.736203	-0.736203	-0.736203	-0.736203	-0.736203	-0.736203	-0.736203	-0.736203	-0.736203	-0.736203	-0.736203	-0.736203	-0.736203	-0.736203	-0.736203	-0.736203	-0.736203	-0.736203	-0.736203	-0.736203	-0.736203	-0.736203	-0.736203	-0.736203	-0.736203	-0.736203	-0.736203	-0.736203	-0.736203	-0.736203	-0.736203	-0.736203	-0.736203	-0.736203	-0.736203	-0.736203	-0.736203	-0.736203	-0.736203	-0.736203	-0.736203	-0.736203	-0.736203
-0.99465	-0.99465	-0.99465	-0.99465	-0.99465	-0.99465	-0.99465	-0.99465	6.75874	-0.99465	-0.99465	-0.99465	-0.99465	-0.99465	-0.99465	-0.99465	-0.99465	-0.99465	-0.99465	-0.99465	-0.99465	-0.99465	-0.99465	-0.99465	-0.99465	-0.99465	-0.99465	-0.99465	-0.99465	-0.99465	-0.99465	-0.99465	-0.99465	-0.99465	-0.99465	-0.99465	-0.99465	-0.99465	-0.99465	-0.99465	-0.99465	-0.99465	-0.99465	6.75874	-0.99465	-0.99465	6.75874	-0.99465	-0.99465	6.75874
-0.736203	-0.736203	-0.736203	-0.736203	-0.736203	-0.736203	-0.736203	-0.736203	-0.736203	-0.736203	-0.736203	-0.736203	-0.736203	-0.736203	-0.736203	-0.736203	-0.736203	-0.736203	-0.736203	-0.736203	-0.736203	-0.736203	-0.736203	-0.736203	-0.736203	-0.736203	-0.736203	-0.736203	-0.736203	-0.736203	-0.736203	-0.736203	-0.736203	-0.736203	-0.736203	-0.736203	-0.736203	-0.736203	-0.736203	-0.736203	-0.736203	-0.736203	-0.736203	-0.736203	-0.736203	-0.736203	-0.736203	-0.736203	-0.736203	-0.736203
-0.736203	-0.736203	-0.736203	-0.736203	-0.736203	-0.736203	-0.736203	-0.736203	-0.736203	-0.736203	-0.736203	-0.736203	-0.736203	-0.736203	-0.736203	-0.736203	-0.736203	-0.736203	-0.736203	-0.736203	-0.736203	-0.736203	-0.736203	-0.736203	-0.736203	-0.736203	-0.736203	-0.736203	-0.736203	-0.736203	-0.736203	-0.736203	-0.736203	-0.736203	-0.736203	-0.736203	-0.736203	-0.736203	-0.736203	-0.736203	-0.736203	-0.736203	-0.736203	-0.736203	-0.736203	-0.736203	-0.736203	-0.736203	-0.736203	-0.736203
-1.76999	5.98341	-1.76999	-1.76999	5.98341	-1.76999	-1.76999	-1.76999	-1.76999	-1.76999	-1.76999	5.98341	-1.76999	-1.76999	-1.76999	-1.76999	-1.76999	5.98341	-1.76999	-1.76999	-1.76999	-1.76999	-1.76999	-1.76999	-1.76999	-1.76999	-1.76999	-1.76999	-1.76999	-1.76999	-1.76999	-1.76999	-1.76999	-1.76999	-1.76999	-1.76999	-1.76999	-1.76999	-1.76999	-1.76999	-1.76999	-1.76999	-1.76999	-1.76999	-1.76999	-1.76999	-1.76999	-1.76999	-1.76999	-1.76999
-1.76999	-1.76999	-1.76999	-1.76999	-1.76999	-1.76999	-1.76999	-1.76999	-1.76999	5.98341	-1.76999	-1.76999	-1.76999	5.98341	-1.76999	-1.76999	-1.76999	-1.76999	-1.76999	-1.76999	5.98341	-1.76999	-1.76999	-1.76999	5.98341	-1.76999	-1.76999	-1.76999	-1.76999	-1.76999	-1.76999	-1.76999	-1.76999	-1.76999	-1.76999	-1.76999	-1.76999	-1.76999	-1.76999	-1.76999	5.98341	-1.76999	-1.76999	-1.76999	-1.76999	-1.76999	-1.76999	-1.76999	5.98341	-1.76999
-0.878093	-0.878093	-0.878093	-0.878093	-0.878093	-0.878093	-0.878093	-0.878093	-0.878093	-0.878093	-0.878093	-0.878093	-0.878093	-0.878093	-0.878093	-0.878093	-0.878093	-0.878093	-0.878093	-0.878093	2.679	-0.878093	-0.878093	2.679	-0.878093	-0.878093	-0.878093	-0.878093	-0.878093	-0.878093	-0.878093	2.679	-0.878093	-0.878093	-0.878093	2.679	-0.878093	-0.878093	-0.878093	-0.878093	-0.878093	-0.878093	-0.878093	2.679	2.679	-0.878093	2.679	6.23608	-0.878093	2.679
-0.878093	2.679	2.679	-0.878093	-0.878093	-0.878093	-0.878093	-0.878093	-0.878093	-0.878093	-0.878093	-0.878093	-0.878093	-0.878093	-0.878093	-0.878093	-0.878093	-0.878093	-0.878093	-0.878093	-0.878093	-0.878093	-0.878093	-0.878093	-0.878093	-0.878093	-0.878093	-0.878093	-0.878093	-0.878093	-0.878093	-0.878093	-0.878093	-0.878093	-0.878093	-0.878093	-0.878093	-0.878093	-0.878093	-0.878093	-0.878093	-0.878093	-0.878093	2.679	2.679	2.679	2.679	-0.878093	2.679	-0.878093
-1.47094	-1.47094	-1.47094	-1.47094	-1.47094	-1.47094	2.08615	-1.47094	-1.47094	-1.47094	-1.47094	-1.47094	-1.47094	-1.47094	-1.47094	-1.47094	-1.47094	-1.47094	-1.47094	-1.47094	-1.47094	2.08615	-1.47094	2.08615	2.08615	-1.47094	2.08615	5.64324	-1.47094	-1.47094	5.64324	2.08615	-1.47094	-1.47094	2.08615	2.08615	5.64324	-1.47094	-1.47094	-1.47094	-1.47094	-1.47094	9.20033	-1.47094	-1.47094	-1.47094	5.64324	-1.47094	2.08615	5.64324
-1.58951	-1.58951	-1.58951	-1.58951	1.96758	-1.58951	-1.58951	-1.58951	-1.58951	-1.58951	1.96758	1.96758	-1.58951	1.96758	-1.58951	-1.58951	-1.58951	-1.58951	-1.58951	-1.58951	-1.58951	-1.58951	-1.58951	-1.58951	5.52467	1.96758	-1.58951	-1.58951	1.96758	-1.58951	-1.58951	-1.58951	-1.58951	-1.58951	-1.58951	-1.58951	-1.58951	-1.58951	1.96758	-1.58951	-1.58951	-1.58951	-1.58951	-1.58951	1.96758	1.96758	1.96758	-1.58951	-1.58951	1.96758
-2.06379	1.4933	-2.06379	1.4933	-2.06379	-2.06379	1.4933	1.4933	1.4933	-2.06379	-2.06379	1.4933	1.4933	1.4933	-2.06379	-2.06379	-2.06379	1.4933	-2.06379	-2.06379	-2.06379	-2.06379	-2.06379	-2.06379	1.4933	-2.06379	-2.06379	1.4933	-2.06379	1.4933	1.4933	-2.06379	-2.06379	1.4933	-2.06379	-2.06379	-2.06379	-2.06379	-2.06379	-2.06379	-2.06379	-2.06379	-2.06379	-2.06379	-2.06379	1.4933	1.4933	1.4933	1.4933	-2.06379
-1.35237	-1.35237	-1.35237	-1.35237	-1.35237	-1.35237	-1.35237	-1.35237	-1.35237	-1.35237	-1.35237	-1.35237	-1.35237	-1.35237	-1.35237	2.20472	-1.35237	-1.35237	-1.35237	-1.35237	-1.35237	5.76181	5.76181	2.20472	-1.35237	-1.35237	-1.35237	-1.35237	-1.35237	-1.35237	2.20472	2.20472	-1.35237	2.20472	-1.35237	-1.35237	-1.35237	2.20472	-1.35237	-1.35237	2.20472	-1.35237	-1.35237	-1.35237	2.20472	5.76181	2.20472	-1.35237	5.76181	5.76181
-1.2338	-1.2338	-1.2338	-1.2338	-1.2338	-1.2338	-1.2338	-1.2338	-1.2338	-1.2338	-1.2338	-1.2338	5.88038	2.32329	-1.2338	-1.2338	-1.2338	-1.2338	2.32329	-1.2338	-1.2338	-1.2338	-1.2338	-1.2338	2.32329	-1.2338	-1.2338	-1.2338	-1.2338	-1.2338	2.32329	-1.2338	-1.2338	-1.2338	2.32329	2.32329	2.32329	2.32329	5.88038	-1.2338	-1.2338	-1.2338	-1.2338	-1.2338	-1.2338	5.88038	-1.2338	2.32329	5.88038	-1.2338
-0.996662	-0.996662	-0.996662	-0.996662	-0.996662	-0.996662	-0.996662	-0.996662	-0.996662	-0.996662	-0.996662	-0.996662	-0.996662	-0.996662	-0.996662	-0.996662	-0.996662	-0.996662	-0.996662	-0.996662	-0.996662	-0.996662	-0.996662	-0.996662	-0.996662	-0.996662	2.56043	-0.996662	6.11751	-0.996662	2.56043	2.56043	-0.996662	2.56043	-0.996662	-0.996662	-0.996662	-0.996662	-0.996662	-0.996662	2.56043	-0.996662	-0.996662	2.56043	-0.996662	-0.996662	6.11751	2.56043	-0.996662	2.56043
0.781882	-2.77521	4.33897	4.33897	-2.77521	0.781882	0.781882	-2.77521	-2.77521	-2.77521	-2.77521	0.781882	-2.77521	-2.77521	0.781882	-2.77521	-2.77521	-2.77521	0.781882	0.781882	4.33897	-2.77521	0.781882	0.781882	-2.77521	0.781882	0.781882	0.781882	-2.77521	-2.77521	-2.77521	-2.77521	-2.77521	-2.77521	0.781882	-2.77521	0.781882	-2.77521	-2.77521	-2.77521	-2.77521	-2.77521	0.781882	-2.77521	-2.77521	-2.77521	-2.77521	-2.77521	-2.77521	-2.77521
-1.35237	-1.35237	-1.35237	-1.35237	-1.35237	5.76181	-1.35237	-1.35237	2.20472	-1.35237	-1.35237	-1.35237	-1.35237	-1.35237	2.20472	-1.35237	-1.35237	2.20472	-1.35237	-1.35237	-1.35237	-1.35237	-1.35237	2.20472	-1.35237	-1.35237	-1.35237	-1.35237	-1.35237	-1.35237	-1.35237	-1.35237	-1.35237	-1.35237	-1.35237	-1.35237	-1.35237	-1.35237	-1.35237	-1.35237	-1.35237	-1.35237	-1.35237	-1.35237	-1.35237	2.20472	2.20472	-1.35237	-1.35237	2.20472
-0.759523	-0.759523	-0.759523	-0.759523	-0.759523	-0.759523	-0.759523	-0.759523	-0.759523	-0.759523	-0.759523	-0.759523	-0.759523	-0.759523	-0.759523	-0.759523	-0.759523	-0.759523	-0.759523	-0.759523	-0.759523	-0.759523	2.79757	-0.759523	-0.759523	-0.759523	-0.759523	-0.759523	-0.759523	-0.759523	-0.759523	-0.759523	-0.759523	-0.759523	-0.759523	-0.759523	-0.759523	-0.759523	-0.759523	-0.759523	-0.759523	2.79757	2.79757	-0.759523	-0.759523	-0.759523	2.79757	-0.759523	2.79757	-0.759523
-1.2338	-1.2338	2.32329	2.32329	-1.2338	-1.2338	-1.2338	-1.2338	-1.2338	-1.2338	-1.2338	-1.2338	-1.2338	-1.2338	-1.2338	-1.2338	-1.2338	-1.2338	-1.2338	-1.2338	-1.2338	5.88038	-1.2338	-1.2338	-1.2338	2.32329	-1.2338	-1.2338	-1.2338	-1.2338	-1.2338	-1.2338	-1.2338	2.32329	-1.2338	-1.2338	-1.2338	-1.2338	-1.2338	-1.2338	-1.2338	-1.2338	-1.2338	-1.2338	-1.2338	-1.2338	-1.2338	-1.2338	2.32329	5.88038
1.84901	-1.70808	1.84901	8.96319	1.84901	-1.70808	1.84901	-1.70808	-1.70808	-1.70808	1.84901	-1.70808	-1.70808	-1.70808	-1.70808	1.84901	-1.70808	-1.70808	-1.70808	-1.70808	-1.70808	-1.70808	-1.70808	-1.70808	-1.70808	-1.70808	-1.70808	-1.70808	-1.70808	-1.70808	-1.70808	-1.70808	-1.70808	-1.70808	-1.70808	-1.70808	-1.70808	-1.70808	-1.70808	-1.70808	-1.70808	1.84901	-1.70808	-1.70808	-1.70808	5.4061	1.84901	-1.70808	-1.70808	1.84901
0.781882	-2.77521	-2.77521	0.781882	0.781882	-2.77521	-2.77521	-2.77521	-2.77521	0.781882	0.781882	-2.77521	4.33897	0.781882	0.781882	-2.77521	-2.77521	0.781882	0.781882	0.781882	-2.77521	-2.77521	4.33897	0.781882	0.781882	-2.77521	0.781882	-2.77521	-2.77521	0.781882	-2.77521	-2.77521	0.781882	4.33897	-2.77521	-2.77521	-2.77521	-2.77521	0.781882	-2.77521	0.781882	-2.77521	-2.77521	0.781882	-2.77521	0.781882	0.781882	0.781882	-2.77521	0.781882
-1.94522	-1.94522	-1.94522	5.16896	-1.94522	-1.94522	1.61187	-1.94522	-1.94522	-1.94522	1.61187	5.16896	-1.94522	-1.94522	1.61187	-1.94522	-1.94522	-1.94522	-1.94522	-1.94522	-1.94522	-1.94522	-1.94522	-1.94522	-1.94522	1.61187	1.61187	1.61187	1.61187	-1.94522	-1.94522	-1.94522	1.61187	-1.94522	-1.94522	1.61187	-1.94522	-1.94522	1.61187	-1.94522	-1.94522	1.61187	-1.94522	1.61187	-1.94522	-1.94522	-1.94522	5.16896	5.16896	1.61187
-1.82665	-1.82665	-1.82665	-1.82665	-1.82665	-1.82665	-1.82665	-1.82665	-1.82665	-1.82665	1.73044	5.28753	-1.82665	-1.82665	-1.82665	-1.82665	5.28753	1.73044	-1.82665	-1.82665	-1.82665	-1.82665	-1.82665	-1.82665	-1.82665	-1.82665	-1.82665	-1.82665	1.73044	8.84462	1.73044	-1.82665	-1.82665	-1.82665	-1.82665	-1.82665	-1.82665	-1.82665	-1.82665	-1.82665	-1.82665	-1.82665	-1.82665	-1.82665	-1.82665	-1.82665	-1.82665	-1.82665	-1.82665	-1.82665
-1.94522	-1.94522	-1.94522	-1.94522	-1.94522	-1.94522	1.61187	-1.94522	1.61187	-1.94522	-1.94522	1.61187	-1.94522	-1.94522	-1.94522	-1.94522	1.61187	5.16896	1.61187	-1.94522	-1.94522	-1.94522	-1.94522	-1.94522	-1.94522	-1.94522	1.61187	1.61187	5.16896	-1.94522	1.61187	1.61187	-1.94522	-1.94522	-1.94522	-1.94522	-1.94522	-1.94522	-1.94522	1.61187	-1.94522	-1.94522	-1.94522	-1.94522	1.61187	1.61187	1.61187	1.61187	1.61187	-1.94522
-1.47094	-1.47094	-1.47094	-1.47094	-1.47094	-1.47094	-1.47094	-1.47094	-1.47094	-1.47094	-1.47094	-1.47094	-1.47094	-1.47094	-1.47094	-1.47094	-1.47094	-1.47094	-1.47094	-1.47094	-1.47094	-1.47094	2.08615	5.64324	9.20033	-1.47094	-1.47094	2.08615	-1.47094	-1.47094	-1.47094	-1.47094	2.08615	-1.47094	2.08615	-1.47094	-1.47094	5.64324	2.08615	-1.47094	-1.47094	-1.47094	2.08615	-1.47094	2.08615	2.08615	9.20033	2.08615	5.64324	5.64324
-0.878093	-0.878093	-0.878093	-0.878093	-0.878093	-0.878093	-0.878093	-0.878093	2.679	-0.878093	-0.878093	-0.878093	-0.878093	-0.878093	-0.878093	-0.878093	-0.878093	-0.878093	-0.878093	-0.878093	-0.878093	-0.878093	-0.878093	-0.878093	-0.878093	-0.878093	-0.878093	-0.878093	2.679	-0.878093	-0.878093	-0.878093	-0.878093	2.679	-0.878093	-0.878093	-0.878093	6.23608	2.679	-0.878093	-0.878093	-0.878093	-0.878093	-0.878093	6.23608	-0.878093	2.679	2.679	2.679	2.679
-1.35237	-1.35237	-1.35237	-1.35237	-1.35237	-1.35237	-1.35237	-1.35237	-1.35237	-1.35237	-1.35237	-1.35237	-1.35237	2.20472	-1.35237	2.20472	-1.35237	2.20472	-1.35237	-1.35237	-1.35237	-1.35237	-1.35237	-1.35237	-1.35237	2.20472	2.20472	2.20472	-1.35237	-1.35237	2.20472	-1.35237	-1.35237	-1.35237	2.20472	-1.35237	-1.35237	-1.35237	-1.35237	-1.35237	2.20472	-1.35237	2.20472	-1.35237	-1.35237	-1.35237	5.76181	2.20472	2.20472	2.20472
-1.11523	-1.11523	2.44186	-1.11523	2.44186	-1.11523	-1.11523	-1.11523	-1.11523	-1.11523	-1.11523	-1.11523	-1.11523	-1.11523	-1.11523	2.44186	-1.11523	-1.11523	-1.11523	-1.11523	-1.11523	-1.11523	-1.11523	-1.11523	-1.11523	-1.11523	-1.11523	2.44186	-1.11523	-1.11523	-1.11523	-1.11523	-1.11523	-1.11523	-1.11523	-1.11523	5.99895	9.55603	2.44186	-1.11523	2.44186	-1.11523	-1.11523	2.44186	-1.11523	2.44186	2.44186	-1.11523	-1.11523	-1.11523
-1.11523	2.44186	-1.11523	-1.11523	-1.11523	-1.11523	-1.11523	-1.11523	-1.11523	-1.11523	-1.11523	-1.11523	-1.11523	-1.11523	-1.11523	-1.11523	-1.11523	2.44186	2.44186	-1.11523	-1.11523	-1.11523	-1.11523	-1.11523	-1.11523	-1.11523	-1.11523	-1.11523	-1.11523	2.44186	2.44186	2.44186	-1.11523	-1.11523	-1.11523	-1.11523	-1.11523	-1.11523	-1.11523	-1.11523	2.44186	-1.11523	-1.11523	-1.11523	-1.11523	-1.11523	-1.11523	-1.11523	-1.11523	2.44186
-1.58951	-1.58951	-1.58951	-1.58951	-1.58951	-1.58951	-1.58951	-1.58951	-1.58951	-1.58951	1.96758	-1.58951	9.08176	1.96758	1.96758	-1.58951	-1.58951	-1.58951	-1.58951	-1.58951	-1.58951	1.96758	-1.58951	-1.58951	-1.58951	-1.58951	1.96758	-1.58951	-1.58951	-1.58951	-1.58951	-1.58951	-1.58951	-1.58951	-1.58951	-1.58951	-1.58951	-1.58951	-1.58951	-1.58951	-1.58951	1.96758	-1.58951	-1.58951	1.96758	1.96758	5.52467	5.52467	5.52467	-1.58951
-1.82665	-1.82665	-1.82665	-1.82665	-1.82665	-1.82665	-1.82665	1.73044	-1.82665	-1.82665	1.73044	-1.82665	-1.82665	-1.82665	-1.82665	5.28753	-1.82665	1.73044	-1.82665	-1.82665	1.73044	-1.82665	1.73044	-1.82665	1.73044	-1.82665	-1.82665	1.73044	1.73044	-1.82665	-1.82665	-1.82665	1.73044	-1.82665	-1.82665	-1.82665	-1.82665	-1.82665	-1.82665	1.73044	-1.82665	1.73044	-1.82665	-1.82665	-1.82665	-1.82665	-1.82665	-1.82665	-1.82665	-1.82665
-0.640953	-0.640953	-0.640953	-0.640953	-0.640953	-0.640953	-0.640953	-0.640953	-0.640953	-0.640953	-0.640953	-0.640953	-0.640953	-0.640953	-0.640953	-0.640953	-0.640953	-0.640953	-0.640953	-0.640953	-0.640953	-0.640953	-0.640953	-0.640953	-0.640953	-0.640953	-0.640953	-0.640953	-0.640953	-0.640953	-0.640953	-0.640953	2.91614	-0.640953	-0.640953	2.91614	-0.640953	-0.640953	2.91614	2.91614	-0.640953	-0.640953	-0.640953	-0.640953	2.91614	6.47322	6.47322	-0.640953	-0.640953	6.47322
-1.35237	-1.35237	-1.35237	2.20472	2.20472	-1.35237	-1.35237	-1.35237	-1.35237	-1.35237	-1.35237	-1.35237	2.20472	-1.35237	-1.35237	-1.35237	-1.35237	-1.35237	-1.35237	-1.35237	2.20472	2.20472	-1.35237	-1.35237	2.20472	-1.35237	-1.35237	-1.35237	-1.35237	-1.35237	-1.35237	2.20472	-1.35237	2.20472	-1.35237	-1.35237	-1.35237	-1.35237	-1.35237	-1.35237	-1.35237	-1.35237	-1.35237	2.20472	-1.35237	-1.35237	-1.35237	2.20472	-1.35237	2.20472
2.08615	2.08615	2.08615	2.08615	-1.47094	-1.47094	-1.47094	-1.47094	-1.47094	2.08615	2.08615	-1.47094	-1.47094	-1.47094	-1.47094	-1.47094	-1.47094	-1.47094	-1.47094	-1.47094	-1.47094	-1.47094	-1.47094	-1.47094	-1.47094	2.08615	-1.47094	-1.47094	-1.47094	-1.47094	-1.47094	-1.47094	-1.47094	-1.47094	-1.47094	2.08615	-1.47094	-1.47094	2.08615	-1.47094	2.08615	-1.47094	2.08615	-1.47094	-1.47094	2.08615	2.08615	-1.47094	-1.47094	-1.47094
-0.640953	-0.640953	-0.640953	-0.640953	-0.640953	-0.640953	-0.640953	-0.640953	-0.640953	-0.640953	-0.640953	-0.640953	-0.640953	-0.640953	-0.640953	-0.640953	-0.640953	-0.640953	-0.640953	-0.640953	-0.640953	-0.640953	-0.640953	-0.640953	-0.640953	-0.640953	-0.640953	-0.640953	-0.640953	-0.640953	-0.640953	-0.640953	-0.640953	-0.640953	-0.640953	2.91614	-0.640953	2.91614	-0.640953	2.91614	-0.640953	-0.640953	-0.640953	-0.640953	6.47322	2.91614	-0.640953	2.91614	-0.640953	6.47322
-0.759523	-0.759523	-0.759523	-0.759523	-0.759523	-0.759523	-0.759523	-0.759523	-0.759523	-0.759523	2.79757	-0.759523	-0.759523	-0.759523	-0.759523	-0.759523	-0.759523	-0.759523	-0.759523	-0.759523	-0.759523	-0.759523	-0.759523	-0.759523	-0.759523	-0.759523	-0.759523	-0.759523	-0.759523	-0.759523	-0.759523	-0.759523	-0.759523	-0.759523	-0.759523	-0.759523	-0.759523	-0.759523	-0.759523	-0.759523	2.79757	2.79757	-0.759523	-0.759523	-0.759523	-0.759523	-0.759523	-0.759523	-0.759523	-0.759523
-1.2338	-1.2338	-1.2338	2.32329	2.32329	2.32329	-1.2338	2.32329	-1.2338	2.32329	-1.2338	-1.2338	-1.2338	-1.2338	-1.2338	-1.2338	-1.2338	-1.2338	-1.2338	-1.2338	-1.2338	-1.2338	-1.2338	-1.2338	-1.2338	-1.2338	-1.2338	-1.2338	-1.2338	-1.2338	2.32329	2.32329	2.32329	5.88038	2.32329	-1.2338	2.32329	2.32329	-1.2338	-1.2338	-1.2338	2.32329	-1.2338	2.32329	2.32329	5.88038	5.88038	2.32329	2.32329	2.32329
-1.35237	2.20472	-1.35237	-1.35237	-1.35237	-1.35237	-1.35237	-1.35237	2.20472	-1.35237	-1.35237	2.20472	-1.35237	2.20472	-1.35237	-1.35237	2.20472	-1.35237	-1.35237	-1.35237	-1.35237	-1.35237	-1.35237	-1.35237	2.20472	-1.35237	-1.35237	-1.35237	-1.35237	-1.35237	-1.35237	-1.35237	2.20472	-1.35237	-1.35237	-1.35237	-1.35237	-1.35237	-1.35237	-1.35237	2.20472	2.20472	5.76181	-1.35237	-1.35237	2.20472	-1.35237	2.20472	-1.35237	-1.35237
-2.30093	4.81325	1.25616	4.81325	-2.30093	1.25616	1.25616	-2.30093	-2.30093	1.25616	-2.30093	-2.30093	1.25616	1.25616	-2.30093	-2.30093	-2.30093	-2.30093	1.25616	-2.30093	1.25616	1.25616	-2.30093	-2.30093	-2.30093	-2.30093	-2.30093	1.25616	-2.30093	-2.30093	-2.30093	-2.30093	-2.30093	-2.30093	-2.30093	1.25616	-2.30093	-2.30093	-2.30093	-2.30093	1.25616	-2.30093	-2.30093	-2.30093	-2.30093	-2.30093	-2.30093	-2.30093	-2.30093	1.25616
-1.35237	2.20472	2.20472	-1.35237	-1.35237	-1.35237	-1.35237	-1.35237	-1.35237	-1.35237	2.20472	-1.35237	5.76181	-1.35237	2.20472	-1.35237	-1.35237	-1.35237	-1.35237	-1.35237	-1.35237	-1.35237	-1.35237	-1.35237	-1.35237	-1.35237	-1.35237	-1.35237	-1.35237	-1.35237	-1.35237	-1.35237	-1.35237	-1.35237	-1.35237	-1.35237	-1.35237	-1.35237	-1.35237	-1.35237	-1.35237	-1.35237	-1.35237	2.20472	2.20472	2.20472	5.76181	2.20472	-1.35237	5.76181
-0.996662	-0.996662	-0.996662	-0.996662	-0.996662	-0.996662	-0.996662	-0.996662	-0.996662	-0.996662	-0.996662	-0.996662	-0.996662	-0.996662	2.56043	2.56043	2.56043	-0.996662	-0.996662	-0.996662	-0.996662	-0.996662	-0.996662	-0.996662	-0.996662	-0.996662	-0.996662	-0.996662	-0.996662	-0.996662	-0.996662	-0.996662	-0.996662	-0.996662	-0.996662	-0.996662	-0.996662	-0.996662	-0.996662	-0.996662	-0.996662	-0.996662	-0.996662	-0.996662	-0.996662	-0.996662	-0.996662	-0.996662	2.56043	-0.996662
-1.47094	-1.47094	-1.47094	-1.47094	-1.47094	-1.47094	-1.47094	-1.47094	2.08615	-1.47094	2.08615	-1.47094	2.08615	-1.47094	2.08615	-1.47094	-1.47094	-1.47094	-1.47094	-1.47094	-1.47094	-1.47094	-1.47094	-1.47094	-1.47094	-1.47094	2.08615	2.08615	-1.47094	2.08615	2.08615	-1.47094	-1.47094	-1.47094	-1.47094	-1.47094	2.08615	-1.47094	-1.47094	-1.47094	2.08615	-1.47094	2.08615	5.64324	-1.47094	2.08615	-1.47094	5.64324	-1.47094	2.08615
1.73044	1.73044	-1.82665	1.73044	1.73044	1.73044	-1.82665	1.73044	-1.82665	-1.82665	1.73044	1.73044	5.28753	-1.82665	-1.82665	-1.82665	-1.82665	-1.82665	-1.82665	-1.82665	-1.82665	-1.82665	-1.82665	-1.82665	-1.82665	-1.82665	-1.82665	-1.82665	-1.82665	-1.82665	-1.82665	-1.82665	-1.82665	-1.82665	-1.82665	-1.82665	-1.82665	-1.82665	-1.82665	-1.82665	-1.82665	1.73044	-1.82665	-1.82665	5.28753	1.73044	5.28753	-1.82665	-1.82665	1.73044
-1.94522	-1.94522	-1.94522	-1.94522	-1.94522	-1.94522	-1.94522	-1.94522	-1.94522	-1.94522	1.61187	-1.94522	-1.94522	-1.94522	-1.94522	-1.94522	-1.94522	-1.94522	1.61187	-1.94522	5.16896	5.16896	1.61187	1.61187	1.61187	-1.94522	-1.94522	1.61187	1.61187	-1.94522	-1.94522	-1.94522	-1.94522	-1.94522	-1.94522	-1.94522	-1.94522	-1.94522	-1.94522	-1.94522	-1.94522	1.61187	1.61187	1.61187	5.16896	5.16896	-1.94522	-1.94522	1.61187	1.61187
-1.82665	1.73044	-1.82665	-1.82665	1.73044	-1.82665	1.73044	-1.82665	1.73044	-1.82665	1.73044	-1.82665	1.73044	-1.82665	-1.82665	-1.82665	1.73044	1.73044	1.73044	1.73044	-1.82665	-1.82665	-1.82665	-1.82665	-1.82665	-1.82665	-1.82665	-1.82665	-1.82665	-1.82665	-1.82665	1.73044	-1.82665	-1.82665	-1.82665	-1.82665	-1.82665	-1.82665	-1.82665	-1.82665	1.73044	1.73044	-1.82665	-1.82665	5.28753	1.73044	-1.82665	-1.82665	5.28753	-1.82665
-0.640953	-0.640953	-0.640953	-0.640953	-0.640953	-0.640953	-0.640953	-0.640953	-0.640953	-0.640953	-0.640953	-0.640953	-0.640953	-0.640953	-0.640953	-0.640953	-0.640953	-0.640953	-0.640953	-0.640953	-0.640953	-0.640953	-0.640953	-0.640953	-0.640953	-0.640953	-0.640953	-0.640953	-0.640953	-0.640953	-0.640953	-0.640953	2.91614	-0.640953	-0.640953	-0.640953	-0.640953	-0.640953	-0.640953	-0.640953	2.91614	-0.640953	-0.640953	-0.640953	-0.640953	2.91614	-0.640953	-0.640953	-0.640953	6.47322
-1.11523	-1.11523	-1.11523	-1.11523	-1.11523	-1.11523	-1.11523	-1.11523	2.44186	-1.11523	5.99895	-1.11523	-1.11523	-1.11523	-1.11523	2.44186	-1.11523	-1.11523	-1.11523	-1.11523	-1.11523	-1.11523	-1.11523	-1.11523	-1.11523	-1.11523	-1.11523	-1.11523	-1.11523	-1.11523	-1.11523	-1.11523	-1.11523	-1.11523	-1.11523	-1.11523	-1.11523	-1.11523	-1.11523	2.44186	-1.11523	-1.11523	-1.11523	2.44186	2.44186	2.44186	2.44186	-1.11523	2.44186	2.44186
8.1332	-2.53807	4.57611	1.01902	-2.53807	1.01902	-2.53807	-2.53807	1.01902	-2.53807	-2.53807	1.01902	1.01902	4.57611	-2.53807	1.01902	-2.53807	-2.53807	1.01902	-2.53807	-2.53807	-2.53807	1.01902	1.01902	-2.53807	-2.53807	-2.53807	-2.53807	-2.53807	-2.53807	-2.53807	-2.53807	-2.53807	-2.53807	-2.53807	-2.53807	1.01902	-2.53807	-2.53807	-2.53807	-2.53807	-2.53807	-2.53807	-2.53807	-2.53807	1.01902	1.01902	4.57611	1.01902	-2.53807
-1.11523	-1.11523	-1.11523	-1.11523	-1.11523	-1.11523	-1.11523	-1.11523	-1.11523	-1.11523	2.44186	2.44186	-1.11523	2.44186	-1.11523	-1.11523	-1.11523	-1.11523	-1.11523	-1.11523	2.44186	-1.11523	-1.11523	-1.11523	-1.11523	-1.11523	-1.11523	-1.11523	-1.11523	-1.11523	-1.11523	-1.11523	2.44186	-1.11523	-1.11523	-1.11523	-1.11523	-1.11523	-1.11523	-1.11523	-1.11523	-1.11523	2.44186	-1.11523	-1.11523	-1.11523	-1.11523	-1.11523	5.99895	5.99895
-0.393691	-0.393691	-0.393691	-0.393691	-0.393691	-0.393691	-0.393691	-0.393691	-0.393691	-0.393691	-0.393691	-0.393691	-0.393691	-0.393691	-0.393691	-0.393691	-0.393691	-0.393691	-0.393691	-0.393691	-0.393691	-0.393691	-0.393691	-0.393691	-0.393691	-0.393691	-0.393691	-0.393691	-0.393691	-0.393691	-0.393691	-0.393691	-0.393691	-0.393691	-0.393691	-0.393691	-0.393691	-0.393691	-0.393691	-0.393691	-0.393691	-0.393691	-0.393691	-0.393691	-0.393691	-0.393691	-0.393691	-0.393691	-0.393691	-0.393691
-0.393691	-0.393691	-0.393691	-0.393691	-0.393691	-0.393691	-0.393691	-0.393691	-0.393691	-0.393691	-0.393691	-0.393691	-0.393691	-0.393691	-0.393691	-0.393691	-0.393691	-0.393691	-0.393691	-0.393691	-0.393691	-0.393691	-0.393691	-0.393691	-0.393691	-0.393691	-0.393691	-0.393691	-0.393691	-0.393691	-0.393691	-0.393691	-0.393691	-0.393691	-0.393691	-0.393691	-0.393691	-0.393691	-0.393691	-0.393691	-0.393691	-0.393691	-0.393691	-0.393691	-0.393691	-0.393691	-0.393691	-0.393691	-0.393691	-0.393691
-0.969021	-0.969021	-0.969021	-0.969021	-0.969021	-0.969021	-0.969021	-0.969021	-0.969021	-0.969021	-0.969021	-0.969021	16.2909	-0.969021	-0.969021	-0.969021	-0.969021	-0.969021	-0.969021	-0.969021	-0.969021	-0.969021	-0.969021	-0.969021	-0.969021	-0.969021	-0.969021	-0.969021	-0.969021	-0.969021	-0.969021	-0.969021	-0.969021	-0.969021	-0.969021	-0.969021	-0.969021	-0.969021	-0.969021	-0.969021	-0.969021	-0.969021	-0.969021	-0.969021	-0.969021	-0.969021	-0.969021	-0.969021	-0.969021	-0.969021
-0.393691	-0.393691	-0.393691	-0.393691	-0.393691	-0.393691	-0.393691	-0.393691	-0.393691	-0.393691	-0.393691	-0.393691	-0.393691	-0.393691	-0.393691	-0.393691	-0.393691	-0.393691	-0.393691	-0.393691	-0.393691	-0.393691	-0.393691	-0.393691	-0.393691	-0.393691	-0.393691	-0.393691	-0.393691	-0.393691	-0.393691	-0.393691	-0.393691	-0.393691	8.23627	-0.393691	8.23627	-0.393691	-0.393691	-0.393691	-0.393691	-0.393691	-0.393691	-0.393691	-0.393691	-0.393691	-0.393691	-0.393691	-0.393691	-0.393691
-0.681356	-0.681356	-0.681356	-0.681356	-0.681356	-0.681356	-0.681356	-0.681356	-0.681356	-0.681356	-0.681356	-0.681356	-0.681356	-0.681356	-0.681356	-0.681356	7.9486	-0.681356	-0.681356	-0.681356	-0.681356	-0.681356	-0.681356	-0.681356	-0.681356	-0.681356	-0.681356	-0.681356	-0.681356	-0.681356	-0.681356	-0.681356	-0.681356	-0.681356	-0.681356	-0.681356	-0.681356	-0.681356	-0.681356	-0.681356	-0.681356	-0.681356	-0.681356	-0.681356	-0.681356	-0.681356	-0.681356	-0.681356	7.9486	-0.681356
-0.393691	-0.393691	-0.393691	-0.393691	-0.393691	-0.393691	-0.393691	-0.393691	-0.393691	-0.393691	-0.393691	-0.393691	-0.393691	-0.393691	-0.393691	-0.393691	-0.393691	-0.393691	-0.393691	-0.393691	-0.393691	-0.393691	-0.393691	-0.393691	-0.393691	-0.393691	-0.393691	-0.393691	-0.393691	-0.393691	-0.393691	-0.393691	-0.393691	-0.393691	-0.393691	-0.393691	-0.393691	-0.393691	-0.393691	-0.393691	-0.393691	-0.393691	-0.393691	-0.393691	-0.393691	-0.393691	-0.393691	-0.393691	-0.393691	8.23627
-0.681356	-0.681356	-0.681356	-0.681356	-0.681356	-0.681356	-0.681356	-0.681356	-0.681356	-0.681356	-0.681356	-0.681356	-0.681356	-0.681356	-0.681356	-0.681356	-0.681356	-0.681356	7.9486	-0.681356	-0.681356	-0.681356	-0.681356	-0.681356	-0.681356	-0.681356	-0.681356	-0.681356	-0.681356	-0.681356	-0.681356	-0.681356	-0.681356	-0.681356	-0.681356	-0.681356	-0.681356	-0.681356	-0.681356	-0.681356	-0.681356	-0.681356	-0.681356	-0.681356	-0.681356	-0.681356	-0.681356	-0.681356	-0.681356	-0.681356
-0.393691	-0.393691	-0.393691	-0.393691	-0.393691	-0.393691	-0.393691	-0.393691	-0.393691	-0.393691	-0.393691	-0.393691	-0.393691	-0.393691	-0.393691	-0.393691	-0.393691	-0.393691	-0.393691	-0.393691	-0.393691	-0.393691	-0.393691	-0.393691	-0.393691	-0.393691	-0.393691	-0.393691	-0.393691	-0.393691	-0.393691	-0.393691	-0.393691	-0.393691	-0.393691	-0.393691	-0.393691	-0.393691	-0.393691	-0.393691	-0.393691	-0.393691	-0.393691	-0.393691	-0.393691	-0.393691	-0.393691	-0.393691	-0.393691	-0.393691
-0.393691	-0.393691	-0.393691	-0.393691	-0.393691	-0.393691	-0.393691	-0.393691	-0.393691	-0.393691	-0.393691	-0.393691	-0.393691	-0.393691	-0.393691	-0.393691	-0.393691	-0.393691	-0.393691	-0.393691	-0.393691	-0.393691	-0.393691	-0.393691	-0.393691	-0.393691	-0.393691	-0.393691	-0.393691	-0.393691	-0.393691	-0.393691	-0.393691	-0.393691	-0.393691	-0.393691	-0.393691	-0.393691	-0.393691	-0.393691	-0.393691	-0.393691	-0.393691	-0.393691	-0.393691	-0.393691	-0.393691	-0.393691	-0.393691	-0.393691
-0.681356	-0.681356	-0.681356	-0.681356	-0.681356	-0.681356	-0.681356	-0.681356	-0.681356	-0.681356	-0.681356	-0.681356	-0.681356	-0.681356	7.9486	-0.681356	-0.681356	-0.681356	-0.681356	-0.681356	-0.681356	-0.681356	-0.681356	-0.681356	-0.681356	-0.681356	-0.681356	-0.681356	-0.681356	-0.681356	-0.681356	-0.681356	-0.681356	-0.681356	-0.681356	-0.681356	-0.681356	-0.681356	-0.681356	-0.681356	-0.681356	-0.681356	-0.681356	-0.681356	-0.681356	-0.681356	-0.681356	-0.681356	-0.681356	-0.681356
-0.681356	-0.681356	-0.681356	-0.681356	-0.681356	7.9486	-0.681356	-0.681356	-0.681356	-0.681356	-0.681356	-0.681356	-0.681356	-0.681356	-0.681356	-0.681356	-0.681356	-0.681356	-0.681356	-0.681356	-0.681356	-0.681356	-0.681356	-0.681356	-0.681356	-0.681356	-0.681356	-0.681356	-0.681356	-0.681356	-0.681356	-0.681356	-0.681356	-0.681356	-0.681356	-0.681356	-0.681356	-0.681356	-0.681356	-0.681356	7.9486	-0.681356	-0.681356	-0.681356	-0.681356	-0.681356	-0.681356	-0.681356	-0.681356	-0.681356
-0.393691	-0.393691	-0.393691	-0.393691	-0.393691	-0.393691	-0.393691	-0.393691	-0.393691	-0.393691	-0.393691	-0.393691	-0.393691	-0.393691	-0.393691	-0.393691	-0.393691	-0.393691	-0.393691	-0.393691	-0.393691	-0.393691	-0.393691	-0.393691	-0.393691	-0.393691	-0.393691	-0.393691	-0.393691	-0.393691	-0.393691	-0.393691	-0.393691	-0.393691	-0.393691	-0.393691	-0.393691	-0.393691	-0.393691	-0.393691	-0.393691	-0.393691	-0.393691	-0.393691	-0.393691	-0.393691	-0.393691	-0.393691	-0.393691	8.23627
-0.393691	-0.393691	-0.393691	-0.393691	-0.393691	-0.393691	-0.393691	-0.393691	-0.393691	-0.393691	-0.393691	-0.393691	-0.393691	-0.393691	-0.393691	-0.393691	-0.393691	-0.393691	-0.393691	-0.393691	-0.393691	-0.393691	-0.393691	-0.393691	-0.393691	-0.393691	-0.393691	-0.393691	-0.393691	-0.393691	-0.393691	-0.393691	-0.393691	-0.393691	-0.393691	-0.393691	-0.393691	-0.393691	-0.393691	-0.393691	-0.393691	-0.393691	-0.393691	-0.393691	-0.393691	-0.393691	-0.393691	-0.393691	-0.393691	-0.393691
-0.393691	-0.393691	-0.393691	-0.393691	-0.393691	-0.393691	-0.393691	-0.393691	-0.393691	-0.393691	-0.393691	-0.393691	-0.393691	-0.393691	-0.393691	-0.393691	-0.393691	-0.393691	-0.393691	-0.393691	-0.393691	-0.393691	-0.393691	-0.393691	-0.393691	-0.393691	-0.393691	-0.393691	-0.393691	-0.393691	-0.393691	-0.393691	-0.393691	-0.393691	-0.393691	-0.393691	-0.393691	-0.393691	-0.393691	-0.393691	-0.393691	-0.393691	-0.393691	-0.393691	-0.393691	-0.393691	-0.393691	-0.393691	8.23627	-0.393691
-0.681356	-0.681356	-0.681356	-0.681356	-0.681356	7.9486	-0.681356	-0.681356	-0.681356	-0.681356	-0.681356	-0.681356	-0.681356	-0.681356	-0.681356	-0.681356	-0.681356	-0.681356	-0.681356	-0.681356	-0.681356	-0.681356	-0.681356	-0.681356	-0.681356	-0.681356	-0.681356	-0.681356	-0.681356	-0.681356	-0.681356	-0.681356	-0.681356	-0.681356	-0.681356	-0.681356	-0.681356	-0.681356	-0.681356	-0.681356	-0.681356	-0.681356	-0.681356	-0.681356	-0.681356	-0.681356	-0.681356	-0.681356	-0.681356	7.9486
-0.681356	-0.681356	-0.681356	-0.681356	-0.681356	-0.681356	-0.681356	-0.681356	-0.681356	-0.681356	-0.681356	-0.681356	-0.681356	-0.681356	-0.681356	7.9486	-0.681356	-0.681356	-0.681356	-0.681356	-0.681356	-0.681356	-0.681356	-0.681356	-0.681356	-0.681356	-0.681356	-0.681356	-0.681356	-0.681356	-0.681356	-0.681356	-0.681356	-0.681356	-0.681356	-0.681356	-0.681356	-0.681356	-0.681356	-0.681356	-0.681356	-0.681356	-0.681356	-0.681356	-0.681356	-0.681356	-0.681356	-0.681356	-0.681356	-0.681356
-0.969021	-0.969021	-0.969021	-0.969021	-0.969021	-0.969021	-0.969021	-0.969021	-0.969021	-0.969021	-0.969021	-0.969021	-0.969021	-0.969021	-0.969021	-0.969021	7.66094	7.66094	-0.969021	-0.969021	-0.969021	-0.969021	-0.969021	-0.969021	-0.969021	-0.969021	-0.969021	-0.969021	-0.969021	-0.969021	-0.969021	-0.969021	-0.969021	-0.969021	-0.969021	-0.969021	-0.969021	-0.969021	-0.969021	-0.969021	-0.969021	-0.969021	-0.969021	-0.969021	-0.969021	-0.969021	-0.969021	-0.969021	-0.969021	-0.969021
-0.969021	-0.969021	-0.969021	-0.969021	-0.969021	-0.969021	-0.969021	-0.969021	-0.969021	-0.969021	-0.969021	-0.969021	-0.969021	-0.969021	-0.969021	-0.969021	-0.969021	-0.969021	-0.969021	-0.969021	-0.969021	-0.969021	7.66094	7.66094	-0.969021	-0.969021	-0.969021	-0.969021	-0.969021	-0.969021	-0.969021	-0.969021	7.66094	-0.969021	-0.969021	7.66094	-0.969021	-0.969021	-0.969021	-0.969021	-0.969021	-0.969021	-0.969021	-0.969021	-0.969021	-0.969021	-0.969021	16.2909	7.66094	7.66094
-0.969021	-0.969021	-0.969021	-0.969021	-0.969021	7.66094	7.66094	-0.969021	-0.969021	-0.969021	-0.969021	-0.969021	-0.969021	-0.969021	-0.969021	-0.969021	-0.969021	-0.969021	-0.969021	-0.969021	-0.969021	-0.969021	-0.969021	-0.969021	-0.969021	-0.969021	-0.969021	-0.969021	-0.969021	-0.969021	-0.969021	-0.969021	-0.969021	-0.969021	-0.969021	-0.969021	-0.969021	-0.969021	-0.969021	-0.969021	-0.969021	-0.969021	-0.969021	-0.969021	-0.969021	-0.969021	-0.969021	-0.969021	-0.969021	-0.969021
-0.393691	-0.393691	-0.393691	-0.393691	-0.393691	-0.393691	-0.393691	-0.393691	-0.393691	-0.393691	-0.393691	-0.393691	-0.393691	-0.393691	-0.393691	-0.393691	-0.393691	-0.393691	-0.393691	-0.393691	-0.393691	-0.393691	-0.393691	-0.393691	-0.393691	-0.393691	-0.393691	-0.393691	-0.393691	-0.393691	-0.393691	-0.393691	-0.393691	-0.393691	-0.393691	-0.393691	-0.393691	-0.393691	-0.393691	-0.393691	-0.393691	-0.393691	-0.393691	-0.393691	-0.393691	-0.393691	-0.393691	-0.393691	-0.393691	-0.393691
-0.969021	-0.969021	-0.969021	-0.969021	-0.969021	-0.969021	-0.969021	-0.969021	-0.969021	-0.969021	-0.969021	-0.969021	-0.969021	-0.969021	-0.969021	7.66094	7.66094	-0.969021	-0.969021	-0.969021	-0.969021	-0.969021	-0.969021	-0.969021	-0.969021	-0.969021	-0.969021	-0.969021	-0.969021	-0.969021	-0.969021	-0.969021	-0.969021	-0.969021	-0.969021	-0.969021	-0.969021	-0.969021	-0.969021	-0.969021	-0.969021	-0.969021	-0.969021	-0.969021	-0.969021	-0.969021	-0.969021	-0.969021	-0.969021	-0.969021
-0.393691	-0.393691	-0.393691	-0.393691	-0.393691	-0.393691	-0.393691	-0.393691	-0.393691	-0.393691	-0.393691	-0.393691	-0.393691	-0.393691	-0.393691	-0.393691	-0.393691	-0.393691	-0.393691	-0.393691	-0.393691	-0.393691	-0.393691	-0.393691	-0.393691	-0.393691	-0.393691	-0.393691	-0.393691	-0.393691	-0.393691	-0.393691	-0.393691	-0.393691	-0.393691	-0.393691	-0.393691	-0.393691	-0.393691	-0.393691	-0.393691	-0.393691	-0.393691	-0.393691	-0.393691	-0.393691	-0.393691	-0.393691	-0.393691	-0.393691
-0.681356	-0.681356	-0.681356	-0.681356	-0.681356	-0.681356	-0.681356	-0.681356	-0.681356	-0.681356	-0.681356	-0.681356	-0.681356	-0.681356	7.9486	-0.681356	-0.681356	-0.681356	-0.681356	-0.681356	-0.681356	-0.681356	-0.681356	-0.681356	-0.681356	-0.681356	-0.681356	-0.681356	-0.681356	-0.681356	-0.681356	-0.681356	-0.681356	-0.681356	-0.681356	-0.681356	-0.681356	-0.681356	-0.681356	-0.681356	-0.681356	-0.681356	-0.681356	-0.681356	7.9486	-0.681356	-0.681356	-0.681356	-0.681356	-0.681356
-0.393691	-0.393691	-0.393691	-0.393691	-0.393691	-0.393691	-0.393691	-0.393691	-0.393691	-0.393691	-0.393691	-0.393691	-0.393691	-0.393691	-0.393691	-0.393691	-0.393691	-0.393691	-0.393691	-0.393691	-0.393691	-0.393691	-0.393691	-0.393691	-0.393691	-0.393691	-0.393691	-0.393691	-0.393691	-0.393691	-0.393691	-0.393691	-0.393691	-0.393691	-0.393691	-0.393691	-0.393691	-0.393691	-0.393691	-0.393691	-0.393691	-0.393691	-0.393691	-0.393691	-0.393691	-0.393691	-0.393691	-0.393691	-0.393691	-0.393691
-1.25669	-1.25669	-1.25669	-1.25669	-1.25669	-1.25669	-1.25669	-1.25669	-1.25669	-1.25669	-1.25669	-1.25669	-1.25669	-1.25669	-1.25669	7.37327	-1.25669	-1.25669	-1.25669	-1.25669	-1.25669	-1.25669	7.37327	7.37327	-1.25669	-1.25669	-1.25669	-1.25669	-1.25669	-1.25669	-1.25669	-1.25669	-1.25669	-1.25669	-1.25669	-1.25669	-1.25669	-1.25669	-1.25669	-1.25669	-1.25669	-1.25669	-1.25669	-1.25669	-1.25669	-1.25669	-1.25669	-1.25669	-1.25669	-1.25669
-0.393691	-0.393691	-0.393691	-0.393691	-0.393691	-0.393691	-0.393691	-0.393691	-0.393691	-0.393691	-0.393691	-0.393691	-0.393691	-0.393691	-0.393691	-0.393691	-0.393691	-0.393691	-0.393691	-0.393691	-0.393691	-0.393691	-0.393691	-0.393691	-0.393691	-0.393691	-0.393691	-0.393691	-0.393691	-0.393691	-0.393691	-0.393691	-0.393691	-0.393691	-0.393691	-0.393691	-0.393691	-0.393691	-0.393691	-0.393691	-0.393691	-0.393691	-0.393691	-0.393691	-0.393691	-0.393691	-0.393691	-0.393691	-0.393691	-0.393691
-0.393691	-0.393691	-0.393691	-0.393691	-0.393691	-0.393691	-0.393691	-0.393691	-0.393691	-0.393691	-0.393691	-0.393691	-0.393691	-0.393691	-0.393691	-0.393691	-0.393691	-0.393691	-0.393691	-0.393691	-0.393691	-0.393691	-0.393691	-0.393691	-0.393691	-0.393691	-0.393691	-0.393691	-0.393691	-0.393691	-0.393691	-0.393691	-0.393691	-0.393691	-0.393691	-0.393691	-0.393691	-0.393691	-0.393691	-0.393691	-0.393691	-0.393691	-0.393691	-0.393691	-0.393691	-0.393691	-0.393691	-0.393691	-0.393691	-0.393691
-0.393691	-0.393691	-0.393691	-0.393691	-0.393691	-0.393691	-0.393691	-0.393691	-0.393691	-0.393691	-0.393691	-0.393691	-0.393691	-0.393691	-0.393691	-0.393691	-0.393691	-0.393691	-0.393691	-0.393691	-0.393691	-0.393691	-0.393691	-0.393691	-0.393691	-0.393691	-0.393691	-0.393691	-0.393691	-0.393691	-0.393691	-0.393691	-0.393691	-0.393691	-0.393691	-0.393691	-0.393691	-0.393691	-0.393691	-0.393691	-0.393691	-0.393691	-0.393691	-0.393691	-0.393691	-0.393691	-0.393691	-0.393691	-0.393691	-0.393691
-0.969021	-0.969021	-0.969021	-0.969021	-0.969021	-0.969021	-0.969021	-0.969021	-0.969021	-0.969021	7.66094	-0.969021	-0.969021	-0.969021	-0.969021	-0.969021	-0.969021	-0.969021	-0.969021	7.66094	-0.969021	-0.969021	-0.969021	-0.969021	-0.969021	-0.969021	-0.969021	-0.969021	-0.969021	-0.969021	-0.969021	-0.969021	-0.969021	-0.969021	-0.969021	-0.969021	-0.969021	-0.969021	-0.969021	-0.969021	-0.969021	-0.969021	-0.969021	-0.969021	-0.969021	-0.969021	-0.969021	-0.969021	-0.969021	-0.969021
-0.681356	-0.681356	-0.681356	-0.681356	-0.681356	-0.681356	-0.681356	-0.681356	-0.681356	-0.681356	-0.681356	-0.681356	-0.681356	-0.681356	-0.681356	-0.681356	-0.681356	-0.681356	-0.681356	7.9486	-0.681356	-0.681356	-0.681356	-0.681356	-0.681356	-0.681356	-0.681356	-0.681356	-0.681356	-0.681356	-0.681356	-0.681356	-0.681356	-0.681356	-0.681356	-0.681356	-0.681356	-0.681356	-0.681356	-0.681356	-0.681356	-0.681356	-0.681356	-0.681356	-0.681356	-0.681356	7.9486	-0.681356	-0.681356	-0.681356
-0.393691	-0.393691	-0.393691	-0.393691	-0.393691	-0.393691	-0.393691	-0.393691	-0.393691	-0.393691	-0.393691	-0.393691	-0.393691	-0.393691	-0.393691	-0.393691	-0.393691	-0.393691	-0.393691	-0.393691	-0.393691	-0.393691	-0.393691	-0.393691	-0.393691	-0.393691	-0.393691	-0.393691	-0.393691	-0.393691	-0.393691	-0.393691	-0.393691	-0.393691	-0.393691	-0.393691	-0.393691	-0.393691	-0.393691	-0.393691	-0.393691	-0.393691	-0.393691	-0.393691	-0.393691	-0.393691	-0.393691	-0.393691	-0.393691	-0.393691
7.66094	-0.969021	-0.969021	-0.969021	-0.969021	-0.969021	7.66094	-0.969021	-0.969021	-0.969021	-0.969021	-0.969021	-0.969021	-0.969021	-0.969021	-0.969021	-0.969021	-0.969021	-0.969021	-0.969021	-0.969021	-0.969021	-0.969021	-0.969021	-0.969021	-0.969021	-0.969021	-0.969021	-0.969021	-0.969021	-0.969021	-0.969021	-0.969021	-0.969021	-0.969021	-0.969021	-0.969021	-0.969021	-0.969021	-0.969021	-0.969021	-0.969021	-0.969021	-0.969021	-0.969021	-0.969021	-0.969021	-0.969021	-0.969021	-0.969021
-1.83202	-1.83202	-1.83202	-1.83202	-1.83202	-1.83202	-1.83202	-1.83202	-1.83202	-1.83202	-1.83202	-1.83202	-1.83202	6.79794	6.79794	-1.83202	6.79794	6.79794	6.79794	-1.83202	-1.83202	-1.83202	-1.83202	-1.83202	-1.83202	-1.83202	-1.83202	-1.83202	-1.83202	-1.83202	-1.83202	-1.83202	-1.83202	-1.83202	-1.83202	-1.83202	-1.83202	-1.83202	-1.83202	-1.83202	-1.83202	-1.83202	-1.83202	-1.83202	-1.83202	-1.83202	-1.83202	-1.83202	-1.83202	6.79794
-0.681356	-0.681356	-0.681356	-0.681356	-0.681356	-0.681356	-0.681356	-0.681356	-0.681356	-0.681356	-0.681356	-0.681356	-0.681356	-0.681356	-0.681356	-0.681356	7.9486	-0.681356	-0.681356	-0.681356	-0.681356	-0.681356	-0.681356	-0.681356	-0.681356	-0.681356	-0.681356	-0.681356	-0.681356	-0.681356	-0.681356	-0.681356	-0.681356	-0.681356	-0.681356	-0.681356	-0.681356	-0.681356	-0.681356	-0.681356	-0.681356	-0.681356	-0.681356	-0.681356	-0.681356	-0.681356	-0.681356	-0.681356	-0.681356	-0.681356
-0.681356	-0.681356	-0.681356	-0.681356	-0.681356	-0.681356	-0.681356	-0.681356	-0.681356	-0.681356	-0.681356	-0.681356	-0.681356	-0.681356	-0.681356	-0.681356	-0.681356	-0.681356	-0.681356	-0.681356	-0.681356	-0.681356	-0.681356	7.9486	-0.681356	-0.681356	-0.681356	-0.681356	-0.681356	-0.681356	-0.681356	-0.681356	-0.681356	-0.681356	-0.681356	-0.681356	-0.681356	-0.681356	-0.681356	-0.681356	-0.681356	-0.681356	-0.681356	-0.681356	-0.681356	-0.681356	-0.681356	-0.681356	-0.681356	-0.681356
-0.393691	-0.393691	-0.393691	-0.393691	-0.393691	-0.393691	-0.393691	-0.393691	-0.393691	-0.393691	-0.393691	-0.393691	-0.393691	-0.393691	-0.393691	-0.393691	-0.393691	-0.393691	-0.393691	-0.393691	-0.393691	-0.393691	-0.393691	-0.393691	-0.393691	-0.393691	-0.393691	-0.393691	-0.393691	-0.393691	-0.393691	-0.393691	-0.393691	-0.393691	-0.393691	-0.393691	-0.393691	-0.393691	-0.393691	-0.393691	-0.393691	-0.393691	-0.393691	-0.393691	-0.393691	-0.393691	-0.393691	-0.393691	-0.393691	-0.393691
-0.393691	-0.393691	-0.393691	-0.393691	-0.393691	-0.393691	-0.393691	-0.393691	-0.393691	-0.393691	-0.393691	-0.393691	-0.393691	-0.393691	-0.393691	-0.393691	-0.393691	-0.393691	-0.393691	-0.393691	-0.393691	-0.393691	-0.393691	-0.393691	-0.393691	-0.393691	-0.393691	-0.393691	-0.393691	-0.393691	-0.393691	-0.393691	-0.393691	-0.393691	-0.393691	-0.393691	-0.393691	-0.393691	-0.393691	-0.393691	-0.393691	-0.393691	-0.393691	-0.393691	-0.393691	-0.393691	-0.393691	8.23627	-0.393691	-0.393691
7.37327	-1.25669	-1.25669	-1.25669	-1.25669	-1.25669	-1.25669	-1.25669	-1.25669	-1.25669	-1.25669	-1.25669	-1.25669	-1.25669	-1.25669	-1.25669	7.37327	-1.25669	-1.25669	-1.25669	-1.25669	-1.25669	-1.25669	-1.25669	7.37327	-1.25669	-1.25669	-1.25669	-1.25669	-1.25669	-1.25669	-1.25669	-1.25669	-1.25669	-1.25669	-1.25669	-1.25669	-1.25669	-1.25669	-1.25669	-1.25669	-1.25669	-1.25669	-1.25669	-1.25669	-1.25669	-1.25669	-1.25669	-1.25669	-1.25669
-0.393691	-0.393691	-0.393691	-0.393691	-0.393691	-0.393691	-0.393691	-0.393691	-0.393691	-0.393691	-0.393691	-0.393691	-0.393691	-0.393691	-0.393691	-0.393691	-0.393691	-0.393691	-0.393691	-0.393691	-0.393691	-0.393691	-0.393691	-0.393691	-0.393691	-0.393691	-0.393691	-0.393691	-0.393691	-0.393691	-0.393691	-0.393691	-0.393691	-0.393691	-0.393691	-0.393691	-0.393691	-0.393691	-0.393691	-0.393691	-0.393691	-0.393691	-0.393691	-0.393691	-0.393691	-0.393691	-0.393691	-0.393691	-0.393691	-0.393691
-0.393691	-0.393691	-0.393691	-0.393691	-0.393691	-0.393691	-0.393691	-0.393691	-0.393691	-0.393691	-0.393691	-0.393691	-0.393691	-0.393691	-0.393691	-0.393691	-0.393691	-0.393691	-0.393691	-0.393691	-0.393691	-0.393691	-0.393691	-0.393691	-0.393691	-0.393691	-0.393691	-0.393691	-0.393691	-0.393691	-0.393691	-0.393691	8.23627	-0.393691	-0.393691	-0.393691	-0.393691	-0.393691	-0.393691	8.23627	-0.393691	-0.393691	-0.393691	-0.393691	-0.393691	-0.393691	-0.393691	-0.393691	-0.393691	8.23627
7.9486	-0.681356	-0.681356	-0.681356	-0.681356	-0.681356	-0.681356	-0.681356	-0.681356	-0.681356	-0.681356	-0.681356	-0.681356	-0.681356	-0.681356	-0.681356	-0.681356	-0.681356	-0.681356	-0.681356	-0.681356	-0.681356	-0.681356	-0.681356	-0.681356	-0.681356	-0.681356	-0.681356	-0.681356	-0.681356	-0.681356	-0.681356	-0.681356	-0.681356	-0.681356	-0.681356	-0.681356	-0.681356	-0.681356	-0.681356	-0.681356	-0.681356	-0.681356	-0.681356	-0.681356	-0.681356	-0.681356	-0.681356	-0.681356	-0.681356
-0.681356	-0.681356	-0.681356	-0.681356	-0.681356	-0.681356	-0.681356	-0.681356	-0.681356	-0.681356	-0.681356	-0.681356	-0.681356	-0.681356	-0.681356	-0.681356	-0.681356	-0.681356	-0.681356	-0.681356	-0.681356	-0.681356	7.9486	-0.681356	-0.681356	-0.681356	-0.681356	-0.681356	-0.681356	-0.681356	-0.681356	-0.681356	-0.681356	-0.681356	-0.681356	-0.681356	-0.681356	-0.681356	-0.681356	-0.681356	-0.681356	-0.681356	-0.681356	-0.681356	-0.681356	-0.681356	-0.681356	-0.681356	-0.681356	-0.681356
-1.07089	-1.07089	-1.07089	-1.07089	-1.07089	-1.07089	-1.07089	-1.07089	-1.07089	-1.07089	-1.07089	-1.07089	-1.07089	-1.07089	-1.07089	-1.07089	-1.07089	-1.07089	-1.07089	-1.07089	-1.07089	-1.07089	-1.07089	-1.07089	-1.07089	-1.07089	-1.07089	16.7773	-1.07089	-1.07089	-1.07089	-1.07089	-1.07089	-1.07089	-1.07089	-1.07089	-1.07089	-1.07089	-1.07089	-1.07089	-1.07089	-1.07089	-1.07089	-1.07089	-1.07089	16.7773	-1.07089	-1.07089	-1.07089	-1.07089
-1.07089	-1.07089	-1.07089	-1.07089	-1.07089	-1.07089	-1.07089	16.7773	-1.07089	-1.07089	-1.07089	-1.07089	-1.07089	-1.07089	-1.07089	-1.07089	-1.07089	-1.07089	-1.07089	-1.07089	-1.07089	-1.07089	-1.07089	-1.07089	-1.07089	-1.07089	-1.07089	-1.07089	-1.07089	-1.07089	-1.07089	-1.07089	-1.07089	-1.07089	-1.07089	-1.07089	-1.07089	-1.07089	-1.07089	-1.07089	-1.07089	-1.07089	-1.07089	-1.07089	-1.07089	-1.07089	-1.07089	-1.07089	-1.07089	-1.07089
-0.475953	-0.475953	-0.475953	-0.475953	-0.475953	-0.475953	-0.475953	-0.475953	-0.475953	-0.475953	-0.475953	-0.475953	-0.475953	-0.475953	-0.475953	-0.475953	-0.475953	-0.475953	-0.475953	-0.475953	-0.475953	-0.475953	-0.475953	-0.475953	-0.475953	-0.475953	-0.475953	-0.475953	-0.475953	-0.475953	-0.475953	-0.475953	-0.475953	-0.475953	-0.475953	-0.475953	-0.475953	-0.475953	-0.475953	-0.475953	-0.475953	-0.475953	-0.475953	-0.475953	17.3723	-0.475953	-0.475953	-0.475953	-0.475953	-0.475953
-0.475953	-0.475953	-0.475953	-0.475953	-0.475953	-0.475953	-0.475953	-0.475953	-0.475953	-0.475953	-0.475953	-0.475953	-0.475953	-0.475953	-0.475953	-0.475953	-0.475953	-0.475953	-0.475953	-0.475953	-0.475953	-0.475953	-0.475953	-0.475953	-0.475953	-0.475953	-0.475953	-0.475953	-0.475953	-0.475953	-0.475953	-0.475953	-0.475953	-0.475953	-0.475953	-0.475953	-0.475953	-0.475953	-0.475953	-0.475953	-0.475953	17.3723	-0.475953	-0.475953	-0.475953	-0.475953	-0.475953	-0.475953	-0.475953	-0.475953
-0.475953	-0.475953	-0.475953	-0.475953	-0.475953	-0.475953	-0.475953	-0.475953	-0.475953	-0.475953	-0.475953	-0.475953	-0.475953	-0.475953	-0.475953	-0.475953	-0.475953	-0.475953	-0.475953	-0.475953	-0.475953	-0.475953	-0.475953	-0.475953	-0.475953	-0.475953	-0.475953	-0.475953	-0.475953	-0.475953	-0.475953	-0.475953	-0.475953	-0.475953	-0.475953	-0.475953	-0.475953	-0.475953	-0.475953	-0.475953	-0.475953	-0.475953	-0.475953	-0.475953	-0.475953	-0.475953	-0.475953	-0.475953	-0.475953	-0.475953
-0.475953	-0.475953	-0.475953	-0.475953	-0.475953	-0.475953	-0.475953	-0.475953	-0.475953	-0.475953	-0.475953	-0.475953	-0.475953	-0.475953	-0.475953	-0.475953	-0.475953	-0.475953	-0.475953	-0.475953	-0.475953	-0.475953	-0.475953	-0.475953	-0.475953	-0.475953	-0.475953	-0.475953	-0.475953	-0.475953	-0.475953	-0.475953	-0.475953	-0.475953	-0.475953	-0.475953	-0.475953	-0.475953	-0.475953	-0.475953	-0.475953	-0.475953	-0.475953	-0.475953	-0.475953	-0.475953	-0.475953	-0.475953	-0.475953	-0.475953
-0.475953	-0.475953	-0.475953	-0.475953	-0.475953	-0.475953	-0.475953	-0.475953	-0.475953	-0.475953	-0.475953	-0.475953	-0.475953	-0.475953	-0.475953	-0.475953	-0.475953	-0.475953	-0.475953	-0.475953	-0.475953	-0.475953	-0.475953	-0.475953	-0.475953	-0.475953	-0.475953	-0.475953	-0.475953	-0.475953	-0.475953	-0.475953	-0.475953	-0.475953	-0.475953	-0.475953	-0.475953	-0.475953	-0.475953	-0.475953	-0.475953	-0.475953	-0.475953	-0.475953	17.3723	-0.475953	-0.475953	-0.475953	-0.475953	-0.475953
-0.475953	-0.475953	-0.475953	-0.475953	-0.475953	-0.475953	-0.475953	-0.475953	-0.475953	-0.475953	-0.475953	-0.475953	-0.475953	-0.475953	-0.475953	-0.475953	-0.475953	-0.475953	-0.475953	-0.475953	-0.475953	-0.475953	-0.475953	-0.475953	-0.475953	-0.475953	-0.475953	-0.475953	-0.475953	-0.475953	-0.475953	-0.475953	-0.475953	-0.475953	-0.475953	-0.475953	17.3723	-0.475953	-0.475953	-0.475953	-0.475953	-0.475953	-0.475953	-0.475953	-0.475953	-0.475953	-0.475953	-0.475953	-0.475953	-0.475953
-0.475953	-0.475953	-0.475953	-0.475953	-0.475953	-0.475953	-0.475953	-0.475953	-0.475953	-0.475953	-0.475953	-0.475953	-0.475953	-0.475953	-0.475953	-0.475953	-0.475953	-0.475953	-0.475953	-0.475953	-0.475953	-0.475953	-0.475953	-0.475953	-0.475953	-0.475953	-0.475953	-0.475953	-0.475953	-0.475953	-0.475953	-0.475953	-0.475953	-0.475953	-0.475953	-0.475953	-0.475953	-0.475953	-0.475953	-0.475953	-0.475953	-0.475953	-0.475953	-0.475953	-0.475953	-0.475953	-0.475953	-0.475953	-0.475953	-0.475953
-0.475953	-0.475953	-0.475953	-0.475953	-0.475953	-0.475953	-0.475953	-0.475953	-0.475953	-0.475953	-0.475953	-0.475953	-0.475953	-0.475953	-0.475953	-0.475953	-0.475953	-0.475953	-0.475953	-0.475953	-0.475953	-0.475953	-0.475953	-0.475953	-0.475953	-0.475953	-0.475953	-0.475953	-0.475953	-0.475953	-0.475953	-0.475953	-0.475953	-0.475953	-0.475953	-0.475953	-0.475953	-0.475953	-0.475953	-0.475953	17.3723	-0.475953	17.3723	-0.475953	-0.475953	-0.475953	-0.475953	-0.475953	-0.475953	-0.475953
-0.475953	-0.475953	-0.475953	-0.475953	-0.475953	-0.475953	-0.475953	-0.475953	-0.475953	-0.475953	-0.475953	-0.475953	-0.475953	-0.475953	-0.475953	-0.475953	-0.475953	-0.475953	-0.475953	-0.475953	-0.475953	-0.475953	-0.475953	-0.475953	-0.475953	-0.475953	-0.475953	-0.475953	-0.475953	-0.475953	-0.475953	-0.475953	-0.475953	-0.475953	-0.475953	-0.475953	-0.475953	-0.475953	-0.475953	-0.475953	-0.475953	-0.475953	-0.475953	-0.475953	-0.475953	-0.475953	-0.475953	-0.475953	-0.475953	-0.475953
-0.475953	-0.475953	-0.475953	-0.475953	-0.475953	-0.475953	-0.475953	-0.475953	-0.475953	-0.475953	-0.475953	-0.475953	-0.475953	-0.475953	-0.475953	-0.475953	-0.475953	-0.475953	-0.475953	-0.475953	-0.475953	-0.475953	-0.475953	-0.475953	-0.475953	-0.475953	-0.475953	-0.475953	-0.475953	-0.475953	-0.475953	-0.475953	-0.475953	-0.475953	-0.475953	-0.475953	-0.475953	-0.475953	-0.475953	-0.475953	-0.475953	-0.475953	-0.475953	-0.475953	-0.475953	17.3723	-0.475953	-0.475953	-0.475953	-0.475953
-1.07089	-1.07089	16.7773	-1.07089	-1.07089	-1.07089	-1.07089	-1.07089	-1.07089	-1.07089	-1.07089	-1.07089	-1.07089	-1.07089	-1.07089	-1.07089	-1.07089	-1.07089	-1.07089	-1.07089	-1.07089	-1.07089	-1.07089	-1.07089	-1.07089	-1.07089	-1.07089	-1.07089	-1.07089	-1.07089	-1.07089	-1.07089	-1.07089	-1.07089	-1.07089	-1.07089	-1.07089	-1.07089	-1.07089	-1.07089	-1.07089	-1.07089	-1.07089	16.7773	16.7773	-1.07089	-1.07089	-1.07089	-1.07089	-1.07089
-1.07089	-1.07089	-1.07089	-1.07089	-1.07089	-1.07089	-1.07089	-1.07089	-1.07089	-1.07089	-1.07089	-1.07089	-1.07089	16.7773	-1.07089	-1.07089	-1.07089	-1.07089	-1.07089	-1.07089	-1.07089	-1.07089	-1.07089	-1.07089	-1.07089	-1.07089	-1.07089	-1.07089	-1.07089	-1.07089	-1.07089	-1.07089	-1.07089	-1.07089	-1.07089	-1.07089	-1.07089	-1.07089	-1.07089	16.7773	-1.07089	-1.07089	-1.07089	-1.07089	-1.07089	-1.07089	-1.07089	-1.07089	-1.07089	-1.07089
-0.475953	-0.475953	-0.475953	-0.475953	-0.475953	-0.475953	-0.475953	-0.475953	-0.475953	-0.475953	-0.475953	-0.475953	-0.475953	-0.475953	-0.475953	-0.475953	-0.475953	-0.475953	-0.475953	-0.475953	-0.475953	-0.475953	-0.475953	-0.475953	-0.475953	-0.475953	-0.475953	-0.475953	-0.475953	-0.475953	-0.475953	-0.475953	-0.475953	-0.475953	-0.475953	-0.475953	-0.475953	-0.475953	-0.475953	-0.475953	-0.475953	-0.475953	-0.475953	-0.475953	-0.475953	-0.475953	17.3723	-0.475953	-0.475953	-0.475953
-1.66584	-1.66584	-1.66584	-1.66584	-1.66584	-1.66584	-1.66584	-1.66584	-1.66584	-1.66584	16.1824	-1.66584	-1.66584	-1.66584	-1.66584	-1.66584	-1.66584	-1.66584	-1.66584	-1.66584	-1.66584	-1.66584	-1.66584	-1.66584	-1.66584	-1.66584	-1.66584	-1.66584	-1.66584	16.1824	-1.66584	-1.66584	-1.66584	-1.66584	-1.66584	-1.66584	-1.66584	-1.66584	-1.66584	-1.66584	-1.66584	-1.66584	16.1824	-1.66584	-1.66584	-1.66584	-1.66584	-1.66584	-1.66584	-1.66584
-1.07089	-1.07089	-1.07089	-1.07089	-1.07089	-1.07089	-1.07089	-1.07089	16.7773	-1.07089	-1.07089	-1.07089	-1.07089	-1.07089	-1.07089	-1.07089	-1.07089	-1.07089	-1.07089	-1.07089	-1.07089	-1.07089	-1.07089	-1.07089	-1.07089	-1.07089	-1.07089	-1.07089	-1.07089	-1.07089	-1.07089	-1.07089	16.7773	-1.07089	16.7773	-1.07089	-1.07089	-1.07089	-1.07089	-1.07089	-1.07089	-1.07089	-1.07089	-1.07089	-1.07089	-1.07089	-1.07089	-1.07089	-1.07089	-1.07089
-0.475953	-0.475953	-0.475953	-0.475953	-0.475953	-0.475953	-0.475953	-0.475953	-0.475953	-0.475953	-0.475953	-0.475953	-0.475953	-0.475953	-0.475953	-0.475953	-0.475953	-0.475953	-0.475953	-0.475953	-0.475953	-0.475953	-0.475953	-0.475953	-0.475953	-0.475953	-0.475953	-0.475953	-0.475953	-0.475953	-0.475953	-0.475953	17.3723	-0.475953	-0.475953	-0.475953	-0.475953	-0.475953	17.3723	-0.475953	-0.475953	-0.475953	-0.475953	-0.475953	-0.475953	-0.475953	-0.475953	-0.475953	-0.475953	-0.475953
-1.66584	-1.66584	-1.66584	-1.66584	-1.66584	-1.66584	-1.66584	-1.66584	-1.66584	-1.66584	-1.66584	-1.66584	-1.66584	-1.66584	-1.66584	-1.66584	-1.66584	-1.66584	-1.66584	-1.66584	-1.66584	-1.66584	-1.66584	-1.66584	-1.66584	-1.66584	-1.66584	-1.66584	16.1824	16.1824	-1.66584	-1.66584	-1.66584	-1.66584	-1.66584	-1.66584	-1.66584	-1.66584	-1.66584	-1.66584	-1.66584	-1.66584	-1.66584	-1.66584	-1.66584	-1.66584	-1.66584	-1.66584	-1.66584	-1.66584
-1.07089	-1.07089	-1.07089	-1.07089	-1.07089	-1.07089	-1.07089	-1.07089	-1.07089	-1.07089	-1.07089	-1.07089	-1.07089	-1.07089	-1.07089	-1.07089	-1.07089	-1.07089	-1.07089	-1.07089	-1.07089	-1.07089	-1.07089	16.7773	-1.07089	-1.07089	-1.07089	-1.07089	-1.07089	-1.07089	-1.07089	-1.07089	-1.07089	-1.07089	-1.07089	-1.07089	-1.07089	-1.07089	-1.07089	-1.07089	-1.07089	-1.07089	-1.07089	-1.07089	-1.07089	-1.07089	16.7773	-1.07089	-1.07089	-1.07089
-0.475953	-0.475953	-0.475953	-0.475953	-0.475953	-0.475953	-0.475953	-0.475953	-0.475953	-0.475953	-0.475953	-0.475953	-0.475953	-0.475953	-0.475953	-0.475953	-0.475953	-0.475953	-0.475953	-0.475953	-0.475953	-0.475953	-0.475953	-0.475953	-0.475953	-0.475953	-0.475953	-0.475953	-0.475953	-0.475953	-0.475953	-0.475953	-0.475953	-0.475953	-0.475953	-0.475953	-0.475953	-0.475953	-0.475953	-0.475953	-0.475953	-0.475953	-0.475953	-0.475953	-0.475953	-0.475953	-0.475953	-0.475953	-0.475953	-0.475953
-2.26078	-2.26078	15.5875	-2.26078	-2.26078	-2.26078	-2.26078	-2.26078	15.5875	-2.26078	-2.26078	15.5875	-2.26078	-2.26078	-2.26078	-2.26078	-2.26078	-2.26078	-2.26078	-2.26078	-2.26078	-2.26078	-2.26078	-2.26078	-2.26078	-2.26078	-2.26078	-2.26078	-2.26078	-2.26078	-2.26078	15.5875	-2.26078	-2.26078	-2.26078	-2.26078	-2.26078	-2.26078	-2.26078	-2.26078	-2.26078	-2.26078	-2.26078	-2.26078	-2.26078	-2.26078	-2.26078	-2.26078	-2.26078	-2.26078
-0.475953	-0.475953	-0.475953	-0.475953	-0.475953	-0.475953	-0.475953	-0.475953	-0.475953	-0.475953	-0.475953	-0.475953	-0.475953	-0.475953	-0.475953	-0.475953	-0.475953	-0.475953	-0.475953	-0.475953	-0.475953	-0.475953	-0.475953	-0.475953	-0.475953	-0.475953	-0.475953	-0.475953	-0.475953	-0.475953	-0.475953	-0.475953	-0.475953	-0.475953	-0.475953	-0.475953	-0.475953	-0.475953	-0.475953	-0.475953	-0.475953	-0.475953	17.3723	-0.475953	-0.475953	-0.475953	-0.475953	-0.475953	-0.475953	-0.475953
-0.475953	-0.475953	-0.475953	-0.475953	-0.475953	-0.475953	-0.475953	-0.475953	-0.475953	-0.475953	-0.475953	-0.475953	-0.475953	-0.475953	-0.475953	-0.475953	-0.475953	-0.475953	-0.475953	-0.475953	-0.475953	-0.475953	-0.475953	-0.475953	-0.475953	-0.475953	-0.475953	-0.475953	-0.475953	-0.475953	-0.475953	-0.475953	-0.475953	-0.475953	-0.475953	-0.475953	-0.475953	-0.475953	-0.475953	-0.475953	-0.475953	-0.475953	-0.475953	-0.475953	-0.475953	17.3723	-0.475953	-0.475953	-0.475953	-0.475953
-0.475953	-0.475953	-0.475953	-0.475953	-0.475953	-0.475953	-0.475953	-0.475953	-0.475953	-0.475953	-0.475953	-0.475953	-0.475953	-0.475953	-0.475953	-0.475953	-0.475953	-0.475953	-0.475953	-0.475953	-0.475953	-0.475953	-0.475953	-0.475953	-0.475953	-0.475953	-0.475953	-0.475953	-0.475953	-0.475953	-0.475953	-0.475953	-0.475953	-0.475953	-0.475953	-0.475953	-0.475953	-0.475953	-0.475953	-0.475953	-0.475953	-0.475953	-0.475953	-0.475953	-0.475953	-0.475953	-0.475953	-0.475953	-0.475953	-0.475953
-0.475953	-0.475953	-0.475953	-0.475953	-0.475953	-0.475953	-0.475953	-0.475953	-0.475953	-0.475953	-0.475953	-0.475953	-0.475953	-0.475953	-0.475953	-0.475953	-0.475953	-0.475953	-0.475953	-0.475953	-0.475953	-0.475953	-0.475953	-0.475953	-0.475953	-0.475953	-0.475953	-0.475953	-0.475953	-0.475953	-0.475953	-0.475953	-0.475953	-0.475953	-0.475953	-0.475953	-0.475953	-0.475953	-0.475953	-0.475953	-0.475953	-0.475953	-0.475953	-0.475953	-0.475953	-0.475953	-0.475953	-0.475953	-0.475953	-0.475953
-0.475953	-0.475953	-0.475953	-0.475953	-0.475953	-0.475953	-0.475953	-0.475953	-0.475953	-0.475953	-0.475953	-0.475953	-0.475953	-0.475953	-0.475953	-0.475953	-0.475953	-0.475953	-0.475953	-0.475953	-0.475953	-0.475953	-0.475953	-0.475953	-0.475953	-0.475953	-0.475953	-0.475953	-0.475953	-0.475953	-0.475953	-0.475953	-0.475953	-0.475953	-0.475953	-0.475953	-0.475953	-0.475953	-0.475953	-0.475953	-0.475953	17.3723	-0.475953	-0.475953	-0.475953	-0.475953	-0.475953	-0.475953	-0.475953	-0.475953
-0.475953	-0.475953	-0.475953	-0.475953	-0.475953	-0.475953	-0.475953	-0.475953	-0.475953	-0.475953	-0.475953	-0.475953	-0.475953	-0.475953	-0.475953	-0.475953	-0.475953	-0.475953	-0.475953	-0.475953	-0.475953	-0.475953	-0.475953	-0.475953	-0.475953	-0.475953	-0.475953	-0.475953	-0.475953	-0.475953	-0.475953	-0.475953	-0.475953	-0.475953	-0.475953	-0.475953	-0.475953	-0.475953	-0.475953	-0.475953	-0.475953	-0.475953	17.3723	-0.475953	-0.475953	-0.475953	-0.475953	17.3723	-0.475953	-0.475953
-1.07089	-1.07089	-1.07089	-1.07089	-1.07089	-1.07089	-1.07089	-1.07089	-1.07089	-1.07089	16.7773	-1.07089	-1.07089	-1.07089	-1.07089	-1.07089	-1.07089	-1.07089	-1.07089	-1.07089	-1.07089	-1.07089	-1.07089	-1.07089	-1.07089	-1.07089	-1.07089	-1.07089	-1.07089	-1.07089	-1.07089	-1.07089	-1.07089	-1.07089	-1.07089	-1.07089	-1.07089	-1.07089	-1.07089	-1.07089	-1.07089	-1.07089	-1.07089	-1.07089	-1.07089	-1.07089	-1.07089	-1.07089	-1.07089	-1.07089
-0.475953	-0.475953	-0.475953	-0.475953	-0.475953	-0.475953	-0.475953	-0.475953	-0.475953	-0.475953	-0.475953	-0.475953	-0.475953	-0.475953	-0.475953	-0.475953	-0.475953	-0.475953	-0.475953	-0.475953	-0.475953	-0.475953	-0.475953	-0.475953	-0.475953	-0.475953	-0.475953	-0.475953	-0.475953	-0.475953	-0.475953	-0.475953	-0.475953	-0.475953	-0.475953	-0.475953	-0.475953	-0.475953	-0.475953	-0.475953	-0.475953	-0.475953	-0.475953	-0.475953	17.3723	-0.475953	-0.475953	-0.475953	-0.475953	-0.475953
-0.475953	-0.475953	-0.475953	-0.475953	-0.475953	-0.475953	-0.475953	-0.475953	-0.475953	-0.475953	-0.475953	-0.475953	-0.475953	-0.475953	-0.475953	-0.475953	-0.475953	-0.475953	-0.475953	-0.475953	-0.475953	-0.475953	-0.475953	-0.475953	-0.475953	-0.475953	-0.475953	-0.475953	-0.475953	-0.475953	-0.475953	-0.475953	-0.475953	-0.475953	-0.475953	-0.475953	-0.475953	-0.475953	-0.475953	-0.475953	-0.475953	-0.475953	-0.475953	-0.475953	-0.475953	-0.475953	-0.475953	-0.475953	-0.475953	-0.475953
-1.07089	-1.07089	-1.07089	-1.07089	16.7773	-1.07089	-1.07089	-1.07089	-1.07089	-1.07089	-1.07089	-1.07089	-1.07089	-1.07089	-1.07089	-1.07089	-1.07089	-1.07089	-1.07089	-1.07089	-1.07089	-1.07089	-1.07089	-1.07089	-1.07089	-1.07089	-1.07089	-1.07089	-1.07089	-1.07089	-1.07089	-1.07089	-1.07089	-1.07089	-1.07089	-1.07089	-1.07089	-1.07089	-1.07089	-1.07089	-1.07089	-1.07089	-1.07089	-1.07089	-1.07089	-1.07089	-1.07089	-1.07089	-1.07089	-1.07089
-0.475953	-0.475953	-0.475953	-0.475953	-0.475953	-0.475953	-0.475953	-0.475953	-0.475953	-0.475953	-0.475953	-0.475953	-0.475953	-0.475953	-0.475953	-0.475953	-0.475953	-0.475953	-0.475953	-0.475953	-0.475953	-0.475953	-0.475953	-0.475953	-0.475953	-0.475953	-0.475953	-0.475953	-0.475953	-0.475953	-0.475953	-0.475953	-0.475953	-0.475953	-0.475953	-0.475953	-0.475953	-0.475953	-0.475953	-0.475953	-0.475953	-0.475953	-0.475953	-0.475953	-0.475953	-0.475953	17.3723	-0.475953	-0.475953	-0.475953
-1.07089	-1.07089	-1.07089	-1.07089	-1.07089	-1.07089	-1.07089	-1.07089	-1.07089	-1.07089	-1.07089	-1.07089	-1.07089	-1.07089	-1.07089	-1.07089	-1.07089	-1.07089	16.7773	-1.07089	-1.07089	-1.07089	-1.07089	-1.07089	-1.07089	-1.07089	-1.07089	-1.07089	-1.07089	-1.07089	-1.07089	-1.07089	-1.07089	-1.07089	-1.07089	-1.07089	-1.07089	-1.07089	-1.07089	-1.07089	-1.07089	-1.07089	-1.07089	-1.07089	-1.07089	-1.07089	-1.07089	-1.07089	-1.07089	-1.07089
-0.475953	-0.475953	-0.475953	-0.475953	-0.475953	-0.475953	-0.475953	-0.475953	-0.475953	-0.475953	-0.475953	-0.475953	-0.475953	-0.475953	-0.475953	-0.475953	-0.475953	-0.475953	-0.475953	-0.475953	-0.475953	-0.475953	-0.475953	-0.475953	-0.475953	-0.475953	-0.475953	-0.475953	-0.475953	-0.475953	-0.475953	-0.475953	-0.475953	-0.475953	-0.475953	-0.475953	-0.475953	-0.475953	-0.475953	-0.475953	-0.475953	17.3723	-0.475953	-0.475953	-0.475953	-0.475953	-0.475953	17.3723	-0.475953	-0.475953
-0.475953	-0.475953	-0.475953	-0.475953	-0.475953	-0.475953	-0.475953	-0.475953	-0.475953	-0.475953	-0.475953	-0.475953	-0.475953	-0.475953	-0.475953	-0.475953	-0.475953	-0.475953	-0.475953	-0.475953	-0.475953	-0.475953	-0.475953	-0.475953	-0.475953	-0.475953	-0.475953	-0.475953	-0.475953	-0.475953	-0.475953	-0.475953	-0.475953	-0.475953	-0.475953	-0.475953	-0.475953	-0.475953	-0.475953	-0.475953	-0.475953	-0.475953	-0.475953	17.3723	-0.475953	-0.475953	-0.475953	-0.475953	-0.475953	-0.475953
-0.475953	-0.475953	-0.475953	-0.475953	-0.475953	-0.475953	-0.475953	-0.475953	-0.475953	-0.475953	-0.475953	-0.475953	-0.475953	-0.475953	-0.475953	-0.475953	-0.475953	-0.475953	-0.475953	-0.475953	-0.475953	-0.475953	-0.475953	-0.475953	-0.475953	-0.475953	-0.475953	-0.475953	-0.475953	-0.475953	-0.475953	-0.475953	-0.475953	-0.475953	-0.475953	-0.475953	-0.475953	-0.475953	-0.475953	-0.475953	-0.475953	-0.475953	-0.475953	-0.475953	-0.475953	17.3723	-0.475953	-0.475953	-0.475953	-0.475953
-0.475953	-0.475953	-0.475953	-0.475953	-0.475953	-0.475953	-0.475953	-0.475953	-0.475953	-0.475953	-0.475953	-0.475953	-0.475953	-0.475953	-0.475953	-0.475953	-0.475953	-0.475953	-0.475953	-0.475953	-0.475953	-0.475953	-0.475953	-0.475953	-0.475953	-0.475953	-0.475953	-0.475953	-0.475953	-0.475953	-0.475953	-0.475953	-0.475953	-0.475953	-0.475953	-0.475953	-0.475953	-0.475953	-0.475953	-0.475953	-0.475953	-0.475953	-0.475953	-0.475953	-0.475953	-0.475953	17.3723	-0.475953	-0.475953	-0.475953
-0.475953	-0.475953	-0.475953	-0.475953	-0.475953	-0.475953	-0.475953	-0.475953	-0.475953	-0.475953	-0.475953	-0.475953	-0.475953	-0.475953	-0.475953	-0.475953	-0.475953	-0.475953	-0.475953	-0.475953	-0.475953	-0.475953	-0.475953	-0.475953	-0.475953	-0.475953	-0.475953	-0.475953	-0.475953	-0.475953	-0.475953	-0.475953	-0.475953	-0.475953	-0.475953	-0.475953	-0.475953	-0.475953	-0.475953	-0.475953	-0.475953	-0.475953	-0.475953	-0.475953	-0.475953	-0.475953	-0.475953	-0.475953	-0.475953	-0.475953
-0.475953	-0.475953	-0.475953	-0.475953	-0.475953	-0.475953	-0.475953	-0.475953	-0.475953	-0.475953	-0.475953	-0.475953	-0.475953	-0.475953	-0.475953	-0.475953	-0.475953	-0.475953	-0.475953	-0.475953	-0.475953	-0.475953	-0.475953	-0.475953	-0.475953	-0.475953	-0.475953	-0.475953	-0.475953	-0.475953	-0.475953	-0.475953	-0.475953	-0.475953	-0.475953	-0.475953	-0.475953	-0.475953	-0.475953	-0.475953	-0.475953	17.3723	-0.475953	-0.475953	-0.475953	-0.475953	-0.475953	-0.475953	-0.475953	-0.475953
-0.475953	-0.475953	-0.475953	-0.475953	-0.475953	-0.475953	-0.475953	-0.475953	-0.475953	-0.475953	-0.475953	-0.475953	-0.475953	-0.475953	-0.475953	-0.475953	-0.475953	-0.475953	-0.475953	-0.475953	-0.475953	-0.475953	-0.475953	-0.475953	-0.475953	-0.475953	-0.475953	-0.475953	-0.475953	-0.475953	-0.475953	-0.475953	-0.475953	-0.475953	-0.475953	-0.475953	-0.475953	-0.475953	-0.475953	-0.475953	-0.475953	-0.475953	-0.475953	-0.475953	-0.475953	-0.475953	-0.475953	-0.475953	-0.475953	-0.475953
-0.475953	-0.475953	-0.475953	-0.475953	-0.475953	-0.475953	-0.475953	-0.475953	-0.475953	-0.475953	-0.475953	-0.475953	-0.475953	-0.475953	-0.475953	-0.475953	-0.475953	-0.475953	-0.475953	-0.475953	-0.475953	-0.475953	-0.475953	-0.475953	-0.475953	-0.475953	-0.475953	-0.475953	-0.475953	-0.475953	-0.475953	-0.475953	-0.475953	-0.475953	-0.475953	-0.475953	-0.475953	-0.475953	-0.475953	-0.475953	-0.475953	-0.475953	-0.475953	-0.475953	-0.475953	-0.475953	-0.475953	-0.475953	-0.475953	-0.475953
-0.801094	-0.801094	-0.801094	-0.801094	-0.801094	-0.801094	-0.801094	-0.801094	-0.801094	-0.801094	-0.801094	-0.801094	-0.801094	-0.801094	-0.801094	-0.801094	-0.801094	-0.801094	-0.801094	-0.801094	-0.801094	-0.801094	2.92906	2.92906	-0.801094	2.92906	-0.801094	-0.801094	-0.801094	-0.801094	-0.801094	-0.801094	-0.801094	-0.801094	-0.801094	10.3894	6.65921	-0.801094	-0.801094	2.92906	-0.801094	2.92906	2.92906	-0.801094	2.92906	-0.801094	-0.801094	-0.801094	-0.801094	-0.801094
-1.54712	-1.54712	-1.54712	-1.54712	-1.54712	2.18303	-1.54712	-1.54712	-1.54712	-1.54712	2.18303	5.91318	-1.54712	-1.54712	-1.54712	2.18303	2.18303	5.91318	-1.54712	2.18303	-1.54712	-1.54712	-1.54712	-1.54712	-1.54712	-1.54712	-1.54712	-1.54712	-1.54712	-1.54712	-1.54712	2.18303	2.18303	-1.54712	-1.54712	-1.54712	-1.54712	-1.54712	-1.54712	-1.54712	-1.54712	2.18303	2.18303	2.18303	-1.54712	-1.54712	-1.54712	-1.54712	-1.54712	-1.54712
-1.17411	-1.17411	-1.17411	-1.17411	-1.17411	-1.17411	-1.17411	-1.17411	6.28619	-1.17411	-1.17411	-1.17411	-1.17411	-1.17411	-1.17411	-1.17411	-1.17411	2.55604	-1.17411	-1.17411	2.55604	-1.17411	-1.17411	-1.17411	2.55604	-1.17411	2.55604	-1.17411	-1.17411	-1.17411	-1.17411	-1.17411	-1.17411	-1.17411	-1.17411	2.55604	-1.17411	-1.17411	-1.17411	-1.17411	-1.17411	-1.17411	-1.17411	-1.17411	-1.17411	-1.17411	2.55604	-1.17411	-1.17411	-1.17411
-1.29845	-1.29845	-1.29845	-1.29845	-1.29845	-1.29845	-1.29845	-1.29845	-1.29845	-1.29845	-1.29845	2.4317	2.4317	-1.29845	-1.29845	-1.29845	-1.29845	-1.29845	-1.29845	-1.29845	-1.29845	-1.29845	-1.29845	2.4317	2.4317	2.4317	2.4317	-1.29845	2.4317	-1.29845	2.4317	-1.29845	-1.29845	-1.29845	-1.29845	-1.29845	-1.29845	-1.29845	-1.29845	-1.29845	-1.29845	-1.29845	-1.29845	-1.29845	2.4317	-1.29845	-1.29845	-1.29845	6.16185	-1.29845
-1.92014	1.81001	1.81001	9.27031	-1.92014	-1.92014	1.81001	1.81001	9.27031	-1.92014	-1.92014	-1.92014	-1.92014	-1.92014	1.81001	1.81001	-1.92014	-1.92014	-1.92014	-1.92014	-1.92014	-1.92014	-1.92014	-1.92014	-1.92014	-1.92014	-1.92014	-1.92014	-1.92014	-1.92014	-1.92014	-1.92014	-1.92014	-1.92014	-1.92014	-1.92014	-1.92014	-1.92014	-1.92014	-1.92014	-1.92014	-1.92014	-1.92014	-1.92014	-1.92014	-1.92014	5.54016	-1.92014	5.54016	-1.92014
2.30736	-1.42279	-1.42279	-1.42279	-1.42279	-1.42279	-1.42279	-1.42279	-1.42279	-1.42279	-1.42279	-1.42279	-1.42279	-1.42279	2.30736	-1.42279	-1.42279	-1.42279	-1.42279	-1.42279	-1.42279	9.76766	2.30736	-1.42279	-1.42279	-1.42279	-1.42279	2.30736	2.30736	-1.42279	2.30736	-1.42279	2.30736	-1.42279	-1.42279	-1.42279	-1.42279	-1.42279	-1.42279	-1.42279	-1.42279	-1.42279	-1.42279	-1.42279	-1.42279	2.30736	2.30736	2.30736	2.30736	-1.42279
-1.67146	-1.67146	-1.67146	-1.67146	-1.67146	-1.67146	-1.67146	-1.67146	-1.67146	-1.67146	-1.67146	-1.67146	2.05869	-1.67146	2.05869	-1.67146	2.05869	5.78884	-1.67146	2.05869	-1.67146	2.05869	-1.67146	-1.67146	5.78884	-1.67146	-1.67146	2.05869	-1.67146	-1.67146	-1.67146	-1.67146	-1.67146	-1.67146	-1.67146	2.05869	-1.67146	-1.67146	-1.67146	-1.67146	-1.67146	-1.67146	-1.67146	-1.67146	-1.67146	2.05869	-1.67146	-1.67146	-1.67146	-1.67146
-0.552417	-0.552417	-0.552417	-0.552417	-0.552417	-0.552417	-0.552417	-0.552417	-0.552417	-0.552417	-0.552417	-0.552417	-0.552417	-0.552417	-0.552417	-0.552417	-0.552417	-0.552417	3.17773	-0.552417	-0.552417	-0.552417	-0.552417	-0.552417	-0.552417	-0.552417	-0.552417	-0.552417	-0.552417	-0.552417	-0.552417	-0.552417	-0.552417	-0.552417	3.17773	-0.552417	-0.552417	-0.552417	-0.552417	-0.552417	-0.552417	-0.552417	-0.552417	3.17773	3.17773	-0.552417	-0.552417	3.17773	3.17773	-0.552417
2.18303	-1.54712	2.18303	-1.54712	-1.54712	-1.54712	-1.54712	-1.54712	-1.54712	2.18303	-1.54712	-1.54712	-1.54712	2.18303	-1.54712	-1.54712	-1.54712	-1.54712	-1.54712	2.18303	5.91318	-1.54712	-1.54712	-1.54712	-1.54712	-1.54712	2.18303	-1.54712	2.18303	-1.54712	-1.54712	-1.54712	-1.54712	2.18303	-1.54712	-1.54712	-1.54712	-1.54712	-1.54712	-1.54712	-1.54712	-1.54712	2.18303	-1.54712	-1.54712	-1.54712	-1.54712	-1.54712	-1.54712	-1.54712
-1.17411	-1.17411	2.55604	-1.17411	6.28619	-1.17411	-1.17411	-1.17411	-1.17411	-1.17411	-1.17411	2.55604	2.55604	-1.17411	-1.17411	-1.17411	-1.17411	-1.17411	-1.17411	-1.17411	-1.17411	-1.17411	-1.17411	-1.17411	2.55604	-1.17411	-1.17411	-1.17411	-1.17411	-1.17411	-1.17411	-1.17411	-1.17411	-1.17411	-1.17411	2.55604	-1.17411	-1.17411	-1.17411	-1.17411	-1.17411	-1.17411	-1.17411	-1.17411	2.55604	-1.17411	-1.17411	-1.17411	-1.17411	-1.17411
-1.04977	-1.04977	-1.04977	-1.04977	-1.04977	-1.04977	-1.04977	-1.04977	2.68038	-1.04977	-1.04977	-1.04977	6.41053	-1.04977	-1.04977	-1.04977	2.68038	-1.04977	-1.04977	-1.04977	-1.04977	-1.04977	-1.04977	2.68038	-1.04977	-1.04977	-1.04977	-1.04977	-1.04977	-1.04977	-1.04977	-1.04977	-1.04977	-1.04977	-1.04977	-1.04977	-1.04977	-1.04977	-1.04977	-1.04977	-1.04977	-1.04977	2.68038	-1.04977	-1.04977	2.68038	6.41053	-1.04977	-1.04977	-1.04977
2.80472	-0.925432	-0.925432	-0.925432	2.80472	-0.925432	-0.925432	-0.925432	-0.925432	-0.925432	-0.925432	-0.925432	-0.925432	2.80472	-0.925432	-0.925432	-0.925432	-0.925432	-0.925432	-0.925432	-0.925432	2.80472	-0.925432	-0.925432	-0.925432	-0.925432	-0.925432	-0.925432	-0.925432	-0.925432	-0.925432	-0.925432	-0.925432	-0.925432	-0.925432	-0.925432	-0.925432	-0.925432	-0.925432	-0.925432	-0.925432	-0.925432	-0.925432	-0.925432	-0.925432	-0.925432	-0.925432	-0.925432	2.80472	2.80472
-1.29845	2.4317	2.4317	2.4317	-1.29845	-1.29845	2.4317	-1.29845	-1.29845	6.16185	-1.29845	-1.29845	-1.29845	2.4317	-1.29845	-1.29845	-1.29845	-1.29845	-1.29845	-1.29845	-1.29845	-1.29845	-1.29845	-1.29845	-1.29845	-1.29845	-1.29845	-1.29845	-1.29845	-1.29845	-1.29845	-1.29845	-1.29845	-1.29845	-1.29845	-1.29845	-1.29845	-1.29845	-1.29845	-1.29845	-1.29845	-1.29845	2.4317	-1.29845	-1.29845	-1.29845	2.4317	-1.29845	-1.29845	-1.29845
-1.7958	-1.7958	-1.7958	1.93435	-1.7958	-1.7958	-1.7958	-1.7958	-1.7958	-1.7958	-1.7958	1.93435	1.93435	-1.7958	1.93435	-1.7958	1.93435	5.6645	-1.7958	-1.7958	-1.7958	-1.7958	-1.7958	1.93435	-1.7958	5.6645	1.93435	-1.7958	-1.7958	-1.7958	-1.7958	1.93435	1.93435	-1.7958	-1.7958	-1.7958	-1.7958	-1.7958	-1.7958	-1.7958	-1.7958	-1.7958	9.39465	-1.7958	-1.7958	-1.7958	-1.7958	-1.7958	-1.7958	-1.7958
1.81001	-1.92014	-1.92014	1.81001	5.54016	-1.92014	9.27031	-1.92014	-1.92014	-1.92014	-1.92014	-1.92014	1.81001	1.81001	1.81001	-1.92014	1.81001	-1.92014	-1.92014	-1.92014	-1.92014	-1.92014	-1.92014	-1.92014	-1.92014	-1.92014	-1.92014	-1.92014	1.81001	-1.92014	1.81001	-1.92014	-1.92014	1.81001	-1.92014	-1.92014	-1.92014	-1.92014	-1.92014	-1.92014	1.81001	1.81001	-1.92014	-1.92014	-1.92014	-1.92014	-1.92014	-1.92014	5.54016	1.81001
-0.925432	-0.925432	-0.925432	-0.925432	-0.925432	-0.925432	-0.925432	-0.925432	-0.925432	-0.925432	-0.925432	-0.925432	-0.925432	-0.925432	-0.925432	-0.925432	-0.925432	6.53487	-0.925432	-0.925432	-0.925432	-0.925432	-0.925432	-0.925432	-0.925432	-0.925432	-0.925432	-0.925432	6.53487	-0.925432	-0.925432	-0.925432	-0.925432	-0.925432	-0.925432	-0.925432	-0.925432	-0.925432	-0.925432	-0.925432	-0.925432	-0.925432	-0.925432	-0.925432	-0.925432	-0.925432	-0.925432	-0.925432	-0.925432	-0.925432
1.93435	1.93435	-1.7958	-1.7958	-1.7958	-1.7958	-1.7958	1.93435	1.93435	9.39465	-1.7958	-1.7958	1.93435	-1.7958	-1.7958	-1.7958	5.6645	1.93435	-1.7958	-1.7958	-1.7958	-1.7958	-1.7958	-1.7958	-1.7958	-1.7958	-1.7958	-1.7958	-1.7958	-1.7958	-1.7958	-1.7958	-1.7958	1.93435	-1.7958	-1.7958	-1.7958	-1.7958	-1.7958	1.93435	-1.7958	-1.7958	-1.7958	-1.7958	-1.7958	5.6645	-1.7958	1.93435	1.93435	-1.7958
-1.17411	-1.17411	-1.17411	-1.17411	-1.17411	2.55604	-1.17411	-1.17411	-1.17411	-1.17411	2.55604	-1.17411	-1.17411	-1.17411	-1.17411	-1.17411	2.55604	-1.17411	-1.17411	-1.17411	-1.17411	-1.17411	-1.17411	-1.17411	2.55604	-1.17411	-1.17411	-1.17411	-1.17411	6.28619	-1.17411	2.55604	-1.17411	-1.17411	-1.17411	-1.17411	-1.17411	6.28619	2.55604	-1.17411	-1.17411	-1.17411	6.28619	-1.17411	-1.17411	-1.17411	-1.17411	6.28619	2.55604	2.55604
-0.552417	-0.552417	-0.552417	3.17773	-0.552417	-0.552417	-0.552417	-0.552417	-0.552417	-0.552417	-0.552417	-0.552417	-0.552417	-0.552417	-0.552417	-0.552417	-0.552417	-0.552417	-0.552417	-0.552417	-0.552417	-0.552417	-0.552417	-0.552417	-0.552417	-0.552417	-0.552417	-0.552417	-0.552417	-0.552417	-0.552417	3.17773	3.17773	-0.552417	-0.552417	-0.552417	-0.552417	-0.552417	-0.552417	-0.552417	-0.552417	-0.552417	-0.552417	3.17773	-0.552417	3.17773	3.17773	3.17773	-0.552417	-0.552417
-0.801094	-0.801094	-0.801094	-0.801094	-0.801094	-0.801094	-0.801094	-0.801094	-0.801094	-0.801094	2.92906	-0.801094	-0.801094	-0.801094	-0.801094	-0.801094	-0.801094	2.92906	-0.801094	-0.801094	-0.801094	-0.801094	-0.801094	-0.801094	-0.801094	-0.801094	-0.801094	2.92906	-0.801094	-0.801094	2.92906	2.92906	-0.801094	-0.801094	-0.801094	-0.801094	-0.801094	-0.801094	-0.801094	-0.801094	-0.801094	-0.801094	2.92906	-0.801094	-0.801094	-0.801094	-0.801094	-0.801094	-0.801094	-0.801094
2.80472	-0.925432	-0.925432	-0.925432	-0.925432	-0.925432	-0.925432	-0.925432	-0.925432	-0.925432	-0.925432	-0.925432	-0.925432	-0.925432	-0.925432	-0.925432	2.80472	-0.925432	-0.925432	-0.925432	-0.925432	-0.925432	-0.925432	-0.925432	-0.925432	-0.925432	-0.925432	6.53487	-0.925432	-0.925432	-0.925432	-0.925432	-0.925432	-0.925432	-0.925432	-0.925432	-0.925432	-0.925432	2.80472	-0.925432	-0.925432	-0.925432	-0.925432	-0.925432	-0.925432	2.80472	-0.925432	2.80472	2.80472	-0.925432
6.03751	6.03751	-1.42279	-1.42279	-1.42279	-1.42279	-1.42279	-1.42279	-1.42279	2.30736	-1.42279	-1.42279	-1.42279	-1.42279	-1.42279	2.30736	-1.42279	-1.42279	2.30736	-1.42279	-1.42279	-1.42279	-1.42279	-1.42279	-1.42279	-1.42279	-1.42279	-1.42279	-1.42279	2.30736	-1.42279	-1.42279	-1.42279	-1.42279	-1.42279	-1.42279	-1.42279	-1.42279	-1.42279	-1.42279	-1.42279	-1.42279	-1.42279	-1.42279	-1.42279	-1.42279	-1.42279	2.30736	2.30736	2.30736
-0.925432	-0.925432	2.80472	2.80472	-0.925432	-0.925432	-0.925432	-0.925432	-0.925432	-0.925432	-0.925432	2.80472	-0.925432	-0.925432	-0.925432	-0.925432	-0.925432	-0.925432	-0.925432	-0.925432	-0.925432	-0.925432	-0.925432	-0.925432	-0.925432	-0.925432	-0.925432	-0.925432	2.80472	-0.925432	-0.925432	2.80472	2.80472	-0.925432	-0.925432	-0.925432	-0.925432	-0.925432	-0.925432	-0.925432	-0.925432	-0.925432	-0.925432	-0.925432	6.53487	2.80472	6.53487	-0.925432	2.80472	2.80472
-0.801094	-0.801094	-0.801094	-0.801094	-0.801094	-0.801094	-0.801094	2.92906	2.92906	-0.801094	-0.801094	-0.801094	-0.801094	-0.801094	2.92906	-0.801094	-0.801094	-0.801094	-0.801094	-0.801094	-0.801094	-0.801094	-0.801094	-0.801094	-0.801094	-0.801094	-0.801094	-0.801094	-0.801094	-0.801094	-0.801094	-0.801094	2.92906	-0.801094	-0.801094	-0.801094	-0.801094	2.92906	-0.801094	-0.801094	6.65921	2.92906	-0.801094	-0.801094	-0.801094	-0.801094	-0.801094	-0.801094	-0.801094	-0.801094
-0.676756	-0.676756	-0.676756	-0.676756	-0.676756	-0.676756	3.05339	-0.676756	-0.676756	-0.676756	-0.676756	-0.676756	-0.676756	-0.676756	-0.676756	-0.676756	-0.676756	-0.676756	-0.676756	-0.676756	-0.676756	-0.676756	-0.676756	-0.676756	-0.676756	3.05339	-0.676756	-0.676756	-0.676756	-0.676756	-0.676756	10.5137	-0.676756	-0.676756	-0.676756	-0.676756	3.05339	-0.676756	-0.676756	-0.676756	3.05339	-0.676756	-0.676756	-0.676756	-0.676756	-0.676756	3.05339	-0.676756	-0.676756	3.05339
-0.925432	-0.925432	2.80472	-0.925432	-0.925432	-0.925432	-0.925432	2.80472	-0.925432	-0.925432	-0.925432	-0.925432	-0.925432	-0.925432	-0.925432	-0.925432	-0.925432	-0.925432	2.80472	-0.925432	-0.925432	-0.925432	-0.925432	2.80472	-0.925432	-0.925432	-0.925432	-0.925432	-0.925432	-0.925432	-0.925432	-0.925432	2.80472	-0.925432	-0.925432	-0.925432	-0.925432	-0.925432	-0.925432	-0.925432	-0.925432	-0.925432	-0.925432	-0.925432	-0.925432	-0.925432	-0.925432	-0.925432	-0.925432	-0.925432
-1.42279	-1.42279	-1.42279	-1.42279	-1.42279	-1.42279	-1.42279	-1.42279	2.30736	-1.42279	6.03751	-1.42279	-1.42279	-1.42279	-1.42279	-1.42279	6.03751	-1.42279	-1.42279	-1.42279	-1.42279	-1.42279	-1.42279	6.03751	2.30736	-1.42279	-1.42279	-1.42279	-1.42279	-1.42279	2.30736	-1.42279	-1.42279	-1.42279	-1.42279	6.03751	2.30736	-1.42279	-1.42279	-1.42279	-1.42279	2.30736	2.30736	-1.42279	-1.42279	-1.42279	-1.42279	-1.42279	-1.42279	-1.42279
-0.552417	-0.552417	-0.552417	-0.552417	-0.552417	-0.552417	-0.552417	-0.552417	-0.552417	-0.552417	-0.552417	-0.552417	-0.552417	-0.552417	-0.552417	-0.552417	-0.552417	-0.552417	-0.552417	-0.552417	3.17773	-0.552417	-0.552417	-0.552417	-0.552417	-0.552417	-0.552417	-0.552417	-0.552417	-0.552417	-0.552417	3.17773	-0.552417	-0.552417	-0.552417	3.17773	-0.552417	-0.552417	3.17773	3.17773	-0.552417	-0.552417	-0.552417	3.17773	6.90788	-0.552417	-0.552417	-0.552417	-0.552417	-0.552417
-1.17411	-1.17411	-1.17411	-1.17411	2.55604	-1.17411	-1.17411	-1.17411	-1.17411	-1.17411	10.0163	-1.17411	2.55604	-1.17411	-1.17411	-1.17411	-1.17411	-1.17411	-1.17411	2.55604	-1.17411	-1.17411	-1.17411	-1.17411	-1.17411	-1.17411	-1.17411	-1.17411	-1.17411	-1.17411	-1.17411	-1.17411	-1.17411	-1.17411	-1.17411	-1.17411	-1.17411	-1.17411	-1.17411	2.55604	2.55604	-1.17411	-1.17411	-1.17411	-1.17411	-1.17411	-1.17411	-1.17411	-1.17411	-1.17411
2.30736	-1.42279	2.30736	2.30736	-1.42279	-1.42279	-1.42279	2.30736	-1.42279	6.03751	-1.42279	-1.42279	-1.42279	-1.42279	-1.42279	-1.42279	-1.42279	-1.42279	-1.42279	-1.42279	2.30736	-1.42279	-1.42279	-1.42279	-1.42279	-1.42279	-1.42279	-1.42279	2.30736	-1.42279	2.30736	-1.42279	-1.42279	-1.42279	-1.42279	-1.42279	-1.42279	2.30736	-1.42279	-1.42279	-1.42279	-1.42279	-1.42279	-1.42279	2.30736	-1.42279	2.30736	-1.42279	-1.42279	-1.42279
-0.925432	2.80472	-0.925432	-0.925432	-0.925432	-0.925432	-0.925432	-0.925432	-0.925432	-0.925432	-0.925432	-0.925432	-0.925432	-0.925432	6.53487	2.80472	-0.925432	-0.925432	-0.925432	-0.925432	-0.925432	-0.925432	-0.925432	-0.925432	-0.925432	-0.925432	-0.925432	-0.925432	-0.925432	-0.925432	-0.925432	-0.925432	-0.925432	2.80472	-0.925432	-0.925432	-0.925432	-0.925432	-0.925432	-0.925432	-0.925432	-0.925432	-0.925432	-0.925432	-0.925432	-0.925432	-0.925432	2.80472	-0.925432	-0.925432
-1.04977	-1.04977	2.68038	2.68038	-1.04977	-1.04977	-1.04977	-1.04977	-1.04977	2.68038	2.68038	-1.04977	-1.04977	-1.04977	2.68038	-1.04977	-1.04977	-1.04977	-1.04977	-1.04977	-1.04977	-1.04977	-1.04977	-1.04977	-1.04977	-1.04977	-1.04977	-1.04977	-1.04977	-1.04977	-1.04977	-1.04977	-1.04977	-1.04977	-1.04977	-1.04977	-1.04977	-1.04977	-1.04977	-1.04977	-1.04977	-1.04977	-1.04977	-1.04977	-1.04977	-1.04977	-1.04977	-1.04977	-1.04977	6.41053
-1.29845	-1.29845	2.4317	-1.29845	-1.29845	-1.29845	-1.29845	-1.29845	-1.29845	2.4317	6.16185	2.4317	-1.29845	-1.29845	2.4317	-1.29845	-1.29845	-1.29845	-1.29845	-1.29845	-1.29845	-1.29845	-1.29845	-1.29845	-1.29845	-1.29845	-1.29845	2.4317	-1.29845	-1.29845	-1.29845	-1.29845	-1.29845	-1.29845	-1.29845	-1.29845	-1.29845	-1.29845	-1.29845	-1.29845	-1.29845	-1.29845	2.4317	-1.29845	-1.29845	2.4317	6.16185	-1.29845	2.4317	-1.29845
-1.7958	1.93435	-1.7958	-1.7958	-1.7958	-1.7958	9.39465	1.93435	-1.7958	-1.7958	-1.7958	-1.7958	-1.7958	-1.7958	1.93435	-1.7958	1.93435	1.93435	-1.7958	-1.7958	-1.7958	1.93435	-1.7958	-1.7958	-1.7958	1.93435	-1.7958	1.93435	-1.7958	-1.7958	-1.7958	-1.7958	-1.7958	-1.7958	-1.7958	-1.7958	-1.7958	-1.7958	-1.7958	-1.7958	-1.7958	-1.7958	-1.7958	-1.7958	-1.7958	-1.7958	-1.7958	-1.7958	-1.7958	-1.7958
-0.801094	-0.801094	-0.801094	-0.801094	-0.801094	-0.801094	-0.801094	-0.801094	-0.801094	2.92906	-0.801094	2.92906	-0.801094	2.92906	-0.801094	-0.801094	-0.801094	-0.801094	-0.801094	-0.801094	-0.801094	-0.801094	-0.801094	-0.801094	-0.801094	-0.801094	-0.801094	-0.801094	-0.801094	-0.801094	-0.801094	-0.801094	-0.801094	-0.801094	-0.801094	-0.801094	-0.801094	-0.801094	-0.801094	-0.801094	2.92906	-0.801094	-0.801094	-0.801094	2.92906	2.92906	-0.801094	-0.801094	-0.801094	-0.801094
2.68038	-1.04977	-1.04977	-1.04977	-1.04977	-1.04977	-1.04977	-1.04977	-1.04977	-1.04977	-1.04977	-1.04977	-1.04977	-1.04977	-1.04977	-1.04977	-1.04977	-1.04977	-1.04977	-1.04977	-1.04977	2.68038	-1.04977	-1.04977	-1.04977	-1.04977	-1.04977	6.41053	-1.04977	2.68038	-1.04977	-1.04977	2.68038	-1.04977	-1.04977	-1.04977	-1.04977	-1.04977	-1.04977	-1.04977	-1.04977	-1.04977	2.68038	2.68038	2.68038	-1.04977	2.68038	-1.04977	-1.04977	-1.04977
-0.552417	-0.552417	-0.552417	-0.552417	-0.552417	-0.552417	-0.552417	-0.552417	-0.552417	-0.552417	-0.552417	-0.552417	-0.552417	-0.552417	-0.552417	-0.552417	-0.552417	-0.552417	-0.552417	-0.552417	-0.552417	-0.552417	-0.552417	-0.552417	-0.552417	-0.552417	-0.552417	-0.552417	-0.552417	3.17773	-0.552417	-0.552417	-0.552417	-0.552417	-0.552417	-0.552417	-0.552417	-0.552417	-0.552417	-0.552417	-0.552417	-0.552417	-0.552417	10.638	-0.552417	-0.552417	-0.552417	-0.552417	-0.552417	-0.552417
-0.801094	-0.801094	-0.801094	-0.801094	-0.801094	-0.801094	-0.801094	-0.801094	-0.801094	-0.801094	-0.801094	-0.801094	2.92906	-0.801094	-0.801094	-0.801094	-0.801094	-0.801094	-0.801094	-0.801094	-0.801094	-0.801094	-0.801094	-0.801094	-0.801094	-0.801094	-0.801094	2.92906	2.92906	-0.801094	-0.801094	-0.801094	-0.801094	-0.801094	-0.801094	-0.801094	2.92906	-0.801094	-0.801094	-0.801094	-0.801094	2.92906	-0.801094	-0.801094	2.92906	-0.801094	-0.801094	-0.801094	-0.801094	-0.801094
-1.04977	-1.04977	-1.04977	-1.04977	2.68038	-1.04977	-1.04977	-1.04977	-1.04977	-1.04977	-1.04977	-1.04977	-1.04977	-1.04977	-1.04977	-1.04977	-1.04977	-1.04977	-1.04977	2.68038	2.68038	2.68038	-1.04977	-1.04977	-1.04977	-1.04977	-1.04977	-1.04977	2.68038	-1.04977	2.68038	-1.04977	-1.04977	-1.04977	-1.04977	-1.04977	-1.04977	2.68038	-1.04977	2.68038	-1.04977	-1.04977	-1.04977	-1.04977	-1.04977	-1.04977	-1.04977	-1.04977	2.68038	-1.04977
-1.04977	-1.04977	-1.04977	-1.04977	-1.04977	-1.04977	-1.04977	-1.04977	-1.04977	-1.04977	-1.04977	-1.04977	-1.04977	-1.04977	-1.04977	2.68038	2.68038	-1.04977	-1.04977	2.68038	-1.04977	-1.04977	-1.04977	-1.04977	-1.04977	2.68038	-1.04977	2.68038	-1.04977	-1.04977	-1.04977	-1.04977	-1.04977	-1.04977	-1.04977	-1.04977	-1.04977	-1.04977	-1.04977	-1.04977	-1.04977	-1.04977	-1.04977	-1.04977	-1.04977	-1.04977	-1.04977	2.68038	2.68038	-1.04977
6.16185	2.4317	-1.29845	-1.29845	-1.29845	-1.29845	2.4317	2.4317	-1.29845	-1.29845	-1.29845	-1.29845	-1.29845	-1.29845	-1.29845	-1.29845	-1.29845	-1.29845	-1.29845	-1.29845	-1.29845	-1.29845	-1.29845	-1.29845	-1.29845	-1.29845	-1.29845	6.16185	-1.29845	-1.29845	-1.29845	-1.29845	-1.29845	-1.29845	-1.29845	-1.29845	-1.29845	-1.29845	-1.29845	-1.29845	-1.29845	-1.29845	-1.29845	-1.29845	-1.29845	6.16185	-1.29845	2.4317	-1.29845	2.4317
-2.16882	-2.16882	-2.16882	-2.16882	-2.16882	-2.16882	-2.16882	-2.16882	-2.16882	5.29148	12.7518	1.56133	5.29148	-2.16882	-2.16882	-2.16882	-2.16882	-2.16882	-2.16882	-2.16882	-2.16882	1.56133	1.56133	1.56133	5.29148	-2.16882	-2.16882	-2.16882	-2.16882	-2.16882	-2.16882	-2.16882	-2.16882	-2.16882	-2.16882	-2.16882	-2.16882	-2.16882	-2.16882	-2.16882	-2.16882	-2.16882	-2.16882	-2.16882	-2.16882	-2.16882	-2.16882	-2.16882	1.56133	5.29148
-0.443659	-0.443659	-0.443659	-0.443659	-0.443659	-0.443659	-0.443659	-0.443659	-0.443659	-0.443659	-0.443659	-0.443659	-0.443659	-0.443659	-0.443659	-0.443659	-0.443659	-0.443659	-0.443659	-0.443659	-0.443659	-0.443659	-0.443659	-0.443659	-0.443659	-0.443659	-0.443659	-0.443659	-0.443659	-0.443659	-0.443659	-0.443659	-0.443659	-0.443659	-0.443659	-0.443659	-0.443659	-0.443659	-0.443659	-0.443659	-0.443659	-0.443659	-0.443659	-0.443659	-0.443659	-0.443659	-0.443659	-0.443659	-0.443659	-0.443659
-0.896372	-0.896372	-0.896372	-0.896372	-0.896372	-0.896372	5.89433	-0.896372	-0.896372	-0.896372	-0.896372	-0.896372	-0.896372	-0.896372	-0.896372	-0.896372	5.89433	-0.896372	-0.896372	-0.896372	-0.896372	-0.896372	-0.896372	-0.896372	-0.896372	-0.896372	-0.896372	-0.896372	-0.896372	-0.896372	-0.896372	-0.896372	5.89433	5.89433	-0.896372	-0.896372	-0.896372	-0.896372	-0.896372	-0.896372	-0.896372	-0.896372	-0.896372	-0.896372	-0.896372	-0.896372	-0.896372	-0.896372	-0.896372	-0.896372
-1.34909	-1.34909	-1.34909	5.44161	-1.34909	-1.34909	-1.34909	-1.34909	-1.34909	-1.34909	-1.34909	5.44161	-1.34909	-1.34909	-1.34909	-1.34909	-1.34909	-1.34909	-1.34909	-1.34909	-1.34909	-1.34909	-1.34909	-1.34909	5.44161	5.44161	-1.34909	-1.34909	-1.34909	-1.34909	-1.34909	-1.34909	-1.34909	-1.34909	-1.34909	-1.34909	-1.34909	-1.34909	-1.34909	-1.34909	-1.34909	-1.34909	-1.34909	-1.34909	-1.34909	-1.34909	-1.34909	-1.34909	-1.34909	-1.34909
-0.896372	-0.896372	5.89433	-0.896372	-0.896372	-0.896372	-0.896372	-0.896372	-0.896372	-0.896372	-0.896372	-0.896372	-0.896372	-0.896372	-0.896372	-0.896372	-0.896372	-0.896372	-0.896372	-0.896372	-0.896372	-0.896372	-0.896372	-0.896372	-0.896372	-0.896372	-0.896372	-0.896372	5.89433	-0.896372	-0.896372	5.89433	-0.896372	-0.896372	-0.896372	-0.896372	-0.896372	-0.896372	-0.896372	-0.896372	-0.896372	-0.896372	-0.896372	-0.896372	-0.896372	-0.896372	-0.896372	-0.896372	5.89433	-0.896372
-0.670016	-0.670016	-0.670016	-0.670016	-0.670016	-0.670016	-0.670016	-0.670016	6.12068	-0.670016	-0.670016	-0.670016	-0.670016	-0.670016	-0.670016	-0.670016	-0.670016	-0.670016	-0.670016	-0.670016	-0.670016	-0.670016	-0.670016	-0.670016	-0.670016	-0.670016	-0.670016	-0.670016	-0.670016	-0.670016	-0.670016	-0.670016	-0.670016	-0.670016	-0.670016	6.12068	-0.670016	-0.670016	-0.670016	-0.670016	-0.670016	-0.670016	-0.670016	-0.670016	-0.670016	-0.670016	-0.670016	-0.670016	-0.670016	-0.670016
-1.34909	-1.34909	5.44161	-1.34909	5.44161	-1.34909	5.44161	-1.34909	-1.34909	-1.34909	-1.34909	-1.34909	5.44161	-1.34909	-1.34909	-1.34909	-1.34909	-1.34909	-1.34909	-1.34909	-1.34909	-1.34909	-1.34909	-1.34909	-1.34909	-1.34909	-1.34909	-1.34909	-1.34909	-1.34909	-1.34909	-1.34909	-1.34909	-1.34909	-1.34909	-1.34909	-1.34909	-1.34909	-1.34909	-1.34909	-1.34909	-1.34909	-1.34909	-1.34909	5.44161	-1.34909	-1.34909	-1.34909	-1.34909	-1.34909
-1.12273	-1.12273	-1.12273	-1.12273	-1.12273	-1.12273	-1.12273	-1.12273	-1.12273	-1.12273	-1.12273	-1.12273	-1.12273	-1.12273	5.66797	-1.12273	-1.12273	-1.12273	-1.12273	-1.12273	-1.12273	-1.12273	-1.12273	-1.12273	5.66797	-1.12273	5.66797	-1.12273	-1.12273	-1.12273	-1.12273	-1.12273	-1.12273	-1.12273	-1.12273	-1.12273	-1.12273	-1.12273	-1.12273	-1.12273	-1.12273	-1.12273	-1.12273	-1.12273	5.66797	-1.12273	-1.12273	-1.12273	-1.12273	12.4587
-0.896372	-0.896372	-0.896372	-0.896372	-0.896372	-0.896372	-0.896372	-0.896372	-0.896372	12.685	-0.896372	-0.896372	-0.896372	-0.896372	-0.896372	-0.896372	-0.896372	-0.896372	-0.896372	-0.896372	-0.896372	-0.896372	-0.896372	-0.896372	-0.896372	-0.896372	-0.896372	-0.896372	-0.896372	-0.896372	-0.896372	-0.896372	-0.896372	-0.896372	-0.896372	-0.896372	5.89433	-0.896372	-0.896372	-0.896372	-0.896372	-0.896372	-0.896372	-0.896372	-0.896372	-0.896372	5.89433	5.89433	5.89433	5.89433
-0.443659	-0.443659	-0.443659	-0.443659	-0.443659	-0.443659	-0.443659	-0.443659	-0.443659	-0.443659	-0.443659	-0.443659	-0.443659	-0.443659	-0.443659	-0.443659	-0.443659	-0.443659	-0.443659	-0.443659	-0.443659	-0.443659	-0.443659	-0.443659	-0.443659	-0.443659	-0.443659	-0.443659	-0.443659	-0.443659	-0.443659	-0.443659	-0.443659	-0.443659	-0.443659	-0.443659	-0.443659	-0.443659	-0.443659	-0.443659	-0.443659	-0.443659	-0.443659	-0.443659	-0.443659	-0.443659	-0.443659	-0.443659	-0.443659	-0.443659
-1.34909	-1.34909	-1.34909	-1.34909	12.2323	-1.34909	5.44161	-1.34909	-1.34909	-1.34909	-1.34909	-1.34909	-1.34909	-1.34909	-1.34909	-1.34909	-1.34909	-1.34909	-1.34909	-1.34909	5.44161	-1.34909	-1.34909	-1.34909	-1.34909	-1.34909	-1.34909	-1.34909	-1.34909	-1.34909	-1.34909	-1.34909	-1.34909	-1.34909	-1.34909	-1.34909	-1.34909	-1.34909	-1.34909	-1.34909	5.44161	5.44161	-1.34909	-1.34909	-1.34909	-1.34909	-1.34909	-1.34909	5.44161	-1.34909
-0.670016	-0.670016	-0.670016	-0.670016	-0.670016	6.12068	-0.670016	-0.670016	-0.670016	-0.670016	-0.670016	-0.670016	-0.670016	-0.670016	-0.670016	-0.670016	-0.670016	-0.670016	-0.670016	-0.670016	-0.670016	-0.670016	-0.670016	-0.670016	-0.670016	-0.670016	-0.670016	-0.670016	-0.670016	-0.670016	-0.670016	-0.670016	-0.670016	-0.670016	-0.670016	-0.670016	-0.670016	-0.670016	-0.670016	-0.670016	-0.670016	-0.670016	-0.670016	-0.670016	-0.670016	-0.670016	-0.670016	-0.670016	6.12068	-0.670016
-1.12273	-1.12273	-1.12273	-1.12273	-1.12273	-1.12273	-1.12273	-1.12273	-1.12273	-1.12273	-1.12273	-1.12273	-1.12273	5.66797	5.66797	-1.12273	-1.12273	-1.12273	-1.12273	-1.12273	-1.12273	-1.12273	-1.12273	-1.12273	5.66797	-1.12273	-1.12273	-1.12273	-1.12273	-1.12273	-1.12273	-1.12273	-1.12273	-1.12273	-1.12273	-1.12273	-1.12273	-1.12273	-1.12273	-1.12273	5.66797	-1.12273	-1.12273	-1.12273	-1.12273	-1.12273	-1.12273	-1.12273	-1.12273	-1.12273
-0.443659	-0.443659	-0.443659	-0.443659	-0.443659	-0.443659	-0.443659	-0.443659	-0.443659	-0.443659	-0.443659	-0.443659	-0.443659	-0.443659	-0.443659	-0.443659	-0.443659	-0.443659	-0.443659	-0.443659	-0.443659	-0.443659	-0.443659	-0.443659	-0.443659	-0.443659	-0.443659	-0.443659	-0.443659	-0.443659	-0.443659	-0.443659	-0.443659	-0.443659	-0.443659	-0.443659	-0.443659	-0.443659	-0.443659	-0.443659	6.34704	-0.443659	-0.443659	6.34704	-0.443659	-0.443659	-0.443659	-0.443659	-0.443659	-0.443659
-0.670016	-0.670016	-0.670016	6.12068	-0.670016	-0.670016	-0.670016	-0.670016	-0.670016	-0.670016	-0.670016	-0.670016	-0.670016	-0.670016	-0.670016	-0.670016	-0.670016	-0.670016	-0.670016	-0.670016	-0.670016	-0.670016	-0.670016	-0.670016	-0.670016	-0.670016	-0.670016	-0.670016	-0.670016	-0.670016	-0.670016	-0.670016	-0.670016	-0.670016	-0.670016	-0.670016	-0.670016	-0.670016	-0.670016	-0.670016	-0.670016	-0.670016	-0.670016	-0.670016	-0.670016	-0.670016	-0.670016	-0.670016	-0.670016	-0.670016
-1.12273	5.66797	-1.12273	-1.12273	-1.12273	-1.12273	-1.12273	-1.12273	-1.12273	-1.12273	-1.12273	-1.12273	-1.12273	-1.12273	-1.12273	-1.12273	-1.12273	-1.12273	-1.12273	-1.12273	-1.12273	-1.12273	5.66797	-1.12273	-1.12273	-1.12273	5.66797	-1.12273	-1.12273	-1.12273	-1.12273	-1.12273	-1.12273	-1.12273	-1.12273	-1.12273	-1.12273	-1.12273	-1.12273	-1.12273	-1.12273	-1.12273	-1.12273	-1.12273	-1.12273	-1.12273	-1.12273	-1.12273	-1.12273	-1.12273
-0.670016	-0.670016	-0.670016	-0.670016	-0.670016	-0.670016	-0.670016	-0.670016	-0.670016	-0.670016	-0.670016	-0.670016	-0.670016	-0.670016	-0.670016	-0.670016	-0.670016	-0.670016	-0.670016	-0.670016	-0.670016	-0.670016	-0.670016	-0.670016	-0.670016	-0.670016	-0.670016	-0.670016	6.12068	-0.670016	-0.670016	-0.670016	-0.670016	-0.670016	-0.670016	-0.670016	-0.670016	-0.670016	-0.670016	-0.670016	-0.670016	-0.670016	-0.670016	-0.670016	6.12068	-0.670016	-0.670016	12.9114	-0.670016	-0.670016
-0.443659	-0.443659	-0.443659	-0.443659	-0.443659	-0.443659	-0.443659	-0.443659	-0.443659	-0.443659	-0.443659	-0.443659	-0.443659	-0.443659	-0.443659	-0.443659	-0.443659	-0.443659	-0.443659	-0.443659	-0.443659	-0.443659	-0.443659	-0.443659	-0.443659	-0.443659	-0.443659	-0.443659	-0.443659	-0.443659	-0.443659	6.34704	-0.443659	-0.443659	6.34704	-0.443659	-0.443659	-0.443659	-0.443659	-0.443659	-0.443659	-0.443659	-0.443659	-0.443659	-0.443659	-0.443659	13.1377	-0.443659	6.34704	6.34704
-0.670016	-0.670016	-0.670016	-0.670016	6.12068	-0.670016	-0.670016	-0.670016	-0.670016	-0.670016	-0.670016	-0.670016	-0.670016	-0.670016	-0.670016	-0.670016	-0.670016	-0.670016	-0.670016	-0.670016	-0.670016	-0.670016	-0.670016	-0.670016	-0.670016	-0.670016	-0.670016	-0.670016	-0.670016	-0.670016	-0.670016	-0.670016	-0.670016	-0.670016	-0.670016	-0.670016	-0.670016	-0.670016	-0.670016	-0.670016	-0.670016	-0.670016	-0.670016	-0.670016	-0.670016	-0.670016	-0.670016	-0.670016	-0.670016	6.12068
-1.12273	5.66797	-1.12273	-1.12273	-1.12273	-1.12273	-1.12273	-1.12273	-1.12273	-1.12273	-1.12273	-1.12273	-1.12273	-1.12273	-1.12273	-1.12273	-1.12273	-1.12273	-1.12273	-1.12273	-1.12273	-1.12273	-1.12273	-1.12273	-1.12273	-1.12273	-1.12273	-1.12273	12.4587	-1.12273	-1.12273	-1.12273	-1.12273	-1.12273	-1.12273	-1.12273	-1.12273	-1.12273	-1.12273	5.66797	-1.12273	-1.12273	-1.12273	-1.12273	-1.12273	-1.12273	-1.12273	-1.12273	5.66797	-1.12273
-0.896372	-0.896372	-0.896372	-0.896372	-0.896372	-0.896372	-0.896372	-0.896372	5.89433	-0.896372	-0.896372	-0.896372	-0.896372	-0.896372	-0.896372	-0.896372	-0.896372	-0.896372	-0.896372	5.89433	-0.896372	-0.896372	-0.896372	-0.896372	-0.896372	-0.896372	-0.896372	-0.896372	-0.896372	-0.896372	-0.896372	-0.896372	-0.896372	-0.896372	-0.896372	-0.896372	-0.896372	-0.896372	-0.896372	-0.896372	-0.896372	-0.896372	-0.896372	-0.896372	-0.896372	12.685	-0.896372	5.89433	-0.896372	-0.896372
-0.896372	-0.896372	-0.896372	-0.896372	5.89433	-0.896372	-0.896372	-0.896372	-0.896372	-0.896372	-0.896372	-0.896372	-0.896372	-0.896372	-0.896372	-0.896372	5.89433	-0.896372	-0.896372	-0.896372	-0.896372	-0.896372	-0.896372	-0.896372	-0.896372	-0.896372	-0.896372	-0.896372	-0.896372	-0.896372	-0.896372	-0.896372	-0.896372	-0.896372	-0.896372	-0.896372	-0.896372	-0.896372	5.89433	-0.896372	5.89433	-0.896372	-0.896372	-0.896372	5.89433	5.89433	5.89433	-0.896372	5.89433	5.89433
-1.57544	-1.57544	-1.57544	5.21526	-1.57544	-1.57544	-1.57544	-1.57544	-1.57544	-1.57544	-1.57544	-1.57544	-1.57544	-1.57544	-1.57544	-1.57544	5.21526	-1.57544	12.006	5.21526	-1.57544	-1.57544	-1.57544	-1.57544	-1.57544	-1.57544	-1.57544	-1.57544	-1.57544	-1.57544	-1.57544	-1.57544	-1.57544	-1.57544	-1.57544	-1.57544	-1.57544	-1.57544	-1.57544	-1.57544	-1.57544	-1.57544	5.21526	-1.57544	-1.57544	-1.57544	-1.57544	-1.57544	5.21526	-1.57544
-0.670016	-0.670016	-0.670016	-0.670016	-0.670016	-0.670016	6.12068	-0.670016	-0.670016	-0.670016	-0.670016	-0.670016	-0.670016	-0.670016	-0.670016	-0.670016	-0.670016	-0.670016	-0.670016	-0.670016	-0.670016	-0.670016	-0.670016	-0.670016	-0.670016	-0.670016	-0.670016	-0.670016	-0.670016	-0.670016	-0.670016	-0.670016	-0.670016	6.12068	-0.670016	-0.670016	-0.670016	-0.670016	-0.670016	-0.670016	-0.670016	-0.670016	6.12068	-0.670016	-0.670016	-0.670016	-0.670016	-0.670016	-0.670016	-0.670016
-0.670016	-0.670016	-0.670016	-0.670016	-0.670016	-0.670016	-0.670016	-0.670016	-0.670016	-0.670016	-0.670016	-0.670016	-0.670016	-0.670016	-0.670016	-0.670016	6.12068	-0.670016	-0.670016	-0.670016	-0.670016	-0.670016	-0.670016	-0.670016	-0.670016	-0.670016	-0.670016	-0.670016	-0.670016	-0.670016	-0.670016	-0.670016	-0.670016	-0.670016	-0.670016	-0.670016	-0.670016	-0.670016	-0.670016	-0.670016	-0.670016	-0.670016	-0.670016	-0.670016	-0.670016	-0.670016	-0.670016	-0.670016	-0.670016	-0.670016
-0.443659	-0.443659	-0.443659	-0.443659	-0.443659	-0.443659	-0.443659	-0.443659	-0.443659	-0.443659	-0.443659	-0.443659	-0.443659	-0.443659	-0.443659	-0.443659	-0.443659	-0.443659	-0.443659	-0.443659	-0.443659	-0.443659	-0.443659	-0.443659	-0.443659	-0.443659	-0.443659	-0.443659	-0.443659	-0.443659	-0.443659	-0.443659	-0.443659	-0.443659	-0.443659	-0.443659	-0.443659	-0.443659	-0.443659	-0.443659	-0.443659	-0.443659	-0.443659	-0.443659	-0.443659	-0.443659	-0.443659	-0.443659	-0.443659	-0.443659
-0.443659	-0.443659	-0.443659	-0.443659	-0.443659	-0.443659	-0.443659	-0.443659	-0.443659	-0.443659	-0.443659	-0.443659	-0.443659	-0.443659	-0.443659	-0.443659	-0.443659	-0.443659	-0.443659	-0.443659	-0.443659	-0.443659	-0.443659	-0.443659	-0.443659	-0.443659	-0.443659	-0.443659	-0.443659	-0.443659	-0.443659	-0.443659	-0.443659	-0.443659	-0.443659	6.34704	-0.443659	-0.443659	-0.443659	-0.443659	-0.443659	-0.443659	-0.443659	-0.443659	-0.443659	-0.443659	-0.443659	-0.443659	-0.443659	-0.443659
-0.670016	-0.670016	-0.670016	-0.670016	-0.670016	-0.670016	-0.670016	-0.670016	-0.670016	-0.670016	-0.670016	-0.670016	-0.670016	-0.670016	-0.670016	-0.670016	-0.670016	-0.670016	-0.670016	-0.670016	-0.670016	-0.670016	-0.670016	-0.670016	-0.670016	-0.670016	6.12068	-0.670016	-0.670016	-0.670016	-0.670016	-0.670016	-0.670016	-0.670016	-0.670016	-0.670016	-0.670016	6.12068	6.12068	-0.670016	-0.670016	-0.670016	-0.670016	-0.670016	-0.670016	-0.670016	-0.670016	-0.670016	-0.670016	-0.670016
-0.443659	-0.443659	-0.443659	-0.443659	-0.443659	-0.443659	-0.443659	-0.443659	-0.443659	-0.443659	-0.443659	-0.443659	-0.443659	-0.443659	-0.443659	-0.443659	-0.443659	-0.443659	-0.443659	-0.443659	-0.443659	-0.443659	-0.443659	-0.443659	-0.443659	-0.443659	-0.443659	-0.443659	-0.443659	-0.443659	-0.443659	-0.443659	-0.443659	-0.443659	-0.443659	-0.443659	-0.443659	-0.443659	-0.443659	-0.443659	-0.443659	-0.443659	-0.443659	-0.443659	-0.443659	-0.443659	-0.443659	-0.443659	-0.443659	-0.443659
-1.34909	-1.34909	-1.34909	-1.34909	-1.34909	-1.34909	-1.34909	5.44161	5.44161	-1.34909	-1.34909	-1.34909	-1.34909	-1.34909	-1.34909	-1.34909	-1.34909	-1.34909	-1.34909	5.44161	-1.34909	5.44161	-1.34909	-1.34909	-1.34909	-1.34909	-1.34909	-1.34909	-1.34909	-1.34909	-1.34909	-1.34909	-1.34909	-1.34909	-1.34909	-1.34909	-1.34909	-1.34909	-1.34909	-1.34909	-1.34909	-1.34909	-1.34909	-1.34909	-1.34909	-1.34909	-1.34909	-1.34909	-1.34909	-1.34909
-1.12273	-1.12273	-1.12273	-1.12273	-1.12273	-1.12273	-1.12273	-1.12273	-1.12273	-1.12273	-1.12273	5.66797	-1.12273	-1.12273	-1.12273	-1.12273	-1.12273	-1.12273	-1.12273	-1.12273	-1.12273	-1.12273	-1.12273	5.66797	-1.12273	-1.12273	-1.12273	-1.12273	-1.12273	5.66797	-1.12273	-1.12273	-1.12273	-1.12273	-1.12273	-1.12273	-1.12273	-1.12273	-1.12273	-1.12273	-1.12273	-1.12273	-1.12273	-1.12273	-1.12273	-1.12273	-1.12273	-1.12273	-1.12273	-1.12273
-0.896372	-0.896372	-0.896372	-0.896372	-0.896372	-0.896372	-0.896372	-0.896372	-0.896372	-0.896372	-0.896372	-0.896372	-0.896372	-0.896372	-0.896372	5.89433	-0.896372	-0.896372	-0.896372	-0.896372	-0.896372	-0.896372	-0.896372	-0.896372	-0.896372	-0.896372	5.89433	-0.896372	-0.896372	-0.896372	-0.896372	5.89433	-0.896372	-0.896372	-0.896372	-0.896372	-0.896372	-0.896372	-0.896372	-0.896372	-0.896372	-0.896372	-0.896372	-0.896372	-0.896372	-0.896372	12.685	5.89433	-0.896372	5.89433
-0.670016	-0.670016	-0.670016	-0.670016	-0.670016	-0.670016	-0.670016	-0.670016	-0.670016	-0.670016	-0.670016	-0.670016	-0.670016	-0.670016	-0.670016	-0.670016	-0.670016	-0.670016	-0.670016	-0.670016	-0.670016	-0.670016	6.12068	-0.670016	-0.670016	-0.670016	-0.670016	-0.670016	-0.670016	-0.670016	-0.670016	-0.670016	-0.670016	-0.670016	-0.670016	-0.670016	-0.670016	-0.670016	-0.670016	-0.670016	6.12068	-0.670016	-0.670016	-0.670016	-0.670016	-0.670016	-0.670016	-0.670016	-0.670016	-0.670016
-0.670016	-0.670016	-0.670016	-0.670016	-0.670016	-0.670016	-0.670016	-0.670016	-0.670016	-0.670016	-0.670016	-0.670016	-0.670016	-0.670016	-0.670016	-0.670016	-0.670016	6.12068	-0.670016	-0.670016	-0.670016	-0.670016	-0.670016	-0.670016	-0.670016	-0.670016	-0.670016	-0.670016	-0.670016	-0.670016	-0.670016	-0.670016	-0.670016	-0.670016	-0.670016	-0.670016	-0.670016	-0.670016	-0.670016	-0.670016	-0.670016	-0.670016	-0.670016	-0.670016	-0.670016	-0.670016	-0.670016	-0.670016	6.12068	-0.670016
-0.670016	-0.670016	-0.670016	-0.670016	-0.670016	-0.670016	-0.670016	-0.670016	-0.670016	-0.670016	-0.670016	-0.670016	-0.670016	-0.670016	-0.670016	-0.670016	-0.670016	-0.670016	-0.670016	-0.670016	-0.670016	-0.670016	-0.670016	-0.670016	-0.670016	-0.670016	-0.670016	6.12068	-0.670016	-0.670016	-0.670016	-0.670016	-0.670016	-0.670016	-0.670016	-0.670016	-0.670016	-0.670016	-0.670016	-0.670016	-0.670016	-0.670016	-0.670016	6.12068	-0.670016	-0.670016	-0.670016	-0.670016	-0.670016	-0.670016
-0.443659	-0.443659	-0.443659	-0.443659	-0.443659	-0.443659	-0.443659	-0.443659	-0.443659	-0.443659	-0.443659	-0.443659	-0.443659	-0.443659	-0.443659	-0.443659	-0.443659	-0.443659	-0.443659	-0.443659	-0.443659	-0.443659	-0.443659	-0.443659	-0.443659	-0.443659	-0.443659	-0.443659	-0.443659	-0.443659	-0.443659	-0.443659	-0.443659	-0.443659	-0.443659	-0.443659	-0.443659	-0.443659	-0.443659	-0.443659	-0.443659	-0.443659	-0.443659	-0.443659	-0.443659	-0.443659	-0.443659	-0.443659	-0.443659	6.34704
-1.12273	5.66797	-1.12273	-1.12273	-1.12273	-1.12273	-1.12273	-1.12273	-1.12273	-1.12273	-1.12273	-1.12273	-1.12273	-1.12273	-1.12273	-1.12273	-1.12273	-1.12273	-1.12273	-1.12273	-1.12273	5.66797	5.66797	-1.12273	-1.12273	-1.12273	-1.12273	-1.12273	-1.12273	-1.12273	-1.12273	-1.12273	-1.12273	-1.12273	-1.12273	-1.12273	-1.12273	5.66797	-1.12273	-1.12273	-1.12273	5.66797	-1.12273	5.66797	-1.12273	-1.12273	-1.12273	-1.12273	-1.12273	5.66797
-0.896372	-0.896372	-0.896372	-0.896372	-0.896372	-0.896372	-0.896372	-0.896372	-0.896372	-0.896372	-0.896372	-0.896372	-0.896372	-0.896372	-0.896372	-0.896372	-0.896372	-0.896372	-0.896372	5.89433	-0.896372	-0.896372	-0.896372	5.89433	-0.896372	-0.896372	-0.896372	-0.896372	-0.896372	-0.896372	-0.896372	-0.896372	-0.896372	-0.896372	5.89433	-0.896372	-0.896372	-0.896372	-0.896372	-0.896372	-0.896372	-0.896372	-0.896372	-0.896372	-0.896372	-0.896372	-0.896372	-0.896372	12.685	-0.896372
-1.12273	-1.12273	-1.12273	-1.12273	5.66797	-1.12273	-1.12273	-1.12273	-1.12273	-1.12273	-1.12273	-1.12273	-1.12273	-1.12273	-1.12273	-1.12273	-1.12273	-1.12273	-1.12273	-1.12273	-1.12273	-1.12273	-1.12273	-1.12273	5.66797	-1.12273	-1.12273	5.66797	-1.12273	-1.12273	-1.12273	-1.12273	-1.12273	-1.12273	-1.12273	-1.12273	-1.12273	5.66797	-1.12273	-1.12273	-1.12273	-1.12273	-1.12273	-1.12273	-1.12273	-1.12273	-1.12273	-1.12273	5.66797	-1.12273
-0.443659	-0.443659	-0.443659	-0.443659	-0.443659	-0.443659	-0.443659	-0.443659	-0.443659	-0.443659	-0.443659	-0.443659	-0.443659	-0.443659	-0.443659	-0.443659	-0.443659	-0.443659	-0.443659	-0.443659	-0.443659	-0.443659	-0.443659	-0.443659	-0.443659	-0.443659	-0.443659	-0.443659	-0.443659	-0.443659	-0.443659	-0.443659	-0.443659	-0.443659	-0.443659	-0.443659	-0.443659	-0.443659	-0.443659	-0.443659	-0.443659	-0.443659	-0.443659	-0.443659	-0.443659	-0.443659	-0.443659	-0.443659	-0.443659	6.34704
-0.443659	-0.443659	-0.443659	-0.443659	-0.443659	-0.443659	-0.443659	-0.443659	-0.443659	-0.443659	-0.443659	-0.443659	-0.443659	-0.443659	-0.443659	-0.443659	-0.443659	-0.443659	-0.443659	-0.443659	-0.443659	-0.443659	-0.443659	-0.443659	-0.443659	-0.443659	-0.443659	-0.443659	-0.443659	-0.443659	-0.443659	-0.443659	-0.443659	-0.443659	-0.443659	-0.443659	-0.443659	-0.443659	-0.443659	-0.443659	-0.443659	-0.443659	-0.443659	-0.443659	-0.443659	-0.443659	-0.443659	6.34704	-0.443659	-0.443659
-0.443659	-0.443659	-0.443659	-0.443659	-0.443659	-0.443659	-0.443659	-0.443659	-0.443659	-0.443659	-0.443659	-0.443659	-0.443659	-0.443659	-0.443659	-0.443659	-0.443659	-0.443659	-0.443659	-0.443659	-0.443659	-0.443659	-0.443659	-0.443659	-0.443659	-0.443659	-0.443659	-0.443659	-0.443659	-0.443659	-0.443659	-0.443659	-0.443659	-0.443659	-0.443659	-0.443659	-0.443659	-0.443659	-0.443659	-0.443659	-0.443659	-0.443659	-0.443659	-0.443659	-0.443659	-0.443659	-0.443659	-0.443659	-0.443659	-0.443659
-0.896372	-0.896372	-0.896372	-0.896372	-0.896372	-0.896372	-0.896372	-0.896372	-0.896372	5.89433	-0.896372	5.89433	-0.896372	-0.896372	-0.896372	-0.896372	-0.896372	-0.896372	-0.896372	-0.896372	-0.896372	-0.896372	-0.896372	-0.896372	-0.896372	-0.896372	-0.896372	-0.896372	-0.896372	-0.896372	-0.896372	-0.896372	-0.896372	-0.896372	-0.896372	5.89433	-0.896372	-0.896372	-0.896372	-0.896372	-0.896372	-0.896372	-0.896372	-0.896372	-0.896372	-0.896372	-0.896372	-0.896372	-0.896372	-0.896372
-1.02612	-1.02612	-1.02612	-1.02612	-1.02612	-1.02612	-1.02612	-1.02612	-1.02612	-1.02612	-1.02612	-1.02612	-1.02612	-1.02612	-1.02612	-1.02612	-1.02612	-1.02612	-1.02612	-1.02612	-1.02612	-1.02612	5.81903	-1.02612	-1.02612	-1.02612	-1.02612	-1.02612	-1.02612	-1.02612	-1.02612	-1.02612	-1.02612	-1.02612	-1.02612	-1.02612	-1.02612	-1.02612	-1.02612	-1.02612	-1.02612	-1.02612	-1.02612	-1.02612	-1.02612	-1.02612	-1.02612	5.81903	-1.02612	-1.02612
-0.797949	-0.797949	-0.797949	-0.797949	-0.797949	-0.797949	-0.797949	-0.797949	-0.797949	-0.797949	-0.797949	-0.797949	-0.797949	-0.797949	-0.797949	-0.797949	-0.797949	-0.797949	-0.797949	-0.797949	-0.797949	-0.797949	-0.797949	-0.797949	-0.797949	-0.797949	-0.797949	-0.797949	-0.797949	-0.797949	-0.797949	-0.797949	-0.797949	-0.797949	-0.797949	-0.797949	-0.797949	-0.797949	-0.797949	-0.797949	-0.797949	-0.797949	-0.797949	-0.797949	-0.797949	-0.797949	-0.797949	-0.797949	-0.797949	-0.797949
-1.25429	-1.25429	-1.25429	-1.25429	-1.25429	-1.25429	-1.25429	-1.25429	-1.25429	-1.25429	-1.25429	-1.25429	-1.25429	-1.25429	-1.25429	-1.25429	5.59086	-1.25429	5.59086	-1.25429	-1.25429	-1.25429	-1.25429	-1.25429	-1.25429	-1.25429	-1.25429	-1.25429	-1.25429	-1.25429	-1.25429	-1.25429	-1.25429	-1.25429	-1.25429	-1.25429	-1.25429	-1.25429	-1.25429	-1.25429	-1.25429	-1.25429	-1.25429	-1.25429	-1.25429	-1.25429	-1.25429	-1.25429	-1.25429	5.59086
-1.02612	-1.02612	-1.02612	-1.02612	-1.02612	-1.02612	-1.02612	-1.02612	-1.02612	-1.02612	-1.02612	-1.02612	-1.02612	-1.02612	-1.02612	-1.02612	-1.02612	-1.02612	-1.02612	-1.02612	-1.02612	-1.02612	-1.02612	-1.02612	5.81903	-1.02612	-1.02612	-1.02612	-1.02612	-1.02612	-1.02612	-1.02612	-1.02612	-1.02612	-1.02612	-1.02612	-1.02612	-1.02612	-1.02612	-1.02612	-1.02612	-1.02612	-1.02612	-1.02612	5.81903	-1.02612	-1.02612	-1.02612	-1.02612	5.81903
-0.797949	-0.797949	-0.797949	-0.797949	-0.797949	-0.797949	-0.797949	-0.797949	-0.797949	-0.797949	-0.797949	-0.797949	-0.797949	-0.797949	-0.797949	-0.797949	-0.797949	-0.797949	-0.797949	-0.797949	-0.797949	-0.797949	-0.797949	-0.797949	-0.797949	-0.797949	-0.797949	-0.797949	-0.797949	-0.797949	-0.797949	-0.797949	-0.797949	-0.797949	-0.797949	-0.797949	-0.797949	-0.797949	-0.797949	-0.797949	-0.797949	-0.797949	-0.797949	-0.797949	-0.797949	-0.797949	-0.797949	-0.797949	-0.797949	-0.797949
-1.93881	-1.93881	-1.93881	-1.93881	4.90635	-1.93881	-1.93881	-1.93881	-1.93881	-1.93881	-1.93881	-1.93881	-1.93881	-1.93881	-1.93881	-1.93881	-1.93881	-1.93881	-1.93881	-1.93881	-1.93881	4.90635	4.90635	-1.93881	-1.93881	4.90635	-1.93881	4.90635	-1.93881	-1.93881	-1.93881	-1.93881	-1.93881	-1.93881	-1.93881	-1.93881	-1.93881	-1.93881	-1.93881	-1.93881	-1.93881	-1.93881	-1.93881	-1.93881	-1.93881	-1.93881	-1.93881	-1.93881	4.90635	4.90635
-1.02612	-1.02612	-1.02612	-1.02612	-1.02612	-1.02612	-1.02612	-1.02612	-1.02612	-1.02612	-1.02612	-1.02612	-1.02612	-1.02612	-1.02612	-1.02612	-1.02612	5.81903	-1.02612	-1.02612	-1.02612	-1.02612	-1.02612	-1.02612	-1.02612	-1.02612	-1.02612	-1.02612	-1.02612	-1.02612	-1.02612	-1.02612	-1.02612	-1.02612	-1.02612	-1.02612	-1.02612	-1.02612	-1.02612	-1.02612	-1.02612	-1.02612	-1.02612	-1.02612	-1.02612	-1.02612	-1.02612	-1.02612	5.81903	-1.02612
-1.02612	-1.02612	-1.02612	-1.02612	-1.02612	-1.02612	-1.02612	-1.02612	-1.02612	-1.02612	-1.02612	-1.02612	-1.02612	-1.02612	-1.02612	-1.02612	-1.02612	5.81903	-1.02612	-1.02612	-1.02612	-1.02612	-1.02612	-1.02612	-1.02612	-1.02612	-1.02612	-1.02612	-1.02612	-1.02612	-1.02612	-1.02612	-1.02612	-1.02612	-1.02612	-1.02612	-1.02612	-1.02612	-1.02612	-1.02612	-1.02612	-1.02612	-1.02612	-1.02612	5.81903	5.81903	-1.02612	5.81903	-1.02612	5.81903
-1.25429	-1.25429	-1.25429	-1.25429	-1.25429	-1.25429	-1.25429	-1.25429	-1.25429	-1.25429	-1.25429	-1.25429	-1.25429	-1.25429	-1.25429	-1.25429	-1.25429	-1.25429	-1.25429	-1.25429	5.59086	-1.25429	-1.25429	-1.25429	5.59086	-1.25429	-1.25429	-1.25429	-1.25429	-1.25429	5.59086	-1.25429	-1.25429	-1.25429	-1.25429	-1.25429	-1.25429	-1.25429	-1.25429	-1.25429	-1.25429	-1.25429	-1.25429	-1.25429	-1.25429	-1.25429	-1.25429	5.59086	-1.25429	-1.25429
-1.02612	-1.02612	-1.02612	-1.02612	-1.02612	-1.02612	-1.02612	-1.02612	-1.02612	-1.02612	-1.02612	-1.02612	-1.02612	-1.02612	-1.02612	5.81903	-1.02612	-1.02612	-1.02612	-1.02612	-1.02612	-1.02612	-1.02612	-1.02612	-1.02612	-1.02612	-1.02612	-1.02612	-1.02612	-1.02612	-1.02612	-1.02612	-1.02612	-1.02612	-1.02612	-1.02612	-1.02612	-1.02612	-1.02612	-1.02612	-1.02612	-1.02612	-1.02612	-1.02612	-1.02612	-1.02612	-1.02612	-1.02612	-1.02612	-1.02612
-0.797949	-0.797949	-0.797949	-0.797949	-0.797949	-0.797949	-0.797949	-0.797949	-0.797949	-0.797949	-0.797949	-0.797949	-0.797949	-0.797949	-0.797949	-0.797949	-0.797949	-0.797949	-0.797949	-0.797949	-0.797949	-0.797949	-0.797949	-0.797949	-0.797949	-0.797949	-0.797949	-0.797949	-0.797949	-0.797949	-0.797949	-0.797949	-0.797949	-0.797949	-0.797949	-0.797949	-0.797949	-0.797949	-0.797949	-0.797949	-0.797949	-0.797949	-0.797949	-0.797949	-0.797949	-0.797949	-0.797949	6.04721	-0.797949	-0.797949
-1.02612	-1.02612	-1.02612	-1.02612	-1.02612	-1.02612	-1.02612	-1.02612	-1.02612	-1.02612	-1.02612	-1.02612	-1.02612	5.81903	-1.02612	-1.02612	-1.02612	-1.02612	-1.02612	-1.02612	-1.02612	-1.02612	-1.02612	-1.02612	-1.02612	-1.02612	-1.02612	-1.02612	-1.02612	-1.02612	-1.02612	-1.02612	-1.02612	-1.02612	-1.02612	-1.02612	-1.02612	-1.02612	-1.02612	-1.02612	-1.02612	-1.02612	-1.02612	-1.02612	-1.02612	-1.02612	5.81903	-1.02612	-1.02612	-1.02612
-1.25429	-1.25429	-1.25429	-1.25429	-1.25429	-1.25429	-1.25429	-1.25429	-1.25429	-1.25429	-1.25429	-1.25429	-1.25429	-1.25429	-1.25429	-1.25429	-1.25429	-1.25429	-1.25429	-1.25429	5.59086	-1.25429	-1.25429	-1.25429	-1.25429	5.59086	-1.25429	-1.25429	-1.25429	-1.25429	-1.25429	-1.25429	5.59086	-1.25429	-1.25429	-1.25429	-1.25429	-1.25429	-1.25429	-1.25429	-1.25429	-1.25429	5.59086	5.59086	-1.25429	-1.25429	-1.25429	-1.25429	5.59086	5.59086
-1.71064	-1.71064	-1.71064	-1.71064	5.13452	-1.71064	-1.71064	-1.71064	-1.71064	-1.71064	-1.71064	5.13452	-1.71064	5.13452	-1.71064	-1.71064	-1.71064	-1.71064	-1.71064	-1.71064	-1.71064	-1.71064	-1.71064	5.13452	-1.71064	-1.71064	-1.71064	-1.71064	-1.71064	-1.71064	-1.71064	5.13452	-1.71064	-1.71064	-1.71064	-1.71064	-1.71064	5.13452	-1.71064	-1.71064	-1.71064	-1.71064	5.13452	-1.71064	-1.71064	5.13452	-1.71064	-1.71064	5.13452	-1.71064
-1.48246	-1.48246	-1.48246	-1.48246	-1.48246	-1.48246	5.36269	-1.48246	-1.48246	-1.48246	-1.48246	-1.48246	-1.48246	5.36269	-1.48246	-1.48246	-1.48246	-1.48246	-1.48246	-1.48246	-1.48246	-1.48246	-1.48246	-1.48246	-1.48246	5.36269	-1.48246	-1.48246	-1.48246	-1.48246	-1.48246	-1.48246	-1.48246	-1.48246	-1.48246	-1.48246	-1.48246	-1.48246	-1.48246	-1.48246	-1.48246	-1.48246	-1.48246	-1.48246	-1.48246	-1.48246	-1.48246	5.36269	-1.48246	5.36269
-1.02612	-1.02612	-1.02612	-1.02612	-1.02612	-1.02612	-1.02612	-1.02612	-1.02612	-1.02612	-1.02612	-1.02612	-1.02612	-1.02612	-1.02612	-1.02612	-1.02612	-1.02612	-1.02612	-1.02612	-1.02612	-1.02612	-1.02612	-1.02612	-1.02612	-1.02612	-1.02612	-1.02612	5.81903	-1.02612	-1.02612	-1.02612	-1.02612	-1.02612	-1.02612	-1.02612	-1.02612	-1.02612	-1.02612	-1.02612	-1.02612	-1.02612	-1.02612	-1.02612	-1.02612	-1.02612	-1.02612	-1.02612	-1.02612	5.81903
-1.02612	-1.02612	-1.02612	-1.02612	-1.02612	-1.02612	-1.02612	-1.02612	-1.02612	-1.02612	-1.02612	-1.02612	-1.02612	-1.02612	-1.02612	-1.02612	-1.02612	-1.02612	-1.02612	-1.02612	-1.02612	-1.02612	-1.02612	-1.02612	-1.02612	-1.02612	-1.02612	-1.02612	-1.02612	5.81903	-1.02612	-1.02612	-1.02612	-1.02612	-1.02612	-1.02612	-1.02612	-1.02612	-1.02612	-1.02612	-1.02612	-1.02612	-1.02612	-1.02612	5.81903	-1.02612	-1.02612	-1.02612	5.81903	5.81903
-1.02612	-1.02612	-1.02612	-1.02612	-1.02612	-1.02612	-1.02612	-1.02612	-1.02612	-1.02612	-1.02612	-1.02612	-1.02612	5.81903	-1.02612	-1.02612	-1.02612	-1.02612	-1.02612	-1.02612	-1.02612	-1.02612	-1.02612	-1.02612	-1.02612	-1.02612	-1.02612	-1.02612	-1.02612	-1.02612	-1.02612	-1.02612	-1.02612	-1.02612	-1.02612	-1.02612	-1.02612	-1.02612	-1.02612	-1.02612	-1.02612	-1.02612	-1.02612	-1.02612	-1.02612	-1.02612	5.81903	-1.02612	-1.02612	5.81903
-0.797949	-0.797949	-0.797949	-0.797949	-0.797949	-0.797949	-0.797949	-0.797949	-0.797949	-0.797949	-0.797949	-0.797949	-0.797949	-0.797949	-0.797949	-0.797949	-0.797949	-0.797949	-0.797949	-0.797949	-0.797949	-0.797949	-0.797949	-0.797949	-0.797949	-0.797949	-0.797949	-0.797949	-0.797949	-0.797949	-0.797949	-0.797949	-0.797949	-0.797949	-0.797949	-0.797949	-0.797949	-0.797949	-0.797949	6.04721	-0.797949	-0.797949	-0.797949	-0.797949	-0.797949	-0.797949	-0.797949	-0.797949	6.04721	-0.797949
-1.02612	-1.02612	-1.02612	-1.02612	-1.02612	-1.02612	-1.02612	-1.02612	5.81903	-1.02612	-1.02612	-1.02612	-1.02612	-1.02612	-1.02612	-1.02612	-1.02612	-1.02612	-1.02612	-1.02612	-1.02612	-1.02612	-1.02612	-1.02612	-1.02612	-1.02612	-1.02612	-1.02612	-1.02612	-1.02612	-1.02612	-1.02612	-1.02612	-1.02612	-1.02612	-1.02612	-1.02612	-1.02612	-1.02612	-1.02612	-1.02612	-1.02612	-1.02612	-1.02612	-1.02612	-1.02612	-1.02612	-1.02612	5.81903	-1.02612
-1.25429	-1.25429	-1.25429	-1.25429	-1.25429	-1.25429	-1.25429	-1.25429	-1.25429	-1.25429	-1.25429	-1.25429	-1.25429	-1.25429	5.59086	-1.25429	-1.25429	-1.25429	-1.25429	-1.25429	-1.25429	-1.25429	-1.25429	-1.25429	-1.25429	-1.25429	5.59086	-1.25429	-1.25429	-1.25429	-1.25429	-1.25429	-1.25429	-1.25429	-1.25429	-1.25429	-1.25429	-1.25429	-1.25429	-1.25429	-1.25429	-1.25429	-1.25429	-1.25429	-1.25429	-1.25429	5.59086	-1.25429	5.59086	-1.25429
-0.797949	-0.797949	-0.797949	-0.797949	-0.797949	-0.797949	-0.797949	-0.797949	-0.797949	-0.797949	-0.797949	-0.797949	-0.797949	-0.797949	-0.797949	-0.797949	-0.797949	-0.797949	-0.797949	-0.797949	-0.797949	-0.797949	-0.797949	-0.797949	-0.797949	-0.797949	-0.797949	-0.797949	-0.797949	-0.797949	-0.797949	-0.797949	-0.797949	-0.797949	-0.797949	-0.797949	-0.797949	-0.797949	-0.797949	-0.797949	-0.797949	-0.797949	-0.797949	-0.797949	-0.797949	-0.797949	-0.797949	-0.797949	-0.797949	-0.797949
-0.797949	-0.797949	-0.797949	-0.797949	-0.797949	-0.797949	-0.797949	-0.797949	-0.797949	-0.797949	-0.797949	-0.797949	-0.797949	-0.797949	-0.797949	-0.797949	-0.797949	-0.797949	-0.797949	-0.797949	-0.797949	-0.797949	-0.797949	-0.797949	-0.797949	-0.797949	-0.797949	-0.797949	-0.797949	-0.797949	-0.797949	-0.797949	6.04721	-0.797949	-0.797949	-0.797949	-0.797949	-0.797949	-0.797949	-0.797949	-0.797949	-0.797949	-0.797949	-0.797949	-0.797949	-0.797949	-0.797949	-0.797949	-0.797949	6.04721
-1.02612	-1.02612	-1.02612	-1.02612	-1.02612	-1.02612	-1.02612	-1.02612	-1.02612	-1.02612	-1.02612	-1.02612	-1.02612	-1.02612	-1.02612	-1.02612	-1.02612	5.81903	-1.02612	-1.02612	-1.02612	-1.02612	-1.02612	-1.02612	-1.02612	-1.02612	-1.02612	-1.02612	-1.02612	-1.02612	-1.02612	-1.02612	-1.02612	-1.02612	-1.02612	-1.02612	-1.02612	-1.02612	-1.02612	-1.02612	-1.02612	-1.02612	5.81903	-1.02612	5.81903	-1.02612	-1.02612	-1.02612	-1.02612	-1.02612
-0.797949	-0.797949	-0.797949	-0.797949	-0.797949	-0.797949	-0.797949	-0.797949	-0.797949	-0.797949	-0.797949	-0.797949	-0.797949	-0.797949	-0.797949	-0.797949	-0.797949	-0.797949	-0.797949	-0.797949	-0.797949	-0.797949	-0.797949	-0.797949	-0.797949	-0.797949	-0.797949	-0.797949	-0.797949	-0.797949	-0.797949	-0.797949	-0.797949	-0.797949	-0.797949	-0.797949	-0.797949	-0.797949	-0.797949	-0.797949	-0.797949	-0.797949	-0.797949	-0.797949	-0.797949	6.04721	-0.797949	-0.797949	6.04721	-0.797949
-0.797949	-0.797949	-0.797949	-0.797949	-0.797949	-0.797949	-0.797949	-0.797949	-0.797949	-0.797949	-0.797949	-0.797949	-0.797949	-0.797949	-0.797949	-0.797949	-0.797949	-0.797949	-0.797949	-0.797949	-0.797949	-0.797949	-0.797949	-0.797949	-0.797949	-0.797949	-0.797949	-0.797949	-0.797949	-0.797949	-0.797949	-0.797949	-0.797949	-0.797949	-0.797949	-0.797949	-0.797949	-0.797949	-0.797949	-0.797949	-0.797949	-0.797949	-0.797949	-0.797949	-0.797949	-0.797949	-0.797949	6.04721	6.04721	-0.797949
-0.797949	-0.797949	-0.797949	-0.797949	-0.797949	-0.797949	-0.797949	-0.797949	-0.797949	-0.797949	-0.797949	-0.797949	-0.797949	-0.797949	-0.797949	-0.797949	-0.797949	-0.797949	-0.797949	-0.797949	-0.797949	-0.797949	-0.797949	-0.797949	-0.797949	-0.797949	-0.797949	-0.797949	-0.797949	-0.797949	-0.797949	-0.797949	-0.797949	-0.797949	-0.797949	-0.797949	-0.797949	-0.797949	-0.797949	-0.797949	-0.797949	-0.797949	-0.797949	-0.797949	-0.797949	-0.797949	-0.797949	-0.797949	-0.797949	-0.797949
-1.02612	-1.02612	-1.02612	-1.02612	-1.02612	-1.02612	-1.02612	-1.02612	-1.02612	-1.02612	-1.02612	-1.02612	-1.02612	-1.02612	-1.02612	-1.02612	-1.02612	-1.02612	-1.02612	-1.02612	-1.02612	-1.02612	5.81903	-1.02612	-1.02612	-1.02612	-1.02612	-1.02612	-1.02612	-1.02612	-1.02612	-1.02612	-1.02612	-1.02612	-1.02612	-1.02612	-1.02612	-1.02612	-1.02612	-1.02612	-1.02612	-1.02612	-1.02612	-1.02612	-1.02612	-1.02612	-1.02612	5.81903	-1.02612	-1.02612
-1.02612	-1.02612	-1.02612	-1.02612	-1.02612	-1.02612	-1.02612	-1.02612	-1.02612	-1.02612	-1.02612	-1.02612	-1.02612	-1.02612	-1.02612	-1.02612	-1.02612	-1.02612	-1.02612	-1.02612	5.81903	-1.02612	-1.02612	-1.02612	-1.02612	-1.02612	-1.02612	-1.02612	-1.02612	-1.02612	-1.02612	-1.02612	-1.02612	-1.02612	-1.02612	-1.02612	-1.02612	-1.02612	-1.02612	-1.02612	-1.02612	-1.02612	-1.02612	-1.02612	-1.02612	-1.02612	-1.02612	-1.02612	-1.02612	-1.02612
-1.48246	-1.48246	-1.48246	-1.48246	-1.48246	-1.48246	-1.48246	-1.48246	-1.48246	-1.48246	-1.48246	5.36269	-1.48246	-1.48246	-1.48246	-1.48246	-1.48246	-1.48246	-1.48246	-1.48246	-1.48246	-1.48246	-1.48246	-1.48246	5.36269	-1.48246	-1.48246	-1.48246	-1.48246	5.36269	-1.48246	-1.48246	-1.48246	-1.48246	-1.48246	-1.48246	-1.48246	-1.48246	-1.48246	-1.48246	-1.48246	-1.48246	-1.48246	-1.48246	-1.48246	-1.48246	5.36269	-1.48246	-1.48246	5.36269
-0.797949	-0.797949	-0.797949	-0.797949	-0.797949	-0.797949	-0.797949	-0.797949	-0.797949	-0.797949	-0.797949	-0.797949	-0.797949	-0.797949	-0.797949	-0.797949	-0.797949	-0.797949	-0.797949	-0.797949	-0.797949	-0.797949	-0.797949	-0.797949	-0.797949	-0.797949	-0.797949	-0.797949	-0.797949	-0.797949	6.04721	-0.797949	-0.797949	-0.797949	-0.797949	-0.797949	-0.797949	-0.797949	-0.797949	-0.797949	6.04721	-0.797949	-0.797949	-0.797949	-0.797949	-0.797949	6.04721	-0.797949	-0.797949	-0.797949
-0.797949	-0.797949	-0.797949	-0.797949	-0.797949	-0.797949	-0.797949	-0.797949	-0.797949	-0.797949	-0.797949	-0.797949	-0.797949	-0.797949	-0.797949	-0.797949	-0.797949	-0.797949	-0.797949	-0.797949	-0.797949	-0.797949	-0.797949	-0.797949	-0.797949	-0.797949	-0.797949	-0.797949	-0.797949	-0.797949	6.04721	-0.797949	-0.797949	6.04721	-0.797949	-0.797949	-0.797949	-0.797949	-0.797949	-0.797949	-0.797949	6.04721	-0.797949	-0.797949	-0.797949	-0.797949	-0.797949	-0.797949	-0.797949	-0.797949
-1.25429	-1.25429	-1.25429	-1.25429	-1.25429	-1.25429	-1.25429	-1.25429	-1.25429	-1.25429	-1.25429	-1.25429	-1.25429	-1.25429	-1.25429	-1.25429	-1.25429	5.59086	-1.25429	-1.25429	5.59086	-1.25429	-1.25429	-1.25429	-1.25429	-1.25429	-1.25429	-1.25429	-1.25429	-1.25429	-1.25429	-1.25429	-1.25429	-1.25429	-1.25429	-1.25429	-1.25429	5.59086	-1.25429	-1.25429	-1.25429	-1.25429	-1.25429	-1.25429	-1.25429	5.59086	-1.25429	5.59086	-1.25429	5.59086
-0.797949	-0.797949	-0.797949	-0.797949	-0.797949	-0.797949	-0.797949	-0.797949	-0.797949	-0.797949	-0.797949	-0.797949	-0.797949	-0.797949	-0.797949	-0.797949	-0.797949	-0.797949	-0.797949	-0.797949	-0.797949	-0.797949	-0.797949	-0.797949	-0.797949	-0.797949	-0.797949	-0.797949	-0.797949	-0.797949	-0.797949	-0.797949	-0.797949	-0.797949	-0.797949	-0.797949	-0.797949	-0.797949	-0.797949	-0.797949	-0.797949	-0.797949	-0.797949	-0.797949	-0.797949	6.04721	-0.797949	-0.797949	-0.797949	-0.797949
-1.02612	-1.02612	-1.02612	-1.02612	-1.02612	-1.02612	-1.02612	-1.02612	-1.02612	-1.02612	-1.02612	-1.02612	-1.02612	-1.02612	-1.02612	-1.02612	-1.02612	-1.02612	-1.02612	-1.02612	-1.02612	-1.02612	-1.02612	-1.02612	-1.02612	5.81903	-1.02612	-1.02612	-1.02612	-1.02612	-1.02612	-1.02612	-1.02612	-1.02612	-1.02612	-1.02612	-1.02612	-1.02612	-1.02612	-1.02612	-1.02612	-1.02612	-1.02612	-1.02612	-1.02612	-1.02612	-1.02612	5.81903	-1.02612	5.81903
-1.93881	-1.93881	4.90635	-1.93881	-1.93881	-1.93881	-1.93881	-1.93881	-1.93881	-1.93881	-1.93881	-1.93881	-1.93881	-1.93881	-1.93881	-1.93881	-1.93881	4.90635	-1.93881	4.90635	-1.93881	-1.93881	-1.93881	4.90635	-1.93881	-1.93881	4.90635	-1.93881	-1.93881	-1.93881	-1.93881	-1.93881	4.90635	-1.93881	-1.93881	-1.93881	-1.93881	-1.93881	-1.93881	-1.93881	-1.93881	-1.93881	-1.93881	-1.93881	-1.93881	4.90635	-1.93881	-1.93881	4.90635	4.90635
-0.797949	-0.797949	-0.797949	-0.797949	-0.797949	-0.797949	-0.797949	-0.797949	-0.797949	-0.797949	-0.797949	-0.797949	-0.797949	-0.797949	-0.797949	-0.797949	-0.797949	-0.797949	-0.797949	-0.797949	-0.797949	-0.797949	-0.797949	-0.797949	-0.797949	-0.797949	-0.797949	-0.797949	-0.797949	-0.797949	-0.797949	-0.797949	-0.797949	-0.797949	-0.797949	-0.797949	-0.797949	-0.797949	-0.797949	-0.797949	-0.797949	-0.797949	-0.797949	-0.797949	-0.797949	-0.797949	-0.797949	-0.797949	-0.797949	-0.797949
-1.48246	-1.48246	5.36269	-1.48246	-1.48246	-1.48246	-1.48246	-1.48246	-1.48246	-1.48246	-1.48246	-1.48246	-1.48246	-1.48246	-1.48246	-1.48246	-1.48246	-1.48246	-1.48246	-1.48246	-1.48246	-1.48246	-1.48246	-1.48246	-1.48246	-1.48246	-1.48246	5.36269	-1.48246	5.36269	-1.48246	-1.48246	-1.48246	-1.48246	-1.48246	-1.48246	-1.48246	-1.48246	-1.48246	5.36269	-1.48246	-1.48246	-1.48246	-1.48246	-1.48246	-1.48246	-1.48246	-1.48246	-1.48246	-1.48246
-1.02612	-1.02612	5.81903	-1.02612	-1.02612	-1.02612	-1.02612	-1.02612	-1.02612	-1.02612	-1.02612	-1.02612	-1.02612	-1.02612	-1.02612	-1.02612	-1.02612	-1.02612	-1.02612	-1.02612	-1.02612	-1.02612	-1.02612	-1.02612	-1.02612	-1.02612	-1.02612	-1.02612	-1.02612	-1.02612	-1.02612	-1.02612	-1.02612	-1.02612	-1.02612	-1.02612	5.81903	-1.02612	-1.02612	-1.02612	-1.02612	-1.02612	-1.02612	-1.02612	-1.02612	-1.02612	-1.02612	-1.02612	5.81903	5.81903
-0.797949	-0.797949	-0.797949	-0.797949	-0.797949	-0.797949	-0.797949	-0.797949	-0.797949	-0.797949	-0.797949	-0.797949	-0.797949	-0.797949	-0.797949	-0.797949	-0.797949	-0.797949	-0.797949	-0.797949	-0.797949	-0.797949	-0.797949	-0.797949	-0.797949	-0.797949	-0.797949	-0.797949	-0.797949	-0.797949	-0.797949	-0.797949	-0.797949	-0.797949	-0.797949	-0.797949	-0.797949	-0.797949	-0.797949	-0.797949	-0.797949	-0.797949	-0.797949	-0.797949	-0.797949	-0.797949	-0.797949	-0.797949	6.04721	-0.797949
-1.25429	-1.25429	-1.25429	-1.25429	-1.25429	-1.25429	-1.25429	-1.25429	-1.25429	-1.25429	-1.25429	-1.25429	-1.25429	-1.25429	-1.25429	-1.25429	-1.25429	-1.25429	-1.25429	-1.25429	-1.25429	-1.25429	-1.25429	5.59086	-1.25429	-1.25429	-1.25429	-1.25429	5.59086	-1.25429	-1.25429	-1.25429	-1.25429	-1.25429	-1.25429	-1.25429	-1.25429	-1.25429	-1.25429	-1.25429	-1.25429	-1.25429	-1.25429	-1.25429	-1.25429	-1.25429	-1.25429	-1.25429	-1.25429	-1.25429
-1.02612	-1.02612	-1.02612	-1.02612	-1.02612	-1.02612	-1.02612	-1.02612	-1.02612	-1.02612	5.81903	-1.02612	-1.02612	-1.02612	-1.02612	-1.02612	-1.02612	-1.02612	-1.02612	-1.02612	-1.02612	-1.02612	-1.02612	-1.02612	-1.02612	-1.02612	-1.02612	-1.02612	-1.02612	-1.02612	-1.02612	-1.02612	-1.02612	-1.02612	-1.02612	-1.02612	-1.02612	-1.02612	-1.02612	-1.02612	-1.02612	-1.02612	-1.02612	-1.02612	-1.02612	-1.02612	-1.02612	-1.02612	-1.02612	-1.02612
-0.484302	-0.484302	-0.484302	-0.484302	-0.484302	-0.484302	-0.484302	-0.484302	-0.484302	-0.484302	-0.484302	-0.484302	-0.484302	-0.484302	-0.484302	-0.484302	-0.484302	-0.484302	-0.484302	-0.484302	-0.484302	-0.484302	-0.484302	-0.484302	-0.484302	-0.484302	-0.484302	-0.484302	-0.484302	-0.484302	-0.484302	-0.484302	-0.484302	-0.484302	-0.484302	12.0717	-0.484302	-0.484302	-0.484302	-0.484302	-0.484302	-0.484302	12.0717	-0.484302	-0.484302	-0.484302	-0.484302	-0.484302	-0.484302	-0.484302
-0.484302	-0.484302	-0.484302	-0.484302	-0.484302	-0.484302	-0.484302	-0.484302	-0.484302	-0.484302	-0.484302	-0.484302	-0.484302	-0.484302	-0.484302	-0.484302	-0.484302	-0.484302	-0.484302	-0.484302	-0.484302	-0.484302	-0.484302	-0.484302	-0.484302	-0.484302	-0.484302	-0.484302	-0.484302	-0.484302	-0.484302	-0.484302	-0.484302	-0.484302	-0.484302	-0.484302	-0.484302	-0.484302	-0.484302	-0.484302	-0.484302	-0.484302	-0.484302	-0.484302	-0.484302	-0.484302	-0.484302	-0.484302	-0.484302	-0.484302
-0.902834	-0.902834	-0.902834	-0.902834	-0.902834	-0.902834	-0.902834	-0.902834	-0.902834	-0.902834	-0.902834	-0.902834	-0.902834	-0.902834	-0.902834	-0.902834	-0.902834	-0.902834	-0.902834	-0.902834	-0.902834	-0.902834	-0.902834	-0.902834	-0.902834	-0.902834	-0.902834	11.6531	-0.902834	-0.902834	-0.902834	-0.902834	-0.902834	-0.902834	-0.902834	-0.902834	11.6531	-0.902834	-0.902834	-0.902834	-0.902834	-0.902834	-0.902834	-0.902834	-0.902834	-0.902834	-0.902834	-0.902834	-0.902834	-0.902834
-0.902834	-0.902834	-0.902834	-0.902834	-0.902834	-0.902834	-0.902834	-0.902834	-0.902834	-0.902834	-0.902834	-0.902834	-0.902834	-0.902834	-0.902834	11.6531	-0.902834	-0.902834	-0.902834	-0.902834	-0.902834	-0.902834	-0.902834	-0.902834	-0.902834	-0.902834	-0.902834	-0.902834	-0.902834	-0.902834	-0.902834	-0.902834	-0.902834	-0.902834	-0.902834	-0.902834	-0.902834	-0.902834	-0.902834	-0.902834	-0.902834	-0.902834	-0.902834	-0.902834	11.6531	-0.902834	-0.902834	-0.902834	-0.902834	-0.902834
-0.902834	-0.902834	-0.902834	11.6531	-0.902834	-0.902834	-0.902834	-0.902834	-0.902834	-0.902834	-0.902834	-0.902834	-0.902834	-0.902834	-0.902834	-0.902834	-0.902834	-0.902834	-0.902834	-0.902834	-0.902834	-0.902834	-0.902834	-0.902834	-0.902834	-0.902834	-0.902834	-0.902834	-0.902834	-0.902834	-0.902834	-0.902834	-0.902834	-0.902834	-0.902834	-0.902834	-0.902834	-0.902834	-0.902834	-0.902834	-0.902834	-0.902834	-0.902834	-0.902834	-0.902834	-0.902834	-0.902834	-0.902834	-0.902834	-0.902834
-0.484302	-0.484302	-0.484302	-0.484302	-0.484302	-0.484302	-0.484302	-0.484302	-0.484302	-0.484302	-0.484302	-0.484302	-0.484302	-0.484302	-0.484302	-0.484302	-0.484302	-0.484302	-0.484302	-0.484302	-0.484302	-0.484302	-0.484302	-0.484302	-0.484302	-0.484302	-0.484302	-0.484302	-0.484302	-0.484302	-0.484302	-0.484302	-0.484302	-0.484302	-0.484302	-0.484302	-0.484302	-0.484302	-0.484302	-0.484302	-0.484302	-0.484302	-0.484302	-0.484302	-0.484302	-0.484302	-0.484302	-0.484302	-0.484302	-0.484302
-0.484302	-0.484302	-0.484302	-0.484302	-0.484302	-0.484302	-0.484302	-0.484302	-0.484302	-0.484302	-0.484302	-0.484302	-0.484302	-0.484302	-0.484302	-0.484302	-0.484302	-0.484302	-0.484302	-0.484302	-0.484302	-0.484302	-0.484302	-0.484302	-0.484302	-0.484302	-0.484302	-0.484302	-0.484302	-0.484302	-0.484302	-0.484302	-0.484302	-0.484302	-0.484302	-0.484302	-0.484302	-0.484302	12.0717	-0.484302	-0.484302	12.0717	-0.484302	-0.484302	-0.484302	-0.484302	-0.484302	-0.484302	-0.484302	-0.484302
-0.484302	-0.484302	-0.484302	-0.484302	-0.484302	-0.484302	-0.484302	-0.484302	-0.484302	-0.484302	-0.484302	-0.484302	-0.484302	-0.484302	-0.484302	-0.484302	-0.484302	-0.484302	-0.484302	-0.484302	-0.484302	-0.484302	-0.484302	-0.484302	-0.484302	-0.484302	-0.484302	-0.484302	-0.484302	-0.484302	-0.484302	-0.484302	-0.484302	-0.484302	-0.484302	-0.484302	-0.484302	-0.484302	-0.484302	-0.484302	-0.484302	-0.484302	-0.484302	-0.484302	-0.484302	-0.484302	12.0717	-0.484302	-0.484302	-0.484302
-1.32137	-1.32137	11.2346	-1.32137	-1.32137	-1.32137	-1.32137	11.2346	-1.32137	-1.32137	-1.32137	-1.32137	-1.32137	-1.32137	-1.32137	-1.32137	-1.32137	-1.32137	-1.32137	-1.32137	-1.32137	-1.32137	-1.32137	-1.32137	-1.32137	-1.32137	-1.32137	-1.32137	-1.32137	-1.32137	-1.32137	-1.32137	-1.32137	-1.32137	-1.32137	-1.32137	-1.32137	-1.32137	-1.32137	-1.32137	-1.32137	-1.32137	-1.32137	-1.32137	-1.32137	11.2346	-1.32137	-1.32137	-1.32137	-1.32137
-0.902834	-0.902834	-0.902834	-0.902834	-0.902834	-0.902834	-0.902834	-0.902834	11.6531	-0.902834	-0.902834	-0.902834	-0.902834	-0.902834	-0.902834	-0.902834	-0.902834	-0.902834	-0.902834	-0.902834	-0.902834	-0.902834	-0.902834	-0.902834	-0.902834	-0.902834	-0.902834	-0.902834	-0.902834	-0.902834	-0.902834	-0.902834	-0.902834	-0.902834	-0.902834	-0.902834	-0.902834	-0.902834	-0.902834	-0.902834	11.6531	11.6531	-0.902834	-0.902834	-0.902834	-0.902834	-0.902834	-0.902834	-0.902834	-0.902834
-0.484302	-0.484302	-0.484302	-0.484302	-0.484302	-0.484302	-0.484302	-0.484302	-0.484302	-0.484302	-0.484302	-0.484302	-0.484302	-0.484302	-0.484302	-0.484302	-0.484302	-0.484302	-0.484302	-0.484302	-0.484302	-0.484302	-0.484302	-0.484302	-0.484302	-0.484302	-0.484302	-0.484302	-0.484302	-0.484302	12.0717	-0.484302	-0.484302	-0.484302	-0.484302	-0.484302	-0.484302	-0.484302	-0.484302	-0.484302	-0.484302	-0.484302	-0.484302	-0.484302	-0.484302	-0.484302	-0.484302	24.6276	-0.484302	-0.484302
-0.484302	-0.484302	-0.484302	-0.484302	-0.484302	-0.484302	-0.484302	-0.484302	-0.484302	-0.484302	-0.484302	-0.484302	-0.484302	-0.484302	-0.484302	-0.484302	-0.484302	-0.484302	-0.484302	-0.484302	-0.484302	-0.484302	-0.484302	-0.484302	-0.484302	-0.484302	-0.484302	-0.484302	-0.484302	-0.484302	-0.484302	-0.484302	-0.484302	12.0717	-0.484302	-0.484302	-0.484302	-0.484302	-0.484302	-0.484302	-0.484302	-0.484302	-0.484302	-0.484302	-0.484302	-0.484302	-0.484302	-0.484302	-0.484302	-0.484302
-0.902834	11.6531	-0.902834	-0.902834	-0.902834	-0.902834	-0.902834	-0.902834	-0.902834	-0.902834	-0.902834	-0.902834	-0.902834	-0.902834	-0.902834	-0.902834	-0.902834	-0.902834	-0.902834	-0.902834	-0.902834	-0.902834	-0.902834	-0.902834	-0.902834	-0.902834	-0.902834	-0.902834	-0.902834	-0.902834	-0.902834	-0.902834	-0.902834	-0.902834	-0.902834	-0.902834	-0.902834	-0.902834	-0.902834	-0.902834	-0.902834	-0.902834	-0.902834	-0.902834	-0.902834	-0.902834	-0.902834	-0.902834	-0.902834	-0.902834
-0.484302	-0.484302	-0.484302	-0.484302	-0.484302	-0.484302	-0.484302	-0.484302	-0.484302	-0.484302	-0.484302	-0.484302	-0.484302	-0.484302	-0.484302	-0.484302	-0.484302	-0.484302	-0.484302	-0.484302	-0.484302	-0.484302	-0.484302	-0.484302	-0.484302	-0.484302	-0.484302	-0.484302	-0.484302	-0.484302	-0.484302	-0.484302	-0.484302	-0.484302	-0.484302	-0.484302	-0.484302	-0.484302	-0.484302	-0.484302	-0.484302	-0.484302	-0.484302	-0.484302	-0.484302	-0.484302	-0.484302	-0.484302	-0.484302	-0.484302
-0.484302	-0.484302	-0.484302	-0.484302	-0.484302	-0.484302	-0.484302	-0.484302	-0.484302	-0.484302	-0.484302	-0.484302	-0.484302	-0.484302	-0.484302	-0.484302	-0.484302	-0.484302	-0.484302	-0.484302	-0.484302	-0.484302	-0.484302	-0.484302	-0.484302	-0.484302	-0.484302	-0.484302	-0.484302	-0.484302	-0.484302	-0.484302	-0.484302	-0.484302	-0.484302	-0.484302	-0.484302	-0.484302	-0.484302	-0.484302	-0.484302	-0.484302	-0.484302	-0.484302	-0.484302	-0.484302	-0.484302	-0.484302	-0.484302	-0.484302
-0.484302	-0.484302	-0.484302	-0.484302	-0.484302	-0.484302	-0.484302	-0.484302	-0.484302	-0.484302	-0.484302	-0.484302	-0.484302	-0.484302	-0.484302	-0.484302	-0.484302	-0.484302	-0.484302	-0.484302	-0.484302	-0.484302	-0.484302	-0.484302	-0.484302	-0.484302	-0.484302	-0.484302	-0.484302	-0.484302	-0.484302	-0.484302	-0.484302	-0.484302	-0.484302	-0.484302	-0.484302	-0.484302	-0.484302	-0.484302	-0.484302	-0.484302	-0.484302	-0.484302	-0.484302	-0.484302	-0.484302	-0.484302	-0.484302	-0.484302
-1.7399	-1.7399	-1.7399	-1.7399	-1.7399	-1.7399	10.8161	10.8161	-1.7399	-1.7399	-1.7399	-1.7399	-1.7399	-1.7399	-1.7399	-1.7399	-1.7399	-1.7399	-1.7399	-1.7399	-1.7399	-1.7399	10.8161	-1.7399	-1.7399	-1.7399	-1.7399	-1.7399	-1.7399	-1.7399	-1.7399	-1.7399	-1.7399	-1.7399	-1.7399	-1.7399	-1.7399	-1.7399	-1.7399	-1.7399	-1.7399	-1.7399	-1.7399	-1.7399	-1.7399	-1.7399	-1.7399	-1.7399	-1.7399	-1.7399
-0.484302	-0.484302	-0.484302	-0.484302	-0.484302	-0.484302	-0.484302	-0.484302	-0.484302	-0.484302	-0.484302	-0.484302	-0.484302	-0.484302	-0.484302	-0.484302	-0.484302	-0.484302	-0.484302	-0.484302	-0.484302	-0.484302	-0.484302	-0.484302	-0.484302	-0.484302	-0.484302	-0.484302	-0.484302	-0.484302	-0.484302	-0.484302	-0.484302	-0.484302	-0.484302	-0.484302	-0.484302	-0.484302	-0.484302	-0.484302	-0.484302	-0.484302	-0.484302	-0.484302	-0.484302	-0.484302	-0.484302	-0.484302	12.0717	-0.484302
-1.32137	-1.32137	-1.32137	-1.32137	-1.32137	-1.32137	-1.32137	-1.32137	11.2346	-1.32137	-1.32137	-1.32137	-1.32137	-1.32137	-1.32137	-1.32137	-1.32137	-1.32137	-1.32137	-1.32137	-1.32137	-1.32137	-1.32137	-1.32137	-1.32137	-1.32137	-1.32137	-1.32137	11.2346	-1.32137	-1.32137	-1.32137	-1.32137	-1.32137	-1.32137	-1.32137	-1.32137	-1.32137	-1.32137	-1.32137	-1.32137	-1.32137	-1.32137	-1.32137	-1.32137	-1.32137	-1.32137	-1.32137	11.2346	-1.32137
-0.484302	-0.484302	-0.484302	-0.484302	-0.484302	-0.484302	-0.484302	-0.484302	-0.484302	-0.484302	-0.484302	-0.484302	-0.484302	-0.484302	-0.484302	-0.484302	-0.484302	-0.484302	-0.484302	-0.484302	-0.484302	-0.484302	-0.484302	-0.484302	-0.484302	-0.484302	-0.484302	-0.484302	-0.484302	-0.484302	-0.484302	-0.484302	-0.484302	-0.484302	-0.484302	-0.484302	-0.484302	-0.484302	-0.484302	-0.484302	-0.484302	-0.484302	-0.484302	-0.484302	-0.484302	-0.484302	-0.484302	-0.484302	-0.484302	-0.484302
-0.902834	-0.902834	-0.902834	-0.902834	-0.902834	-0.902834	-0.902834	-0.902834	-0.902834	-0.902834	-0.902834	-0.902834	-0.902834	-0.902834	-0.902834	11.6531	-0.902834	-0.902834	-0.902834	-0.902834	-0.902834	-0.902834	-0.902834	-0.902834	-0.902834	-0.902834	-0.902834	-0.902834	-0.902834	-0.902834	-0.902834	-0.902834	-0.902834	-0.902834	-0.902834	-0.902834	-0.902834	-0.902834	-0.902834	-0.902834	-0.902834	-0.902834	-0.902834	-0.902834	-0.902834	-0.902834	-0.902834	-0.902834	11.6531	11.6531
-0.902834	-0.902834	-0.902834	-0.902834	-0.902834	-0.902834	-0.902834	-0.902834	-0.902834	-0.902834	-0.902834	-0.902834	-0.902834	-0.902834	-0.902834	-0.902834	11.6531	-0.902834	-0.902834	-0.902834	-0.902834	-0.902834	-0.902834	-0.902834	-0.902834	-0.902834	-0.902834	-0.902834	-0.902834	-0.902834	-0.902834	-0.902834	11.6531	-0.902834	-0.902834	-0.902834	-0.902834	-0.902834	-0.902834	-0.902834	-0.902834	-0.902834	-0.902834	-0.902834	-0.902834	-0.902834	-0.902834	-0.902834	-0.902834	-0.902834
-0.484302	-0.484302	-0.484302	-0.484302	-0.484302	-0.484302	-0.484302	-0.484302	-0.484302	-0.484302	-0.484302	-0.484302	-0.484302	-0.484302	-0.484302	-0.484302	-0.484302	-0.484302	-0.484302	-0.484302	-0.484302	-0.484302	-0.484302	-0.484302	-0.484302	-0.484302	-0.484302	-0.484302	-0.484302	-0.484302	-0.484302	-0.484302	-0.484302	-0.484302	-0.484302	-0.484302	-0.484302	-0.484302	-0.484302	-0.484302	-0.484302	-0.484302	-0.484302	-0.484302	-0.484302	-0.484302	-0.484302	-0.484302	-0.484302	-0.484302
-0.484302	-0.484302	-0.484302	-0.484302	-0.484302	-0.484302	-0.484302	-0.484302	-0.484302	-0.484302	-0.484302	-0.484302	-0.484302	-0.484302	-0.484302	-0.484302	-0.484302	-0.484302	-0.484302	-0.484302	-0.484302	-0.484302	-0.484302	-0.484302	-0.484302	-0.484302	-0.484302	-0.484302	-0.484302	-0.484302	-0.484302	-0.484302	-0.484302	-0.484302	-0.484302	-0.484302	-0.484302	-0.484302	-0.484302	-0.484302	-0.484302	-0.484302	-0.484302	12.0717	-0.484302	-0.484302	-0.484302	-0.484302	-0.484302	-0.484302
-0.902834	-0.902834	-0.902834	-0.902834	-0.902834	-0.902834	-0.902834	-0.902834	-0.902834	-0.902834	-0.902834	-0.902834	-0.902834	-0.902834	-0.902834	11.6531	-0.902834	-0.902834	-0.902834	-0.902834	-0.902834	-0.902834	-0.902834	-0.902834	-0.902834	-0.902834	-0.902834	-0.902834	-0.902834	-0.902834	-0.902834	-0.902834	11.6531	-0.902834	-0.902834	-0.902834	-0.902834	-0.902834	11.6531	-0.902834	-0.902834	-0.902834	-0.902834	-0.902834	-0.902834	11.6531	-0.902834	-0.902834	-0.902834	-0.902834
-0.484302	-0.484302	-0.484302	-0.484302	-0.484302	-0.484302	-0.484302	-0.484302	-0.484302	-0.484302	-0.484302	-0.484302	-0.484302	-0.484302	-0.484302	-0.484302	-0.484302	-0.484302	-0.484302	-0.484302	-0.484302	-0.484302	-0.484302	-0.484302	-0.484302	-0.484302	-0.484302	-0.484302	-0.484302	-0.484302	-0.484302	-0.484302	-0.484302	-0.484302	-0.484302	-0.484302	-0.484302	-0.484302	-0.484302	-0.484302	-0.484302	-0.484302	-0.484302	-0.484302	-0.484302	-0.484302	-0.484302	-0.484302	-0.484302	-0.484302
-1.32137	-1.32137	-1.32137	-1.32137	-1.32137	-1.32137	-1.32137	-1.32137	-1.32137	-1.32137	11.2346	-1.32137	-1.32137	-1.32137	-1.32137	-1.32137	-1.32137	-1.32137	-1.32137	11.2346	-1.32137	-1.32137	-1.32137	-1.32137	-1.32137	-1.32137	-1.32137	-1.32137	-1.32137	-1.32137	-1.32137	-1.32137	-1.32137	-1.32137	-1.32137	-1.32137	-1.32137	-1.32137	-1.32137	-1.32137	11.2346	-1.32137	-1.32137	-1.32137	-1.32137	-1.32137	-1.32137	-1.32137	-1.32137	-1.32137
-0.484302	-0.484302	-0.484302	-0.484302	-0.484302	-0.484302	-0.484302	-0.484302	-0.484302	-0.484302	-0.484302	-0.484302	-0.484302	-0.484302	-0.484302	-0.484302	-0.484302	-0.484302	-0.484302	-0.484302	-0.484302	-0.484302	-0.484302	-0.484302	-0.484302	-0.484302	-0.484302	-0.484302	-0.484302	-0.484302	-0.484302	-0.484302	-0.484302	-0.484302	-0.484302	-0.484302	-0.484302	-0.484302	-0.484302	-0.484302	-0.484302	-0.484302	-0.484302	-0.484302	-0.484302	-0.484302	-0.484302	-0.484302	-0.484302	-0.484302
-0.484302	-0.484302	-0.484302	-0.484302	-0.484302	-0.484302	-0.484302	-0.484302	-0.484302	-0.484302	-0.484302	-0.484302	-0.484302	-0.484302	-0.484302	-0.484302	-0.484302	-0.484302	-0.484302	-0.484302	-0.484302	-0.484302	-0.484302	-0.484302	-0.484302	-0.484302	-0.484302	-0.484302	-0.484302	-0.484302	-0.484302	-0.484302	-0.484302	-0.484302	-0.484302	-0.484302	-0.484302	-0.484302	-0.484302	-0.484302	-0.484302	-0.484302	-0.484302	-0.484302	-0.484302	-0.484302	-0.484302	-0.484302	-0.484302	-0.484302
-0.902834	-0.902834	-0.902834	-0.902834	-0.902834	-0.902834	11.6531	-0.902834	-0.902834	-0.902834	-0.902834	-0.902834	-0.902834	-0.902834	-0.902834	-0.902834	-0.902834	-0.902834	-0.902834	-0.902834	-0.902834	-0.902834	-0.902834	-0.902834	-0.902834	-0.902834	-0.902834	-0.902834	-0.902834	-0.902834	-0.902834	-0.902834	-0.902834	-0.902834	-0.902834	-0.902834	-0.902834	-0.902834	-0.902834	-0.902834	-0.902834	-0.902834	-0.902834	-0.902834	-0.902834	-0.902834	11.6531	-0.902834	-0.902834	-0.902834
-0.902834	-0.902834	-0.902834	-0.902834	-0.902834	-0.902834	-0.902834	-0.902834	-0.902834	-0.902834	-0.902834	-0.902834	-0.902834	-0.902834	-0.902834	-0.902834	-0.902834	-0.902834	-0.902834	-0.902834	-0.902834	-0.902834	-0.902834	-0.902834	-0.902834	-0.902834	11.6531	-0.902834	-0.902834	-0.902834	-0.902834	-0.902834	-0.902834	-0.902834	-0.902834	-0.902834	-0.902834	-0.902834	-0.902834	-0.902834	-0.902834	-0.902834	-0.902834	-0.902834	-0.902834	-0.902834	-0.902834	-0.902834	-0.902834	-0.902834
-0.484302	-0.484302	-0.484302	-0.484302	-0.484302	-0.484302	-0.484302	-0.484302	-0.484302	-0.484302	-0.484302	-0.484302	-0.484302	-0.484302	-0.484302	-0.484302	-0.484302	-0.484302	-0.484302	-0.484302	-0.484302	-0.484302	-0.484302	-0.484302	-0.484302	-0.484302	-0.484302	-0.484302	-0.484302	-0.484302	-0.484302	-0.484302	-0.484302	-0.484302	-0.484302	-0.484302	-0.484302	-0.484302	-0.484302	-0.484302	-0.484302	-0.484302	-0.484302	-0.484302	-0.484302	-0.484302	-0.484302	-0.484302	-0.484302	-0.484302
-0.484302	-0.484302	-0.484302	-0.484302	-0.484302	-0.484302	-0.484302	-0.484302	-0.484302	-0.484302	-0.484302	-0.484302	-0.484302	-0.484302	-0.484302	-0.484302	-0.484302	-0.484302	-0.484302	-0.484302	-0.484302	-0.484302	-0.484302	-0.484302	-0.484302	-0.484302	-0.484302	-0.484302	-0.484302	-0.484302	-0.484302	-0.484302	-0.484302	-0.484302	-0.484302	-0.484302	-0.484302	-0.484302	-0.484302	12.0717	-0.484302	-0.484302	-0.484302	-0.484302	-0.484302	-0.484302	-0.484302	-0.484302	-0.484302	-0.484302
-1.7399	-1.7399	-1.7399	-1.7399	-1.7399	-1.7399	-1.7399	-1.7399	-1.7399	-1.7399	-1.7399	-1.7399	-1.7399	-1.7399	-1.7399	10.8161	-1.7399	-1.7399	-1.7399	-1.7399	-1.7399	-1.7399	-1.7399	-1.7399	-1.7399	-1.7399	-1.7399	10.8161	-1.7399	10.8161	10.8161	-1.7399	-1.7399	-1.7399	-1.7399	-1.7399	-1.7399	-1.7399	-1.7399	-1.7399	-1.7399	-1.7399	-1.7399	-1.7399	-1.7399	-1.7399	-1.7399	-1.7399	-1.7399	-1.7399
-0.902834	-0.902834	-0.902834	-0.902834	-0.902834	-0.902834	-0.902834	-0.902834	-0.902834	11.6531	-0.902834	-0.902834	-0.902834	-0.902834	-0.902834	-0.902834	-0.902834	-0.902834	-0.902834	-0.902834	-0.902834	-0.902834	-0.902834	-0.902834	-0.902834	-0.902834	-0.902834	-0.902834	-0.902834	-0.902834	-0.902834	-0.902834	-0.902834	-0.902834	-0.902834	-0.902834	-0.902834	-0.902834	-0.902834	-0.902834	-0.902834	11.6531	-0.902834	-0.902834	-0.902834	-0.902834	-0.902834	-0.902834	-0.902834	-0.902834
-0.902834	-0.902834	-0.902834	-0.902834	-0.902834	-0.902834	-0.902834	-0.902834	-0.902834	-0.902834	-0.902834	-0.902834	-0.902834	-0.902834	-0.902834	-0.902834	-0.902834	-0.902834	-0.902834	-0.902834	-0.902834	-0.902834	-0.902834	-0.902834	-0.902834	-0.902834	11.6531	-0.902834	-0.902834	-0.902834	-0.902834	-0.902834	-0.902834	-0.902834	-0.902834	-0.902834	11.6531	-0.902834	-0.902834	-0.902834	-0.902834	-0.902834	-0.902834	-0.902834	-0.902834	-0.902834	-0.902834	-0.902834	-0.902834	-0.902834
-0.484302	-0.484302	-0.484302	-0.484302	-0.484302	-0.484302	-0.484302	-0.484302	-0.484302	-0.484302	-0.484302	-0.484302	-0.484302	-0.484302	-0.484302	-0.484302	-0.484302	-0.484302	-0.484302	-0.484302	-0.484302	-0.484302	-0.484302	-0.484302	-0.484302	-0.484302	-0.484302	-0.484302	-0.484302	-0.484302	-0.484302	-0.484302	-0.484302	-0.484302	-0.484302	-0.484302	-0.484302	-0.484302	-0.484302	12.0717	-0.484302	-0.484302	-0.484302	-0.484302	-0.484302	-0.484302	-0.484302	-0.484302	-0.484302	-0.484302
-0.902834	-0.902834	-0.902834	-0.902834	-0.902834	-0.902834	-0.902834	-0.902834	11.6531	-0.902834	-0.902834	-0.902834	-0.902834	-0.902834	-0.902834	-0.902834	-0.902834	-0.902834	-0.902834	-0.902834	-0.902834	-0.902834	-0.902834	-0.902834	-0.902834	-0.902834	-0.902834	-0.902834	-0.902834	-0.902834	-0.902834	-0.902834	-0.902834	-0.902834	-0.902834	-0.902834	-0.902834	11.6531	-0.902834	-0.902834	-0.902834	-0.902834	-0.902834	-0.902834	-0.902834	-0.902834	-0.902834	-0.902834	-0.902834	-0.902834
-0.902834	-0.902834	-0.902834	-0.902834	-0.902834	-0.902834	-0.902834	11.6531	-0.902834	-0.902834	-0.902834	-0.902834	-0.902834	-0.902834	-0.902834	-0.902834	-0.902834	-0.902834	-0.902834	-0.902834	-0.902834	-0.902834	-0.902834	-0.902834	-0.902834	-0.902834	-0.902834	-0.902834	-0.902834	-0.902834	-0.902834	-0.902834	-0.902834	-0.902834	-0.902834	-0.902834	-0.902834	-0.902834	-0.902834	-0.902834	-0.902834	-0.902834	-0.902834	-0.902834	-0.902834	-0.902834	-0.902834	-0.902834	-0.902834	-0.902834
-2.15843	-2.15843	-2.15843	10.3975	-2.15843	-2.15843	10.3975	-2.15843	10.3975	-2.15843	-2.15843	-2.15843	-2.15843	-2.15843	-2.15843	-2.15843	-2.15843	-2.15843	-2.15843	-2.15843	-2.15843	-2.15843	-2.15843	-2.15843	-2.15843	-2.15843	-2.15843	-2.15843	10.3975	-2.15843	-2.15843	-2.15843	-2.15843	-2.15843	-2.15843	-2.15843	-2.15843	-2.15843	-2.15843	-2.15843	-2.15843	-2.15843	-2.15843	-2.15843	10.3975	-2.15843	-2.15843	-2.15843	-2.15843	-2.15843
-0.484302	-0.484302	-0.484302	-0.484302	-0.484302	-0.484302	-0.484302	-0.484302	-0.484302	-0.484302	-0.484302	-0.484302	-0.484302	-0.484302	-0.484302	-0.484302	-0.484302	-0.484302	-0.484302	-0.484302	-0.484302	-0.484302	-0.484302	-0.484302	-0.484302	-0.484302	-0.484302	-0.484302	-0.484302	-0.484302	-0.484302	-0.484302	-0.484302	-0.484302	-0.484302	-0.484302	-0.484302	-0.484302	-0.484302	-0.484302	-0.484302	-0.484302	-0.484302	-0.484302	-0.484302	-0.484302	-0.484302	-0.484302	-0.484302	-0.484302
-0.484302	-0.484302	-0.484302	-0.484302	-0.484302	-0.484302	-0.484302	-0.484302	-0.484302	-0.484302	-0.484302	-0.484302	-0.484302	-0.484302	-0.484302	-0.484302	-0.484302	-0.484302	-0.484302	-0.484302	-0.484302	-0.484302	-0.484302	-0.484302	-0.484302	-0.484302	-0.484302	-0.484302	-0.484302	-0.484302	-0.484302	-0.484302	-0.484302	-0.484302	-0.484302	-0.484302	-0.484302	-0.484302	-0.484302	-0.484302	-0.484302	-0.484302	-0.484302	-0.484302	-0.484302	-0.484302	-0.484302	-0.484302	-0.484302	-0.484302
-1.06387	-1.06387	-1.06387	-1.06387	-1.06387	-1.06387	-1.06387	-1.06387	-1.06387	-1.06387	-1.06387	-1.06387	-1.06387	-1.06387	-1.06387	-1.06387	-1.06387	-1.06387	-1.06387	-1.06387	-1.06387	-1.06387	-1.06387	-1.06387	4.94507	-1.06387	-1.06387	-1.06387	-1.06387	-1.06387	-1.06387	-1.06387	-1.06387	-1.06387	-1.06387	4.94507	-1.06387	-1.06387	-1.06387	-1.06387	-1.06387	-1.06387	-1.06387	-1.06387	-1.06387	4.94507	-1.06387	-1.06387	-1.06387	4.94507
-0.863571	-0.863571	-0.863571	-0.863571	-0.863571	-0.863571	-0.863571	-0.863571	-0.863571	-0.863571	-0.863571	-0.863571	-0.863571	-0.863571	-0.863571	-0.863571	-0.863571	-0.863571	-0.863571	-0.863571	-0.863571	-0.863571	-0.863571	-0.863571	-0.863571	-0.863571	-0.863571	-0.863571	-0.863571	-0.863571	-0.863571	-0.863571	-0.863571	-0.863571	-0.863571	-0.863571	-0.863571	-0.863571	-0.863571	5.14537	-0.863571	-0.863571	-0.863571	5.14537	5.14537	5.14537	-0.863571	-0.863571	5.14537	-0.863571
-1.86506	-1.86506	-1.86506	-1.86506	4.14388	-1.86506	4.14388	-1.86506	-1.86506	-1.86506	-1.86506	-1.86506	-1.86506	-1.86506	-1.86506	-1.86506	4.14388	-1.86506	-1.86506	-1.86506	4.14388	-1.86506	4.14388	-1.86506	-1.86506	-1.86506	-1.86506	-1.86506	-1.86506	-1.86506	-1.86506	4.14388	-1.86506	-1.86506	-1.86506	-1.86506	-1.86506	-1.86506	-1.86506	-1.86506	-1.86506	-1.86506	-1.86506	-1.86506	-1.86506	-1.86506	4.14388	4.14388	-1.86506	-1.86506
4.34418	-1.66476	-1.66476	-1.66476	-1.66476	-1.66476	-1.66476	-1.66476	-1.66476	-1.66476	-1.66476	-1.66476	4.34418	-1.66476	-1.66476	-1.66476	-1.66476	-1.66476	-1.66476	-1.66476	-1.66476	-1.66476	-1.66476	-1.66476	-1.66476	4.34418	4.34418	-1.66476	-1.66476	-1.66476	4.34418	-1.66476	-1.66476	-1.66476	-1.66476	-1.66476	-1.66476	-1.66476	4.34418	-1.66476	-1.66476	-1.66476	-1.66476	-1.66476	-1.66476	4.34418	4.34418	4.34418	-1.66476	-1.66476
-1.66476	-1.66476	-1.66476	-1.66476	-1.66476	4.34418	-1.66476	-1.66476	-1.66476	-1.66476	-1.66476	-1.66476	-1.66476	4.34418	-1.66476	-1.66476	-1.66476	-1.66476	4.34418	-1.66476	-1.66476	-1.66476	-1.66476	4.34418	-1.66476	-1.66476	-1.66476	-1.66476	-1.66476	-1.66476	-1.66476	-1.66476	-1.66476	-1.66476	-1.66476	-1.66476	-1.66476	-1.66476	-1.66476	-1.66476	-1.66476	-1.66476	-1.66476	-1.66476	-1.66476	-1.66476	4.34418	4.34418	-1.66476	-1.66476
-1.66476	-1.66476	-1.66476	4.34418	-1.66476	-1.66476	-1.66476	-1.66476	-1.66476	-1.66476	-1.66476	-1.66476	-1.66476	-1.66476	-1.66476	4.34418	-1.66476	-1.66476	-1.66476	-1.66476	-1.66476	-1.66476	4.34418	-1.66476	-1.66476	-1.66476	-1.66476	-1.66476	4.34418	-1.66476	-1.66476	-1.66476	4.34418	-1.66476	-1.66476	-1.66476	-1.66476	-1.66476	-1.66476	-1.66476	-1.66476	-1.66476	-1.66476	-1.66476	-1.66476	4.34418	-1.66476	-1.66476	16.3621	10.3531
-1.26417	4.74477	-1.26417	-1.26417	-1.26417	-1.26417	-1.26417	-1.26417	-1.26417	-1.26417	-1.26417	-1.26417	-1.26417	-1.26417	-1.26417	-1.26417	-1.26417	-1.26417	-1.26417	-1.26417	-1.26417	-1.26417	-1.26417	-1.26417	-1.26417	4.74477	-1.26417	-1.26417	-1.26417	-1.26417	-1.26417	-1.26417	-1.26417	-1.26417	-1.26417	-1.26417	-1.26417	-1.26417	-1.26417	-1.26417	-1.26417	4.74477	-1.26417	-1.26417	4.74477	-1.26417	-1.26417	4.74477	16.7627	-1.26417
-2.06536	-2.06536	-2.06536	-2.06536	-2.06536	-2.06536	-2.06536	3.94358	-2.06536	3.94358	-2.06536	-2.06536	-2.06536	3.94358	3.94358	-2.06536	-2.06536	-2.06536	-2.06536	-2.06536	-2.06536	-2.06536	-2.06536	-2.06536	-2.06536	-2.06536	-2.06536	-2.06536	-2.06536	9.95252	-2.06536	-2.06536	-2.06536	3.94358	-2.06536	-2.06536	-2.06536	-2.06536	-2.06536	-2.06536	3.94358	3.94358	3.94358	-2.06536	-2.06536	-2.06536	-2.06536	-2.06536	3.94358	3.94358
-1.06387	-1.06387	-1.06387	-1.06387	-1.06387	-1.06387	-1.06387	-1.06387	-1.06387	-1.06387	-1.06387	-1.06387	-1.06387	-1.06387	-1.06387	-1.06387	-1.06387	-1.06387	-1.06387	-1.06387	-1.06387	-1.06387	-1.06387	-1.06387	-1.06387	-1.06387	-1.06387	4.94507	-1.06387	-1.06387	-1.06387	-1.06387	-1.06387	-1.06387	-1.06387	-1.06387	-1.06387	-1.06387	-1.06387	4.94507	-1.06387	-1.06387	-1.06387	-1.06387	-1.06387	-1.06387	-1.06387	-1.06387	-1.06387	-1.06387
-1.46446	-1.46446	-1.46446	-1.46446	4.54448	-1.46446	-1.46446	-1.46446	-1.46446	-1.46446	-1.46446	-1.46446	4.54448	-1.46446	-1.46446	-1.46446	-1.46446	-1.46446	4.54448	-1.46446	-1.46446	-1.46446	-1.46446	-1.46446	-1.46446	-1.46446	-1.46446	-1.46446	-1.46446	-1.46446	-1.46446	-1.46446	-1.46446	-1.46446	-1.46446	-1.46446	-1.46446	-1.46446	-1.46446	-1.46446	-1.46446	-1.46446	-1.46446	-1.46446	-1.46446	-1.46446	4.54448	-1.46446	4.54448	4.54448
-1.46446	4.54448	4.54448	-1.46446	-1.46446	-1.46446	-1.46446	-1.46446	-1.46446	-1.46446	-1.46446	-1.46446	4.54448	-1.46446	-1.46446	-1.46446	-1.46446	-1.46446	-1.46446	-1.46446	-1.46446	-1.46446	-1.46446	-1.46446	-1.46446	-1.46446	-1.46446	-1.46446	-1.46446	-1.46446	4.54448	-1.46446	-1.46446	-1.46446	-1.46446	-1.46446	4.54448	-1.46446	-1.46446	-1.46446	-1.46446	-1.46446	-1.46446	10.5534	-1.46446	-1.46446	-1.46446	-1.46446	-1.46446	-1.46446
-1.06387	-1.06387	-1.06387	-1.06387	-1.06387	-1.06387	-1.06387	-1.06387	-1.06387	-1.06387	-1.06387	-1.06387	-1.06387	-1.06387	-1.06387	-1.06387	-1.06387	-1.06387	-1.06387	-1.06387	-1.06387	4.94507	-1.06387	-1.06387	-1.06387	-1.06387	-1.06387	-1.06387	-1.06387	-1.06387	-1.06387	-1.06387	-1.06387	-1.06387	-1.06387	-1.06387	-1.06387	4.94507	-1.06387	-1.06387	-1.06387	-1.06387	-1.06387	-1.06387	-1.06387	-1.06387	-1.06387	-1.06387	4.94507	-1.06387
-1.46446	-1.46446	-1.46446	-1.46446	-1.46446	-1.46446	4.54448	-1.46446	-1.46446	-1.46446	-1.46446	-1.46446	-1.46446	4.54448	-1.46446	-1.46446	-1.46446	-1.46446	-1.46446	-1.46446	4.54448	-1.46446	-1.46446	-1.46446	-1.46446	-1.46446	-1.46446	-1.46446	-1.46446	-1.46446	-1.46446	-1.46446	-1.46446	-1.46446	-1.46446	-1.46446	-1.46446	-1.46446	-1.46446	-1.46446	-1.46446	4.54448	-1.46446	-1.46446	-1.46446	-1.46446	-1.46446	10.5534	-1.46446	-1.46446
-2.46595	-2.46595	-2.46595	-2.46595	-2.46595	-2.46595	-2.46595	-2.46595	-2.46595	-2.46595	3.54299	3.54299	-2.46595	-2.46595	-2.46595	-2.46595	-2.46595	9.55193	-2.46595	-2.46595	-2.46595	-2.46595	3.54299	3.54299	3.54299	-2.46595	3.54299	-2.46595	-2.46595	-2.46595	3.54299	-2.46595	-2.46595	-2.46595	-2.46595	3.54299	-2.46595	-2.46595	-2.46595	-2.46595	-2.46595	-2.46595	-2.46595	-2.46595	-2.46595	-2.46595	-2.46595	3.54299	-2.46595	3.54299
-1.06387	-1.06387	-1.06387	-1.06387	-1.06387	-1.06387	-1.06387	-1.06387	-1.06387	-1.06387	-1.06387	4.94507	-1.06387	-1.06387	-1.06387	-1.06387	-1.06387	-1.06387	-1.06387	-1.06387	-1.06387	-1.06387	-1.06387	-1.06387	-1.06387	-1.06387	-1.06387	-1.06387	-1.06387	-1.06387	-1.06387	-1.06387	-1.06387	-1.06387	4.94507	-1.06387	-1.06387	-1.06387	-1.06387	-1.06387	-1.06387	4.94507	-1.06387	-1.06387	-1.06387	-1.06387	-1.06387	-1.06387	4.94507	4.94507
-1.06387	-1.06387	-1.06387	-1.06387	-1.06387	-1.06387	-1.06387	-1.06387	-1.06387	-1.06387	-1.06387	-1.06387	-1.06387	-1.06387	-1.06387	-1.06387	-1.06387	-1.06387	-1.06387	-1.06387	4.94507	-1.06387	-1.06387	-1.06387	-1.06387	-1.06387	-1.06387	-1.06387	-1.06387	-1.06387	-1.06387	-1.06387	-1.06387	-1.06387	-1.06387	-1.06387	-1.06387	-1.06387	-1.06387	4.94507	-1.06387	-1.06387	-1.06387	-1.06387	-1.06387	-1.06387	-1.06387	-1.06387	10.954	-1.06387
-1.26417	-1.26417	-1.26417	-1.26417	-1.26417	4.74477	-1.26417	-1.26417	-1.26417	-1.26417	-1.26417	-1.26417	-1.26417	-1.26417	-1.26417	-1.26417	-1.26417	-1.26417	4.74477	-1.26417	-1.26417	-1.26417	-1.26417	-1.26417	-1.26417	-1.26417	-1.26417	-1.26417	-1.26417	-1.26417	-1.26417	-1.26417	-1.26417	-1.26417	-1.26417	-1.26417	-1.26417	-1.26417	-1.26417	-1.26417	-1.26417	-1.26417	4.74477	-1.26417	-1.26417	-1.26417	-1.26417	-1.26417	4.74477	10.7537
-1.66476	-1.66476	-1.66476	-1.66476	-1.66476	4.34418	-1.66476	-1.66476	-1.66476	-1.66476	-1.66476	-1.66476	-1.66476	-1.66476	-1.66476	-1.66476	4.34418	-1.66476	-1.66476	-1.66476	-1.66476	-1.66476	-1.66476	-1.66476	4.34418	-1.66476	4.34418	-1.66476	-1.66476	-1.66476	-1.66476	-1.66476	-1.66476	-1.66476	-1.66476	-1.66476	-1.66476	-1.66476	-1.66476	-1.66476	-1.66476	-1.66476	-1.66476	-1.66476	-1.66476	-1.66476	4.34418	-1.66476	-1.66476	4.34418
-1.26417	-1.26417	-1.26417	-1.26417	-1.26417	-1.26417	4.74477	-1.26417	-1.26417	-1.26417	-1.26417	-1.26417	-1.26417	-1.26417	-1.26417	-1.26417	-1.26417	-1.26417	-1.26417	-1.26417	-1.26417	-1.26417	-1.26417	-1.26417	-1.26417	-1.26417	4.74477	-1.26417	-1.26417	-1.26417	-1.26417	-1.26417	4.74477	-1.26417	-1.26417	-1.26417	-1.26417	-1.26417	-1.26417	-1.26417	-1.26417	-1.26417	-1.26417	-1.26417	-1.26417	4.74477	-1.26417	-1.26417	4.74477	-1.26417
-0.863571	-0.863571	-0.863571	-0.863571	-0.863571	-0.863571	-0.863571	-0.863571	-0.863571	-0.863571	-0.863571	-0.863571	-0.863571	-0.863571	-0.863571	-0.863571	-0.863571	-0.863571	-0.863571	-0.863571	-0.863571	-0.863571	-0.863571	-0.863571	-0.863571	-0.863571	-0.863571	-0.863571	-0.863571	-0.863571	-0.863571	-0.863571	-0.863571	-0.863571	-0.863571	-0.863571	-0.863571	-0.863571	-0.863571	-0.863571	-0.863571	-0.863571	-0.863571	-0.863571	5.14537	-0.863571	-0.863571	-0.863571	-0.863571	-0.863571
-1.26417	-1.26417	-1.26417	-1.26417	-1.26417	-1.26417	-1.26417	-1.26417	-1.26417	-1.26417	-1.26417	-1.26417	-1.26417	-1.26417	-1.26417	-1.26417	-1.26417	-1.26417	-1.26417	4.74477	-1.26417	-1.26417	-1.26417	4.74477	-1.26417	-1.26417	-1.26417	-1.26417	-1.26417	-1.26417	-1.26417	-1.26417	-1.26417	-1.26417	-1.26417	-1.26417	-1.26417	-1.26417	-1.26417	4.74477	-1.26417	-1.26417	-1.26417	-1.26417	10.7537	4.74477	-1.26417	4.74477	-1.26417	4.74477
-1.26417	-1.26417	-1.26417	-1.26417	-1.26417	-1.26417	-1.26417	-1.26417	-1.26417	-1.26417	-1.26417	-1.26417	-1.26417	-1.26417	-1.26417	-1.26417	-1.26417	4.74477	4.74477	-1.26417	-1.26417	-1.26417	-1.26417	-1.26417	-1.26417	-1.26417	-1.26417	-1.26417	-1.26417	-1.26417	-1.26417	-1.26417	-1.26417	-1.26417	-1.26417	-1.26417	-1.26417	-1.26417	-1.26417	4.74477	-1.26417	-1.26417	-1.26417	10.7537	-1.26417	-1.26417	-1.26417	-1.26417	-1.26417	-1.26417
4.34418	4.34418	-1.66476	-1.66476	-1.66476	-1.66476	-1.66476	-1.66476	-1.66476	-1.66476	-1.66476	-1.66476	-1.66476	-1.66476	-1.66476	-1.66476	4.34418	-1.66476	-1.66476	-1.66476	4.34418	-1.66476	-1.66476	-1.66476	-1.66476	-1.66476	-1.66476	-1.66476	-1.66476	-1.66476	-1.66476	-1.66476	-1.66476	-1.66476	-1.66476	-1.66476	-1.66476	-1.66476	-1.66476	-1.66476	-1.66476	-1.66476	-1.66476	-1.66476	-1.66476	4.34418	-1.66476	-1.66476	4.34418	-1.66476
-1.26417	-1.26417	-1.26417	-1.26417	-1.26417	-1.26417	-1.26417	-1.26417	-1.26417	-1.26417	-1.26417	-1.26417	-1.26417	-1.26417	-1.26417	-1.26417	-1.26417	-1.26417	-1.26417	-1.26417	-1.26417	-1.26417	-1.26417	-1.26417	-1.26417	-1.26417	4.74477	4.74477	-1.26417	-1.26417	-1.26417	-1.26417	-1.26417	-1.26417	-1.26417	-1.26417	4.74477	-1.26417	-1.26417	-1.26417	-1.26417	-1.26417	-1.26417	-1.26417	4.74477	-1.26417	-1.26417	-1.26417	-1.26417	-1.26417
-1.66476	-1.66476	-1.66476	-1.66476	-1.66476	4.34418	-1.66476	-1.66476	-1.66476	-1.66476	-1.66476	-1.66476	-1.66476	4.34418	-1.66476	-1.66476	-1.66476	-1.66476	-1.66476	-1.66476	4.34418	4.34418	-1.66476	-1.66476	-1.66476	-1.66476	-1.66476	-1.66476	-1.66476	-1.66476	-1.66476	-1.66476	-1.66476	-1.66476	-1.66476	-1.66476	-1.66476	-1.66476	-1.66476	-1.66476	-1.66476	-1.66476	-1.66476	-1.66476	-1.66476	4.34418	10.3531	-1.66476	-1.66476	10.3531
4.74477	-1.26417	-1.26417	-1.26417	-1.26417	-1.26417	-1.26417	-1.26417	-1.26417	-1.26417	-1.26417	-1.26417	-1.26417	-1.26417	-1.26417	-1.26417	-1.26417	-1.26417	-1.26417	-1.26417	-1.26417	-1.26417	4.74477	-1.26417	-1.26417	-1.26417	-1.26417	-1.26417	-1.26417	-1.26417	-1.26417	-1.26417	-1.26417	-1.26417	-1.26417	4.74477	-1.26417	-1.26417	-1.26417	-1.26417	-1.26417	-1.26417	-1.26417	-1.26417	4.74477	-1.26417	-1.26417	4.74477	4.74477	-1.26417
4.74477	-1.26417	-1.26417	-1.26417	-1.26417	-1.26417	-1.26417	-1.26417	-1.26417	-1.26417	-1.26417	-1.26417	-1.26417	-1.26417	-1.26417	4.74477	-1.26417	-1.26417	-1.26417	-1.26417	-1.26417	-1.26417	-1.26417	-1.26417	-1.26417	-1.26417	-1.26417	-1.26417	-1.26417	-1.26417	-1.26417	-1.26417	-1.26417	-1.26417	-1.26417	-1.26417	-1.26417	-1.26417	-1.26417	-1.26417	-1.26417	-1.26417	4.74477	-1.26417	-1.26417	10.7537	-1.26417	-1.26417	-1.26417	10.7537
-1.06387	-1.06387	-1.06387	-1.06387	-1.06387	-1.06387	-1.06387	-1.06387	-1.06387	-1.06387	-1.06387	-1.06387	-1.06387	-1.06387	-1.06387	-1.06387	-1.06387	-1.06387	-1.06387	-1.06387	4.94507	-1.06387	-1.06387	-1.06387	-1.06387	-1.06387	-1.06387	-1.06387	-1.06387	-1.06387	-1.06387	-1.06387	-1.06387	4.94507	-1.06387	-1.06387	-1.06387	-1.06387	-1.06387	-1.06387	-1.06387	-1.06387	-1.06387	-1.06387	-1.06387	4.94507	4.94507	4.94507	-1.06387	-1.06387
-1.06387	-1.06387	-1.06387	-1.06387	-1.06387	-1.06387	-1.06387	-1.06387	-1.06387	-1.06387	-1.06387	-1.06387	-1.06387	-1.06387	-1.06387	-1.06387	-1.06387	-1.06387	-1.06387	4.94507	-1.06387	-1.06387	-1.06387	-1.06387	-1.06387	-1.06387	-1.06387	-1.06387	-1.06387	-1.06387	4.94507	-1.06387	4.94507	-1.06387	4.94507	-1.06387	-1.06387	-1.06387	-1.06387	-1.06387	-1.06387	-1.06387	-1.06387	-1.06387	-1.06387	-1.06387	-1.06387	-1.06387	4.94507	-1.06387
-1.46446	-1.46446	-1.46446	-1.46446	-1.46446	-1.46446	-1.46446	4.54448	-1.46446	-1.46446	-1.46446	-1.46446	4.54448	-1.46446	-1.46446	-1.46446	-1.46446	-1.46446	-1.46446	-1.46446	-1.46446	-1.46446	-1.46446	-1.46446	-1.46446	-1.46446	4.54448	-1.46446	-1.46446	-1.46446	-1.46446	-1.46446	-1.46446	4.54448	-1.46446	-1.46446	4.54448	-1.46446	-1.46446	-1.46446	-1.46446	-1.46446	-1.46446	4.54448	-1.46446	-1.46446	10.5534	-1.46446	-1.46446	10.5534
-1.66476	-1.66476	-1.66476	4.34418	-1.66476	-1.66476	-1.66476	-1.66476	-1.66476	-1.66476	-1.66476	-1.66476	-1.66476	-1.66476	-1.66476	-1.66476	-1.66476	-1.66476	-1.66476	-1.66476	-1.66476	-1.66476	-1.66476	4.34418	-1.66476	-1.66476	4.34418	-1.66476	-1.66476	4.34418	-1.66476	-1.66476	-1.66476	-1.66476	-1.66476	-1.66476	-1.66476	-1.66476	-1.66476	4.34418	-1.66476	4.34418	-1.66476	-1.66476	-1.66476	4.34418	-1.66476	4.34418	-1.66476	4.34418
-1.26417	-1.26417	-1.26417	4.74477	-1.26417	-1.26417	-1.26417	-1.26417	-1.26417	-1.26417	-1.26417	-1.26417	-1.26417	-1.26417	-1.26417	-1.26417	-1.26417	-1.26417	-1.26417	-1.26417	4.74477	-1.26417	-1.26417	-1.26417	-1.26417	-1.26417	-1.26417	-1.26417	-1.26417	-1.26417	-1.26417	-1.26417	-1.26417	4.74477	-1.26417	-1.26417	-1.26417	4.74477	-1.26417	-1.26417	-1.26417	4.74477	-1.26417	-1.26417	-1.26417	-1.26417	-1.26417	-1.26417	-1.26417	4.74477
-1.06387	-1.06387	-1.06387	-1.06387	-1.06387	-1.06387	-1.06387	-1.06387	-1.06387	-1.06387	-1.06387	-1.06387	-1.06387	-1.06387	4.94507	-1.06387	-1.06387	-1.06387	-1.06387	-1.06387	-1.06387	-1.06387	-1.06387	-1.06387	-1.06387	-1.06387	-1.06387	-1.06387	-1.06387	-1.06387	-1.06387	-1.06387	-1.06387	-1.06387	-1.06387	-1.06387	-1.06387	-1.06387	-1.06387	-1.06387	-1.06387	-1.06387	-1.06387	4.94507	-1.06387	-1.06387	-1.06387	4.94507	4.94507	4.94507
-1.26417	-1.26417	-1.26417	-1.26417	-1.26417	-1.26417	-1.26417	-1.26417	-1.26417	-1.26417	-1.26417	-1.26417	-1.26417	-1.26417	-1.26417	-1.26417	4.74477	-1.26417	-1.26417	-1.26417	-1.26417	-1.26417	-1.26417	-1.26417	-1.26417	4.74477	-1.26417	-1.26417	-1.26417	-1.26417	-1.26417	-1.26417	-1.26417	-1.26417	-1.26417	-1.26417	-1.26417	-1.26417	-1.26417	-1.26417	-1.26417	-1.26417	4.74477	-1.26417	-1.26417	-1.26417	-1.26417	-1.26417	-1.26417	4.74477
-2.26566	-2.26566	-2.26566	-2.26566	-2.26566	-2.26566	-2.26566	-2.26566	3.74328	-2.26566	3.74328	-2.26566	-2.26566	3.74328	-2.26566	-2.26566	-2.26566	-2.26566	-2.26566	-2.26566	-2.26566	-2.26566	-2.26566	3.74328	3.74328	9.75223	-2.26566	-2.26566	-2.26566	-2.26566	-2.26566	-2.26566	-2.26566	-2.26566	-2.26566	-2.26566	-2.26566	-2.26566	-2.26566	-2.26566	-2.26566	-2.26566	-2.26566	9.75223	9.75223	9.75223	-2.26566	3.74328	-2.26566	-2.26566
-0.863571	-0.863571	-0.863571	-0.863571	-0.863571	-0.863571	-0.863571	-0.863571	-0.863571	-0.863571	-0.863571	-0.863571	-0.863571	-0.863571	-0.863571	-0.863571	-0.863571	-0.863571	-0.863571	-0.863571	-0.863571	-0.863571	-0.863571	-0.863571	-0.863571	-0.863571	-0.863571	-0.863571	-0.863571	-0.863571	-0.863571	-0.863571	-0.863571	5.14537	-0.863571	-0.863571	-0.863571	-0.863571	-0.863571	-0.863571	-0.863571	-0.863571	-0.863571	-0.863571	5.14537	-0.863571	-0.863571	-0.863571	-0.863571	5.14537
-0.863571	-0.863571	-0.863571	-0.863571	-0.863571	-0.863571	-0.863571	-0.863571	-0.863571	-0.863571	-0.863571	-0.863571	-0.863571	-0.863571	-0.863571	-0.863571	-0.863571	-0.863571	-0.863571	-0.863571	-0.863571	-0.863571	-0.863571	-0.863571	-0.863571	-0.863571	-0.863571	-0.863571	-0.863571	-0.863571	-0.863571	-0.863571	-0.863571	5.14537	-0.863571	-0.863571	-0.863571	-0.863571	-0.863571	-0.863571	-0.863571	-0.863571	-0.863571	5.14537	5.14537	-0.863571	5.14537	-0.863571	-0.863571	5.14537
-1.86506	-1.86506	4.14388	-1.86506	-1.86506	-1.86506	-1.86506	4.14388	-1.86506	-1.86506	-1.86506	-1.86506	-1.86506	-1.86506	-1.86506	4.14388	-1.86506	-1.86506	-1.86506	-1.86506	-1.86506	4.14388	-1.86506	-1.86506	-1.86506	-1.86506	-1.86506	4.14388	-1.86506	-1.86506	-1.86506	4.14388	-1.86506	-1.86506	-1.86506	-1.86506	-1.86506	-1.86506	-1.86506	-1.86506	-1.86506	-1.86506	-1.86506	-1.86506	-1.86506	-1.86506	-1.86506	-1.86506	16.1618	-1.86506
-1.46446	-1.46446	-1.46446	4.54448	-1.46446	-1.46446	-1.46446	-1.46446	-1.46446	-1.46446	-1.46446	-1.46446	-1.46446	-1.46446	-1.46446	-1.46446	-1.46446	4.54448	-1.46446	-1.46446	-1.46446	-1.46446	-1.46446	-1.46446	4.54448	-1.46446	-1.46446	-1.46446	-1.46446	-1.46446	-1.46446	-1.46446	-1.46446	4.54448	-1.46446	-1.46446	-1.46446	-1.46446	-1.46446	4.54448	4.54448	-1.46446	-1.46446	-1.46446	-1.46446	-1.46446	-1.46446	-1.46446	-1.46446	-1.46446
-1.26417	-1.26417	-1.26417	4.74477	-1.26417	-1.26417	-1.26417	-1.26417	-1.26417	-1.26417	-1.26417	4.74477	-1.26417	-1.26417	-1.26417	-1.26417	-1.26417	-1.26417	-1.26417	-1.26417	-1.26417	-1.26417	-1.26417	-1.26417	-1.26417	-1.26417	-1.26417	-1.26417	-1.26417	-1.26417	-1.26417	-1.26417	-1.26417	-1.26417	-1.26417	-1.26417	-1.26417	4.74477	-1.26417	-1.26417	-1.26417	-1.26417	-1.26417	-1.26417	-1.26417	4.74477	4.74477	4.74477	4.74477	4.74477
-0.863571	-0.863571	-0.863571	-0.863571	-0.863571	-0.863571	-0.863571	-0.863571	-0.863571	-0.863571	-0.863571	-0.863571	-0.863571	-0.863571	-0.863571	-0.863571	-0.863571	-0.863571	-0.863571	-0.863571	-0.863571	-0.863571	-0.863571	-0.863571	-0.863571	-0.863571	-0.863571	-0.863571	-0.863571	-0.863571	-0.863571	-0.863571	-0.863571	-0.863571	-0.863571	-0.863571	-0.863571	-0.863571	-0.863571	-0.863571	-0.863571	-0.863571	-0.863571	-0.863571	-0.863571	-0.863571	-0.863571	11.1543	-0.863571	-0.863571
-1.26417	-1.26417	-1.26417	-1.26417	-1.26417	-1.26417	-1.26417	-1.26417	-1.26417	-1.26417	4.74477	-1.26417	-1.26417	-1.26417	-1.26417	-1.26417	-1.26417	-1.26417	-1.26417	-1.26417	-1.26417	-1.26417	-1.26417	4.74477	-1.26417	-1.26417	-1.26417	-1.26417	-1.26417	-1.26417	-1.26417	-1.26417	-1.26417	4.74477	-1.26417	-1.26417	-1.26417	-1.26417	-1.26417	-1.26417	-1.26417	4.74477	-1.26417	-1.26417	-1.26417	-1.26417	-1.26417	4.74477	10.7537	4.74477
-0.618495	-0.618495	-0.618495	-0.618495	-0.618495	-0.618495	-0.618495	-0.618495	-0.618495	-0.618495	-0.618495	-0.618495	-0.618495	-0.618495	-0.618495	-0.618495	-0.618495	-0.618495	-0.618495	-0.618495	-0.618495	-0.618495	-0.618495	-0.618495	-0.618495	-0.618495	-0.618495	-0.618495	-0.618495	-0.618495	-0.618495	-0.618495	-0.618495	-0.618495	-0.618495	-0.618495	-0.618495	-0.618495	-0.618495	-0.618495	-0.618495	-0.618495	-0.618495	-0.618495	-0.618495	-0.618495	19.0014	9.19147	-0.618495	-0.618495
-0.618495	-0.618495	-0.618495	-0.618495	-0.618495	-0.618495	-0.618495	-0.618495	-0.618495	-0.618495	-0.618495	-0.618495	-0.618495	-0.618495	-0.618495	-0.618495	-0.618495	-0.618495	-0.618495	-0.618495	-0.618495	-0.618495	-0.618495	-0.618495	-0.618495	-0.618495	-0.618495	-0.618495	-0.618495	-0.618495	-0.618495	-0.618495	-0.618495	-0.618495	-0.618495	-0.618495	-0.618495	-0.618495	-0.618495	-0.618495	-0.618495	-0.618495	-0.618495	-0.618495	-0.618495	-0.618495	9.19147	9.19147	-0.618495	-0.618495
-0.618495	-0.618495	-0.618495	-0.618495	-0.618495	-0.618495	-0.618495	-0.618495	-0.618495	-0.618495	-0.618495	-0.618495	-0.618495	-0.618495	-0.618495	-0.618495	-0.618495	-0.618495	-0.618495	-0.618495	-0.618495	-0.618495	-0.618495	-0.618495	-0.618495	-0.618495	-0.618495	-0.618495	-0.618495	-0.618495	-0.618495	-0.618495	-0.618495	-0.618495	-0.618495	-0.618495	-0.618495	-0.618495	-0.618495	-0.618495	-0.618495	-0.618495	-0.618495	-0.618495	-0.618495	-0.618495	-0.618495	-0.618495	9.19147	-0.618495
-0.618495	-0.618495	-0.618495	-0.618495	-0.618495	-0.618495	-0.618495	-0.618495	-0.618495	-0.618495	-0.618495	-0.618495	-0.618495	-0.618495	-0.618495	-0.618495	-0.618495	-0.618495	-0.618495	-0.618495	-0.618495	-0.618495	-0.618495	-0.618495	-0.618495	-0.618495	-0.618495	-0.618495	-0.618495	-0.618495	-0.618495	-0.618495	9.19147	-0.618495	-0.618495	-0.618495	-0.618495	-0.618495	-0.618495	9.19147	-0.618495	-0.618495	-0.618495	-0.618495	-0.618495	-0.618495	9.19147	-0.618495	9.19147	-0.618495
-0.945493	-0.945493	-0.945493	8.86447	-0.945493	-0.945493	-0.945493	-0.945493	-0.945493	-0.945493	-0.945493	-0.945493	-0.945493	-0.945493	-0.945493	-0.945493	-0.945493	-0.945493	-0.945493	-0.945493	-0.945493	-0.945493	-0.945493	-0.945493	-0.945493	-0.945493	-0.945493	-0.945493	-0.945493	-0.945493	-0.945493	-0.945493	-0.945493	-0.945493	-0.945493	-0.945493	-0.945493	-0.945493	-0.945493	-0.945493	-0.945493	-0.945493	-0.945493	-0.945493	-0.945493	-0.945493	-0.945493	8.86447	8.86447	-0.945493
-1.27249	-1.27249	-1.27249	-1.27249	-1.27249	-1.27249	-1.27249	-1.27249	-1.27249	-1.27249	-1.27249	-1.27249	-1.27249	-1.27249	-1.27249	-1.27249	-1.27249	8.53747	-1.27249	8.53747	-1.27249	-1.27249	-1.27249	-1.27249	-1.27249	-1.27249	-1.27249	-1.27249	-1.27249	-1.27249	-1.27249	-1.27249	-1.27249	-1.27249	-1.27249	8.53747	-1.27249	-1.27249	8.53747	-1.27249	-1.27249	-1.27249	8.53747	-1.27249	8.53747	8.53747	-1.27249	-1.27249	-1.27249	-1.27249
-0.618495	-0.618495	-0.618495	-0.618495	-0.618495	-0.618495	-0.618495	-0.618495	-0.618495	-0.618495	-0.618495	-0.618495	-0.618495	-0.618495	-0.618495	-0.618495	-0.618495	-0.618495	-0.618495	-0.618495	-0.618495	-0.618495	-0.618495	-0.618495	-0.618495	-0.618495	-0.618495	-0.618495	-0.618495	-0.618495	-0.618495	-0.618495	-0.618495	-0.618495	-0.618495	-0.618495	-0.618495	-0.618495	-0.618495	-0.618495	-0.618495	-0.618495	-0.618495	-0.618495	-0.618495	-0.618495	-0.618495	-0.618495	-0.618495	-0.618495
-0.945493	-0.945493	-0.945493	-0.945493	-0.945493	-0.945493	-0.945493	-0.945493	-0.945493	-0.945493	-0.945493	-0.945493	-0.945493	-0.945493	-0.945493	-0.945493	8.86447	-0.945493	-0.945493	-0.945493	-0.945493	-0.945493	-0.945493	-0.945493	-0.945493	-0.945493	-0.945493	-0.945493	-0.945493	-0.945493	-0.945493	-0.945493	-0.945493	-0.945493	-0.945493	-0.945493	-0.945493	-0.945493	-0.945493	-0.945493	-0.945493	-0.945493	-0.945493	-0.945493	-0.945493	-0.945493	-0.945493	-0.945493	-0.945493	-0.945493
-2.58049	-2.58049	-2.58049	-2.58049	-2.58049	-2.58049	7.22947	-2.58049	7.22947	7.22947	7.22947	-2.58049	-2.58049	-2.58049	7.22947	-2.58049	-2.58049	-2.58049	-2.58049	-2.58049	-2.58049	-2.58049	-2.58049	-2.58049	-2.58049	-2.58049	-2.58049	7.22947	-2.58049	-2.58049	-2.58049	-2.58049	-2.58049	-2.58049	-2.58049	-2.58049	7.22947	-2.58049	-2.58049	-2.58049	-2.58049	-2.58049	-2.58049	-2.58049	-2.58049	-2.58049	-2.58049	-2.58049	-2.58049	-2.58049
8.53747	-1.27249	-1.27249	-1.27249	-1.27249	-1.27249	-1.27249	8.53747	-1.27249	-1.27249	-1.27249	-1.27249	-1.27249	-1.27249	-1.27249	-1.27249	-1.27249	-1.27249	-1.27249	-1.27249	-1.27249	-1.27249	-1.27249	-1.27249	-1.27249	-1.27249	-1.27249	-1.27249	-1.27249	-1.27249	-1.27249	-1.27249	-1.27249	-1.27249	-1.27249	-1.27249	-1.27249	-1.27249	-1.27249	-1.27249	-1.27249	-1.27249	-1.27249	-1.27249	-1.27249	-1.27249	-1.27249	-1.27249	-1.27249	-1.27249
-0.618495	-0.618495	-0.618495	-0.618495	-0.618495	-0.618495	-0.618495	-0.618495	-0.618495	-0.618495	-0.618495	-0.618495	-0.618495	-0.618495	-0.618495	-0.618495	-0.618495	-0.618495	-0.618495	-0.618495	-0.618495	-0.618495	-0.618495	-0.618495	-0.618495	-0.618495	-0.618495	-0.618495	-0.618495	-0.618495	-0.618495	-0.618495	-0.618495	-0.618495	-0.618495	-0.618495	-0.618495	-0.618495	-0.618495	-0.618495	-0.618495	-0.618495	9.19147	9.19147	9.19147	-0.618495	-0.618495	-0.618495	-0.618495	-0.618495
-1.27249	-1.27249	-1.27249	-1.27249	-1.27249	-1.27249	-1.27249	-1.27249	-1.27249	-1.27249	-1.27249	-1.27249	-1.27249	-1.27249	8.53747	-1.27249	-1.27249	-1.27249	-1.27249	-1.27249	-1.27249	-1.27249	-1.27249	-1.27249	-1.27249	8.53747	-1.27249	-1.27249	-1.27249	-1.27249	-1.27249	-1.27249	-1.27249	-1.27249	-1.27249	-1.27249	-1.27249	-1.27249	-1.27249	-1.27249	-1.27249	-1.27249	-1.27249	-1.27249	-1.27249	-1.27249	-1.27249	8.53747	-1.27249	-1.27249
-0.945493	-0.945493	8.86447	-0.945493	-0.945493	-0.945493	-0.945493	-0.945493	-0.945493	-0.945493	-0.945493	-0.945493	-0.945493	-0.945493	-0.945493	-0.945493	-0.945493	-0.945493	-0.945493	-0.945493	-0.945493	-0.945493	-0.945493	-0.945493	-0.945493	-0.945493	-0.945493	-0.945493	-0.945493	-0.945493	-0.945493	-0.945493	-0.945493	-0.945493	-0.945493	-0.945493	-0.945493	-0.945493	-0.945493	-0.945493	-0.945493	-0.945493	-0.945493	-0.945493	-0.945493	-0.945493	-0.945493	-0.945493	-0.945493	-0.945493
-1.59949	-1.59949	-1.59949	-1.59949	-1.59949	8.21047	-1.59949	-1.59949	-1.59949	-1.59949	-1.59949	-1.59949	-1.59949	-1.59949	-1.59949	-1.59949	-1.59949	8.21047	-1.59949	-1.59949	-1.59949	-1.59949	-1.59949	-1.59949	-1.59949	8.21047	-1.59949	-1.59949	-1.59949	-1.59949	-1.59949	-1.59949	8.21047	-1.59949	8.21047	-1.59949	-1.59949	-1.59949	-1.59949	8.21047	-1.59949	8.21047	-1.59949	-1.59949	-1.59949	-1.59949	-1.59949	8.21047	-1.59949	-1.59949
-2.25349	-2.25349	-2.25349	-2.25349	-2.25349	-2.25349	7.55647	7.55647	-2.25349	-2.25349	-2.25349	-2.25349	-2.25349	-2.25349	-2.25349	-2.25349	-2.25349	-2.25349	7.55647	-2.25349	-2.25349	-2.25349	-2.25349	-2.25349	-2.25349	-2.25349	-2.25349	-2.25349	7.55647	7.55647	-2.25349	-2.25349	-2.25349	-2.25349	-2.25349	-2.25349	-2.25349	-2.25349	-2.25349	-2.25349	-2.25349	-2.25349	-2.25349	-2.25349	-2.25349	-2.25349	-2.25349	-2.25349	-2.25349	-2.25349
-0.945493	-0.945493	-0.945493	-0.945493	-0.945493	-0.945493	-0.945493	-0.945493	8.86447	-0.945493	-0.945493	-0.945493	-0.945493	-0.945493	-0.945493	-0.945493	-0.945493	-0.945493	-0.945493	-0.945493	-0.945493	-0.945493	-0.945493	-0.945493	-0.945493	-0.945493	-0.945493	-0.945493	-0.945493	-0.945493	-0.945493	-0.945493	-0.945493	-0.945493	-0.945493	-0.945493	-0.945493	-0.945493	-0.945493	-0.945493	-0.945493	8.86447	-0.945493	8.86447	-0.945493	-0.945493	-0.945493	-0.945493	-0.945493	-0.945493
-1.27249	-1.27249	-1.27249	-1.27249	-1.27249	-1.27249	-1.27249	-1.27249	-1.27249	-1.27249	-1.27249	-1.27249	-1.27249	-1.27249	-1.27249	-1.27249	-1.27249	-1.27249	-1.27249	-1.27249	-1.27249	-1.27249	-1.27249	8.53747	-1.27249	-1.27249	-1.27249	-1.27249	8.53747	-1.27249	-1.27249	-1.27249	-1.27249	-1.27249	-1.27249	-1.27249	-1.27249	-1.27249	-1.27249	-1.27249	-1.27249	-1.27249	-1.27249	8.53747	-1.27249	-1.27249	8.53747	-1.27249	-1.27249	-1.27249
-0.945493	-0.945493	-0.945493	-0.945493	-0.945493	-0.945493	-0.945493	-0.945493	-0.945493	-0.945493	-0.945493	-0.945493	-0.945493	-0.945493	-0.945493	-0.945493	-0.945493	-0.945493	-0.945493	-0.945493	-0.945493	-0.945493	-0.945493	-0.945493	-0.945493	8.86447	-0.945493	-0.945493	-0.945493	-0.945493	-0.945493	-0.945493	8.86447	-0.945493	-0.945493	-0.945493	-0.945493	-0.945493	-0.945493	-0.945493	-0.945493	-0.945493	-0.945493	-0.945493	-0.945493	8.86447	8.86447	-0.945493	18.6744	8.86447
-0.618495	-0.618495	-0.618495	-0.618495	-0.618495	-0.618495	-0.618495	-0.618495	-0.618495	-0.618495	-0.618495	-0.618495	-0.618495	-0.618495	-0.618495	-0.618495	-0.618495	-0.618495	-0.618495	-0.618495	-0.618495	-0.618495	-0.618495	-0.618495	-0.618495	-0.618495	-0.618495	-0.618495	-0.618495	-0.618495	-0.618495	9.19147	-0.618495	-0.618495	-0.618495	-0.618495	-0.618495	-0.618495	-0.618495	-0.618495	-0.618495	9.19147	-0.618495	-0.618495	-0.618495	-0.618495	-0.618495	9.19147	-0.618495	9.19147
-1.27249	-1.27249	-1.27249	-1.27249	-1.27249	-1.27249	-1.27249	-1.27249	-1.27249	-1.27249	-1.27249	-1.27249	-1.27249	-1.27249	-1.27249	-1.27249	-1.27249	-1.27249	-1.27249	-1.27249	-1.27249	-1.27249	-1.27249	8.53747	-1.27249	-1.27249	8.53747	-1.27249	-1.27249	-1.27249	-1.27249	-1.27249	-1.27249	-1.27249	-1.27249	-1.27249	-1.27249	-1.27249	-1.27249	-1.27249	-1.27249	8.53747	-1.27249	-1.27249	-1.27249	-1.27249	-1.27249	-1.27249	-1.27249	-1.27249
-0.945493	-0.945493	-0.945493	-0.945493	8.86447	-0.945493	-0.945493	-0.945493	-0.945493	-0.945493	-0.945493	-0.945493	-0.945493	-0.945493	-0.945493	-0.945493	-0.945493	-0.945493	-0.945493	-0.945493	-0.945493	-0.945493	-0.945493	-0.945493	-0.945493	-0.945493	-0.945493	-0.945493	-0.945493	-0.945493	-0.945493	-0.945493	-0.945493	-0.945493	-0.945493	-0.945493	-0.945493	-0.945493	-0.945493	-0.945493	8.86447	-0.945493	-0.945493	-0.945493	-0.945493	-0.945493	-0.945493	-0.945493	-0.945493	-0.945493
-0.618495	-0.618495	-0.618495	-0.618495	-0.618495	-0.618495	-0.618495	-0.618495	-0.618495	-0.618495	-0.618495	-0.618495	-0.618495	-0.618495	-0.618495	-0.618495	-0.618495	-0.618495	-0.618495	-0.618495	-0.618495	-0.618495	-0.618495	-0.618495	-0.618495	-0.618495	-0.618495	-0.618495	-0.618495	-0.618495	-0.618495	-0.618495	-0.618495	-0.618495	-0.618495	-0.618495	-0.618495	-0.618495	-0.618495	-0.618495	-0.618495	-0.618495	9.19147	9.19147	-0.618495	-0.618495	-0.618495	-0.618495	9.19147	-0.618495
-0.945493	-0.945493	-0.945493	-0.945493	-0.945493	-0.945493	-0.945493	-0.945493	-0.945493	-0.945493	-0.945493	-0.945493	-0.945493	-0.945493	-0.945493	-0.945493	-0.945493	-0.945493	-0.945493	-0.945493	-0.945493	-0.945493	-0.945493	-0.945493	8.86447	-0.945493	-0.945493	-0.945493	-0.945493	-0.945493	8.86447	-0.945493	-0.945493	-0.945493	8.86447	-0.945493	-0.945493	-0.945493	-0.945493	-0.945493	-0.945493	-0.945493	-0.945493	8.86447	-0.945493	-0.945493	-0.945493	-0.945493	8.86447	-0.945493
-0.945493	-0.945493	-0.945493	-0.945493	-0.945493	-0.945493	-0.945493	-0.945493	-0.945493	-0.945493	-0.945493	-0.945493	-0.945493	-0.945493	-0.945493	-0.945493	-0.945493	-0.945493	-0.945493	-0.945493	-0.945493	-0.945493	-0.945493	-0.945493	-0.945493	-0.945493	-0.945493	8.86447	-0.945493	-0.945493	-0.945493	-0.945493	-0.945493	-0.945493	-0.945493	-0.945493	-0.945493	-0.945493	-0.945493	-0.945493	-0.945493	-0.945493	-0.945493	-0.945493	-0.945493	-0.945493	-0.945493	-0.945493	-0.945493	-0.945493
-0.945493	-0.945493	-0.945493	-0.945493	-0.945493	-0.945493	-0.945493	-0.945493	-0.945493	-0.945493	-0.945493	-0.945493	-0.945493	8.86447	-0.945493	-0.945493	-0.945493	-0.945493	-0.945493	-0.945493	-0.945493	-0.945493	-0.945493	-0.945493	-0.945493	-0.945493	-0.945493	-0.945493	-0.945493	-0.945493	-0.945493	-0.945493	-0.945493	-0.945493	-0.945493	-0.945493	-0.945493	-0.945493	-0.945493	-0.945493	-0.945493	-0.945493	-0.945493	-0.945493	-0.945493	8.86447	-0.945493	-0.945493	-0.945493	-0.945493
-0.618495	-0.618495	-0.618495	-0.618495	-0.618495	-0.618495	-0.618495	-0.618495	-0.618495	-0.618495	-0.618495	-0.618495	-0.618495	-0.618495	-0.618495	-0.618495	-0.618495	-0.618495	-0.618495	-0.618495	-0.618495	-0.618495	-0.618495	-0.618495	-0.618495	-0.618495	-0.618495	-0.618495	-0.618495	-0.618495	-0.618495	-0.618495	-0.618495	-0.618495	-0.618495	-0.618495	-0.618495	-0.618495	-0.618495	-0.618495	-0.618495	-0.618495	9.19147	9.19147	-0.618495	-0.618495	-0.618495	-0.618495	-0.618495	-0.618495
-0.618495	-0.618495	-0.618495	-0.618495	-0.618495	-0.618495	-0.618495	-0.618495	-0.618495	-0.618495	-0.618495	-0.618495	-0.618495	-0.618495	-0.618495	-0.618495	-0.618495	-0.618495	-0.618495	-0.618495	-0.618495	-0.618495	-0.618495	-0.618495	-0.618495	-0.618495	-0.618495	-0.618495	-0.618495	-0.618495	-0.618495	-0.618495	-0.618495	-0.618495	-0.618495	-0.618495	-0.618495	-0.618495	-0.618495	-0.618495	-0.618495	-0.618495	-0.618495	-0.618495	9.19147	-0.618495	-0.618495	-0.618495	-0.618495	-0.618495
-0.618495	-0.618495	-0.618495	-0.618495	-0.618495	-0.618495	-0.618495	-0.618495	-0.618495	-0.618495	-0.618495	-0.618495	-0.618495	-0.618495	-0.618495	-0.618495	-0.618495	-0.618495	-0.618495	-0.618495	-0.618495	-0.618495	-0.618495	-0.618495	-0.618495	-0.618495	-0.618495	-0.618495	-0.618495	-0.618495	-0.618495	-0.618495	-0.618495	-0.618495	-0.618495	-0.618495	-0.618495	-0.618495	-0.618495	-0.618495	-0.618495	-0.618495	-0.618495	-0.618495	-0.618495	9.19147	-0.618495	-0.618495	9.19147	-0.618495
-0.618495	-0.618495	-0.618495	-0.618495	-0.618495	-0.618495	-0.618495	-0.618495	-0.618495	-0.618495	-0.618495	-0.618495	-0.618495	-0.618495	-0.618495	-0.618495	-0.618495	-0.618495	-0.618495	-0.618495	-0.618495	-0.618495	-0.618495	-0.618495	-0.618495	-0.618495	-0.618495	-0.618495	-0.618495	-0.618495	-0.618495	-0.618495	-0.618495	-0.618495	-0.618495	-0.618495	-0.618495	-0.618495	-0.618495	-0.618495	-0.618495	-0.618495	-0.618495	-0.618495	-0.618495	-0.618495	-0.618495	-0.618495	-0.618495	-0.618495
8.53747	-1.27249	-1.27249	8.53747	-1.27249	-1.27249	-1.27249	-1.27249	-1.27249	-1.27249	-1.27249	-1.27249	-1.27249	-1.27249	-1.27249	-1.27249	-1.27249	-1.27249	-1.27249	-1.27249	-1.27249	-1.27249	-1.27249	-1.27249	-1.27249	-1.27249	-1.27249	-1.27249	-1.27249	-1.27249	-1.27249	8.53747	-1.27249	-1.27249	-1.27249	-1.27249	-1.27249	-1.27249	-1.27249	8.53747	-1.27249	-1.27249	-1.27249	-1.27249	-1.27249	-1.27249	-1.27249	-1.27249	-1.27249	-1.27249
-0.945493	-0.945493	-0.945493	-0.945493	-0.945493	-0.945493	-0.945493	-0.945493	-0.945493	-0.945493	-0.945493	-0.945493	-0.945493	8.86447	-0.945493	-0.945493	-0.945493	-0.945493	-0.945493	-0.945493	-0.945493	-0.945493	-0.945493	-0.945493	-0.945493	-0.945493	-0.945493	-0.945493	-0.945493	-0.945493	-0.945493	-0.945493	-0.945493	-0.945493	-0.945493	-0.945493	-0.945493	-0.945493	-0.945493	-0.945493	-0.945493	-0.945493	-0.945493	-0.945493	-0.945493	-0.945493	-0.945493	-0.945493	-0.945493	-0.945493
-1.59949	-1.59949	-1.59949	-1.59949	-1.59949	-1.59949	-1.59949	8.21047	-1.59949	-1.59949	8.21047	-1.59949	-1.59949	-1.59949	-1.59949	-1.59949	-1.59949	-1.59949	-1.59949	-1.59949	-1.59949	-1.59949	-1.59949	-1.59949	-1.59949	-1.59949	-1.59949	-1.59949	8.21047	-1.59949	-1.59949	-1.59949	-1.59949	-1.59949	-1.59949	8.21047	-1.59949	-1.59949	-1.59949	-1.59949	-1.59949	-1.59949	-1.59949	-1.59949	-1.59949	-1.59949	-1.59949	-1.59949	-1.59949	-1.59949
-0.945493	-0.945493	-0.945493	-0.945493	-0.945493	-0.945493	-0.945493	-0.945493	-0.945493	-0.945493	-0.945493	-0.945493	-0.945493	-0.945493	-0.945493	-0.945493	-0.945493	-0.945493	-0.945493	-0.945493	-0.945493	-0.945493	-0.945493	-0.945493	-0.945493	-0.945493	8.86447	-0.945493	-0.945493	-0.945493	-0.945493	-0.945493	-0.945493	-0.945493	-0.945493	-0.945493	-0.945493	-0.945493	-0.945493	-0.945493	-0.945493	-0.945493	-0.945493	-0.945493	-0.945493	8.86447	-0.945493	-0.945493	-0.945493	-0.945493
-0.618495	-0.618495	-0.618495	-0.618495	-0.618495	-0.618495	-0.618495	-0.618495	-0.618495	-0.618495	-0.618495	-0.618495	-0.618495	-0.618495	-0.618495	-0.618495	-0.618495	-0.618495	-0.618495	-0.618495	-0.618495	-0.618495	-0.618495	-0.618495	-0.618495	-0.618495	-0.618495	-0.618495	-0.618495	-0.618495	-0.618495	-0.618495	-0.618495	-0.618495	-0.618495	-0.618495	-0.618495	-0.618495	-0.618495	-0.618495	-0.618495	-0.618495	-0.618495	-0.618495	9.19147	-0.618495	-0.618495	-0.618495	-0.618495	-0.618495
-0.945493	-0.945493	-0.945493	-0.945493	-0.945493	8.86447	-0.945493	-0.945493	-0.945493	-0.945493	-0.945493	-0.945493	-0.945493	-0.945493	-0.945493	-0.945493	-0.945493	-0.945493	-0.945493	-0.945493	-0.945493	-0.945493	-0.945493	-0.945493	-0.945493	-0.945493	-0.945493	-0.945493	-0.945493	-0.945493	-0.945493	-0.945493	-0.945493	-0.945493	-0.945493	-0.945493	-0.945493	-0.945493	-0.945493	-0.945493	-0.945493	-0.945493	-0.945493	8.86447	-0.945493	8.86447	-0.945493	-0.945493	-0.945493	-0.945493
-1.27249	-1.27249	8.53747	-1.27249	-1.27249	-1.27249	-1.27249	-1.27249	-1.27249	-1.27249	-1.27249	8.53747	-1.27249	-1.27249	-1.27249	-1.27249	-1.27249	-1.27249	-1.27249	-1.27249	-1.27249	-1.27249	-1.27249	-1.27249	-1.27249	-1.27249	-1.27249	-1.27249	-1.27249	-1.27249	-1.27249	-1.27249	-1.27249	-1.27249	-1.27249	-1.27249	-1.27249	-1.27249	-1.27249	-1.27249	-1.27249	-1.27249	8.53747	8.53747	-1.27249	-1.27249	8.53747	8.53747	-1.27249	-1.27249
-1.27249	-1.27249	-1.27249	-1.27249	-1.27249	-1.27249	-1.27249	-1.27249	-1.27249	-1.27249	8.53747	-1.27249	-1.27249	-1.27249	-1.27249	-1.27249	-1.27249	-1.27249	-1.27249	-1.27249	-1.27249	-1.27249	-1.27249	-1.27249	-1.27249	-1.27249	-1.27249	-1.27249	-1.27249	8.53747	-1.27249	-1.27249	-1.27249	-1.27249	-1.27249	8.53747	-1.27249	-1.27249	-1.27249	-1.27249	-1.27249	-1.27249	8.53747	-1.27249	-1.27249	8.53747	-1.27249	-1.27249	8.53747	-1.27249
-1.92649	-1.92649	7.88347	-1.92649	-1.92649	7.88347	-1.92649	7.88347	-1.92649	-1.92649	7.88347	-1.92649	-1.92649	-1.92649	-1.92649	-1.92649	-1.92649	-1.92649	-1.92649	-1.92649	-1.92649	-1.92649	-1.92649	-1.92649	-1.92649	-1.92649	-1.92649	-1.92649	-1.92649	-1.92649	-1.92649	-1.92649	-1.92649	-1.92649	-1.92649	-1.92649	-1.92649	7.88347	-1.92649	-1.92649	-1.92649	-1.92649	-1.92649	-1.92649	7.88347	-1.92649	-1.92649	-1.92649	-1.92649	-1.92649
-0.618495	-0.618495	-0.618495	-0.618495	-0.618495	-0.618495	-0.618495	-0.618495	-0.618495	-0.618495	-0.618495	-0.618495	-0.618495	-0.618495	-0.618495	-0.618495	-0.618495	-0.618495	-0.618495	-0.618495	-0.618495	-0.618495	-0.618495	-0.618495	-0.618495	-0.618495	-0.618495	-0.618495	-0.618495	-0.618495	-0.618495	-0.618495	-0.618495	-0.618495	-0.618495	-0.618495	-0.618495	-0.618495	-0.618495	-0.618495	9.19147	-0.618495	-0.618495	-0.618495	-0.618495	-0.618495	-0.618495	-0.618495	-0.618495	-0.618495
-0.945493	-0.945493	8.86447	-0.945493	-0.945493	-0.945493	-0.945493	-0.945493	-0.945493	-0.945493	-0.945493	-0.945493	-0.945493	-0.945493	-0.945493	-0.945493	-0.945493	-0.945493	-0.945493	-0.945493	-0.945493	-0.945493	-0.945493	-0.945493	-0.945493	-0.945493	-0.945493	-0.945493	-0.945493	-0.945493	-0.945493	-0.945493	-0.945493	-0.945493	-0.945493	-0.945493	-0.945493	-0.945493	-0.945493	-0.945493	-0.945493	-0.945493	-0.945493	-0.945493	-0.945493	-0.945493	-0.945493	-0.945493	-0.945493	-0.945493
-0.618495	-0.618495	-0.618495	-0.618495	-0.618495	-0.618495	-0.618495	-0.618495	-0.618495	-0.618495	-0.618495	-0.618495	-0.618495	-0.618495	-0.618495	-0.618495	-0.618495	-0.618495	-0.618495	-0.618495	-0.618495	-0.618495	-0.618495	-0.618495	-0.618495	-0.618495	-0.618495	-0.618495	-0.618495	-0.618495	-0.618495	-0.618495	-0.618495	-0.618495	-0.618495	-0.618495	-0.618495	-0.618495	-0.618495	-0.618495	-0.618495	-0.618495	-0.618495	-0.618495	-0.618495	-0.618495	-0.618495	-0.618495	9.19147	-0.618495
-0.618495	-0.618495	-0.618495	-0.618495	-0.618495	-0.618495	-0.618495	-0.618495	-0.618495	-0.618495	-0.618495	-0.618495	-0.618495	-0.618495	-0.618495	-0.618495	-0.618495	-0.618495	-0.618495	-0.618495	-0.618495	-0.618495	-0.618495	-0.618495	-0.618495	-0.618495	-0.618495	-0.618495	-0.618495	-0.618495	-0.618495	-0.618495	-0.618495	-0.618495	-0.618495	-0.618495	-0.618495	-0.618495	-0.618495	-0.618495	-0.618495	-0.618495	-0.618495	-0.618495	-0.618495	-0.618495	-0.618495	-0.618495	-0.618495	-0.618495
-1.95498	-1.95498	-1.95498	-1.95498	-1.95498	-1.95498	-1.95498	-1.95498	-1.95498	-1.95498	-1.95498	-1.95498	-1.95498	-1.95498	-1.95498	-1.95498	-1.95498	-1.95498	-1.95498	-1.95498	-1.95498	-1.95498	-1.95498	-1.95498	-1.95498	-1.95498	-1.95498	-1.95498	-1.95498	-1.95498	-1.95498	-1.95498	-1.95498	-1.95498	-1.95498	-1.95498	-1.95498	-1.95498	-1.95498	-1.95498	4.38256	4.38256	-1.95498	-1.95498	-1.95498	4.38256	-1.95498	-1.95498	-1.95498	-1.95498
-2.37748	-2.37748	-2.37748	3.96005	-2.37748	-2.37748	-2.37748	-2.37748	-2.37748	-2.37748	3.96005	-2.37748	-2.37748	-2.37748	-2.37748	-2.37748	-2.37748	-2.37748	-2.37748	-2.37748	-2.37748	-2.37748	-2.37748	-2.37748	-2.37748	-2.37748	-2.37748	-2.37748	-2.37748	-2.37748	-2.37748	-2.37748	-2.37748	-2.37748	-2.37748	-2.37748	-2.37748	-2.37748	-2.37748	-2.37748	-2.37748	-2.37748	-2.37748	3.96005	-2.37748	-2.37748	-2.37748	3.96005	-2.37748	-2.37748
-2.58873	-2.58873	-2.58873	-2.58873	-2.58873	-2.58873	-2.58873	-2.58873	-2.58873	-2.58873	-2.58873	-2.58873	-2.58873	3.7488	-2.58873	-2.58873	3.7488	-2.58873	-2.58873	-2.58873	-2.58873	-2.58873	-2.58873	-2.58873	3.7488	-2.58873	-2.58873	-2.58873	-2.58873	-2.58873	-2.58873	-2.58873	3.7488	-2.58873	-2.58873	-2.58873	-2.58873	-2.58873	-2.58873	-2.58873	3.7488	-2.58873	-2.58873	-2.58873	10.0863	-2.58873	3.7488	-2.58873	3.7488	-2.58873
-2.16623	-2.16623	-2.16623	-2.16623	-2.16623	-2.16623	-2.16623	-2.16623	-2.16623	-2.16623	-2.16623	-2.16623	-2.16623	-2.16623	-2.16623	-2.16623	-2.16623	-2.16623	-2.16623	-2.16623	-2.16623	-2.16623	-2.16623	-2.16623	4.17131	-2.16623	-2.16623	-2.16623	-2.16623	-2.16623	4.17131	-2.16623	-2.16623	-2.16623	-2.16623	-2.16623	-2.16623	-2.16623	-2.16623	-2.16623	-2.16623	-2.16623	-2.16623	-2.16623	4.17131	-2.16623	-2.16623	-2.16623	-2.16623	-2.16623
-1.95498	-1.95498	-1.95498	-1.95498	-1.95498	-1.95498	-1.95498	-1.95498	-1.95498	-1.95498	-1.95498	-1.95498	-1.95498	-1.95498	-1.95498	-1.95498	-1.95498	-1.95498	-1.95498	-1.95498	-1.95498	-1.95498	-1.95498	-1.95498	-1.95498	-1.95498	-1.95498	-1.95498	-1.95498	-1.95498	-1.95498	-1.95498	-1.95498	-1.95498	-1.95498	-1.95498	-1.95498	-1.95498	-1.95498	-1.95498	-1.95498	-1.95498	-1.95498	-1.95498	-1.95498	-1.95498	4.38256	-1.95498	-1.95498	4.38256
-2.16623	-2.16623	-2.16623	-2.16623	-2.16623	-2.16623	-2.16623	-2.16623	-2.16623	-2.16623	-2.16623	-2.16623	-2.16623	-2.16623	-2.16623	4.17131	-2.16623	-2.16623	-2.16623	-2.16623	-2.16623	-2.16623	-2.16623	-2.16623	-2.16623	-2.16623	-2.16623	-2.16623	-2.16623	-2.16623	-2.16623	-2.16623	-2.16623	-2.16623	-2.16623	-2.16623	-2.16623	-2.16623	-2.16623	-2.16623	-2.16623	-2.16623	4.17131	4.17131	-2.16623	-2.16623	10.5088	-2.16623	-2.16623	4.17131
-1.95498	-1.95498	-1.95498	-1.95498	-1.95498	-1.95498	-1.95498	-1.95498	-1.95498	-1.95498	-1.95498	-1.95498	-1.95498	-1.95498	-1.95498	-1.95498	-1.95498	-1.95498	-1.95498	-1.95498	-1.95498	-1.95498	-1.95498	-1.95498	-1.95498	-1.95498	-1.95498	-1.95498	-1.95498	-1.95498	-1.95498	-1.95498	-1.95498	-1.95498	-1.95498	10.7201	-1.95498	-1.95498	-1.95498	4.38256	4.38256	-1.95498	4.38256	-1.95498	-1.95498	-1.95498	-1.95498	4.38256	-1.95498	4.38256
-2.16623	-2.16623	-2.16623	-2.16623	-2.16623	-2.16623	-2.16623	-2.16623	-2.16623	-2.16623	4.17131	-2.16623	-2.16623	-2.16623	-2.16623	-2.16623	-2.16623	-2.16623	-2.16623	-2.16623	-2.16623	-2.16623	-2.16623	-2.16623	-2.16623	-2.16623	-2.16623	-2.16623	-2.16623	-2.16623	-2.16623	-2.16623	-2.16623	-2.16623	-2.16623	-2.16623	-2.16623	-2.16623	-2.16623	-2.16623	4.17131	4.17131	-2.16623	4.17131	4.17131	-2.16623	4.17131	-2.16623	-2.16623	-2.16623
-2.16623	-2.16623	-2.16623	-2.16623	-2.16623	-2.16623	-2.16623	-2.16623	-2.16623	-2.16623	-2.16623	-2.16623	-2.16623	-2.16623	-2.16623	-2.16623	-2.16623	-2.16623	-2.16623	-2.16623	4.17131	-2.16623	-2.16623	-2.16623	-2.16623	-2.16623	-2.16623	-2.16623	-2.16623	-2.16623	-2.16623	-2.16623	-2.16623	4.17131	-2.16623	-2.16623	-2.16623	-2.16623	-2.16623	-2.16623	4.17131	-2.16623	-2.16623	4.17131	-2.16623	-2.16623	4.17131	-2.16623	-2.16623	10.5088
-2.58873	-2.58873	-2.58873	-2.58873	-2.58873	-2.58873	-2.58873	-2.58873	3.7488	-2.58873	-2.58873	-2.58873	-2.58873	-2.58873	-2.58873	-2.58873	3.7488	-2.58873	-2.58873	-2.58873	-2.58873	-2.58873	-2.58873	-2.58873	3.7488	-2.58873	-2.58873	-2.58873	-2.58873	-2.58873	-2.58873	-2.58873	-2.58873	-2.58873	-2.58873	-2.58873	-2.58873	-2.58873	-2.58873	-2.58873	3.7488	-2.58873	-2.58873	-2.58873	3.7488	3.7488	3.7488	-2.58873	-2.58873	3.7488
-2.16623	-2.16623	-2.16623	-2.16623	-2.16623	-2.16623	-2.16623	-2.16623	-2.16623	-2.16623	-2.16623	-2.16623	-2.16623	-2.16623	-2.16623	-2.16623	-2.16623	-2.16623	-2.16623	4.17131	-2.16623	-2.16623	-2.16623	-2.16623	-2.16623	-2.16623	-2.16623	-2.16623	-2.16623	-2.16623	-2.16623	-2.16623	-2.16623	-2.16623	-2.16623	-2.16623	-2.16623	-2.16623	-2.16623	-2.16623	-2.16623	4.17131	4.17131	-2.16623	4.17131	-2.16623	-2.16623	10.5088	-2.16623	-2.16623
-2.37748	-2.37748	-2.37748	-2.37748	-2.37748	-2.37748	-2.37748	-2.37748	-2.37748	-2.37748	3.96005	-2.37748	-2.37748	-2.37748	-2.37748	-2.37748	-2.37748	-2.37748	-2.37748	-2.37748	-2.37748	-2.37748	-2.37748	-2.37748	-2.37748	-2.37748	-2.37748	-2.37748	-2.37748	3.96005	-2.37748	-2.37748	-2.37748	-2.37748	-2.37748	-2.37748	-2.37748	-2.37748	-2.37748	3.96005	-2.37748	3.96005	-2.37748	3.96005	-2.37748	-2.37748	-2.37748	3.96005	3.96005	-2.37748
-2.16623	-2.16623	-2.16623	-2.16623	4.17131	-2.16623	-2.16623	-2.16623	-2.16623	-2.16623	-2.16623	-2.16623	-2.16623	-2.16623	-2.16623	-2.16623	-2.16623	-2.16623	-2.16623	-2.16623	-2.16623	-2.16623	-2.16623	-2.16623	-2.16623	-2.16623	-2.16623	-2.16623	-2.16623	-2.16623	-2.16623	-2.16623	-2.16623	-2.16623	-2.16623	-2.16623	-2.16623	-2.16623	-2.16623	-2.16623	-2.16623	4.17131	-2.16623	4.17131	-2.16623	-2.16623	-2.16623	-2.16623	-2.16623	4.17131
-1.95498	-1.95498	-1.95498	-1.95498	-1.95498	-1.95498	-1.95498	-1.95498	-1.95498	-1.95498	-1.95498	-1.95498	-1.95498	-1.95498	-1.95498	-1.95498	-1.95498	-1.95498	-1.95498	-1.95498	-1.95498	-1.95498	-1.95498	-1.95498	-1.95498	-1.95498	-1.95498	-1.95498	-1.95498	-1.95498	-1.95498	-1.95498	-1.95498	-1.95498	-1.95498	-1.95498	-1.95498	-1.95498	-1.95498	-1.95498	-1.95498	-1.95498	4.38256	-1.95498	-1.95498	-1.95498	-1.95498	-1.95498	-1.95498	-1.95498
-2.79998	3.53755	3.53755	-2.79998	-2.79998	3.53755	-2.79998	-2.79998	-2.79998	-2.79998	-2.79998	3.53755	-2.79998	-2.79998	-2.79998	-2.79998	-2.79998	-2.79998	-2.79998	-2.79998	-2.79998	-2.79998	-2.79998	-2.79998	-2.79998	-2.79998	-2.79998	-2.79998	-2.79998	-2.79998	-2.79998	-2.79998	-2.79998	-2.79998	-2.79998	-2.79998	-2.79998	-2.79998	-2.79998	-2.79998	-2.79998	3.53755	3.53755	-2.79998	-2.79998	-2.79998	-2.79998	-2.79998	3.53755	3.53755
-1.95498	-1.95498	-1.95498	-1.95498	-1.95498	-1.95498	-1.95498	-1.95498	-1.95498	-1.95498	-1.95498	-1.95498	-1.95498	-1.95498	-1.95498	-1.95498	-1.95498	-1.95498	-1.95498	-1.95498	-1.95498	-1.95498	-1.95498	-1.95498	-1.95498	-1.95498	-1.95498	-1.95498	-1.95498	-1.95498	-1.95498	-1.95498	-1.95498	-1.95498	-1.95498	-1.95498	-1.95498	-1.95498	-1.95498	-1.95498	4.38256	-1.95498	-1.95498	10.7201	10.7201	-1.95498	-1.95498	10.7201	-1.95498	4.38256
-2.16623	-2.16623	-2.16623	-2.16623	-2.16623	4.17131	-2.16623	-2.16623	-2.16623	-2.16623	-2.16623	-2.16623	-2.16623	-2.16623	-2.16623	-2.16623	-2.16623	-2.16623	-2.16623	-2.16623	-2.16623	-2.16623	-2.16623	-2.16623	-2.16623	-2.16623	-2.16623	-2.16623	-2.16623	-2.16623	-2.16623	-2.16623	-2.16623	-2.16623	4.17131	-2.16623	-2.16623	-2.16623	-2.16623	-2.16623	-2.16623	-2.16623	-2.16623	-2.16623	-2.16623	-2.16623	4.17131	-2.16623	-2.16623	-2.16623
-1.95498	-1.95498	-1.95498	-1.95498	-1.95498	-1.95498	-1.95498	-1.95498	-1.95498	-1.95498	-1.95498	-1.95498	-1.95498	-1.95498	-1.95498	-1.95498	-1.95498	-1.95498	-1.95498	-1.95498	-1.95498	-1.95498	-1.95498	-1.95498	-1.95498	-1.95498	-1.95498	-1.95498	-1.95498	-1.95498	-1.95498	-1.95498	-1.95498	-1.95498	-1.95498	-1.95498	-1.95498	-1.95498	-1.95498	-1.95498	-1.95498	-1.95498	-1.95498	-1.95498	-1.95498	-1.95498	-1.95498	-1.95498	4.38256	-1.95498
-2.58873	-2.58873	-2.58873	-2.58873	3.7488	-2.58873	-2.58873	-2.58873	-2.58873	-2.58873	-2.58873	-2.58873	-2.58873	-2.58873	-2.58873	-2.58873	-2.58873	-2.58873	-2.58873	-2.58873	-2.58873	-2.58873	-2.58873	-2.58873	-2.58873	-2.58873	10.0863	-2.58873	-2.58873	-2.58873	-2.58873	-2.58873	-2.58873	-2.58873	-2.58873	-2.58873	-2.58873	-2.58873	-2.58873	-2.58873	-2.58873	10.0863	3.7488	-2.58873	-2.58873	-2.58873	10.0863	-2.58873	-2.58873	-2.58873
-2.79998	-2.79998	-2.79998	-2.79998	-2.79998	3.53755	-2.79998	-2.79998	-2.79998	-2.79998	-2.79998	-2.79998	-2.79998	-2.79998	-2.79998	-2.79998	-2.79998	-2.79998	-2.79998	-2.79998	-2.79998	-2.79998	-2.79998	-2.79998	-2.79998	3.53755	3.53755	3.53755	-2.79998	-2.79998	-2.79998	-2.79998	3.53755	-2.79998	-2.79998	3.53755	-2.79998	-2.79998	-2.79998	-2.79998	-2.79998	-2.79998	-2.79998	3.53755	3.53755	-2.79998	-2.79998	-2.79998	-2.79998	-2.79998
-3.01123	-3.01123	-3.01123	3.3263	-3.01123	-3.01123	3.3263	-3.01123	-3.01123	-3.01123	-3.01123	-3.01123	-3.01123	-3.01123	3.3263	-3.01123	3.3263	-3.01123	-3.01123	-3.01123	-3.01123	-3.01123	-3.01123	-3.01123	-3.01123	-3.01123	-3.01123	-3.01123	3.3263	-3.01123	-3.01123	-3.01123	-3.01123	-3.01123	-3.01123	-3.01123	-3.01123	-3.01123	-3.01123	3.3263	-3.01123	-3.01123	3.3263	3.3263	-3.01123	-3.01123	3.3263	3.3263	-3.01123	3.3263
-3.01123	-3.01123	-3.01123	-3.01123	-3.01123	-3.01123	-3.01123	-3.01123	-3.01123	-3.01123	-3.01123	3.3263	-3.01123	-3.01123	-3.01123	3.3263	-3.01123	3.3263	-3.01123	3.3263	-3.01123	-3.01123	-3.01123	-3.01123	-3.01123	-3.01123	-3.01123	-3.01123	3.3263	-3.01123	-3.01123	-3.01123	-3.01123	-3.01123	-3.01123	-3.01123	-3.01123	-3.01123	-3.01123	-3.01123	-3.01123	-3.01123	-3.01123	3.3263	3.3263	-3.01123	3.3263	-3.01123	-3.01123	-3.01123
-2.37748	-2.37748	-2.37748	-2.37748	-2.37748	-2.37748	-2.37748	-2.37748	-2.37748	-2.37748	-2.37748	-2.37748	-2.37748	-2.37748	-2.37748	-2.37748	-2.37748	-2.37748	-2.37748	-2.37748	3.96005	-2.37748	-2.37748	-2.37748	-2.37748	-2.37748	-2.37748	-2.37748	-2.37748	3.96005	-2.37748	-2.37748	-2.37748	-2.37748	-2.37748	-2.37748	-2.37748	-2.37748	-2.37748	3.96005	3.96005	3.96005	3.96005	-2.37748	3.96005	-2.37748	-2.37748	3.96005	-2.37748	3.96005
-3.85624	2.4813	-3.85624	2.4813	-3.85624	2.4813	-3.85624	-3.85624	-3.85624	-3.85624	-3.85624	-3.85624	-3.85624	-3.85624	-3.85624	-3.85624	15.1564	-3.85624	-3.85624	-3.85624	-3.85624	-3.85624	-3.85624	-3.85624	8.81883	-3.85624	2.4813	-3.85624	-3.85624	-3.85624	-3.85624	-3.85624	-3.85624	-3.85624	-3.85624	-3.85624	-3.85624	-3.85624	-3.85624	-3.85624	-3.85624	2.4813	2.4813	-3.85624	2.4813	2.4813	-3.85624	-3.85624	-3.85624	2.4813
-3.01123	-3.01123	3.3263	-3.01123	-3.01123	-3.01123	-3.01123	-3.01123	-3.01123	-3.01123	3.3263	-3.01123	-3.01123	-3.01123	3.3263	-3.01123	-3.01123	3.3263	-3.01123	3.3263	-3.01123	-3.01123	-3.01123	-3.01123	-3.01123	-3.01123	-3.01123	-3.01123	-3.01123	-3.01123	3.3263	-3.01123	3.3263	-3.01123	-3.01123	-3.01123	-3.01123	-3.01123	-3.01123	-3.01123	-3.01123	-3.01123	3.3263	-3.01123	-3.01123	3.3263	3.3263	-3.01123	-3.01123	3.3263
-2.37748	-2.37748	-2.37748	-2.37748	-2.37748	-2.37748	-2.37748	-2.37748	-2.37748	-2.37748	-2.37748	-2.37748	3.96005	-2.37748	-2.37748	-2.37748	-2.37748	-2.37748	-2.37748	-2.37748	-2.37748	-2.37748	3.96005	-2.37748	-2.37748	-2.37748	-2.37748	-2.37748	-2.37748	-2.37748	-2.37748	3.96005	-2.37748	-2.37748	-2.37748	-2.37748	-2.37748	-2.37748	-2.37748	-2.37748	10.2976	3.96005	-2.37748	3.96005	-2.37748	-2.37748	-2.37748	-2.37748	-2.37748	3.96005
-2.37748	-2.37748	-2.37748	-2.37748	-2.37748	-2.37748	3.96005	-2.37748	-2.37748	-2.37748	-2.37748	-2.37748	-2.37748	-2.37748	-2.37748	3.96005	-2.37748	-2.37748	-2.37748	-2.37748	-2.37748	-2.37748	-2.37748	-2.37748	-2.37748	-2.37748	-2.37748	-2.37748	-2.37748	-2.37748	-2.37748	-2.37748	-2.37748	-2.37748	-2.37748	-2.37748	-2.37748	-2.37748	-2.37748	-2.37748	3.96005	3.96005	3.96005	3.96005	3.96005	3.96005	-2.37748	-2.37748	-2.37748	-2.37748
-2.37748	-2.37748	-2.37748	-2.37748	-2.37748	-2.37748	-2.37748	-2.37748	-2.37748	-2.37748	-2.37748	-2.37748	-2.37748	-2.37748	-2.37748	-2.37748	-2.37748	-2.37748	3.96005	-2.37748	-2.37748	-2.37748	-2.37748	-2.37748	-2.37748	-2.37748	-2.37748	-2.37748	3.96005	-2.37748	-2.37748	-2.37748	-2.37748	3.96005	-2.37748	-2.37748	-2.37748	-2.37748	-2.37748	-2.37748	-2.37748	3.96005	-2.37748	-2.37748	-2.37748	10.2976	-2.37748	3.96005	3.96005	3.96005
-2.37748	-2.37748	-2.37748	-2.37748	-2.37748	-2.37748	-2.37748	-2.37748	-2.37748	-2.37748	-2.37748	-2.37748	-2.37748	-2.37748	-2.37748	-2.37748	-2.37748	-2.37748	-2.37748	-2.37748	3.96005	3.96005	-2.37748	-2.37748	-2.37748	-2.37748	-2.37748	-2.37748	-2.37748	-2.37748	-2.37748	-2.37748	3.96005	-2.37748	-2.37748	-2.37748	-2.37748	-2.37748	-2.37748	-2.37748	3.96005	3.96005	3.96005	-2.37748	10.2976	3.96005	3.96005	-2.37748	-2.37748	16.6351
3.11505	-3.22249	-3.22249	-3.22249	3.11505	3.11505	-3.22249	-3.22249	-3.22249	-3.22249	-3.22249	-3.22249	-3.22249	-3.22249	-3.22249	-3.22249	-3.22249	9.45258	-3.22249	-3.22249	-3.22249	-3.22249	-3.22249	-3.22249	-3.22249	-3.22249	-3.22249	-3.22249	-3.22249	3.11505	-3.22249	-3.22249	-3.22249	-3.22249	-3.22249	-3.22249	-3.22249	-3.22249	3.11505	-3.22249	3.11505	-3.22249	3.11505	-3.22249	-3.22249	-3.22249	-3.22249	-3.22249	3.11505	-3.22249
-2.37748	-2.37748	-2.37748	-2.37748	-2.37748	-2.37748	-2.37748	-2.37748	-2.37748	-2.37748	-2.37748	-2.37748	-2.37748	-2.37748	-2.37748	-2.37748	3.96005	-2.37748	-2.37748	-2.37748	-2.37748	-2.37748	-2.37748	3.96005	-2.37748	-2.37748	-2.37748	-2.37748	-2.37748	-2.37748	-2.37748	-2.37748	-2.37748	-2.37748	-2.37748	-2.37748	-2.37748	-2.37748	-2.37748	-2.37748	3.96005	-2.37748	-2.37748	3.96005	-2.37748	-2.37748	-2.37748	-2.37748	-2.37748	3.96005
-2.79998	-2.79998	-2.79998	3.53755	-2.79998	3.53755	-2.79998	-2.79998	-2.79998	-2.79998	-2.79998	-2.79998	-2.79998	-2.79998	-2.79998	3.53755	-2.79998	-2.79998	-2.79998	-2.79998	-2.79998	-2.79998	-2.79998	-2.79998	-2.79998	-2.79998	-2.79998	3.53755	-2.79998	-2.79998	-2.79998	-2.79998	-2.79998	-2.79998	-2.79998	-2.79998	-2.79998	-2.79998	-2.79998	-2.79998	-2.79998	-2.79998	3.53755	-2.79998	-2.79998	-2.79998	-2.79998	-2.79998	-2.79998	3.53755
-2.16623	-2.16623	-2.16623	-2.16623	-2.16623	-2.16623	-2.16623	-2.16623	-2.16623	-2.16623	-2.16623	-2.16623	4.17131	-2.16623	-2.16623	-2.16623	-2.16623	-2.16623	-2.16623	-2.16623	-2.16623	-2.16623	-2.16623	-2.16623	-2.16623	-2.16623	-2.16623	-2.16623	-2.16623	-2.16623	-2.16623	-2.16623	-2.16623	-2.16623	-2.16623	-2.16623	-2.16623	-2.16623	-2.16623	-2.16623	-2.16623	4.17131	-2.16623	4.17131	-2.16623	4.17131	-2.16623	4.17131	4.17131	4.17131
-2.37748	-2.37748	-2.37748	-2.37748	-2.37748	-2.37748	-2.37748	-2.37748	-2.37748	-2.37748	-2.37748	-2.37748	-2.37748	-2.37748	-2.37748	-2.37748	-2.37748	-2.37748	-2.37748	-2.37748	-2.37748	-2.37748	-2.37748	-2.37748	-2.37748	-2.37748	-2.37748	10.2976	-2.37748	-2.37748	-2.37748	-2.37748	-2.37748	-2.37748	-2.37748	-2.37748	-2.37748	3.96005	-2.37748	-2.37748	3.96005	3.96005	3.96005	3.96005	-2.37748	-2.37748	-2.37748	-2.37748	-2.37748	-2.37748
-2.16623	-2.16623	-2.16623	-2.16623	-2.16623	-2.16623	-2.16623	-2.16623	-2.16623	-2.16623	-2.16623	-2.16623	-2.16623	-2.16623	-2.16623	-2.16623	-2.16623	-2.16623	-2.16623	-2.16623	-2.16623	-2.16623	-2.16623	-2.16623	4.17131	-2.16623	-2.16623	-2.16623	-2.16623	-2.16623	-2.16623	-2.16623	-2.16623	-2.16623	4.17131	-2.16623	10.5088	4.17131	-2.16623	-2.16623	-2.16623	-2.16623	-2.16623	-2.16623	-2.16623	10.5088	-2.16623	-2.16623	4.17131	-2.16623
-2.16623	-2.16623	-2.16623	-2.16623	-2.16623	-2.16623	-2.16623	-2.16623	-2.16623	-2.16623	-2.16623	-2.16623	-2.16623	-2.16623	-2.16623	-2.16623	-2.16623	-2.16623	-2.16623	-2.16623	-2.16623	-2.16623	-2.16623	-2.16623	-2.16623	-2.16623	-2.16623	4.17131	-2.16623	-2.16623	4.17131	-2.16623	-2.16623	-2.16623	-2.16623	-2.16623	-2.16623	-2.16623	-2.16623	-2.16623	4.17131	4.17131	4.17131	-2.16623	4.17131	-2.16623	-2.16623	-2.16623	-2.16623	-2.16623
-2.16623	-2.16623	-2.16623	-2.16623	-2.16623	-2.16623	-2.16623	-2.16623	-2.16623	-2.16623	-2.16623	-2.16623	-2.16623	-2.16623	-2.16623	-2.16623	-2.16623	-2.16623	-2.16623	-2.16623	-2.16623	-2.16623	-2.16623	-2.16623	-2.16623	-2.16623	-2.16623	4.17131	-2.16623	-2.16623	-2.16623	-2.16623	-2.16623	-2.16623	-2.16623	-2.16623	-2.16623	-2.16623	-2.16623	-2.16623	-2.16623	4.17131	-2.16623	4.17131	-2.16623	4.17131	-2.16623	-2.16623	-2.16623	-2.16623
-2.16623	-2.16623	-2.16623	-2.16623	-2.16623	-2.16623	4.17131	-2.16623	-2.16623	-2.16623	-2.16623	-2.16623	-2.16623	-2.16623	-2.16623	-2.16623	-2.16623	-2.16623	-2.16623	-2.16623	-2.16623	-2.16623	-2.16623	-2.16623	-2.16623	-2.16623	-2.16623	-2.16623	-2.16623	-2.16623	-2.16623	-2.16623	4.17131	-2.16623	-2.16623	-2.16623	-2.16623	-2.16623	-2.16623	4.17131	-2.16623	-2.16623	-2.16623	-2.16623	-2.16623	-2.16623	4.17131	4.17131	-2.16623	10.5088
-2.16623	-2.16623	-2.16623	-2.16623	-2.16623	-2.16623	-2.16623	-2.16623	-2.16623	-2.16623	-2.16623	-2.16623	-2.16623	-2.16623	-2.16623	-2.16623	-2.16623	4.17131	-2.16623	-2.16623	-2.16623	-2.16623	-2.16623	-2.16623	-2.16623	-2.16623	-2.16623	-2.16623	-2.16623	-2.16623	-2.16623	-2.16623	-2.16623	-2.16623	-2.16623	-2.16623	-2.16623	-2.16623	-2.16623	4.17131	-2.16623	-2.16623	4.17131	-2.16623	4.17131	4.17131	4.17131	-2.16623	4.17131	-2.16623
-2.37748	-2.37748	-2.37748	-2.37748	-2.37748	-2.37748	3.96005	-2.37748	-2.37748	-2.37748	-2.37748	3.96005	-2.37748	-2.37748	-2.37748	-2.37748	-2.37748	-2.37748	-2.37748	-2.37748	-2.37748	-2.37748	-2.37748	-2.37748	-2.37748	-2.37748	-2.37748	-2.37748	-2.37748	-2.37748	-2.37748	-2.37748	3.96005	-2.37748	-2.37748	-2.37748	-2.37748	-2.37748	-2.37748	-2.37748	-2.37748	-2.37748	-2.37748	-2.37748	-2.37748	3.96005	3.96005	-2.37748	3.96005	-2.37748
-3.01123	-3.01123	3.3263	-3.01123	3.3263	-3.01123	3.3263	3.3263	-3.01123	-3.01123	-3.01123	-3.01123	3.3263	-3.01123	-3.01123	-3.01123	-3.01123	-3.01123	-3.01123	-3.01123	-3.01123	-3.01123	-3.01123	-3.01123	-3.01123	-3.01123	-3.01123	-3.01123	-3.01123	-3.01123	-3.01123	-3.01123	-3.01123	-3.01123	-3.01123	-3.01123	-3.01123	-3.01123	-3.01123	-3.01123	-3.01123	3.3263	-3.01123	-3.01123	3.3263	-3.01123	3.3263	-3.01123	-3.01123	-3.01123
-2.79998	-2.79998	-2.79998	3.53755	-2.79998	9.87509	-2.79998	3.53755	-2.79998	-2.79998	-2.79998	-2.79998	-2.79998	-2.79998	-2.79998	-2.79998	-2.79998	-2.79998	-2.79998	-2.79998	-2.79998	-2.79998	-2.79998	-2.79998	-2.79998	-2.79998	-2.79998	-2.79998	-2.79998	-2.79998	-2.79998	-2.79998	3.53755	-2.79998	-2.79998	-2.79998	-2.79998	-2.79998	-2.79998	-2.79998	-2.79998	3.53755	-2.79998	-2.79998	-2.79998	3.53755	-2.79998	3.53755	9.87509	-2.79998
-0.915598	-0.915598	-0.915598	-0.915598	-0.915598	-0.915598	-0.915598	-0.915598	-0.915598	-0.915598	-0.915598	-0.915598	-0.915598	-0.915598	-0.915598	-0.915598	-0.915598	-0.915598	-0.915598	-0.915598	-0.915598	-0.915598	-0.915598	-0.915598	-0.915598	-0.915598	-0.915598	-0.915598	-0.915598	-0.915598	-0.915598	-0.915598	-0.915598	-0.915598	-0.915598	-0.915598	-0.915598	-0.915598	-0.915598	-0.915598	-0.915598	-0.915598	10.5841	-0.915598	-0.915598	-0.915598	10.5841	-0.915598	-0.915598	-0.915598
-0.915598	-0.915598	-0.915598	-0.915598	-0.915598	-0.915598	-0.915598	-0.915598	-0.915598	-0.915598	-0.915598	-0.915598	-0.915598	-0.915598	-0.915598	-0.915598	-0.915598	-0.915598	-0.915598	-0.915598	-0.915598	-0.915598	-0.915598	-0.915598	-0.915598	-0.915598	-0.915598	-0.915598	-0.915598	-0.915598	-0.915598	-0.915598	-0.915598	-0.915598	-0.915598	-0.915598	-0.915598	-0.915598	-0.915598	-0.915598	-0.915598	-0.915598	-0.915598	-0.915598	-0.915598	-0.915598	10.5841	-0.915598	-0.915598	-0.915598
-1.29892	-1.29892	-1.29892	-1.29892	-1.29892	-1.29892	-1.29892	-1.29892	-1.29892	-1.29892	-1.29892	-1.29892	-1.29892	-1.29892	-1.29892	-1.29892	-1.29892	-1.29892	-1.29892	-1.29892	-1.29892	-1.29892	-1.29892	-1.29892	10.2008	-1.29892	-1.29892	-1.29892	-1.29892	-1.29892	-1.29892	-1.29892	-1.29892	-1.29892	-1.29892	-1.29892	-1.29892	-1.29892	-1.29892	-1.29892	-1.29892	-1.29892	-1.29892	-1.29892	-1.29892	-1.29892	-1.29892	-1.29892	-1.29892	-1.29892
-0.915598	-0.915598	-0.915598	-0.915598	-0.915598	-0.915598	-0.915598	-0.915598	-0.915598	-0.915598	-0.915598	-0.915598	-0.915598	-0.915598	-0.915598	-0.915598	-0.915598	-0.915598	-0.915598	-0.915598	-0.915598	-0.915598	-0.915598	-0.915598	-0.915598	-0.915598	-0.915598	-0.915598	-0.915598	-0.915598	-0.915598	-0.915598	-0.915598	-0.915598	-0.915598	-0.915598	-0.915598	-0.915598	-0.915598	-0.915598	-0.915598	-0.915598	-0.915598	-0.915598	-0.915598	-0.915598	10.5841	-0.915598	-0.915598	-0.915598
-1.29892	-1.29892	-1.29892	-1.29892	-1.29892	-1.29892	-1.29892	-1.29892	-1.29892	-1.29892	-1.29892	-1.29892	-1.29892	-1.29892	-1.29892	-1.29892	-1.29892	-1.29892	-1.29892	-1.29892	-1.29892	-1.29892	-1.29892	-1.29892	10.2008	-1.29892	-1.29892	-1.29892	-1.29892	-1.29892	-1.29892	-1.29892	-1.29892	-1.29892	-1.29892	-1.29892	-1.29892	-1.29892	-1.29892	10.2008	-1.29892	-1.29892	-1.29892	-1.29892	10.2008	-1.29892	-1.29892	-1.29892	-1.29892	-1.29892
-0.915598	-0.915598	-0.915598	-0.915598	-0.915598	-0.915598	-0.915598	-0.915598	-0.915598	-0.915598	-0.915598	-0.915598	-0.915598	-0.915598	-0.915598	-0.915598	-0.915598	-0.915598	-0.915598	-0.915598	-0.915598	-0.915598	-0.915598	-0.915598	-0.915598	-0.915598	-0.915598	-0.915598	-0.915598	-0.915598	-0.915598	-0.915598	-0.915598	-0.915598	-0.915598	-0.915598	-0.915598	-0.915598	-0.915598	-0.915598	-0.915598	-0.915598	-0.915598	-0.915598	-0.915598	-0.915598	-0.915598	-0.915598	-0.915598	-0.915598
-0.915598	-0.915598	-0.915598	-0.915598	-0.915598	-0.915598	-0.915598	-0.915598	-0.915598	-0.915598	-0.915598	-0.915598	-0.915598	-0.915598	-0.915598	-0.915598	-0.915598	-0.915598	-0.915598	-0.915598	-0.915598	-0.915598	-0.915598	-0.915598	-0.915598	-0.915598	-0.915598	-0.915598	-0.915598	-0.915598	-0.915598	-0.915598	-0.915598	-0.915598	-0.915598	-0.915598	-0.915598	-0.915598	-0.915598	-0.915598	-0.915598	-0.915598	-0.915598	10.5841	10.5841	-0.915598	-0.915598	-0.915598	-0.915598	-0.915598
-1.29892	-1.29892	-1.29892	-1.29892	-1.29892	-1.29892	-1.29892	-1.29892	-1.29892	10.2008	-1.29892	-1.29892	-1.29892	-1.29892	-1.29892	-1.29892	-1.29892	-1.29892	-1.29892	-1.29892	-1.29892	-1.29892	-1.29892	-1.29892	-1.29892	-1.29892	-1.29892	-1.29892	-1.29892	-1.29892	10.2008	-1.29892	-1.29892	-1.29892	-1.29892	-1.29892	-1.29892	-1.29892	-1.29892	-1.29892	-1.29892	-1.29892	-1.29892	-1.29892	-1.29892	-1.29892	-1.29892	-1.29892	-1.29892	-1.29892
-1.29892	-1.29892	-1.29892	-1.29892	-1.29892	-1.29892	-1.29892	-1.29892	-1.29892	-1.29892	-1.29892	-1.29892	-1.29892	-1.29892	-1.29892	10.2008	-1.29892	-1.29892	-1.29892	-1.29892	-1.29892	-1.29892	-1.29892	-1.29892	-1.29892	-1.29892	-1.29892	-1.29892	-1.29892	-1.29892	-1.29892	-1.29892	-1.29892	-1.29892	-1.29892	-1.29892	-1.29892	-1.29892	-1.29892	-1.29892	-1.29892	-1.29892	-1.29892	-1.29892	-1.29892	-1.29892	-1.29892	-1.29892	-1.29892	10.2008
-1.29892	-1.29892	-1.29892	-1.29892	-1.29892	-1.29892	-1.29892	-1.29892	-1.29892	-1.29892	-1.29892	-1.29892	10.2008	-1.29892	-1.29892	-1.29892	-1.29892	-1.29892	-1.29892	-1.29892	-1.29892	-1.29892	-1.29892	-1.29892	-1.29892	-1.29892	-1.29892	-1.29892	-1.29892	-1.29892	-1.29892	-1.29892	-1.29892	-1.29892	-1.29892	-1.29892	-1.29892	-1.29892	-1.29892	-1.29892	-1.29892	-1.29892	-1.29892	-1.29892	-1.29892	-1.29892	-1.29892	-1.29892	-1.29892	-1.29892
-0.915598	-0.915598	-0.915598	-0.915598	-0.915598	-0.915598	-0.915598	-0.915598	-0.915598	-0.915598	-0.915598	-0.915598	-0.915598	-0.915598	-0.915598	-0.915598	-0.915598	-0.915598	-0.915598	-0.915598	-0.915598	-0.915598	-0.915598	-0.915598	-0.915598	-0.915598	-0.915598	-0.915598	-0.915598	-0.915598	-0.915598	-0.915598	-0.915598	-0.915598	-0.915598	-0.915598	-0.915598	-0.915598	-0.915598	-0.915598	-0.915598	-0.915598	-0.915598	-0.915598	-0.915598	-0.915598	-0.915598	10.5841	-0.915598	-0.915598
-0.915598	-0.915598	-0.915598	-0.915598	-0.915598	-0.915598	-0.915598	-0.915598	-0.915598	-0.915598	-0.915598	-0.915598	-0.915598	-0.915598	-0.915598	-0.915598	-0.915598	-0.915598	-0.915598	-0.915598	-0.915598	-0.915598	-0.915598	-0.915598	-0.915598	-0.915598	-0.915598	-0.915598	-0.915598	-0.915598	-0.915598	-0.915598	-0.915598	-0.915598	-0.915598	-0.915598	-0.915598	-0.915598	-0.915598	10.5841	-0.915598	-0.915598	-0.915598	-0.915598	-0.915598	-0.915598	-0.915598	-0.915598	-0.915598	-0.915598
-0.915598	-0.915598	-0.915598	-0.915598	-0.915598	-0.915598	-0.915598	-0.915598	-0.915598	-0.915598	-0.915598	-0.915598	-0.915598	-0.915598	-0.915598	-0.915598	-0.915598	-0.915598	-0.915598	-0.915598	-0.915598	-0.915598	-0.915598	-0.915598	-0.915598	-0.915598	-0.915598	-0.915598	-0.915598	-0.915598	-0.915598	-0.915598	-0.915598	-0.915598	-0.915598	-0.915598	-0.915598	-0.915598	-0.915598	-0.915598	-0.915598	-0.915598	-0.915598	10.5841	-0.915598	-0.915598	-0.915598	-0.915598	-0.915598	-0.915598
-1.68225	-1.68225	-1.68225	-1.68225	-1.68225	-1.68225	-1.68225	-1.68225	-1.68225	-1.68225	9.81749	-1.68225	-1.68225	-1.68225	-1.68225	-1.68225	-1.68225	-1.68225	-1.68225	-1.68225	9.81749	-1.68225	-1.68225	-1.68225	-1.68225	-1.68225	-1.68225	-1.68225	-1.68225	-1.68225	-1.68225	-1.68225	-1.68225	-1.68225	-1.68225	-1.68225	9.81749	-1.68225	-1.68225	-1.68225	-1.68225	-1.68225	-1.68225	-1.68225	-1.68225	-1.68225	9.81749	-1.68225	-1.68225	-1.68225
-0.915598	-0.915598	-0.915598	-0.915598	-0.915598	-0.915598	-0.915598	-0.915598	-0.915598	-0.915598	-0.915598	-0.915598	-0.915598	-0.915598	-0.915598	-0.915598	-0.915598	-0.915598	-0.915598	-0.915598	-0.915598	-0.915598	-0.915598	-0.915598	-0.915598	-0.915598	-0.915598	-0.915598	-0.915598	-0.915598	-0.915598	-0.915598	-0.915598	-0.915598	-0.915598	-0.915598	-0.915598	-0.915598	-0.915598	-0.915598	-0.915598	-0.915598	-0.915598	-0.915598	-0.915598	-0.915598	-0.915598	-0.915598	10.5841	-0.915598
-0.915598	-0.915598	-0.915598	-0.915598	-0.915598	-0.915598	-0.915598	-0.915598	-0.915598	-0.915598	-0.915598	-0.915598	-0.915598	-0.915598	-0.915598	-0.915598	-0.915598	-0.915598	-0.915598	-0.915598	-0.915598	-0.915598	-0.915598	-0.915598	-0.915598	-0.915598	-0.915598	-0.915598	-0.915598	-0.915598	-0.915598	-0.915598	-0.915598	-0.915598	-0.915598	-0.915598	-0.915598	-0.915598	-0.915598	-0.915598	-0.915598	-0.915598	-0.915598	-0.915598	-0.915598	-0.915598	-0.915598	-0.915598	-0.915598	-0.915598
-0.915598	-0.915598	-0.915598	-0.915598	-0.915598	-0.915598	-0.915598	-0.915598	-0.915598	-0.915598	-0.915598	-0.915598	-0.915598	-0.915598	-0.915598	-0.915598	-0.915598	-0.915598	-0.915598	-0.915598	-0.915598	-0.915598	-0.915598	-0.915598	-0.915598	-0.915598	-0.915598	-0.915598	-0.915598	-0.915598	-0.915598	-0.915598	-0.915598	-0.915598	-0.915598	-0.915598	-0.915598	-0.915598	-0.915598	-0.915598	-0.915598	-0.915598	-0.915598	-0.915598	-0.915598	-0.915598	-0.915598	22.0839	-0.915598	-0.915598
-0.915598	-0.915598	-0.915598	-0.915598	-0.915598	-0.915598	-0.915598	-0.915598	-0.915598	-0.915598	-0.915598	-0.915598	-0.915598	-0.915598	-0.915598	-0.915598	-0.915598	-0.915598	-0.915598	-0.915598	-0.915598	-0.915598	-0.915598	-0.915598	-0.915598	-0.915598	-0.915598	-0.915598	-0.915598	-0.915598	-0.915598	-0.915598	-0.915598	-0.915598	-0.915598	-0.915598	-0.915598	-0.915598	-0.915598	-0.915598	-0.915598	-0.915598	-0.915598	10.5841	-0.915598	10.5841	-0.915598	-0.915598	-0.915598	-0.915598
-0.915598	-0.915598	-0.915598	-0.915598	-0.915598	-0.915598	-0.915598	-0.915598	-0.915598	-0.915598	-0.915598	-0.915598	-0.915598	-0.915598	-0.915598	-0.915598	-0.915598	-0.915598	-0.915598	-0.915598	-0.915598	-0.915598	-0.915598	-0.915598	-0.915598	-0.915598	-0.915598	-0.915598	-0.915598	-0.915598	-0.915598	-0.915598	-0.915598	-0.915598	-0.915598	-0.915598	-0.915598	-0.915598	-0.915598	-0.915598	-0.915598	-0.915598	10.5841	-0.915598	-0.915598	-0.915598	-0.915598	-0.915598	-0.915598	-0.915598
-0.915598	-0.915598	-0.915598	-0.915598	-0.915598	-0.915598	-0.915598	-0.915598	-0.915598	-0.915598	-0.915598	-0.915598	-0.915598	-0.915598	-0.915598	-0.915598	-0.915598	-0.915598	-0.915598	-0.915598	-0.915598	-0.915598	-0.915598	-0.915598	-0.915598	-0.915598	-0.915598	-0.915598	-0.915598	-0.915598	-0.915598	-0.915598	-0.915598	-0.915598	10.5841	-0.915598	-0.915598	-0.915598	-0.915598	-0.915598	-0.915598	-0.915598	-0.915598	-0.915598	-0.915598	-0.915598	-0.915598	-0.915598	-0.915598	10.5841
-0.915598	-0.915598	-0.915598	-0.915598	-0.915598	-0.915598	-0.915598	-0.915598	-0.915598	-0.915598	-0.915598	-0.915598	-0.915598	-0.915598	-0.915598	-0.915598	-0.915598	-0.915598	-0.915598	-0.915598	-0.915598	-0.915598	-0.915598	-0.915598	-0.915598	-0.915598	-0.915598	-0.915598	-0.915598	-0.915598	-0.915598	-0.915598	-0.915598	-0.915598	-0.915598	-0.915598	-0.915598	-0.915598	-0.915598	-0.915598	-0.915598	-0.915598	-0.915598	-0.915598	10.5841	-0.915598	-0.915598	-0.915598	-0.915598	-0.915598
-0.915598	-0.915598	-0.915598	-0.915598	-0.915598	-0.915598	-0.915598	-0.915598	-0.915598	-0.915598	-0.915598	-0.915598	-0.915598	-0.915598	-0.915598	-0.915598	-0.915598	-0.915598	-0.915598	-0.915598	-0.915598	-0.915598	-0.915598	-0.915598	-0.915598	-0.915598	-0.915598	-0.915598	-0.915598	-0.915598	-0.915598	-0.915598	-0.915598	-0.915598	10.5841	-0.915598	-0.915598	-0.915598	-0.915598	-0.915598	-0.915598	-0.915598	-0.915598	-0.915598	10.5841	-0.915598	-0.915598	-0.915598	-0.915598	-0.915598
-0.915598	-0.915598	-0.915598	-0.915598	-0.915598	-0.915598	-0.915598	-0.915598	-0.915598	-0.915598	-0.915598	-0.915598	-0.915598	-0.915598	-0.915598	-0.915598	-0.915598	-0.915598	-0.915598	-0.915598	-0.915598	-0.915598	-0.915598	-0.915598	-0.915598	-0.915598	-0.915598	-0.915598	-0.915598	-0.915598	-0.915598	-0.915598	-0.915598	-0.915598	-0.915598	-0.915598	-0.915598	-0.915598	-0.915598	-0.915598	-0.915598	-0.915598	-0.915598	-0.915598	-0.915598	-0.915598	-0.915598	-0.915598	-0.915598	-0.915598
-0.915598	-0.915598	-0.915598	-0.915598	-0.915598	-0.915598	-0.915598	-0.915598	-0.915598	-0.915598	-0.915598	-0.915598	-0.915598	-0.915598	-0.915598	-0.915598	-0.915598	-0.915598	-0.915598	-0.915598	-0.915598	-0.915598	-0.915598	-0.915598	-0.915598	-0.915598	-0.915598	-0.915598	-0.915598	-0.915598	-0.915598	-0.915598	-0.915598	-0.915598	-0.915598	-0.915598	-0.915598	-0.915598	-0.915598	-0.915598	10.5841	-0.915598	-0.915598	-0.915598	10.5841	-0.915598	-0.915598	-0.915598	-0.915598	-0.915598
-0.915598	-0.915598	-0.915598	-0.915598	-0.915598	-0.915598	-0.915598	-0.915598	-0.915598	-0.915598	-0.915598	-0.915598	-0.915598	-0.915598	-0.915598	-0.915598	-0.915598	-0.915598	-0.915598	-0.915598	-0.915598	-0.915598	-0.915598	-0.915598	-0.915598	-0.915598	-0.915598	-0.915598	-0.915598	-0.915598	-0.915598	-0.915598	-0.915598	-0.915598	-0.915598	-0.915598	-0.915598	10.5841	-0.915598	-0.915598	-0.915598	-0.915598	-0.915598	10.5841	-0.915598	-0.915598	-0.915598	-0.915598	-0.915598	-0.915598
-0.915598	-0.915598	-0.915598	-0.915598	-0.915598	-0.915598	-0.915598	-0.915598	-0.915598	-0.915598	-0.915598	-0.915598	-0.915598	-0.915598	-0.915598	-0.915598	-0.915598	-0.915598	-0.915598	-0.915598	-0.915598	-0.915598	-0.915598	-0.915598	-0.915598	-0.915598	-0.915598	-0.915598	-0.915598	-0.915598	-0.915598	-0.915598	-0.915598	-0.915598	-0.915598	-0.915598	-0.915598	-0.915598	-0.915598	-0.915598	-0.915598	-0.915598	-0.915598	-0.915598	10.5841	-0.915598	-0.915598	-0.915598	10.5841	-0.915598
-0.915598	-0.915598	-0.915598	-0.915598	-0.915598	-0.915598	-0.915598	-0.915598	-0.915598	-0.915598	-0.915598	-0.915598	-0.915598	-0.915598	-0.915598	-0.915598	-0.915598	-0.915598	-0.915598	-0.915598	-0.915598	-0.915598	-0.915598	-0.915598	-0.915598	-0.915598	-0.915598	-0.915598	-0.915598	-0.915598	-0.915598	-0.915598	-0.915598	-0.915598	-0.915598	-0.915598	-0.915598	-0.915598	-0.915598	-0.915598	-0.915598	-0.915598	-0.915598	-0.915598	-0.915598	-0.915598	-0.915598	-0.915598	-0.915598	-0.915598
-0.915598	-0.915598	-0.915598	-0.915598	-0.915598	-0.915598	-0.915598	-0.915598	-0.915598	-0.915598	-0.915598	-0.915598	-0.915598	-0.915598	-0.915598	-0.915598	-0.915598	-0.915598	-0.915598	-0.915598	-0.915598	-0.915598	-0.915598	-0.915598	-0.915598	-0.915598	-0.915598	-0.915598	-0.915598	-0.915598	-0.915598	-0.915598	-0.915598	-0.915598	-0.915598	-0.915598	-0.915598	-0.915598	-0.915598	-0.915598	10.5841	-0.915598	-0.915598	-0.915598	-0.915598	-0.915598	-0.915598	-0.915598	-0.915598	-0.915598
-1.29892	-1.29892	-1.29892	-1.29892	-1.29892	-1.29892	-1.29892	-1.29892	-1.29892	-1.29892	-1.29892	-1.29892	-1.29892	-1.29892	-1.29892	-1.29892	-1.29892	-1.29892	-1.29892	-1.29892	-1.29892	-1.29892	-1.29892	-1.29892	-1.29892	-1.29892	-1.29892	-1.29892	10.2008	-1.29892	-1.29892	-1.29892	-1.29892	10.2008	-1.29892	-1.29892	-1.29892	-1.29892	-1.29892	-1.29892	-1.29892	10.2008	-1.29892	-1.29892	-1.29892	10.2008	-1.29892	-1.29892	-1.29892	-1.29892
-1.29892	-1.29892	-1.29892	-1.29892	-1.29892	-1.29892	-1.29892	-1.29892	-1.29892	-1.29892	-1.29892	-1.29892	-1.29892	-1.29892	-1.29892	-1.29892	-1.29892	-1.29892	-1.29892	-1.29892	-1.29892	-1.29892	-1.29892	-1.29892	-1.29892	-1.29892	-1.29892	-1.29892	-1.29892	10.2008	10.2008	-1.29892	-1.29892	-1.29892	-1.29892	-1.29892	10.2008	-1.29892	-1.29892	-1.29892	-1.29892	-1.29892	-1.29892	-1.29892	10.2008	-1.29892	-1.29892	-1.29892	-1.29892	-1.29892
-0.915598	-0.915598	-0.915598	-0.915598	-0.915598	-0.915598	-0.915598	-0.915598	-0.915598	-0.915598	-0.915598	-0.915598	-0.915598	-0.915598	-0.915598	-0.915598	-0.915598	-0.915598	-0.915598	-0.915598	-0.915598	-0.915598	-0.915598	-0.915598	-0.915598	-0.915598	-0.915598	-0.915598	-0.915598	-0.915598	-0.915598	-0.915598	-0.915598	-0.915598	-0.915598	-0.915598	-0.915598	-0.915598	-0.915598	-0.915598	-0.915598	-0.915598	-0.915598	-0.915598	-0.915598	-0.915598	10.5841	-0.915598	-0.915598	-0.915598
-1.68225	-1.68225	-1.68225	-1.68225	-1.68225	-1.68225	-1.68225	9.81749	-1.68225	-1.68225	-1.68225	-1.68225	9.81749	-1.68225	-1.68225	-1.68225	-1.68225	-1.68225	-1.68225	-1.68225	-1.68225	-1.68225	-1.68225	-1.68225	-1.68225	-1.68225	-1.68225	-1.68225	-1.68225	-1.68225	-1.68225	-1.68225	-1.68225	-1.68225	-1.68225	-1.68225	-1.68225	-1.68225	-1.68225	-1.68225	-1.68225	-1.68225	-1.68225	-1.68225	-1.68225	9.81749	-1.68225	-1.68225	-1.68225	-1.68225
-1.29892	-1.29892	-1.29892	-1.29892	-1.29892	-1.29892	-1.29892	-1.29892	-1.29892	-1.29892	-1.29892	-1.29892	-1.29892	-1.29892	-1.29892	-1.29892	-1.29892	-1.29892	-1.29892	-1.29892	-1.29892	10.2008	-1.29892	-1.29892	-1.29892	-1.29892	-1.29892	-1.29892	-1.29892	-1.29892	-1.29892	-1.29892	-1.29892	-1.29892	-1.29892	-1.29892	-1.29892	-1.29892	-1.29892	-1.29892	-1.29892	-1.29892	-1.29892	-1.29892	-1.29892	21.7006	-1.29892	-1.29892	-1.29892	-1.29892
-0.915598	-0.915598	-0.915598	-0.915598	-0.915598	-0.915598	-0.915598	-0.915598	-0.915598	-0.915598	-0.915598	-0.915598	-0.915598	-0.915598	-0.915598	-0.915598	-0.915598	-0.915598	-0.915598	-0.915598	-0.915598	-0.915598	-0.915598	-0.915598	-0.915598	-0.915598	-0.915598	-0.915598	-0.915598	-0.915598	-0.915598	-0.915598	-0.915598	-0.915598	-0.915598	-0.915598	-0.915598	-0.915598	-0.915598	-0.915598	-0.915598	-0.915598	-0.915598	-0.915598	-0.915598	-0.915598	-0.915598	-0.915598	-0.915598	-0.915598
-0.915598	-0.915598	-0.915598	-0.915598	-0.915598	-0.915598	-0.915598	-0.915598	-0.915598	-0.915598	-0.915598	-0.915598	-0.915598	-0.915598	-0.915598	-0.915598	-0.915598	-0.915598	-0.915598	-0.915598	-0.915598	-0.915598	-0.915598	-0.915598	-0.915598	-0.915598	-0.915598	-0.915598	-0.915598	-0.915598	-0.915598	-0.915598	-0.915598	-0.915598	-0.915598	-0.915598	-0.915598	-0.915598	-0.915598	-0.915598	-0.915598	-0.915598	-0.915598	-0.915598	-0.915598	-0.915598	-0.915598	-0.915598	-0.915598	-0.915598
-0.915598	-0.915598	-0.915598	-0.915598	-0.915598	-0.915598	-0.915598	-0.915598	-0.915598	-0.915598	-0.915598	-0.915598	-0.915598	-0.915598	-0.915598	-0.915598	-0.915598	-0.915598	-0.915598	-0.915598	-0.915598	-0.915598	-0.915598	-0.915598	-0.915598	-0.915598	-0.915598	-0.915598	-0.915598	-0.915598	-0.915598	-0.915598	-0.915598	-0.915598	-0.915598	-0.915598	-0.915598	10.5841	-0.915598	-0.915598	-0.915598	-0.915598	10.5841	-0.915598	-0.915598	-0.915598	-0.915598	-0.915598	-0.915598	-0.915598
-0.915598	-0.915598	-0.915598	-0.915598	-0.915598	-0.915598	-0.915598	-0.915598	-0.915598	-0.915598	-0.915598	-0.915598	-0.915598	-0.915598	-0.915598	-0.915598	-0.915598	-0.915598	-0.915598	-0.915598	-0.915598	-0.915598	-0.915598	-0.915598	-0.915598	-0.915598	-0.915598	-0.915598	-0.915598	-0.915598	-0.915598	-0.915598	-0.915598	-0.915598	-0.915598	-0.915598	-0.915598	-0.915598	-0.915598	-0.915598	-0.915598	-0.915598	-0.915598	10.5841	-0.915598	-0.915598	-0.915598	-0.915598	-0.915598	-0.915598
-1.29892	-1.29892	-1.29892	-1.29892	-1.29892	-1.29892	-1.29892	-1.29892	-1.29892	-1.29892	-1.29892	10.2008	-1.29892	-1.29892	-1.29892	-1.29892	-1.29892	-1.29892	-1.29892	-1.29892	-1.29892	-1.29892	-1.29892	-1.29892	-1.29892	-1.29892	-1.29892	-1.29892	-1.29892	-1.29892	-1.29892	-1.29892	-1.29892	-1.29892	-1.29892	-1.29892	-1.29892	-1.29892	-1.29892	-1.29892	-1.29892	-1.29892	10.2008	-1.29892	-1.29892	-1.29892	-1.29892	-1.29892	-1.29892	-1.29892
-0.915598	-0.915598	-0.915598	-0.915598	-0.915598	-0.915598	-0.915598	-0.915598	-0.915598	-0.915598	-0.915598	-0.915598	-0.915598	-0.915598	-0.915598	-0.915598	-0.915598	-0.915598	-0.915598	-0.915598	-0.915598	-0.915598	-0.915598	-0.915598	-0.915598	-0.915598	-0.915598	-0.915598	-0.915598	-0.915598	-0.915598	-0.915598	-0.915598	-0.915598	-0.915598	-0.915598	-0.915598	-0.915598	-0.915598	-0.915598	-0.915598	-0.915598	-0.915598	-0.915598	-0.915598	10.5841	-0.915598	-0.915598	-0.915598	-0.915598
-1.29892	-1.29892	-1.29892	-1.29892	-1.29892	-1.29892	10.2008	-1.29892	-1.29892	-1.29892	-1.29892	-1.29892	-1.29892	-1.29892	-1.29892	-1.29892	-1.29892	-1.29892	-1.29892	-1.29892	-1.29892	-1.29892	-1.29892	-1.29892	-1.29892	-1.29892	-1.29892	-1.29892	-1.29892	-1.29892	-1.29892	-1.29892	-1.29892	-1.29892	-1.29892	-1.29892	-1.29892	-1.29892	-1.29892	-1.29892	-1.29892	-1.29892	-1.29892	-1.29892	-1.29892	-1.29892	-1.29892	-1.29892	-1.29892	-1.29892
-0.915598	-0.915598	-0.915598	-0.915598	-0.915598	-0.915598	-0.915598	-0.915598	-0.915598	-0.915598	-0.915598	-0.915598	-0.915598	-0.915598	-0.915598	-0.915598	-0.915598	-0.915598	-0.915598	-0.915598	-0.915598	-0.915598	-0.915598	-0.915598	-0.915598	-0.915598	-0.915598	-0.915598	-0.915598	-0.915598	-0.915598	-0.915598	-0.915598	-0.915598	-0.915598	-0.915598	-0.915598	-0.915598	-0.915598	-0.915598	10.5841	-0.915598	-0.915598	10.5841	-0.915598	-0.915598	-0.915598	-0.915598	-0.915598	-0.915598
-0.915598	-0.915598	-0.915598	-0.915598	-0.915598	-0.915598	-0.915598	-0.915598	-0.915598	-0.915598	-0.915598	-0.915598	-0.915598	-0.915598	-0.915598	-0.915598	-0.915598	-0.915598	-0.915598	-0.915598	-0.915598	-0.915598	-0.915598	-0.915598	-0.915598	-0.915598	-0.915598	-0.915598	-0.915598	-0.915598	10.5841	-0.915598	-0.915598	-0.915598	-0.915598	-0.915598	-0.915598	-0.915598	-0.915598	-0.915598	-0.915598	-0.915598	-0.915598	-0.915598	-0.915598	-0.915598	-0.915598	-0.915598	-0.915598	-0.915598
-1.12763	-1.12763	-1.12763	-1.12763	-1.12763	-1.12763	-1.12763	-1.12763	-1.12763	-1.12763	-1.12763	-1.12763	-1.12763	-1.12763	-1.12763	-1.12763	-1.12763	5.39584	-1.12763	-1.12763	-1.12763	-1.12763	-1.12763	-1.12763	-1.12763	5.39584	-1.12763	-1.12763	-1.12763	-1.12763	-1.12763	-1.12763	-1.12763	-1.12763	-1.12763	-1.12763	-1.12763	-1.12763	-1.12763	-1.12763	-1.12763	-1.12763	-1.12763	5.39584	-1.12763	5.39584	-1.12763	-1.12763	-1.12763	-1.12763
-1.34508	-1.34508	-1.34508	-1.34508	-1.34508	5.17839	-1.34508	-1.34508	-1.34508	-1.34508	-1.34508	-1.34508	-1.34508	-1.34508	-1.34508	-1.34508	-1.34508	-1.34508	-1.34508	-1.34508	-1.34508	-1.34508	5.17839	5.17839	-1.34508	-1.34508	-1.34508	-1.34508	-1.34508	-1.34508	-1.34508	-1.34508	-1.34508	-1.34508	-1.34508	-1.34508	-1.34508	-1.34508	-1.34508	-1.34508	-1.34508	-1.34508	-1.34508	-1.34508	-1.34508	-1.34508	-1.34508	-1.34508	-1.34508	-1.34508
-1.12763	-1.12763	-1.12763	-1.12763	-1.12763	-1.12763	5.39584	-1.12763	-1.12763	-1.12763	-1.12763	-1.12763	-1.12763	-1.12763	-1.12763	-1.12763	-1.12763	-1.12763	-1.12763	5.39584	-1.12763	-1.12763	-1.12763	-1.12763	-1.12763	-1.12763	-1.12763	-1.12763	-1.12763	-1.12763	-1.12763	-1.12763	-1.12763	-1.12763	-1.12763	-1.12763	-1.12763	-1.12763	-1.12763	-1.12763	-1.12763	-1.12763	-1.12763	-1.12763	-1.12763	-1.12763	-1.12763	-1.12763	-1.12763	5.39584
-0.69273	-0.69273	-0.69273	-0.69273	-0.69273	-0.69273	-0.69273	-0.69273	-0.69273	-0.69273	-0.69273	-0.69273	-0.69273	-0.69273	-0.69273	-0.69273	-0.69273	-0.69273	-0.69273	-0.69273	-0.69273	-0.69273	-0.69273	-0.69273	-0.69273	-0.69273	-0.69273	-0.69273	-0.69273	-0.69273	5.83074	-0.69273	-0.69273	-0.69273	-0.69273	-0.69273	-0.69273	-0.69273	-0.69273	5.83074	5.83074	-0.69273	-0.69273	-0.69273	-0.69273	-0.69273	5.83074	5.83074	-0.69273	-0.69273
-1.12763	-1.12763	-1.12763	-1.12763	-1.12763	5.39584	-1.12763	-1.12763	-1.12763	-1.12763	-1.12763	-1.12763	-1.12763	-1.12763	5.39584	-1.12763	-1.12763	-1.12763	-1.12763	-1.12763	-1.12763	-1.12763	-1.12763	-1.12763	-1.12763	-1.12763	-1.12763	-1.12763	-1.12763	-1.12763	-1.12763	-1.12763	-1.12763	-1.12763	-1.12763	-1.12763	-1.12763	5.39584	-1.12763	-1.12763	-1.12763	-1.12763	-1.12763	-1.12763	-1.12763	-1.12763	-1.12763	-1.12763	-1.12763	5.39584
-0.910179	-0.910179	-0.910179	-0.910179	-0.910179	-0.910179	-0.910179	-0.910179	-0.910179	-0.910179	-0.910179	5.61329	-0.910179	-0.910179	-0.910179	-0.910179	-0.910179	-0.910179	-0.910179	-0.910179	-0.910179	-0.910179	-0.910179	-0.910179	-0.910179	-0.910179	-0.910179	-0.910179	-0.910179	-0.910179	-0.910179	-0.910179	5.61329	5.61329	-0.910179	-0.910179	-0.910179	-0.910179	-0.910179	-0.910179	-0.910179	-0.910179	-0.910179	-0.910179	-0.910179	-0.910179	-0.910179	5.61329	-0.910179	-0.910179
-1.99742	11.0495	-1.99742	-1.99742	-1.99742	-1.99742	-1.99742	-1.99742	-1.99742	-1.99742	-1.99742	-1.99742	-1.99742	-1.99742	-1.99742	-1.99742	-1.99742	-1.99742	-1.99742	4.52604	-1.99742	-1.99742	-1.99742	4.52604	-1.99742	-1.99742	-1.99742	-1.99742	4.52604	4.52604	-1.99742	-1.99742	-1.99742	-1.99742	-1.99742	-1.99742	-1.99742	-1.99742	-1.99742	-1.99742	-1.99742	-1.99742	-1.99742	-1.99742	-1.99742	-1.99742	-1.99742	-1.99742	-1.99742	-1.99742
-0.910179	-0.910179	-0.910179	-0.910179	-0.910179	-0.910179	-0.910179	-0.910179	-0.910179	-0.910179	-0.910179	-0.910179	-0.910179	-0.910179	-0.910179	-0.910179	-0.910179	-0.910179	-0.910179	-0.910179	-0.910179	-0.910179	-0.910179	-0.910179	-0.910179	-0.910179	-0.910179	-0.910179	5.61329	-0.910179	-0.910179	-0.910179	-0.910179	-0.910179	-0.910179	-0.910179	-0.910179	-0.910179	-0.910179	-0.910179	-0.910179	-0.910179	-0.910179	-0.910179	-0.910179	-0.910179	-0.910179	-0.910179	-0.910179	-0.910179
-1.12763	-1.12763	5.39584	-1.12763	-1.12763	-1.12763	-1.12763	-1.12763	-1.12763	5.39584	-1.12763	-1.12763	-1.12763	-1.12763	-1.12763	-1.12763	-1.12763	-1.12763	-1.12763	-1.12763	-1.12763	-1.12763	-1.12763	-1.12763	-1.12763	-1.12763	-1.12763	-1.12763	-1.12763	-1.12763	-1.12763	-1.12763	-1.12763	-1.12763	-1.12763	-1.12763	-1.12763	-1.12763	-1.12763	-1.12763	-1.12763	-1.12763	-1.12763	5.39584	-1.12763	-1.12763	-1.12763	-1.12763	-1.12763	-1.12763
-1.12763	-1.12763	-1.12763	-1.12763	-1.12763	-1.12763	-1.12763	-1.12763	-1.12763	-1.12763	-1.12763	-1.12763	-1.12763	-1.12763	-1.12763	-1.12763	-1.12763	-1.12763	-1.12763	5.39584	-1.12763	-1.12763	-1.12763	-1.12763	-1.12763	-1.12763	-1.12763	5.39584	-1.12763	-1.12763	-1.12763	-1.12763	-1.12763	-1.12763	-1.12763	-1.12763	-1.12763	-1.12763	-1.12763	-1.12763	-1.12763	-1.12763	-1.12763	-1.12763	5.39584	-1.12763	5.39584	-1.12763	5.39584	5.39584
-1.34508	-1.34508	-1.34508	-1.34508	-1.34508	5.17839	-1.34508	-1.34508	-1.34508	-1.34508	5.17839	-1.34508	-1.34508	-1.34508	-1.34508	-1.34508	-1.34508	-1.34508	-1.34508	-1.34508	-1.34508	-1.34508	-1.34508	5.17839	-1.34508	-1.34508	-1.34508	-1.34508	-1.34508	-1.34508	-1.34508	-1.34508	5.17839	-1.34508	-1.34508	-1.34508	-1.34508	-1.34508	-1.34508	-1.34508	-1.34508	-1.34508	-1.34508	-1.34508	-1.34508	-1.34508	-1.34508	-1.34508	5.17839	-1.34508
-1.56253	-1.56253	-1.56253	-1.56253	-1.56253	-1.56253	-1.56253	-1.56253	-1.56253	4.96094	4.96094	-1.56253	-1.56253	-1.56253	-1.56253	-1.56253	-1.56253	4.96094	4.96094	-1.56253	-1.56253	-1.56253	-1.56253	-1.56253	-1.56253	-1.56253	-1.56253	-1.56253	-1.56253	-1.56253	4.96094	-1.56253	-1.56253	-1.56253	-1.56253	-1.56253	-1.56253	-1.56253	-1.56253	-1.56253	-1.56253	-1.56253	-1.56253	4.96094	4.96094	-1.56253	-1.56253	-1.56253	4.96094	-1.56253
-1.12763	-1.12763	-1.12763	-1.12763	-1.12763	-1.12763	-1.12763	-1.12763	-1.12763	-1.12763	-1.12763	-1.12763	-1.12763	-1.12763	-1.12763	-1.12763	-1.12763	-1.12763	-1.12763	-1.12763	-1.12763	-1.12763	-1.12763	-1.12763	-1.12763	-1.12763	5.39584	-1.12763	5.39584	-1.12763	-1.12763	-1.12763	-1.12763	-1.12763	-1.12763	-1.12763	-1.12763	-1.12763	-1.12763	-1.12763	-1.12763	-1.12763	-1.12763	-1.12763	-1.12763	5.39584	-1.12763	-1.12763	-1.12763	-1.12763
-1.34508	5.17839	-1.34508	-1.34508	-1.34508	-1.34508	-1.34508	-1.34508	5.17839	-1.34508	-1.34508	-1.34508	-1.34508	-1.34508	-1.34508	-1.34508	-1.34508	-1.34508	-1.34508	-1.34508	-1.34508	-1.34508	-1.34508	-1.34508	5.17839	-1.34508	-1.34508	-1.34508	-1.34508	-1.34508	-1.34508	-1.34508	5.17839	-1.34508	-1.34508	-1.34508	5.17839	-1.34508	-1.34508	-1.34508	5.17839	-1.34508	-1.34508	-1.34508	-1.34508	-1.34508	-1.34508	-1.34508	5.17839	5.17839
-1.34508	-1.34508	-1.34508	-1.34508	-1.34508	-1.34508	-1.34508	-1.34508	-1.34508	-1.34508	-1.34508	-1.34508	5.17839	-1.34508	-1.34508	-1.34508	-1.34508	-1.34508	-1.34508	-1.34508	-1.34508	-1.34508	5.17839	-1.34508	-1.34508	5.17839	-1.34508	-1.34508	-1.34508	-1.34508	-1.34508	-1.34508	-1.34508	-1.34508	-1.34508	-1.34508	-1.34508	-1.34508	-1.34508	-1.34508	5.17839	-1.34508	-1.34508	-1.34508	-1.34508	-1.34508	-1.34508	5.17839	-1.34508	-1.34508
-1.12763	-1.12763	5.39584	-1.12763	-1.12763	-1.12763	-1.12763	-1.12763	-1.12763	-1.12763	-1.12763	-1.12763	-1.12763	-1.12763	-1.12763	-1.12763	-1.12763	-1.12763	-1.12763	-1.12763	-1.12763	-1.12763	-1.12763	-1.12763	-1.12763	-1.12763	5.39584	-1.12763	-1.12763	-1.12763	-1.12763	-1.12763	-1.12763	-1.12763	-1.12763	-1.12763	-1.12763	-1.12763	-1.12763	-1.12763	-1.12763	-1.12763	-1.12763	-1.12763	5.39584	-1.12763	-1.12763	-1.12763	5.39584	11.9193
-0.69273	-0.69273	-0.69273	-0.69273	-0.69273	-0.69273	-0.69273	-0.69273	-0.69273	-0.69273	-0.69273	-0.69273	-0.69273	-0.69273	-0.69273	-0.69273	-0.69273	-0.69273	-0.69273	-0.69273	-0.69273	-0.69273	-0.69273	-0.69273	-0.69273	-0.69273	-0.69273	-0.69273	-0.69273	-0.69273	-0.69273	-0.69273	-0.69273	-0.69273	-0.69273	-0.69273	-0.69273	-0.69273	-0.69273	5.83074	-0.69273	-0.69273	-0.69273	-0.69273	-0.69273	-0.69273	-0.69273	-0.69273	5.83074	-0.69273
-1.12763	-1.12763	-1.12763	-1.12763	-1.12763	-1.12763	-1.12763	-1.12763	-1.12763	-1.12763	-1.12763	-1.12763	-1.12763	-1.12763	-1.12763	-1.12763	-1.12763	-1.12763	-1.12763	-1.12763	-1.12763	-1.12763	5.39584	-1.12763	-1.12763	-1.12763	5.39584	-1.12763	-1.12763	-1.12763	-1.12763	-1.12763	-1.12763	-1.12763	-1.12763	-1.12763	-1.12763	-1.12763	-1.12763	-1.12763	-1.12763	-1.12763	-1.12763	-1.12763	-1.12763	-1.12763	5.39584	-1.12763	5.39584	-1.12763
-1.56253	-1.56253	4.96094	-1.56253	-1.56253	-1.56253	-1.56253	-1.56253	-1.56253	-1.56253	-1.56253	-1.56253	-1.56253	4.96094	-1.56253	-1.56253	-1.56253	4.96094	-1.56253	-1.56253	-1.56253	-1.56253	-1.56253	-1.56253	-1.56253	-1.56253	-1.56253	4.96094	-1.56253	-1.56253	-1.56253	-1.56253	-1.56253	-1.56253	-1.56253	-1.56253	-1.56253	-1.56253	-1.56253	-1.56253	-1.56253	-1.56253	-1.56253	-1.56253	4.96094	-1.56253	-1.56253	4.96094	-1.56253	4.96094
-1.56253	-1.56253	-1.56253	-1.56253	-1.56253	-1.56253	4.96094	-1.56253	-1.56253	-1.56253	-1.56253	-1.56253	-1.56253	-1.56253	-1.56253	-1.56253	-1.56253	-1.56253	4.96094	-1.56253	-1.56253	-1.56253	-1.56253	-1.56253	4.96094	-1.56253	4.96094	-1.56253	-1.56253	-1.56253	-1.56253	-1.56253	-1.56253	-1.56253	-1.56253	-1.56253	-1.56253	-1.56253	4.96094	-1.56253	-1.56253	-1.56253	-1.56253	-1.56253	-1.56253	-1.56253	-1.56253	-1.56253	-1.56253	-1.56253
-0.910179	-0.910179	-0.910179	-0.910179	-0.910179	-0.910179	-0.910179	-0.910179	-0.910179	-0.910179	-0.910179	-0.910179	-0.910179	-0.910179	-0.910179	-0.910179	-0.910179	-0.910179	-0.910179	-0.910179	5.61329	-0.910179	-0.910179	-0.910179	-0.910179	-0.910179	-0.910179	-0.910179	-0.910179	-0.910179	-0.910179	-0.910179	-0.910179	-0.910179	-0.910179	-0.910179	-0.910179	-0.910179	5.61329	-0.910179	-0.910179	-0.910179	-0.910179	-0.910179	-0.910179	5.61329	-0.910179	5.61329	-0.910179	5.61329
-0.69273	-0.69273	-0.69273	-0.69273	-0.69273	-0.69273	-0.69273	-0.69273	-0.69273	-0.69273	-0.69273	-0.69273	-0.69273	-0.69273	-0.69273	-0.69273	-0.69273	-0.69273	-0.69273	-0.69273	-0.69273	-0.69273	-0.69273	-0.69273	-0.69273	-0.69273	-0.69273	-0.69273	-0.69273	-0.69273	-0.69273	5.83074	-0.69273	-0.69273	-0.69273	-0.69273	-0.69273	-0.69273	-0.69273	-0.69273	-0.69273	-0.69273	5.83074	-0.69273	-0.69273	5.83074	-0.69273	-0.69273	-0.69273	-0.69273
-0.910179	-0.910179	-0.910179	-0.910179	-0.910179	-0.910179	-0.910179	-0.910179	-0.910179	-0.910179	-0.910179	-0.910179	-0.910179	-0.910179	-0.910179	-0.910179	-0.910179	-0.910179	-0.910179	-0.910179	-0.910179	-0.910179	5.61329	-0.910179	-0.910179	-0.910179	-0.910179	-0.910179	-0.910179	-0.910179	-0.910179	-0.910179	-0.910179	-0.910179	-0.910179	-0.910179	-0.910179	-0.910179	-0.910179	-0.910179	-0.910179	-0.910179	-0.910179	-0.910179	5.61329	-0.910179	-0.910179	5.61329	-0.910179	5.61329
-1.34508	-1.34508	-1.34508	-1.34508	-1.34508	-1.34508	-1.34508	-1.34508	-1.34508	-1.34508	-1.34508	5.17839	-1.34508	-1.34508	-1.34508	5.17839	-1.34508	-1.34508	-1.34508	-1.34508	5.17839	-1.34508	-1.34508	-1.34508	-1.34508	-1.34508	-1.34508	-1.34508	-1.34508	-1.34508	-1.34508	-1.34508	-1.34508	-1.34508	-1.34508	-1.34508	-1.34508	-1.34508	-1.34508	-1.34508	-1.34508	-1.34508	-1.34508	-1.34508	-1.34508	-1.34508	-1.34508	-1.34508	-1.34508	-1.34508
-1.12763	-1.12763	-1.12763	-1.12763	-1.12763	-1.12763	-1.12763	5.39584	-1.12763	-1.12763	-1.12763	5.39584	-1.12763	-1.12763	-1.12763	-1.12763	-1.12763	-1.12763	-1.12763	-1.12763	-1.12763	-1.12763	-1.12763	-1.12763	-1.12763	-1.12763	-1.12763	-1.12763	-1.12763	-1.12763	-1.12763	-1.12763	-1.12763	-1.12763	-1.12763	-1.12763	5.39584	5.39584	-1.12763	-1.12763	-1.12763	-1.12763	-1.12763	-1.12763	5.39584	-1.12763	-1.12763	-1.12763	-1.12763	-1.12763
-1.34508	-1.34508	-1.34508	-1.34508	5.17839	-1.34508	-1.34508	-1.34508	-1.34508	-1.34508	5.17839	-1.34508	-1.34508	-1.34508	-1.34508	-1.34508	-1.34508	-1.34508	-1.34508	-1.34508	-1.34508	-1.34508	-1.34508	5.17839	-1.34508	-1.34508	-1.34508	-1.34508	-1.34508	-1.34508	-1.34508	-1.34508	-1.34508	5.17839	-1.34508	5.17839	5.17839	-1.34508	-1.34508	-1.34508	-1.34508	-1.34508	-1.34508	-1.34508	-1.34508	-1.34508	-1.34508	-1.34508	-1.34508	-1.34508
-1.12763	-1.12763	-1.12763	-1.12763	-1.12763	-1.12763	-1.12763	-1.12763	-1.12763	5.39584	-1.12763	-1.12763	-1.12763	-1.12763	-1.12763	5.39584	-1.12763	-1.12763	-1.12763	-1.12763	-1.12763	-1.12763	-1.12763	-1.12763	-1.12763	-1.12763	-1.12763	-1.12763	-1.12763	-1.12763	5.39584	-1.12763	-1.12763	-1.12763	-1.12763	-1.12763	-1.12763	-1.12763	-1.12763	-1.12763	-1.12763	-1.12763	-1.12763	-1.12763	5.39584	-1.12763	-1.12763	5.39584	-1.12763	5.39584
-0.910179	-0.910179	-0.910179	-0.910179	-0.910179	-0.910179	-0.910179	-0.910179	-0.910179	-0.910179	-0.910179	-0.910179	-0.910179	-0.910179	-0.910179	-0.910179	-0.910179	-0.910179	-0.910179	-0.910179	-0.910179	-0.910179	-0.910179	-0.910179	-0.910179	-0.910179	-0.910179	-0.910179	-0.910179	5.61329	-0.910179	-0.910179	-0.910179	-0.910179	-0.910179	-0.910179	-0.910179	-0.910179	-0.910179	-0.910179	-0.910179	-0.910179	-0.910179	-0.910179	-0.910179	-0.910179	-0.910179	-0.910179	-0.910179	-0.910179
-1.34508	5.17839	-1.34508	-1.34508	5.17839	-1.34508	-1.34508	5.17839	-1.34508	-1.34508	-1.34508	-1.34508	-1.34508	-1.34508	-1.34508	-1.34508	-1.34508	-1.34508	-1.34508	-1.34508	-1.34508	-1.34508	-1.34508	-1.34508	-1.34508	-1.34508	-1.34508	-1.34508	-1.34508	-1.34508	-1.34508	-1.34508	-1.34508	-1.34508	-1.34508	-1.34508	-1.34508	-1.34508	-1.34508	-1.34508	-1.34508	-1.34508	-1.34508	-1.34508	-1.34508	-1.34508	-1.34508	5.17839	-1.34508	5.17839
-1.12763	-1.12763	-1.12763	-1.12763	5.39584	-1.12763	-1.12763	-1.12763	-1.12763	-1.12763	-1.12763	-1.12763	-1.12763	-1.12763	-1.12763	-1.12763	-1.12763	-1.12763	-1.12763	5.39584	-1.12763	-1.12763	-1.12763	-1.12763	-1.12763	-1.12763	-1.12763	-1.12763	-1.12763	-1.12763	-1.12763	-1.12763	5.39584	-1.12763	-1.12763	-1.12763	-1.12763	-1.12763	-1.12763	-1.12763	-1.12763	-1.12763	-1.12763	5.39584	-1.12763	-1.12763	-1.12763	-1.12763	-1.12763	-1.12763
-0.910179	-0.910179	-0.910179	-0.910179	-0.910179	-0.910179	-0.910179	5.61329	-0.910179	-0.910179	-0.910179	-0.910179	-0.910179	-0.910179	-0.910179	-0.910179	-0.910179	-0.910179	-0.910179	-0.910179	-0.910179	-0.910179	-0.910179	-0.910179	-0.910179	-0.910179	-0.910179	-0.910179	-0.910179	-0.910179	-0.910179	-0.910179	-0.910179	-0.910179	-0.910179	-0.910179	-0.910179	-0.910179	-0.910179	-0.910179	-0.910179	-0.910179	-0.910179	-0.910179	-0.910179	-0.910179	5.61329	-0.910179	5.61329	-0.910179
-0.69273	-0.69273	-0.69273	-0.69273	-0.69273	-0.69273	-0.69273	-0.69273	-0.69273	-0.69273	-0.69273	-0.69273	-0.69273	-0.69273	-0.69273	-0.69273	-0.69273	-0.69273	-0.69273	-0.69273	-0.69273	-0.69273	-0.69273	-0.69273	-0.69273	-0.69273	-0.69273	-0.69273	-0.69273	-0.69273	-0.69273	-0.69273	-0.69273	-0.69273	-0.69273	-0.69273	-0.69273	-0.69273	-0.69273	-0.69273	-0.69273	-0.69273	-0.69273	-0.69273	5.83074	-0.69273	-0.69273	12.3542	5.83074	-0.69273
-0.910179	-0.910179	-0.910179	-0.910179	-0.910179	-0.910179	-0.910179	-0.910179	5.61329	-0.910179	-0.910179	-0.910179	-0.910179	-0.910179	-0.910179	-0.910179	-0.910179	-0.910179	-0.910179	-0.910179	-0.910179	-0.910179	-0.910179	-0.910179	-0.910179	-0.910179	-0.910179	-0.910179	-0.910179	-0.910179	5.61329	-0.910179	-0.910179	-0.910179	-0.910179	-0.910179	-0.910179	-0.910179	-0.910179	-0.910179	-0.910179	-0.910179	-0.910179	-0.910179	-0.910179	-0.910179	5.61329	-0.910179	5.61329	5.61329
-0.910179	-0.910179	-0.910179	-0.910179	-0.910179	-0.910179	-0.910179	5.61329	-0.910179	-0.910179	-0.910179	-0.910179	-0.910179	-0.910179	-0.910179	-0.910179	-0.910179	-0.910179	-0.910179	-0.910179	-0.910179	-0.910179	-0.910179	-0.910179	-0.910179	-0.910179	-0.910179	-0.910179	-0.910179	-0.910179	5.61329	-0.910179	-0.910179	-0.910179	-0.910179	-0.910179	-0.910179	-0.910179	-0.910179	-0.910179	-0.910179	-0.910179	-0.910179	-0.910179	-0.910179	-0.910179	-0.910179	-0.910179	-0.910179	-0.910179
-0.910179	-0.910179	-0.910179	-0.910179	-0.910179	-0.910179	-0.910179	-0.910179	-0.910179	-0.910179	-0.910179	-0.910179	-0.910179	-0.910179	-0.910179	-0.910179	-0.910179	-0.910179	-0.910179	-0.910179	-0.910179	5.61329	-0.910179	-0.910179	-0.910179	-0.910179	-0.910179	-0.910179	-0.910179	-0.910179	-0.910179	-0.910179	-0.910179	-0.910179	-0.910179	-0.910179	-0.910179	-0.910179	-0.910179	-0.910179	-0.910179	-0.910179	-0.910179	-0.910179	-0.910179	-0.910179	5.61329	-0.910179	-0.910179	-0.910179
-0.69273	-0.69273	-0.69273	-0.69273	-0.69273	-0.69273	-0.69273	-0.69273	-0.69273	-0.69273	-0.69273	-0.69273	-0.69273	-0.69273	-0.69273	-0.69273	-0.69273	-0.69273	-0.69273	-0.69273	-0.69273	-0.69273	-0.69273	-0.69273	-0.69273	-0.69273	-0.69273	-0.69273	-0.69273	-0.69273	-0.69273	-0.69273	-0.69273	-0.69273	-0.69273	-0.69273	-0.69273	-0.69273	-0.69273	-0.69273	-0.69273	-0.69273	-0.69273	-0.69273	-0.69273	-0.69273	-0.69273	-0.69273	-0.69273	-0.69273
-1.34508	-1.34508	-1.34508	-1.34508	-1.34508	-1.34508	-1.34508	-1.34508	-1.34508	-1.34508	-1.34508	5.17839	5.17839	-1.34508	-1.34508	-1.34508	-1.34508	-1.34508	-1.34508	5.17839	-1.34508	-1.34508	-1.34508	-1.34508	-1.34508	-1.34508	-1.34508	-1.34508	-1.34508	-1.34508	-1.34508	-1.34508	-1.34508	-1.34508	-1.34508	-1.34508	-1.34508	-1.34508	-1.34508	-1.34508	-1.34508	-1.34508	5.17839	-1.34508	-1.34508	-1.34508	-1.34508	-1.34508	-1.34508	5.17839
-1.12763	-1.12763	-1.12763	-1.12763	-1.12763	-1.12763	-1.12763	-1.12763	-1.12763	-1.12763	-1.12763	-1.12763	-1.12763	-1.12763	-1.12763	-1.12763	-1.12763	-1.12763	5.39584	-1.12763	-1.12763	-1.12763	-1.12763	-1.12763	5.39584	-1.12763	-1.12763	-1.12763	-1.12763	-1.12763	-1.12763	-1.12763	-1.12763	-1.12763	-1.12763	-1.12763	-1.12763	5.39584	-1.12763	-1.12763	-1.12763	-1.12763	-1.12763	-1.12763	-1.12763	5.39584	-1.12763	-1.12763	-1.12763	-1.12763
-0.910179	-0.910179	-0.910179	-0.910179	-0.910179	-0.910179	-0.910179	-0.910179	-0.910179	-0.910179	-0.910179	-0.910179	-0.910179	-0.910179	-0.910179	-0.910179	-0.910179	-0.910179	-0.910179	-0.910179	-0.910179	-0.910179	-0.910179	-0.910179	5.61329	-0.910179	-0.910179	-0.910179	-0.910179	-0.910179	-0.910179	-0.910179	-0.910179	-0.910179	-0.910179	-0.910179	-0.910179	-0.910179	-0.910179	-0.910179	-0.910179	-0.910179	-0.910179	-0.910179	5.61329	-0.910179	-0.910179	-0.910179	5.61329	-0.910179
-0.910179	-0.910179	-0.910179	-0.910179	-0.910179	-0.910179	-0.910179	-0.910179	-0.910179	-0.910179	-0.910179	-0.910179	-0.910179	-0.910179	-0.910179	-0.910179	5.61329	-0.910179	-0.910179	-0.910179	-0.910179	-0.910179	-0.910179	-0.910179	-0.910179	-0.910179	-0.910179	-0.910179	-0.910179	-0.910179	-0.910179	-0.910179	5.61329	-0.910179	-0.910179	-0.910179	-0.910179	5.61329	-0.910179	-0.910179	-0.910179	-0.910179	-0.910179	-0.910179	-0.910179	-0.910179	5.61329	-0.910179	-0.910179	-0.910179
-1.12763	-1.12763	-1.12763	-1.12763	-1.12763	-1.12763	-1.12763	-1.12763	-1.12763	-1.12763	-1.12763	-1.12763	-1.12763	11.9193	-1.12763	-1.12763	-1.12763	-1.12763	-1.12763	-1.12763	-1.12763	-1.12763	-1.12763	-1.12763	-1.12763	-1.12763	-1.12763	-1.12763	-1.12763	-1.12763	-1.12763	-1.12763	-1.12763	-1.12763	-1.12763	-1.12763	-1.12763	-1.12763	-1.12763	-1.12763	-1.12763	-1.12763	5.39584	-1.12763	-1.12763	-1.12763	-1.12763	5.39584	-1.12763	-1.12763
-0.49489	-0.49489	-0.49489	-0.49489	-0.49489	-0.49489	-0.49489	-0.49489	-0.49489	-0.49489	-0.49489	-0.49489	-0.49489	-0.49489	-0.49489	-0.49489	-0.49489	-0.49489	-0.49489	-0.49489	-0.49489	-0.49489	-0.49489	-0.49489	-0.49489	-0.49489	-0.49489	-0.49489	-0.49489	-0.49489	-0.49489	-0.49489	-0.49489	-0.49489	-0.49489	-0.49489	-0.49489	-0.49489	-0.49489	-0.49489	-0.49489	-0.49489	-0.49489	-0.49489	-0.49489	12.2412	-0.49489	-0.49489	-0.49489	-0.49489
-0.49489	-0.49489	-0.49489	-0.49489	-0.49489	-0.49489	-0.49489	-0.49489	-0.49489	-0.49489	-0.49489	-0.49489	-0.49489	-0.49489	-0.49489	-0.49489	-0.49489	-0.49489	-0.49489	-0.49489	-0.49489	-0.49489	-0.49489	-0.49489	-0.49489	-0.49489	-0.49489	-0.49489	-0.49489	-0.49489	-0.49489	-0.49489	-0.49489	-0.49489	-0.49489	-0.49489	-0.49489	-0.49489	-0.49489	-0.49489	-0.49489	-0.49489	-0.49489	-0.49489	-0.49489	-0.49489	-0.49489	-0.49489	-0.49489	-0.49489
-1.34397	-1.34397	-1.34397	-1.34397	-1.34397	-1.34397	-1.34397	-1.34397	-1.34397	-1.34397	-1.34397	-1.34397	-1.34397	11.3922	-1.34397	-1.34397	-1.34397	-1.34397	-1.34397	-1.34397	11.3922	-1.34397	-1.34397	-1.34397	-1.34397	-1.34397	-1.34397	-1.34397	-1.34397	-1.34397	-1.34397	-1.34397	-1.34397	-1.34397	-1.34397	-1.34397	-1.34397	-1.34397	-1.34397	-1.34397	-1.34397	-1.34397	-1.34397	-1.34397	-1.34397	-1.34397	-1.34397	11.3922	11.3922	-1.34397
-1.34397	-1.34397	-1.34397	-1.34397	-1.34397	11.3922	-1.34397	-1.34397	-1.34397	-1.34397	-1.34397	-1.34397	-1.34397	-1.34397	-1.34397	-1.34397	-1.34397	-1.34397	-1.34397	-1.34397	-1.34397	-1.34397	-1.34397	-1.34397	-1.34397	-1.34397	-1.34397	11.3922	-1.34397	-1.34397	-1.34397	-1.34397	-1.34397	-1.34397	-1.34397	-1.34397	-1.34397	-1.34397	-1.34397	-1.34397	-1.34397	-1.34397	-1.34397	-1.34397	-1.34397	-1.34397	11.3922	-1.34397	-1.34397	-1.34397
-0.919428	-0.919428	-0.919428	-0.919428	-0.919428	-0.919428	-0.919428	-0.919428	-0.919428	-0.919428	-0.919428	-0.919428	-0.919428	-0.919428	-0.919428	-0.919428	-0.919428	11.8167	-0.919428	-0.919428	-0.919428	-0.919428	-0.919428	-0.919428	-0.919428	-0.919428	-0.919428	-0.919428	-0.919428	-0.919428	-0.919428	-0.919428	-0.919428	-0.919428	-0.919428	-0.919428	-0.919428	-0.919428	-0.919428	-0.919428	-0.919428	-0.919428	-0.919428	-0.919428	-0.919428	-0.919428	-0.919428	-0.919428	-0.919428	-0.919428
-0.919428	11.8167	-0.919428	-0.919428	-0.919428	-0.919428	-0.919428	-0.919428	-0.919428	-0.919428	-0.919428	-0.919428	-0.919428	-0.919428	-0.919428	-0.919428	-0.919428	-0.919428	-0.919428	-0.919428	-0.919428	-0.919428	-0.919428	-0.919428	-0.919428	-0.919428	-0.919428	-0.919428	-0.919428	-0.919428	-0.919428	-0.919428	-0.919428	-0.919428	-0.919428	-0.919428	-0.919428	-0.919428	-0.919428	-0.919428	-0.919428	-0.919428	-0.919428	-0.919428	-0.919428	11.8167	-0.919428	-0.919428	-0.919428	-0.919428
-1.34397	-1.34397	11.3922	-1.34397	-1.34397	-1.34397	-1.34397	-1.34397	-1.34397	-1.34397	-1.34397	-1.34397	11.3922	-1.34397	-1.34397	-1.34397	-1.34397	-1.34397	-1.34397	-1.34397	-1.34397	-1.34397	-1.34397	-1.34397	-1.34397	-1.34397	-1.34397	-1.34397	-1.34397	-1.34397	-1.34397	-1.34397	-1.34397	-1.34397	-1.34397	-1.34397	-1.34397	-1.34397	-1.34397	-1.34397	-1.34397	-1.34397	-1.34397	-1.34397	-1.34397	-1.34397	-1.34397	-1.34397	-1.34397	-1.34397
[truncated: 2,669 more rows]
[truncated: 80 more columns]

## Sheet: A2.face.avg
-0.670531
-0.674069
-0.67918
-0.67042
-0.690052
-0.708851
-0.715597
[truncated: 123 more rows]

## Sheet: A2.face.se
0.0284303
[truncated: 129 more rows]

[truncated: 25 more sheets: A2.place.all, A2.place.avg, A2.place.se, A2.pval, A3.face.all, A3.face.avg, A3.face.se, A3.place.all, A3.place.avg, A3.place.se, A3.pval, A4.face.all, A4.face.avg, A4.face.se, A4.place.all, A4.place.avg, A4.place.se, A4.pval, A5.face.all, A5.face.avg …]
