# Supplementary material for: Single-neuron correlates of visual consciousness in human lateral occipital complex
Source: Nat Commun. 2025 Dec 15;16:11008. doi: 10.1038/s41467-025-67077-w (PMC12705761; doi:10.1038/s41467-025-67077-w)
Supplement: Supplementary file 4 — Source Data [file 41467_2025_67077_MOESM4_ESM.zip › SourceData/FigureS18B.xlsx]

## Sheet: face
-0.455423
-0.462057
-0.345563
-0.369387
-0.342312
-0.317815
-0.316867
-0.329466
-0.309171
-0.319429
-0.307764
-0.323973
-0.333493
-0.344932
-0.350874
-0.376137
-0.38041
-0.386747
-0.40162
-0.387678
-0.382343
-0.371102
-0.363537
-0.355757
-0.671817
-0.537419
-0.520967
-0.568383
-0.510532
-0.543864
-0.462561
-0.474952
-0.231559
-0.255674
-0.308143
-0.294306
-0.281327

## Sheet: place
0.406188
0.412105
0.308205
0.329453
0.305305
0.283457
0.282611
0.293848
0.275747
0.284896
0.274493
0.288949
0.29744
0.307642
0.312941
0.335473
0.339285
0.344936
0.358202
0.345767
0.341009
0.330983
0.324236
0.317297
0.681483
0.545151
0.528463
0.576561
0.51804
0.551862
0.469363
0.483699
0.246132
0.271766
0.327537
0.312828
0.299033

## Sheet: arraynumber
2
2
2
2
2
2
2
2
2
2
2
2
2
2
2
2
2
2
2
2
2
2
2
2
3
3
3
3
4
4
4
4
5
5
5
5
5
