# Supplementary material for: Single-neuron correlates of visual consciousness in human lateral occipital complex
Source: Nat Commun. 2025 Dec 15;16:11008. doi: 10.1038/s41467-025-67077-w (PMC12705761; doi:10.1038/s41467-025-67077-w)
Supplement: Supplementary file 4 — Source Data [file 41467_2025_67077_MOESM4_ESM.zip › SourceData/FigureS18C.xlsx]

## Sheet: FlashSuppression.face
0.431579
0.379257
0.463671
0.0769487
0.135551
0.733083
0.311191
0.130031
0.2623
0.445175
0.0825771
0.266677
0.37512
0.339525
0.346316
-0.00315789
0.276316
0.661184
-0.0438596
0.716863
0.608527
0.552802
0.592576
0.52252
0.68314
0.132653
0.165882
0.130612
0.0812867
0.494053
0.851587
1.40364
0.65507
0.622656
0.358726

## Sheet: FlashSuppression.place
0.805134
0.806595
0.47833
0.57002
0.645464
0.35169

## Sheet: Continue.face
0.161702
-0.0175219
0.231033
0.0791813
-0.0590124
0.273556
-0.121463
-0.223404
-0.161887
0.158865
-0.164343
-0.0545522
-0.129981
0.055486
-0.0476596
-0.178723
-0.276596
0.0797872
-0.0141844
0.71722
0.122222
0.45082
0.384615
-0.021097
0.208333
0.0857143
-0.0310345
-0.0914286
0.0137072
-0.0877863
0.364428
0.00515608
0.134112
-0.146583
-0.233018

## Sheet: Continue.place
0.322474
0.345634
0.0334317
0.0774929
0.217949
0.171717
