# Supplementary material for: Single-neuron correlates of visual consciousness in human lateral occipital complex
Source: Nat Commun. 2025 Dec 15;16:11008. doi: 10.1038/s41467-025-67077-w (PMC12705761; doi:10.1038/s41467-025-67077-w)
Supplement: Supplementary file 4 — Source Data [file 41467_2025_67077_MOESM4_ESM.zip › SourceData/FigureS18D.xlsx]

## Sheet: all
-0.957891
-0.876565
-0.857887
-0.679015
-0.623569
-0.568932
-0.505644
-0.4785
-0.446816
-0.373007
-0.329222
-0.288235
-0.228492
-0.204109
-0.184657
-0.133802
-0.0715892
0.0253331
-0.665037
-0.603396
-1.0395
-0.440201
-0.127018
-0.436818
-0.192192
-0.180402
-0.346479
-0.0930654
-0.284787
-0.178642
-0.0745321
0.0571672
-0.0954812
-0.0841444
0.161949
-0.0130991
0.214202
-0.00293536
-0.130127
0.0155321
0.175772
-0.504163
-0.0215843
-0.322642
5.55112e-17
0.111566
-0.0455162
0.474052
0.150135
0.182136
0.332885
0.387236
0.401685
0.47404

## Sheet: RA
-0.957891
-0.876565
-0.857887
-0.679015
-0.623569
-0.568932
-0.505644
-0.4785
-0.446816
-0.373007
-0.329222
-0.288235
-0.228492
-0.204109
-0.184657
-0.133802
-0.0715892
0.0253331

## Sheet: FS
-0.665037
-0.603396
-1.0395
-0.440201
-0.127018
-0.436818
-0.192192
-0.180402
-0.346479
-0.0930654
-0.284787
-0.178642
-0.0745321
0.0571672
-0.0954812
-0.0841444
0.161949
-0.0130991

## Sheet: Con
0.214202
-0.00293536
-0.130127
0.0155321
0.175772
-0.504163
-0.0215843
-0.322642
5.55112e-17
0.111566
-0.0455162
0.474052
0.150135
0.182136
0.332885
0.387236
0.401685
0.47404
