# Supplementary material for: Single-neuron correlates of visual consciousness in human lateral occipital complex
Source: Nat Commun. 2025 Dec 15;16:11008. doi: 10.1038/s41467-025-67077-w (PMC12705761; doi:10.1038/s41467-025-67077-w)
Supplement: Supplementary file 4 — Source Data [file 41467_2025_67077_MOESM4_ESM.zip › SourceData/FigureS18E.xlsx]

## Sheet: all
0.98696
0.94399
0.877625
0.811698
0.77381
0.74159
0.734179
0.640049
0.572313
0.521337
0.516007
0.463857
0.441272
0.439291
0.41515
0.411146
0.384631
0.37025
0.307
0.288308
0.281587
0.268545
0.251118
0.176057
0.165862
0.0370532
0.0160951
-0.0179925
-0.0914986
-0.157212
-0.225408
-0.234412
-0.288712
-0.293982
-0.348831
-0.416403
-0.519461
0.294865
0.0699323
0.12237
-0.230799
0.426879
0.504478
-0.0174734
0.150008
0.0354154
0.0468575
-0.160906
-0.23409
-0.300035
0.0244901
0.328415
0.0356418
-0.060366
-0.126466
0.900198
-0.405422
-0.287325
0.0820446
-0.111926
-0.305961
-0.159946
-0.280971
-0.703231
-0.500251
-0.42798
-0.273426
-0.349539
-0.415883
-0.599896
-0.576304
-0.360903
-0.539308
-0.847395
-0.173275
-0.18596
-0.700773
-0.514025
-0.402773
0.0813862
-0.73607
-0.622278
-0.408932
-0.55195
-0.221345
-0.374982
-0.432254
-0.303613
-0.241786
-0.688177
-0.497445
-0.527478
-0.906867
-0.454135
-0.856187
-0.273958
-0.490832
-0.506463
-0.625799
-0.821859
-0.996887
-0.674759
-0.551119
-0.789137
-0.585453
-0.655429
-1.12916
-1.08293
-0.676875
-0.949541
-1.45028

## Sheet: RA
0.98696
0.94399
0.877625
0.811698
0.77381
0.74159
0.734179
0.640049
0.572313
0.521337
0.516007
0.463857
0.441272
0.439291
0.41515
0.411146
0.384631
0.37025
0.307
0.288308
0.281587
0.268545
0.251118
0.176057
0.165862
0.0370532
0.0160951
-0.0179925
-0.0914986
-0.157212
-0.225408
-0.234412
-0.288712
-0.293982
-0.348831
-0.416403
-0.519461

## Sheet: FS
0.294865
0.0699323
0.12237
-0.230799
0.426879
0.504478
-0.0174734
0.150008
0.0354154
0.0468575
-0.160906
-0.23409
-0.300035
0.0244901
0.328415
0.0356418
-0.060366
-0.126466
0.900198
-0.405422
-0.287325
0.0820446
-0.111926
-0.305961
-0.159946
-0.280971
-0.703231
-0.500251
-0.42798
-0.273426
-0.349539
-0.415883
-0.599896
-0.576304
-0.360903
-0.539308
-0.847395

## Sheet: Con
-0.173275
-0.18596
-0.700773
-0.514025
-0.402773
0.0813862
-0.73607
-0.622278
-0.408932
-0.55195
-0.221345
-0.374982
-0.432254
-0.303613
-0.241786
-0.688177
-0.497445
-0.527478
-0.906867
-0.454135
-0.856187
-0.273958
-0.490832
-0.506463
-0.625799
-0.821859
-0.996887
-0.674759
-0.551119
-0.789137
-0.585453
-0.655429
-1.12916
-1.08293
-0.676875
-0.949541
-1.45028
