# Supplementary material for: Single-neuron correlates of visual consciousness in human lateral occipital complex
Source: Nat Commun. 2025 Dec 15;16:11008. doi: 10.1038/s41467-025-67077-w (PMC12705761; doi:10.1038/s41467-025-67077-w)
Supplement: Supplementary file 4 — Source Data [file 41467_2025_67077_MOESM4_ESM.zip › SourceData/FigureS19.xlsx]

## Sheet: A2_allfaceselective
1	0	0	0	0	0.359
0	1	0	0	0	0
0	0	1	0.6131	0.5102	0
0	0	0.6131	1	0.191	0
0	0	0.5102	0.191	1	0
0.359	0	0	0	0	1

## Sheet: A3_allfaceselective
1	0	0	0	0	0.4479
0	1	0	0	0	0
0	0	1	0.4495	0.725	0
0	0	0.4495	1	0.2318	0
0	0	0.725	0.2318	1	0
0.4479	0	0	0	0	1

## Sheet: A4_allfaceselective
1	0	0.0018	0	0.0002	0.0074
0	1	0	0	0	0
0.0018	0	1	0.1891	0.6146	0.7674
0	0	0.1891	1	0.4198	0.1115
0.002	0	0.6146	0.4198	1	0.4409
0.0074	0	0.7674	0.1115	0.4409	1

## Sheet: A5_allfaceselective
1	0.1388	0	0	0.0024	0
0.1388	1	0	0.0001	0	0
0	0	1	0	0.4017	0.0284
0.0284	0.0001	0	1	0	0
0	0	0.4017	0	1	0.2224
0	0	0.0284	0	0.2224	1

## Sheet: A2_inhibitoryandsustained
1	0	0	0	0	0.0447
0	1	0	0	0	0
0	0	1	0.957	0.0022	0
0	0	0.957	1	0.0004	0
0	0	0	0.0022	1	0.0004
0.0447	0	0	0	0	1

## Sheet: A3_inhibitoryandsustained
1	0.0001	0	0	0	0.4169
0.0001	1	0	0	0	0.0001
0	0	1	0.8944	0.4618	0
0	0	0.8944	1	0.2727	0
0	0	0.4618	0.2727	1	0
0.4169	0.0001	0	0	0	1

## Sheet: A4_inhibitoryandsustained
1	0	0.0008	0	0	0.1487
0	1	0	0	0	0
0.0008	0	1	0.2915	0.2524	0.0295
0	0	0.2915	1	0.9255	0.0011
0	0	0.2524	0.9255	1	0.0015
0.1487	0	0.0295	0.0011	0.0015	1

## Sheet: A5_inhibitoryandsustained
1	0.141	0.0086	0.0237	0.0001	0.0797
0.141	1	0	0	0	0.0013
0.0086	0	1	0.392	0.0323	0.2974
0.237	0	0.392	1	0.0014	0.7475
0.0001	0	0.0323	0.0014	1	0.0024
0.0797	0.0013	0.2974	0.7475	0.0024	1

## Sheet: A234_allfaceselective
1	0	0	0	0	0.8049
0	1	0	0	0	0
0	0	1	0.8988	0.3936	0
0	0	0.8988	1	0.2503	0
0	0	0.3936	0.2503	1	0
0.8049	0	0	0	0	1

## Sheet: A234_inhibitoryandsustained
1	0	0	0	0	0.6705
0	1	0	0	0	0
0	0	1	0.6339	0.0009	0
0	0	0.6339	1	0.0006	0
0	0	0.0009	0.0006	1	0
0.6705	0	0	0	0	1

[truncated: 6 more sheets: A2345_inhibitoryandsustained, A2345_allfaceselective, A2_lineardecoder, A3_lineardecoder, A4_lineardecoder, A5_lineardecoder]
