# Supplementary material for: Single-neuron correlates of visual consciousness in human lateral occipital complex
Source: Nat Commun. 2025 Dec 15;16:11008. doi: 10.1038/s41467-025-67077-w (PMC12705761; doi:10.1038/s41467-025-67077-w)
Supplement: Supplementary file 4 — Source Data [file 41467_2025_67077_MOESM4_ESM.zip › SourceData/FigureS20.xlsx]

## Sheet: A2.matrix.all
0.16432	0.178246	0.29338	0.29338	0.442809	0.442809	0.442809	0.450165	0.481986	0.506517	0.474559	0.450165	0.299588	0.327098	0.200362	0.200362	0.200362	0.18065	0.162483	0.162483	0.162483	0.162483	0.162483	0.129077	0.130595	0.130595	0.130595	0.130595	0.142149	0.130595	0.130595	0.130595	0.130595	0.147499	0.147499	0.147499	0.147499	0.16432	0.151281	0.151281	0.134012	0.134012	0.134012	0.134012	0.145817	0.220992	0.243797	0.220992	0.220992	0.220992
0.469974	0.469974	0.469974	0.445566	0.29603	0.29603	0.29603	0.469974	0.469974	0.29603	0.29603	0.29603	0.29603	0.29603	0.29603	0.316928	0.316928	0.180354	0.180354	0.180354	0.180354	0.180354	0.180354	0.180354	0.195352	0.195352	0.195352	0.316928	0.316928	0.316928	0.316928	0.469974	0.469974	0.469974	0.445566	0.421419	0.421419	0.275953	0.275953	0.275953	0.275953	0.180354	0.222458	0.222458	0.222458	0.222458	0.198649	0.198649	0.198649	0.198649
0.214335	0.214335	0.197667	0.298306	0.298306	0.298306	0.272151	0.272151	0.292807	0.292807	0.416726	0.416726	0.416726	0.272151	0.298306	0.32585	0.32585	0.32585	0.303864	0.303864	0.185961	0.185961	0.185961	0.185961	0.167307	0.167307	0.167307	0.167307	0.148402	0.148402	0.165367	0.179921	0.179921	0.179921	0.179921	0.161753	0.161753	0.161753	0.181996	0.181996	0.16366	0.158204	0.158204	0.172258	0.152897	0.147737	0.130696	0.130696	0.130696	0.145983
0.172021	0.172021	0.172021	0.172021	0.172021	0.172021	0.170632	0.170632	0.170632	0.170632	0.184948	0.184948	0.302621	0.302621	0.302621	0.302621	0.304689	0.304689	0.455929	0.480319	0.455929	0.455929	0.304689	0.304689	0.304689	0.304689	0.304689	0.304689	0.186427	0.172021	0.186427	0.186427	0.186427	0.186427	0.186427	0.186427	0.186427	0.186427	0.207151	0.223705	0.184948	0.184948	0.184948	0.164631	0.164631	0.183479	0.183479	0.183479	0.300561	0.280375
0.309598	0.309598	0.309598	0.212079	0.235159	0.235159	0.254675	0.254675	0.254675	0.254675	0.254675	0.254675	0.254675	0.230256	0.207527	0.230256	0.212079	0.212079	0.212079	0.212079	0.338729	0.338729	0.520012	0.642117	0.642117	0.611003	0.611003	0.611003	0.611003	0.611003	0.611003	0.611003	0.426163	0.460453	0.460453	0.460453	0.460453	0.520012	0.520012	0.546283	0.419512	0.419512	0.478471	0.325272	0.316686	0.346149	0.346149	0.294294	0.316686	0.294294
0.329676	0.204482	0.204482	0.189094	0.339959	0.362141	0.362141	0.362141	0.362141	0.362141	0.362141	0.362141	0.362141	0.362141	0.228827	0.212095	0.212095	0.212095	0.212095	0.228827	0.228827	0.228827	0.228827	0.252597	0.277946	0.424138	0.424138	0.424138	0.424138	0.400544	0.432156	0.432156	0.432156	0.400544	0.369738	0.234656	0.234656	0.234656	0.234656	0.234656	0.212095	0.189094	0.189094	0.204482	0.329676	0.329676	0.329676	0.359045	0.359045	0.359045
0.393515	0.368874	0.399346	0.365089	0.359459	0.359459	0.359459	0.359459	0.359459	0.2098	0.2098	0.2098	0.189235	0.212514	0.195552	0.195552	0.195552	0.195552	0.195552	0.195552	0.239283	0.239283	0.239283	0.239283	0.239283	0.239283	0.239283	0.239283	0.239283	0.258817	0.258817	0.258817	0.251093	0.251093	0.251093	0.251093	0.271248	0.314465	0.342884	0.319742	0.287372	0.309236	0.346564	0.346564	0.346564	0.337415	0.342884	0.297455	0.292388	0.292388
0.182452	0.182452	0.182452	0.197594	0.213665	0.213665	0.213665	0.213665	0.213665	0.213665	0.213665	0.213665	0.213665	0.197594	0.218765	0.218765	0.349019	0.349019	0.349019	0.349019	0.402175	0.402175	0.402175	0.433425	0.378755	0.378755	0.241521	0.260006	0.23414	0.23414	0.248367	0.248367	0.248367	0.225158	0.225158	0.225158	0.242792	0.248367	0.275241	0.275241	0.195915	0.23414	0.23414	0.210115	0.359788	0.359788	0.337444	0.309336	0.309336	0.309336
0.692887	0.51703	0.330054	0.330054	0.181342	0.181342	0.181342	0.181342	0.181342	0.277321	0.2523	0.2523	0.2523	0.2523	0.302265	0.330054	0.330054	0.330054	0.398725	0.257639	0.318405	0.346939	0.346939	0.346939	0.325079	0.297524	0.297524	0.325079	0.282989	0.282989	0.226734	0.221416	0.221416	0.221416	0.244375	0.244375	0.244375	0.221416	0.204983	0.204983	0.330054	0.308755	0.330054	0.330054	0.302265	0.302265	0.302265	0.302265	0.302265	0.302265
0.208189	0.188085	0.188085	0.208189	0.19206	0.311958	0.311958	0.311958	0.311958	0.311958	0.463745	0.463745	0.463745	0.432439	0.432439	0.255497	0.255497	0.255497	0.28032	0.301099	0.184257	0.184257	0.204055	0.204055	0.204055	0.229835	0.287806	0.287806	0.262562	0.243515	0.243515	0.380412	0.351049	0.507817	0.507817	0.507817	0.432439	0.432439	0.457329	0.457329	0.482435	0.328276	0.350877	0.350877	0.350877	0.350877	0.350877	0.350877	0.328276	0.328276
0.390911	0.367667	0.367667	0.390911	0.360617	0.519076	0.34079	0.370383	0.235123	0.259147	0.259147	0.259147	0.259147	0.240643	0.300338	0.183215	0.183215	0.164665	0.164665	0.147654	0.147654	0.147654	0.147654	0.147654	0.12704	0.12704	0.12704	0.138401	0.138401	0.138401	0.154539	0.233032	0.251145	0.225591	0.203821	0.203821	0.203821	0.188264	0.188264	0.188264	0.169309	0.169309	0.15587	0.15587	0.15587	0.173635	0.154342	0.154342	0.154342	0.154342
0.267894	0.267894	0.267894	0.267894	0.267894	0.267894	0.267894	0.267894	0.267894	0.267894	0.267894	0.267894	0.218626	0.218626	0.258775	0.277494	0.277494	0.277494	0.277494	0.277494	0.277494	0.277494	0.334351	0.334351	0.287017	0.2933	0.320062	0.320062	0.320062	0.320062	0.320062	0.320062	0.291592	0.291592	0.442504	0.411703	0.350457	0.350457	0.402349	0.564875	0.564875	0.564875	0.597521	0.597521	0.402349	0.393065	0.425492	0.425492	0.500217	0.341686
0.291046	0.291046	0.291046	0.291046	0.271541	0.271541	0.291046	0.291046	0.291046	0.265594	0.265594	0.265594	0.265594	0.265594	0.265594	0.291046	0.271541	0.271541	0.271541	0.271541	0.271541	0.271541	0.271541	0.244138	0.218671	0.197782	0.213543	0.213543	0.190463	0.190463	0.190463	0.190463	0.190463	0.213543	0.238595	0.262385	0.268285	0.268285	0.297332	0.297332	0.297332	0.297332	0.297332	0.268285	0.268285	0.244138	0.221506	0.221506	0.352959	0.352959
0.344083	0.500844	0.376522	0.376522	0.324565	0.353719	0.353719	0.353719	0.353719	0.353719	0.353719	0.222483	0.222483	0.222483	0.222483	0.200785	0.200785	0.200785	0.239967	0.239967	0.239967	0.239967	0.399885	0.423713	0.423713	0.423713	0.423713	0.423713	0.369099	0.369099	0.369099	0.369099	0.239967	0.222483	0.222483	0.222483	0.222483	0.222483	0.245805	0.245805	0.245805	0.220642	0.199078	0.220642	0.220642	0.197381	0.197381	0.197381	0.197381	0.197381
0.324168	0.293742	0.293742	0.293742	0.293742	0.314693	0.314693	0.314693	0.467515	0.308174	0.278631	0.308174	0.308174	0.308174	0.308174	0.287475	0.287475	0.287475	0.174247	0.160457	0.180607	0.180607	0.180607	0.180607	0.200555	0.200555	0.200555	0.200555	0.200555	0.200555	0.200555	0.324168	0.324168	0.324168	0.296485	0.296485	0.296485	0.446223	0.446223	0.478379	0.442967	0.293742	0.265052	0.265052	0.265052	0.265052	0.265052	0.172357	0.172357	0.136932
0.294904	0.294904	0.269161	0.244886	0.244886	0.244886	0.383059	0.376423	0.376423	0.376423	0.376423	0.376423	0.376423	0.376423	0.376423	0.347067	0.217303	0.200933	0.200933	0.200933	0.200933	0.200933	0.200933	0.239713	0.239713	0.376423	0.376423	0.536121	0.567567	0.567567	0.567567	0.567567	0.715332	0.632671	0.767311	0.632671	0.632671	0.473574	0.442012	0.466556	0.466556	0.432089	0.284382	0.316195	0.194535	0.316195	0.316195	0.286863	0.286863	0.410912
0.299863	0.299863	0.27974	0.299863	0.273673	0.273673	0.273673	0.273673	0.273673	0.273673	0.273673	0.288837	0.309333	0.288837	0.288837	0.288837	0.288837	0.288837	0.288837	0.288837	0.288837	0.273673	0.27974	0.27974	0.27974	0.27974	0.27974	0.27974	0.27974	0.27974	0.27974	0.27974	0.273673	0.273673	0.273673	0.349318	0.349318	0.349318	0.349318	0.349318	0.349318	0.349318	0.349318	0.349318	0.349318	0.273673	0.273673	0.273673	0.273673	0.244724
0.26497	0.26497	0.26497	0.26497	0.26497	0.26497	0.26497	0.26497	0.26497	0.26497	0.26497	0.26497	0.26497	0.26497	0.26497	0.26497	0.290585	0.290585	0.290585	0.290585	0.290585	0.290585	0.290585	0.290585	0.290585	0.290585	0.26497	0.26497	0.26497	0.26497	0.26497	0.284823	0.284823	0.305546	0.305546	0.305546	0.305546	0.305546	0.305546	0.305546	0.305546	0.284823	0.284823	0.284823	0.284823	0.284823	0.284823	0.284823	0.284823	0.284823
0.276846	0.276846	0.276846	0.276846	0.276846	0.276846	0.276846	0.276846	0.276846	0.283533	0.283533	0.283533	0.283533	0.283533	0.280499	0.280499	0.280499	0.280499	0.280499	0.254926	0.254926	0.273857	0.273857	0.337618	0.340977	0.340977	0.340977	0.340977	0.340977	0.340977	0.340977	0.319448	0.319448	0.257782	0.257782	0.283533	0.283533	0.283533	0.303721	0.273857	0.273857	0.273857	0.273857	0.273857	0.300562	0.273857	0.300562	0.300562	0.280499	0.339401
0.242726	0.242726	0.242726	0.242726	0.261079	0.261079	0.261079	0.261079	0.280305	0.280305	0.280305	0.280305	0.280305	0.300372	0.280305	0.280305	0.280305	0.280305	0.280305	0.280305	0.280305	0.280305	0.280305	0.261079	0.261079	0.261079	0.403804	0.42746	0.403804	0.403804	0.403804	0.42746	0.451453	0.451453	0.483812	0.483812	0.328384	0.307268	0.307268	0.307268	0.29872	0.27872	0.259563	0.259563	0.235364	0.235364	0.259563	0.259563	0.392219	0.392219
0.275818	0.275818	0.256333	0.256333	0.256333	0.256333	0.284112	0.284112	0.284112	0.284112	0.258247	0.277822	0.277822	0.277822	0.277822	0.277822	0.277822	0.277822	0.298285	0.298285	0.298285	0.277822	0.277822	0.277822	0.277822	0.277822	0.298285	0.298285	0.277822	0.277822	0.277822	0.298285	0.298285	0.298285	0.326396	0.326396	0.355812	0.355812	0.355812	0.355812	0.346438	0.324198	0.324198	0.35352	0.35352	0.322007	0.29411	0.29411	0.29411	0.29411
0.245779	0.245779	0.245779	0.245779	0.245779	0.245779	0.245779	0.245779	0.290384	0.317535	0.317535	0.317535	0.317535	0.317535	0.317535	0.317535	0.317535	0.317535	0.270348	0.245779	0.245779	0.245779	0.245779	0.245779	0.245779	0.245779	0.245779	0.245779	0.264654	0.264654	0.238152	0.238152	0.262224	0.262224	0.262224	0.262224	0.262224	0.262224	0.243465	0.243465	0.243465	0.243465	0.2206	0.2206	0.197325	0.175952	0.175952	0.156442	0.170003	0.170003
0.233959	0.233959	0.233959	0.233959	0.233959	0.233959	0.233959	0.233959	0.233959	0.216623	0.24155	0.24155	0.24155	0.24155	0.24155	0.348823	0.348823	0.348823	0.348823	0.348823	0.348823	0.348823	0.348823	0.348823	0.348823	0.218751	0.218751	0.218751	0.236207	0.33937	0.33937	0.33937	0.33937	0.33937	0.33937	0.33937	0.33937	0.33937	0.317459	0.218751	0.19557	0.19557	0.19557	0.154893	0.168351	0.168351	0.168351	0.149489	0.149489	0.149489
0.193637	0.193637	0.178668	0.178668	0.178668	0.178668	0.178668	0.178668	0.178668	0.321477	0.343409	0.36603	0.396549	0.396549	0.363314	0.363314	0.363314	0.435948	0.435948	0.28147	0.261916	0.243261	0.220233	0.196953	0.220233	0.220233	0.213057	0.166591	0.166591	0.153315	0.153315	0.153315	0.153315	0.172546	0.237677	0.237677	0.245425	0.245425	0.245425	0.245425	0.245425	0.245425	0.245425	0.220233	0.176954	0.176954	0.157325	0.139505	0.139505	0.123408
0.259191	0.259191	0.278477	0.278477	0.278477	0.278477	0.305016	0.305016	0.305016	0.305016	0.305016	0.305016	0.284617	0.284617	0.305016	0.275875	0.250956	0.250956	0.250956	0.250956	0.250956	0.275875	0.275875	0.275875	0.256706	0.284617	0.284617	0.284617	0.284617	0.284617	0.284617	0.259191	0.259191	0.259191	0.321875	0.321875	0.321875	0.321875	0.321875	0.321875	0.321875	0.321875	0.321875	0.321875	0.259191	0.232961	0.232961	0.232961	0.208638	0.208638
0.315175	0.315175	0.346078	0.346078	0.346078	0.346078	0.346078	0.346078	0.346078	0.217221	0.235177	0.235177	0.235177	0.235177	0.235177	0.235177	0.235177	0.235177	0.235177	0.235177	0.217221	0.217221	0.217221	0.217221	0.217221	0.217221	0.217221	0.217221	0.217221	0.217221	0.217221	0.217221	0.217221	0.217221	0.217221	0.217221	0.217221	0.217221	0.217221	0.217221	0.235177	0.235177	0.210982	0.23365	0.23365	0.209569	0.245591	0.270702	0.270702	0.270702
0.25109	0.25109	0.25109	0.25109	0.25109	0.25109	0.25109	0.309987	0.309987	0.309987	0.309987	0.309987	0.309987	0.309987	0.309987	0.309987	0.309987	0.25109	0.25109	0.25109	0.25109	0.25109	0.25109	0.25109	0.25109	0.25109	0.25109	0.25109	0.25109	0.25109	0.25109	0.25109	0.25109	0.29729	0.446906	0.446906	0.446906	0.446906	0.446906	0.446906	0.446906	0.446906	0.411618	0.356669	0.224975	0.224975	0.249438	0.249438	0.303429	0.27386
0.129781	0.129781	0.129781	0.129781	0.129781	0.129781	0.129781	0.129781	0.129781	0.129781	0.129781	0.220881	0.220881	0.220881	0.220881	0.350195	0.350195	0.379165	0.568161	0.568161	0.598554	0.439568	0.439568	0.470578	0.501816	0.346357	0.346357	0.318607	0.197414	0.197414	0.178341	0.178341	0.178341	0.160742	0.144574	0.144574	0.144574	0.144574	0.129781	0.142751	0.142751	0.142751	0.138841	0.152557	0.152557	0.167366	0.167366	0.299058	0.299058	0.299058
0.314309	0.335639	0.303034	0.282894	0.282894	0.282894	0.309896	0.309896	0.309896	0.309896	0.309896	0.289489	0.321308	0.321308	0.321308	0.321308	0.293735	0.2355	0.2355	0.2355	0.2355	0.2355	0.259616	0.259616	0.259616	0.259616	0.259616	0.321308	0.289489	0.289489	0.309896	0.33826	0.309896	0.309896	0.309896	0.309896	0.278743	0.278743	0.331071	0.331071	0.309896	0.282894	0.282894	0.253458	0.253458	0.253458	0.282894	0.282894	0.289489	0.289489
0.250174	0.250174	0.250174	0.250174	0.250174	0.250174	0.268807	0.288295	0.288295	0.315595	0.315595	0.315595	0.315595	0.315595	0.315595	0.315595	0.295028	0.275261	0.275261	0.250174	0.250174	0.250174	0.250174	0.250174	0.275261	0.246619	0.408052	0.408052	0.372698	0.372698	0.372698	0.372698	0.372698	0.372698	0.342933	0.377161	0.223338	0.223338	0.275261	0.275261	0.275261	0.275261	0.275261	0.275261	0.275261	0.275261	0.301851	0.301851	0.275261	0.275261
0.248942	0.248942	0.248942	0.248942	0.248942	0.273721	0.273721	0.273721	0.273721	0.293615	0.293615	0.293615	0.293615	0.293615	0.293615	0.287329	0.287329	0.287329	0.287329	0.267699	0.267699	0.267699	0.267699	0.267699	0.287329	0.267699	0.267699	0.267699	0.267699	0.267699	0.267699	0.267699	0.267699	0.267699	0.248942	0.248942	0.248942	0.248942	0.248942	0.248942	0.248942	0.248942	0.248942	0.248942	0.223121	0.223121	0.223121	0.223121	0.223121	0.223121
0.242788	0.242788	0.242788	0.260853	0.260853	0.260853	0.26698	0.26698	0.26698	0.26698	0.26698	0.26698	0.26698	0.248634	0.248634	0.26698	0.242788	0.242788	0.26698	0.26698	0.286165	0.286165	0.286165	0.286165	0.286165	0.26698	0.26698	0.26698	0.242788	0.242788	0.225592	0.225592	0.225592	0.225592	0.225592	0.225592	0.225592	0.225592	0.35856	0.35856	0.517526	0.517526	0.517526	0.517526	0.482723	0.482723	0.482723	0.482723	0.297307	0.297307
0.264057	0.290445	0.264057	0.264057	0.264057	0.284107	0.284107	0.284107	0.284107	0.284107	0.284107	0.258085	0.277853	0.277853	0.277853	0.251227	0.251227	0.251227	0.251227	0.276816	0.276816	0.276816	0.257095	0.257095	0.257095	0.264057	0.264057	0.257095	0.303953	0.276816	0.276816	0.276816	0.276816	0.422415	0.422415	0.389406	0.389406	0.398031	0.343835	0.422415	0.422415	0.389406	0.357381	0.224546	0.248319	0.274749	0.274749	0.274749	0.267609	0.185864
0.203378	0.203378	0.203378	0.203378	0.203378	0.203378	0.203378	0.203378	0.203378	0.203378	0.203378	0.350073	0.350073	0.350073	0.350073	0.350073	0.350073	0.380055	0.380055	0.380055	0.40359	0.242849	0.380055	0.380055	0.380055	0.380055	0.380055	0.350073	0.380055	0.380055	0.35707	0.35707	0.225149	0.225149	0.248523	0.293527	0.293527	0.321058	0.293527	0.321058	0.321058	0.321058	0.290647	0.311427	0.284375	0.240297	0.240297	0.217473	0.217473	0.217473
0.249363	0.268446	0.268446	0.268446	0.268446	0.268446	0.268446	0.249363	0.249363	0.274227	0.274227	0.254876	0.254876	0.254876	0.254876	0.254876	0.300577	0.300577	0.300577	0.274227	0.274227	0.274227	0.274227	0.300577	0.300577	0.300577	0.254876	0.254876	0.254876	0.254876	0.247232	0.247232	0.247232	0.22406	0.22406	0.22406	0.22406	0.22406	0.22406	0.24183	0.249363	0.249363	0.274227	0.247232	0.266209	0.266209	0.266209	0.239743	0.239743	0.222081
0.225379	0.243194	0.267406	0.267406	0.296365	0.296365	0.270499	0.270499	0.270499	0.270499	0.296365	0.302255	0.276077	0.276077	0.276077	0.276077	0.276077	0.276077	0.276077	0.276077	0.251349	0.228138	0.228138	0.228138	0.228138	0.228138	0.228138	0.228138	0.228138	0.246101	0.246101	0.246101	0.246101	0.246101	0.264993	0.238062	0.238062	0.26194	0.26194	0.243194	0.243194	0.243194	0.243194	0.243194	0.217822	0.243194	0.243194	0.220514	0.220514	0.220514
0.292848	0.292848	0.266994	0.266994	0.266994	0.266994	0.266994	0.266994	0.266994	0.286791	0.286791	0.266994	0.266994	0.292848	0.292848	0.292848	0.292848	0.292848	0.292848	0.272792	0.272792	0.272792	0.298979	0.272792	0.272792	0.272792	0.272792	0.272792	0.272792	0.272792	0.245833	0.245833	0.245833	0.245833	0.384101	0.384101	0.407752	0.431838	0.46356	0.46356	0.498609	0.498609	0.491253	0.456251	0.304867	0.275941	0.256623	0.238212	0.21571	0.21571
0.256315	0.256315	0.256315	0.256315	0.256315	0.256315	0.275473	0.275473	0.275473	0.275473	0.275473	0.275473	0.275473	0.275473	0.275473	0.275473	0.256315	0.256315	0.281535	0.281535	0.281535	0.281535	0.281535	0.281535	0.301813	0.301813	0.301813	0.301813	0.275473	0.275473	0.295494	0.295494	0.295494	0.295494	0.247807	0.247807	0.247807	0.247807	0.247807	0.247807	0.229962	0.229962	0.229962	0.229962	0.256315	0.256315	0.256315	0.229962	0.229962	0.229962
0.246167	0.246167	0.246167	0.246167	0.291117	0.318307	0.318307	0.318307	0.318307	0.318307	0.318307	0.318307	0.318307	0.318307	0.270762	0.246167	0.246167	0.246167	0.246167	0.246167	0.246167	0.246167	0.246167	0.246167	0.246167	0.270762	0.270762	0.270762	0.439509	0.439509	0.439509	0.471343	0.471343	0.471343	0.471343	0.546964	0.546964	0.511273	0.331257	0.36029	0.383833	0.353952	0.353952	0.353952	0.377326	0.282422	0.254303	0.282422	0.282422	0.257141
0.117522	0.128165	0.117522	0.117522	0.202995	0.202995	0.202995	0.187474	0.202995	0.327557	0.327557	0.306172	0.306172	0.306172	0.202995	0.327557	0.327557	0.327557	0.482302	0.327557	0.327557	0.327557	0.327557	0.327557	0.306172	0.238109	0.238109	0.238109	0.128944	0.128944	0.128944	0.144239	0.161013	0.161013	0.17933	0.138916	0.138916	0.138916	0.138916	0.138916	0.122894	0.109572	0.0975338	0.0975338	0.0858093	0.0858093	0.0858093	0.152196	0.179487	0.179487
0.289842	0.289842	0.289842	0.289842	0.264353	0.264353	0.264353	0.284392	0.284392	0.284392	0.284392	0.284392	0.284392	0.284392	0.284392	0.284392	0.284392	0.264353	0.264353	0.264353	0.264353	0.264353	0.264353	0.264353	0.264353	0.264353	0.264353	0.264353	0.264353	0.264353	0.264353	0.407606	0.407606	0.407606	0.374846	0.405121	0.405121	0.405121	0.429599	0.454427	0.454427	0.445289	0.445289	0.445289	0.479483	0.447834	0.447834	0.447834	0.389903	0.334921
0.265228	0.265228	0.265228	0.246268	0.246268	0.246268	0.246268	0.246268	0.246268	0.246268	0.269914	0.269914	0.269914	0.269914	0.269914	0.269914	0.269914	0.289994	0.316077	0.316077	0.289994	0.289994	0.289994	0.289994	0.289994	0.439951	0.439951	0.415565	0.385904	0.547232	0.547232	0.547232	0.547232	0.547232	0.547232	0.352829	0.375901	0.375901	0.375901	0.238479	0.257043	0.23086	0.23086	0.389417	0.389417	0.585734	0.561367	0.561367	0.561367	0.556804
0.242362	0.242362	0.242362	0.242362	0.288168	0.268619	0.29429	0.29429	0.323769	0.323769	0.323769	0.323769	0.323769	0.323769	0.302833	0.276709	0.252024	0.270812	0.270812	0.290457	0.262832	0.262832	0.262832	0.262832	0.262832	0.262832	0.262832	0.244412	0.244412	0.226886	0.252024	0.252024	0.252024	0.252024	0.252024	0.252024	0.276709	0.276709	0.276709	0.276709	0.276709	0.296608	0.296608	0.296608	0.268619	0.242362	0.21981	0.320031	0.320031	0.320031
0.284488	0.284488	0.284488	0.284488	0.284488	0.284488	0.284488	0.284488	0.264454	0.264454	0.264454	0.264454	0.264454	0.264454	0.264454	0.264454	0.264454	0.264454	0.264454	0.264454	0.264454	0.264454	0.264454	0.264454	0.264454	0.264454	0.264454	0.438932	0.438932	0.438932	0.438932	0.496188	0.496188	0.52856	0.52856	0.52856	0.602887	0.410974	0.410974	0.435535	0.467622	0.410974	0.378006	0.348048	0.317407	0.339601	0.275235	0.248561	0.248561	0.230243
0.290114	0.290114	0.290114	0.27032	0.27032	0.27032	0.27032	0.290114	0.290114	0.290114	0.290114	0.290114	0.310739	0.280464	0.280464	0.280464	0.280464	0.261087	0.261087	0.261087	0.261087	0.261087	0.261087	0.310739	0.332146	0.332146	0.3616	0.3616	0.3616	0.3616	0.3616	0.3616	0.307445	0.286947	0.330268	0.423762	0.392356	0.392356	0.392356	0.392356	0.423762	0.423762	0.484084	0.484084	0.375044	0.286947	0.286947	0.286947	0.286947	0.286947
0.326343	0.359391	0.359391	0.359391	0.359391	0.359391	0.363441	0.363441	0.363441	0.305999	0.210912	0.210912	0.210912	0.23322	0.23322	0.23322	0.23322	0.23322	0.23322	0.23322	0.23322	0.23322	0.23322	0.210912	0.210912	0.210912	0.210912	0.210912	0.210912	0.210912	0.187521	0.187521	0.187521	0.187521	0.187521	0.202983	0.202983	0.202983	0.202983	0.202983	0.227762	0.227762	0.227762	0.227762	0.227762	0.187521	0.208007	0.208007	0.230096	0.247997
0.284056	0.284056	0.284056	0.284056	0.264085	0.264085	0.264085	0.264085	0.264085	0.264085	0.284056	0.284056	0.284056	0.284056	0.284056	0.284056	0.284056	0.284056	0.284056	0.284056	0.264085	0.264085	0.264085	0.264085	0.264085	0.264085	0.264085	0.264085	0.264085	0.284056	0.463704	0.463704	0.463704	0.463704	0.463704	0.463704	0.463704	0.463704	0.463704	0.438846	0.262602	0.282504	0.282504	0.282504	0.282504	0.282504	0.282504	0.255533	0.420795	0.420795
0.211048	0.211048	0.211048	0.211048	0.211048	0.211048	0.211048	0.211048	0.211048	0.211048	0.211048	0.211048	0.211048	0.228177	0.361002	0.361002	0.361002	0.361002	0.384372	0.384372	0.384372	0.384372	0.384372	0.361002	0.228177	0.228177	0.228177	0.285832	0.285832	0.285832	0.285832	0.285832	0.285832	0.285832	0.285832	0.285832	0.285832	0.228177	0.211048	0.211048	0.18861	0.204389	0.204389	0.221129	0.221129	0.221129	0.221129	0.197888	0.219285	0.219285
0.237057	0.255334	0.237057	0.237057	0.237057	0.237057	0.237057	0.237057	0.237057	0.237057	0.237057	0.219702	0.219702	0.219702	0.219702	0.219702	0.219702	0.349601	0.349601	0.349601	0.349601	0.349601	0.349601	0.349601	0.349601	0.349601	0.372321	0.237057	0.255334	0.255334	0.255334	0.287969	0.287969	0.287969	0.287969	0.287969	0.240064	0.240064	0.222553	0.222553	0.222553	0.195298	0.195298	0.195298	0.268196	0.268196	0.298331	0.325656	0.325656	0.325656
0.320414	0.320414	0.320414	0.320414	0.292924	0.272508	0.272508	0.272508	0.298892	0.298892	0.272508	0.272508	0.244633	0.244633	0.244633	0.244633	0.263718	0.28959	0.263718	0.263718	0.263718	0.263718	0.292924	0.292924	0.320414	0.320414	0.326684	0.298892	0.326684	0.355749	0.355749	0.355749	0.355749	0.355749	0.355749	0.416989	0.410041	0.441658	0.410041	0.403129	0.434606	0.434606	0.434606	0.434606	0.434606	0.372431	0.372431	0.310739	0.310739	0.28959
0.232594	0.250655	0.224999	0.224999	0.224999	0.224999	0.224999	0.224999	0.224999	0.224999	0.357053	0.33475	0.366994	0.366994	0.366994	0.366994	0.366994	0.366994	0.366994	0.337555	0.210353	0.210353	0.210353	0.210353	0.210353	0.210353	0.210353	0.210353	0.227198	0.227198	0.227198	0.227198	0.227198	0.227198	0.227198	0.227198	0.227198	0.227198	0.210353	0.210353	0.187788	0.187788	0.187788	0.208273	0.185879	0.185879	0.185879	0.185879	0.185879	0.183985
0.49654	0.49654	0.340604	0.340604	0.340604	0.340604	0.340604	0.340604	0.340604	0.312543	0.192318	0.212928	0.212928	0.212928	0.235105	0.235105	0.235105	0.235105	0.25422	0.25422	0.25422	0.230784	0.230784	0.230784	0.208904	0.208904	0.230784	0.230784	0.212928	0.212928	0.212928	0.212928	0.212928	0.212928	0.230784	0.230784	0.208904	0.208904	0.208904	0.22652	0.245161	0.238357	0.238357	0.213778	0.196901	0.175611	0.175611	0.191097	0.170302	0.156175
0.334896	0.334896	0.224953	0.251283	0.251283	0.251283	0.251283	0.251283	0.251283	0.279584	0.279584	0.279584	0.260407	0.279584	0.279584	0.279584	0.279584	0.279584	0.306406	0.306406	0.306406	0.457916	0.457916	0.422141	0.582794	0.582794	0.62923	0.62923	0.740315	0.740315	0.740315	0.598535	0.598535	0.609994	0.44993	0.44993	0.402366	0.402366	0.260407	0.260407	0.260407	0.233418	0.233418	0.257393	0.257393	0.257393	0.257393	0.257393	0.257393	0.257393
0.391218	0.367938	0.367938	0.367938	0.367938	0.367938	0.233436	0.216211	0.195154	0.195154	0.211154	0.211154	0.211154	0.211154	0.211154	0.211154	0.211154	0.211154	0.211154	0.211154	0.216211	0.216211	0.216211	0.216211	0.216211	0.233436	0.233436	0.251593	0.251593	0.251593	0.228093	0.228093	0.228093	0.228093	0.228093	0.211154	0.211154	0.195154	0.195154	0.216211	0.216211	0.216211	0.192918	0.192918	0.192918	0.208782	0.208782	0.208782	0.208782	0.188275
0.402458	0.402458	0.371711	0.371711	0.371711	0.236221	0.254455	0.230651	0.20845	0.20845	0.20845	0.20845	0.20845	0.20845	0.230651	0.230651	0.341968	0.341968	0.341968	0.341968	0.341968	0.341968	0.341968	0.341968	0.49074	0.523136	0.36447	0.36447	0.38758	0.38758	0.38758	0.38758	0.38758	0.354715	0.206604	0.206604	0.206604	0.206604	0.190921	0.190921	0.190921	0.190921	0.151126	0.1701	0.1701	0.152572	0.1701	0.189192	0.189192	0.168521
0.369116	0.425299	0.425299	0.278329	0.278329	0.259475	0.259475	0.259475	0.259475	0.278329	0.278329	0.259475	0.284779	0.284779	0.284779	0.284779	0.284779	0.284779	0.304714	0.284779	0.284779	0.284779	0.259475	0.259475	0.259475	0.259475	0.259475	0.259475	0.241471	0.241471	0.241471	0.259475	0.259475	0.259475	0.284779	0.284779	0.257328	0.257328	0.257328	0.257328	0.257328	0.239425	0.344536	0.344536	0.31627	0.31627	0.34707	0.34707	0.31627	0.31627
0.315802	0.288716	0.288716	0.288716	0.288716	0.260342	0.260342	0.260342	0.260342	0.260342	0.260342	0.260342	0.260342	0.260342	0.260342	0.288716	0.309498	0.309498	0.309498	0.279885	0.279885	0.279885	0.3003	0.3003	0.3003	0.3003	0.279885	0.279885	0.3065	0.337608	0.337608	0.366916	0.3442	0.3442	0.3442	0.3442	0.366916	0.366916	0.337608	0.360128	0.360128	0.3003	0.3003	0.3003	0.271221	0.271221	0.252071	0.252071	0.252071	0.23384
0.293961	0.293961	0.293961	0.267774	0.277846	0.277846	0.258555	0.258555	0.217289	0.277846	0.277846	0.277846	0.277846	0.304608	0.304608	0.304608	0.304608	0.304608	0.304608	0.240159	0.240159	0.240159	0.258555	0.234475	0.252581	0.252581	0.252581	0.252581	0.252581	0.277846	0.277846	0.277846	0.399683	0.399683	0.376342	0.376342	0.376342	0.376342	0.399683	0.369	0.369	0.369	0.252581	0.277846	0.277846	0.325825	0.325825	0.325825	0.304608	0.304608
0.280002	0.280002	0.254913	0.254913	0.254913	0.254913	0.280002	0.280002	0.260556	0.260556	0.260556	0.285986	0.285986	0.312849	0.312849	0.312849	0.285986	0.285986	0.285986	0.285986	0.285986	0.260556	0.260556	0.260556	0.260556	0.260556	0.260556	0.260556	0.260556	0.260556	0.285986	0.285986	0.285986	0.260556	0.260556	0.260556	0.260556	0.260556	0.260556	0.260556	0.236637	0.236637	0.212158	0.212158	0.189583	0.189583	0.189583	0.189583	0.189583	0.189583
0.200975	0.200975	0.181201	0.181201	0.196451	0.212651	0.212651	0.340506	0.369812	0.369812	0.369812	0.369812	0.369812	0.369812	0.346915	0.324705	0.35338	0.245238	0.222321	0.240017	0.240017	0.240017	0.240017	0.240017	0.240017	0.240017	0.217447	0.196451	0.217447	0.200975	0.178976	0.178976	0.178976	0.178976	0.214894	0.232175	0.232175	0.250402	0.359737	0.359737	0.417313	0.417313	0.417313	0.417313	0.33081	0.309143	0.33081	0.309143	0.189677	0.189677
0.217449	0.217449	0.217449	0.217449	0.217449	0.217449	0.217449	0.217449	0.217449	0.217449	0.346865	0.346865	0.346865	0.346865	0.346865	0.346865	0.346865	0.346865	0.369967	0.369967	0.235033	0.235033	0.235033	0.235033	0.235033	0.235033	0.235033	0.235033	0.217449	0.235033	0.235033	0.235033	0.235033	0.235033	0.259127	0.25173	0.25173	0.25173	0.391346	0.391346	0.391346	0.391346	0.391346	0.391346	0.358692	0.335919	0.335919	0.327298	0.202914	0.166859
0.20255	0.218886	0.218886	0.218886	0.218886	0.245182	0.245182	0.245182	0.222095	0.222095	0.222095	0.330825	0.330825	0.330825	0.330825	0.330825	0.330825	0.359984	0.359984	0.359984	0.337669	0.210651	0.210651	0.210651	0.210651	0.210651	0.210651	0.189997	0.189997	0.189997	0.168301	0.207563	0.207563	0.207563	0.271356	0.271356	0.291215	0.291215	0.291215	0.291215	0.344448	0.288727	0.288727	0.288727	0.222095	0.222095	0.205582	0.205582	0.227454	0.20255
0.207679	0.333953	0.333953	0.363686	0.363686	0.363686	0.363686	0.363686	0.387252	0.387252	0.387252	0.248339	0.248339	0.224707	0.224707	0.224707	0.224707	0.224707	0.207679	0.207679	0.207679	0.207679	0.207679	0.207679	0.207679	0.207679	0.207679	0.207679	0.206992	0.206992	0.206992	0.201367	0.201367	0.201367	0.223252	0.223252	0.223252	0.223252	0.223979	0.223979	0.38626	0.394497	0.394497	0.418746	0.379071	0.347821	0.347821	0.317828	0.346872	0.346872
0.192353	0.21236	0.21236	0.233846	0.233846	0.233846	0.233846	0.233846	0.233846	0.252337	0.252337	0.229661	0.36404	0.335835	0.335835	0.335835	0.335835	0.36404	0.36404	0.341098	0.341098	0.341098	0.21236	0.21236	0.21236	0.21236	0.21236	0.192353	0.192353	0.208455	0.208455	0.229661	0.229661	0.229661	0.229661	0.229661	0.229661	0.387617	0.387617	0.36404	0.548599	0.483706	0.483706	0.47481	0.47481	0.634485	0.634485	0.449825	0.449825	0.449825
0.27698	0.27698	0.27698	0.27698	0.27698	0.27698	0.297076	0.27698	0.27698	0.27698	0.27698	0.27698	0.27698	0.27698	0.27698	0.27698	0.257745	0.257745	0.257745	0.257745	0.257745	0.257745	0.27698	0.27698	0.27698	0.27698	0.297076	0.297076	0.317989	0.346792	0.346792	0.346792	0.426089	0.39215	0.39215	0.39215	0.368999	0.368999	0.376393	0.346435	0.315354	0.315354	0.229917	0.229917	0.205995	0.228046	0.228046	0.204266	0.183967	0.183967
0.349274	0.349274	0.349274	0.349274	0.349274	0.349274	0.327116	0.202627	0.202627	0.202627	0.219097	0.219097	0.219097	0.219097	0.219097	0.242034	0.242034	0.242034	0.242034	0.242034	0.224334	0.242034	0.266553	0.266553	0.266553	0.242034	0.242034	0.242034	0.242034	0.242034	0.260661	0.242034	0.219097	0.219097	0.219097	0.219097	0.219097	0.349274	0.349274	0.349274	0.327116	0.327116	0.327116	0.297022	0.288485	0.260569	0.286256	0.173311	0.173311	0.192637
0.238935	0.238935	0.238935	0.238935	0.238935	0.238935	0.2164	0.24134	0.265592	0.291345	0.291345	0.291345	0.340275	0.340275	0.340275	0.340275	0.340275	0.318513	0.291345	0.265592	0.265592	0.265592	0.223759	0.223759	0.223759	0.200156	0.2164	0.2164	0.2164	0.2164	0.2164	0.345712	0.345712	0.502723	0.502723	0.716952	0.833123	0.833123	0.833123	0.833123	0.833123	0.742239	0.71427	0.56645	0.56645	0.375265	0.238935	0.238935	0.214173	0.214173
0.467125	0.467125	0.431156	0.431156	0.284277	0.284277	0.284277	0.284277	0.284277	0.284277	0.258775	0.258775	0.287635	0.287635	0.267442	0.267442	0.267442	0.267442	0.267442	0.267442	0.267442	0.267442	0.267442	0.267442	0.29346	0.29346	0.3209	0.343238	0.343238	0.343238	0.343238	0.343238	0.343238	0.343238	0.314773	0.467125	0.435193	0.410613	0.410613	0.435193	0.399839	0.424239	0.424239	0.424239	0.424239	0.278562	0.305211	0.305211	0.305211	0.284277
0.316069	0.316069	0.316069	0.194573	0.194573	0.194573	0.194573	0.194573	0.21043	0.21043	0.21043	0.232867	0.250873	0.276114	0.421857	0.421857	0.421857	0.421857	0.398102	0.398102	0.398102	0.367368	0.34485	0.316069	0.194573	0.194573	0.194573	0.194573	0.194573	0.194573	0.194573	0.194573	0.215782	0.215782	0.215782	0.215782	0.215782	0.215782	0.215782	0.215782	0.215782	0.215782	0.173438	0.173438	0.173438	0.15416	0.171904	0.191228	0.191228	0.191228
0.357992	0.326131	0.326131	0.326131	0.326131	0.326131	0.326131	0.201938	0.201938	0.201938	0.181767	0.22573	0.22573	0.22573	0.22573	0.22573	0.261852	0.261852	0.261852	0.261852	0.261852	0.237478	0.237478	0.237478	0.237478	0.237478	0.20379	0.22573	0.22573	0.22573	0.22573	0.243337	0.243337	0.380841	0.380841	0.380841	0.380841	0.350652	0.350652	0.380841	0.41198	0.388435	0.388435	0.223735	0.223735	0.200098	0.200098	0.200098	0.200098	0.18007
0.231371	0.231371	0.231371	0.231371	0.231371	0.213868	0.341944	0.341944	0.341944	0.341944	0.341944	0.341944	0.341944	0.341944	0.341944	0.341944	0.213868	0.213868	0.191035	0.191035	0.242059	0.242059	0.242059	0.242059	0.242059	0.242059	0.261102	0.261102	0.289315	0.289315	0.24985	0.224272	0.224272	0.224272	0.224272	0.247492	0.229134	0.229134	0.229134	0.247492	0.229134	0.255085	0.255085	0.255085	0.255085	0.224272	0.224272	0.200611	0.200611	0.200611
0.297288	0.243674	0.243674	0.243674	0.243674	0.243674	0.225519	0.225519	0.243674	0.243674	0.248382	0.276598	0.276598	0.302617	0.329967	0.329967	0.329967	0.329967	0.308	0.308	0.281706	0.281706	0.281706	0.256823	0.233423	0.233423	0.233423	0.233423	0.252008	0.252008	0.252008	0.252008	0.276598	0.276598	0.276598	0.276598	0.276598	0.248382	0.229983	0.248382	0.248382	0.248382	0.225519	0.217805	0.217805	0.217805	0.259068	0.436137	0.436137	0.411442
0.237475	0.237475	0.214988	0.23219	0.366491	0.366491	0.396814	0.396814	0.366491	0.343794	0.343794	0.343794	0.373347	0.350461	0.219994	0.219994	0.198731	0.198731	0.219994	0.219994	0.219994	0.219994	0.198731	0.198731	0.198731	0.198731	0.198731	0.198731	0.179051	0.194089	0.194089	0.285781	0.285781	0.285781	0.285781	0.320401	0.320401	0.320401	0.342359	0.320401	0.342359	0.262705	0.262705	0.262705	0.262705	0.23219	0.23219	0.185735	0.171208	0.171208
0.22223	0.22223	0.22223	0.22223	0.22223	0.22223	0.239668	0.239668	0.239668	0.239668	0.214183	0.214183	0.214183	0.214183	0.342307	0.342307	0.342307	0.342307	0.342307	0.342307	0.375749	0.375749	0.375749	0.375749	0.258021	0.277267	0.258021	0.277267	0.277267	0.277267	0.277267	0.325626	0.325626	0.325626	0.304438	0.284047	0.284047	0.264503	0.284047	0.284047	0.284047	0.214183	0.214183	0.231177	0.255428	0.255428	0.255428	0.281292	0.261868	0.261868
0.270859	0.270859	0.270859	0.270859	0.270859	0.270859	0.270859	0.270859	0.266194	0.266194	0.287129	0.287129	0.287129	0.287129	0.287129	0.287129	0.287129	0.287129	0.266194	0.266194	0.246258	0.246258	0.246258	0.246258	0.29695	0.29695	0.29695	0.29695	0.29695	0.29695	0.289823	0.289823	0.289823	0.289823	0.239932	0.239932	0.239932	0.239932	0.239932	0.259533	0.287129	0.287129	0.287129	0.287129	0.280144	0.306753	0.306753	0.329446	0.299491	0.278006
0.280208	0.280208	0.280208	0.280208	0.280208	0.280208	0.280208	0.261044	0.261044	0.242749	0.261044	0.261044	0.261044	0.261044	0.261044	0.280208	0.280208	0.280208	0.280208	0.280208	0.261044	0.261044	0.261044	0.261044	0.261044	0.242749	0.242749	0.242749	0.242749	0.242749	0.242749	0.242749	0.242749	0.242749	0.242749	0.242749	0.301792	0.301792	0.301792	0.273496	0.273496	0.300887	0.300887	0.299984	0.299984	0.299984	0.241173	0.285924	0.258565	0.285924
0.4095	0.457696	0.457696	0.402015	0.259794	0.259794	0.259794	0.23572	0.23572	0.23572	0.23572	0.202184	0.32679	0.32679	0.32679	0.32679	0.32679	0.32679	0.32679	0.32679	0.32679	0.32679	0.223836	0.223836	0.355835	0.355835	0.354069	0.354069	0.354069	0.354069	0.354069	0.354069	0.536675	0.536675	0.375027	0.375027	0.376837	0.376837	0.376837	0.376837	0.400162	0.400162	0.194792	0.174202	0.194792	0.287783	0.287783	0.287783	0.287783	0.260545
0.349636	0.349636	0.349636	0.349636	0.349636	0.349636	0.327876	0.203355	0.203355	0.203355	0.203355	0.203355	0.203355	0.203355	0.203355	0.203355	0.219551	0.219551	0.219551	0.243182	0.243182	0.302273	0.302273	0.368728	0.368728	0.368728	0.346413	0.346413	0.346413	0.316952	0.316952	0.256043	0.256043	0.225747	0.249832	0.249832	0.249832	0.249832	0.249832	0.249832	0.249832	0.249832	0.247832	0.223883	0.223883	0.223883	0.247832	0.247832	0.247832	0.247832
0.311849	0.311849	0.311849	0.311849	0.284336	0.264654	0.264654	0.264654	0.264654	0.264654	0.264654	0.264654	0.284336	0.284336	0.284336	0.284336	0.284336	0.284336	0.284336	0.284336	0.284336	0.284336	0.284336	0.284336	0.284336	0.284336	0.284336	0.284336	0.284336	0.284336	0.284336	0.431753	0.40768	0.40768	0.374803	0.374803	0.374803	0.374803	0.374803	0.39824	0.365655	0.207944	0.207944	0.207944	0.2546	0.2546	0.2546	0.2546	0.2546	0.236297
0.132757	0.132757	0.132757	0.132757	0.132757	0.149956	0.228879	0.252449	0.252449	0.252449	0.252449	0.226629	0.359372	0.359372	0.359372	0.382484	0.382484	0.352498	0.352498	0.352498	0.352498	0.38551	0.246832	0.246832	0.246832	0.228879	0.134237	0.134237	0.134237	0.134237	0.134237	0.134237	0.246832	0.246832	0.246832	0.246832	0.204809	0.221417	0.244462	0.244462	0.244462	0.219219	0.127909	0.127909	0.127909	0.127909	0.127909	0.117259	0.104546	0.117259
0.226756	0.226756	0.226756	0.226756	0.226756	0.226756	0.226756	0.210127	0.19441	0.210127	0.210127	0.337072	0.337072	0.359179	0.326508	0.326508	0.348286	0.348286	0.378581	0.355942	0.355942	0.224295	0.224295	0.333931	0.36694	0.36694	0.344612	0.344612	0.315655	0.315655	0.315655	0.315655	0.315655	0.19441	0.19441	0.19441	0.19441	0.19441	0.215752	0.215752	0.215752	0.232695	0.232695	0.207798	0.207798	0.254218	0.254218	0.254218	0.230189	0.205488
0.241005	0.241005	0.241005	0.218358	0.218358	0.223434	0.223434	0.223434	0.218358	0.218358	0.218358	0.218358	0.218358	0.235651	0.235651	0.370767	0.370767	0.370767	0.348074	0.348074	0.370767	0.370767	0.370767	0.401111	0.401111	0.235651	0.235651	0.235651	0.235651	0.235651	0.218358	0.218358	0.218358	0.182136	0.182136	0.182136	0.182136	0.182136	0.182136	0.182136	0.182136	0.182136	0.182136	0.182136	0.182136	0.197285	0.197285	0.197285	0.197285	0.197285
0.292991	0.197804	0.18255	0.18255	0.18255	0.18255	0.18255	0.18255	0.18255	0.18255	0.197804	0.292991	0.442177	0.466738	0.466738	0.466738	0.466738	0.466738	0.466738	0.466738	0.442177	0.292991	0.193039	0.178072	0.178072	0.178072	0.178072	0.178072	0.178072	0.178072	0.178072	0.178072	0.164029	0.164029	0.272895	0.272895	0.272895	0.272895	0.292991	0.292991	0.292991	0.320492	0.320492	0.290555	0.191209	0.191209	0.191209	0.191209	0.156773	0.156773
0.243605	0.243605	0.220825	0.220825	0.220825	0.374093	0.238315	0.243605	0.243605	0.243605	0.243605	0.243605	0.243605	0.411462	0.43561	0.267926	0.267926	0.243605	0.243605	0.243605	0.262292	0.287769	0.308463	0.281878	0.262292	0.262292	0.262292	0.287769	0.287769	0.287769	0.411462	0.380889	0.547454	0.418483	0.418483	0.418483	0.418483	0.442733	0.442733	0.442733	0.467259	0.467259	0.287769	0.262292	0.262292	0.281878	0.281878	0.238315	0.238315	0.238315
0.154454	0.154454	0.154454	0.154454	0.154454	0.1383	0.1383	0.150526	0.150526	0.150526	0.1383	0.1383	0.154454	0.16783	0.16783	0.278487	0.278487	0.259037	0.259037	0.400863	0.561496	0.561496	0.494089	0.469377	0.434348	0.286337	0.286337	0.286337	0.306987	0.187956	0.107892	0.107892	0.158876	0.158876	0.178707	0.2278	0.251359	0.251359	0.233191	0.251359	0.251359	0.22568	0.17694	0.157267	0.157267	0.120993	0.120993	0.120993	0.120993	0.110853
0.331106	0.363502	0.340925	0.319047	0.319047	0.319047	0.347703	0.347703	0.347703	0.217876	0.235212	0.235212	0.235212	0.253481	0.253481	0.272664	0.247842	0.247842	0.247842	0.247842	0.229854	0.229854	0.229854	0.212803	0.212803	0.196693	0.196693	0.217876	0.235212	0.235212	0.235212	0.235212	0.210469	0.210469	0.210469	0.210469	0.210469	0.189832	0.175074	0.175074	0.175074	0.175074	0.175074	0.175074	0.155372	0.137517	0.121419	0.121419	0.121419	0.121419
0.281715	0.281715	0.252265	0.252265	0.252265	0.252265	0.252265	0.229143	0.229143	0.229143	0.229143	0.229143	0.256821	0.276374	0.276374	0.276374	0.276374	0.276374	0.251786	0.251786	0.296821	0.296821	0.296821	0.276374	0.276374	0.276374	0.276374	0.276374	0.276374	0.276374	0.233412	0.233412	0.233412	0.296821	0.323903	0.323903	0.323903	0.323903	0.323903	0.323903	0.346184	0.346184	0.369161	0.296821	0.271096	0.271096	0.271096	0.271096	0.271096	0.271096
0.206846	0.206846	0.332866	0.332866	0.332866	0.332866	0.304576	0.256331	0.256331	0.256331	0.397395	0.421232	0.275577	0.275577	0.275577	0.275577	0.275577	0.304576	0.304576	0.304576	0.186275	0.171787	0.171787	0.275525	0.339921	0.339921	0.339921	0.339921	0.337556	0.337556	0.337556	0.337556	0.367291	0.240471	0.210341	0.337585	0.337585	0.337585	0.339949	0.339949	0.339949	0.30908	0.281957	0.281957	0.256331	0.152656	0.168804	0.168804	0.149945	0.149945
0.192444	0.192444	0.177573	0.177573	0.177573	0.177573	0.177573	0.177573	0.192444	0.192444	0.192444	0.192444	0.192444	0.192444	0.312919	0.465353	0.465353	0.465353	0.440907	0.440907	0.440907	0.465353	0.465353	0.465353	0.465353	0.312919	0.312919	0.341521	0.341521	0.364044	0.38718	0.38718	0.38718	0.546989	0.38718	0.353722	0.353722	0.293959	0.293959	0.273904	0.254723	0.371788	0.371788	0.236449	0.254723	0.310013	0.280175	0.310013	0.310013	0.310013
0.266631	0.266631	0.266631	0.266631	0.266631	0.286482	0.286482	0.29262	0.177806	0.29262	0.29262	0.29262	0.29262	0.29262	0.29262	0.272506	0.272506	0.247678	0.247678	0.173485	0.192782	0.171756	0.171756	0.171756	0.171756	0.171756	0.171756	0.171756	0.171756	0.162106	0.245429	0.272506	0.29262	0.29262	0.29262	0.313578	0.342009	0.342009	0.364681	0.335326	0.225563	0.201856	0.186338	0.201856	0.223455	0.206706	0.186338	0.186338	0.152589	0.135213
0.494358	0.494358	0.494358	0.486575	0.486575	0.331947	0.331947	0.331947	0.298276	0.298276	0.182246	0.182246	0.182246	0.168069	0.168069	0.304835	0.304835	0.304835	0.338889	0.304835	0.304835	0.371714	0.371714	0.371714	0.371714	0.214187	0.214187	0.214187	0.214187	0.241635	0.214187	0.186934	0.186934	0.186934	0.186934	0.186934	0.186934	0.164353	0.182892	0.198022	0.247265	0.223989	0.223989	0.355055	0.355055	0.355055	0.355055	0.39156	0.361219	0.338889
0.201782	0.201782	0.186528	0.186528	0.186528	0.186528	0.186528	0.186528	0.206802	0.206802	0.333163	0.362277	0.362277	0.362277	0.385099	0.385099	0.385099	0.415921	0.385099	0.385099	0.264867	0.240628	0.240628	0.240628	0.223259	0.200226	0.200226	0.18045	0.18045	0.18045	0.185063	0.185063	0.185063	0.185063	0.185063	0.22866	0.22866	0.22866	0.22866	0.252094	0.22866	0.22866	0.205218	0.205218	0.205218	0.185063	0.165133	0.165133	0.248201	0.22502
0.285923	0.266494	0.266494	0.266494	0.266494	0.266494	0.247928	0.224164	0.224164	0.224164	0.241522	0.241522	0.241522	0.241522	0.241522	0.2789	0.2789	0.306177	0.306177	0.306177	0.285923	0.285923	0.285923	0.285923	0.285923	0.247928	0.247928	0.224164	0.224164	0.241522	0.266494	0.266494	0.266494	0.285923	0.285923	0.285923	0.285923	0.285923	0.285923	0.265075	0.240192	0.215723	0.215723	0.19973	0.221644	0.245225	0.220391	0.220391	0.220391	0.221644
0.296499	0.270406	0.270406	0.270406	0.270406	0.317008	0.317008	0.317008	0.317008	0.289854	0.289854	0.289854	0.289854	0.289854	0.289854	0.245808	0.245808	0.245808	0.245808	0.245808	0.245808	0.221038	0.221038	0.221038	0.221038	0.221038	0.221038	0.221038	0.221038	0.221038	0.221038	0.245808	0.245808	0.245808	0.270406	0.270406	0.289854	0.289854	0.289854	0.317008	0.317008	0.317008	0.317008	0.287801	0.262188	0.262188	0.382318	0.382318	0.350179	0.476164
0.283925	0.283925	0.310776	0.310776	0.310776	0.290073	0.290073	0.290073	0.264325	0.264325	0.245613	0.264325	0.258524	0.258524	0.258524	0.258524	0.258524	0.258524	0.258524	0.283925	0.283925	0.264325	0.245613	0.245613	0.383857	0.383857	0.383857	0.383857	0.383857	0.353935	0.353935	0.376777	0.376777	0.40018	0.258524	0.258524	0.258524	0.283925	0.283925	0.304377	0.304377	0.283925	0.256242	0.237918	0.26201	0.26201	0.23576	0.213384	0.213384	0.197312
0.22557	0.22557	0.22557	0.261778	0.261778	0.261778	0.261778	0.261778	0.289665	0.289665	0.289665	0.289665	0.289665	0.275914	0.275914	0.275914	0.275914	0.275914	0.275914	0.295994	0.295994	0.295994	0.267727	0.243217	0.261778	0.261778	0.261778	0.261778	0.261778	0.243217	0.243217	0.243217	0.26985	0.385895	0.362859	0.362859	0.362859	0.362859	0.362859	0.385895	0.416863	0.383338	0.383338	0.267727	0.267727	0.259695	0.259695	0.259695	0.401928	0.346253
0.278359	0.278359	0.278359	0.278359	0.278359	0.278359	0.278359	0.278359	0.253661	0.253661	0.253661	0.253661	0.253661	0.253661	0.278359	0.278359	0.278359	0.278359	0.278359	0.278359	0.278359	0.299744	0.299744	0.299744	0.299744	0.27061	0.27061	0.27061	0.27061	0.27061	0.291641	0.27061	0.296303	0.323354	0.296303	0.326963	0.326963	0.296303	0.296303	0.296303	0.275066	0.275066	0.250559	0.203395	0.203395	0.203395	0.239212	0.287023	0.287023	0.258668
0.255761	0.237238	0.255761	0.316135	0.316135	0.316135	0.316135	0.316135	0.316135	0.316135	0.316135	0.316135	0.294972	0.237238	0.237238	0.237238	0.255761	0.255761	0.255761	0.255761	0.255761	0.255761	0.255761	0.275209	0.275209	0.246459	0.228403	0.228403	0.228403	0.246459	0.246459	0.246459	0.246459	0.252237	0.252237	0.281408	0.281408	0.308561	0.308561	0.287692	0.287692	0.287692	0.287692	0.287692	0.308561	0.308561	0.330242	0.302015	0.302015	0.271514
0.289696	0.317028	0.317028	0.317028	0.317028	0.317028	0.317028	0.317028	0.317028	0.249025	0.249025	0.225618	0.225618	0.225618	0.225618	0.243278	0.243278	0.243278	0.243278	0.269868	0.269868	0.289696	0.289696	0.289696	0.289696	0.269868	0.269868	0.269868	0.269868	0.269868	0.269868	0.276014	0.29611	0.29611	0.29611	0.29611	0.323772	0.323772	0.323772	0.345685	0.345685	0.317028	0.29611	0.267883	0.241423	0.265907	0.216803	0.216803	0.216803	0.353333
0.27835	0.258653	0.258653	0.255264	0.283852	0.336301	0.283852	0.171846	0.190764	0.231575	0.231575	0.231575	0.231575	0.234748	0.253246	0.234748	0.261845	0.25843	0.25843	0.239674	0.239674	0.239674	0.239674	0.25843	0.239674	0.239674	0.239674	0.242922	0.242922	0.242922	0.242922	0.242922	0.242922	0.224951	0.224951	0.242922	0.242922	0.217207	0.196303	0.212614	0.212614	0.212614	0.212614	0.189305	0.222027	0.205182	0.205182	0.229892	0.205182	0.168006
0.322699	0.322699	0.322699	0.322699	0.322699	0.353898	0.325043	0.325043	0.325043	0.200892	0.200892	0.200892	0.200892	0.200892	0.200892	0.200892	0.216975	0.216975	0.239643	0.239643	0.239643	0.239643	0.239643	0.239643	0.239643	0.239643	0.222357	0.222357	0.325043	0.325043	0.325043	0.325043	0.325043	0.325043	0.325043	0.36912	0.552653	0.552653	0.392064	0.392064	0.392064	0.392064	0.392064	0.389516	0.389516	0.501498	0.322699	0.293003	0.293003	0.293003
0.272391	0.272391	0.272391	0.272391	0.272391	0.270924	0.270924	0.270924	0.270924	0.270924	0.270924	0.270924	0.270924	0.270924	0.270924	0.272391	0.272391	0.272391	0.272391	0.272391	0.272391	0.272391	0.272391	0.272391	0.272391	0.272391	0.272391	0.272391	0.272391	0.272391	0.272391	0.292544	0.442182	0.409265	0.409265	0.409265	0.409265	0.409265	0.409265	0.377141	0.377141	0.323909	0.216336	0.240042	0.240042	0.216336	0.346061	0.316242	0.316242	0.316242
0.178918	0.178918	0.178918	0.178918	0.178918	0.178918	0.178918	0.193956	0.209934	0.366417	0.366417	0.396775	0.396775	0.396775	0.396775	0.396775	0.396775	0.40386	0.410985	0.242761	0.242761	0.219891	0.219891	0.219891	0.219891	0.219891	0.219891	0.198611	0.178918	0.178918	0.178918	0.178918	0.178918	0.178918	0.178918	0.178918	0.178918	0.178918	0.178918	0.178918	0.178918	0.15911	0.172833	0.172833	0.153573	0.153573	0.153573	0.153573	0.136106	0.136106
0.138898	0.151167	0.254121	0.235817	0.259796	0.259796	0.259796	0.259796	0.259796	0.259796	0.279281	0.279281	0.229597	0.253153	0.393376	0.393376	0.393376	0.393376	0.393376	0.393376	0.370017	0.347252	0.265552	0.259796	0.138898	0.138898	0.138898	0.138898	0.138898	0.138898	0.138898	0.17264	0.17264	0.158954	0.158954	0.158954	0.14077	0.14077	0.14077	0.14077	0.14077	0.112411	0.112411	0.112411	0.125909	0.125909	0.142491	0.142491	0.137213	0.121158
0.278294	0.278294	0.278294	0.278294	0.278294	0.278294	0.278294	0.278294	0.278294	0.278294	0.259052	0.259052	0.259052	0.278294	0.278294	0.29839	0.29839	0.29839	0.270964	0.270964	0.270964	0.270964	0.270964	0.252052	0.252052	0.234036	0.234036	0.234036	0.259052	0.285315	0.285315	0.305703	0.326881	0.326881	0.326881	0.326881	0.326881	0.326881	0.326881	0.29839	0.29839	0.270964	0.305256	0.305256	0.277449	0.270134	0.270134	0.414983	0.414983	0.414983
0.263939	0.263939	0.263939	0.289308	0.269429	0.269429	0.269429	0.269429	0.269429	0.295114	0.295114	0.316069	0.316069	0.289308	0.289308	0.289308	0.289308	0.289308	0.289308	0.263939	0.263939	0.407422	0.407422	0.407422	0.407422	0.438369	0.438369	0.438369	0.438369	0.462816	0.462816	0.366729	0.366729	0.366729	0.366729	0.337798	0.337798	0.366729	0.366729	0.344106	0.344106	0.243528	0.243528	0.243528	0.236751	0.236751	0.372942	0.313808	0.313808	0.313808
0.24837	0.24837	0.24837	0.24837	0.24837	0.24837	0.24837	0.24837	0.293995	0.293995	0.293995	0.293995	0.293995	0.293995	0.293995	0.293995	0.293995	0.293995	0.24837	0.267023	0.267023	0.267023	0.267023	0.286542	0.286542	0.286542	0.286542	0.286542	0.286542	0.267023	0.267023	0.434122	0.434122	0.410331	0.410331	0.410331	0.410331	0.443029	0.491554	0.491554	0.491554	0.344164	0.366503	0.398067	0.364161	0.364161	0.364161	0.333795	0.32029	0.32029
0.273217	0.273217	0.273217	0.273217	0.273217	0.273217	0.273217	0.273217	0.273217	0.273217	0.273217	0.273217	0.273217	0.273217	0.273217	0.273217	0.273217	0.273217	0.273217	0.273217	0.273217	0.273217	0.273217	0.273217	0.273217	0.273217	0.273217	0.273217	0.273217	0.273217	0.273217	0.273217	0.273217	0.273217	0.273217	0.273217	0.273217	0.337676	0.337676	0.337676	0.337676	0.307018	0.307018	0.307018	0.307018	0.277976	0.277976	0.221109	0.221109	0.221109
0.253567	0.235474	0.235474	0.235474	0.235474	0.232416	0.232416	0.232416	0.232416	0.232416	0.232416	0.21007	0.21007	0.21007	0.21007	0.212916	0.212916	0.235474	0.359135	0.359135	0.359135	0.359135	0.347966	0.315432	0.468183	0.468183	0.468183	0.436046	0.298226	0.298226	0.298226	0.298226	0.308555	0.370459	0.21007	0.21007	0.22679	0.244429	0.244429	0.244429	0.269185	0.269185	0.269185	0.244429	0.272555	0.272555	0.22679	0.232416	0.232416	0.204462
0.17125	0.17125	0.17125	0.20586	0.20586	0.20586	0.20586	0.230717	0.230717	0.254301	0.254301	0.27942	0.27942	0.306001	0.433188	0.433188	0.457457	0.457457	0.457457	0.42579	0.390587	0.360474	0.360474	0.283229	0.17125	0.17125	0.15775	0.15775	0.15775	0.15775	0.178101	0.192943	0.208709	0.208709	0.208709	0.208709	0.208709	0.208709	0.208709	0.208709	0.208709	0.213738	0.197688	0.175577	0.175577	0.175577	0.175577	0.175577	0.175577	0.15546
0.26337	0.26337	0.26337	0.26337	0.26337	0.26337	0.26337	0.26337	0.26337	0.288828	0.288828	0.288828	0.288828	0.288828	0.315693	0.315693	0.315693	0.315693	0.315693	0.288828	0.261078	0.261078	0.40332	0.428037	0.397161	0.397161	0.397161	0.397161	0.397161	0.397161	0.43094	0.456056	0.304713	0.283586	0.283586	0.43094	0.43094	0.43094	0.43094	0.43094	0.397161	0.532363	0.532363	0.588764	0.554672	0.394327	0.418879	0.418879	0.418879	0.418879
0.249103	0.249103	0.249103	0.226003	0.226003	0.226003	0.226003	0.209168	0.209168	0.209168	0.209168	0.209168	0.209168	0.365197	0.365197	0.365197	0.365197	0.365197	0.365197	0.365197	0.365197	0.365197	0.365197	0.231061	0.254509	0.229003	0.229003	0.229003	0.229003	0.229003	0.229003	0.246936	0.433468	0.426435	0.362791	0.395553	0.395553	0.395553	0.395553	0.395553	0.395553	0.372161	0.202577	0.166807	0.187066	0.166807	0.181012	0.297328	0.297328	0.288975
0.282971	0.309959	0.309959	0.309959	0.309959	0.312171	0.291489	0.271635	0.271635	0.271635	0.271635	0.239139	0.239139	0.239139	0.239139	0.257457	0.276668	0.276668	0.276668	0.249584	0.249584	0.257457	0.257457	0.398928	0.398928	0.375637	0.352907	0.352907	0.352907	0.385444	0.385444	0.385444	0.385444	0.271635	0.271635	0.271635	0.291489	0.291489	0.312171	0.34062	0.309959	0.280881	0.301131	0.247655	0.247655	0.247655	0.229819	0.229819	0.190418	0.171256
0.168693	0.168693	0.168693	0.149768	0.192713	0.192713	0.192713	0.192713	0.192713	0.192713	0.192713	0.192713	0.192713	0.215689	0.172939	0.172939	0.285793	0.285793	0.306465	0.306465	0.458182	0.458182	0.458182	0.458182	0.42633	0.42633	0.306465	0.277238	0.399303	0.399303	0.257805	0.283284	0.310229	0.310229	0.378692	0.346014	0.317391	0.348808	0.21869	0.21869	0.195474	0.156368	0.12388	0.12388	0.0944785	0.107299	0.107299	0.117178	0.117178	0.103314
0.199328	0.199328	0.199328	0.17925	0.17925	0.17925	0.17925	0.17925	0.17925	0.17925	0.194257	0.194257	0.194257	0.194257	0.210199	0.306634	0.306634	0.458209	0.458209	0.458209	0.433789	0.433789	0.433789	0.433789	0.409686	0.315564	0.315564	0.194257	0.194257	0.194257	0.210199	0.337293	0.337293	0.337293	0.337293	0.315564	0.315564	0.315564	0.315564	0.337293	0.315564	0.194257	0.194257	0.194257	0.192762	0.171834	0.171834	0.170475	0.170475	0.139237
0.272553	0.272553	0.272553	0.272553	0.272553	0.272553	0.272553	0.272553	0.272553	0.272553	0.272553	0.272553	0.272553	0.272553	0.272553	0.272553	0.272553	0.272553	0.272553	0.272553	0.272553	0.272553	0.292754	0.292754	0.292754	0.320319	0.320319	0.320319	0.320319	0.342395	0.342395	0.342395	0.320319	0.320319	0.320319	0.313808	0.313808	0.342395	0.342395	0.320319	0.290951	0.289154	0.261543	0.261543	0.261543	0.242756	0.242756	0.237271	0.237271	0.237271
0.238244	0.238244	0.238244	0.257301	0.234333	0.234333	0.253181	0.253181	0.277327	0.277327	0.253181	0.253181	0.253181	0.234333	0.368541	0.368541	0.345073	0.345073	0.317621	0.317621	0.317621	0.317621	0.317621	0.317621	0.212828	0.212828	0.234333	0.234333	0.208838	0.208838	0.208838	0.208838	0.208838	0.208838	0.192441	0.192441	0.173907	0.173907	0.196194	0.212828	0.212828	0.212828	0.270625	0.270625	0.312838	0.312838	0.312838	0.312838	0.312838	0.291281
0.460865	0.467994	0.467994	0.315038	0.315038	0.315038	0.315038	0.315038	0.268317	0.268317	0.24402	0.24402	0.24402	0.24402	0.24402	0.24402	0.24402	0.24402	0.24402	0.262727	0.262727	0.238771	0.238771	0.238771	0.238771	0.238771	0.238771	0.238771	0.238771	0.221258	0.221258	0.238771	0.238771	0.238771	0.238771	0.238771	0.238771	0.238771	0.238771	0.238771	0.238771	0.221258	0.221258	0.238771	0.238771	0.238771	0.238771	0.238771	0.213729	0.235951
0.335088	0.292465	0.292465	0.292465	0.292465	0.292465	0.292465	0.292465	0.313383	0.286258	0.286258	0.286258	0.286258	0.286258	0.286258	0.258301	0.258301	0.258301	0.239776	0.239776	0.239776	0.239776	0.239776	0.239776	0.239776	0.266448	0.266448	0.266448	0.266448	0.286258	0.306924	0.335088	0.335088	0.335088	0.335088	0.357514	0.387723	0.354782	0.354782	0.332439	0.310825	0.28383	0.304396	0.275351	0.275351	0.281415	0.256025	0.28383	0.256025	0.281415
0.277997	0.277997	0.277997	0.277997	0.277997	0.277997	0.277997	0.277997	0.277997	0.277997	0.277997	0.268826	0.268826	0.268826	0.268826	0.268826	0.268826	0.268826	0.268826	0.268826	0.268826	0.277997	0.277997	0.277997	0.304497	0.304497	0.304497	0.304497	0.304497	0.304497	0.325869	0.325869	0.325869	0.325869	0.298306	0.325869	0.325869	0.35469	0.35469	0.35469	0.332361	0.35469	0.322197	0.322197	0.322197	0.294809	0.294809	0.268826	0.268826	0.268826
0.369796	0.369796	0.345075	0.345075	0.345075	0.345075	0.345075	0.345075	0.317301	0.269076	0.245129	0.245129	0.245129	0.245129	0.245129	0.245129	0.22041	0.22041	0.22041	0.22041	0.22041	0.22041	0.22041	0.239466	0.239466	0.25962	0.287117	0.287117	0.25962	0.25962	0.25962	0.25962	0.25962	0.263052	0.405184	0.379522	0.379522	0.379522	0.41264	0.41264	0.41264	0.565212	0.591461	0.591461	0.423824	0.423824	0.450308	0.450308	0.450308	0.450308
0.259952	0.259952	0.259952	0.236016	0.236016	0.236016	0.236016	0.236016	0.236016	0.218345	0.218345	0.218345	0.347869	0.347869	0.347869	0.347869	0.347869	0.347869	0.347869	0.347869	0.347869	0.347869	0.218345	0.236016	0.236016	0.236016	0.236016	0.236016	0.236016	0.236016	0.236016	0.236016	0.236016	0.218345	0.218345	0.218345	0.218345	0.236016	0.236016	0.236016	0.236016	0.236016	0.25465	0.25465	0.25465	0.25465	0.274228	0.228435	0.228435	0.251855
0.398837	0.258117	0.238186	0.238186	0.238186	0.21934	0.238186	0.238186	0.238186	0.238186	0.215057	0.215057	0.215057	0.215057	0.215057	0.343161	0.319491	0.319491	0.319491	0.34886	0.34886	0.34886	0.34886	0.404891	0.404891	0.262969	0.262969	0.262969	0.262969	0.238186	0.238186	0.238186	0.238186	0.197566	0.197566	0.197566	0.197566	0.197566	0.21934	0.21934	0.238186	0.238186	0.233547	0.258011	0.258011	0.306198	0.306198	0.278772	0.418171	0.578149
0.245428	0.245428	0.245428	0.245428	0.222307	0.222307	0.245428	0.264183	0.264183	0.407242	0.376483	0.376483	0.376483	0.376483	0.376483	0.376483	0.346689	0.32466	0.32466	0.200785	0.200785	0.200785	0.200785	0.200785	0.200785	0.200785	0.200785	0.200785	0.200785	0.200785	0.21711	0.21711	0.346689	0.346689	0.346689	0.346689	0.346689	0.369394	0.369394	0.369394	0.346689	0.346689	0.21711	0.194152	0.215155	0.192353	0.192353	0.177468	0.157856	0.202674
0.24892	0.24892	0.24892	0.267878	0.239843	0.239843	0.239843	0.258347	0.217525	0.217525	0.217525	0.239843	0.239843	0.197717	0.222267	0.222267	0.353304	0.331035	0.331035	0.331035	0.331035	0.324942	0.324942	0.358236	0.358236	0.387835	0.24892	0.24892	0.24892	0.24892	0.24892	0.230881	0.230881	0.230881	0.230881	0.209167	0.209167	0.209167	0.209167	0.209167	0.226009	0.226009	0.217525	0.217525	0.347015	0.347015	0.347015	0.347015	0.347015	0.347015
0.28431	0.28431	0.264557	0.245706	0.270347	0.270347	0.270347	0.270347	0.270347	0.270347	0.270347	0.290361	0.290361	0.290361	0.264557	0.264557	0.264557	0.264557	0.290361	0.290361	0.290361	0.270347	0.270347	0.270347	0.296487	0.296487	0.296487	0.296487	0.270347	0.243594	0.262339	0.281989	0.302508	0.302508	0.421713	0.58241	0.58241	0.58241	0.58241	0.668387	0.646038	0.623032	0.565373	0.565373	0.404819	0.236122	0.236122	0.236122	0.236122	0.197488
0.204949	0.204949	0.204949	0.204949	0.189324	0.189324	0.189324	0.189324	0.170406	0.170406	0.189324	0.255521	0.274758	0.274758	0.274758	0.274758	0.274758	0.274758	0.274758	0.301057	0.420184	0.352451	0.330252	0.382267	0.382267	0.382267	0.382267	0.382267	0.382267	0.375307	0.239011	0.221512	0.221512	0.184826	0.184826	0.184826	0.184826	0.184826	0.184826	0.170406	0.170406	0.170406	0.170406	0.151126	0.151126	0.151126	0.151126	0.168337	0.168337	0.168337
0.265581	0.265581	0.265581	0.265581	0.265581	0.265581	0.265581	0.284734	0.284734	0.284734	0.284734	0.284734	0.284734	0.284734	0.284734	0.284734	0.284734	0.265581	0.265581	0.265581	0.265581	0.265581	0.265581	0.265581	0.265581	0.265581	0.284734	0.284734	0.284734	0.304695	0.304695	0.334492	0.334492	0.303296	0.303296	0.303296	0.28339	0.28339	0.255132	0.23731	0.23731	0.213394	0.26301	0.291798	0.405856	0.463078	0.463078	0.463078	0.498939	0.498939
0.211925	0.211925	0.211925	0.211925	0.211925	0.203274	0.361318	0.349272	0.349272	0.349272	0.349272	0.349272	0.349272	0.371729	0.371729	0.384093	0.246291	0.256184	0.256184	0.256184	0.256184	0.256184	0.282151	0.262841	0.282151	0.282151	0.282151	0.309654	0.309654	0.309654	0.309654	0.309654	0.252779	0.271621	0.278529	0.278529	0.298525	0.298525	0.31932	0.31932	0.31932	0.31932	0.352773	0.352773	0.323234	0.352773	0.298525	0.271621	0.278529	0.278529
0.319133	0.319133	0.291886	0.291886	0.291886	0.266057	0.266057	0.266057	0.266057	0.266057	0.266057	0.266057	0.266057	0.266057	0.266057	0.266057	0.266057	0.266057	0.266057	0.285856	0.285856	0.312788	0.312788	0.312788	0.312788	0.312788	0.312788	0.312788	0.312788	0.291886	0.291886	0.239017	0.239017	0.276913	0.276913	0.276913	0.276913	0.303361	0.324707	0.324707	0.324707	0.356895	0.356895	0.282829	0.303361	0.303361	0.303361	0.276913	0.25751	0.25751
0.356554	0.356554	0.356554	0.356554	0.379363	0.379363	0.379363	0.379363	0.356554	0.379363	0.242142	0.242142	0.242142	0.242142	0.224598	0.224598	0.224598	0.200885	0.200885	0.185598	0.200885	0.239986	0.264475	0.264475	0.264475	0.283993	0.283993	0.313666	0.313666	0.313666	0.313666	0.266774	0.266774	0.266774	0.266774	0.248029	0.248029	0.248029	0.248029	0.248029	0.230189	0.230189	0.207976	0.185598	0.185598	0.165126	0.165126	0.165126	0.183824	0.183824
0.260929	0.286488	0.313489	0.313489	0.313489	0.313489	0.313489	0.286488	0.286488	0.266637	0.292534	0.266637	0.266637	0.26398	0.26398	0.26398	0.26398	0.26398	0.26398	0.26398	0.239754	0.239754	0.217095	0.242248	0.242248	0.266637	0.266637	0.286488	0.286488	0.286488	0.286488	0.286488	0.286488	0.234437	0.234437	0.234437	0.234437	0.315129	0.315129	0.34353	0.34353	0.340462	0.330867	0.330867	0.330867	0.273847	0.273847	0.185183	0.164668	0.147727
0.248739	0.248739	0.35727	0.35727	0.35727	0.35727	0.35727	0.35727	0.35727	0.35727	0.35727	0.35727	0.225261	0.225261	0.225261	0.225261	0.225261	0.225261	0.225261	0.225261	0.225261	0.35727	0.479345	0.479345	0.479345	0.479345	0.479345	0.479345	0.51181	0.51181	0.51181	0.544175	0.493454	0.493454	0.493454	0.493454	0.493454	0.525909	0.518204	0.542865	0.542865	0.51049	0.435547	0.435547	0.400659	0.400659	0.400659	0.369903	0.377129	0.354164
0.264743	0.264743	0.264743	0.264743	0.264743	0.264743	0.264743	0.264743	0.264743	0.264743	0.264743	0.264743	0.264743	0.264743	0.264743	0.264743	0.264743	0.264743	0.284223	0.284223	0.284223	0.284223	0.284223	0.432153	0.432153	0.432153	0.432153	0.432153	0.44005	0.44005	0.464284	0.464284	0.464284	0.311387	0.311387	0.311387	0.311387	0.311387	0.284223	0.284223	0.264743	0.311387	0.311387	0.311387	0.311387	0.430231	0.430231	0.396827	0.396827	0.396827
0.248714	0.2734	0.253416	0.253416	0.253416	0.253416	0.28094	0.28094	0.307516	0.307516	0.307516	0.28094	0.28094	0.302217	0.302217	0.302217	0.302217	0.302217	0.275916	0.275916	0.275916	0.275916	0.275916	0.255813	0.255813	0.255813	0.255813	0.255813	0.421005	0.421005	0.421005	0.446305	0.446305	0.446305	0.446305	0.446305	0.446305	0.446305	0.275916	0.275916	0.275916	0.275916	0.248714	0.268461	0.294339	0.294339	0.316184	0.316184	0.286583	0.286583
0.263946	0.263946	0.263946	0.263946	0.283136	0.283136	0.283136	0.283136	0.283136	0.283136	0.283136	0.310807	0.283136	0.303147	0.283136	0.283136	0.283136	0.283136	0.283136	0.283136	0.283136	0.25701	0.25701	0.239	0.239	0.239	0.239	0.239	0.239	0.239	0.263946	0.290502	0.310807	0.310807	0.310807	0.310807	0.310807	0.331869	0.361898	0.361898	0.331869	0.331869	0.339901	0.339901	0.337404	0.337404	0.337404	0.316158	0.28821	0.401373
0.202091	0.326511	0.326511	0.348631	0.348631	0.348631	0.506052	0.326511	0.326511	0.299079	0.326511	0.202091	0.202091	0.186604	0.186604	0.33286	0.206763	0.206763	0.206763	0.206763	0.186604	0.186604	0.186604	0.186604	0.186604	0.0954205	0.10431	0.10431	0.0917434	0.0917434	0.0917434	0.0917434	0.0917434	0.100328	0.0881941	0.0881941	0.0805547	0.0805547	0.0917434	0.0917434	0.100328	0.112455	0.112455	0.102952	0.152943	0.135403	0.135403	0.135403	0.135403	0.133701
0.162366	0.162366	0.162366	0.162366	0.162366	0.270412	0.296491	0.296491	0.296491	0.296491	0.446242	0.478164	0.478164	0.478164	0.478164	0.323968	0.296491	0.296491	0.317832	0.317832	0.195927	0.176475	0.176475	0.176475	0.176475	0.176475	0.176475	0.176475	0.180604	0.180604	0.195927	0.195927	0.195927	0.195927	0.195927	0.195927	0.195927	0.195927	0.176475	0.176475	0.162366	0.162366	0.176475	0.156894	0.156894	0.156894	0.151573	0.151573	0.151573	0.151573
0.241015	0.241015	0.241015	0.241015	0.241015	0.259426	0.259426	0.259426	0.259426	0.278726	0.305301	0.305301	0.305301	0.305301	0.305301	0.284887	0.284887	0.284887	0.305301	0.284887	0.259426	0.259426	0.259426	0.259426	0.259426	0.259426	0.259426	0.259426	0.241015	0.259426	0.259426	0.233309	0.233309	0.233309	0.233309	0.233309	0.233309	0.276288	0.276288	0.257097	0.257097	0.257097	0.257097	0.231141	0.231141	0.231141	0.231141	0.193309	0.193309	0.214157
0.217588	0.217588	0.217588	0.217588	0.201347	0.377175	0.40823	0.40823	0.40823	0.40823	0.40823	0.40823	0.40823	0.40823	0.40823	0.223112	0.201347	0.201347	0.201347	0.201347	0.201347	0.201347	0.201347	0.201347	0.201347	0.201347	0.223112	0.223112	0.223112	0.223112	0.240579	0.240579	0.240579	0.40823	0.40823	0.40823	0.377175	0.377175	0.377175	0.377175	0.354418	0.354418	0.354418	0.201347	0.201347	0.223112	0.199242	0.220841	0.220841	0.238185
0.298327	0.298327	0.298327	0.298327	0.271926	0.271926	0.239524	0.376058	0.406919	0.336991	0.336991	0.336991	0.336991	0.336991	0.336991	0.336991	0.308674	0.189187	0.170103	0.170103	0.170103	0.189187	0.189187	0.189187	0.189187	0.189187	0.189187	0.189187	0.189187	0.189187	0.168863	0.151446	0.151446	0.151446	0.151446	0.151446	0.151446	0.254582	0.254582	0.229219	0.229219	0.229219	0.362681	0.362681	0.362681	0.360647	0.383925	0.245659	0.245659	0.272198
0.341957	0.341957	0.319141	0.319141	0.319141	0.319141	0.319141	0.347996	0.347996	0.28422	0.263713	0.263713	0.263713	0.263713	0.263713	0.263713	0.263713	0.239282	0.239282	0.239282	0.239282	0.239282	0.239282	0.317122	0.317122	0.311362	0.28025	0.28025	0.28025	0.307175	0.307175	0.307175	0.297405	0.222826	0.222826	0.205477	0.254817	0.254817	0.254817	0.230951	0.230951	0.230951	0.239282	0.239282	0.258556	0.258556	0.258556	0.258556	0.327977	0.327977
0.246264	0.304923	0.401301	0.432709	0.432709	0.432709	0.432709	0.349221	0.349221	0.349221	0.349221	0.285542	0.247905	0.224601	0.224601	0.224601	0.224601	0.177449	0.177449	0.192829	0.171157	0.171157	0.153593	0.153593	0.171157	0.217078	0.234912	0.234912	0.234912	0.217078	0.242861	0.267407	0.247905	0.247905	0.224601	0.177449	0.18146	0.18146	0.18146	0.18146	0.18146	0.177449	0.177449	0.177449	0.190277	0.20649	0.186115	0.186115	0.30383	0.325825
0.206276	0.206276	0.206276	0.206276	0.206276	0.206276	0.206276	0.206276	0.206276	0.206276	0.2537	0.393602	0.393602	0.393602	0.393602	0.393602	0.393602	0.393602	0.393602	0.393602	0.331648	0.206276	0.206276	0.206276	0.206276	0.206276	0.206276	0.206276	0.206276	0.206276	0.222987	0.222987	0.222987	0.322651	0.322651	0.501086	0.501086	0.501086	0.501086	0.501086	0.509858	0.534599	0.499641	0.375624	0.407602	0.271787	0.270645	0.270645	0.270645	0.270645
0.437201	0.437201	0.496638	0.362762	0.385796	0.385796	0.385796	0.385796	0.247248	0.247248	0.247248	0.247248	0.229397	0.212471	0.217934	0.217934	0.217934	0.217934	0.217934	0.217934	0.217934	0.217934	0.217934	0.217934	0.175205	0.175205	0.175205	0.175205	0.189878	0.189878	0.189878	0.210806	0.210806	0.233376	0.401237	0.401237	0.401237	0.433008	0.409033	0.433008	0.497967	0.430561	0.430561	0.365633	0.231596	0.231596	0.231596	0.209151	0.209151	0.193344
0.265915	0.265915	0.265915	0.241492	0.241492	0.265915	0.265915	0.211111	0.211111	0.211111	0.211111	0.211111	0.211111	0.211111	0.211111	0.190415	0.190415	0.190415	0.206103	0.206103	0.331774	0.331774	0.331774	0.331774	0.328648	0.328648	0.328648	0.328648	0.328648	0.328648	0.2038	0.225545	0.248885	0.387896	0.391257	0.391257	0.391257	0.391257	0.398505	0.398505	0.364728	0.335375	0.307242	0.188246	0.188246	0.188246	0.188246	0.188246	0.169311	0.188246
0.227733	0.227733	0.227733	0.227733	0.227733	0.227733	0.210641	0.210641	0.210641	0.233042	0.240199	0.240199	0.240199	0.240199	0.299438	0.299438	0.299438	0.327366	0.327366	0.327366	0.327366	0.327366	0.379809	0.442592	0.369989	0.369989	0.369989	0.340264	0.340264	0.311745	0.340264	0.340264	0.290722	0.240199	0.240199	0.240199	0.240199	0.240199	0.240199	0.240199	0.194509	0.233042	0.25705	0.231317	0.231317	0.231317	0.231317	0.20744	0.201001	0.201001
0.288848	0.288848	0.288848	0.288848	0.288848	0.269048	0.250127	0.250127	0.250127	0.250127	0.269048	0.263013	0.263013	0.263013	0.263013	0.282541	0.282541	0.282541	0.282541	0.282541	0.282541	0.263013	0.263013	0.263013	0.263013	0.244375	0.244375	0.244375	0.244375	0.244375	0.226651	0.226651	0.269048	0.413197	0.488264	0.453323	0.453323	0.477821	0.477821	0.477821	0.49197	0.49197	0.435368	0.28727	0.229261	0.254987	0.254987	0.260902	0.234768	0.234768
0.189683	0.189683	0.170703	0.170703	0.170703	0.303156	0.303156	0.303156	0.303156	0.303156	0.282478	0.282478	0.461284	0.493351	0.493351	0.315413	0.315413	0.315413	0.315413	0.315413	0.315413	0.315413	0.174804	0.157024	0.157024	0.157024	0.157024	0.26268	0.26268	0.26268	0.26268	0.26268	0.26268	0.26268	0.26268	0.28833	0.260244	0.168925	0.168925	0.168925	0.168925	0.168925	0.183416	0.183416	0.183416	0.179157	0.179157	0.146397	0.146397	0.163206
0.327067	0.348662	0.327067	0.299095	0.299095	0.299095	0.279254	0.279254	0.279254	0.279254	0.299095	0.279254	0.279254	0.279254	0.279254	0.279254	0.279254	0.279254	0.279254	0.279254	0.234905	0.234905	0.234905	0.234905	0.234905	0.234905	0.234905	0.234905	0.259093	0.259093	0.286061	0.286061	0.286061	0.351862	0.351862	0.351862	0.510149	0.542579	0.542579	0.542579	0.542579	0.542579	0.508658	0.43313	0.593006	0.593006	0.455492	0.390615	0.360117	0.329388
0.183693	0.183693	0.183693	0.183693	0.183693	0.183693	0.183693	0.233471	0.233471	0.233471	0.216293	0.238997	0.238997	0.263283	0.263283	0.309774	0.309774	0.249013	0.249013	0.388077	0.388077	0.357871	0.357871	0.328753	0.328753	0.280572	0.280572	0.280572	0.300894	0.183693	0.183693	0.183693	0.203865	0.203865	0.203865	0.203865	0.203865	0.203865	0.18833	0.18833	0.18833	0.18833	0.150164	0.150164	0.150164	0.167409	0.167409	0.167409	0.167409	0.167409
0.224548	0.224548	0.224548	0.356063	0.356063	0.356063	0.356063	0.356063	0.356063	0.356063	0.356063	0.356063	0.356063	0.224548	0.224548	0.224548	0.224548	0.224548	0.224548	0.224548	0.224548	0.224548	0.224548	0.224548	0.224548	0.247905	0.247905	0.247905	0.247905	0.247905	0.267273	0.267273	0.267273	0.267273	0.267273	0.24268	0.24268	0.24268	0.24268	0.24268	0.224548	0.217852	0.217852	0.217852	0.19491	0.19491	0.233696	0.233696	0.233696	0.233696
0.247584	0.247584	0.266685	0.266685	0.266685	0.266685	0.266685	0.266685	0.266685	0.266685	0.292686	0.292686	0.292686	0.292686	0.292686	0.292686	0.292686	0.292686	0.292686	0.292686	0.266685	0.266685	0.292686	0.466426	0.466426	0.466426	0.466426	0.466426	0.466426	0.466426	0.466426	0.466426	0.376699	0.222448	0.264581	0.438976	0.438976	0.438976	0.470986	0.495962	0.528214	0.528214	0.587328	0.587328	0.495962	0.311498	0.311498	0.282308	0.256894	0.213807
0.290073	0.290073	0.290073	0.290073	0.310776	0.283925	0.283925	0.317248	0.290073	0.290073	0.290073	0.290073	0.290073	0.290073	0.270208	0.270208	0.270208	0.222574	0.222574	0.222574	0.240089	0.258524	0.258524	0.258524	0.277856	0.298054	0.298054	0.298054	0.298054	0.298054	0.277856	0.283925	0.283925	0.310776	0.290073	0.270208	0.270208	0.243408	0.243408	0.267861	0.267861	0.218471	0.195428	0.175998	0.175998	0.175998	0.175998	0.197312	0.213384	0.213384
0.265999	0.265999	0.265999	0.265999	0.265999	0.265999	0.265999	0.265999	0.265999	0.265999	0.265999	0.265999	0.265999	0.265999	0.265999	0.285457	0.285457	0.285457	0.285457	0.285457	0.285457	0.285457	0.433451	0.433451	0.433451	0.375512	0.375512	0.375512	0.375512	0.375512	0.375512	0.375512	0.238956	0.375512	0.375512	0.40969	0.602187	0.602187	0.625287	0.625287	0.761663	0.761663	0.784465	0.622157	0.622157	0.622157	0.430179	0.454214	0.430179	0.430179
0.298256	0.298256	0.298256	0.298256	0.25368	0.25368	0.25368	0.272351	0.272351	0.272351	0.272351	0.272351	0.272351	0.272351	0.272351	0.272351	0.272351	0.25368	0.25368	0.278489	0.278489	0.278489	0.304733	0.304733	0.304733	0.304733	0.304733	0.304733	0.275834	0.25118	0.25118	0.25118	0.228035	0.228035	0.228035	0.228035	0.228035	0.228035	0.25368	0.25368	0.25368	0.420674	0.58163	0.58163	0.604875	0.748107	0.748107	0.748107	0.748107	0.748107
0.183934	0.169646	0.28113	0.28113	0.28113	0.28113	0.28113	0.28113	0.28113	0.28113	0.452304	0.452304	0.3014	0.3014	0.329087	0.329087	0.329087	0.329087	0.329087	0.329087	0.188496	0.188496	0.188496	0.188496	0.188496	0.188496	0.188496	0.188496	0.188496	0.188496	0.188496	0.188496	0.188496	0.188496	0.278713	0.343999	0.343999	0.343999	0.343999	0.343999	0.343999	0.343999	0.313063	0.313063	0.173154	0.133684	0.133684	0.228026	0.228026	0.228026
0.238603	0.238603	0.238603	0.238603	0.238603	0.238603	0.238603	0.238603	0.262335	0.262335	0.262335	0.287536	0.287536	0.280057	0.280057	0.280057	0.301176	0.301176	0.275241	0.275241	0.301176	0.275241	0.275241	0.282642	0.282642	0.282642	0.262335	0.262335	0.287536	0.287536	0.262335	0.262335	0.262335	0.262335	0.262335	0.295677	0.295677	0.295677	0.270033	0.270033	0.290701	0.262841	0.262841	0.262841	0.283172	0.275241	0.411821	0.411821	0.411821	0.411821
0.257362	0.257362	0.257362	0.27673	0.27673	0.27673	0.27673	0.27673	0.27673	0.27673	0.27673	0.27673	0.27673	0.257362	0.257362	0.257362	0.257362	0.257362	0.257362	0.282557	0.282557	0.282557	0.282557	0.282557	0.282557	0.282557	0.282557	0.282557	0.303047	0.27673	0.27673	0.27673	0.370635	0.394004	0.394004	0.394004	0.424922	0.585259	0.561048	0.561048	0.561048	0.561048	0.453676	0.429274	0.453676	0.453676	0.422203	0.27673	0.27673	0.27673
0.22195	0.22195	0.22195	0.22195	0.22195	0.22195	0.22195	0.22195	0.22195	0.205387	0.205387	0.205387	0.205387	0.205387	0.22195	0.22195	0.22195	0.22195	0.375778	0.375778	0.375778	0.375778	0.375778	0.375778	0.352943	0.352943	0.352943	0.352943	0.244998	0.244998	0.244998	0.244998	0.244998	0.244998	0.269609	0.269609	0.269609	0.269609	0.227217	0.244998	0.244998	0.244998	0.244998	0.244998	0.22195	0.198201	0.198201	0.198201	0.198201	0.162543
0.304741	0.304741	0.304741	0.345634	0.215501	0.215501	0.215501	0.215501	0.200151	0.224612	0.224612	0.224612	0.247716	0.344439	0.373924	0.373924	0.373924	0.373924	0.396003	0.396003	0.396003	0.396003	0.396003	0.254275	0.230746	0.230746	0.254275	0.254275	0.236998	0.254275	0.254275	0.254275	0.247716	0.247716	0.247716	0.247716	0.224612	0.224612	0.224612	0.208786	0.208786	0.208786	0.208786	0.336604	0.304741	0.304741	0.304741	0.457347	0.489284	0.452834
0.203868	0.203868	0.220427	0.351006	0.351006	0.351006	0.380787	0.411494	0.411494	0.411494	0.411494	0.411494	0.377676	0.240858	0.240858	0.240858	0.218164	0.197054	0.197054	0.197054	0.197054	0.218164	0.225503	0.225503	0.225503	0.225503	0.225503	0.225503	0.225503	0.225503	0.225503	0.203868	0.220427	0.220427	0.220427	0.220427	0.220427	0.237929	0.237929	0.237929	0.237929	0.213208	0.197054	0.197054	0.197054	0.197054	0.175601	0.175601	0.175601	0.289486
0.258881	0.235003	0.212695	0.221444	0.221444	0.221444	0.221444	0.221444	0.221444	0.221444	0.221444	0.221444	0.221444	0.221444	0.238825	0.369804	0.369804	0.369804	0.369804	0.369804	0.369804	0.369804	0.369804	0.369804	0.347239	0.221444	0.221444	0.221444	0.221444	0.244385	0.244385	0.244385	0.304555	0.395446	0.395446	0.395446	0.395446	0.395446	0.395446	0.365179	0.365179	0.365179	0.298167	0.221444	0.221444	0.221444	0.221444	0.221444	0.221444	0.238825
0.44393	0.44393	0.44393	0.411597	0.411597	0.26729	0.26729	0.26729	0.26729	0.26729	0.286132	0.286132	0.286132	0.293951	0.293951	0.293951	0.293951	0.293951	0.293951	0.293951	0.274792	0.274792	0.274792	0.249256	0.249256	0.249256	0.249256	0.249256	0.249256	0.249256	0.249256	0.249256	0.249256	0.249256	0.249256	0.249256	0.249256	0.249256	0.249256	0.274792	0.420822	0.420822	0.420822	0.386252	0.418009	0.418009	0.418009	0.418009	0.418009	0.418009
0.134679	0.150645	0.150645	0.150645	0.150645	0.138703	0.138703	0.127565	0.145338	0.245176	0.245176	0.221807	0.352508	0.374848	0.405931	0.56619	0.56619	0.589738	0.589738	0.429411	0.429411	0.429411	0.282642	0.282642	0.256918	0.153269	0.153269	0.141153	0.157747	0.157747	0.138703	0.138703	0.138703	0.127565	0.127565	0.127565	0.127565	0.127565	0.113717	0.113717	0.129848	0.129848	0.129848	0.221807	0.221807	0.221807	0.221807	0.221807	0.270153	0.241428
0.255536	0.255536	0.255536	0.307376	0.285984	0.257984	0.257984	0.257984	0.257984	0.257984	0.283324	0.304603	0.304603	0.278098	0.278098	0.307376	0.307376	0.307376	0.307376	0.307376	0.280727	0.402349	0.402349	0.371887	0.556298	0.556298	0.556298	0.556298	0.581445	0.581445	0.581445	0.420915	0.606175	0.606175	0.420915	0.420915	0.420915	0.420915	0.39614	0.39614	0.420915	0.659769	0.659769	0.659769	0.768444	0.802922	0.853722	0.900144	0.91111	0.920978
0.257013	0.257013	0.282882	0.282882	0.282882	0.282882	0.282882	0.263118	0.263118	0.263118	0.263118	0.263118	0.238455	0.238455	0.238455	0.238455	0.238455	0.257013	0.282882	0.282882	0.282882	0.282882	0.282882	0.30352	0.30352	0.30352	0.30352	0.282882	0.282882	0.282882	0.429836	0.429836	0.429836	0.405611	0.405611	0.405611	0.429836	0.429836	0.429836	0.644769	0.519934	0.519934	0.516472	0.699505	0.798397	0.859127	0.861274	0.861274	0.861274	0.77029
0.227382	0.210434	0.210434	0.250995	0.250995	0.250995	0.227382	0.227382	0.227382	0.227382	0.227382	0.227382	0.227382	0.18967	0.18967	0.306775	0.357498	0.347668	0.347668	0.347668	0.347668	0.370482	0.370482	0.370482	0.370482	0.237386	0.198441	0.20538	0.20538	0.222035	0.24527	0.227382	0.227382	0.227382	0.227382	0.360346	0.446451	0.471066	0.495823	0.471066	0.630282	0.765436	0.782768	0.896615	0.94827	0.905451	0.927558	0.920606	0.91305	0.956889
0.275882	0.256581	0.238185	0.238185	0.238185	0.262379	0.262379	0.281951	0.281951	0.281951	0.281951	0.302385	0.302385	0.330272	0.330272	0.302385	0.302385	0.281951	0.281951	0.281951	0.281951	0.262379	0.262379	0.374741	0.374741	0.374741	0.405423	0.405423	0.405423	0.405423	0.405423	0.405423	0.405423	0.262379	0.262379	0.288101	0.281951	0.254145	0.254145	0.273331	0.418954	0.634484	0.791045	0.791045	0.87889	0.924398	0.917195	0.927348	0.941282	0.965323
0.226302	0.226302	0.226302	0.226302	0.226302	0.226302	0.226302	0.226302	0.226302	0.226302	0.226302	0.244265	0.244265	0.382893	0.382893	0.382893	0.351215	0.351215	0.351215	0.351215	0.351215	0.328809	0.328809	0.203311	0.219968	0.219968	0.244265	0.244265	0.244265	0.244265	0.267922	0.267922	0.267922	0.267922	0.310426	0.310426	0.3322	0.354715	0.599203	0.599203	0.569031	0.651643	0.679291	0.679291	0.700649	0.817954	0.839048	0.842312	0.662624	0.662624
0.188292	0.205109	0.205109	0.205109	0.223016	0.223016	0.201469	0.201469	0.201469	0.184881	0.184881	0.169369	0.169369	0.169369	0.169369	0.184881	0.377969	0.377969	0.40873	0.40873	0.40873	0.40873	0.40873	0.40873	0.383267	0.35843	0.172554	0.172554	0.154911	0.172554	0.172554	0.172554	0.172554	0.191751	0.226934	0.266445	0.308178	0.308178	0.485342	0.485342	0.642187	0.642187	0.642187	0.612044	0.708159	0.662284	0.771959	0.771959	0.669262	0.640121
0.149792	0.162988	0.291558	0.318883	0.472363	0.318883	0.318883	0.318883	0.394164	0.394164	0.394164	0.370536	0.240612	0.235382	0.279051	0.299622	0.299622	0.321035	0.253867	0.253867	0.305709	0.356346	0.482026	0.457105	0.259369	0.240612	0.28489	0.264948	0.40802	0.40802	0.347512	0.297551	0.181348	0.297551	0.325179	0.35408	0.454651	0.486759	0.35408	0.475699	0.532881	0.732817	0.86499	0.847223	0.82978	0.903115	0.847223	0.903115	0.893998	0.815175
0.211311	0.361475	0.361475	0.361475	0.361475	0.361475	0.361475	0.361475	0.361475	0.361475	0.361475	0.211311	0.211311	0.211311	0.228387	0.228387	0.228387	0.228387	0.228387	0.228387	0.228387	0.228387	0.228387	0.228387	0.228387	0.228387	0.228387	0.228387	0.228387	0.228387	0.228387	0.228387	0.307645	0.335678	0.313842	0.313842	0.313842	0.313842	0.335678	0.381447	0.405208	0.530532	0.429473	0.583105	0.752603	0.792603	0.792603	0.81294	0.892611	0.882684
0.230569	0.230569	0.257202	0.257202	0.276565	0.276565	0.257202	0.257202	0.257202	0.257202	0.257202	0.276565	0.296803	0.296803	0.303035	0.303035	0.303035	0.303035	0.303035	0.303035	0.276565	0.257202	0.238748	0.238748	0.216152	0.216152	0.216152	0.216152	0.216152	0.216152	0.216152	0.216152	0.238748	0.213476	0.213476	0.213476	0.360675	0.407469	0.373091	0.532343	0.612117	0.577295	0.723164	0.769191	0.791241	0.811701	0.791241	0.774418	0.896151	0.818563
0.200115	0.200115	0.200115	0.200115	0.215806	0.232369	0.232369	0.257511	0.376275	0.376275	0.354187	0.354187	0.354187	0.354187	0.332704	0.311894	0.311894	0.283469	0.171339	0.171339	0.22278	0.22278	0.22278	0.22278	0.239715	0.239715	0.239715	0.239715	0.239715	0.239715	0.185296	0.200115	0.239715	0.257511	0.239715	0.376275	0.535805	0.500287	0.657011	0.678153	0.815996	0.815996	0.870678	0.870678	0.881035	0.794687	0.636971	0.669197	0.513922	0.490103
0.128201	0.128201	0.219622	0.236912	0.263692	0.263692	0.263692	0.263692	0.245076	0.245076	0.245076	0.245076	0.145028	0.133273	0.133273	0.227367	0.227367	0.245076	0.245076	0.245076	0.383207	0.383207	0.383207	0.383207	0.406664	0.263692	0.263692	0.326639	0.355515	0.355515	0.223745	0.223745	0.223745	0.223745	0.19992	0.19992	0.19992	0.280303	0.280303	0.280303	0.475645	0.532263	0.762049	0.75945	0.784568	0.887965	0.887965	0.821728	0.817238	0.895373
0.242872	0.242872	0.242872	0.242872	0.242872	0.242872	0.267782	0.294254	0.28799	0.309079	0.309079	0.309079	0.309079	0.309079	0.309079	0.309079	0.281806	0.256048	0.237334	0.219584	0.242872	0.242872	0.242872	0.242872	0.242872	0.242872	0.242872	0.242872	0.242872	0.242872	0.237334	0.237334	0.237334	0.237334	0.275704	0.275704	0.275704	0.275704	0.275704	0.275704	0.256048	0.256048	0.256048	0.256048	0.349528	0.470299	0.629025	0.76405	0.870909	0.870909
0.200854	0.200854	0.200854	0.200854	0.18057	0.18057	0.18057	0.18057	0.18057	0.18057	0.161918	0.269751	0.269751	0.269751	0.269751	0.446155	0.446155	0.446155	0.470427	0.470427	0.470427	0.470427	0.470427	0.470427	0.470427	0.289441	0.289441	0.289441	0.269751	0.269751	0.289441	0.175631	0.156474	0.156474	0.156474	0.156474	0.156474	0.156474	0.261813	0.288017	0.268387	0.412246	0.446155	0.446155	0.446155	0.629415	0.797932	0.797932	0.673769	0.82458
0.302224	0.302224	0.302224	0.170284	0.170284	0.170284	0.165801	0.165801	0.152558	0.152558	0.152558	0.152558	0.165801	0.165801	0.165801	0.184731	0.170284	0.170284	0.330558	0.330558	0.485561	0.485561	0.485561	0.485561	0.485561	0.45293	0.45293	0.45293	0.256014	0.256014	0.256014	0.281765	0.262169	0.262169	0.262169	0.262169	0.262169	0.262169	0.288299	0.35282	0.221912	0.345533	0.527012	0.559521	0.728318	0.849795	0.849795	0.849795	0.845656	0.802807
0.186332	0.186332	0.166739	0.166739	0.186332	0.153917	0.153917	0.258523	0.258523	0.400564	0.400564	0.426323	0.459595	0.486073	0.486073	0.486073	0.486073	0.307355	0.307355	0.188	0.207655	0.190715	0.207655	0.21058	0.21058	0.21058	0.231922	0.231922	0.254728	0.254728	0.231922	0.231922	0.213536	0.193461	0.173277	0.173277	0.156235	0.170758	0.168267	0.168267	0.279405	0.279405	0.301289	0.301289	0.429398	0.565027	0.624681	0.62882	0.603701	0.603701
0.211586	0.211586	0.211586	0.211586	0.2289	0.179472	0.199259	0.183653	0.183653	0.183653	0.183653	0.322463	0.322463	0.322463	0.300834	0.300834	0.419734	0.419734	0.419734	0.419734	0.451436	0.280056	0.280056	0.426603	0.426603	0.426603	0.280056	0.280056	0.306786	0.306786	0.280056	0.280056	0.300834	0.300834	0.451436	0.451436	0.451436	0.451436	0.469499	0.628621	0.764006	0.860953	0.828974	0.828974	0.822771	0.822771	0.909923	0.909923	0.903782	0.903782
0.253279	0.253279	0.253279	0.253279	0.253279	0.253279	0.253279	0.253279	0.253279	0.278521	0.278521	0.278521	0.278521	0.278521	0.278521	0.278521	0.278521	0.278521	0.278521	0.278521	0.278521	0.278521	0.278521	0.278521	0.298827	0.298827	0.298827	0.298827	0.298827	0.272439	0.272439	0.272439	0.272439	0.272439	0.272439	0.292481	0.292481	0.313363	0.313363	0.341851	0.364442	0.54768	0.718846	0.718846	0.724963	0.820364	0.906044	0.883383	0.883383	0.927169
0.300377	0.300377	0.300377	0.300377	0.300377	0.300377	0.272216	0.272216	0.272216	0.234055	0.234055	0.234055	0.234055	0.294778	0.294778	0.294778	0.324233	0.324233	0.324233	0.235538	0.235538	0.235538	0.235538	0.183837	0.183837	0.183837	0.183837	0.183837	0.183837	0.183837	0.183837	0.183837	0.183837	0.183837	0.183837	0.1998	0.1998	0.1998	0.1998	0.322462	0.322462	0.475665	0.633589	0.633589	0.767225	0.748323	0.748323	0.748323	0.748323	0.60936
0.294473	0.241026	0.241026	0.241026	0.241026	0.241026	0.201481	0.201481	0.181167	0.196255	0.196255	0.219606	0.219606	0.219606	0.219606	0.219606	0.219606	0.219606	0.219606	0.203176	0.327905	0.327905	0.327905	0.327905	0.327905	0.327905	0.327905	0.327905	0.397928	0.397928	0.256738	0.256738	0.256738	0.275999	0.275999	0.421771	0.421771	0.454103	0.411862	0.596573	0.775091	0.868318	0.926563	0.919566	0.956284	0.919566	0.919566	0.909295	0.893818	0.819693
0.26473	0.26473	0.240433	0.142298	0.142298	0.142298	0.142298	0.142298	0.240433	0.240433	0.280293	0.280293	0.280293	0.280293	0.426294	0.426294	0.426294	0.617232	0.423292	0.423292	0.304383	0.304383	0.304383	0.455	0.326203	0.326203	0.326203	0.182394	0.204379	0.204379	0.184233	0.184233	0.184233	0.105841	0.0850121	0.0819547	0.145535	0.145535	0.145535	0.245263	0.438283	0.628706	0.763631	0.763631	0.763631	0.770768	0.770768	0.770768	0.770768	0.770768
0.255405	0.255405	0.255405	0.255405	0.275423	0.301927	0.280729	0.280729	0.280729	0.275423	0.275423	0.275423	0.275423	0.275423	0.301927	0.275423	0.275423	0.275423	0.275423	0.255405	0.255405	0.255405	0.255405	0.255405	0.213854	0.236367	0.236367	0.236367	0.236367	0.236367	0.236367	0.260463	0.260463	0.260463	0.260463	0.236367	0.236367	0.255405	0.275423	0.335668	0.365049	0.358945	0.382905	0.379822	0.379822	0.448759	0.480873	0.487474	0.461868	0.461868
0.223767	0.223767	0.223767	0.223767	0.35543	0.35543	0.35543	0.326508	0.326508	0.326508	0.326508	0.35543	0.378076	0.408793	0.265505	0.265505	0.238827	0.238827	0.238827	0.238827	0.238827	0.21621	0.200139	0.180318	0.180318	0.180318	0.202197	0.202197	0.218388	0.218388	0.218388	0.218388	0.218388	0.218388	0.218388	0.218388	0.218388	0.348307	0.326508	0.348307	0.378076	0.345405	0.390733	0.550913	0.701186	0.746353	0.786768	0.786768	0.786768	0.786768
0.313434	0.292554	0.266377	0.266377	0.266377	0.266377	0.286144	0.286144	0.286144	0.286144	0.286144	0.286144	0.286144	0.286144	0.286144	0.286144	0.266377	0.266377	0.266377	0.239609	0.264103	0.264103	0.264103	0.264103	0.264103	0.264103	0.264103	0.264103	0.264103	0.320182	0.292554	0.320182	0.320182	0.342079	0.310928	0.310928	0.354803	0.323061	0.323061	0.295294	0.338045	0.309578	0.486183	0.450903	0.510902	0.687922	0.643969	0.675765	0.833586	0.833586
0.209498	0.209498	0.209498	0.209498	0.209498	0.209498	0.18882	0.18882	0.18882	0.18882	0.16745	0.16745	0.16745	0.16745	0.277092	0.277092	0.277092	0.277092	0.277092	0.422126	0.458114	0.458114	0.426124	0.426124	0.280383	0.280383	0.280383	0.280383	0.280383	0.169744	0.150133	0.150133	0.150133	0.150133	0.16745	0.16745	0.16745	0.16745	0.21902	0.21902	0.245035	0.245035	0.245035	0.290247	0.236847	0.338211	0.493401	0.525814	0.602479	0.742821
0.193643	0.216642	0.200443	0.200443	0.222456	0.222456	0.222456	0.222456	0.353553	0.353553	0.353553	0.353553	0.353553	0.353553	0.323972	0.323972	0.345837	0.376304	0.239901	0.239901	0.239901	0.239901	0.264813	0.264813	0.264813	0.291321	0.271472	0.246143	0.246143	0.246143	0.246143	0.246143	0.239901	0.239901	0.239901	0.209437	0.209437	0.232151	0.250112	0.461204	0.461204	0.461204	0.461204	0.643513	0.643513	0.782719	0.782719	0.857834	0.845433	0.802922
0.30582	0.30582	0.279565	0.279565	0.259231	0.259231	0.259231	0.259231	0.233361	0.233361	0.233361	0.233361	0.233361	0.233361	0.252358	0.252358	0.252358	0.272352	0.300847	0.300847	0.323022	0.476564	0.476564	0.476564	0.450868	0.450868	0.450868	0.425431	0.425431	0.425431	0.425431	0.425431	0.450868	0.450868	0.450868	0.450868	0.476564	0.634667	0.658281	0.658281	0.658281	0.71288	0.717673	0.82907	0.902486	0.902486	0.893004	0.813922	0.797759	0.902486
0.207319	0.207319	0.207319	0.207319	0.333541	0.333541	0.311956	0.333541	0.333541	0.333541	0.305589	0.305589	0.305589	0.305589	0.186977	0.202459	0.256802	0.256802	0.256802	0.256802	0.256802	0.256802	0.282104	0.282104	0.282104	0.262537	0.207319	0.191555	0.191555	0.191555	0.191555	0.191555	0.172424	0.172424	0.172424	0.191555	0.191555	0.333541	0.333541	0.333541	0.513873	0.570255	0.842846	0.855491	0.894606	0.894606	0.942003	0.894606	0.894606	0.880205
0.305551	0.305551	0.284229	0.284229	0.284229	0.284229	0.284229	0.284229	0.284229	0.284229	0.284229	0.284229	0.284229	0.26383	0.26383	0.26383	0.26383	0.26383	0.26383	0.26383	0.26383	0.284229	0.284229	0.284229	0.311176	0.311176	0.311176	0.333577	0.362831	0.362831	0.362831	0.339466	0.339466	0.339466	0.356756	0.430118	0.46197	0.436595	0.565267	0.565267	0.565267	0.565267	0.596648	0.757791	0.718181	0.781403	0.75858	0.75858	0.622083	0.75858
0.19006	0.19006	0.2106	0.2106	0.188096	0.181792	0.201661	0.201661	0.325734	0.325734	0.325734	0.480225	0.448323	0.448323	0.451493	0.461869	0.430178	0.430178	0.283021	0.283021	0.283021	0.171089	0.171089	0.19006	0.19006	0.19006	0.19006	0.19006	0.309765	0.307033	0.307033	0.307033	0.307033	0.280429	0.300894	0.300894	0.451493	0.451493	0.476181	0.536202	0.709459	0.841505	0.910346	0.910346	0.94619	0.94619	0.912686	0.922384	0.861378	0.904442
0.287689	0.287689	0.287689	0.287689	0.287689	0.287689	0.287689	0.263186	0.263186	0.263186	0.263186	0.263186	0.263186	0.263186	0.263186	0.263186	0.263186	0.263186	0.263186	0.263186	0.263186	0.263186	0.263186	0.263186	0.263186	0.263186	0.263186	0.263186	0.263186	0.263186	0.282392	0.282392	0.282392	0.282392	0.302425	0.323238	0.314556	0.314556	0.314556	0.335802	0.341624	0.341624	0.363728	0.392603	0.398818	0.375841	0.438418	0.600016	0.629103	0.606237
0.203909	0.203909	0.203909	0.203909	0.203909	0.203909	0.203909	0.203909	0.298548	0.298548	0.298548	0.298548	0.298548	0.32797	0.388432	0.388432	0.388432	0.412172	0.2889	0.2889	0.2889	0.2889	0.2889	0.261619	0.213989	0.237904	0.237904	0.231416	0.214291	0.214291	0.214291	0.214291	0.214291	0.341955	0.341955	0.488037	0.488037	0.472366	0.472366	0.472366	0.472366	0.429567	0.494964	0.339661	0.424968	0.246003	0.327453	0.290553	0.494825	0.485796
0.164732	0.164732	0.164732	0.164732	0.164732	0.273636	0.273636	0.273636	0.273636	0.273636	0.293623	0.293623	0.293623	0.293623	0.314437	0.193623	0.193623	0.343443	0.343443	0.343443	0.321609	0.321609	0.321609	0.321609	0.300528	0.300528	0.300528	0.164732	0.164732	0.164732	0.178721	0.15834	0.15834	0.15834	0.15834	0.165283	0.179309	0.294454	0.315301	0.431959	0.431959	0.649607	0.649607	0.753785	0.771588	0.859758	0.847469	0.847469	0.847469	0.770882
0.240605	0.240605	0.240605	0.240605	0.240605	0.240605	0.240605	0.217258	0.217258	0.217258	0.210851	0.341531	0.341531	0.341531	0.341531	0.341531	0.341531	0.341531	0.341531	0.341531	0.320658	0.210851	0.210851	0.226964	0.226964	0.243927	0.243927	0.243927	0.243927	0.243927	0.243927	0.226964	0.226964	0.26771	0.29444	0.275242	0.275242	0.302414	0.302414	0.352241	0.352241	0.352241	0.352241	0.303969	0.276713	0.276713	0.276713	0.25102	0.25102	0.190401
0.410762	0.410762	0.410762	0.265746	0.247186	0.247186	0.247186	0.247186	0.265746	0.265746	0.265746	0.265746	0.265746	0.265746	0.2917	0.312217	0.312217	0.312217	0.2917	0.2917	0.2917	0.2917	0.263289	0.263289	0.257165	0.239009	0.239009	0.376925	0.376925	0.376925	0.431415	0.455439	0.490772	0.490772	0.466481	0.466481	0.466481	0.312217	0.312217	0.466481	0.538145	0.513875	0.670625	0.81693	0.81693	0.912609	0.952638	0.945813	0.971114	0.945813
0.228927	0.228927	0.228927	0.245686	0.245686	0.228927	0.362915	0.362915	0.362915	0.38459	0.38459	0.351871	0.351871	0.331047	0.331047	0.331047	0.205038	0.205038	0.205038	0.211408	0.211408	0.235818	0.235818	0.235818	0.235818	0.235818	0.235818	0.235818	0.235818	0.212988	0.212988	0.212988	0.212988	0.212988	0.190352	0.190352	0.190352	0.227262	0.227262	0.243938	0.261423	0.449748	0.449748	0.4824	0.673033	0.712424	0.731021	0.653669	0.653669	0.653669
0.194949	0.194949	0.194949	0.194949	0.15955	0.0903075	0.098921	0.098921	0.098921	0.098921	0.112399	0.112399	0.194949	0.338666	0.371346	0.371346	0.505311	0.505311	0.661402	0.683556	0.683556	0.683556	0.530427	0.371346	0.338666	0.338666	0.211226	0.211226	0.122835	0.112399	0.112399	0.112399	0.112399	0.102745	0.115437	0.129471	0.157851	0.157851	0.157851	0.386343	0.595518	0.595518	0.626574	0.626574	0.782202	0.759113	0.759113	0.857677	0.937373	0.81672
0.274686	0.274686	0.294883	0.294883	0.274686	0.274686	0.301136	0.301136	0.301136	0.301136	0.301136	0.301136	0.280681	0.280681	0.280681	0.280681	0.255372	0.255372	0.255372	0.255372	0.255372	0.255372	0.255372	0.255372	0.255372	0.255372	0.255372	0.255372	0.274686	0.274686	0.274686	0.274686	0.247405	0.247405	0.247405	0.247405	0.266332	0.258142	0.258142	0.423664	0.448048	0.472684	0.663931	0.663931	0.790769	0.790769	0.773885	0.781207	0.888983	0.888983
0.229437	0.229437	0.229437	0.229437	0.229437	0.229437	0.229437	0.229437	0.229437	0.229437	0.229437	0.229437	0.229437	0.363459	0.363459	0.386408	0.386408	0.382662	0.382662	0.349412	0.349412	0.349412	0.349412	0.195274	0.195274	0.18034	0.195274	0.197772	0.197772	0.244277	0.244277	0.244277	0.244277	0.271701	0.271701	0.297659	0.297659	0.297659	0.448345	0.382662	0.43714	0.532413	0.587907	0.641252	0.82242	0.82242	0.807661	0.80519	0.74438	0.812646
0.202499	0.202499	0.218823	0.218823	0.348852	0.348852	0.348852	0.241228	0.241228	0.241228	0.241228	0.241228	0.22371	0.22371	0.130946	0.146035	0.309085	0.282727	0.282727	0.282727	0.282727	0.282727	0.282727	0.282727	0.282727	0.277011	0.127752	0.127752	0.127752	0.127752	0.142533	0.142533	0.154963	0.154963	0.154963	0.142533	0.142533	0.158713	0.262086	0.281518	0.452572	0.484079	0.484079	0.670691	0.670691	0.811222	0.876973	0.862653	0.791072	0.774375
0.30093	0.255071	0.255071	0.255071	0.255071	0.255071	0.255071	0.280333	0.280333	0.280333	0.280333	0.280333	0.280333	0.30093	0.30093	0.30093	0.30093	0.274521	0.274521	0.274521	0.274521	0.274521	0.274521	0.255071	0.255071	0.255071	0.274521	0.274521	0.274521	0.247159	0.247159	0.247159	0.247159	0.247159	0.247159	0.266221	0.247159	0.247159	0.409886	0.658338	0.658338	0.658338	0.786732	0.786732	0.938955	0.932969	0.958539	0.958539	0.916159	0.837791
0.24598	0.24598	0.24598	0.24598	0.24598	0.24598	0.24598	0.263886	0.263886	0.263886	0.263886	0.263886	0.263886	0.263886	0.263886	0.263886	0.282606	0.263886	0.263886	0.263886	0.289185	0.289185	0.289185	0.289185	0.289185	0.289185	0.270193	0.270193	0.270193	0.270193	0.24598	0.24598	0.24598	0.263886	0.263886	0.263886	0.409609	0.409609	0.409609	0.409609	0.432592	0.432592	0.455868	0.432592	0.432592	0.463872	0.33659	0.357959	0.357959	0.379909
0.231333	0.231333	0.231333	0.231333	0.231333	0.231333	0.208419	0.208419	0.208419	0.208419	0.208419	0.20223	0.20223	0.20223	0.20223	0.20223	0.20223	0.20223	0.20223	0.326066	0.356095	0.36484	0.39634	0.39634	0.39634	0.39634	0.39634	0.39634	0.39634	0.282226	0.27539	0.27539	0.249529	0.249529	0.249529	0.249529	0.249529	0.249529	0.310301	0.324529	0.453552	0.453552	0.453552	0.453552	0.453552	0.453552	0.453552	0.613028	0.690836	0.669153
0.246504	0.23865	0.265292	0.240734	0.223157	0.223157	0.223157	0.223157	0.223157	0.223157	0.20143	0.208395	0.225146	0.225146	0.357179	0.357179	0.357179	0.357179	0.380146	0.370125	0.370125	0.370125	0.347424	0.347424	0.217775	0.217775	0.217775	0.194641	0.179633	0.18602	0.18602	0.20143	0.20143	0.217775	0.259233	0.259233	0.259233	0.287306	0.287306	0.307933	0.459711	0.459711	0.63245	0.748821	0.723586	0.833497	0.846748	0.86287	0.86287	0.866534
0.207028	0.207028	0.231285	0.231285	0.231285	0.231285	0.231285	0.231285	0.208968	0.208968	0.208968	0.208968	0.208968	0.208968	0.208968	0.208968	0.225993	0.225993	0.358298	0.358298	0.358298	0.358298	0.358298	0.358298	0.358298	0.358298	0.335628	0.335628	0.208968	0.208968	0.208968	0.208968	0.208968	0.208968	0.208968	0.208968	0.208968	0.231285	0.231285	0.295083	0.594031	0.62498	0.62498	0.654941	0.711156	0.842826	0.918923	0.908688	0.908688	0.937957
0.240817	0.240817	0.240817	0.240817	0.240817	0.240817	0.240817	0.222592	0.222592	0.222592	0.24496	0.24496	0.24496	0.218601	0.218601	0.218601	0.218601	0.218601	0.214661	0.214661	0.314981	0.314981	0.492639	0.529644	0.529644	0.529644	0.529644	0.529644	0.560785	0.72945	0.585833	0.699238	0.524028	0.67727	0.67727	0.81925	0.81925	0.907316	0.898336	0.825827	0.843075	0.861696	0.918995	0.836927	0.91725	0.815684	0.85034	0.724571	0.724571	0.720052
0.232779	0.232779	0.210421	0.187869	0.20352	0.20352	0.20352	0.187869	0.187869	0.168875	0.168875	0.168875	0.183301	0.205443	0.309254	0.277487	0.277487	0.423486	0.423486	0.423486	0.423486	0.423486	0.399402	0.455424	0.304225	0.337623	0.337623	0.232779	0.232779	0.232779	0.232779	0.276177	0.276177	0.232779	0.232779	0.232779	0.251014	0.237672	0.256163	0.281647	0.485343	0.460552	0.525299	0.48994	0.522349	0.547093	0.724545	0.826092	0.891599	0.888643
0.347791	0.216613	0.199274	0.201831	0.201831	0.201831	0.201831	0.201831	0.219331	0.219331	0.219331	0.219331	0.351417	0.37974	0.351417	0.351417	0.383503	0.383503	0.358926	0.358926	0.358926	0.358926	0.224996	0.201831	0.222228	0.222228	0.199274	0.199274	0.324299	0.324299	0.324299	0.355265	0.355265	0.351417	0.347589	0.37184	0.37184	0.37184	0.260576	0.260576	0.260576	0.234857	0.234857	0.237896	0.296651	0.275156	0.275156	0.303537	0.275156	0.275156
0.266324	0.266324	0.266324	0.266324	0.266324	0.284789	0.284789	0.284789	0.284789	0.284789	0.284789	0.284789	0.284789	0.284789	0.284789	0.266324	0.266324	0.266324	0.266324	0.266324	0.266324	0.266324	0.266324	0.266324	0.266324	0.284789	0.284789	0.284789	0.284789	0.284789	0.284789	0.284789	0.304004	0.304004	0.344512	0.323928	0.323928	0.323928	0.323928	0.344512	0.344512	0.548659	0.525659	0.490232	0.444201	0.499603	0.499603	0.499603	0.499603	0.508975
0.432435	0.432435	0.284383	0.284383	0.264715	0.264715	0.264715	0.264715	0.284383	0.258865	0.258865	0.258865	0.258865	0.258865	0.278264	0.278264	0.278264	0.278264	0.258865	0.258865	0.278264	0.304908	0.304908	0.304908	0.284383	0.284383	0.284383	0.284383	0.284383	0.284383	0.284383	0.401078	0.425022	0.425022	0.425022	0.425022	0.425022	0.481421	0.506108	0.610602	0.773783	0.640814	0.756026	0.779037	0.871128	0.871128	0.928367	0.911656	0.947157	0.921343
0.178326	0.178326	0.178326	0.178326	0.218996	0.202563	0.218996	0.218996	0.19594	0.19594	0.19594	0.19594	0.19594	0.19594	0.158683	0.158683	0.246649	0.246649	0.44347	0.44347	0.44347	0.44347	0.604255	0.604255	0.604255	0.604255	0.467977	0.467977	0.293715	0.293715	0.361827	0.435983	0.287451	0.314385	0.314385	0.336066	0.336066	0.336066	0.388421	0.388421	0.496306	0.450998	0.641476	0.712493	0.712493	0.753741	0.790808	0.854192	0.857801	0.857801
0.416097	0.416097	0.271342	0.271342	0.271342	0.271342	0.292196	0.26838	0.26838	0.26838	0.292196	0.292196	0.292196	0.292196	0.292196	0.292196	0.271342	0.271342	0.271342	0.271342	0.248629	0.248629	0.248629	0.248629	0.248629	0.248629	0.248629	0.248629	0.248629	0.248629	0.248629	0.248629	0.248629	0.248629	0.248629	0.248629	0.248629	0.26838	0.289097	0.289097	0.313962	0.313962	0.30741	0.333112	0.510595	0.536303	0.536303	0.540039	0.51435	0.54377
0.16427	0.16427	0.16427	0.16427	0.151039	0.151039	0.151039	0.151039	0.170139	0.189337	0.330273	0.330273	0.485187	0.485187	0.485187	0.517756	0.517756	0.517756	0.517756	0.485187	0.308608	0.308608	0.189337	0.189337	0.189337	0.170139	0.184679	0.184679	0.330273	0.330273	0.485187	0.485187	0.609827	0.609827	0.749185	0.749185	0.754898	0.772871	0.609827	0.609827	0.449894	0.449894	0.517756	0.542581	0.542581	0.693902	0.807752	0.791796	0.863142	0.863142
0.177778	0.177778	0.177778	0.163026	0.163026	0.177778	0.177778	0.177778	0.177778	0.177778	0.293845	0.293845	0.26652	0.465942	0.465942	0.440076	0.440076	0.469028	0.469028	0.469028	0.314591	0.314591	0.34453	0.179597	0.179597	0.179597	0.179597	0.163026	0.163026	0.163026	0.163026	0.163026	0.163026	0.163026	0.193556	0.210376	0.228244	0.415241	0.440796	0.598207	0.598207	0.625932	0.652854	0.652854	0.655658	0.631719	0.607112	0.419721	0.394526	0.323392
0.282047	0.282047	0.282047	0.257429	0.262578	0.282047	0.282047	0.282047	0.308043	0.308043	0.308043	0.308043	0.308043	0.308043	0.282047	0.262578	0.262578	0.262578	0.262578	0.262578	0.262578	0.262578	0.262578	0.282047	0.282047	0.282047	0.282047	0.282047	0.257429	0.257429	0.276659	0.276659	0.276659	0.257429	0.230205	0.272134	0.272134	0.292031	0.318539	0.47188	0.478554	0.558672	0.558672	0.558672	0.751569	0.707582	0.732769	0.713089	0.68193	0.55306
0.262722	0.262722	0.262722	0.262722	0.262722	0.262722	0.282469	0.282469	0.282469	0.262722	0.262722	0.262722	0.262722	0.262722	0.282469	0.30946	0.288586	0.288586	0.288586	0.288586	0.268571	0.288586	0.288586	0.288586	0.268571	0.243887	0.243887	0.243887	0.243887	0.243887	0.243887	0.225988	0.225988	0.243887	0.243887	0.412751	0.412751	0.412751	0.437089	0.469194	0.651473	0.781563	0.798093	0.781563	0.872592	0.731666	0.839211	0.852204	0.909014	0.897711
0.254644	0.254644	0.254644	0.254644	0.254644	0.254644	0.280031	0.280031	0.330705	0.330705	0.302654	0.302654	0.302654	0.302654	0.302654	0.302654	0.276001	0.276001	0.256975	0.256975	0.256975	0.302654	0.302654	0.302654	0.302654	0.302654	0.302654	0.302654	0.302654	0.302654	0.302654	0.256975	0.276001	0.276001	0.267185	0.293331	0.293331	0.325395	0.512386	0.610302	0.64067	0.787906	0.787906	0.876673	0.881411	0.881411	0.891217	0.885991	0.781049	0.725146
0.305792	0.305792	0.305792	0.280448	0.280448	0.261209	0.261209	0.242846	0.242846	0.242846	0.190193	0.190193	0.190193	0.190193	0.190193	0.310934	0.310934	0.33774	0.33774	0.33774	0.33774	0.33774	0.33774	0.33774	0.33774	0.209758	0.209758	0.190193	0.190193	0.190193	0.190193	0.190193	0.190193	0.190193	0.190193	0.243887	0.301717	0.292431	0.292431	0.318379	0.373675	0.426375	0.456539	0.53428	0.558428	0.50997	0.588089	0.598817	0.627829	0.594113
0.320507	0.34956	0.34956	0.482744	0.482744	0.482744	0.299977	0.299977	0.320507	0.320507	0.320507	0.292782	0.292782	0.178024	0.175755	0.175755	0.175755	0.175755	0.162282	0.162282	0.162282	0.162282	0.162282	0.180809	0.183129	0.183129	0.183129	0.183129	0.183129	0.183129	0.183129	0.183129	0.183129	0.164412	0.164412	0.273313	0.273313	0.292782	0.292782	0.363661	0.330581	0.485586	0.631842	0.766386	0.804467	0.682777	0.682777	0.661637	0.661637	0.58618
0.161751	0.161751	0.161751	0.161751	0.1757	0.1757	0.289181	0.310055	0.310055	0.289181	0.310055	0.310055	0.310055	0.310055	0.289181	0.289181	0.1757	0.161751	0.161751	0.269165	0.295538	0.295538	0.295538	0.295538	0.266704	0.266704	0.266704	0.266704	0.266704	0.160057	0.143314	0.24202	0.24202	0.24202	0.269165	0.289181	0.280369	0.322211	0.344314	0.367112	0.52542	0.52542	0.55774	0.706488	0.697436	0.814801	0.821242	0.790142	0.773167	0.854852
0.267552	0.267552	0.287661	0.287661	0.287661	0.287661	0.287661	0.287661	0.287661	0.287661	0.287661	0.287661	0.267552	0.267552	0.267552	0.287661	0.287661	0.287661	0.287661	0.260086	0.260086	0.279848	0.279848	0.279848	0.279848	0.260086	0.260086	0.260086	0.279848	0.308645	0.492927	0.467894	0.627421	0.627421	0.627421	0.627421	0.627421	0.627421	0.603689	0.768352	0.603689	0.627421	0.467894	0.467894	0.467894	0.574837	0.696807	0.756569	0.756569	0.612089
0.21524	0.232384	0.232384	0.232384	0.232384	0.232384	0.232384	0.232384	0.232384	0.232384	0.208094	0.213172	0.213172	0.213172	0.213172	0.2302	0.2302	0.2302	0.24816	0.222699	0.386974	0.356791	0.356791	0.356791	0.356791	0.334467	0.334467	0.334467	0.31286	0.373798	0.213172	0.213172	0.213172	0.213172	0.213172	0.213172	0.370927	0.370927	0.40156	0.394243	0.643008	0.665338	0.791761	0.807571	0.914784	0.914784	0.848784	0.848784	0.844822	0.831434
0.434607	0.434607	0.266615	0.266615	0.266615	0.266615	0.266615	0.292722	0.292722	0.272679	0.272679	0.272679	0.292722	0.292722	0.292722	0.292722	0.292722	0.266615	0.266615	0.266615	0.266615	0.286389	0.266615	0.292722	0.292722	0.292722	0.292722	0.292722	0.320269	0.320269	0.320269	0.299137	0.449794	0.383843	0.383843	0.40748	0.616157	0.79441	0.789336	0.887924	0.943667	0.94809	0.94809	0.954654	0.954654	0.973353	0.939936	0.925661	0.918564	0.85862
0.238437	0.26289	0.26289	0.26289	0.244192	0.244192	0.244192	0.244192	0.269027	0.295402	0.269027	0.381841	0.381841	0.381841	0.381841	0.381841	0.381841	0.381841	0.3516	0.322505	0.2925	0.342051	0.342051	0.342051	0.342051	0.342051	0.342051	0.342051	0.342051	0.342051	0.374449	0.177795	0.192705	0.192705	0.213785	0.236496	0.371941	0.371941	0.395306	0.611146	0.634359	0.808281	0.792497	0.792497	0.865048	0.865048	0.865048	0.865048	0.853088	0.821995
0.463054	0.463054	0.463054	0.290141	0.290141	0.290141	0.290141	0.290141	0.290141	0.224541	0.250125	0.250125	0.250125	0.250125	0.250125	0.250125	0.250125	0.274894	0.274894	0.240941	0.240941	0.240941	0.240941	0.240941	0.240941	0.240941	0.240941	0.21831	0.21831	0.197253	0.212955	0.212955	0.212955	0.212955	0.341435	0.363418	0.393518	0.360316	0.405813	0.429239	0.418226	0.579383	0.632882	0.662088	0.52963	0.726755	0.726755	0.753927	0.741732	0.72285
0.155658	0.155658	0.306833	0.334903	0.334903	0.334903	0.334903	0.334903	0.334903	0.334903	0.522764	0.522764	0.313283	0.286246	0.286246	0.286246	0.286246	0.286246	0.286246	0.286246	0.155658	0.155658	0.169078	0.169078	0.169078	0.169078	0.169078	0.169078	0.169078	0.169078	0.169078	0.169078	0.155658	0.173357	0.173357	0.173357	0.187963	0.203497	0.373132	0.396497	0.612029	0.612029	0.796074	0.774354	0.791135	0.791135	0.774354	0.867771	0.843427	0.829944
0.207217	0.207217	0.228297	0.228297	0.228297	0.228297	0.228297	0.228297	0.246302	0.246302	0.246302	0.246302	0.355764	0.368096	0.368096	0.368096	0.368096	0.368096	0.345267	0.345267	0.345267	0.345267	0.233462	0.246302	0.270005	0.336125	0.336125	0.38188	0.4582	0.4582	0.4582	0.4582	0.433617	0.40349	0.374074	0.325361	0.325361	0.303907	0.285081	0.457253	0.640281	0.640281	0.66828	0.66828	0.66828	0.66828	0.635245	0.606701	0.612488	0.452472
0.326378	0.326378	0.298741	0.329446	0.329446	0.301665	0.301665	0.301665	0.275266	0.275266	0.256465	0.256465	0.256465	0.256465	0.256465	0.256465	0.256465	0.256465	0.256465	0.256465	0.256465	0.256465	0.256465	0.256465	0.256465	0.256465	0.256465	0.256465	0.256465	0.256465	0.256465	0.256465	0.256465	0.256465	0.256465	0.256465	0.256465	0.275266	0.322343	0.365792	0.396128	0.396128	0.580248	0.611228	0.611228	0.611228	0.722908	0.703199	0.675658	0.632087
0.296312	0.296312	0.244379	0.244379	0.244379	0.244379	0.244379	0.244379	0.244379	0.244379	0.269557	0.269557	0.269557	0.269557	0.296312	0.296312	0.296312	0.296312	0.296312	0.293702	0.293702	0.293702	0.293702	0.293702	0.267093	0.267093	0.267093	0.267093	0.267093	0.269557	0.218689	0.218689	0.370995	0.370995	0.370995	0.554143	0.554143	0.602111	0.742924	0.85895	0.85895	0.920821	0.8466	0.920821	0.920821	0.85895	0.929923	0.915958	0.831627	0.727857
0.383184	0.414062	0.414062	0.414062	0.414062	0.359951	0.393218	0.393218	0.252987	0.252987	0.252987	0.229417	0.229417	0.229417	0.252987	0.252987	0.245086	0.219811	0.219811	0.219811	0.219811	0.219811	0.219811	0.219811	0.219811	0.219811	0.250554	0.304697	0.304697	0.304697	0.304697	0.304697	0.304697	0.304697	0.278103	0.278103	0.252987	0.229417	0.38624	0.38624	0.410083	0.602088	0.761811	0.779397	0.871142	0.884928	0.92729	0.944783	0.91285	0.91285
0.272573	0.272573	0.272573	0.272573	0.272573	0.272573	0.272573	0.272573	0.252704	0.252704	0.252704	0.252704	0.252704	0.252704	0.272573	0.272573	0.272573	0.272573	0.272573	0.272573	0.272573	0.29339	0.322595	0.322595	0.300587	0.300587	0.300587	0.300587	0.300587	0.300587	0.300587	0.279461	0.228698	0.253776	0.253776	0.253776	0.30178	0.30178	0.30178	0.30178	0.30178	0.30178	0.330174	0.363646	0.363646	0.387712	0.332549	0.332549	0.332549	0.332549
0.286357	0.266995	0.283462	0.283462	0.303525	0.303525	0.303525	0.303525	0.277368	0.277368	0.277368	0.277368	0.261126	0.261126	0.261126	0.261126	0.261126	0.261126	0.261126	0.261126	0.261126	0.261126	0.261126	0.261126	0.242888	0.261126	0.280225	0.306537	0.334172	0.334172	0.334172	0.334172	0.334172	0.334172	0.334172	0.340925	0.319525	0.292569	0.266995	0.266995	0.266995	0.266995	0.286357	0.35604	0.378526	0.456297	0.58258	0.58258	0.752165	0.752165
0.251226	0.251226	0.251226	0.251226	0.251226	0.251226	0.251226	0.251226	0.251226	0.243399	0.243399	0.243399	0.243399	0.26794	0.26794	0.26794	0.287699	0.287699	0.287699	0.31734	0.31734	0.31734	0.31734	0.290068	0.290068	0.290068	0.270208	0.270208	0.270208	0.251226	0.270208	0.270208	0.290068	0.290068	0.261996	0.279159	0.279159	0.279159	0.327153	0.349195	0.356162	0.587084	0.563016	0.563016	0.627851	0.630542	0.765484	0.861931	0.83256	0.896024
0.233402	0.233402	0.233402	0.233402	0.233402	0.210937	0.19449	0.19449	0.19449	0.19449	0.215682	0.233402	0.233402	0.233402	0.233402	0.233402	0.233402	0.233402	0.25211	0.25211	0.361302	0.338155	0.338155	0.367854	0.367854	0.367854	0.367854	0.367854	0.367854	0.367854	0.233402	0.233402	0.233402	0.210937	0.233402	0.233402	0.233402	0.233402	0.215682	0.215682	0.215682	0.344514	0.344514	0.344514	0.526557	0.526557	0.551847	0.551847	0.551847	0.576872
0.222879	0.222879	0.222879	0.222879	0.206853	0.206853	0.206853	0.206853	0.228907	0.228907	0.228907	0.228907	0.228907	0.228907	0.228907	0.228907	0.252564	0.252564	0.228907	0.228907	0.362777	0.362777	0.362777	0.362777	0.362777	0.362777	0.333401	0.333401	0.333401	0.354846	0.199921	0.199921	0.199921	0.199921	0.221443	0.23826	0.281367	0.475905	0.499646	0.475905	0.534049	0.714446	0.751598	0.751598	0.836006	0.836006	0.802859	0.666529	0.645082	0.666529
0.304552	0.304552	0.304552	0.28419	0.28419	0.28419	0.28419	0.28419	0.28419	0.28419	0.28419	0.28419	0.28419	0.28419	0.264671	0.264671	0.264671	0.264671	0.264671	0.264671	0.264671	0.311297	0.311297	0.311297	0.311297	0.311297	0.311297	0.3327	0.489226	0.489226	0.546037	0.521639	0.521639	0.521639	0.596915	0.596915	0.596915	0.627695	0.679203	0.700183	0.7976	0.869273	0.927402	0.960847	0.947565	0.947565	0.972002	0.968248	0.960447	0.979013
0.260117	0.260117	0.260117	0.260117	0.260117	0.279789	0.254333	0.254333	0.254333	0.254333	0.254333	0.254333	0.254333	0.279789	0.306745	0.28593	0.28593	0.28593	0.28593	0.28593	0.28593	0.28593	0.28593	0.260117	0.235865	0.235865	0.254333	0.394999	0.394999	0.419093	0.419093	0.419093	0.419093	0.419093	0.419093	0.419093	0.394999	0.254333	0.254333	0.273729	0.294021	0.468343	0.617434	0.640727	0.747277	0.747277	0.865711	0.925037	0.925037	0.95531
0.326894	0.326894	0.326894	0.326894	0.326894	0.326894	0.326894	0.326894	0.218533	0.218533	0.218533	0.218533	0.218533	0.218533	0.218533	0.218533	0.218533	0.218533	0.202124	0.241604	0.241604	0.241604	0.241604	0.241604	0.241604	0.241604	0.241604	0.241604	0.241604	0.202124	0.202124	0.180215	0.180215	0.180215	0.160204	0.160204	0.173951	0.220738	0.374788	0.374788	0.559199	0.73702	0.73702	0.843082	0.843082	0.91916	0.951798	0.936222	0.93006	0.938077
0.235811	0.21846	0.21846	0.21846	0.21846	0.241565	0.21846	0.235811	0.235811	0.235811	0.228325	0.36127	0.36127	0.36127	0.36127	0.331723	0.331723	0.310179	0.310179	0.310179	0.3411	0.213101	0.213101	0.213101	0.213101	0.213101	0.213101	0.213101	0.235811	0.235811	0.235811	0.235811	0.235811	0.235811	0.235811	0.235811	0.254092	0.254092	0.363659	0.363659	0.394372	0.554523	0.554523	0.7041	0.819776	0.819776	0.819776	0.833926	0.847172	0.847172
0.260178	0.279465	0.299604	0.279465	0.279465	0.279465	0.279465	0.279465	0.279465	0.279465	0.279465	0.260178	0.265771	0.265771	0.265771	0.265771	0.265771	0.265771	0.265771	0.285314	0.285314	0.285314	0.425939	0.425939	0.425939	0.45004	0.45004	0.415092	0.415092	0.467535	0.491972	0.491972	0.314596	0.28472	0.28472	0.265204	0.265204	0.342554	0.364936	0.317147	0.296329	0.345219	0.421292	0.616247	0.616247	0.582052	0.751508	0.707226	0.686546	0.692723
0.260777	0.260777	0.260777	0.260777	0.260777	0.242213	0.2692	0.2692	0.2692	0.2692	0.2692	0.289043	0.289043	0.289043	0.289043	0.289043	0.289043	0.289043	0.289043	0.309729	0.309729	0.289043	0.289043	0.289043	0.289043	0.260777	0.280237	0.280237	0.280237	0.260777	0.260777	0.260777	0.260777	0.280237	0.30056	0.360218	0.33781	0.360218	0.582008	0.635987	0.658505	0.686747	0.713669	0.713669	0.835519	0.817118	0.848631	0.917009	0.817118	0.872003
0.280458	0.280458	0.301225	0.301225	0.280458	0.260589	0.260589	0.23619	0.23619	0.260589	0.260589	0.280458	0.260589	0.260589	0.260589	0.286564	0.286564	0.314027	0.314027	0.286564	0.286564	0.266422	0.266422	0.266422	0.266422	0.241655	0.241655	0.218505	0.23619	0.260589	0.402319	0.402319	0.402319	0.402319	0.402319	0.402319	0.426757	0.426757	0.562493	0.530091	0.530091	0.587103	0.618403	0.618403	0.618403	0.641871	0.618403	0.618403	0.618403	0.618403
0.309259	0.309259	0.339539	0.339539	0.339539	0.339539	0.347118	0.217159	0.217159	0.23547	0.23547	0.261258	0.23547	0.23547	0.23547	0.23547	0.211498	0.211498	0.211498	0.211498	0.211498	0.189363	0.189363	0.189363	0.189363	0.189363	0.189363	0.189363	0.189363	0.173822	0.173822	0.173822	0.173822	0.189363	0.189363	0.189363	0.189363	0.189363	0.309259	0.309259	0.309259	0.309259	0.309259	0.287366	0.46182	0.46182	0.46182	0.46182	0.309259	0.309259
0.281025	0.281025	0.281025	0.281025	0.281025	0.281025	0.281025	0.281025	0.255732	0.255732	0.255732	0.274462	0.274462	0.274462	0.274462	0.274462	0.274462	0.274462	0.274462	0.274462	0.274462	0.300859	0.300859	0.300859	0.300859	0.300859	0.300859	0.300859	0.300859	0.300859	0.300859	0.255732	0.230141	0.230141	0.230141	0.230141	0.230141	0.230141	0.230141	0.230141	0.247621	0.247621	0.321466	0.475753	0.656805	0.656805	0.678145	0.725183	0.725183	0.725183
0.281728	0.281728	0.281728	0.281728	0.281728	0.277049	0.277049	0.277049	0.277049	0.277049	0.277049	0.277049	0.277049	0.298377	0.252725	0.233575	0.252725	0.252725	0.252725	0.272887	0.272887	0.272887	0.294024	0.272887	0.298377	0.298377	0.277049	0.277049	0.272887	0.272887	0.272887	0.294024	0.272887	0.272887	0.294024	0.3636	0.524215	0.550092	0.555254	0.52942	0.52942	0.52942	0.52942	0.560984	0.560984	0.482261	0.3257	0.303264	0.303264	0.303264
0.240826	0.240826	0.240826	0.240826	0.240826	0.240826	0.240826	0.240826	0.240826	0.240826	0.260512	0.260512	0.260512	0.260512	0.260512	0.260512	0.260512	0.307362	0.307362	0.330122	0.307362	0.307362	0.307362	0.276602	0.325073	0.325073	0.325073	0.276602	0.276602	0.256121	0.256121	0.256121	0.256121	0.307362	0.260512	0.260512	0.260512	0.260512	0.260512	0.260512	0.281211	0.427416	0.494579	0.531315	0.562522	0.556874	0.556874	0.627643	0.627643	0.719449
0.22589	0.22589	0.22589	0.243989	0.243989	0.243989	0.220874	0.351072	0.351072	0.351072	0.351072	0.351072	0.351072	0.328481	0.328481	0.328481	0.328481	0.220874	0.220874	0.220874	0.220874	0.220874	0.238695	0.238695	0.238695	0.238695	0.238695	0.220874	0.220874	0.220874	0.220874	0.220874	0.220874	0.220874	0.220874	0.220874	0.405176	0.429668	0.589777	0.613911	0.666893	0.767084	0.850361	0.850361	0.883991	0.883991	0.785662	0.790491	0.692384	0.670523
0.244455	0.244455	0.263239	0.2392	0.346628	0.376125	0.376125	0.376125	0.376125	0.376125	0.376125	0.376125	0.353148	0.353148	0.221616	0.200344	0.200344	0.200344	0.221616	0.221616	0.221616	0.221616	0.2392	0.2392	0.2392	0.2392	0.257717	0.257717	0.234023	0.234023	0.234023	0.234023	0.216711	0.216711	0.2392	0.2392	0.221616	0.221616	0.221616	0.278888	0.344411	0.533752	0.608617	0.661184	0.661184	0.735657	0.759764	0.782323	0.803311	0.750416
0.204261	0.221492	0.221492	0.221492	0.221492	0.221492	0.221492	0.221492	0.219724	0.237869	0.373139	0.349406	0.373139	0.373139	0.373139	0.373139	0.373139	0.373139	0.375546	0.351746	0.221492	0.221492	0.204261	0.204261	0.204261	0.221492	0.221492	0.221492	0.221492	0.221492	0.221492	0.221492	0.221492	0.221492	0.221492	0.204261	0.351746	0.351746	0.508561	0.508561	0.66371	0.790094	0.890972	0.939706	0.939706	0.939706	0.88057	0.890972	0.810781	0.810781
0.329035	0.329035	0.329035	0.307738	0.307738	0.307738	0.307738	0.307738	0.307738	0.28723	0.258967	0.232578	0.232578	0.232578	0.232578	0.232578	0.232578	0.232578	0.232578	0.232578	0.258967	0.28723	0.28723	0.28723	0.28723	0.28723	0.315098	0.344364	0.501941	0.501941	0.501941	0.501941	0.501941	0.501941	0.501941	0.501941	0.49336	0.460322	0.307738	0.307738	0.329035	0.484783	0.665732	0.881833	0.9399	0.960395	0.949683	0.973129	0.979254	0.979254
0.209531	0.209531	0.160155	0.267605	0.267605	0.267605	0.267605	0.267605	0.267605	0.267605	0.294284	0.444132	0.444132	0.294284	0.294284	0.294284	0.294284	0.361039	0.361039	0.361039	0.309687	0.189717	0.189717	0.189717	0.240848	0.240848	0.240848	0.189717	0.189717	0.210867	0.233694	0.233694	0.233694	0.258184	0.204364	0.204364	0.204364	0.204364	0.204364	0.3013	0.246913	0.441728	0.441728	0.490757	0.678181	0.782444	0.899755	0.963762	0.963762	0.971942
0.276036	0.25653	0.237949	0.263711	0.25653	0.25653	0.237949	0.237949	0.237949	0.237949	0.213972	0.231249	0.231249	0.207763	0.313418	0.313418	0.343667	0.343667	0.343667	0.343667	0.343667	0.321504	0.321504	0.352132	0.220315	0.352132	0.343667	0.343667	0.343667	0.343667	0.343667	0.343667	0.343667	0.335299	0.335299	0.207763	0.191803	0.191803	0.213972	0.213972	0.231249	0.341243	0.341243	0.31916	0.31916	0.380865	0.438115	0.505734	0.505734	0.505734
0.412235	0.389593	0.232651	0.232651	0.232651	0.232651	0.232651	0.232651	0.232651	0.232651	0.232651	0.257353	0.257353	0.257353	0.257353	0.257353	0.283708	0.311629	0.311629	0.34099	0.34099	0.34099	0.34099	0.34099	0.34099	0.4978	0.52136	0.487968	0.487968	0.454683	0.454683	0.421799	0.421799	0.421799	0.421799	0.275782	0.249906	0.275782	0.275782	0.275782	0.275782	0.323538	0.344508	0.344508	0.525256	0.525256	0.679439	0.691289	0.71104	0.82499
0.227931	0.227931	0.227931	0.227931	0.211026	0.211026	0.26005	0.205286	0.330638	0.330638	0.330638	0.330638	0.330638	0.485748	0.485748	0.485748	0.453532	0.453532	0.302655	0.302655	0.302655	0.323888	0.200329	0.115831	0.129754	0.129754	0.145077	0.143315	0.143315	0.143315	0.143315	0.131616	0.131616	0.131616	0.117519	0.117519	0.117519	0.205286	0.239371	0.239371	0.231286	0.388395	0.548402	0.698991	0.816194	0.816194	0.865996	0.865996	0.869514	0.869514
0.345412	0.345412	0.37617	0.37617	0.37617	0.37617	0.37617	0.37617	0.37617	0.239694	0.222625	0.222625	0.200389	0.200389	0.200389	0.200389	0.200389	0.200389	0.222625	0.222625	0.222625	0.222625	0.199333	0.199333	0.322579	0.343921	0.343921	0.365911	0.335541	0.335541	0.335541	0.335541	0.367445	0.367445	0.250557	0.232952	0.232952	0.193438	0.343921	0.365911	0.524661	0.699164	0.718977	0.718977	0.718977	0.737974	0.855704	0.872149	0.757338	0.844302
0.256738	0.282885	0.282885	0.282885	0.282885	0.282885	0.282885	0.282885	0.282885	0.261732	0.261732	0.261732	0.261732	0.261732	0.261732	0.261732	0.261732	0.261732	0.261732	0.261732	0.261732	0.261732	0.261732	0.261732	0.261732	0.261732	0.261732	0.261732	0.308276	0.308276	0.308276	0.308276	0.308276	0.308276	0.308276	0.308276	0.331502	0.331502	0.282885	0.282885	0.282885	0.282885	0.308276	0.334882	0.334882	0.36258	0.409337	0.439128	0.439128	0.439128
0.275214	0.275214	0.275214	0.275214	0.232082	0.25027	0.25027	0.42094	0.42094	0.42094	0.389894	0.389894	0.389894	0.389894	0.389894	0.36652	0.36652	0.209916	0.209916	0.209916	0.187363	0.187363	0.187363	0.306226	0.327745	0.482759	0.482759	0.482759	0.482759	0.482759	0.550244	0.550244	0.550244	0.413785	0.550244	0.42094	0.42094	0.452624	0.612858	0.636165	0.791999	0.874796	0.874796	0.923723	0.93232	0.923723	0.923723	0.95323	0.914135	0.948592
0.218672	0.218672	0.218672	0.218672	0.218672	0.218672	0.348454	0.371029	0.371029	0.371029	0.371029	0.371029	0.371029	0.371029	0.371029	0.371029	0.235883	0.218672	0.218672	0.218672	0.218672	0.218672	0.218672	0.218672	0.218672	0.218672	0.218672	0.241895	0.241895	0.260325	0.260325	0.260325	0.260325	0.279641	0.425883	0.425883	0.425883	0.394181	0.554238	0.703784	0.723806	0.827184	0.827184	0.892385	0.812717	0.831859	0.831859	0.831859	0.793941	0.710404
0.197791	0.197791	0.197791	0.197791	0.197791	0.197791	0.197791	0.197791	0.197791	0.213901	0.213901	0.213901	0.213901	0.230946	0.248919	0.248919	0.267804	0.412459	0.412459	0.38879	0.38879	0.38879	0.38879	0.365634	0.343084	0.343084	0.291134	0.176264	0.176264	0.176264	0.176264	0.191038	0.17009	0.17009	0.17009	0.217823	0.267437	0.240603	0.425506	0.457307	0.640926	0.774059	0.883404	0.883404	0.965412	0.953578	0.957752	0.963129	0.95545	0.949624
0.314358	0.314358	0.314358	0.287089	0.287089	0.287089	0.287089	0.473088	0.473088	0.348366	0.348366	0.348366	0.319521	0.319521	0.319521	0.348366	0.348366	0.173965	0.173965	0.156102	0.156102	0.156102	0.16957	0.16957	0.16957	0.152075	0.152075	0.152075	0.134735	0.134735	0.134735	0.14668	0.134735	0.134735	0.134735	0.134735	0.14668	0.247374	0.294732	0.444161	0.468679	0.634986	0.679474	0.700609	0.817338	0.873274	0.876654	0.834098	0.83833	0.836756
0.16166	0.16166	0.16166	0.180726	0.180726	0.180726	0.180726	0.180726	0.180726	0.180726	0.180726	0.180726	0.180726	0.288718	0.288718	0.288718	0.288718	0.288718	0.317102	0.470414	0.470414	0.470414	0.470414	0.296756	0.296756	0.296756	0.296756	0.296756	0.243086	0.143751	0.155933	0.155933	0.155933	0.155933	0.155933	0.155933	0.155933	0.155933	0.155933	0.168944	0.261119	0.261119	0.261119	0.261119	0.279994	0.299681	0.450122	0.610274	0.664336	0.791059
0.374901	0.341443	0.214136	0.214136	0.214136	0.214136	0.214136	0.214136	0.232062	0.232062	0.232062	0.234952	0.234952	0.234952	0.234952	0.399444	0.399444	0.399444	0.374901	0.374901	0.28463	0.28463	0.28463	0.31171	0.31171	0.172943	0.172943	0.192252	0.192252	0.192252	0.172943	0.28463	0.28463	0.28463	0.28463	0.28463	0.28463	0.259017	0.399444	0.389376	0.52246	0.332029	0.486073	0.64281	0.64281	0.671957	0.795817	0.795817	0.671957	0.818464
0.266354	0.266354	0.266354	0.266354	0.266354	0.266354	0.266354	0.285839	0.285839	0.285839	0.285839	0.285839	0.285839	0.285839	0.285839	0.285839	0.285839	0.266354	0.266354	0.266354	0.266354	0.266354	0.266354	0.266354	0.266354	0.266354	0.285839	0.285839	0.285839	0.285839	0.285839	0.306155	0.306155	0.306155	0.306155	0.333545	0.30266	0.35179	0.35179	0.533867	0.558036	0.595704	0.595704	0.618956	0.584834	0.729479	0.761857	0.71898	0.738257	0.572014
0.338654	0.308301	0.308301	0.280485	0.280485	0.280485	0.280485	0.280485	0.254256	0.229697	0.229697	0.274285	0.247542	0.247542	0.247542	0.247542	0.247542	0.247542	0.247542	0.247542	0.273332	0.254256	0.281453	0.281453	0.281453	0.281453	0.281453	0.42797	0.42797	0.42797	0.395531	0.395531	0.395531	0.555522	0.704774	0.757331	0.856341	0.757331	0.895804	0.904625	0.904625	0.912772	0.912772	0.845644	0.741487	0.822172	0.822172	0.89828	0.762223	0.762223
0.294101	0.294101	0.268249	0.268249	0.268249	0.268249	0.268249	0.268249	0.260358	0.27987	0.27987	0.27987	0.27987	0.27987	0.27987	0.27987	0.27987	0.27987	0.288121	0.268249	0.268249	0.268249	0.288121	0.288121	0.288121	0.288121	0.288121	0.260358	0.260358	0.260358	0.260358	0.260358	0.24175	0.24175	0.24175	0.24175	0.24175	0.268249	0.288121	0.308845	0.352624	0.455923	0.616228	0.616228	0.6747	0.761384	0.761384	0.783852	0.788721	0.793509
0.32114	0.32114	0.32114	0.34368	0.315687	0.315687	0.315687	0.315687	0.29416	0.178367	0.178367	0.178367	0.178367	0.273514	0.273514	0.273514	0.273514	0.273514	0.273514	0.29416	0.29416	0.29416	0.32114	0.197701	0.197701	0.197701	0.214312	0.214312	0.214312	0.197701	0.197701	0.197701	0.178367	0.178367	0.29416	0.29416	0.273514	0.273514	0.273514	0.273514	0.273514	0.273514	0.273514	0.358776	0.268049	0.443831	0.517231	0.57991	0.57991	0.610433
0.198155	0.198155	0.198155	0.214333	0.198155	0.198155	0.214333	0.214333	0.314693	0.314693	0.467783	0.467783	0.467783	0.443268	0.443268	0.443268	0.419026	0.419026	0.273688	0.273688	0.164487	0.164487	0.182914	0.182914	0.182914	0.182914	0.182914	0.182914	0.182914	0.182914	0.182914	0.198155	0.198155	0.198155	0.198155	0.214333	0.214333	0.214333	0.365652	0.365652	0.365652	0.365652	0.358808	0.538172	0.569907	0.545526	0.617896	0.843545	0.718444	0.743692
0.245925	0.245925	0.245925	0.245925	0.245925	0.270374	0.270374	0.270374	0.270374	0.270374	0.27582	0.27582	0.27582	0.27582	0.30205	0.27582	0.27582	0.27582	0.27582	0.30205	0.27582	0.27582	0.27582	0.27582	0.251048	0.251048	0.27582	0.27582	0.27582	0.251048	0.251048	0.251048	0.251048	0.27582	0.27582	0.27582	0.251048	0.251048	0.414363	0.445661	0.571008	0.601975	0.655148	0.625745	0.783896	0.783896	0.783896	0.884483	0.783896	0.859065
0.175022	0.175022	0.175022	0.189905	0.212559	0.212559	0.212559	0.212559	0.212559	0.393392	0.393392	0.393392	0.393392	0.369841	0.369841	0.369841	0.369841	0.369841	0.393392	0.212559	0.212559	0.212559	0.212559	0.212559	0.212559	0.212559	0.212559	0.212559	0.19633	0.19633	0.340333	0.340333	0.496487	0.496487	0.496487	0.496487	0.65333	0.681922	0.681922	0.837414	0.729355	0.837414	0.837414	0.854212	0.854212	0.918023	0.854212	0.850551	0.850551	0.70317
0.144455	0.129236	0.221614	0.221614	0.239313	0.263571	0.263571	0.263571	0.407083	0.407083	0.407083	0.407083	0.263571	0.407083	0.383227	0.353239	0.353239	0.353239	0.244655	0.244655	0.244655	0.244655	0.244655	0.157236	0.157236	0.157236	0.157236	0.157236	0.140892	0.157236	0.157236	0.157236	0.157236	0.161134	0.161134	0.161134	0.161134	0.161134	0.161134	0.144455	0.244655	0.244655	0.383227	0.383227	0.543782	0.695726	0.814342	0.905414	0.948355	0.948355
0.236422	0.236422	0.236422	0.236422	0.219139	0.219139	0.219139	0.219139	0.219139	0.219139	0.219139	0.236422	0.236422	0.260404	0.234026	0.234026	0.234026	0.369056	0.369056	0.369056	0.369056	0.346477	0.346477	0.317976	0.349499	0.349499	0.372163	0.236422	0.236422	0.236422	0.211777	0.211777	0.308606	0.308606	0.308606	0.308606	0.288037	0.288037	0.288037	0.460781	0.496163	0.496163	0.339663	0.392223	0.515467	0.620978	0.650725	0.802217	0.821821	0.747303
0.232677	0.209576	0.167768	0.167768	0.167768	0.181691	0.181691	0.202506	0.242342	0.217603	0.218554	0.218554	0.243368	0.243368	0.243368	0.226025	0.226025	0.243368	0.328303	0.359839	0.391305	0.391305	0.391305	0.391305	0.391305	0.391305	0.55167	0.55167	0.414537	0.414537	0.382377	0.382377	0.382377	0.382377	0.453546	0.453546	0.302461	0.282479	0.302461	0.32322	0.32322	0.32322	0.344699	0.366832	0.273138	0.444234	0.517273	0.64202	0.738891	0.71983
0.28642	0.28642	0.28642	0.28642	0.28642	0.28642	0.28642	0.266792	0.266792	0.266792	0.248041	0.248041	0.248041	0.273116	0.273116	0.273116	0.273116	0.273116	0.273116	0.273116	0.273116	0.273116	0.273116	0.273116	0.273116	0.273116	0.273116	0.273116	0.273116	0.293024	0.293024	0.442151	0.442151	0.410317	0.410317	0.434251	0.434251	0.458495	0.458495	0.458495	0.482938	0.53195	0.53195	0.53195	0.53195	0.539931	0.712283	0.825607	0.825607	0.830179
0.435423	0.41149	0.41149	0.41149	0.266582	0.266582	0.266582	0.266582	0.266582	0.247856	0.247856	0.247856	0.247856	0.247856	0.247856	0.247856	0.247856	0.247856	0.271947	0.291788	0.291788	0.291788	0.291788	0.291788	0.291788	0.291788	0.312455	0.312455	0.286186	0.266582	0.266582	0.266582	0.398993	0.398993	0.398993	0.398993	0.37573	0.31356	0.31356	0.33504	0.33504	0.33504	0.238207	0.256453	0.281068	0.428173	0.534244	0.631422	0.660077	0.605319
0.570526	0.378975	0.371664	0.371664	0.371664	0.371664	0.371664	0.371664	0.348534	0.348534	0.21895	0.21895	0.202264	0.202264	0.202264	0.202264	0.202264	0.202264	0.224329	0.224329	0.224329	0.224329	0.224329	0.224329	0.224329	0.224329	0.224329	0.224329	0.202264	0.202264	0.202264	0.202264	0.202264	0.202264	0.202264	0.202264	0.348534	0.348534	0.378975	0.538028	0.562869	0.710769	0.710769	0.838327	0.838327	0.908224	0.824253	0.824253	0.804371	0.682986
0.378025	0.240453	0.240453	0.240453	0.240453	0.328881	0.328881	0.307461	0.307461	0.307461	0.307461	0.307461	0.307461	0.335642	0.335642	0.246062	0.246062	0.246062	0.246062	0.246062	0.246062	0.246062	0.246062	0.222879	0.222879	0.222879	0.222879	0.222879	0.222879	0.222879	0.222879	0.222879	0.222879	0.222879	0.355098	0.355098	0.355098	0.385216	0.385216	0.546068	0.697844	0.697844	0.815975	0.815975	0.847784	0.847784	0.914478	0.903814	0.947479	0.947479
0.615921	0.615921	0.455452	0.283286	0.263698	0.263698	0.157391	0.157391	0.17717	0.192006	0.192006	0.212908	0.212908	0.212908	0.212908	0.212908	0.212908	0.341515	0.341515	0.319697	0.319697	0.292203	0.292203	0.292203	0.292203	0.292203	0.292203	0.292203	0.292203	0.292203	0.441821	0.441821	0.633371	0.633371	0.633371	0.655955	0.655955	0.555408	0.70547	0.70547	0.744733	0.848342	0.830913	0.904049	0.904049	0.942425	0.942425	0.966029	0.942425	0.96912
0.328176	0.300418	0.300418	0.300418	0.300418	0.274051	0.274051	0.256776	0.256776	0.24023	0.224428	0.224428	0.224428	0.224428	0.24765	0.24765	0.24765	0.27243	0.27243	0.298706	0.298706	0.298706	0.298706	0.298706	0.27243	0.27243	0.27243	0.24765	0.264529	0.24023	0.24023	0.24023	0.24023	0.24023	0.24023	0.24023	0.24023	0.24023	0.224428	0.224428	0.256776	0.274051	0.338933	0.368375	0.41049	0.441992	0.441992	0.539682	0.571487	0.72058
0.180639	0.166595	0.149337	0.149337	0.149337	0.162208	0.200662	0.200662	0.200662	0.200662	0.200662	0.216829	0.37726	0.37726	0.537925	0.513514	0.448766	0.448766	0.448766	0.448766	0.448766	0.424682	0.226532	0.226532	0.132253	0.143901	0.143901	0.143901	0.143901	0.143901	0.143901	0.143901	0.17596	0.17596	0.17596	0.162208	0.17596	0.290949	0.340068	0.529978	0.684222	0.806344	0.888906	0.894173	0.941984	0.941984	0.96586	0.96586	0.957497	0.911469
0.168274	0.183046	0.183046	0.183046	0.183046	0.183046	0.163324	0.163324	0.182107	0.326902	0.326902	0.304852	0.304852	0.304852	0.304852	0.304852	0.334826	0.334826	0.306188	0.278973	0.278973	0.278973	0.278973	0.278973	0.306188	0.306188	0.306188	0.306188	0.306188	0.187498	0.208369	0.334826	0.334826	0.334826	0.306188	0.306188	0.306188	0.457688	0.457688	0.457688	0.585922	0.425261	0.425261	0.425261	0.48311	0.48311	0.641243	0.48311	0.448819	0.608951
0.241758	0.241758	0.241758	0.267779	0.267779	0.267779	0.295508	0.295508	0.295508	0.295508	0.275811	0.304027	0.304027	0.315999	0.315999	0.315999	0.315999	0.315999	0.315999	0.315999	0.283819	0.256786	0.256786	0.246249	0.218899	0.218899	0.196354	0.212039	0.212039	0.212039	0.238795	0.238795	0.238795	0.231496	0.278896	0.278896	0.249118	0.364411	0.364411	0.364411	0.545846	0.715871	0.827453	0.827453	0.804444	0.804444	0.827453	0.683671	0.649608	0.649608
0.253529	0.253529	0.253529	0.253529	0.253529	0.253529	0.279237	0.285893	0.285893	0.285893	0.285893	0.285893	0.285893	0.313505	0.313505	0.313505	0.285893	0.259793	0.259793	0.259793	0.259793	0.259793	0.259793	0.235291	0.235291	0.235291	0.235291	0.235291	0.235291	0.235291	0.235291	0.235291	0.235291	0.253529	0.394137	0.394137	0.394137	0.383898	0.407518	0.407518	0.407518	0.568488	0.716183	0.828571	0.86733	0.878291	0.932533	0.935194	0.928942	0.965084
0.273794	0.273794	0.273794	0.273794	0.273794	0.273794	0.273794	0.273794	0.273794	0.273794	0.273794	0.273794	0.273794	0.273794	0.273794	0.273794	0.273794	0.273794	0.273794	0.273794	0.273794	0.273794	0.273794	0.273794	0.273794	0.300098	0.300098	0.300098	0.300098	0.342908	0.342908	0.342908	0.342908	0.342908	0.342908	0.342908	0.342908	0.31151	0.488303	0.623167	0.674779	0.695956	0.828408	0.902246	0.902246	0.890299	0.888917	0.902246	0.813991	0.674779
0.258011	0.258011	0.258011	0.258011	0.258011	0.258011	0.258011	0.258011	0.258011	0.258011	0.258011	0.258011	0.258011	0.258011	0.258011	0.258011	0.258011	0.258011	0.283105	0.302874	0.302874	0.302874	0.302874	0.302874	0.323401	0.323401	0.351839	0.351839	0.323401	0.302874	0.302874	0.302874	0.371983	0.371983	0.349967	0.349967	0.342778	0.364595	0.364595	0.440945	0.565554	0.588846	0.544008	0.507142	0.562485	0.562485	0.690994	0.670248	0.690994	0.648817
0.34189	0.197248	0.197248	0.319428	0.319428	0.319428	0.319428	0.34189	0.34189	0.34189	0.34189	0.34189	0.370829	0.235801	0.254582	0.274323	0.274323	0.254582	0.251746	0.251746	0.251746	0.251746	0.228722	0.228722	0.228722	0.211307	0.233108	0.233108	0.235801	0.235801	0.235801	0.254582	0.279267	0.300151	0.425331	0.425331	0.419307	0.419307	0.579704	0.60422	0.767897	0.749313	0.765212	0.746484	0.791235	0.791235	0.773969	0.881243	0.795284	0.77826
0.270941	0.270941	0.270941	0.270941	0.270941	0.270941	0.270941	0.270941	0.2464	0.2464	0.2464	0.2464	0.2464	0.2464	0.270941	0.270941	0.29086	0.29086	0.29086	0.29086	0.29086	0.29086	0.29086	0.311617	0.284831	0.284831	0.265171	0.265171	0.265171	0.265171	0.265171	0.265171	0.284831	0.265171	0.408324	0.374377	0.374377	0.397751	0.421601	0.582286	0.613065	0.769807	0.807511	0.889169	0.824543	0.856763	0.868448	0.856763	0.844227	0.763092
0.300388	0.300388	0.300388	0.2712	0.2712	0.2712	0.2712	0.2712	0.2712	0.2712	0.252124	0.252124	0.252124	0.280048	0.300388	0.300388	0.300388	0.300388	0.300388	0.300388	0.2712	0.2712	0.2712	0.2712	0.252124	0.277293	0.277293	0.277293	0.277293	0.277293	0.30686	0.32826	0.32826	0.32826	0.32826	0.321545	0.557549	0.557549	0.557549	0.733327	0.752193	0.770142	0.865306	0.943554	0.943554	0.969744	0.923398	0.923398	0.958529	0.91373
0.392449	0.252545	0.271743	0.271743	0.271743	0.271743	0.291831	0.291831	0.291831	0.291831	0.291831	0.312766	0.312766	0.312766	0.312766	0.312766	0.291831	0.177327	0.177327	0.177327	0.208171	0.208171	0.23003	0.363527	0.363527	0.363527	0.363527	0.521978	0.521978	0.546678	0.521978	0.676125	0.73388	0.621093	0.621093	0.621093	0.621093	0.48636	0.48636	0.48636	0.48636	0.48636	0.393591	0.386796	0.57813	0.57813	0.628909	0.745794	0.84869	0.835493
0.176154	0.162766	0.162766	0.162766	0.162766	0.162766	0.162766	0.162766	0.162766	0.162766	0.304114	0.304114	0.304114	0.304114	0.304114	0.304114	0.304114	0.304114	0.304114	0.304114	0.324619	0.324619	0.324619	0.324619	0.350288	0.376854	0.376854	0.376854	0.376854	0.376854	0.237115	0.237115	0.343601	0.343601	0.318182	0.313926	0.334775	0.360818	0.55198	0.516072	0.492288	0.520988	0.443428	0.471927	0.495688	0.436157	0.441005	0.412913	0.243714	0.271295
0.253467	0.253467	0.253467	0.272055	0.297985	0.297985	0.310928	0.310928	0.310928	0.310928	0.310928	0.310928	0.310928	0.290745	0.265207	0.265207	0.208362	0.208362	0.208362	0.224637	0.224637	0.224637	0.224637	0.224637	0.247585	0.247585	0.247585	0.247585	0.247585	0.230141	0.222723	0.199695	0.199695	0.199695	0.178501	0.193013	0.193013	0.208404	0.335345	0.357064	0.526147	0.583947	0.583947	0.75339	0.814331	0.814331	0.814331	0.799379	0.695919	0.828407
0.285425	0.285425	0.265931	0.247307	0.247307	0.247307	0.247307	0.247307	0.247307	0.247307	0.272205	0.272205	0.272205	0.272205	0.272205	0.272205	0.298616	0.319464	0.319464	0.319464	0.291977	0.291977	0.291977	0.291977	0.291977	0.291977	0.265931	0.247307	0.265931	0.489088	0.521465	0.521465	0.521465	0.521465	0.521465	0.577651	0.565569	0.529165	0.682139	0.480378	0.448163	0.607957	0.607957	0.747545	0.765527	0.741477	0.768642	0.863832	0.765527	0.741477
0.238247	0.238247	0.238247	0.238247	0.238247	0.238247	0.238247	0.238247	0.238247	0.238247	0.238247	0.238247	0.238247	0.238247	0.238247	0.283636	0.305421	0.305421	0.305421	0.305421	0.328113	0.328113	0.328113	0.328113	0.328113	0.278372	0.2578	0.283636	0.283636	0.283636	0.262817	0.23658	0.371112	0.371112	0.371112	0.371112	0.395902	0.522625	0.522625	0.675821	0.675821	0.705739	0.705739	0.705739	0.820369	0.820369	0.886758	0.804391	0.804391	0.804391
0.28417	0.28417	0.28417	0.258518	0.258518	0.258518	0.232298	0.232298	0.232298	0.232298	0.232298	0.250427	0.269473	0.269473	0.295778	0.295778	0.326119	0.326119	0.326119	0.326119	0.326119	0.304739	0.28417	0.28417	0.258518	0.258518	0.258518	0.258518	0.258518	0.258518	0.28417	0.28417	0.28417	0.311299	0.311299	0.28176	0.28176	0.28176	0.28176	0.323514	0.295778	0.316816	0.33863	0.462469	0.652086	0.683502	0.805139	0.897208	0.897208	0.887708
0.410301	0.403341	0.32781	0.32781	0.32781	0.357191	0.357191	0.316548	0.289007	0.289007	0.2281	0.210692	0.162518	0.162518	0.162518	0.145525	0.145525	0.145525	0.245132	0.245132	0.270081	0.296571	0.296571	0.318214	0.318214	0.318214	0.318214	0.318214	0.196646	0.196646	0.176837	0.15863	0.264433	0.245132	0.245132	0.245132	0.382407	0.438531	0.438531	0.598273	0.62245	0.62245	0.463705	0.62245	0.62245	0.758662	0.62245	0.713642	0.713642	0.566538
0.222226	0.222226	0.222226	0.376286	0.376286	0.369332	0.369332	0.369332	0.369332	0.346565	0.369332	0.369332	0.399811	0.239822	0.239822	0.222226	0.222226	0.222226	0.222226	0.219941	0.219941	0.219941	0.198636	0.176981	0.176981	0.176981	0.176981	0.176981	0.176981	0.178922	0.164825	0.164825	0.164825	0.185328	0.185328	0.178922	0.193944	0.193944	0.336891	0.389536	0.41334	0.605149	0.65811	0.786372	0.807217	0.813822	0.893152	0.891879	0.853879	0.823092
0.226805	0.250208	0.250208	0.250208	0.250208	0.269298	0.298078	0.319266	0.319266	0.298078	0.298078	0.271821	0.271821	0.271821	0.271821	0.252614	0.271821	0.252614	0.252614	0.277723	0.277723	0.277723	0.277723	0.277723	0.319266	0.319266	0.298078	0.298078	0.298078	0.271821	0.271821	0.271821	0.271821	0.271821	0.369279	0.392696	0.382631	0.567006	0.567006	0.567006	0.82737	0.82737	0.82737	0.82737	0.714711	0.714711	0.778807	0.83122	0.896426	0.925209
0.39109	0.251426	0.270414	0.251426	0.305739	0.305739	0.305739	0.305739	0.305739	0.28524	0.305739	0.305739	0.28524	0.28524	0.259821	0.259821	0.259821	0.259821	0.259821	0.259821	0.24133	0.24133	0.24133	0.24133	0.24133	0.216188	0.233344	0.233344	0.233344	0.233344	0.233344	0.233344	0.251426	0.251426	0.251426	0.251426	0.233344	0.233344	0.208805	0.243213	0.347629	0.370288	0.529294	0.553743	0.608876	0.642266	0.816089	0.816089	0.836538	0.826924
0.305183	0.305183	0.305183	0.305183	0.283149	0.283149	0.283149	0.283149	0.283149	0.262106	0.262106	0.262106	0.262106	0.262106	0.262106	0.262106	0.262106	0.262106	0.262106	0.262106	0.262106	0.262106	0.262106	0.262106	0.262106	0.262106	0.262106	0.262106	0.287607	0.287607	0.314531	0.314531	0.308397	0.308397	0.308397	0.331488	0.331488	0.331488	0.303755	0.303755	0.27738	0.27738	0.283149	0.283149	0.344895	0.417667	0.449091	0.480927	0.480927	0.480927
0.245258	0.245258	0.245258	0.245258	0.245258	0.222235	0.205558	0.205558	0.205558	0.205558	0.205558	0.360207	0.360207	0.360207	0.407088	0.407088	0.407088	0.407088	0.373392	0.373392	0.373392	0.214984	0.214984	0.214984	0.198712	0.198712	0.198712	0.198712	0.222235	0.222235	0.35346	0.35346	0.35346	0.376451	0.35346	0.35346	0.376451	0.400012	0.61568	0.777075	0.674475	0.695873	0.828604	0.846107	0.913189	0.913189	0.952666	0.953974	0.896113	0.81405
0.39437	0.371169	0.371169	0.371169	0.235776	0.235776	0.259679	0.259679	0.259679	0.235776	0.235776	0.235776	0.235776	0.195577	0.195577	0.33913	0.310985	0.310985	0.310985	0.332413	0.332413	0.332413	0.332413	0.364167	0.332413	0.190881	0.190881	0.190881	0.190881	0.17617	0.17617	0.190881	0.190881	0.190881	0.235776	0.235776	0.25393	0.25393	0.449569	0.449569	0.473976	0.662159	0.710846	0.824665	0.805328	0.820267	0.824665	0.838417	0.805328	0.805328
0.28032	0.28631	0.28631	0.28631	0.28631	0.28631	0.28631	0.28631	0.28631	0.28631	0.266458	0.242052	0.242052	0.242052	0.242052	0.242052	0.224304	0.247505	0.266458	0.266458	0.266458	0.266458	0.266458	0.28631	0.28631	0.28631	0.313334	0.28631	0.266458	0.266458	0.28631	0.328543	0.328543	0.307022	0.307022	0.328543	0.47615	0.533105	0.582053	0.605993	0.769964	0.732925	0.757369	0.780247	0.871682	0.928557	0.871682	0.911866	0.894547	0.884806
0.20533	0.304489	0.304489	0.304489	0.304489	0.304489	0.325663	0.325663	0.481232	0.481232	0.481232	0.304489	0.304489	0.304489	0.304489	0.304489	0.284112	0.284112	0.171233	0.171233	0.171233	0.171233	0.171233	0.171233	0.171233	0.171233	0.171233	0.171233	0.171233	0.171233	0.171233	0.171233	0.171233	0.171233	0.284112	0.304489	0.304489	0.304489	0.304489	0.425052	0.561978	0.736415	0.777477	0.777477	0.612024	0.641364	0.641364	0.641364	0.669683	0.641364
0.322345	0.322345	0.294528	0.294528	0.294528	0.294528	0.294528	0.294528	0.322345	0.322345	0.268161	0.268161	0.268161	0.268161	0.268161	0.268161	0.268161	0.268161	0.24334	0.24334	0.24334	0.261023	0.404232	0.404232	0.404232	0.404232	0.404232	0.404232	0.404232	0.404232	0.404232	0.38186	0.261023	0.261023	0.261023	0.261023	0.261023	0.261023	0.261023	0.29879	0.29879	0.356152	0.491725	0.515168	0.515168	0.515168	0.479774	0.479774	0.479774	0.433265
0.256374	0.256374	0.256374	0.256374	0.256374	0.256374	0.256374	0.282464	0.282464	0.254694	0.254694	0.254694	0.254694	0.280678	0.300943	0.300943	0.300943	0.273797	0.300943	0.331513	0.300943	0.329558	0.329558	0.300943	0.300943	0.300943	0.300943	0.300943	0.273797	0.273797	0.331513	0.273797	0.273797	0.293768	0.273797	0.273797	0.273797	0.41884	0.603162	0.626433	0.755933	0.882691	0.882691	0.872125	0.882691	0.934995	0.925849	0.867232	0.855501	0.842921
0.338151	0.231046	0.231046	0.231046	0.231046	0.231046	0.231046	0.231046	0.231046	0.231046	0.231046	0.224222	0.224222	0.224222	0.224222	0.224222	0.224222	0.224222	0.224222	0.224222	0.358598	0.497058	0.497058	0.497058	0.497058	0.497058	0.497058	0.497058	0.497058	0.497058	0.358598	0.224222	0.224222	0.224222	0.224222	0.224222	0.224222	0.247438	0.247438	0.264593	0.264593	0.326034	0.326034	0.366794	0.469779	0.524471	0.524471	0.546876	0.578583	0.556475
0.275993	0.275993	0.275993	0.275993	0.275993	0.255816	0.255816	0.255816	0.255816	0.255816	0.255816	0.255816	0.255816	0.255816	0.297126	0.297126	0.297126	0.297126	0.297126	0.297126	0.297126	0.297126	0.297126	0.446895	0.421498	0.453618	0.453618	0.453618	0.453618	0.453618	0.453618	0.453618	0.453618	0.302829	0.281453	0.255816	0.255816	0.255816	0.275993	0.446895	0.446895	0.446895	0.446895	0.551823	0.551823	0.551823	0.622163	0.652331	0.628526	0.443911
0.204788	0.330117	0.308468	0.308468	0.308468	0.308468	0.330117	0.330117	0.362166	0.362166	0.362166	0.246881	0.246881	0.246881	0.246881	0.246881	0.252504	0.252504	0.252504	0.252504	0.252504	0.234166	0.209719	0.209719	0.209719	0.22671	0.257745	0.257745	0.257745	0.257745	0.257745	0.257745	0.285765	0.285765	0.257745	0.239147	0.189038	0.189038	0.204788	0.352511	0.352511	0.510238	0.665952	0.665952	0.696696	0.833445	0.846821	0.913636	0.905443	0.819151
0.192288	0.192288	0.176672	0.192288	0.192288	0.192288	0.171543	0.171543	0.171543	0.171543	0.310552	0.310552	0.282603	0.255192	0.275427	0.275427	0.304124	0.304124	0.453983	0.487367	0.304124	0.304124	0.304124	0.311725	0.289891	0.289891	0.289891	0.289891	0.176672	0.15801	0.263091	0.263091	0.263091	0.263091	0.33443	0.33443	0.33443	0.33443	0.357929	0.382131	0.245333	0.245333	0.349773	0.349773	0.421007	0.580422	0.580422	0.724651	0.703454	0.681342
0.178413	0.178413	0.178413	0.178413	0.178413	0.178413	0.164725	0.164725	0.164725	0.164725	0.164725	0.164725	0.164725	0.274233	0.419941	0.419941	0.451893	0.451893	0.451893	0.475849	0.475849	0.475849	0.508327	0.395505	0.254555	0.254555	0.230684	0.230684	0.230684	0.21403	0.21403	0.21403	0.261752	0.249817	0.249817	0.249817	0.249817	0.274961	0.274961	0.274961	0.274961	0.247344	0.196173	0.190922	0.284931	0.480708	0.513193	0.704869	0.731173	0.744682
0.192035	0.192035	0.334625	0.334625	0.334625	0.363286	0.522908	0.459905	0.459905	0.459905	0.459905	0.459905	0.286953	0.286953	0.286953	0.261837	0.155872	0.155872	0.155872	0.155872	0.155872	0.155872	0.155872	0.155872	0.155872	0.155872	0.155872	0.155872	0.155872	0.155872	0.155872	0.155872	0.155872	0.155872	0.173209	0.207483	0.223829	0.356483	0.356483	0.367825	0.551799	0.67867	0.740095	0.830079	0.811528	0.855302	0.842921	0.782403	0.822321	0.833309
0.27558	0.27558	0.27558	0.27558	0.27558	0.27558	0.25668	0.25668	0.25668	0.25668	0.25668	0.25668	0.25668	0.25668	0.25668	0.25668	0.25668	0.281558	0.281558	0.281558	0.281558	0.281558	0.281558	0.281558	0.281558	0.281558	0.281558	0.27558	0.27558	0.27558	0.27558	0.27558	0.295319	0.295319	0.266544	0.266544	0.266544	0.410333	0.433942	0.647304	0.696474	0.696474	0.67563	0.814604	0.835173	0.848071	0.845999	0.747187	0.747187	0.552474
0.312885	0.312885	0.312885	0.312885	0.312885	0.312885	0.312885	0.312885	0.192187	0.21327	0.235991	0.235991	0.235991	0.235991	0.254273	0.279808	0.279808	0.279808	0.279808	0.254273	0.230323	0.230323	0.230323	0.254273	0.235991	0.21327	0.21327	0.21327	0.21327	0.21327	0.21327	0.21327	0.21327	0.192187	0.190472	0.310506	0.310506	0.310506	0.384724	0.40837	0.569175	0.73624	0.858908	0.858908	0.921762	0.860246	0.860246	0.921762	0.903537	0.894572
0.238851	0.221349	0.244965	0.244965	0.263701	0.263701	0.263701	0.263701	0.263701	0.290151	0.290151	0.261015	0.254636	0.254636	0.236337	0.261015	0.287301	0.287301	0.315105	0.287301	0.287301	0.318108	0.297066	0.297066	0.297066	0.270225	0.244965	0.244965	0.221349	0.221349	0.238851	0.238851	0.238851	0.238851	0.238851	0.238851	0.238851	0.238851	0.238851	0.238851	0.221349	0.213318	0.213318	0.341116	0.433846	0.539743	0.564179	0.735585	0.735585	0.76048
0.292789	0.292789	0.292789	0.292789	0.292789	0.292789	0.292789	0.292789	0.272598	0.272598	0.272598	0.272598	0.272598	0.272598	0.272598	0.272598	0.272598	0.182217	0.197531	0.197531	0.197531	0.197531	0.197531	0.197531	0.197531	0.197531	0.213796	0.192868	0.177835	0.208849	0.231015	0.231015	0.231015	0.254775	0.254775	0.254775	0.23633	0.271665	0.312817	0.505298	0.632071	0.661593	0.809828	0.789116	0.789116	0.900043	0.900043	0.934636	0.921361	0.810552
0.457828	0.279731	0.279731	0.279731	0.279731	0.299892	0.299892	0.299892	0.299892	0.279731	0.168646	0.182833	0.182833	0.299892	0.320859	0.320859	0.320859	0.320859	0.320859	0.320859	0.320859	0.299892	0.299892	0.197929	0.182833	0.168646	0.168646	0.168646	0.197929	0.197929	0.197929	0.197929	0.197929	0.182833	0.182833	0.299892	0.320859	0.371778	0.327269	0.50672	0.562696	0.646706	0.778001	0.814464	0.814464	0.696318	0.696318	0.810002	0.810002	0.668759
0.253205	0.278464	0.278464	0.278464	0.278464	0.278464	0.305212	0.305212	0.305212	0.305212	0.305212	0.278464	0.278464	0.278464	0.278464	0.278464	0.253205	0.253205	0.253205	0.253205	0.253205	0.253205	0.253205	0.253205	0.253205	0.253205	0.393673	0.393673	0.393673	0.393673	0.393673	0.393673	0.393673	0.393673	0.417506	0.44173	0.341759	0.364337	0.52326	0.555422	0.610871	0.773847	0.815951	0.830339	0.856926	0.860639	0.881794	0.871092	0.800665	0.800665
0.156107	0.156107	0.143866	0.143866	0.143866	0.132434	0.225601	0.225601	0.274132	0.274132	0.274132	0.274132	0.274132	0.418856	0.418856	0.418856	0.274132	0.274132	0.379666	0.379666	0.379666	0.379666	0.379666	0.242825	0.242825	0.242825	0.242825	0.260919	0.143866	0.143866	0.143866	0.160601	0.160601	0.173976	0.173976	0.28671	0.335018	0.356746	0.570186	0.724574	0.761221	0.761221	0.873852	0.862877	0.862877	0.873852	0.825758	0.864861	0.727929	0.745651
0.265679	0.285649	0.285649	0.285649	0.285649	0.285649	0.285649	0.285649	0.285649	0.285649	0.285649	0.265679	0.265679	0.265679	0.265679	0.265679	0.265679	0.265679	0.265679	0.265679	0.265679	0.265679	0.285649	0.340237	0.340237	0.340237	0.340237	0.340237	0.340237	0.369339	0.369339	0.399423	0.375681	0.318149	0.346354	0.346354	0.392932	0.392932	0.392932	0.363041	0.363041	0.334172	0.324848	0.478949	0.447337	0.472182	0.58318	0.613732	0.643413	0.775135
0.282548	0.282548	0.282548	0.302924	0.324105	0.302924	0.302924	0.302924	0.302924	0.302924	0.302924	0.276494	0.302924	0.282548	0.263026	0.263026	0.263026	0.263026	0.263026	0.263026	0.263026	0.406292	0.399061	0.43024	0.43024	0.43024	0.591486	0.622134	0.587411	0.587411	0.587411	0.426117	0.402237	0.395031	0.395031	0.418783	0.313918	0.335498	0.391827	0.516495	0.541019	0.713792	0.739308	0.768692	0.882448	0.871846	0.933007	0.91735	0.956391	0.929712
0.233578	0.233578	0.233578	0.367856	0.367856	0.34348	0.34348	0.34348	0.34348	0.34348	0.34348	0.34348	0.34348	0.237472	0.237472	0.237472	0.237472	0.237472	0.237472	0.237472	0.237472	0.237472	0.237472	0.215073	0.215073	0.215073	0.215073	0.215073	0.215073	0.215073	0.257274	0.398098	0.398098	0.398098	0.558085	0.558085	0.558085	0.584141	0.606241	0.655733	0.801791	0.818159	0.833457	0.923547	0.930729	0.961151	0.955458	0.950704	0.946223	0.934308
0.179842	0.179842	0.179842	0.179842	0.179842	0.194741	0.289756	0.289756	0.289756	0.289756	0.263768	0.40766	0.40766	0.40766	0.463611	0.439365	0.289756	0.289756	0.289756	0.310315	0.310315	0.210557	0.187818	0.187818	0.155502	0.155502	0.155502	0.155502	0.155502	0.143072	0.143072	0.219757	0.245196	0.245196	0.245196	0.384244	0.384244	0.40766	0.40766	0.431503	0.616575	0.455668	0.755445	0.865977	0.931922	0.87694	0.922293	0.914978	0.953859	0.949353
0.261657	0.287419	0.287419	0.261657	0.287419	0.287419	0.314637	0.314637	0.291366	0.291366	0.291366	0.265381	0.265381	0.265381	0.265381	0.239325	0.23585	0.23585	0.256291	0.256291	0.256291	0.256291	0.256291	0.256291	0.232409	0.283505	0.261657	0.261657	0.240927	0.240927	0.240927	0.240927	0.240927	0.240927	0.240927	0.240927	0.240927	0.240927	0.261657	0.261657	0.261657	0.261657	0.259965	0.285625	0.346087	0.346087	0.346087	0.443635	0.416622	0.518294
0.29407	0.267632	0.267632	0.267632	0.267632	0.242755	0.411375	0.411375	0.387907	0.248897	0.248897	0.248897	0.248897	0.387907	0.387907	0.387907	0.225225	0.225225	0.225225	0.242755	0.242755	0.267632	0.267632	0.160427	0.160427	0.160427	0.142054	0.142054	0.142054	0.130542	0.130542	0.102438	0.0899943	0.0899943	0.0899943	0.0899943	0.102438	0.102438	0.11179	0.194004	0.194004	0.346936	0.563891	0.528391	0.552684	0.576728	0.576728	0.669144	0.762338	0.785247
0.190598	0.206251	0.206251	0.206251	0.185934	0.185934	0.304945	0.304945	0.326203	0.326203	0.326203	0.304945	0.304945	0.284487	0.284487	0.464921	0.311453	0.311453	0.290741	0.290741	0.290741	0.290741	0.290741	0.290741	0.290741	0.157951	0.175871	0.175871	0.175871	0.175871	0.175871	0.175871	0.195352	0.318036	0.318036	0.346642	0.287943	0.287943	0.336715	0.359043	0.605796	0.746961	0.812097	0.812097	0.892495	0.879479	0.941744	0.933411	0.955454	0.951071
0.346281	0.346281	0.346281	0.317304	0.296218	0.275966	0.275966	0.275966	0.250617	0.250617	0.250617	0.250617	0.224719	0.224719	0.224719	0.224719	0.224719	0.224719	0.224719	0.281781	0.281781	0.253753	0.330551	0.330551	0.330551	0.330551	0.330551	0.330551	0.3601	0.293662	0.293662	0.353464	0.33114	0.33114	0.33114	0.360712	0.383886	0.543907	0.511327	0.666964	0.766017	0.840304	0.898339	0.907046	0.9175	0.965416	0.961947	0.929617	0.936985	0.913161
0.250316	0.250316	0.41346	0.41346	0.382524	0.359374	0.389619	0.389619	0.389619	0.389619	0.389619	0.389619	0.232159	0.232159	0.232159	0.232159	0.209933	0.209933	0.209933	0.209933	0.209933	0.209933	0.209933	0.336861	0.359374	0.389619	0.389619	0.389619	0.389619	0.389619	0.41346	0.41346	0.41346	0.323144	0.323144	0.445094	0.445094	0.445094	0.635681	0.686771	0.791476	0.889052	0.929837	0.950646	0.964131	0.933599	0.933599	0.941171	0.890372	0.880304
0.240943	0.240943	0.240943	0.240943	0.348075	0.348075	0.348075	0.348075	0.348075	0.348075	0.348075	0.348075	0.348075	0.348075	0.218237	0.235599	0.235599	0.235599	0.235599	0.235599	0.235599	0.235599	0.253895	0.394249	0.418125	0.394249	0.394249	0.394249	0.394249	0.394249	0.394249	0.394249	0.394249	0.253895	0.235599	0.235599	0.253895	0.227857	0.227857	0.251242	0.421874	0.58258	0.558324	0.58258	0.727472	0.746654	0.698325	0.746654	0.876183	0.861562
0.233324	0.233324	0.233324	0.339317	0.339317	0.339317	0.339317	0.339317	0.344411	0.344411	0.344411	0.344411	0.344411	0.237398	0.237398	0.237398	0.237398	0.237398	0.215567	0.215567	0.215567	0.215567	0.215567	0.237398	0.237398	0.237398	0.237398	0.237398	0.237398	0.231913	0.231913	0.367804	0.367804	0.339317	0.497389	0.497389	0.497389	0.497389	0.497389	0.505025	0.505025	0.346198	0.346198	0.374935	0.237398	0.294813	0.321381	0.443785	0.505891	0.63826
0.247174	0.224438	0.224438	0.224438	0.224438	0.224438	0.224438	0.224438	0.224438	0.224438	0.224438	0.224438	0.224438	0.224438	0.224438	0.224438	0.224438	0.224438	0.357902	0.357902	0.357902	0.387405	0.387405	0.387405	0.387405	0.387405	0.387405	0.387405	0.247174	0.247174	0.264967	0.241118	0.241118	0.258624	0.232516	0.273989	0.273989	0.319777	0.34784	0.387824	0.365888	0.365888	0.365888	0.503046	0.538228	0.51494	0.51494	0.483389	0.451969	0.376172
0.285656	0.306281	0.306281	0.306281	0.306281	0.285656	0.285656	0.285656	0.285656	0.285656	0.285656	0.265888	0.265888	0.265888	0.265888	0.265888	0.265888	0.265888	0.265888	0.265888	0.265888	0.265888	0.265888	0.265888	0.440626	0.440626	0.601052	0.601052	0.601052	0.601052	0.601052	0.601052	0.601052	0.601052	0.440626	0.465153	0.334239	0.363412	0.553884	0.585372	0.632484	0.632484	0.661811	0.809742	0.789156	0.809742	0.855825	0.839235	0.819022	0.799192
0.251909	0.251909	0.277341	0.277341	0.277341	0.277341	0.277341	0.277341	0.277341	0.277341	0.277341	0.277341	0.277341	0.277341	0.277341	0.277341	0.277341	0.277341	0.277341	0.277341	0.277341	0.277341	0.251909	0.251909	0.277341	0.277341	0.277341	0.277341	0.277341	0.277341	0.277341	0.424255	0.424255	0.424255	0.392671	0.392671	0.392671	0.553856	0.553856	0.585897	0.74978	0.609468	0.811076	0.903532	0.902439	0.96524	0.969371	0.942801	0.984178	0.984178
0.203104	0.187138	0.203104	0.203104	0.220062	0.220062	0.220062	0.220062	0.203104	0.182542	0.182542	0.182542	0.187138	0.187138	0.187138	0.187138	0.225342	0.249255	0.274805	0.419347	0.419347	0.419347	0.38754	0.38754	0.363693	0.394805	0.340498	0.311464	0.28384	0.172156	0.172156	0.172156	0.30496	0.30496	0.30496	0.27768	0.320258	0.52392	0.52392	0.705347	0.726035	0.834729	0.79772	0.79772	0.882573	0.882573	0.921184	0.847084	0.827241	0.807522
0.329883	0.329883	0.329883	0.308407	0.308407	0.308407	0.308407	0.281232	0.281232	0.169958	0.169958	0.169958	0.184363	0.301641	0.301641	0.301641	0.301641	0.301641	0.329883	0.299677	0.299677	0.299677	0.279348	0.168644	0.168644	0.168644	0.182963	0.182963	0.164217	0.184363	0.199696	0.199696	0.199696	0.199696	0.215966	0.193184	0.17824	0.214389	0.214389	0.23151	0.34274	0.34274	0.556287	0.556287	0.531767	0.733761	0.84042	0.807168	0.807168	0.791311
0.272583	0.272583	0.272583	0.272583	0.272583	0.244786	0.244786	0.244786	0.225824	0.225824	0.225824	0.225824	0.225824	0.244786	0.264796	0.293981	0.293981	0.293981	0.293981	0.293981	0.316328	0.316328	0.316328	0.321018	0.298484	0.298484	0.298484	0.298484	0.298484	0.298484	0.303027	0.303027	0.325744	0.298484	0.298484	0.473503	0.53155	0.705745	0.705745	0.705745	0.70124	0.81701	0.800719	0.77656	0.882443	0.75441	0.708853	0.566702	0.71329	0.825553
0.306919	0.460645	0.306919	0.337416	0.367561	0.367561	0.306919	0.306919	0.306919	0.306919	0.28675	0.23882	0.265139	0.23882	0.23882	0.23882	0.263661	0.263661	0.263661	0.263661	0.263661	0.192181	0.171415	0.171415	0.171415	0.171415	0.153453	0.153453	0.153453	0.153453	0.153453	0.259042	0.426174	0.426174	0.588881	0.588881	0.620455	0.620455	0.620455	0.620455	0.620455	0.458759	0.343063	0.406	0.280761	0.370094	0.403217	0.403217	0.426677	0.394709
0.250862	0.250862	0.250862	0.227386	0.205505	0.210213	0.210213	0.210213	0.250862	0.250862	0.250862	0.250862	0.250862	0.270219	0.270219	0.245526	0.407149	0.407149	0.353113	0.353113	0.353113	0.353113	0.353113	0.330507	0.330507	0.330507	0.189579	0.205505	0.227386	0.227386	0.227386	0.227386	0.227386	0.227386	0.227386	0.311605	0.333563	0.311605	0.284605	0.311605	0.426554	0.48343	0.478304	0.609254	0.74848	0.654636	0.809001	0.851312	0.851312	0.925558
0.2182	0.2182	0.196755	0.196755	0.318788	0.347775	0.347775	0.370713	0.370713	0.394249	0.394249	0.384523	0.384523	0.384523	0.246429	0.246429	0.246429	0.228391	0.228391	0.211302	0.211302	0.347775	0.347775	0.347775	0.377936	0.347775	0.347775	0.347775	0.347775	0.347775	0.347775	0.235679	0.235679	0.235679	0.340812	0.370713	0.370713	0.370713	0.554252	0.633608	0.767649	0.851038	0.916071	0.916071	0.851038	0.905476	0.905476	0.913669	0.833723	0.873221
0.217264	0.217264	0.217264	0.217264	0.217264	0.217264	0.217264	0.217264	0.217264	0.217264	0.217264	0.217264	0.217264	0.217264	0.217264	0.217264	0.217264	0.217264	0.235163	0.369682	0.369682	0.369682	0.369682	0.369682	0.369682	0.369682	0.369682	0.369682	0.346178	0.217264	0.217264	0.235163	0.235163	0.235163	0.235163	0.279296	0.306013	0.306013	0.306013	0.306013	0.489028	0.463516	0.463516	0.622367	0.622367	0.566645	0.534706	0.708302	0.708302	0.708302
0.272127	0.252983	0.252983	0.229367	0.247316	0.352748	0.352748	0.352748	0.352748	0.330508	0.330508	0.330508	0.330508	0.330508	0.309	0.234751	0.234751	0.234751	0.234751	0.234751	0.234751	0.234751	0.234751	0.234751	0.234751	0.212353	0.212353	0.212353	0.212353	0.212353	0.212353	0.340394	0.369954	0.369954	0.400521	0.400521	0.400521	0.616329	0.616329	0.616329	0.616329	0.639433	0.76709	0.887877	0.943609	0.935484	0.965223	0.909113	0.909113	0.909113
0.241613	0.241613	0.241613	0.241613	0.223906	0.266113	0.29214	0.351351	0.351351	0.374277	0.374277	0.374277	0.374277	0.374277	0.374277	0.322451	0.294848	0.268671	0.268671	0.223906	0.223906	0.223906	0.223906	0.241613	0.266113	0.266113	0.266113	0.266113	0.266113	0.294848	0.294848	0.444761	0.444761	0.420419	0.389247	0.514279	0.514279	0.514279	0.697758	0.697758	0.697758	0.697758	0.73789	0.85991	0.930478	0.889579	0.889579	0.939149	0.931318	0.931318
0.315423	0.315423	0.288124	0.288124	0.288124	0.288124	0.288124	0.288124	0.268286	0.268286	0.268286	0.268286	0.268286	0.268286	0.268286	0.268286	0.268286	0.288124	0.288124	0.259957	0.259957	0.285659	0.285659	0.257646	0.257646	0.257646	0.257646	0.239202	0.239202	0.265928	0.285659	0.259957	0.259957	0.288124	0.337141	0.337141	0.337141	0.518244	0.518244	0.518244	0.737196	0.759333	0.873129	0.873129	0.858061	0.927463	0.945656	0.953335	0.953335	0.958775
0.295533	0.295533	0.295533	0.295533	0.275396	0.275396	0.185931	0.185931	0.185931	0.185931	0.185931	0.185931	0.185931	0.201344	0.222906	0.206269	0.206269	0.206269	0.332557	0.332557	0.332557	0.332557	0.332557	0.311011	0.284042	0.284042	0.284042	0.284042	0.171445	0.171445	0.201344	0.201344	0.354827	0.354827	0.354827	0.354827	0.377745	0.537875	0.53475	0.708663	0.79287	0.79287	0.865778	0.865778	0.925191	0.924316	0.924316	0.875482	0.939512	0.939512
0.430344	0.283206	0.25524	0.25524	0.25524	0.25524	0.25524	0.274778	0.274778	0.274778	0.274778	0.274778	0.30401	0.30401	0.30401	0.295218	0.295218	0.274778	0.247357	0.266507	0.266507	0.266507	0.266507	0.266507	0.266507	0.274778	0.274778	0.274778	0.30401	0.455095	0.563371	0.563371	0.594733	0.61867	0.61867	0.61867	0.61867	0.61867	0.61867	0.434233	0.331909	0.519319	0.544298	0.544298	0.695471	0.695471	0.813664	0.813664	0.893039	0.893039
0.422246	0.275878	0.275878	0.296125	0.323921	0.323921	0.285602	0.285602	0.265802	0.265802	0.265802	0.265802	0.265802	0.2469	0.2469	0.2469	0.2469	0.2469	0.2469	0.2469	0.2469	0.386092	0.386092	0.386092	0.355769	0.355769	0.355769	0.355769	0.386092	0.386092	0.417325	0.245683	0.270564	0.270564	0.296973	0.318089	0.318089	0.318089	0.290578	0.282934	0.257317	0.284266	0.284266	0.284266	0.258572	0.258572	0.258572	0.400841	0.400841	0.441623
0.26934	0.271274	0.271274	0.271274	0.271274	0.271274	0.271274	0.271274	0.251524	0.251524	0.226276	0.226276	0.226276	0.244693	0.244693	0.244693	0.244693	0.264096	0.264096	0.284459	0.313567	0.313567	0.313567	0.291971	0.291971	0.291971	0.291971	0.271274	0.291971	0.271274	0.271274	0.271274	0.271274	0.271274	0.271274	0.291971	0.336002	0.359203	0.336002	0.359203	0.359203	0.383081	0.542247	0.542247	0.719992	0.698904	0.78301	0.765121	0.765121	0.864556
0.194476	0.194476	0.194476	0.194476	0.215359	0.215359	0.215359	0.215359	0.215359	0.215359	0.215359	0.237822	0.299755	0.327349	0.369988	0.369988	0.369988	0.369988	0.392796	0.392796	0.392796	0.36266	0.293171	0.267313	0.210072	0.210072	0.210072	0.210072	0.194476	0.194476	0.194476	0.210072	0.232147	0.232147	0.232147	0.249827	0.265668	0.311792	0.332908	0.332908	0.512521	0.488352	0.62828	0.62828	0.650569	0.62828	0.771843	0.75437	0.75437	0.854522
[truncated: 1,560 more columns]

## Sheet: A2.matrix.avg
0.16432	0.178246	0.29338	0.29338	0.442809	0.442809	0.442809	0.450165	0.481986	0.506517	0.474559	0.450165	0.299588	0.327098	0.200362	0.200362	0.200362	0.18065	0.162483	0.162483	0.162483	0.162483	0.162483	0.129077	0.130595	0.130595	0.130595	0.130595	0.142149	0.130595	0.130595	0.130595	0.130595	0.147499	0.147499	0.147499	0.147499	0.16432	0.151281	0.151281	0.134012	0.134012	0.134012	0.134012	0.145817	0.220992	0.243797	0.220992	0.220992	0.220992
0.469974	0.469974	0.469974	0.445566	0.29603	0.29603	0.29603	0.469974	0.469974	0.29603	0.29603	0.29603	0.29603	0.29603	0.29603	0.316928	0.316928	0.180354	0.180354	0.180354	0.180354	0.180354	0.180354	0.180354	0.195352	0.195352	0.195352	0.316928	0.316928	0.316928	0.316928	0.469974	0.469974	0.469974	0.445566	0.421419	0.421419	0.275953	0.275953	0.275953	0.275953	0.180354	0.222458	0.222458	0.222458	0.222458	0.198649	0.198649	0.198649	0.198649
0.214335	0.214335	0.197667	0.298306	0.298306	0.298306	0.272151	0.272151	0.292807	0.292807	0.416726	0.416726	0.416726	0.272151	0.298306	0.32585	0.32585	0.32585	0.303864	0.303864	0.185961	0.185961	0.185961	0.185961	0.167307	0.167307	0.167307	0.167307	0.148402	0.148402	0.165367	0.179921	0.179921	0.179921	0.179921	0.161753	0.161753	0.161753	0.181996	0.181996	0.16366	0.158204	0.158204	0.172258	0.152897	0.147737	0.130696	0.130696	0.130696	0.145983
0.172021	0.172021	0.172021	0.172021	0.172021	0.172021	0.170632	0.170632	0.170632	0.170632	0.184948	0.184948	0.302621	0.302621	0.302621	0.302621	0.304689	0.304689	0.455929	0.480319	0.455929	0.455929	0.304689	0.304689	0.304689	0.304689	0.304689	0.304689	0.186427	0.172021	0.186427	0.186427	0.186427	0.186427	0.186427	0.186427	0.186427	0.186427	0.207151	0.223705	0.184948	0.184948	0.184948	0.164631	0.164631	0.183479	0.183479	0.183479	0.300561	0.280375
0.309598	0.309598	0.309598	0.212079	0.235159	0.235159	0.254675	0.254675	0.254675	0.254675	0.254675	0.254675	0.254675	0.230256	0.207527	0.230256	0.212079	0.212079	0.212079	0.212079	0.338729	0.338729	0.520012	0.642117	0.642117	0.611003	0.611003	0.611003	0.611003	0.611003	0.611003	0.611003	0.426163	0.460453	0.460453	0.460453	0.460453	0.520012	0.520012	0.546283	0.419512	0.419512	0.478471	0.325272	0.316686	0.346149	0.346149	0.294294	0.316686	0.294294
0.329676	0.204482	0.204482	0.189094	0.339959	0.362141	0.362141	0.362141	0.362141	0.362141	0.362141	0.362141	0.362141	0.362141	0.228827	0.212095	0.212095	0.212095	0.212095	0.228827	0.228827	0.228827	0.228827	0.252597	0.277946	0.424138	0.424138	0.424138	0.424138	0.400544	0.432156	0.432156	0.432156	0.400544	0.369738	0.234656	0.234656	0.234656	0.234656	0.234656	0.212095	0.189094	0.189094	0.204482	0.329676	0.329676	0.329676	0.359045	0.359045	0.359045
0.393515	0.368874	0.399346	0.365089	0.359459	0.359459	0.359459	0.359459	0.359459	0.2098	0.2098	0.2098	0.189235	0.212514	0.195552	0.195552	0.195552	0.195552	0.195552	0.195552	0.239283	0.239283	0.239283	0.239283	0.239283	0.239283	0.239283	0.239283	0.239283	0.258817	0.258817	0.258817	0.251093	0.251093	0.251093	0.251093	0.271248	0.314465	0.342884	0.319742	0.287372	0.309236	0.346564	0.346564	0.346564	0.337415	0.342884	0.297455	0.292388	0.292388
0.182452	0.182452	0.182452	0.197594	0.213665	0.213665	0.213665	0.213665	0.213665	0.213665	0.213665	0.213665	0.213665	0.197594	0.218765	0.218765	0.349019	0.349019	0.349019	0.349019	0.402175	0.402175	0.402175	0.433425	0.378755	0.378755	0.241521	0.260006	0.23414	0.23414	0.248367	0.248367	0.248367	0.225158	0.225158	0.225158	0.242792	0.248367	0.275241	0.275241	0.195915	0.23414	0.23414	0.210115	0.359788	0.359788	0.337444	0.309336	0.309336	0.309336
0.692887	0.51703	0.330054	0.330054	0.181342	0.181342	0.181342	0.181342	0.181342	0.277321	0.2523	0.2523	0.2523	0.2523	0.302265	0.330054	0.330054	0.330054	0.398725	0.257639	0.318405	0.346939	0.346939	0.346939	0.325079	0.297524	0.297524	0.325079	0.282989	0.282989	0.226734	0.221416	0.221416	0.221416	0.244375	0.244375	0.244375	0.221416	0.204983	0.204983	0.330054	0.308755	0.330054	0.330054	0.302265	0.302265	0.302265	0.302265	0.302265	0.302265
0.208189	0.188085	0.188085	0.208189	0.19206	0.311958	0.311958	0.311958	0.311958	0.311958	0.463745	0.463745	0.463745	0.432439	0.432439	0.255497	0.255497	0.255497	0.28032	0.301099	0.184257	0.184257	0.204055	0.204055	0.204055	0.229835	0.287806	0.287806	0.262562	0.243515	0.243515	0.380412	0.351049	0.507817	0.507817	0.507817	0.432439	0.432439	0.457329	0.457329	0.482435	0.328276	0.350877	0.350877	0.350877	0.350877	0.350877	0.350877	0.328276	0.328276
0.390911	0.367667	0.367667	0.390911	0.360617	0.519076	0.34079	0.370383	0.235123	0.259147	0.259147	0.259147	0.259147	0.240643	0.300338	0.183215	0.183215	0.164665	0.164665	0.147654	0.147654	0.147654	0.147654	0.147654	0.12704	0.12704	0.12704	0.138401	0.138401	0.138401	0.154539	0.233032	0.251145	0.225591	0.203821	0.203821	0.203821	0.188264	0.188264	0.188264	0.169309	0.169309	0.15587	0.15587	0.15587	0.173635	0.154342	0.154342	0.154342	0.154342
0.267894	0.267894	0.267894	0.267894	0.267894	0.267894	0.267894	0.267894	0.267894	0.267894	0.267894	0.267894	0.218626	0.218626	0.258775	0.277494	0.277494	0.277494	0.277494	0.277494	0.277494	0.277494	0.334351	0.334351	0.287017	0.2933	0.320062	0.320062	0.320062	0.320062	0.320062	0.320062	0.291592	0.291592	0.442504	0.411703	0.350457	0.350457	0.402349	0.564875	0.564875	0.564875	0.597521	0.597521	0.402349	0.393065	0.425492	0.425492	0.500217	0.341686
0.291046	0.291046	0.291046	0.291046	0.271541	0.271541	0.291046	0.291046	0.291046	0.265594	0.265594	0.265594	0.265594	0.265594	0.265594	0.291046	0.271541	0.271541	0.271541	0.271541	0.271541	0.271541	0.271541	0.244138	0.218671	0.197782	0.213543	0.213543	0.190463	0.190463	0.190463	0.190463	0.190463	0.213543	0.238595	0.262385	0.268285	0.268285	0.297332	0.297332	0.297332	0.297332	0.297332	0.268285	0.268285	0.244138	0.221506	0.221506	0.352959	0.352959
0.344083	0.500844	0.376522	0.376522	0.324565	0.353719	0.353719	0.353719	0.353719	0.353719	0.353719	0.222483	0.222483	0.222483	0.222483	0.200785	0.200785	0.200785	0.239967	0.239967	0.239967	0.239967	0.399885	0.423713	0.423713	0.423713	0.423713	0.423713	0.369099	0.369099	0.369099	0.369099	0.239967	0.222483	0.222483	0.222483	0.222483	0.222483	0.245805	0.245805	0.245805	0.220642	0.199078	0.220642	0.220642	0.197381	0.197381	0.197381	0.197381	0.197381
0.324168	0.293742	0.293742	0.293742	0.293742	0.314693	0.314693	0.314693	0.467515	0.308174	0.278631	0.308174	0.308174	0.308174	0.308174	0.287475	0.287475	0.287475	0.174247	0.160457	0.180607	0.180607	0.180607	0.180607	0.200555	0.200555	0.200555	0.200555	0.200555	0.200555	0.200555	0.324168	0.324168	0.324168	0.296485	0.296485	0.296485	0.446223	0.446223	0.478379	0.442967	0.293742	0.265052	0.265052	0.265052	0.265052	0.265052	0.172357	0.172357	0.136932
0.294904	0.294904	0.269161	0.244886	0.244886	0.244886	0.383059	0.376423	0.376423	0.376423	0.376423	0.376423	0.376423	0.376423	0.376423	0.347067	0.217303	0.200933	0.200933	0.200933	0.200933	0.200933	0.200933	0.239713	0.239713	0.376423	0.376423	0.536121	0.567567	0.567567	0.567567	0.567567	0.715332	0.632671	0.767311	0.632671	0.632671	0.473574	0.442012	0.466556	0.466556	0.432089	0.284382	0.316195	0.194535	0.316195	0.316195	0.286863	0.286863	0.410912
0.299863	0.299863	0.27974	0.299863	0.273673	0.273673	0.273673	0.273673	0.273673	0.273673	0.273673	0.288837	0.309333	0.288837	0.288837	0.288837	0.288837	0.288837	0.288837	0.288837	0.288837	0.273673	0.27974	0.27974	0.27974	0.27974	0.27974	0.27974	0.27974	0.27974	0.27974	0.27974	0.273673	0.273673	0.273673	0.349318	0.349318	0.349318	0.349318	0.349318	0.349318	0.349318	0.349318	0.349318	0.349318	0.273673	0.273673	0.273673	0.273673	0.244724
0.26497	0.26497	0.26497	0.26497	0.26497	0.26497	0.26497	0.26497	0.26497	0.26497	0.26497	0.26497	0.26497	0.26497	0.26497	0.26497	0.290585	0.290585	0.290585	0.290585	0.290585	0.290585	0.290585	0.290585	0.290585	0.290585	0.26497	0.26497	0.26497	0.26497	0.26497	0.284823	0.284823	0.305546	0.305546	0.305546	0.305546	0.305546	0.305546	0.305546	0.305546	0.284823	0.284823	0.284823	0.284823	0.284823	0.284823	0.284823	0.284823	0.284823
0.276846	0.276846	0.276846	0.276846	0.276846	0.276846	0.276846	0.276846	0.276846	0.283533	0.283533	0.283533	0.283533	0.283533	0.280499	0.280499	0.280499	0.280499	0.280499	0.254926	0.254926	0.273857	0.273857	0.337618	0.340977	0.340977	0.340977	0.340977	0.340977	0.340977	0.340977	0.319448	0.319448	0.257782	0.257782	0.283533	0.283533	0.283533	0.303721	0.273857	0.273857	0.273857	0.273857	0.273857	0.300562	0.273857	0.300562	0.300562	0.280499	0.339401
0.242726	0.242726	0.242726	0.242726	0.261079	0.261079	0.261079	0.261079	0.280305	0.280305	0.280305	0.280305	0.280305	0.300372	0.280305	0.280305	0.280305	0.280305	0.280305	0.280305	0.280305	0.280305	0.280305	0.261079	0.261079	0.261079	0.403804	0.42746	0.403804	0.403804	0.403804	0.42746	0.451453	0.451453	0.483812	0.483812	0.328384	0.307268	0.307268	0.307268	0.29872	0.27872	0.259563	0.259563	0.235364	0.235364	0.259563	0.259563	0.392219	0.392219
0.275818	0.275818	0.256333	0.256333	0.256333	0.256333	0.284112	0.284112	0.284112	0.284112	0.258247	0.277822	0.277822	0.277822	0.277822	0.277822	0.277822	0.277822	0.298285	0.298285	0.298285	0.277822	0.277822	0.277822	0.277822	0.277822	0.298285	0.298285	0.277822	0.277822	0.277822	0.298285	0.298285	0.298285	0.326396	0.326396	0.355812	0.355812	0.355812	0.355812	0.346438	0.324198	0.324198	0.35352	0.35352	0.322007	0.29411	0.29411	0.29411	0.29411
0.245779	0.245779	0.245779	0.245779	0.245779	0.245779	0.245779	0.245779	0.290384	0.317535	0.317535	0.317535	0.317535	0.317535	0.317535	0.317535	0.317535	0.317535	0.270348	0.245779	0.245779	0.245779	0.245779	0.245779	0.245779	0.245779	0.245779	0.245779	0.264654	0.264654	0.238152	0.238152	0.262224	0.262224	0.262224	0.262224	0.262224	0.262224	0.243465	0.243465	0.243465	0.243465	0.2206	0.2206	0.197325	0.175952	0.175952	0.156442	0.170003	0.170003
0.233959	0.233959	0.233959	0.233959	0.233959	0.233959	0.233959	0.233959	0.233959	0.216623	0.24155	0.24155	0.24155	0.24155	0.24155	0.348823	0.348823	0.348823	0.348823	0.348823	0.348823	0.348823	0.348823	0.348823	0.348823	0.218751	0.218751	0.218751	0.236207	0.33937	0.33937	0.33937	0.33937	0.33937	0.33937	0.33937	0.33937	0.33937	0.317459	0.218751	0.19557	0.19557	0.19557	0.154893	0.168351	0.168351	0.168351	0.149489	0.149489	0.149489
0.193637	0.193637	0.178668	0.178668	0.178668	0.178668	0.178668	0.178668	0.178668	0.321477	0.343409	0.36603	0.396549	0.396549	0.363314	0.363314	0.363314	0.435948	0.435948	0.28147	0.261916	0.243261	0.220233	0.196953	0.220233	0.220233	0.213057	0.166591	0.166591	0.153315	0.153315	0.153315	0.153315	0.172546	0.237677	0.237677	0.245425	0.245425	0.245425	0.245425	0.245425	0.245425	0.245425	0.220233	0.176954	0.176954	0.157325	0.139505	0.139505	0.123408
0.259191	0.259191	0.278477	0.278477	0.278477	0.278477	0.305016	0.305016	0.305016	0.305016	0.305016	0.305016	0.284617	0.284617	0.305016	0.275875	0.250956	0.250956	0.250956	0.250956	0.250956	0.275875	0.275875	0.275875	0.256706	0.284617	0.284617	0.284617	0.284617	0.284617	0.284617	0.259191	0.259191	0.259191	0.321875	0.321875	0.321875	0.321875	0.321875	0.321875	0.321875	0.321875	0.321875	0.321875	0.259191	0.232961	0.232961	0.232961	0.208638	0.208638
0.315175	0.315175	0.346078	0.346078	0.346078	0.346078	0.346078	0.346078	0.346078	0.217221	0.235177	0.235177	0.235177	0.235177	0.235177	0.235177	0.235177	0.235177	0.235177	0.235177	0.217221	0.217221	0.217221	0.217221	0.217221	0.217221	0.217221	0.217221	0.217221	0.217221	0.217221	0.217221	0.217221	0.217221	0.217221	0.217221	0.217221	0.217221	0.217221	0.217221	0.235177	0.235177	0.210982	0.23365	0.23365	0.209569	0.245591	0.270702	0.270702	0.270702
0.25109	0.25109	0.25109	0.25109	0.25109	0.25109	0.25109	0.309987	0.309987	0.309987	0.309987	0.309987	0.309987	0.309987	0.309987	0.309987	0.309987	0.25109	0.25109	0.25109	0.25109	0.25109	0.25109	0.25109	0.25109	0.25109	0.25109	0.25109	0.25109	0.25109	0.25109	0.25109	0.25109	0.29729	0.446906	0.446906	0.446906	0.446906	0.446906	0.446906	0.446906	0.446906	0.411618	0.356669	0.224975	0.224975	0.249438	0.249438	0.303429	0.27386
0.129781	0.129781	0.129781	0.129781	0.129781	0.129781	0.129781	0.129781	0.129781	0.129781	0.129781	0.220881	0.220881	0.220881	0.220881	0.350195	0.350195	0.379165	0.568161	0.568161	0.598554	0.439568	0.439568	0.470578	0.501816	0.346357	0.346357	0.318607	0.197414	0.197414	0.178341	0.178341	0.178341	0.160742	0.144574	0.144574	0.144574	0.144574	0.129781	0.142751	0.142751	0.142751	0.138841	0.152557	0.152557	0.167366	0.167366	0.299058	0.299058	0.299058
0.314309	0.335639	0.303034	0.282894	0.282894	0.282894	0.309896	0.309896	0.309896	0.309896	0.309896	0.289489	0.321308	0.321308	0.321308	0.321308	0.293735	0.2355	0.2355	0.2355	0.2355	0.2355	0.259616	0.259616	0.259616	0.259616	0.259616	0.321308	0.289489	0.289489	0.309896	0.33826	0.309896	0.309896	0.309896	0.309896	0.278743	0.278743	0.331071	0.331071	0.309896	0.282894	0.282894	0.253458	0.253458	0.253458	0.282894	0.282894	0.289489	0.289489
0.250174	0.250174	0.250174	0.250174	0.250174	0.250174	0.268807	0.288295	0.288295	0.315595	0.315595	0.315595	0.315595	0.315595	0.315595	0.315595	0.295028	0.275261	0.275261	0.250174	0.250174	0.250174	0.250174	0.250174	0.275261	0.246619	0.408052	0.408052	0.372698	0.372698	0.372698	0.372698	0.372698	0.372698	0.342933	0.377161	0.223338	0.223338	0.275261	0.275261	0.275261	0.275261	0.275261	0.275261	0.275261	0.275261	0.301851	0.301851	0.275261	0.275261
0.248942	0.248942	0.248942	0.248942	0.248942	0.273721	0.273721	0.273721	0.273721	0.293615	0.293615	0.293615	0.293615	0.293615	0.293615	0.287329	0.287329	0.287329	0.287329	0.267699	0.267699	0.267699	0.267699	0.267699	0.287329	0.267699	0.267699	0.267699	0.267699	0.267699	0.267699	0.267699	0.267699	0.267699	0.248942	0.248942	0.248942	0.248942	0.248942	0.248942	0.248942	0.248942	0.248942	0.248942	0.223121	0.223121	0.223121	0.223121	0.223121	0.223121
0.242788	0.242788	0.242788	0.260853	0.260853	0.260853	0.26698	0.26698	0.26698	0.26698	0.26698	0.26698	0.26698	0.248634	0.248634	0.26698	0.242788	0.242788	0.26698	0.26698	0.286165	0.286165	0.286165	0.286165	0.286165	0.26698	0.26698	0.26698	0.242788	0.242788	0.225592	0.225592	0.225592	0.225592	0.225592	0.225592	0.225592	0.225592	0.35856	0.35856	0.517526	0.517526	0.517526	0.517526	0.482723	0.482723	0.482723	0.482723	0.297307	0.297307
0.264057	0.290445	0.264057	0.264057	0.264057	0.284107	0.284107	0.284107	0.284107	0.284107	0.284107	0.258085	0.277853	0.277853	0.277853	0.251227	0.251227	0.251227	0.251227	0.276816	0.276816	0.276816	0.257095	0.257095	0.257095	0.264057	0.264057	0.257095	0.303953	0.276816	0.276816	0.276816	0.276816	0.422415	0.422415	0.389406	0.389406	0.398031	0.343835	0.422415	0.422415	0.389406	0.357381	0.224546	0.248319	0.274749	0.274749	0.274749	0.267609	0.185864
0.203378	0.203378	0.203378	0.203378	0.203378	0.203378	0.203378	0.203378	0.203378	0.203378	0.203378	0.350073	0.350073	0.350073	0.350073	0.350073	0.350073	0.380055	0.380055	0.380055	0.40359	0.242849	0.380055	0.380055	0.380055	0.380055	0.380055	0.350073	0.380055	0.380055	0.35707	0.35707	0.225149	0.225149	0.248523	0.293527	0.293527	0.321058	0.293527	0.321058	0.321058	0.321058	0.290647	0.311427	0.284375	0.240297	0.240297	0.217473	0.217473	0.217473
0.249363	0.268446	0.268446	0.268446	0.268446	0.268446	0.268446	0.249363	0.249363	0.274227	0.274227	0.254876	0.254876	0.254876	0.254876	0.254876	0.300577	0.300577	0.300577	0.274227	0.274227	0.274227	0.274227	0.300577	0.300577	0.300577	0.254876	0.254876	0.254876	0.254876	0.247232	0.247232	0.247232	0.22406	0.22406	0.22406	0.22406	0.22406	0.22406	0.24183	0.249363	0.249363	0.274227	0.247232	0.266209	0.266209	0.266209	0.239743	0.239743	0.222081
0.225379	0.243194	0.267406	0.267406	0.296365	0.296365	0.270499	0.270499	0.270499	0.270499	0.296365	0.302255	0.276077	0.276077	0.276077	0.276077	0.276077	0.276077	0.276077	0.276077	0.251349	0.228138	0.228138	0.228138	0.228138	0.228138	0.228138	0.228138	0.228138	0.246101	0.246101	0.246101	0.246101	0.246101	0.264993	0.238062	0.238062	0.26194	0.26194	0.243194	0.243194	0.243194	0.243194	0.243194	0.217822	0.243194	0.243194	0.220514	0.220514	0.220514
0.292848	0.292848	0.266994	0.266994	0.266994	0.266994	0.266994	0.266994	0.266994	0.286791	0.286791	0.266994	0.266994	0.292848	0.292848	0.292848	0.292848	0.292848	0.292848	0.272792	0.272792	0.272792	0.298979	0.272792	0.272792	0.272792	0.272792	0.272792	0.272792	0.272792	0.245833	0.245833	0.245833	0.245833	0.384101	0.384101	0.407752	0.431838	0.46356	0.46356	0.498609	0.498609	0.491253	0.456251	0.304867	0.275941	0.256623	0.238212	0.21571	0.21571
0.256315	0.256315	0.256315	0.256315	0.256315	0.256315	0.275473	0.275473	0.275473	0.275473	0.275473	0.275473	0.275473	0.275473	0.275473	0.275473	0.256315	0.256315	0.281535	0.281535	0.281535	0.281535	0.281535	0.281535	0.301813	0.301813	0.301813	0.301813	0.275473	0.275473	0.295494	0.295494	0.295494	0.295494	0.247807	0.247807	0.247807	0.247807	0.247807	0.247807	0.229962	0.229962	0.229962	0.229962	0.256315	0.256315	0.256315	0.229962	0.229962	0.229962
0.246167	0.246167	0.246167	0.246167	0.291117	0.318307	0.318307	0.318307	0.318307	0.318307	0.318307	0.318307	0.318307	0.318307	0.270762	0.246167	0.246167	0.246167	0.246167	0.246167	0.246167	0.246167	0.246167	0.246167	0.246167	0.270762	0.270762	0.270762	0.439509	0.439509	0.439509	0.471343	0.471343	0.471343	0.471343	0.546964	0.546964	0.511273	0.331257	0.36029	0.383833	0.353952	0.353952	0.353952	0.377326	0.282422	0.254303	0.282422	0.282422	0.257141
0.117522	0.128165	0.117522	0.117522	0.202995	0.202995	0.202995	0.187474	0.202995	0.327557	0.327557	0.306172	0.306172	0.306172	0.202995	0.327557	0.327557	0.327557	0.482302	0.327557	0.327557	0.327557	0.327557	0.327557	0.306172	0.238109	0.238109	0.238109	0.128944	0.128944	0.128944	0.144239	0.161013	0.161013	0.17933	0.138916	0.138916	0.138916	0.138916	0.138916	0.122894	0.109572	0.0975338	0.0975338	0.0858093	0.0858093	0.0858093	0.152196	0.179487	0.179487
0.289842	0.289842	0.289842	0.289842	0.264353	0.264353	0.264353	0.284392	0.284392	0.284392	0.284392	0.284392	0.284392	0.284392	0.284392	0.284392	0.284392	0.264353	0.264353	0.264353	0.264353	0.264353	0.264353	0.264353	0.264353	0.264353	0.264353	0.264353	0.264353	0.264353	0.264353	0.407606	0.407606	0.407606	0.374846	0.405121	0.405121	0.405121	0.429599	0.454427	0.454427	0.445289	0.445289	0.445289	0.479483	0.447834	0.447834	0.447834	0.389903	0.334921
0.265228	0.265228	0.265228	0.246268	0.246268	0.246268	0.246268	0.246268	0.246268	0.246268	0.269914	0.269914	0.269914	0.269914	0.269914	0.269914	0.269914	0.289994	0.316077	0.316077	0.289994	0.289994	0.289994	0.289994	0.289994	0.439951	0.439951	0.415565	0.385904	0.547232	0.547232	0.547232	0.547232	0.547232	0.547232	0.352829	0.375901	0.375901	0.375901	0.238479	0.257043	0.23086	0.23086	0.389417	0.389417	0.585734	0.561367	0.561367	0.561367	0.556804
0.242362	0.242362	0.242362	0.242362	0.288168	0.268619	0.29429	0.29429	0.323769	0.323769	0.323769	0.323769	0.323769	0.323769	0.302833	0.276709	0.252024	0.270812	0.270812	0.290457	0.262832	0.262832	0.262832	0.262832	0.262832	0.262832	0.262832	0.244412	0.244412	0.226886	0.252024	0.252024	0.252024	0.252024	0.252024	0.252024	0.276709	0.276709	0.276709	0.276709	0.276709	0.296608	0.296608	0.296608	0.268619	0.242362	0.21981	0.320031	0.320031	0.320031
0.284488	0.284488	0.284488	0.284488	0.284488	0.284488	0.284488	0.284488	0.264454	0.264454	0.264454	0.264454	0.264454	0.264454	0.264454	0.264454	0.264454	0.264454	0.264454	0.264454	0.264454	0.264454	0.264454	0.264454	0.264454	0.264454	0.264454	0.438932	0.438932	0.438932	0.438932	0.496188	0.496188	0.52856	0.52856	0.52856	0.602887	0.410974	0.410974	0.435535	0.467622	0.410974	0.378006	0.348048	0.317407	0.339601	0.275235	0.248561	0.248561	0.230243
0.290114	0.290114	0.290114	0.27032	0.27032	0.27032	0.27032	0.290114	0.290114	0.290114	0.290114	0.290114	0.310739	0.280464	0.280464	0.280464	0.280464	0.261087	0.261087	0.261087	0.261087	0.261087	0.261087	0.310739	0.332146	0.332146	0.3616	0.3616	0.3616	0.3616	0.3616	0.3616	0.307445	0.286947	0.330268	0.423762	0.392356	0.392356	0.392356	0.392356	0.423762	0.423762	0.484084	0.484084	0.375044	0.286947	0.286947	0.286947	0.286947	0.286947
0.326343	0.359391	0.359391	0.359391	0.359391	0.359391	0.363441	0.363441	0.363441	0.305999	0.210912	0.210912	0.210912	0.23322	0.23322	0.23322	0.23322	0.23322	0.23322	0.23322	0.23322	0.23322	0.23322	0.210912	0.210912	0.210912	0.210912	0.210912	0.210912	0.210912	0.187521	0.187521	0.187521	0.187521	0.187521	0.202983	0.202983	0.202983	0.202983	0.202983	0.227762	0.227762	0.227762	0.227762	0.227762	0.187521	0.208007	0.208007	0.230096	0.247997
0.284056	0.284056	0.284056	0.284056	0.264085	0.264085	0.264085	0.264085	0.264085	0.264085	0.284056	0.284056	0.284056	0.284056	0.284056	0.284056	0.284056	0.284056	0.284056	0.284056	0.264085	0.264085	0.264085	0.264085	0.264085	0.264085	0.264085	0.264085	0.264085	0.284056	0.463704	0.463704	0.463704	0.463704	0.463704	0.463704	0.463704	0.463704	0.463704	0.438846	0.262602	0.282504	0.282504	0.282504	0.282504	0.282504	0.282504	0.255533	0.420795	0.420795
0.211048	0.211048	0.211048	0.211048	0.211048	0.211048	0.211048	0.211048	0.211048	0.211048	0.211048	0.211048	0.211048	0.228177	0.361002	0.361002	0.361002	0.361002	0.384372	0.384372	0.384372	0.384372	0.384372	0.361002	0.228177	0.228177	0.228177	0.285832	0.285832	0.285832	0.285832	0.285832	0.285832	0.285832	0.285832	0.285832	0.285832	0.228177	0.211048	0.211048	0.18861	0.204389	0.204389	0.221129	0.221129	0.221129	0.221129	0.197888	0.219285	0.219285
0.237057	0.255334	0.237057	0.237057	0.237057	0.237057	0.237057	0.237057	0.237057	0.237057	0.237057	0.219702	0.219702	0.219702	0.219702	0.219702	0.219702	0.349601	0.349601	0.349601	0.349601	0.349601	0.349601	0.349601	0.349601	0.349601	0.372321	0.237057	0.255334	0.255334	0.255334	0.287969	0.287969	0.287969	0.287969	0.287969	0.240064	0.240064	0.222553	0.222553	0.222553	0.195298	0.195298	0.195298	0.268196	0.268196	0.298331	0.325656	0.325656	0.325656
0.320414	0.320414	0.320414	0.320414	0.292924	0.272508	0.272508	0.272508	0.298892	0.298892	0.272508	0.272508	0.244633	0.244633	0.244633	0.244633	0.263718	0.28959	0.263718	0.263718	0.263718	0.263718	0.292924	0.292924	0.320414	0.320414	0.326684	0.298892	0.326684	0.355749	0.355749	0.355749	0.355749	0.355749	0.355749	0.416989	0.410041	0.441658	0.410041	0.403129	0.434606	0.434606	0.434606	0.434606	0.434606	0.372431	0.372431	0.310739	0.310739	0.28959
0.232594	0.250655	0.224999	0.224999	0.224999	0.224999	0.224999	0.224999	0.224999	0.224999	0.357053	0.33475	0.366994	0.366994	0.366994	0.366994	0.366994	0.366994	0.366994	0.337555	0.210353	0.210353	0.210353	0.210353	0.210353	0.210353	0.210353	0.210353	0.227198	0.227198	0.227198	0.227198	0.227198	0.227198	0.227198	0.227198	0.227198	0.227198	0.210353	0.210353	0.187788	0.187788	0.187788	0.208273	0.185879	0.185879	0.185879	0.185879	0.185879	0.183985
0.49654	0.49654	0.340604	0.340604	0.340604	0.340604	0.340604	0.340604	0.340604	0.312543	0.192318	0.212928	0.212928	0.212928	0.235105	0.235105	0.235105	0.235105	0.25422	0.25422	0.25422	0.230784	0.230784	0.230784	0.208904	0.208904	0.230784	0.230784	0.212928	0.212928	0.212928	0.212928	0.212928	0.212928	0.230784	0.230784	0.208904	0.208904	0.208904	0.22652	0.245161	0.238357	0.238357	0.213778	0.196901	0.175611	0.175611	0.191097	0.170302	0.156175
0.334896	0.334896	0.224953	0.251283	0.251283	0.251283	0.251283	0.251283	0.251283	0.279584	0.279584	0.279584	0.260407	0.279584	0.279584	0.279584	0.279584	0.279584	0.306406	0.306406	0.306406	0.457916	0.457916	0.422141	0.582794	0.582794	0.62923	0.62923	0.740315	0.740315	0.740315	0.598535	0.598535	0.609994	0.44993	0.44993	0.402366	0.402366	0.260407	0.260407	0.260407	0.233418	0.233418	0.257393	0.257393	0.257393	0.257393	0.257393	0.257393	0.257393
0.391218	0.367938	0.367938	0.367938	0.367938	0.367938	0.233436	0.216211	0.195154	0.195154	0.211154	0.211154	0.211154	0.211154	0.211154	0.211154	0.211154	0.211154	0.211154	0.211154	0.216211	0.216211	0.216211	0.216211	0.216211	0.233436	0.233436	0.251593	0.251593	0.251593	0.228093	0.228093	0.228093	0.228093	0.228093	0.211154	0.211154	0.195154	0.195154	0.216211	0.216211	0.216211	0.192918	0.192918	0.192918	0.208782	0.208782	0.208782	0.208782	0.188275
0.402458	0.402458	0.371711	0.371711	0.371711	0.236221	0.254455	0.230651	0.20845	0.20845	0.20845	0.20845	0.20845	0.20845	0.230651	0.230651	0.341968	0.341968	0.341968	0.341968	0.341968	0.341968	0.341968	0.341968	0.49074	0.523136	0.36447	0.36447	0.38758	0.38758	0.38758	0.38758	0.38758	0.354715	0.206604	0.206604	0.206604	0.206604	0.190921	0.190921	0.190921	0.190921	0.151126	0.1701	0.1701	0.152572	0.1701	0.189192	0.189192	0.168521
0.369116	0.425299	0.425299	0.278329	0.278329	0.259475	0.259475	0.259475	0.259475	0.278329	0.278329	0.259475	0.284779	0.284779	0.284779	0.284779	0.284779	0.284779	0.304714	0.284779	0.284779	0.284779	0.259475	0.259475	0.259475	0.259475	0.259475	0.259475	0.241471	0.241471	0.241471	0.259475	0.259475	0.259475	0.284779	0.284779	0.257328	0.257328	0.257328	0.257328	0.257328	0.239425	0.344536	0.344536	0.31627	0.31627	0.34707	0.34707	0.31627	0.31627
0.315802	0.288716	0.288716	0.288716	0.288716	0.260342	0.260342	0.260342	0.260342	0.260342	0.260342	0.260342	0.260342	0.260342	0.260342	0.288716	0.309498	0.309498	0.309498	0.279885	0.279885	0.279885	0.3003	0.3003	0.3003	0.3003	0.279885	0.279885	0.3065	0.337608	0.337608	0.366916	0.3442	0.3442	0.3442	0.3442	0.366916	0.366916	0.337608	0.360128	0.360128	0.3003	0.3003	0.3003	0.271221	0.271221	0.252071	0.252071	0.252071	0.23384
0.293961	0.293961	0.293961	0.267774	0.277846	0.277846	0.258555	0.258555	0.217289	0.277846	0.277846	0.277846	0.277846	0.304608	0.304608	0.304608	0.304608	0.304608	0.304608	0.240159	0.240159	0.240159	0.258555	0.234475	0.252581	0.252581	0.252581	0.252581	0.252581	0.277846	0.277846	0.277846	0.399683	0.399683	0.376342	0.376342	0.376342	0.376342	0.399683	0.369	0.369	0.369	0.252581	0.277846	0.277846	0.325825	0.325825	0.325825	0.304608	0.304608
0.280002	0.280002	0.254913	0.254913	0.254913	0.254913	0.280002	0.280002	0.260556	0.260556	0.260556	0.285986	0.285986	0.312849	0.312849	0.312849	0.285986	0.285986	0.285986	0.285986	0.285986	0.260556	0.260556	0.260556	0.260556	0.260556	0.260556	0.260556	0.260556	0.260556	0.285986	0.285986	0.285986	0.260556	0.260556	0.260556	0.260556	0.260556	0.260556	0.260556	0.236637	0.236637	0.212158	0.212158	0.189583	0.189583	0.189583	0.189583	0.189583	0.189583
0.200975	0.200975	0.181201	0.181201	0.196451	0.212651	0.212651	0.340506	0.369812	0.369812	0.369812	0.369812	0.369812	0.369812	0.346915	0.324705	0.35338	0.245238	0.222321	0.240017	0.240017	0.240017	0.240017	0.240017	0.240017	0.240017	0.217447	0.196451	0.217447	0.200975	0.178976	0.178976	0.178976	0.178976	0.214894	0.232175	0.232175	0.250402	0.359737	0.359737	0.417313	0.417313	0.417313	0.417313	0.33081	0.309143	0.33081	0.309143	0.189677	0.189677
0.217449	0.217449	0.217449	0.217449	0.217449	0.217449	0.217449	0.217449	0.217449	0.217449	0.346865	0.346865	0.346865	0.346865	0.346865	0.346865	0.346865	0.346865	0.369967	0.369967	0.235033	0.235033	0.235033	0.235033	0.235033	0.235033	0.235033	0.235033	0.217449	0.235033	0.235033	0.235033	0.235033	0.235033	0.259127	0.25173	0.25173	0.25173	0.391346	0.391346	0.391346	0.391346	0.391346	0.391346	0.358692	0.335919	0.335919	0.327298	0.202914	0.166859
0.20255	0.218886	0.218886	0.218886	0.218886	0.245182	0.245182	0.245182	0.222095	0.222095	0.222095	0.330825	0.330825	0.330825	0.330825	0.330825	0.330825	0.359984	0.359984	0.359984	0.337669	0.210651	0.210651	0.210651	0.210651	0.210651	0.210651	0.189997	0.189997	0.189997	0.168301	0.207563	0.207563	0.207563	0.271356	0.271356	0.291215	0.291215	0.291215	0.291215	0.344448	0.288727	0.288727	0.288727	0.222095	0.222095	0.205582	0.205582	0.227454	0.20255
0.207679	0.333953	0.333953	0.363686	0.363686	0.363686	0.363686	0.363686	0.387252	0.387252	0.387252	0.248339	0.248339	0.224707	0.224707	0.224707	0.224707	0.224707	0.207679	0.207679	0.207679	0.207679	0.207679	0.207679	0.207679	0.207679	0.207679	0.207679	0.206992	0.206992	0.206992	0.201367	0.201367	0.201367	0.223252	0.223252	0.223252	0.223252	0.223979	0.223979	0.38626	0.394497	0.394497	0.418746	0.379071	0.347821	0.347821	0.317828	0.346872	0.346872
0.192353	0.21236	0.21236	0.233846	0.233846	0.233846	0.233846	0.233846	0.233846	0.252337	0.252337	0.229661	0.36404	0.335835	0.335835	0.335835	0.335835	0.36404	0.36404	0.341098	0.341098	0.341098	0.21236	0.21236	0.21236	0.21236	0.21236	0.192353	0.192353	0.208455	0.208455	0.229661	0.229661	0.229661	0.229661	0.229661	0.229661	0.387617	0.387617	0.36404	0.548599	0.483706	0.483706	0.47481	0.47481	0.634485	0.634485	0.449825	0.449825	0.449825
0.27698	0.27698	0.27698	0.27698	0.27698	0.27698	0.297076	0.27698	0.27698	0.27698	0.27698	0.27698	0.27698	0.27698	0.27698	0.27698	0.257745	0.257745	0.257745	0.257745	0.257745	0.257745	0.27698	0.27698	0.27698	0.27698	0.297076	0.297076	0.317989	0.346792	0.346792	0.346792	0.426089	0.39215	0.39215	0.39215	0.368999	0.368999	0.376393	0.346435	0.315354	0.315354	0.229917	0.229917	0.205995	0.228046	0.228046	0.204266	0.183967	0.183967
0.349274	0.349274	0.349274	0.349274	0.349274	0.349274	0.327116	0.202627	0.202627	0.202627	0.219097	0.219097	0.219097	0.219097	0.219097	0.242034	0.242034	0.242034	0.242034	0.242034	0.224334	0.242034	0.266553	0.266553	0.266553	0.242034	0.242034	0.242034	0.242034	0.242034	0.260661	0.242034	0.219097	0.219097	0.219097	0.219097	0.219097	0.349274	0.349274	0.349274	0.327116	0.327116	0.327116	0.297022	0.288485	0.260569	0.286256	0.173311	0.173311	0.192637
0.238935	0.238935	0.238935	0.238935	0.238935	0.238935	0.2164	0.24134	0.265592	0.291345	0.291345	0.291345	0.340275	0.340275	0.340275	0.340275	0.340275	0.318513	0.291345	0.265592	0.265592	0.265592	0.223759	0.223759	0.223759	0.200156	0.2164	0.2164	0.2164	0.2164	0.2164	0.345712	0.345712	0.502723	0.502723	0.716952	0.833123	0.833123	0.833123	0.833123	0.833123	0.742239	0.71427	0.56645	0.56645	0.375265	0.238935	0.238935	0.214173	0.214173
0.467125	0.467125	0.431156	0.431156	0.284277	0.284277	0.284277	0.284277	0.284277	0.284277	0.258775	0.258775	0.287635	0.287635	0.267442	0.267442	0.267442	0.267442	0.267442	0.267442	0.267442	0.267442	0.267442	0.267442	0.29346	0.29346	0.3209	0.343238	0.343238	0.343238	0.343238	0.343238	0.343238	0.343238	0.314773	0.467125	0.435193	0.410613	0.410613	0.435193	0.399839	0.424239	0.424239	0.424239	0.424239	0.278562	0.305211	0.305211	0.305211	0.284277
0.316069	0.316069	0.316069	0.194573	0.194573	0.194573	0.194573	0.194573	0.21043	0.21043	0.21043	0.232867	0.250873	0.276114	0.421857	0.421857	0.421857	0.421857	0.398102	0.398102	0.398102	0.367368	0.34485	0.316069	0.194573	0.194573	0.194573	0.194573	0.194573	0.194573	0.194573	0.194573	0.215782	0.215782	0.215782	0.215782	0.215782	0.215782	0.215782	0.215782	0.215782	0.215782	0.173438	0.173438	0.173438	0.15416	0.171904	0.191228	0.191228	0.191228
0.357992	0.326131	0.326131	0.326131	0.326131	0.326131	0.326131	0.201938	0.201938	0.201938	0.181767	0.22573	0.22573	0.22573	0.22573	0.22573	0.261852	0.261852	0.261852	0.261852	0.261852	0.237478	0.237478	0.237478	0.237478	0.237478	0.20379	0.22573	0.22573	0.22573	0.22573	0.243337	0.243337	0.380841	0.380841	0.380841	0.380841	0.350652	0.350652	0.380841	0.41198	0.388435	0.388435	0.223735	0.223735	0.200098	0.200098	0.200098	0.200098	0.18007
0.231371	0.231371	0.231371	0.231371	0.231371	0.213868	0.341944	0.341944	0.341944	0.341944	0.341944	0.341944	0.341944	0.341944	0.341944	0.341944	0.213868	0.213868	0.191035	0.191035	0.242059	0.242059	0.242059	0.242059	0.242059	0.242059	0.261102	0.261102	0.289315	0.289315	0.24985	0.224272	0.224272	0.224272	0.224272	0.247492	0.229134	0.229134	0.229134	0.247492	0.229134	0.255085	0.255085	0.255085	0.255085	0.224272	0.224272	0.200611	0.200611	0.200611
0.297288	0.243674	0.243674	0.243674	0.243674	0.243674	0.225519	0.225519	0.243674	0.243674	0.248382	0.276598	0.276598	0.302617	0.329967	0.329967	0.329967	0.329967	0.308	0.308	0.281706	0.281706	0.281706	0.256823	0.233423	0.233423	0.233423	0.233423	0.252008	0.252008	0.252008	0.252008	0.276598	0.276598	0.276598	0.276598	0.276598	0.248382	0.229983	0.248382	0.248382	0.248382	0.225519	0.217805	0.217805	0.217805	0.259068	0.436137	0.436137	0.411442
0.237475	0.237475	0.214988	0.23219	0.366491	0.366491	0.396814	0.396814	0.366491	0.343794	0.343794	0.343794	0.373347	0.350461	0.219994	0.219994	0.198731	0.198731	0.219994	0.219994	0.219994	0.219994	0.198731	0.198731	0.198731	0.198731	0.198731	0.198731	0.179051	0.194089	0.194089	0.285781	0.285781	0.285781	0.285781	0.320401	0.320401	0.320401	0.342359	0.320401	0.342359	0.262705	0.262705	0.262705	0.262705	0.23219	0.23219	0.185735	0.171208	0.171208
0.22223	0.22223	0.22223	0.22223	0.22223	0.22223	0.239668	0.239668	0.239668	0.239668	0.214183	0.214183	0.214183	0.214183	0.342307	0.342307	0.342307	0.342307	0.342307	0.342307	0.375749	0.375749	0.375749	0.375749	0.258021	0.277267	0.258021	0.277267	0.277267	0.277267	0.277267	0.325626	0.325626	0.325626	0.304438	0.284047	0.284047	0.264503	0.284047	0.284047	0.284047	0.214183	0.214183	0.231177	0.255428	0.255428	0.255428	0.281292	0.261868	0.261868
0.270859	0.270859	0.270859	0.270859	0.270859	0.270859	0.270859	0.270859	0.266194	0.266194	0.287129	0.287129	0.287129	0.287129	0.287129	0.287129	0.287129	0.287129	0.266194	0.266194	0.246258	0.246258	0.246258	0.246258	0.29695	0.29695	0.29695	0.29695	0.29695	0.29695	0.289823	0.289823	0.289823	0.289823	0.239932	0.239932	0.239932	0.239932	0.239932	0.259533	0.287129	0.287129	0.287129	0.287129	0.280144	0.306753	0.306753	0.329446	0.299491	0.278006
0.280208	0.280208	0.280208	0.280208	0.280208	0.280208	0.280208	0.261044	0.261044	0.242749	0.261044	0.261044	0.261044	0.261044	0.261044	0.280208	0.280208	0.280208	0.280208	0.280208	0.261044	0.261044	0.261044	0.261044	0.261044	0.242749	0.242749	0.242749	0.242749	0.242749	0.242749	0.242749	0.242749	0.242749	0.242749	0.242749	0.301792	0.301792	0.301792	0.273496	0.273496	0.300887	0.300887	0.299984	0.299984	0.299984	0.241173	0.285924	0.258565	0.285924
0.4095	0.457696	0.457696	0.402015	0.259794	0.259794	0.259794	0.23572	0.23572	0.23572	0.23572	0.202184	0.32679	0.32679	0.32679	0.32679	0.32679	0.32679	0.32679	0.32679	0.32679	0.32679	0.223836	0.223836	0.355835	0.355835	0.354069	0.354069	0.354069	0.354069	0.354069	0.354069	0.536675	0.536675	0.375027	0.375027	0.376837	0.376837	0.376837	0.376837	0.400162	0.400162	0.194792	0.174202	0.194792	0.287783	0.287783	0.287783	0.287783	0.260545
0.349636	0.349636	0.349636	0.349636	0.349636	0.349636	0.327876	0.203355	0.203355	0.203355	0.203355	0.203355	0.203355	0.203355	0.203355	0.203355	0.219551	0.219551	0.219551	0.243182	0.243182	0.302273	0.302273	0.368728	0.368728	0.368728	0.346413	0.346413	0.346413	0.316952	0.316952	0.256043	0.256043	0.225747	0.249832	0.249832	0.249832	0.249832	0.249832	0.249832	0.249832	0.249832	0.247832	0.223883	0.223883	0.223883	0.247832	0.247832	0.247832	0.247832
0.311849	0.311849	0.311849	0.311849	0.284336	0.264654	0.264654	0.264654	0.264654	0.264654	0.264654	0.264654	0.284336	0.284336	0.284336	0.284336	0.284336	0.284336	0.284336	0.284336	0.284336	0.284336	0.284336	0.284336	0.284336	0.284336	0.284336	0.284336	0.284336	0.284336	0.284336	0.431753	0.40768	0.40768	0.374803	0.374803	0.374803	0.374803	0.374803	0.39824	0.365655	0.207944	0.207944	0.207944	0.2546	0.2546	0.2546	0.2546	0.2546	0.236297
0.132757	0.132757	0.132757	0.132757	0.132757	0.149956	0.228879	0.252449	0.252449	0.252449	0.252449	0.226629	0.359372	0.359372	0.359372	0.382484	0.382484	0.352498	0.352498	0.352498	0.352498	0.38551	0.246832	0.246832	0.246832	0.228879	0.134237	0.134237	0.134237	0.134237	0.134237	0.134237	0.246832	0.246832	0.246832	0.246832	0.204809	0.221417	0.244462	0.244462	0.244462	0.219219	0.127909	0.127909	0.127909	0.127909	0.127909	0.117259	0.104546	0.117259
0.226756	0.226756	0.226756	0.226756	0.226756	0.226756	0.226756	0.210127	0.19441	0.210127	0.210127	0.337072	0.337072	0.359179	0.326508	0.326508	0.348286	0.348286	0.378581	0.355942	0.355942	0.224295	0.224295	0.333931	0.36694	0.36694	0.344612	0.344612	0.315655	0.315655	0.315655	0.315655	0.315655	0.19441	0.19441	0.19441	0.19441	0.19441	0.215752	0.215752	0.215752	0.232695	0.232695	0.207798	0.207798	0.254218	0.254218	0.254218	0.230189	0.205488
0.241005	0.241005	0.241005	0.218358	0.218358	0.223434	0.223434	0.223434	0.218358	0.218358	0.218358	0.218358	0.218358	0.235651	0.235651	0.370767	0.370767	0.370767	0.348074	0.348074	0.370767	0.370767	0.370767	0.401111	0.401111	0.235651	0.235651	0.235651	0.235651	0.235651	0.218358	0.218358	0.218358	0.182136	0.182136	0.182136	0.182136	0.182136	0.182136	0.182136	0.182136	0.182136	0.182136	0.182136	0.182136	0.197285	0.197285	0.197285	0.197285	0.197285
0.292991	0.197804	0.18255	0.18255	0.18255	0.18255	0.18255	0.18255	0.18255	0.18255	0.197804	0.292991	0.442177	0.466738	0.466738	0.466738	0.466738	0.466738	0.466738	0.466738	0.442177	0.292991	0.193039	0.178072	0.178072	0.178072	0.178072	0.178072	0.178072	0.178072	0.178072	0.178072	0.164029	0.164029	0.272895	0.272895	0.272895	0.272895	0.292991	0.292991	0.292991	0.320492	0.320492	0.290555	0.191209	0.191209	0.191209	0.191209	0.156773	0.156773
0.243605	0.243605	0.220825	0.220825	0.220825	0.374093	0.238315	0.243605	0.243605	0.243605	0.243605	0.243605	0.243605	0.411462	0.43561	0.267926	0.267926	0.243605	0.243605	0.243605	0.262292	0.287769	0.308463	0.281878	0.262292	0.262292	0.262292	0.287769	0.287769	0.287769	0.411462	0.380889	0.547454	0.418483	0.418483	0.418483	0.418483	0.442733	0.442733	0.442733	0.467259	0.467259	0.287769	0.262292	0.262292	0.281878	0.281878	0.238315	0.238315	0.238315
0.154454	0.154454	0.154454	0.154454	0.154454	0.1383	0.1383	0.150526	0.150526	0.150526	0.1383	0.1383	0.154454	0.16783	0.16783	0.278487	0.278487	0.259037	0.259037	0.400863	0.561496	0.561496	0.494089	0.469377	0.434348	0.286337	0.286337	0.286337	0.306987	0.187956	0.107892	0.107892	0.158876	0.158876	0.178707	0.2278	0.251359	0.251359	0.233191	0.251359	0.251359	0.22568	0.17694	0.157267	0.157267	0.120993	0.120993	0.120993	0.120993	0.110853
0.331106	0.363502	0.340925	0.319047	0.319047	0.319047	0.347703	0.347703	0.347703	0.217876	0.235212	0.235212	0.235212	0.253481	0.253481	0.272664	0.247842	0.247842	0.247842	0.247842	0.229854	0.229854	0.229854	0.212803	0.212803	0.196693	0.196693	0.217876	0.235212	0.235212	0.235212	0.235212	0.210469	0.210469	0.210469	0.210469	0.210469	0.189832	0.175074	0.175074	0.175074	0.175074	0.175074	0.175074	0.155372	0.137517	0.121419	0.121419	0.121419	0.121419
0.281715	0.281715	0.252265	0.252265	0.252265	0.252265	0.252265	0.229143	0.229143	0.229143	0.229143	0.229143	0.256821	0.276374	0.276374	0.276374	0.276374	0.276374	0.251786	0.251786	0.296821	0.296821	0.296821	0.276374	0.276374	0.276374	0.276374	0.276374	0.276374	0.276374	0.233412	0.233412	0.233412	0.296821	0.323903	0.323903	0.323903	0.323903	0.323903	0.323903	0.346184	0.346184	0.369161	0.296821	0.271096	0.271096	0.271096	0.271096	0.271096	0.271096
0.206846	0.206846	0.332866	0.332866	0.332866	0.332866	0.304576	0.256331	0.256331	0.256331	0.397395	0.421232	0.275577	0.275577	0.275577	0.275577	0.275577	0.304576	0.304576	0.304576	0.186275	0.171787	0.171787	0.275525	0.339921	0.339921	0.339921	0.339921	0.337556	0.337556	0.337556	0.337556	0.367291	0.240471	0.210341	0.337585	0.337585	0.337585	0.339949	0.339949	0.339949	0.30908	0.281957	0.281957	0.256331	0.152656	0.168804	0.168804	0.149945	0.149945
0.192444	0.192444	0.177573	0.177573	0.177573	0.177573	0.177573	0.177573	0.192444	0.192444	0.192444	0.192444	0.192444	0.192444	0.312919	0.465353	0.465353	0.465353	0.440907	0.440907	0.440907	0.465353	0.465353	0.465353	0.465353	0.312919	0.312919	0.341521	0.341521	0.364044	0.38718	0.38718	0.38718	0.546989	0.38718	0.353722	0.353722	0.293959	0.293959	0.273904	0.254723	0.371788	0.371788	0.236449	0.254723	0.310013	0.280175	0.310013	0.310013	0.310013
0.266631	0.266631	0.266631	0.266631	0.266631	0.286482	0.286482	0.29262	0.177806	0.29262	0.29262	0.29262	0.29262	0.29262	0.29262	0.272506	0.272506	0.247678	0.247678	0.173485	0.192782	0.171756	0.171756	0.171756	0.171756	0.171756	0.171756	0.171756	0.171756	0.162106	0.245429	0.272506	0.29262	0.29262	0.29262	0.313578	0.342009	0.342009	0.364681	0.335326	0.225563	0.201856	0.186338	0.201856	0.223455	0.206706	0.186338	0.186338	0.152589	0.135213
0.494358	0.494358	0.494358	0.486575	0.486575	0.331947	0.331947	0.331947	0.298276	0.298276	0.182246	0.182246	0.182246	0.168069	0.168069	0.304835	0.304835	0.304835	0.338889	0.304835	0.304835	0.371714	0.371714	0.371714	0.371714	0.214187	0.214187	0.214187	0.214187	0.241635	0.214187	0.186934	0.186934	0.186934	0.186934	0.186934	0.186934	0.164353	0.182892	0.198022	0.247265	0.223989	0.223989	0.355055	0.355055	0.355055	0.355055	0.39156	0.361219	0.338889
0.201782	0.201782	0.186528	0.186528	0.186528	0.186528	0.186528	0.186528	0.206802	0.206802	0.333163	0.362277	0.362277	0.362277	0.385099	0.385099	0.385099	0.415921	0.385099	0.385099	0.264867	0.240628	0.240628	0.240628	0.223259	0.200226	0.200226	0.18045	0.18045	0.18045	0.185063	0.185063	0.185063	0.185063	0.185063	0.22866	0.22866	0.22866	0.22866	0.252094	0.22866	0.22866	0.205218	0.205218	0.205218	0.185063	0.165133	0.165133	0.248201	0.22502
0.285923	0.266494	0.266494	0.266494	0.266494	0.266494	0.247928	0.224164	0.224164	0.224164	0.241522	0.241522	0.241522	0.241522	0.241522	0.2789	0.2789	0.306177	0.306177	0.306177	0.285923	0.285923	0.285923	0.285923	0.285923	0.247928	0.247928	0.224164	0.224164	0.241522	0.266494	0.266494	0.266494	0.285923	0.285923	0.285923	0.285923	0.285923	0.285923	0.265075	0.240192	0.215723	0.215723	0.19973	0.221644	0.245225	0.220391	0.220391	0.220391	0.221644
0.296499	0.270406	0.270406	0.270406	0.270406	0.317008	0.317008	0.317008	0.317008	0.289854	0.289854	0.289854	0.289854	0.289854	0.289854	0.245808	0.245808	0.245808	0.245808	0.245808	0.245808	0.221038	0.221038	0.221038	0.221038	0.221038	0.221038	0.221038	0.221038	0.221038	0.221038	0.245808	0.245808	0.245808	0.270406	0.270406	0.289854	0.289854	0.289854	0.317008	0.317008	0.317008	0.317008	0.287801	0.262188	0.262188	0.382318	0.382318	0.350179	0.476164
0.283925	0.283925	0.310776	0.310776	0.310776	0.290073	0.290073	0.290073	0.264325	0.264325	0.245613	0.264325	0.258524	0.258524	0.258524	0.258524	0.258524	0.258524	0.258524	0.283925	0.283925	0.264325	0.245613	0.245613	0.383857	0.383857	0.383857	0.383857	0.383857	0.353935	0.353935	0.376777	0.376777	0.40018	0.258524	0.258524	0.258524	0.283925	0.283925	0.304377	0.304377	0.283925	0.256242	0.237918	0.26201	0.26201	0.23576	0.213384	0.213384	0.197312
0.22557	0.22557	0.22557	0.261778	0.261778	0.261778	0.261778	0.261778	0.289665	0.289665	0.289665	0.289665	0.289665	0.275914	0.275914	0.275914	0.275914	0.275914	0.275914	0.295994	0.295994	0.295994	0.267727	0.243217	0.261778	0.261778	0.261778	0.261778	0.261778	0.243217	0.243217	0.243217	0.26985	0.385895	0.362859	0.362859	0.362859	0.362859	0.362859	0.385895	0.416863	0.383338	0.383338	0.267727	0.267727	0.259695	0.259695	0.259695	0.401928	0.346253
0.278359	0.278359	0.278359	0.278359	0.278359	0.278359	0.278359	0.278359	0.253661	0.253661	0.253661	0.253661	0.253661	0.253661	0.278359	0.278359	0.278359	0.278359	0.278359	0.278359	0.278359	0.299744	0.299744	0.299744	0.299744	0.27061	0.27061	0.27061	0.27061	0.27061	0.291641	0.27061	0.296303	0.323354	0.296303	0.326963	0.326963	0.296303	0.296303	0.296303	0.275066	0.275066	0.250559	0.203395	0.203395	0.203395	0.239212	0.287023	0.287023	0.258668
0.255761	0.237238	0.255761	0.316135	0.316135	0.316135	0.316135	0.316135	0.316135	0.316135	0.316135	0.316135	0.294972	0.237238	0.237238	0.237238	0.255761	0.255761	0.255761	0.255761	0.255761	0.255761	0.255761	0.275209	0.275209	0.246459	0.228403	0.228403	0.228403	0.246459	0.246459	0.246459	0.246459	0.252237	0.252237	0.281408	0.281408	0.308561	0.308561	0.287692	0.287692	0.287692	0.287692	0.287692	0.308561	0.308561	0.330242	0.302015	0.302015	0.271514
0.289696	0.317028	0.317028	0.317028	0.317028	0.317028	0.317028	0.317028	0.317028	0.249025	0.249025	0.225618	0.225618	0.225618	0.225618	0.243278	0.243278	0.243278	0.243278	0.269868	0.269868	0.289696	0.289696	0.289696	0.289696	0.269868	0.269868	0.269868	0.269868	0.269868	0.269868	0.276014	0.29611	0.29611	0.29611	0.29611	0.323772	0.323772	0.323772	0.345685	0.345685	0.317028	0.29611	0.267883	0.241423	0.265907	0.216803	0.216803	0.216803	0.353333
0.27835	0.258653	0.258653	0.255264	0.283852	0.336301	0.283852	0.171846	0.190764	0.231575	0.231575	0.231575	0.231575	0.234748	0.253246	0.234748	0.261845	0.25843	0.25843	0.239674	0.239674	0.239674	0.239674	0.25843	0.239674	0.239674	0.239674	0.242922	0.242922	0.242922	0.242922	0.242922	0.242922	0.224951	0.224951	0.242922	0.242922	0.217207	0.196303	0.212614	0.212614	0.212614	0.212614	0.189305	0.222027	0.205182	0.205182	0.229892	0.205182	0.168006
0.322699	0.322699	0.322699	0.322699	0.322699	0.353898	0.325043	0.325043	0.325043	0.200892	0.200892	0.200892	0.200892	0.200892	0.200892	0.200892	0.216975	0.216975	0.239643	0.239643	0.239643	0.239643	0.239643	0.239643	0.239643	0.239643	0.222357	0.222357	0.325043	0.325043	0.325043	0.325043	0.325043	0.325043	0.325043	0.36912	0.552653	0.552653	0.392064	0.392064	0.392064	0.392064	0.392064	0.389516	0.389516	0.501498	0.322699	0.293003	0.293003	0.293003
0.272391	0.272391	0.272391	0.272391	0.272391	0.270924	0.270924	0.270924	0.270924	0.270924	0.270924	0.270924	0.270924	0.270924	0.270924	0.272391	0.272391	0.272391	0.272391	0.272391	0.272391	0.272391	0.272391	0.272391	0.272391	0.272391	0.272391	0.272391	0.272391	0.272391	0.272391	0.292544	0.442182	0.409265	0.409265	0.409265	0.409265	0.409265	0.409265	0.377141	0.377141	0.323909	0.216336	0.240042	0.240042	0.216336	0.346061	0.316242	0.316242	0.316242
0.178918	0.178918	0.178918	0.178918	0.178918	0.178918	0.178918	0.193956	0.209934	0.366417	0.366417	0.396775	0.396775	0.396775	0.396775	0.396775	0.396775	0.40386	0.410985	0.242761	0.242761	0.219891	0.219891	0.219891	0.219891	0.219891	0.219891	0.198611	0.178918	0.178918	0.178918	0.178918	0.178918	0.178918	0.178918	0.178918	0.178918	0.178918	0.178918	0.178918	0.178918	0.15911	0.172833	0.172833	0.153573	0.153573	0.153573	0.153573	0.136106	0.136106
0.138898	0.151167	0.254121	0.235817	0.259796	0.259796	0.259796	0.259796	0.259796	0.259796	0.279281	0.279281	0.229597	0.253153	0.393376	0.393376	0.393376	0.393376	0.393376	0.393376	0.370017	0.347252	0.265552	0.259796	0.138898	0.138898	0.138898	0.138898	0.138898	0.138898	0.138898	0.17264	0.17264	0.158954	0.158954	0.158954	0.14077	0.14077	0.14077	0.14077	0.14077	0.112411	0.112411	0.112411	0.125909	0.125909	0.142491	0.142491	0.137213	0.121158
0.278294	0.278294	0.278294	0.278294	0.278294	0.278294	0.278294	0.278294	0.278294	0.278294	0.259052	0.259052	0.259052	0.278294	0.278294	0.29839	0.29839	0.29839	0.270964	0.270964	0.270964	0.270964	0.270964	0.252052	0.252052	0.234036	0.234036	0.234036	0.259052	0.285315	0.285315	0.305703	0.326881	0.326881	0.326881	0.326881	0.326881	0.326881	0.326881	0.29839	0.29839	0.270964	0.305256	0.305256	0.277449	0.270134	0.270134	0.414983	0.414983	0.414983
0.263939	0.263939	0.263939	0.289308	0.269429	0.269429	0.269429	0.269429	0.269429	0.295114	0.295114	0.316069	0.316069	0.289308	0.289308	0.289308	0.289308	0.289308	0.289308	0.263939	0.263939	0.407422	0.407422	0.407422	0.407422	0.438369	0.438369	0.438369	0.438369	0.462816	0.462816	0.366729	0.366729	0.366729	0.366729	0.337798	0.337798	0.366729	0.366729	0.344106	0.344106	0.243528	0.243528	0.243528	0.236751	0.236751	0.372942	0.313808	0.313808	0.313808
0.24837	0.24837	0.24837	0.24837	0.24837	0.24837	0.24837	0.24837	0.293995	0.293995	0.293995	0.293995	0.293995	0.293995	0.293995	0.293995	0.293995	0.293995	0.24837	0.267023	0.267023	0.267023	0.267023	0.286542	0.286542	0.286542	0.286542	0.286542	0.286542	0.267023	0.267023	0.434122	0.434122	0.410331	0.410331	0.410331	0.410331	0.443029	0.491554	0.491554	0.491554	0.344164	0.366503	0.398067	0.364161	0.364161	0.364161	0.333795	0.32029	0.32029
0.273217	0.273217	0.273217	0.273217	0.273217	0.273217	0.273217	0.273217	0.273217	0.273217	0.273217	0.273217	0.273217	0.273217	0.273217	0.273217	0.273217	0.273217	0.273217	0.273217	0.273217	0.273217	0.273217	0.273217	0.273217	0.273217	0.273217	0.273217	0.273217	0.273217	0.273217	0.273217	0.273217	0.273217	0.273217	0.273217	0.273217	0.337676	0.337676	0.337676	0.337676	0.307018	0.307018	0.307018	0.307018	0.277976	0.277976	0.221109	0.221109	0.221109
0.253567	0.235474	0.235474	0.235474	0.235474	0.232416	0.232416	0.232416	0.232416	0.232416	0.232416	0.21007	0.21007	0.21007	0.21007	0.212916	0.212916	0.235474	0.359135	0.359135	0.359135	0.359135	0.347966	0.315432	0.468183	0.468183	0.468183	0.436046	0.298226	0.298226	0.298226	0.298226	0.308555	0.370459	0.21007	0.21007	0.22679	0.244429	0.244429	0.244429	0.269185	0.269185	0.269185	0.244429	0.272555	0.272555	0.22679	0.232416	0.232416	0.204462
0.17125	0.17125	0.17125	0.20586	0.20586	0.20586	0.20586	0.230717	0.230717	0.254301	0.254301	0.27942	0.27942	0.306001	0.433188	0.433188	0.457457	0.457457	0.457457	0.42579	0.390587	0.360474	0.360474	0.283229	0.17125	0.17125	0.15775	0.15775	0.15775	0.15775	0.178101	0.192943	0.208709	0.208709	0.208709	0.208709	0.208709	0.208709	0.208709	0.208709	0.208709	0.213738	0.197688	0.175577	0.175577	0.175577	0.175577	0.175577	0.175577	0.15546
0.26337	0.26337	0.26337	0.26337	0.26337	0.26337	0.26337	0.26337	0.26337	0.288828	0.288828	0.288828	0.288828	0.288828	0.315693	0.315693	0.315693	0.315693	0.315693	0.288828	0.261078	0.261078	0.40332	0.428037	0.397161	0.397161	0.397161	0.397161	0.397161	0.397161	0.43094	0.456056	0.304713	0.283586	0.283586	0.43094	0.43094	0.43094	0.43094	0.43094	0.397161	0.532363	0.532363	0.588764	0.554672	0.394327	0.418879	0.418879	0.418879	0.418879
0.249103	0.249103	0.249103	0.226003	0.226003	0.226003	0.226003	0.209168	0.209168	0.209168	0.209168	0.209168	0.209168	0.365197	0.365197	0.365197	0.365197	0.365197	0.365197	0.365197	0.365197	0.365197	0.365197	0.231061	0.254509	0.229003	0.229003	0.229003	0.229003	0.229003	0.229003	0.246936	0.433468	0.426435	0.362791	0.395553	0.395553	0.395553	0.395553	0.395553	0.395553	0.372161	0.202577	0.166807	0.187066	0.166807	0.181012	0.297328	0.297328	0.288975
0.282971	0.309959	0.309959	0.309959	0.309959	0.312171	0.291489	0.271635	0.271635	0.271635	0.271635	0.239139	0.239139	0.239139	0.239139	0.257457	0.276668	0.276668	0.276668	0.249584	0.249584	0.257457	0.257457	0.398928	0.398928	0.375637	0.352907	0.352907	0.352907	0.385444	0.385444	0.385444	0.385444	0.271635	0.271635	0.271635	0.291489	0.291489	0.312171	0.34062	0.309959	0.280881	0.301131	0.247655	0.247655	0.247655	0.229819	0.229819	0.190418	0.171256
0.168693	0.168693	0.168693	0.149768	0.192713	0.192713	0.192713	0.192713	0.192713	0.192713	0.192713	0.192713	0.192713	0.215689	0.172939	0.172939	0.285793	0.285793	0.306465	0.306465	0.458182	0.458182	0.458182	0.458182	0.42633	0.42633	0.306465	0.277238	0.399303	0.399303	0.257805	0.283284	0.310229	0.310229	0.378692	0.346014	0.317391	0.348808	0.21869	0.21869	0.195474	0.156368	0.12388	0.12388	0.0944785	0.107299	0.107299	0.117178	0.117178	0.103314
0.199328	0.199328	0.199328	0.17925	0.17925	0.17925	0.17925	0.17925	0.17925	0.17925	0.194257	0.194257	0.194257	0.194257	0.210199	0.306634	0.306634	0.458209	0.458209	0.458209	0.433789	0.433789	0.433789	0.433789	0.409686	0.315564	0.315564	0.194257	0.194257	0.194257	0.210199	0.337293	0.337293	0.337293	0.337293	0.315564	0.315564	0.315564	0.315564	0.337293	0.315564	0.194257	0.194257	0.194257	0.192762	0.171834	0.171834	0.170475	0.170475	0.139237
0.272553	0.272553	0.272553	0.272553	0.272553	0.272553	0.272553	0.272553	0.272553	0.272553	0.272553	0.272553	0.272553	0.272553	0.272553	0.272553	0.272553	0.272553	0.272553	0.272553	0.272553	0.272553	0.292754	0.292754	0.292754	0.320319	0.320319	0.320319	0.320319	0.342395	0.342395	0.342395	0.320319	0.320319	0.320319	0.313808	0.313808	0.342395	0.342395	0.320319	0.290951	0.289154	0.261543	0.261543	0.261543	0.242756	0.242756	0.237271	0.237271	0.237271
0.238244	0.238244	0.238244	0.257301	0.234333	0.234333	0.253181	0.253181	0.277327	0.277327	0.253181	0.253181	0.253181	0.234333	0.368541	0.368541	0.345073	0.345073	0.317621	0.317621	0.317621	0.317621	0.317621	0.317621	0.212828	0.212828	0.234333	0.234333	0.208838	0.208838	0.208838	0.208838	0.208838	0.208838	0.192441	0.192441	0.173907	0.173907	0.196194	0.212828	0.212828	0.212828	0.270625	0.270625	0.312838	0.312838	0.312838	0.312838	0.312838	0.291281
0.460865	0.467994	0.467994	0.315038	0.315038	0.315038	0.315038	0.315038	0.268317	0.268317	0.24402	0.24402	0.24402	0.24402	0.24402	0.24402	0.24402	0.24402	0.24402	0.262727	0.262727	0.238771	0.238771	0.238771	0.238771	0.238771	0.238771	0.238771	0.238771	0.221258	0.221258	0.238771	0.238771	0.238771	0.238771	0.238771	0.238771	0.238771	0.238771	0.238771	0.238771	0.221258	0.221258	0.238771	0.238771	0.238771	0.238771	0.238771	0.213729	0.235951
0.335088	0.292465	0.292465	0.292465	0.292465	0.292465	0.292465	0.292465	0.313383	0.286258	0.286258	0.286258	0.286258	0.286258	0.286258	0.258301	0.258301	0.258301	0.239776	0.239776	0.239776	0.239776	0.239776	0.239776	0.239776	0.266448	0.266448	0.266448	0.266448	0.286258	0.306924	0.335088	0.335088	0.335088	0.335088	0.357514	0.387723	0.354782	0.354782	0.332439	0.310825	0.28383	0.304396	0.275351	0.275351	0.281415	0.256025	0.28383	0.256025	0.281415
0.277997	0.277997	0.277997	0.277997	0.277997	0.277997	0.277997	0.277997	0.277997	0.277997	0.277997	0.268826	0.268826	0.268826	0.268826	0.268826	0.268826	0.268826	0.268826	0.268826	0.268826	0.277997	0.277997	0.277997	0.304497	0.304497	0.304497	0.304497	0.304497	0.304497	0.325869	0.325869	0.325869	0.325869	0.298306	0.325869	0.325869	0.35469	0.35469	0.35469	0.332361	0.35469	0.322197	0.322197	0.322197	0.294809	0.294809	0.268826	0.268826	0.268826
0.369796	0.369796	0.345075	0.345075	0.345075	0.345075	0.345075	0.345075	0.317301	0.269076	0.245129	0.245129	0.245129	0.245129	0.245129	0.245129	0.22041	0.22041	0.22041	0.22041	0.22041	0.22041	0.22041	0.239466	0.239466	0.25962	0.287117	0.287117	0.25962	0.25962	0.25962	0.25962	0.25962	0.263052	0.405184	0.379522	0.379522	0.379522	0.41264	0.41264	0.41264	0.565212	0.591461	0.591461	0.423824	0.423824	0.450308	0.450308	0.450308	0.450308
0.259952	0.259952	0.259952	0.236016	0.236016	0.236016	0.236016	0.236016	0.236016	0.218345	0.218345	0.218345	0.347869	0.347869	0.347869	0.347869	0.347869	0.347869	0.347869	0.347869	0.347869	0.347869	0.218345	0.236016	0.236016	0.236016	0.236016	0.236016	0.236016	0.236016	0.236016	0.236016	0.236016	0.218345	0.218345	0.218345	0.218345	0.236016	0.236016	0.236016	0.236016	0.236016	0.25465	0.25465	0.25465	0.25465	0.274228	0.228435	0.228435	0.251855
0.398837	0.258117	0.238186	0.238186	0.238186	0.21934	0.238186	0.238186	0.238186	0.238186	0.215057	0.215057	0.215057	0.215057	0.215057	0.343161	0.319491	0.319491	0.319491	0.34886	0.34886	0.34886	0.34886	0.404891	0.404891	0.262969	0.262969	0.262969	0.262969	0.238186	0.238186	0.238186	0.238186	0.197566	0.197566	0.197566	0.197566	0.197566	0.21934	0.21934	0.238186	0.238186	0.233547	0.258011	0.258011	0.306198	0.306198	0.278772	0.418171	0.578149
0.245428	0.245428	0.245428	0.245428	0.222307	0.222307	0.245428	0.264183	0.264183	0.407242	0.376483	0.376483	0.376483	0.376483	0.376483	0.376483	0.346689	0.32466	0.32466	0.200785	0.200785	0.200785	0.200785	0.200785	0.200785	0.200785	0.200785	0.200785	0.200785	0.200785	0.21711	0.21711	0.346689	0.346689	0.346689	0.346689	0.346689	0.369394	0.369394	0.369394	0.346689	0.346689	0.21711	0.194152	0.215155	0.192353	0.192353	0.177468	0.157856	0.202674
0.24892	0.24892	0.24892	0.267878	0.239843	0.239843	0.239843	0.258347	0.217525	0.217525	0.217525	0.239843	0.239843	0.197717	0.222267	0.222267	0.353304	0.331035	0.331035	0.331035	0.331035	0.324942	0.324942	0.358236	0.358236	0.387835	0.24892	0.24892	0.24892	0.24892	0.24892	0.230881	0.230881	0.230881	0.230881	0.209167	0.209167	0.209167	0.209167	0.209167	0.226009	0.226009	0.217525	0.217525	0.347015	0.347015	0.347015	0.347015	0.347015	0.347015
0.28431	0.28431	0.264557	0.245706	0.270347	0.270347	0.270347	0.270347	0.270347	0.270347	0.270347	0.290361	0.290361	0.290361	0.264557	0.264557	0.264557	0.264557	0.290361	0.290361	0.290361	0.270347	0.270347	0.270347	0.296487	0.296487	0.296487	0.296487	0.270347	0.243594	0.262339	0.281989	0.302508	0.302508	0.421713	0.58241	0.58241	0.58241	0.58241	0.668387	0.646038	0.623032	0.565373	0.565373	0.404819	0.236122	0.236122	0.236122	0.236122	0.197488
0.204949	0.204949	0.204949	0.204949	0.189324	0.189324	0.189324	0.189324	0.170406	0.170406	0.189324	0.255521	0.274758	0.274758	0.274758	0.274758	0.274758	0.274758	0.274758	0.301057	0.420184	0.352451	0.330252	0.382267	0.382267	0.382267	0.382267	0.382267	0.382267	0.375307	0.239011	0.221512	0.221512	0.184826	0.184826	0.184826	0.184826	0.184826	0.184826	0.170406	0.170406	0.170406	0.170406	0.151126	0.151126	0.151126	0.151126	0.168337	0.168337	0.168337
0.265581	0.265581	0.265581	0.265581	0.265581	0.265581	0.265581	0.284734	0.284734	0.284734	0.284734	0.284734	0.284734	0.284734	0.284734	0.284734	0.284734	0.265581	0.265581	0.265581	0.265581	0.265581	0.265581	0.265581	0.265581	0.265581	0.284734	0.284734	0.284734	0.304695	0.304695	0.334492	0.334492	0.303296	0.303296	0.303296	0.28339	0.28339	0.255132	0.23731	0.23731	0.213394	0.26301	0.291798	0.405856	0.463078	0.463078	0.463078	0.498939	0.498939
0.211925	0.211925	0.211925	0.211925	0.211925	0.203274	0.361318	0.349272	0.349272	0.349272	0.349272	0.349272	0.349272	0.371729	0.371729	0.384093	0.246291	0.256184	0.256184	0.256184	0.256184	0.256184	0.282151	0.262841	0.282151	0.282151	0.282151	0.309654	0.309654	0.309654	0.309654	0.309654	0.252779	0.271621	0.278529	0.278529	0.298525	0.298525	0.31932	0.31932	0.31932	0.31932	0.352773	0.352773	0.323234	0.352773	0.298525	0.271621	0.278529	0.278529
0.319133	0.319133	0.291886	0.291886	0.291886	0.266057	0.266057	0.266057	0.266057	0.266057	0.266057	0.266057	0.266057	0.266057	0.266057	0.266057	0.266057	0.266057	0.266057	0.285856	0.285856	0.312788	0.312788	0.312788	0.312788	0.312788	0.312788	0.312788	0.312788	0.291886	0.291886	0.239017	0.239017	0.276913	0.276913	0.276913	0.276913	0.303361	0.324707	0.324707	0.324707	0.356895	0.356895	0.282829	0.303361	0.303361	0.303361	0.276913	0.25751	0.25751
0.356554	0.356554	0.356554	0.356554	0.379363	0.379363	0.379363	0.379363	0.356554	0.379363	0.242142	0.242142	0.242142	0.242142	0.224598	0.224598	0.224598	0.200885	0.200885	0.185598	0.200885	0.239986	0.264475	0.264475	0.264475	0.283993	0.283993	0.313666	0.313666	0.313666	0.313666	0.266774	0.266774	0.266774	0.266774	0.248029	0.248029	0.248029	0.248029	0.248029	0.230189	0.230189	0.207976	0.185598	0.185598	0.165126	0.165126	0.165126	0.183824	0.183824
0.260929	0.286488	0.313489	0.313489	0.313489	0.313489	0.313489	0.286488	0.286488	0.266637	0.292534	0.266637	0.266637	0.26398	0.26398	0.26398	0.26398	0.26398	0.26398	0.26398	0.239754	0.239754	0.217095	0.242248	0.242248	0.266637	0.266637	0.286488	0.286488	0.286488	0.286488	0.286488	0.286488	0.234437	0.234437	0.234437	0.234437	0.315129	0.315129	0.34353	0.34353	0.340462	0.330867	0.330867	0.330867	0.273847	0.273847	0.185183	0.164668	0.147727
0.248739	0.248739	0.35727	0.35727	0.35727	0.35727	0.35727	0.35727	0.35727	0.35727	0.35727	0.35727	0.225261	0.225261	0.225261	0.225261	0.225261	0.225261	0.225261	0.225261	0.225261	0.35727	0.479345	0.479345	0.479345	0.479345	0.479345	0.479345	0.51181	0.51181	0.51181	0.544175	0.493454	0.493454	0.493454	0.493454	0.493454	0.525909	0.518204	0.542865	0.542865	0.51049	0.435547	0.435547	0.400659	0.400659	0.400659	0.369903	0.377129	0.354164
0.264743	0.264743	0.264743	0.264743	0.264743	0.264743	0.264743	0.264743	0.264743	0.264743	0.264743	0.264743	0.264743	0.264743	0.264743	0.264743	0.264743	0.264743	0.284223	0.284223	0.284223	0.284223	0.284223	0.432153	0.432153	0.432153	0.432153	0.432153	0.44005	0.44005	0.464284	0.464284	0.464284	0.311387	0.311387	0.311387	0.311387	0.311387	0.284223	0.284223	0.264743	0.311387	0.311387	0.311387	0.311387	0.430231	0.430231	0.396827	0.396827	0.396827
0.248714	0.2734	0.253416	0.253416	0.253416	0.253416	0.28094	0.28094	0.307516	0.307516	0.307516	0.28094	0.28094	0.302217	0.302217	0.302217	0.302217	0.302217	0.275916	0.275916	0.275916	0.275916	0.275916	0.255813	0.255813	0.255813	0.255813	0.255813	0.421005	0.421005	0.421005	0.446305	0.446305	0.446305	0.446305	0.446305	0.446305	0.446305	0.275916	0.275916	0.275916	0.275916	0.248714	0.268461	0.294339	0.294339	0.316184	0.316184	0.286583	0.286583
0.263946	0.263946	0.263946	0.263946	0.283136	0.283136	0.283136	0.283136	0.283136	0.283136	0.283136	0.310807	0.283136	0.303147	0.283136	0.283136	0.283136	0.283136	0.283136	0.283136	0.283136	0.25701	0.25701	0.239	0.239	0.239	0.239	0.239	0.239	0.239	0.263946	0.290502	0.310807	0.310807	0.310807	0.310807	0.310807	0.331869	0.361898	0.361898	0.331869	0.331869	0.339901	0.339901	0.337404	0.337404	0.337404	0.316158	0.28821	0.401373
0.202091	0.326511	0.326511	0.348631	0.348631	0.348631	0.506052	0.326511	0.326511	0.299079	0.326511	0.202091	0.202091	0.186604	0.186604	0.33286	0.206763	0.206763	0.206763	0.206763	0.186604	0.186604	0.186604	0.186604	0.186604	0.0954205	0.10431	0.10431	0.0917434	0.0917434	0.0917434	0.0917434	0.0917434	0.100328	0.0881941	0.0881941	0.0805547	0.0805547	0.0917434	0.0917434	0.100328	0.112455	0.112455	0.102952	0.152943	0.135403	0.135403	0.135403	0.135403	0.133701
0.162366	0.162366	0.162366	0.162366	0.162366	0.270412	0.296491	0.296491	0.296491	0.296491	0.446242	0.478164	0.478164	0.478164	0.478164	0.323968	0.296491	0.296491	0.317832	0.317832	0.195927	0.176475	0.176475	0.176475	0.176475	0.176475	0.176475	0.176475	0.180604	0.180604	0.195927	0.195927	0.195927	0.195927	0.195927	0.195927	0.195927	0.195927	0.176475	0.176475	0.162366	0.162366	0.176475	0.156894	0.156894	0.156894	0.151573	0.151573	0.151573	0.151573
0.241015	0.241015	0.241015	0.241015	0.241015	0.259426	0.259426	0.259426	0.259426	0.278726	0.305301	0.305301	0.305301	0.305301	0.305301	0.284887	0.284887	0.284887	0.305301	0.284887	0.259426	0.259426	0.259426	0.259426	0.259426	0.259426	0.259426	0.259426	0.241015	0.259426	0.259426	0.233309	0.233309	0.233309	0.233309	0.233309	0.233309	0.276288	0.276288	0.257097	0.257097	0.257097	0.257097	0.231141	0.231141	0.231141	0.231141	0.193309	0.193309	0.214157
0.217588	0.217588	0.217588	0.217588	0.201347	0.377175	0.40823	0.40823	0.40823	0.40823	0.40823	0.40823	0.40823	0.40823	0.40823	0.223112	0.201347	0.201347	0.201347	0.201347	0.201347	0.201347	0.201347	0.201347	0.201347	0.201347	0.223112	0.223112	0.223112	0.223112	0.240579	0.240579	0.240579	0.40823	0.40823	0.40823	0.377175	0.377175	0.377175	0.377175	0.354418	0.354418	0.354418	0.201347	0.201347	0.223112	0.199242	0.220841	0.220841	0.238185
0.298327	0.298327	0.298327	0.298327	0.271926	0.271926	0.239524	0.376058	0.406919	0.336991	0.336991	0.336991	0.336991	0.336991	0.336991	0.336991	0.308674	0.189187	0.170103	0.170103	0.170103	0.189187	0.189187	0.189187	0.189187	0.189187	0.189187	0.189187	0.189187	0.189187	0.168863	0.151446	0.151446	0.151446	0.151446	0.151446	0.151446	0.254582	0.254582	0.229219	0.229219	0.229219	0.362681	0.362681	0.362681	0.360647	0.383925	0.245659	0.245659	0.272198
0.341957	0.341957	0.319141	0.319141	0.319141	0.319141	0.319141	0.347996	0.347996	0.28422	0.263713	0.263713	0.263713	0.263713	0.263713	0.263713	0.263713	0.239282	0.239282	0.239282	0.239282	0.239282	0.239282	0.317122	0.317122	0.311362	0.28025	0.28025	0.28025	0.307175	0.307175	0.307175	0.297405	0.222826	0.222826	0.205477	0.254817	0.254817	0.254817	0.230951	0.230951	0.230951	0.239282	0.239282	0.258556	0.258556	0.258556	0.258556	0.327977	0.327977
0.246264	0.304923	0.401301	0.432709	0.432709	0.432709	0.432709	0.349221	0.349221	0.349221	0.349221	0.285542	0.247905	0.224601	0.224601	0.224601	0.224601	0.177449	0.177449	0.192829	0.171157	0.171157	0.153593	0.153593	0.171157	0.217078	0.234912	0.234912	0.234912	0.217078	0.242861	0.267407	0.247905	0.247905	0.224601	0.177449	0.18146	0.18146	0.18146	0.18146	0.18146	0.177449	0.177449	0.177449	0.190277	0.20649	0.186115	0.186115	0.30383	0.325825
0.206276	0.206276	0.206276	0.206276	0.206276	0.206276	0.206276	0.206276	0.206276	0.206276	0.2537	0.393602	0.393602	0.393602	0.393602	0.393602	0.393602	0.393602	0.393602	0.393602	0.331648	0.206276	0.206276	0.206276	0.206276	0.206276	0.206276	0.206276	0.206276	0.206276	0.222987	0.222987	0.222987	0.322651	0.322651	0.501086	0.501086	0.501086	0.501086	0.501086	0.509858	0.534599	0.499641	0.375624	0.407602	0.271787	0.270645	0.270645	0.270645	0.270645
0.437201	0.437201	0.496638	0.362762	0.385796	0.385796	0.385796	0.385796	0.247248	0.247248	0.247248	0.247248	0.229397	0.212471	0.217934	0.217934	0.217934	0.217934	0.217934	0.217934	0.217934	0.217934	0.217934	0.217934	0.175205	0.175205	0.175205	0.175205	0.189878	0.189878	0.189878	0.210806	0.210806	0.233376	0.401237	0.401237	0.401237	0.433008	0.409033	0.433008	0.497967	0.430561	0.430561	0.365633	0.231596	0.231596	0.231596	0.209151	0.209151	0.193344
0.265915	0.265915	0.265915	0.241492	0.241492	0.265915	0.265915	0.211111	0.211111	0.211111	0.211111	0.211111	0.211111	0.211111	0.211111	0.190415	0.190415	0.190415	0.206103	0.206103	0.331774	0.331774	0.331774	0.331774	0.328648	0.328648	0.328648	0.328648	0.328648	0.328648	0.2038	0.225545	0.248885	0.387896	0.391257	0.391257	0.391257	0.391257	0.398505	0.398505	0.364728	0.335375	0.307242	0.188246	0.188246	0.188246	0.188246	0.188246	0.169311	0.188246
0.227733	0.227733	0.227733	0.227733	0.227733	0.227733	0.210641	0.210641	0.210641	0.233042	0.240199	0.240199	0.240199	0.240199	0.299438	0.299438	0.299438	0.327366	0.327366	0.327366	0.327366	0.327366	0.379809	0.442592	0.369989	0.369989	0.369989	0.340264	0.340264	0.311745	0.340264	0.340264	0.290722	0.240199	0.240199	0.240199	0.240199	0.240199	0.240199	0.240199	0.194509	0.233042	0.25705	0.231317	0.231317	0.231317	0.231317	0.20744	0.201001	0.201001
0.288848	0.288848	0.288848	0.288848	0.288848	0.269048	0.250127	0.250127	0.250127	0.250127	0.269048	0.263013	0.263013	0.263013	0.263013	0.282541	0.282541	0.282541	0.282541	0.282541	0.282541	0.263013	0.263013	0.263013	0.263013	0.244375	0.244375	0.244375	0.244375	0.244375	0.226651	0.226651	0.269048	0.413197	0.488264	0.453323	0.453323	0.477821	0.477821	0.477821	0.49197	0.49197	0.435368	0.28727	0.229261	0.254987	0.254987	0.260902	0.234768	0.234768
0.189683	0.189683	0.170703	0.170703	0.170703	0.303156	0.303156	0.303156	0.303156	0.303156	0.282478	0.282478	0.461284	0.493351	0.493351	0.315413	0.315413	0.315413	0.315413	0.315413	0.315413	0.315413	0.174804	0.157024	0.157024	0.157024	0.157024	0.26268	0.26268	0.26268	0.26268	0.26268	0.26268	0.26268	0.26268	0.28833	0.260244	0.168925	0.168925	0.168925	0.168925	0.168925	0.183416	0.183416	0.183416	0.179157	0.179157	0.146397	0.146397	0.163206
0.327067	0.348662	0.327067	0.299095	0.299095	0.299095	0.279254	0.279254	0.279254	0.279254	0.299095	0.279254	0.279254	0.279254	0.279254	0.279254	0.279254	0.279254	0.279254	0.279254	0.234905	0.234905	0.234905	0.234905	0.234905	0.234905	0.234905	0.234905	0.259093	0.259093	0.286061	0.286061	0.286061	0.351862	0.351862	0.351862	0.510149	0.542579	0.542579	0.542579	0.542579	0.542579	0.508658	0.43313	0.593006	0.593006	0.455492	0.390615	0.360117	0.329388
0.183693	0.183693	0.183693	0.183693	0.183693	0.183693	0.183693	0.233471	0.233471	0.233471	0.216293	0.238997	0.238997	0.263283	0.263283	0.309774	0.309774	0.249013	0.249013	0.388077	0.388077	0.357871	0.357871	0.328753	0.328753	0.280572	0.280572	0.280572	0.300894	0.183693	0.183693	0.183693	0.203865	0.203865	0.203865	0.203865	0.203865	0.203865	0.18833	0.18833	0.18833	0.18833	0.150164	0.150164	0.150164	0.167409	0.167409	0.167409	0.167409	0.167409
0.224548	0.224548	0.224548	0.356063	0.356063	0.356063	0.356063	0.356063	0.356063	0.356063	0.356063	0.356063	0.356063	0.224548	0.224548	0.224548	0.224548	0.224548	0.224548	0.224548	0.224548	0.224548	0.224548	0.224548	0.224548	0.247905	0.247905	0.247905	0.247905	0.247905	0.267273	0.267273	0.267273	0.267273	0.267273	0.24268	0.24268	0.24268	0.24268	0.24268	0.224548	0.217852	0.217852	0.217852	0.19491	0.19491	0.233696	0.233696	0.233696	0.233696
0.247584	0.247584	0.266685	0.266685	0.266685	0.266685	0.266685	0.266685	0.266685	0.266685	0.292686	0.292686	0.292686	0.292686	0.292686	0.292686	0.292686	0.292686	0.292686	0.292686	0.266685	0.266685	0.292686	0.466426	0.466426	0.466426	0.466426	0.466426	0.466426	0.466426	0.466426	0.466426	0.376699	0.222448	0.264581	0.438976	0.438976	0.438976	0.470986	0.495962	0.528214	0.528214	0.587328	0.587328	0.495962	0.311498	0.311498	0.282308	0.256894	0.213807
0.290073	0.290073	0.290073	0.290073	0.310776	0.283925	0.283925	0.317248	0.290073	0.290073	0.290073	0.290073	0.290073	0.290073	0.270208	0.270208	0.270208	0.222574	0.222574	0.222574	0.240089	0.258524	0.258524	0.258524	0.277856	0.298054	0.298054	0.298054	0.298054	0.298054	0.277856	0.283925	0.283925	0.310776	0.290073	0.270208	0.270208	0.243408	0.243408	0.267861	0.267861	0.218471	0.195428	0.175998	0.175998	0.175998	0.175998	0.197312	0.213384	0.213384
0.265999	0.265999	0.265999	0.265999	0.265999	0.265999	0.265999	0.265999	0.265999	0.265999	0.265999	0.265999	0.265999	0.265999	0.265999	0.285457	0.285457	0.285457	0.285457	0.285457	0.285457	0.285457	0.433451	0.433451	0.433451	0.375512	0.375512	0.375512	0.375512	0.375512	0.375512	0.375512	0.238956	0.375512	0.375512	0.40969	0.602187	0.602187	0.625287	0.625287	0.761663	0.761663	0.784465	0.622157	0.622157	0.622157	0.430179	0.454214	0.430179	0.430179
0.298256	0.298256	0.298256	0.298256	0.25368	0.25368	0.25368	0.272351	0.272351	0.272351	0.272351	0.272351	0.272351	0.272351	0.272351	0.272351	0.272351	0.25368	0.25368	0.278489	0.278489	0.278489	0.304733	0.304733	0.304733	0.304733	0.304733	0.304733	0.275834	0.25118	0.25118	0.25118	0.228035	0.228035	0.228035	0.228035	0.228035	0.228035	0.25368	0.25368	0.25368	0.420674	0.58163	0.58163	0.604875	0.748107	0.748107	0.748107	0.748107	0.748107
0.183934	0.169646	0.28113	0.28113	0.28113	0.28113	0.28113	0.28113	0.28113	0.28113	0.452304	0.452304	0.3014	0.3014	0.329087	0.329087	0.329087	0.329087	0.329087	0.329087	0.188496	0.188496	0.188496	0.188496	0.188496	0.188496	0.188496	0.188496	0.188496	0.188496	0.188496	0.188496	0.188496	0.188496	0.278713	0.343999	0.343999	0.343999	0.343999	0.343999	0.343999	0.343999	0.313063	0.313063	0.173154	0.133684	0.133684	0.228026	0.228026	0.228026
0.238603	0.238603	0.238603	0.238603	0.238603	0.238603	0.238603	0.238603	0.262335	0.262335	0.262335	0.287536	0.287536	0.280057	0.280057	0.280057	0.301176	0.301176	0.275241	0.275241	0.301176	0.275241	0.275241	0.282642	0.282642	0.282642	0.262335	0.262335	0.287536	0.287536	0.262335	0.262335	0.262335	0.262335	0.262335	0.295677	0.295677	0.295677	0.270033	0.270033	0.290701	0.262841	0.262841	0.262841	0.283172	0.275241	0.411821	0.411821	0.411821	0.411821
0.257362	0.257362	0.257362	0.27673	0.27673	0.27673	0.27673	0.27673	0.27673	0.27673	0.27673	0.27673	0.27673	0.257362	0.257362	0.257362	0.257362	0.257362	0.257362	0.282557	0.282557	0.282557	0.282557	0.282557	0.282557	0.282557	0.282557	0.282557	0.303047	0.27673	0.27673	0.27673	0.370635	0.394004	0.394004	0.394004	0.424922	0.585259	0.561048	0.561048	0.561048	0.561048	0.453676	0.429274	0.453676	0.453676	0.422203	0.27673	0.27673	0.27673
0.22195	0.22195	0.22195	0.22195	0.22195	0.22195	0.22195	0.22195	0.22195	0.205387	0.205387	0.205387	0.205387	0.205387	0.22195	0.22195	0.22195	0.22195	0.375778	0.375778	0.375778	0.375778	0.375778	0.375778	0.352943	0.352943	0.352943	0.352943	0.244998	0.244998	0.244998	0.244998	0.244998	0.244998	0.269609	0.269609	0.269609	0.269609	0.227217	0.244998	0.244998	0.244998	0.244998	0.244998	0.22195	0.198201	0.198201	0.198201	0.198201	0.162543
0.304741	0.304741	0.304741	0.345634	0.215501	0.215501	0.215501	0.215501	0.200151	0.224612	0.224612	0.224612	0.247716	0.344439	0.373924	0.373924	0.373924	0.373924	0.396003	0.396003	0.396003	0.396003	0.396003	0.254275	0.230746	0.230746	0.254275	0.254275	0.236998	0.254275	0.254275	0.254275	0.247716	0.247716	0.247716	0.247716	0.224612	0.224612	0.224612	0.208786	0.208786	0.208786	0.208786	0.336604	0.304741	0.304741	0.304741	0.457347	0.489284	0.452834
0.203868	0.203868	0.220427	0.351006	0.351006	0.351006	0.380787	0.411494	0.411494	0.411494	0.411494	0.411494	0.377676	0.240858	0.240858	0.240858	0.218164	0.197054	0.197054	0.197054	0.197054	0.218164	0.225503	0.225503	0.225503	0.225503	0.225503	0.225503	0.225503	0.225503	0.225503	0.203868	0.220427	0.220427	0.220427	0.220427	0.220427	0.237929	0.237929	0.237929	0.237929	0.213208	0.197054	0.197054	0.197054	0.197054	0.175601	0.175601	0.175601	0.289486
0.258881	0.235003	0.212695	0.221444	0.221444	0.221444	0.221444	0.221444	0.221444	0.221444	0.221444	0.221444	0.221444	0.221444	0.238825	0.369804	0.369804	0.369804	0.369804	0.369804	0.369804	0.369804	0.369804	0.369804	0.347239	0.221444	0.221444	0.221444	0.221444	0.244385	0.244385	0.244385	0.304555	0.395446	0.395446	0.395446	0.395446	0.395446	0.395446	0.365179	0.365179	0.365179	0.298167	0.221444	0.221444	0.221444	0.221444	0.221444	0.221444	0.238825
0.44393	0.44393	0.44393	0.411597	0.411597	0.26729	0.26729	0.26729	0.26729	0.26729	0.286132	0.286132	0.286132	0.293951	0.293951	0.293951	0.293951	0.293951	0.293951	0.293951	0.274792	0.274792	0.274792	0.249256	0.249256	0.249256	0.249256	0.249256	0.249256	0.249256	0.249256	0.249256	0.249256	0.249256	0.249256	0.249256	0.249256	0.249256	0.249256	0.274792	0.420822	0.420822	0.420822	0.386252	0.418009	0.418009	0.418009	0.418009	0.418009	0.418009
0.134679	0.150645	0.150645	0.150645	0.150645	0.138703	0.138703	0.127565	0.145338	0.245176	0.245176	0.221807	0.352508	0.374848	0.405931	0.56619	0.56619	0.589738	0.589738	0.429411	0.429411	0.429411	0.282642	0.282642	0.256918	0.153269	0.153269	0.141153	0.157747	0.157747	0.138703	0.138703	0.138703	0.127565	0.127565	0.127565	0.127565	0.127565	0.113717	0.113717	0.129848	0.129848	0.129848	0.221807	0.221807	0.221807	0.221807	0.221807	0.270153	0.241428
0.255536	0.255536	0.255536	0.307376	0.285984	0.257984	0.257984	0.257984	0.257984	0.257984	0.283324	0.304603	0.304603	0.278098	0.278098	0.307376	0.307376	0.307376	0.307376	0.307376	0.280727	0.402349	0.402349	0.371887	0.556298	0.556298	0.556298	0.556298	0.581445	0.581445	0.581445	0.420915	0.606175	0.606175	0.420915	0.420915	0.420915	0.420915	0.39614	0.39614	0.420915	0.659769	0.659769	0.659769	0.768444	0.802922	0.853722	0.900144	0.91111	0.920978
0.257013	0.257013	0.282882	0.282882	0.282882	0.282882	0.282882	0.263118	0.263118	0.263118	0.263118	0.263118	0.238455	0.238455	0.238455	0.238455	0.238455	0.257013	0.282882	0.282882	0.282882	0.282882	0.282882	0.30352	0.30352	0.30352	0.30352	0.282882	0.282882	0.282882	0.429836	0.429836	0.429836	0.405611	0.405611	0.405611	0.429836	0.429836	0.429836	0.644769	0.519934	0.519934	0.516472	0.699505	0.798397	0.859127	0.861274	0.861274	0.861274	0.77029
0.227382	0.210434	0.210434	0.250995	0.250995	0.250995	0.227382	0.227382	0.227382	0.227382	0.227382	0.227382	0.227382	0.18967	0.18967	0.306775	0.357498	0.347668	0.347668	0.347668	0.347668	0.370482	0.370482	0.370482	0.370482	0.237386	0.198441	0.20538	0.20538	0.222035	0.24527	0.227382	0.227382	0.227382	0.227382	0.360346	0.446451	0.471066	0.495823	0.471066	0.630282	0.765436	0.782768	0.896615	0.94827	0.905451	0.927558	0.920606	0.91305	0.956889
0.275882	0.256581	0.238185	0.238185	0.238185	0.262379	0.262379	0.281951	0.281951	0.281951	0.281951	0.302385	0.302385	0.330272	0.330272	0.302385	0.302385	0.281951	0.281951	0.281951	0.281951	0.262379	0.262379	0.374741	0.374741	0.374741	0.405423	0.405423	0.405423	0.405423	0.405423	0.405423	0.405423	0.262379	0.262379	0.288101	0.281951	0.254145	0.254145	0.273331	0.418954	0.634484	0.791045	0.791045	0.87889	0.924398	0.917195	0.927348	0.941282	0.965323
0.226302	0.226302	0.226302	0.226302	0.226302	0.226302	0.226302	0.226302	0.226302	0.226302	0.226302	0.244265	0.244265	0.382893	0.382893	0.382893	0.351215	0.351215	0.351215	0.351215	0.351215	0.328809	0.328809	0.203311	0.219968	0.219968	0.244265	0.244265	0.244265	0.244265	0.267922	0.267922	0.267922	0.267922	0.310426	0.310426	0.3322	0.354715	0.599203	0.599203	0.569031	0.651643	0.679291	0.679291	0.700649	0.817954	0.839048	0.842312	0.662624	0.662624
0.188292	0.205109	0.205109	0.205109	0.223016	0.223016	0.201469	0.201469	0.201469	0.184881	0.184881	0.169369	0.169369	0.169369	0.169369	0.184881	0.377969	0.377969	0.40873	0.40873	0.40873	0.40873	0.40873	0.40873	0.383267	0.35843	0.172554	0.172554	0.154911	0.172554	0.172554	0.172554	0.172554	0.191751	0.226934	0.266445	0.308178	0.308178	0.485342	0.485342	0.642187	0.642187	0.642187	0.612044	0.708159	0.662284	0.771959	0.771959	0.669262	0.640121
0.149792	0.162988	0.291558	0.318883	0.472363	0.318883	0.318883	0.318883	0.394164	0.394164	0.394164	0.370536	0.240612	0.235382	0.279051	0.299622	0.299622	0.321035	0.253867	0.253867	0.305709	0.356346	0.482026	0.457105	0.259369	0.240612	0.28489	0.264948	0.40802	0.40802	0.347512	0.297551	0.181348	0.297551	0.325179	0.35408	0.454651	0.486759	0.35408	0.475699	0.532881	0.732817	0.86499	0.847223	0.82978	0.903115	0.847223	0.903115	0.893998	0.815175
0.211311	0.361475	0.361475	0.361475	0.361475	0.361475	0.361475	0.361475	0.361475	0.361475	0.361475	0.211311	0.211311	0.211311	0.228387	0.228387	0.228387	0.228387	0.228387	0.228387	0.228387	0.228387	0.228387	0.228387	0.228387	0.228387	0.228387	0.228387	0.228387	0.228387	0.228387	0.228387	0.307645	0.335678	0.313842	0.313842	0.313842	0.313842	0.335678	0.381447	0.405208	0.530532	0.429473	0.583105	0.752603	0.792603	0.792603	0.81294	0.892611	0.882684
0.230569	0.230569	0.257202	0.257202	0.276565	0.276565	0.257202	0.257202	0.257202	0.257202	0.257202	0.276565	0.296803	0.296803	0.303035	0.303035	0.303035	0.303035	0.303035	0.303035	0.276565	0.257202	0.238748	0.238748	0.216152	0.216152	0.216152	0.216152	0.216152	0.216152	0.216152	0.216152	0.238748	0.213476	0.213476	0.213476	0.360675	0.407469	0.373091	0.532343	0.612117	0.577295	0.723164	0.769191	0.791241	0.811701	0.791241	0.774418	0.896151	0.818563
0.200115	0.200115	0.200115	0.200115	0.215806	0.232369	0.232369	0.257511	0.376275	0.376275	0.354187	0.354187	0.354187	0.354187	0.332704	0.311894	0.311894	0.283469	0.171339	0.171339	0.22278	0.22278	0.22278	0.22278	0.239715	0.239715	0.239715	0.239715	0.239715	0.239715	0.185296	0.200115	0.239715	0.257511	0.239715	0.376275	0.535805	0.500287	0.657011	0.678153	0.815996	0.815996	0.870678	0.870678	0.881035	0.794687	0.636971	0.669197	0.513922	0.490103
0.128201	0.128201	0.219622	0.236912	0.263692	0.263692	0.263692	0.263692	0.245076	0.245076	0.245076	0.245076	0.145028	0.133273	0.133273	0.227367	0.227367	0.245076	0.245076	0.245076	0.383207	0.383207	0.383207	0.383207	0.406664	0.263692	0.263692	0.326639	0.355515	0.355515	0.223745	0.223745	0.223745	0.223745	0.19992	0.19992	0.19992	0.280303	0.280303	0.280303	0.475645	0.532263	0.762049	0.75945	0.784568	0.887965	0.887965	0.821728	0.817238	0.895373
0.242872	0.242872	0.242872	0.242872	0.242872	0.242872	0.267782	0.294254	0.28799	0.309079	0.309079	0.309079	0.309079	0.309079	0.309079	0.309079	0.281806	0.256048	0.237334	0.219584	0.242872	0.242872	0.242872	0.242872	0.242872	0.242872	0.242872	0.242872	0.242872	0.242872	0.237334	0.237334	0.237334	0.237334	0.275704	0.275704	0.275704	0.275704	0.275704	0.275704	0.256048	0.256048	0.256048	0.256048	0.349528	0.470299	0.629025	0.76405	0.870909	0.870909
0.200854	0.200854	0.200854	0.200854	0.18057	0.18057	0.18057	0.18057	0.18057	0.18057	0.161918	0.269751	0.269751	0.269751	0.269751	0.446155	0.446155	0.446155	0.470427	0.470427	0.470427	0.470427	0.470427	0.470427	0.470427	0.289441	0.289441	0.289441	0.269751	0.269751	0.289441	0.175631	0.156474	0.156474	0.156474	0.156474	0.156474	0.156474	0.261813	0.288017	0.268387	0.412246	0.446155	0.446155	0.446155	0.629415	0.797932	0.797932	0.673769	0.82458
0.302224	0.302224	0.302224	0.170284	0.170284	0.170284	0.165801	0.165801	0.152558	0.152558	0.152558	0.152558	0.165801	0.165801	0.165801	0.184731	0.170284	0.170284	0.330558	0.330558	0.485561	0.485561	0.485561	0.485561	0.485561	0.45293	0.45293	0.45293	0.256014	0.256014	0.256014	0.281765	0.262169	0.262169	0.262169	0.262169	0.262169	0.262169	0.288299	0.35282	0.221912	0.345533	0.527012	0.559521	0.728318	0.849795	0.849795	0.849795	0.845656	0.802807
0.186332	0.186332	0.166739	0.166739	0.186332	0.153917	0.153917	0.258523	0.258523	0.400564	0.400564	0.426323	0.459595	0.486073	0.486073	0.486073	0.486073	0.307355	0.307355	0.188	0.207655	0.190715	0.207655	0.21058	0.21058	0.21058	0.231922	0.231922	0.254728	0.254728	0.231922	0.231922	0.213536	0.193461	0.173277	0.173277	0.156235	0.170758	0.168267	0.168267	0.279405	0.279405	0.301289	0.301289	0.429398	0.565027	0.624681	0.62882	0.603701	0.603701
0.211586	0.211586	0.211586	0.211586	0.2289	0.179472	0.199259	0.183653	0.183653	0.183653	0.183653	0.322463	0.322463	0.322463	0.300834	0.300834	0.419734	0.419734	0.419734	0.419734	0.451436	0.280056	0.280056	0.426603	0.426603	0.426603	0.280056	0.280056	0.306786	0.306786	0.280056	0.280056	0.300834	0.300834	0.451436	0.451436	0.451436	0.451436	0.469499	0.628621	0.764006	0.860953	0.828974	0.828974	0.822771	0.822771	0.909923	0.909923	0.903782	0.903782
0.253279	0.253279	0.253279	0.253279	0.253279	0.253279	0.253279	0.253279	0.253279	0.278521	0.278521	0.278521	0.278521	0.278521	0.278521	0.278521	0.278521	0.278521	0.278521	0.278521	0.278521	0.278521	0.278521	0.278521	0.298827	0.298827	0.298827	0.298827	0.298827	0.272439	0.272439	0.272439	0.272439	0.272439	0.272439	0.292481	0.292481	0.313363	0.313363	0.341851	0.364442	0.54768	0.718846	0.718846	0.724963	0.820364	0.906044	0.883383	0.883383	0.927169
0.300377	0.300377	0.300377	0.300377	0.300377	0.300377	0.272216	0.272216	0.272216	0.234055	0.234055	0.234055	0.234055	0.294778	0.294778	0.294778	0.324233	0.324233	0.324233	0.235538	0.235538	0.235538	0.235538	0.183837	0.183837	0.183837	0.183837	0.183837	0.183837	0.183837	0.183837	0.183837	0.183837	0.183837	0.183837	0.1998	0.1998	0.1998	0.1998	0.322462	0.322462	0.475665	0.633589	0.633589	0.767225	0.748323	0.748323	0.748323	0.748323	0.60936
0.294473	0.241026	0.241026	0.241026	0.241026	0.241026	0.201481	0.201481	0.181167	0.196255	0.196255	0.219606	0.219606	0.219606	0.219606	0.219606	0.219606	0.219606	0.219606	0.203176	0.327905	0.327905	0.327905	0.327905	0.327905	0.327905	0.327905	0.327905	0.397928	0.397928	0.256738	0.256738	0.256738	0.275999	0.275999	0.421771	0.421771	0.454103	0.411862	0.596573	0.775091	0.868318	0.926563	0.919566	0.956284	0.919566	0.919566	0.909295	0.893818	0.819693
0.26473	0.26473	0.240433	0.142298	0.142298	0.142298	0.142298	0.142298	0.240433	0.240433	0.280293	0.280293	0.280293	0.280293	0.426294	0.426294	0.426294	0.617232	0.423292	0.423292	0.304383	0.304383	0.304383	0.455	0.326203	0.326203	0.326203	0.182394	0.204379	0.204379	0.184233	0.184233	0.184233	0.105841	0.0850121	0.0819547	0.145535	0.145535	0.145535	0.245263	0.438283	0.628706	0.763631	0.763631	0.763631	0.770768	0.770768	0.770768	0.770768	0.770768
0.255405	0.255405	0.255405	0.255405	0.275423	0.301927	0.280729	0.280729	0.280729	0.275423	0.275423	0.275423	0.275423	0.275423	0.301927	0.275423	0.275423	0.275423	0.275423	0.255405	0.255405	0.255405	0.255405	0.255405	0.213854	0.236367	0.236367	0.236367	0.236367	0.236367	0.236367	0.260463	0.260463	0.260463	0.260463	0.236367	0.236367	0.255405	0.275423	0.335668	0.365049	0.358945	0.382905	0.379822	0.379822	0.448759	0.480873	0.487474	0.461868	0.461868
0.223767	0.223767	0.223767	0.223767	0.35543	0.35543	0.35543	0.326508	0.326508	0.326508	0.326508	0.35543	0.378076	0.408793	0.265505	0.265505	0.238827	0.238827	0.238827	0.238827	0.238827	0.21621	0.200139	0.180318	0.180318	0.180318	0.202197	0.202197	0.218388	0.218388	0.218388	0.218388	0.218388	0.218388	0.218388	0.218388	0.218388	0.348307	0.326508	0.348307	0.378076	0.345405	0.390733	0.550913	0.701186	0.746353	0.786768	0.786768	0.786768	0.786768
0.313434	0.292554	0.266377	0.266377	0.266377	0.266377	0.286144	0.286144	0.286144	0.286144	0.286144	0.286144	0.286144	0.286144	0.286144	0.286144	0.266377	0.266377	0.266377	0.239609	0.264103	0.264103	0.264103	0.264103	0.264103	0.264103	0.264103	0.264103	0.264103	0.320182	0.292554	0.320182	0.320182	0.342079	0.310928	0.310928	0.354803	0.323061	0.323061	0.295294	0.338045	0.309578	0.486183	0.450903	0.510902	0.687922	0.643969	0.675765	0.833586	0.833586
0.209498	0.209498	0.209498	0.209498	0.209498	0.209498	0.18882	0.18882	0.18882	0.18882	0.16745	0.16745	0.16745	0.16745	0.277092	0.277092	0.277092	0.277092	0.277092	0.422126	0.458114	0.458114	0.426124	0.426124	0.280383	0.280383	0.280383	0.280383	0.280383	0.169744	0.150133	0.150133	0.150133	0.150133	0.16745	0.16745	0.16745	0.16745	0.21902	0.21902	0.245035	0.245035	0.245035	0.290247	0.236847	0.338211	0.493401	0.525814	0.602479	0.742821
0.193643	0.216642	0.200443	0.200443	0.222456	0.222456	0.222456	0.222456	0.353553	0.353553	0.353553	0.353553	0.353553	0.353553	0.323972	0.323972	0.345837	0.376304	0.239901	0.239901	0.239901	0.239901	0.264813	0.264813	0.264813	0.291321	0.271472	0.246143	0.246143	0.246143	0.246143	0.246143	0.239901	0.239901	0.239901	0.209437	0.209437	0.232151	0.250112	0.461204	0.461204	0.461204	0.461204	0.643513	0.643513	0.782719	0.782719	0.857834	0.845433	0.802922
0.30582	0.30582	0.279565	0.279565	0.259231	0.259231	0.259231	0.259231	0.233361	0.233361	0.233361	0.233361	0.233361	0.233361	0.252358	0.252358	0.252358	0.272352	0.300847	0.300847	0.323022	0.476564	0.476564	0.476564	0.450868	0.450868	0.450868	0.425431	0.425431	0.425431	0.425431	0.425431	0.450868	0.450868	0.450868	0.450868	0.476564	0.634667	0.658281	0.658281	0.658281	0.71288	0.717673	0.82907	0.902486	0.902486	0.893004	0.813922	0.797759	0.902486
0.207319	0.207319	0.207319	0.207319	0.333541	0.333541	0.311956	0.333541	0.333541	0.333541	0.305589	0.305589	0.305589	0.305589	0.186977	0.202459	0.256802	0.256802	0.256802	0.256802	0.256802	0.256802	0.282104	0.282104	0.282104	0.262537	0.207319	0.191555	0.191555	0.191555	0.191555	0.191555	0.172424	0.172424	0.172424	0.191555	0.191555	0.333541	0.333541	0.333541	0.513873	0.570255	0.842846	0.855491	0.894606	0.894606	0.942003	0.894606	0.894606	0.880205
0.305551	0.305551	0.284229	0.284229	0.284229	0.284229	0.284229	0.284229	0.284229	0.284229	0.284229	0.284229	0.284229	0.26383	0.26383	0.26383	0.26383	0.26383	0.26383	0.26383	0.26383	0.284229	0.284229	0.284229	0.311176	0.311176	0.311176	0.333577	0.362831	0.362831	0.362831	0.339466	0.339466	0.339466	0.356756	0.430118	0.46197	0.436595	0.565267	0.565267	0.565267	0.565267	0.596648	0.757791	0.718181	0.781403	0.75858	0.75858	0.622083	0.75858
0.19006	0.19006	0.2106	0.2106	0.188096	0.181792	0.201661	0.201661	0.325734	0.325734	0.325734	0.480225	0.448323	0.448323	0.451493	0.461869	0.430178	0.430178	0.283021	0.283021	0.283021	0.171089	0.171089	0.19006	0.19006	0.19006	0.19006	0.19006	0.309765	0.307033	0.307033	0.307033	0.307033	0.280429	0.300894	0.300894	0.451493	0.451493	0.476181	0.536202	0.709459	0.841505	0.910346	0.910346	0.94619	0.94619	0.912686	0.922384	0.861378	0.904442
0.287689	0.287689	0.287689	0.287689	0.287689	0.287689	0.287689	0.263186	0.263186	0.263186	0.263186	0.263186	0.263186	0.263186	0.263186	0.263186	0.263186	0.263186	0.263186	0.263186	0.263186	0.263186	0.263186	0.263186	0.263186	0.263186	0.263186	0.263186	0.263186	0.263186	0.282392	0.282392	0.282392	0.282392	0.302425	0.323238	0.314556	0.314556	0.314556	0.335802	0.341624	0.341624	0.363728	0.392603	0.398818	0.375841	0.438418	0.600016	0.629103	0.606237
0.203909	0.203909	0.203909	0.203909	0.203909	0.203909	0.203909	0.203909	0.298548	0.298548	0.298548	0.298548	0.298548	0.32797	0.388432	0.388432	0.388432	0.412172	0.2889	0.2889	0.2889	0.2889	0.2889	0.261619	0.213989	0.237904	0.237904	0.231416	0.214291	0.214291	0.214291	0.214291	0.214291	0.341955	0.341955	0.488037	0.488037	0.472366	0.472366	0.472366	0.472366	0.429567	0.494964	0.339661	0.424968	0.246003	0.327453	0.290553	0.494825	0.485796
0.164732	0.164732	0.164732	0.164732	0.164732	0.273636	0.273636	0.273636	0.273636	0.273636	0.293623	0.293623	0.293623	0.293623	0.314437	0.193623	0.193623	0.343443	0.343443	0.343443	0.321609	0.321609	0.321609	0.321609	0.300528	0.300528	0.300528	0.164732	0.164732	0.164732	0.178721	0.15834	0.15834	0.15834	0.15834	0.165283	0.179309	0.294454	0.315301	0.431959	0.431959	0.649607	0.649607	0.753785	0.771588	0.859758	0.847469	0.847469	0.847469	0.770882
0.240605	0.240605	0.240605	0.240605	0.240605	0.240605	0.240605	0.217258	0.217258	0.217258	0.210851	0.341531	0.341531	0.341531	0.341531	0.341531	0.341531	0.341531	0.341531	0.341531	0.320658	0.210851	0.210851	0.226964	0.226964	0.243927	0.243927	0.243927	0.243927	0.243927	0.243927	0.226964	0.226964	0.26771	0.29444	0.275242	0.275242	0.302414	0.302414	0.352241	0.352241	0.352241	0.352241	0.303969	0.276713	0.276713	0.276713	0.25102	0.25102	0.190401
0.410762	0.410762	0.410762	0.265746	0.247186	0.247186	0.247186	0.247186	0.265746	0.265746	0.265746	0.265746	0.265746	0.265746	0.2917	0.312217	0.312217	0.312217	0.2917	0.2917	0.2917	0.2917	0.263289	0.263289	0.257165	0.239009	0.239009	0.376925	0.376925	0.376925	0.431415	0.455439	0.490772	0.490772	0.466481	0.466481	0.466481	0.312217	0.312217	0.466481	0.538145	0.513875	0.670625	0.81693	0.81693	0.912609	0.952638	0.945813	0.971114	0.945813
0.228927	0.228927	0.228927	0.245686	0.245686	0.228927	0.362915	0.362915	0.362915	0.38459	0.38459	0.351871	0.351871	0.331047	0.331047	0.331047	0.205038	0.205038	0.205038	0.211408	0.211408	0.235818	0.235818	0.235818	0.235818	0.235818	0.235818	0.235818	0.235818	0.212988	0.212988	0.212988	0.212988	0.212988	0.190352	0.190352	0.190352	0.227262	0.227262	0.243938	0.261423	0.449748	0.449748	0.4824	0.673033	0.712424	0.731021	0.653669	0.653669	0.653669
0.194949	0.194949	0.194949	0.194949	0.15955	0.0903075	0.098921	0.098921	0.098921	0.098921	0.112399	0.112399	0.194949	0.338666	0.371346	0.371346	0.505311	0.505311	0.661402	0.683556	0.683556	0.683556	0.530427	0.371346	0.338666	0.338666	0.211226	0.211226	0.122835	0.112399	0.112399	0.112399	0.112399	0.102745	0.115437	0.129471	0.157851	0.157851	0.157851	0.386343	0.595518	0.595518	0.626574	0.626574	0.782202	0.759113	0.759113	0.857677	0.937373	0.81672
0.274686	0.274686	0.294883	0.294883	0.274686	0.274686	0.301136	0.301136	0.301136	0.301136	0.301136	0.301136	0.280681	0.280681	0.280681	0.280681	0.255372	0.255372	0.255372	0.255372	0.255372	0.255372	0.255372	0.255372	0.255372	0.255372	0.255372	0.255372	0.274686	0.274686	0.274686	0.274686	0.247405	0.247405	0.247405	0.247405	0.266332	0.258142	0.258142	0.423664	0.448048	0.472684	0.663931	0.663931	0.790769	0.790769	0.773885	0.781207	0.888983	0.888983
0.229437	0.229437	0.229437	0.229437	0.229437	0.229437	0.229437	0.229437	0.229437	0.229437	0.229437	0.229437	0.229437	0.363459	0.363459	0.386408	0.386408	0.382662	0.382662	0.349412	0.349412	0.349412	0.349412	0.195274	0.195274	0.18034	0.195274	0.197772	0.197772	0.244277	0.244277	0.244277	0.244277	0.271701	0.271701	0.297659	0.297659	0.297659	0.448345	0.382662	0.43714	0.532413	0.587907	0.641252	0.82242	0.82242	0.807661	0.80519	0.74438	0.812646
0.202499	0.202499	0.218823	0.218823	0.348852	0.348852	0.348852	0.241228	0.241228	0.241228	0.241228	0.241228	0.22371	0.22371	0.130946	0.146035	0.309085	0.282727	0.282727	0.282727	0.282727	0.282727	0.282727	0.282727	0.282727	0.277011	0.127752	0.127752	0.127752	0.127752	0.142533	0.142533	0.154963	0.154963	0.154963	0.142533	0.142533	0.158713	0.262086	0.281518	0.452572	0.484079	0.484079	0.670691	0.670691	0.811222	0.876973	0.862653	0.791072	0.774375
0.30093	0.255071	0.255071	0.255071	0.255071	0.255071	0.255071	0.280333	0.280333	0.280333	0.280333	0.280333	0.280333	0.30093	0.30093	0.30093	0.30093	0.274521	0.274521	0.274521	0.274521	0.274521	0.274521	0.255071	0.255071	0.255071	0.274521	0.274521	0.274521	0.247159	0.247159	0.247159	0.247159	0.247159	0.247159	0.266221	0.247159	0.247159	0.409886	0.658338	0.658338	0.658338	0.786732	0.786732	0.938955	0.932969	0.958539	0.958539	0.916159	0.837791
0.24598	0.24598	0.24598	0.24598	0.24598	0.24598	0.24598	0.263886	0.263886	0.263886	0.263886	0.263886	0.263886	0.263886	0.263886	0.263886	0.282606	0.263886	0.263886	0.263886	0.289185	0.289185	0.289185	0.289185	0.289185	0.289185	0.270193	0.270193	0.270193	0.270193	0.24598	0.24598	0.24598	0.263886	0.263886	0.263886	0.409609	0.409609	0.409609	0.409609	0.432592	0.432592	0.455868	0.432592	0.432592	0.463872	0.33659	0.357959	0.357959	0.379909
0.231333	0.231333	0.231333	0.231333	0.231333	0.231333	0.208419	0.208419	0.208419	0.208419	0.208419	0.20223	0.20223	0.20223	0.20223	0.20223	0.20223	0.20223	0.20223	0.326066	0.356095	0.36484	0.39634	0.39634	0.39634	0.39634	0.39634	0.39634	0.39634	0.282226	0.27539	0.27539	0.249529	0.249529	0.249529	0.249529	0.249529	0.249529	0.310301	0.324529	0.453552	0.453552	0.453552	0.453552	0.453552	0.453552	0.453552	0.613028	0.690836	0.669153
0.246504	0.23865	0.265292	0.240734	0.223157	0.223157	0.223157	0.223157	0.223157	0.223157	0.20143	0.208395	0.225146	0.225146	0.357179	0.357179	0.357179	0.357179	0.380146	0.370125	0.370125	0.370125	0.347424	0.347424	0.217775	0.217775	0.217775	0.194641	0.179633	0.18602	0.18602	0.20143	0.20143	0.217775	0.259233	0.259233	0.259233	0.287306	0.287306	0.307933	0.459711	0.459711	0.63245	0.748821	0.723586	0.833497	0.846748	0.86287	0.86287	0.866534
0.207028	0.207028	0.231285	0.231285	0.231285	0.231285	0.231285	0.231285	0.208968	0.208968	0.208968	0.208968	0.208968	0.208968	0.208968	0.208968	0.225993	0.225993	0.358298	0.358298	0.358298	0.358298	0.358298	0.358298	0.358298	0.358298	0.335628	0.335628	0.208968	0.208968	0.208968	0.208968	0.208968	0.208968	0.208968	0.208968	0.208968	0.231285	0.231285	0.295083	0.594031	0.62498	0.62498	0.654941	0.711156	0.842826	0.918923	0.908688	0.908688	0.937957
0.240817	0.240817	0.240817	0.240817	0.240817	0.240817	0.240817	0.222592	0.222592	0.222592	0.24496	0.24496	0.24496	0.218601	0.218601	0.218601	0.218601	0.218601	0.214661	0.214661	0.314981	0.314981	0.492639	0.529644	0.529644	0.529644	0.529644	0.529644	0.560785	0.72945	0.585833	0.699238	0.524028	0.67727	0.67727	0.81925	0.81925	0.907316	0.898336	0.825827	0.843075	0.861696	0.918995	0.836927	0.91725	0.815684	0.85034	0.724571	0.724571	0.720052
0.232779	0.232779	0.210421	0.187869	0.20352	0.20352	0.20352	0.187869	0.187869	0.168875	0.168875	0.168875	0.183301	0.205443	0.309254	0.277487	0.277487	0.423486	0.423486	0.423486	0.423486	0.423486	0.399402	0.455424	0.304225	0.337623	0.337623	0.232779	0.232779	0.232779	0.232779	0.276177	0.276177	0.232779	0.232779	0.232779	0.251014	0.237672	0.256163	0.281647	0.485343	0.460552	0.525299	0.48994	0.522349	0.547093	0.724545	0.826092	0.891599	0.888643
0.347791	0.216613	0.199274	0.201831	0.201831	0.201831	0.201831	0.201831	0.219331	0.219331	0.219331	0.219331	0.351417	0.37974	0.351417	0.351417	0.383503	0.383503	0.358926	0.358926	0.358926	0.358926	0.224996	0.201831	0.222228	0.222228	0.199274	0.199274	0.324299	0.324299	0.324299	0.355265	0.355265	0.351417	0.347589	0.37184	0.37184	0.37184	0.260576	0.260576	0.260576	0.234857	0.234857	0.237896	0.296651	0.275156	0.275156	0.303537	0.275156	0.275156
0.266324	0.266324	0.266324	0.266324	0.266324	0.284789	0.284789	0.284789	0.284789	0.284789	0.284789	0.284789	0.284789	0.284789	0.284789	0.266324	0.266324	0.266324	0.266324	0.266324	0.266324	0.266324	0.266324	0.266324	0.266324	0.284789	0.284789	0.284789	0.284789	0.284789	0.284789	0.284789	0.304004	0.304004	0.344512	0.323928	0.323928	0.323928	0.323928	0.344512	0.344512	0.548659	0.525659	0.490232	0.444201	0.499603	0.499603	0.499603	0.499603	0.508975
0.432435	0.432435	0.284383	0.284383	0.264715	0.264715	0.264715	0.264715	0.284383	0.258865	0.258865	0.258865	0.258865	0.258865	0.278264	0.278264	0.278264	0.278264	0.258865	0.258865	0.278264	0.304908	0.304908	0.304908	0.284383	0.284383	0.284383	0.284383	0.284383	0.284383	0.284383	0.401078	0.425022	0.425022	0.425022	0.425022	0.425022	0.481421	0.506108	0.610602	0.773783	0.640814	0.756026	0.779037	0.871128	0.871128	0.928367	0.911656	0.947157	0.921343
0.178326	0.178326	0.178326	0.178326	0.218996	0.202563	0.218996	0.218996	0.19594	0.19594	0.19594	0.19594	0.19594	0.19594	0.158683	0.158683	0.246649	0.246649	0.44347	0.44347	0.44347	0.44347	0.604255	0.604255	0.604255	0.604255	0.467977	0.467977	0.293715	0.293715	0.361827	0.435983	0.287451	0.314385	0.314385	0.336066	0.336066	0.336066	0.388421	0.388421	0.496306	0.450998	0.641476	0.712493	0.712493	0.753741	0.790808	0.854192	0.857801	0.857801
0.416097	0.416097	0.271342	0.271342	0.271342	0.271342	0.292196	0.26838	0.26838	0.26838	0.292196	0.292196	0.292196	0.292196	0.292196	0.292196	0.271342	0.271342	0.271342	0.271342	0.248629	0.248629	0.248629	0.248629	0.248629	0.248629	0.248629	0.248629	0.248629	0.248629	0.248629	0.248629	0.248629	0.248629	0.248629	0.248629	0.248629	0.26838	0.289097	0.289097	0.313962	0.313962	0.30741	0.333112	0.510595	0.536303	0.536303	0.540039	0.51435	0.54377
0.16427	0.16427	0.16427	0.16427	0.151039	0.151039	0.151039	0.151039	0.170139	0.189337	0.330273	0.330273	0.485187	0.485187	0.485187	0.517756	0.517756	0.517756	0.517756	0.485187	0.308608	0.308608	0.189337	0.189337	0.189337	0.170139	0.184679	0.184679	0.330273	0.330273	0.485187	0.485187	0.609827	0.609827	0.749185	0.749185	0.754898	0.772871	0.609827	0.609827	0.449894	0.449894	0.517756	0.542581	0.542581	0.693902	0.807752	0.791796	0.863142	0.863142
0.177778	0.177778	0.177778	0.163026	0.163026	0.177778	0.177778	0.177778	0.177778	0.177778	0.293845	0.293845	0.26652	0.465942	0.465942	0.440076	0.440076	0.469028	0.469028	0.469028	0.314591	0.314591	0.34453	0.179597	0.179597	0.179597	0.179597	0.163026	0.163026	0.163026	0.163026	0.163026	0.163026	0.163026	0.193556	0.210376	0.228244	0.415241	0.440796	0.598207	0.598207	0.625932	0.652854	0.652854	0.655658	0.631719	0.607112	0.419721	0.394526	0.323392
0.282047	0.282047	0.282047	0.257429	0.262578	0.282047	0.282047	0.282047	0.308043	0.308043	0.308043	0.308043	0.308043	0.308043	0.282047	0.262578	0.262578	0.262578	0.262578	0.262578	0.262578	0.262578	0.262578	0.282047	0.282047	0.282047	0.282047	0.282047	0.257429	0.257429	0.276659	0.276659	0.276659	0.257429	0.230205	0.272134	0.272134	0.292031	0.318539	0.47188	0.478554	0.558672	0.558672	0.558672	0.751569	0.707582	0.732769	0.713089	0.68193	0.55306
0.262722	0.262722	0.262722	0.262722	0.262722	0.262722	0.282469	0.282469	0.282469	0.262722	0.262722	0.262722	0.262722	0.262722	0.282469	0.30946	0.288586	0.288586	0.288586	0.288586	0.268571	0.288586	0.288586	0.288586	0.268571	0.243887	0.243887	0.243887	0.243887	0.243887	0.243887	0.225988	0.225988	0.243887	0.243887	0.412751	0.412751	0.412751	0.437089	0.469194	0.651473	0.781563	0.798093	0.781563	0.872592	0.731666	0.839211	0.852204	0.909014	0.897711
0.254644	0.254644	0.254644	0.254644	0.254644	0.254644	0.280031	0.280031	0.330705	0.330705	0.302654	0.302654	0.302654	0.302654	0.302654	0.302654	0.276001	0.276001	0.256975	0.256975	0.256975	0.302654	0.302654	0.302654	0.302654	0.302654	0.302654	0.302654	0.302654	0.302654	0.302654	0.256975	0.276001	0.276001	0.267185	0.293331	0.293331	0.325395	0.512386	0.610302	0.64067	0.787906	0.787906	0.876673	0.881411	0.881411	0.891217	0.885991	0.781049	0.725146
0.305792	0.305792	0.305792	0.280448	0.280448	0.261209	0.261209	0.242846	0.242846	0.242846	0.190193	0.190193	0.190193	0.190193	0.190193	0.310934	0.310934	0.33774	0.33774	0.33774	0.33774	0.33774	0.33774	0.33774	0.33774	0.209758	0.209758	0.190193	0.190193	0.190193	0.190193	0.190193	0.190193	0.190193	0.190193	0.243887	0.301717	0.292431	0.292431	0.318379	0.373675	0.426375	0.456539	0.53428	0.558428	0.50997	0.588089	0.598817	0.627829	0.594113
0.320507	0.34956	0.34956	0.482744	0.482744	0.482744	0.299977	0.299977	0.320507	0.320507	0.320507	0.292782	0.292782	0.178024	0.175755	0.175755	0.175755	0.175755	0.162282	0.162282	0.162282	0.162282	0.162282	0.180809	0.183129	0.183129	0.183129	0.183129	0.183129	0.183129	0.183129	0.183129	0.183129	0.164412	0.164412	0.273313	0.273313	0.292782	0.292782	0.363661	0.330581	0.485586	0.631842	0.766386	0.804467	0.682777	0.682777	0.661637	0.661637	0.58618
0.161751	0.161751	0.161751	0.161751	0.1757	0.1757	0.289181	0.310055	0.310055	0.289181	0.310055	0.310055	0.310055	0.310055	0.289181	0.289181	0.1757	0.161751	0.161751	0.269165	0.295538	0.295538	0.295538	0.295538	0.266704	0.266704	0.266704	0.266704	0.266704	0.160057	0.143314	0.24202	0.24202	0.24202	0.269165	0.289181	0.280369	0.322211	0.344314	0.367112	0.52542	0.52542	0.55774	0.706488	0.697436	0.814801	0.821242	0.790142	0.773167	0.854852
0.267552	0.267552	0.287661	0.287661	0.287661	0.287661	0.287661	0.287661	0.287661	0.287661	0.287661	0.287661	0.267552	0.267552	0.267552	0.287661	0.287661	0.287661	0.287661	0.260086	0.260086	0.279848	0.279848	0.279848	0.279848	0.260086	0.260086	0.260086	0.279848	0.308645	0.492927	0.467894	0.627421	0.627421	0.627421	0.627421	0.627421	0.627421	0.603689	0.768352	0.603689	0.627421	0.467894	0.467894	0.467894	0.574837	0.696807	0.756569	0.756569	0.612089
0.21524	0.232384	0.232384	0.232384	0.232384	0.232384	0.232384	0.232384	0.232384	0.232384	0.208094	0.213172	0.213172	0.213172	0.213172	0.2302	0.2302	0.2302	0.24816	0.222699	0.386974	0.356791	0.356791	0.356791	0.356791	0.334467	0.334467	0.334467	0.31286	0.373798	0.213172	0.213172	0.213172	0.213172	0.213172	0.213172	0.370927	0.370927	0.40156	0.394243	0.643008	0.665338	0.791761	0.807571	0.914784	0.914784	0.848784	0.848784	0.844822	0.831434
0.434607	0.434607	0.266615	0.266615	0.266615	0.266615	0.266615	0.292722	0.292722	0.272679	0.272679	0.272679	0.292722	0.292722	0.292722	0.292722	0.292722	0.266615	0.266615	0.266615	0.266615	0.286389	0.266615	0.292722	0.292722	0.292722	0.292722	0.292722	0.320269	0.320269	0.320269	0.299137	0.449794	0.383843	0.383843	0.40748	0.616157	0.79441	0.789336	0.887924	0.943667	0.94809	0.94809	0.954654	0.954654	0.973353	0.939936	0.925661	0.918564	0.85862
0.238437	0.26289	0.26289	0.26289	0.244192	0.244192	0.244192	0.244192	0.269027	0.295402	0.269027	0.381841	0.381841	0.381841	0.381841	0.381841	0.381841	0.381841	0.3516	0.322505	0.2925	0.342051	0.342051	0.342051	0.342051	0.342051	0.342051	0.342051	0.342051	0.342051	0.374449	0.177795	0.192705	0.192705	0.213785	0.236496	0.371941	0.371941	0.395306	0.611146	0.634359	0.808281	0.792497	0.792497	0.865048	0.865048	0.865048	0.865048	0.853088	0.821995
0.463054	0.463054	0.463054	0.290141	0.290141	0.290141	0.290141	0.290141	0.290141	0.224541	0.250125	0.250125	0.250125	0.250125	0.250125	0.250125	0.250125	0.274894	0.274894	0.240941	0.240941	0.240941	0.240941	0.240941	0.240941	0.240941	0.240941	0.21831	0.21831	0.197253	0.212955	0.212955	0.212955	0.212955	0.341435	0.363418	0.393518	0.360316	0.405813	0.429239	0.418226	0.579383	0.632882	0.662088	0.52963	0.726755	0.726755	0.753927	0.741732	0.72285
0.155658	0.155658	0.306833	0.334903	0.334903	0.334903	0.334903	0.334903	0.334903	0.334903	0.522764	0.522764	0.313283	0.286246	0.286246	0.286246	0.286246	0.286246	0.286246	0.286246	0.155658	0.155658	0.169078	0.169078	0.169078	0.169078	0.169078	0.169078	0.169078	0.169078	0.169078	0.169078	0.155658	0.173357	0.173357	0.173357	0.187963	0.203497	0.373132	0.396497	0.612029	0.612029	0.796074	0.774354	0.791135	0.791135	0.774354	0.867771	0.843427	0.829944
0.207217	0.207217	0.228297	0.228297	0.228297	0.228297	0.228297	0.228297	0.246302	0.246302	0.246302	0.246302	0.355764	0.368096	0.368096	0.368096	0.368096	0.368096	0.345267	0.345267	0.345267	0.345267	0.233462	0.246302	0.270005	0.336125	0.336125	0.38188	0.4582	0.4582	0.4582	0.4582	0.433617	0.40349	0.374074	0.325361	0.325361	0.303907	0.285081	0.457253	0.640281	0.640281	0.66828	0.66828	0.66828	0.66828	0.635245	0.606701	0.612488	0.452472
0.326378	0.326378	0.298741	0.329446	0.329446	0.301665	0.301665	0.301665	0.275266	0.275266	0.256465	0.256465	0.256465	0.256465	0.256465	0.256465	0.256465	0.256465	0.256465	0.256465	0.256465	0.256465	0.256465	0.256465	0.256465	0.256465	0.256465	0.256465	0.256465	0.256465	0.256465	0.256465	0.256465	0.256465	0.256465	0.256465	0.256465	0.275266	0.322343	0.365792	0.396128	0.396128	0.580248	0.611228	0.611228	0.611228	0.722908	0.703199	0.675658	0.632087
0.296312	0.296312	0.244379	0.244379	0.244379	0.244379	0.244379	0.244379	0.244379	0.244379	0.269557	0.269557	0.269557	0.269557	0.296312	0.296312	0.296312	0.296312	0.296312	0.293702	0.293702	0.293702	0.293702	0.293702	0.267093	0.267093	0.267093	0.267093	0.267093	0.269557	0.218689	0.218689	0.370995	0.370995	0.370995	0.554143	0.554143	0.602111	0.742924	0.85895	0.85895	0.920821	0.8466	0.920821	0.920821	0.85895	0.929923	0.915958	0.831627	0.727857
0.383184	0.414062	0.414062	0.414062	0.414062	0.359951	0.393218	0.393218	0.252987	0.252987	0.252987	0.229417	0.229417	0.229417	0.252987	0.252987	0.245086	0.219811	0.219811	0.219811	0.219811	0.219811	0.219811	0.219811	0.219811	0.219811	0.250554	0.304697	0.304697	0.304697	0.304697	0.304697	0.304697	0.304697	0.278103	0.278103	0.252987	0.229417	0.38624	0.38624	0.410083	0.602088	0.761811	0.779397	0.871142	0.884928	0.92729	0.944783	0.91285	0.91285
0.272573	0.272573	0.272573	0.272573	0.272573	0.272573	0.272573	0.272573	0.252704	0.252704	0.252704	0.252704	0.252704	0.252704	0.272573	0.272573	0.272573	0.272573	0.272573	0.272573	0.272573	0.29339	0.322595	0.322595	0.300587	0.300587	0.300587	0.300587	0.300587	0.300587	0.300587	0.279461	0.228698	0.253776	0.253776	0.253776	0.30178	0.30178	0.30178	0.30178	0.30178	0.30178	0.330174	0.363646	0.363646	0.387712	0.332549	0.332549	0.332549	0.332549
0.286357	0.266995	0.283462	0.283462	0.303525	0.303525	0.303525	0.303525	0.277368	0.277368	0.277368	0.277368	0.261126	0.261126	0.261126	0.261126	0.261126	0.261126	0.261126	0.261126	0.261126	0.261126	0.261126	0.261126	0.242888	0.261126	0.280225	0.306537	0.334172	0.334172	0.334172	0.334172	0.334172	0.334172	0.334172	0.340925	0.319525	0.292569	0.266995	0.266995	0.266995	0.266995	0.286357	0.35604	0.378526	0.456297	0.58258	0.58258	0.752165	0.752165
0.251226	0.251226	0.251226	0.251226	0.251226	0.251226	0.251226	0.251226	0.251226	0.243399	0.243399	0.243399	0.243399	0.26794	0.26794	0.26794	0.287699	0.287699	0.287699	0.31734	0.31734	0.31734	0.31734	0.290068	0.290068	0.290068	0.270208	0.270208	0.270208	0.251226	0.270208	0.270208	0.290068	0.290068	0.261996	0.279159	0.279159	0.279159	0.327153	0.349195	0.356162	0.587084	0.563016	0.563016	0.627851	0.630542	0.765484	0.861931	0.83256	0.896024
0.233402	0.233402	0.233402	0.233402	0.233402	0.210937	0.19449	0.19449	0.19449	0.19449	0.215682	0.233402	0.233402	0.233402	0.233402	0.233402	0.233402	0.233402	0.25211	0.25211	0.361302	0.338155	0.338155	0.367854	0.367854	0.367854	0.367854	0.367854	0.367854	0.367854	0.233402	0.233402	0.233402	0.210937	0.233402	0.233402	0.233402	0.233402	0.215682	0.215682	0.215682	0.344514	0.344514	0.344514	0.526557	0.526557	0.551847	0.551847	0.551847	0.576872
0.222879	0.222879	0.222879	0.222879	0.206853	0.206853	0.206853	0.206853	0.228907	0.228907	0.228907	0.228907	0.228907	0.228907	0.228907	0.228907	0.252564	0.252564	0.228907	0.228907	0.362777	0.362777	0.362777	0.362777	0.362777	0.362777	0.333401	0.333401	0.333401	0.354846	0.199921	0.199921	0.199921	0.199921	0.221443	0.23826	0.281367	0.475905	0.499646	0.475905	0.534049	0.714446	0.751598	0.751598	0.836006	0.836006	0.802859	0.666529	0.645082	0.666529
0.304552	0.304552	0.304552	0.28419	0.28419	0.28419	0.28419	0.28419	0.28419	0.28419	0.28419	0.28419	0.28419	0.28419	0.264671	0.264671	0.264671	0.264671	0.264671	0.264671	0.264671	0.311297	0.311297	0.311297	0.311297	0.311297	0.311297	0.3327	0.489226	0.489226	0.546037	0.521639	0.521639	0.521639	0.596915	0.596915	0.596915	0.627695	0.679203	0.700183	0.7976	0.869273	0.927402	0.960847	0.947565	0.947565	0.972002	0.968248	0.960447	0.979013
0.260117	0.260117	0.260117	0.260117	0.260117	0.279789	0.254333	0.254333	0.254333	0.254333	0.254333	0.254333	0.254333	0.279789	0.306745	0.28593	0.28593	0.28593	0.28593	0.28593	0.28593	0.28593	0.28593	0.260117	0.235865	0.235865	0.254333	0.394999	0.394999	0.419093	0.419093	0.419093	0.419093	0.419093	0.419093	0.419093	0.394999	0.254333	0.254333	0.273729	0.294021	0.468343	0.617434	0.640727	0.747277	0.747277	0.865711	0.925037	0.925037	0.95531
0.326894	0.326894	0.326894	0.326894	0.326894	0.326894	0.326894	0.326894	0.218533	0.218533	0.218533	0.218533	0.218533	0.218533	0.218533	0.218533	0.218533	0.218533	0.202124	0.241604	0.241604	0.241604	0.241604	0.241604	0.241604	0.241604	0.241604	0.241604	0.241604	0.202124	0.202124	0.180215	0.180215	0.180215	0.160204	0.160204	0.173951	0.220738	0.374788	0.374788	0.559199	0.73702	0.73702	0.843082	0.843082	0.91916	0.951798	0.936222	0.93006	0.938077
0.235811	0.21846	0.21846	0.21846	0.21846	0.241565	0.21846	0.235811	0.235811	0.235811	0.228325	0.36127	0.36127	0.36127	0.36127	0.331723	0.331723	0.310179	0.310179	0.310179	0.3411	0.213101	0.213101	0.213101	0.213101	0.213101	0.213101	0.213101	0.235811	0.235811	0.235811	0.235811	0.235811	0.235811	0.235811	0.235811	0.254092	0.254092	0.363659	0.363659	0.394372	0.554523	0.554523	0.7041	0.819776	0.819776	0.819776	0.833926	0.847172	0.847172
0.260178	0.279465	0.299604	0.279465	0.279465	0.279465	0.279465	0.279465	0.279465	0.279465	0.279465	0.260178	0.265771	0.265771	0.265771	0.265771	0.265771	0.265771	0.265771	0.285314	0.285314	0.285314	0.425939	0.425939	0.425939	0.45004	0.45004	0.415092	0.415092	0.467535	0.491972	0.491972	0.314596	0.28472	0.28472	0.265204	0.265204	0.342554	0.364936	0.317147	0.296329	0.345219	0.421292	0.616247	0.616247	0.582052	0.751508	0.707226	0.686546	0.692723
0.260777	0.260777	0.260777	0.260777	0.260777	0.242213	0.2692	0.2692	0.2692	0.2692	0.2692	0.289043	0.289043	0.289043	0.289043	0.289043	0.289043	0.289043	0.289043	0.309729	0.309729	0.289043	0.289043	0.289043	0.289043	0.260777	0.280237	0.280237	0.280237	0.260777	0.260777	0.260777	0.260777	0.280237	0.30056	0.360218	0.33781	0.360218	0.582008	0.635987	0.658505	0.686747	0.713669	0.713669	0.835519	0.817118	0.848631	0.917009	0.817118	0.872003
0.280458	0.280458	0.301225	0.301225	0.280458	0.260589	0.260589	0.23619	0.23619	0.260589	0.260589	0.280458	0.260589	0.260589	0.260589	0.286564	0.286564	0.314027	0.314027	0.286564	0.286564	0.266422	0.266422	0.266422	0.266422	0.241655	0.241655	0.218505	0.23619	0.260589	0.402319	0.402319	0.402319	0.402319	0.402319	0.402319	0.426757	0.426757	0.562493	0.530091	0.530091	0.587103	0.618403	0.618403	0.618403	0.641871	0.618403	0.618403	0.618403	0.618403
0.309259	0.309259	0.339539	0.339539	0.339539	0.339539	0.347118	0.217159	0.217159	0.23547	0.23547	0.261258	0.23547	0.23547	0.23547	0.23547	0.211498	0.211498	0.211498	0.211498	0.211498	0.189363	0.189363	0.189363	0.189363	0.189363	0.189363	0.189363	0.189363	0.173822	0.173822	0.173822	0.173822	0.189363	0.189363	0.189363	0.189363	0.189363	0.309259	0.309259	0.309259	0.309259	0.309259	0.287366	0.46182	0.46182	0.46182	0.46182	0.309259	0.309259
0.281025	0.281025	0.281025	0.281025	0.281025	0.281025	0.281025	0.281025	0.255732	0.255732	0.255732	0.274462	0.274462	0.274462	0.274462	0.274462	0.274462	0.274462	0.274462	0.274462	0.274462	0.300859	0.300859	0.300859	0.300859	0.300859	0.300859	0.300859	0.300859	0.300859	0.300859	0.255732	0.230141	0.230141	0.230141	0.230141	0.230141	0.230141	0.230141	0.230141	0.247621	0.247621	0.321466	0.475753	0.656805	0.656805	0.678145	0.725183	0.725183	0.725183
0.281728	0.281728	0.281728	0.281728	0.281728	0.277049	0.277049	0.277049	0.277049	0.277049	0.277049	0.277049	0.277049	0.298377	0.252725	0.233575	0.252725	0.252725	0.252725	0.272887	0.272887	0.272887	0.294024	0.272887	0.298377	0.298377	0.277049	0.277049	0.272887	0.272887	0.272887	0.294024	0.272887	0.272887	0.294024	0.3636	0.524215	0.550092	0.555254	0.52942	0.52942	0.52942	0.52942	0.560984	0.560984	0.482261	0.3257	0.303264	0.303264	0.303264
0.240826	0.240826	0.240826	0.240826	0.240826	0.240826	0.240826	0.240826	0.240826	0.240826	0.260512	0.260512	0.260512	0.260512	0.260512	0.260512	0.260512	0.307362	0.307362	0.330122	0.307362	0.307362	0.307362	0.276602	0.325073	0.325073	0.325073	0.276602	0.276602	0.256121	0.256121	0.256121	0.256121	0.307362	0.260512	0.260512	0.260512	0.260512	0.260512	0.260512	0.281211	0.427416	0.494579	0.531315	0.562522	0.556874	0.556874	0.627643	0.627643	0.719449
0.22589	0.22589	0.22589	0.243989	0.243989	0.243989	0.220874	0.351072	0.351072	0.351072	0.351072	0.351072	0.351072	0.328481	0.328481	0.328481	0.328481	0.220874	0.220874	0.220874	0.220874	0.220874	0.238695	0.238695	0.238695	0.238695	0.238695	0.220874	0.220874	0.220874	0.220874	0.220874	0.220874	0.220874	0.220874	0.220874	0.405176	0.429668	0.589777	0.613911	0.666893	0.767084	0.850361	0.850361	0.883991	0.883991	0.785662	0.790491	0.692384	0.670523
0.244455	0.244455	0.263239	0.2392	0.346628	0.376125	0.376125	0.376125	0.376125	0.376125	0.376125	0.376125	0.353148	0.353148	0.221616	0.200344	0.200344	0.200344	0.221616	0.221616	0.221616	0.221616	0.2392	0.2392	0.2392	0.2392	0.257717	0.257717	0.234023	0.234023	0.234023	0.234023	0.216711	0.216711	0.2392	0.2392	0.221616	0.221616	0.221616	0.278888	0.344411	0.533752	0.608617	0.661184	0.661184	0.735657	0.759764	0.782323	0.803311	0.750416
0.204261	0.221492	0.221492	0.221492	0.221492	0.221492	0.221492	0.221492	0.219724	0.237869	0.373139	0.349406	0.373139	0.373139	0.373139	0.373139	0.373139	0.373139	0.375546	0.351746	0.221492	0.221492	0.204261	0.204261	0.204261	0.221492	0.221492	0.221492	0.221492	0.221492	0.221492	0.221492	0.221492	0.221492	0.221492	0.204261	0.351746	0.351746	0.508561	0.508561	0.66371	0.790094	0.890972	0.939706	0.939706	0.939706	0.88057	0.890972	0.810781	0.810781
0.329035	0.329035	0.329035	0.307738	0.307738	0.307738	0.307738	0.307738	0.307738	0.28723	0.258967	0.232578	0.232578	0.232578	0.232578	0.232578	0.232578	0.232578	0.232578	0.232578	0.258967	0.28723	0.28723	0.28723	0.28723	0.28723	0.315098	0.344364	0.501941	0.501941	0.501941	0.501941	0.501941	0.501941	0.501941	0.501941	0.49336	0.460322	0.307738	0.307738	0.329035	0.484783	0.665732	0.881833	0.9399	0.960395	0.949683	0.973129	0.979254	0.979254
0.209531	0.209531	0.160155	0.267605	0.267605	0.267605	0.267605	0.267605	0.267605	0.267605	0.294284	0.444132	0.444132	0.294284	0.294284	0.294284	0.294284	0.361039	0.361039	0.361039	0.309687	0.189717	0.189717	0.189717	0.240848	0.240848	0.240848	0.189717	0.189717	0.210867	0.233694	0.233694	0.233694	0.258184	0.204364	0.204364	0.204364	0.204364	0.204364	0.3013	0.246913	0.441728	0.441728	0.490757	0.678181	0.782444	0.899755	0.963762	0.963762	0.971942
0.276036	0.25653	0.237949	0.263711	0.25653	0.25653	0.237949	0.237949	0.237949	0.237949	0.213972	0.231249	0.231249	0.207763	0.313418	0.313418	0.343667	0.343667	0.343667	0.343667	0.343667	0.321504	0.321504	0.352132	0.220315	0.352132	0.343667	0.343667	0.343667	0.343667	0.343667	0.343667	0.343667	0.335299	0.335299	0.207763	0.191803	0.191803	0.213972	0.213972	0.231249	0.341243	0.341243	0.31916	0.31916	0.380865	0.438115	0.505734	0.505734	0.505734
0.412235	0.389593	0.232651	0.232651	0.232651	0.232651	0.232651	0.232651	0.232651	0.232651	0.232651	0.257353	0.257353	0.257353	0.257353	0.257353	0.283708	0.311629	0.311629	0.34099	0.34099	0.34099	0.34099	0.34099	0.34099	0.4978	0.52136	0.487968	0.487968	0.454683	0.454683	0.421799	0.421799	0.421799	0.421799	0.275782	0.249906	0.275782	0.275782	0.275782	0.275782	0.323538	0.344508	0.344508	0.525256	0.525256	0.679439	0.691289	0.71104	0.82499
0.227931	0.227931	0.227931	0.227931	0.211026	0.211026	0.26005	0.205286	0.330638	0.330638	0.330638	0.330638	0.330638	0.485748	0.485748	0.485748	0.453532	0.453532	0.302655	0.302655	0.302655	0.323888	0.200329	0.115831	0.129754	0.129754	0.145077	0.143315	0.143315	0.143315	0.143315	0.131616	0.131616	0.131616	0.117519	0.117519	0.117519	0.205286	0.239371	0.239371	0.231286	0.388395	0.548402	0.698991	0.816194	0.816194	0.865996	0.865996	0.869514	0.869514
0.345412	0.345412	0.37617	0.37617	0.37617	0.37617	0.37617	0.37617	0.37617	0.239694	0.222625	0.222625	0.200389	0.200389	0.200389	0.200389	0.200389	0.200389	0.222625	0.222625	0.222625	0.222625	0.199333	0.199333	0.322579	0.343921	0.343921	0.365911	0.335541	0.335541	0.335541	0.335541	0.367445	0.367445	0.250557	0.232952	0.232952	0.193438	0.343921	0.365911	0.524661	0.699164	0.718977	0.718977	0.718977	0.737974	0.855704	0.872149	0.757338	0.844302
0.256738	0.282885	0.282885	0.282885	0.282885	0.282885	0.282885	0.282885	0.282885	0.261732	0.261732	0.261732	0.261732	0.261732	0.261732	0.261732	0.261732	0.261732	0.261732	0.261732	0.261732	0.261732	0.261732	0.261732	0.261732	0.261732	0.261732	0.261732	0.308276	0.308276	0.308276	0.308276	0.308276	0.308276	0.308276	0.308276	0.331502	0.331502	0.282885	0.282885	0.282885	0.282885	0.308276	0.334882	0.334882	0.36258	0.409337	0.439128	0.439128	0.439128
0.275214	0.275214	0.275214	0.275214	0.232082	0.25027	0.25027	0.42094	0.42094	0.42094	0.389894	0.389894	0.389894	0.389894	0.389894	0.36652	0.36652	0.209916	0.209916	0.209916	0.187363	0.187363	0.187363	0.306226	0.327745	0.482759	0.482759	0.482759	0.482759	0.482759	0.550244	0.550244	0.550244	0.413785	0.550244	0.42094	0.42094	0.452624	0.612858	0.636165	0.791999	0.874796	0.874796	0.923723	0.93232	0.923723	0.923723	0.95323	0.914135	0.948592
0.218672	0.218672	0.218672	0.218672	0.218672	0.218672	0.348454	0.371029	0.371029	0.371029	0.371029	0.371029	0.371029	0.371029	0.371029	0.371029	0.235883	0.218672	0.218672	0.218672	0.218672	0.218672	0.218672	0.218672	0.218672	0.218672	0.218672	0.241895	0.241895	0.260325	0.260325	0.260325	0.260325	0.279641	0.425883	0.425883	0.425883	0.394181	0.554238	0.703784	0.723806	0.827184	0.827184	0.892385	0.812717	0.831859	0.831859	0.831859	0.793941	0.710404
0.197791	0.197791	0.197791	0.197791	0.197791	0.197791	0.197791	0.197791	0.197791	0.213901	0.213901	0.213901	0.213901	0.230946	0.248919	0.248919	0.267804	0.412459	0.412459	0.38879	0.38879	0.38879	0.38879	0.365634	0.343084	0.343084	0.291134	0.176264	0.176264	0.176264	0.176264	0.191038	0.17009	0.17009	0.17009	0.217823	0.267437	0.240603	0.425506	0.457307	0.640926	0.774059	0.883404	0.883404	0.965412	0.953578	0.957752	0.963129	0.95545	0.949624
0.314358	0.314358	0.314358	0.287089	0.287089	0.287089	0.287089	0.473088	0.473088	0.348366	0.348366	0.348366	0.319521	0.319521	0.319521	0.348366	0.348366	0.173965	0.173965	0.156102	0.156102	0.156102	0.16957	0.16957	0.16957	0.152075	0.152075	0.152075	0.134735	0.134735	0.134735	0.14668	0.134735	0.134735	0.134735	0.134735	0.14668	0.247374	0.294732	0.444161	0.468679	0.634986	0.679474	0.700609	0.817338	0.873274	0.876654	0.834098	0.83833	0.836756
0.16166	0.16166	0.16166	0.180726	0.180726	0.180726	0.180726	0.180726	0.180726	0.180726	0.180726	0.180726	0.180726	0.288718	0.288718	0.288718	0.288718	0.288718	0.317102	0.470414	0.470414	0.470414	0.470414	0.296756	0.296756	0.296756	0.296756	0.296756	0.243086	0.143751	0.155933	0.155933	0.155933	0.155933	0.155933	0.155933	0.155933	0.155933	0.155933	0.168944	0.261119	0.261119	0.261119	0.261119	0.279994	0.299681	0.450122	0.610274	0.664336	0.791059
0.374901	0.341443	0.214136	0.214136	0.214136	0.214136	0.214136	0.214136	0.232062	0.232062	0.232062	0.234952	0.234952	0.234952	0.234952	0.399444	0.399444	0.399444	0.374901	0.374901	0.28463	0.28463	0.28463	0.31171	0.31171	0.172943	0.172943	0.192252	0.192252	0.192252	0.172943	0.28463	0.28463	0.28463	0.28463	0.28463	0.28463	0.259017	0.399444	0.389376	0.52246	0.332029	0.486073	0.64281	0.64281	0.671957	0.795817	0.795817	0.671957	0.818464
0.266354	0.266354	0.266354	0.266354	0.266354	0.266354	0.266354	0.285839	0.285839	0.285839	0.285839	0.285839	0.285839	0.285839	0.285839	0.285839	0.285839	0.266354	0.266354	0.266354	0.266354	0.266354	0.266354	0.266354	0.266354	0.266354	0.285839	0.285839	0.285839	0.285839	0.285839	0.306155	0.306155	0.306155	0.306155	0.333545	0.30266	0.35179	0.35179	0.533867	0.558036	0.595704	0.595704	0.618956	0.584834	0.729479	0.761857	0.71898	0.738257	0.572014
0.338654	0.308301	0.308301	0.280485	0.280485	0.280485	0.280485	0.280485	0.254256	0.229697	0.229697	0.274285	0.247542	0.247542	0.247542	0.247542	0.247542	0.247542	0.247542	0.247542	0.273332	0.254256	0.281453	0.281453	0.281453	0.281453	0.281453	0.42797	0.42797	0.42797	0.395531	0.395531	0.395531	0.555522	0.704774	0.757331	0.856341	0.757331	0.895804	0.904625	0.904625	0.912772	0.912772	0.845644	0.741487	0.822172	0.822172	0.89828	0.762223	0.762223
0.294101	0.294101	0.268249	0.268249	0.268249	0.268249	0.268249	0.268249	0.260358	0.27987	0.27987	0.27987	0.27987	0.27987	0.27987	0.27987	0.27987	0.27987	0.288121	0.268249	0.268249	0.268249	0.288121	0.288121	0.288121	0.288121	0.288121	0.260358	0.260358	0.260358	0.260358	0.260358	0.24175	0.24175	0.24175	0.24175	0.24175	0.268249	0.288121	0.308845	0.352624	0.455923	0.616228	0.616228	0.6747	0.761384	0.761384	0.783852	0.788721	0.793509
0.32114	0.32114	0.32114	0.34368	0.315687	0.315687	0.315687	0.315687	0.29416	0.178367	0.178367	0.178367	0.178367	0.273514	0.273514	0.273514	0.273514	0.273514	0.273514	0.29416	0.29416	0.29416	0.32114	0.197701	0.197701	0.197701	0.214312	0.214312	0.214312	0.197701	0.197701	0.197701	0.178367	0.178367	0.29416	0.29416	0.273514	0.273514	0.273514	0.273514	0.273514	0.273514	0.273514	0.358776	0.268049	0.443831	0.517231	0.57991	0.57991	0.610433
0.198155	0.198155	0.198155	0.214333	0.198155	0.198155	0.214333	0.214333	0.314693	0.314693	0.467783	0.467783	0.467783	0.443268	0.443268	0.443268	0.419026	0.419026	0.273688	0.273688	0.164487	0.164487	0.182914	0.182914	0.182914	0.182914	0.182914	0.182914	0.182914	0.182914	0.182914	0.198155	0.198155	0.198155	0.198155	0.214333	0.214333	0.214333	0.365652	0.365652	0.365652	0.365652	0.358808	0.538172	0.569907	0.545526	0.617896	0.843545	0.718444	0.743692
0.245925	0.245925	0.245925	0.245925	0.245925	0.270374	0.270374	0.270374	0.270374	0.270374	0.27582	0.27582	0.27582	0.27582	0.30205	0.27582	0.27582	0.27582	0.27582	0.30205	0.27582	0.27582	0.27582	0.27582	0.251048	0.251048	0.27582	0.27582	0.27582	0.251048	0.251048	0.251048	0.251048	0.27582	0.27582	0.27582	0.251048	0.251048	0.414363	0.445661	0.571008	0.601975	0.655148	0.625745	0.783896	0.783896	0.783896	0.884483	0.783896	0.859065
0.175022	0.175022	0.175022	0.189905	0.212559	0.212559	0.212559	0.212559	0.212559	0.393392	0.393392	0.393392	0.393392	0.369841	0.369841	0.369841	0.369841	0.369841	0.393392	0.212559	0.212559	0.212559	0.212559	0.212559	0.212559	0.212559	0.212559	0.212559	0.19633	0.19633	0.340333	0.340333	0.496487	0.496487	0.496487	0.496487	0.65333	0.681922	0.681922	0.837414	0.729355	0.837414	0.837414	0.854212	0.854212	0.918023	0.854212	0.850551	0.850551	0.70317
0.144455	0.129236	0.221614	0.221614	0.239313	0.263571	0.263571	0.263571	0.407083	0.407083	0.407083	0.407083	0.263571	0.407083	0.383227	0.353239	0.353239	0.353239	0.244655	0.244655	0.244655	0.244655	0.244655	0.157236	0.157236	0.157236	0.157236	0.157236	0.140892	0.157236	0.157236	0.157236	0.157236	0.161134	0.161134	0.161134	0.161134	0.161134	0.161134	0.144455	0.244655	0.244655	0.383227	0.383227	0.543782	0.695726	0.814342	0.905414	0.948355	0.948355
0.236422	0.236422	0.236422	0.236422	0.219139	0.219139	0.219139	0.219139	0.219139	0.219139	0.219139	0.236422	0.236422	0.260404	0.234026	0.234026	0.234026	0.369056	0.369056	0.369056	0.369056	0.346477	0.346477	0.317976	0.349499	0.349499	0.372163	0.236422	0.236422	0.236422	0.211777	0.211777	0.308606	0.308606	0.308606	0.308606	0.288037	0.288037	0.288037	0.460781	0.496163	0.496163	0.339663	0.392223	0.515467	0.620978	0.650725	0.802217	0.821821	0.747303
0.232677	0.209576	0.167768	0.167768	0.167768	0.181691	0.181691	0.202506	0.242342	0.217603	0.218554	0.218554	0.243368	0.243368	0.243368	0.226025	0.226025	0.243368	0.328303	0.359839	0.391305	0.391305	0.391305	0.391305	0.391305	0.391305	0.55167	0.55167	0.414537	0.414537	0.382377	0.382377	0.382377	0.382377	0.453546	0.453546	0.302461	0.282479	0.302461	0.32322	0.32322	0.32322	0.344699	0.366832	0.273138	0.444234	0.517273	0.64202	0.738891	0.71983
0.28642	0.28642	0.28642	0.28642	0.28642	0.28642	0.28642	0.266792	0.266792	0.266792	0.248041	0.248041	0.248041	0.273116	0.273116	0.273116	0.273116	0.273116	0.273116	0.273116	0.273116	0.273116	0.273116	0.273116	0.273116	0.273116	0.273116	0.273116	0.273116	0.293024	0.293024	0.442151	0.442151	0.410317	0.410317	0.434251	0.434251	0.458495	0.458495	0.458495	0.482938	0.53195	0.53195	0.53195	0.53195	0.539931	0.712283	0.825607	0.825607	0.830179
0.435423	0.41149	0.41149	0.41149	0.266582	0.266582	0.266582	0.266582	0.266582	0.247856	0.247856	0.247856	0.247856	0.247856	0.247856	0.247856	0.247856	0.247856	0.271947	0.291788	0.291788	0.291788	0.291788	0.291788	0.291788	0.291788	0.312455	0.312455	0.286186	0.266582	0.266582	0.266582	0.398993	0.398993	0.398993	0.398993	0.37573	0.31356	0.31356	0.33504	0.33504	0.33504	0.238207	0.256453	0.281068	0.428173	0.534244	0.631422	0.660077	0.605319
0.570526	0.378975	0.371664	0.371664	0.371664	0.371664	0.371664	0.371664	0.348534	0.348534	0.21895	0.21895	0.202264	0.202264	0.202264	0.202264	0.202264	0.202264	0.224329	0.224329	0.224329	0.224329	0.224329	0.224329	0.224329	0.224329	0.224329	0.224329	0.202264	0.202264	0.202264	0.202264	0.202264	0.202264	0.202264	0.202264	0.348534	0.348534	0.378975	0.538028	0.562869	0.710769	0.710769	0.838327	0.838327	0.908224	0.824253	0.824253	0.804371	0.682986
0.378025	0.240453	0.240453	0.240453	0.240453	0.328881	0.328881	0.307461	0.307461	0.307461	0.307461	0.307461	0.307461	0.335642	0.335642	0.246062	0.246062	0.246062	0.246062	0.246062	0.246062	0.246062	0.246062	0.222879	0.222879	0.222879	0.222879	0.222879	0.222879	0.222879	0.222879	0.222879	0.222879	0.222879	0.355098	0.355098	0.355098	0.385216	0.385216	0.546068	0.697844	0.697844	0.815975	0.815975	0.847784	0.847784	0.914478	0.903814	0.947479	0.947479
0.615921	0.615921	0.455452	0.283286	0.263698	0.263698	0.157391	0.157391	0.17717	0.192006	0.192006	0.212908	0.212908	0.212908	0.212908	0.212908	0.212908	0.341515	0.341515	0.319697	0.319697	0.292203	0.292203	0.292203	0.292203	0.292203	0.292203	0.292203	0.292203	0.292203	0.441821	0.441821	0.633371	0.633371	0.633371	0.655955	0.655955	0.555408	0.70547	0.70547	0.744733	0.848342	0.830913	0.904049	0.904049	0.942425	0.942425	0.966029	0.942425	0.96912
0.328176	0.300418	0.300418	0.300418	0.300418	0.274051	0.274051	0.256776	0.256776	0.24023	0.224428	0.224428	0.224428	0.224428	0.24765	0.24765	0.24765	0.27243	0.27243	0.298706	0.298706	0.298706	0.298706	0.298706	0.27243	0.27243	0.27243	0.24765	0.264529	0.24023	0.24023	0.24023	0.24023	0.24023	0.24023	0.24023	0.24023	0.24023	0.224428	0.224428	0.256776	0.274051	0.338933	0.368375	0.41049	0.441992	0.441992	0.539682	0.571487	0.72058
0.180639	0.166595	0.149337	0.149337	0.149337	0.162208	0.200662	0.200662	0.200662	0.200662	0.200662	0.216829	0.37726	0.37726	0.537925	0.513514	0.448766	0.448766	0.448766	0.448766	0.448766	0.424682	0.226532	0.226532	0.132253	0.143901	0.143901	0.143901	0.143901	0.143901	0.143901	0.143901	0.17596	0.17596	0.17596	0.162208	0.17596	0.290949	0.340068	0.529978	0.684222	0.806344	0.888906	0.894173	0.941984	0.941984	0.96586	0.96586	0.957497	0.911469
0.168274	0.183046	0.183046	0.183046	0.183046	0.183046	0.163324	0.163324	0.182107	0.326902	0.326902	0.304852	0.304852	0.304852	0.304852	0.304852	0.334826	0.334826	0.306188	0.278973	0.278973	0.278973	0.278973	0.278973	0.306188	0.306188	0.306188	0.306188	0.306188	0.187498	0.208369	0.334826	0.334826	0.334826	0.306188	0.306188	0.306188	0.457688	0.457688	0.457688	0.585922	0.425261	0.425261	0.425261	0.48311	0.48311	0.641243	0.48311	0.448819	0.608951
0.241758	0.241758	0.241758	0.267779	0.267779	0.267779	0.295508	0.295508	0.295508	0.295508	0.275811	0.304027	0.304027	0.315999	0.315999	0.315999	0.315999	0.315999	0.315999	0.315999	0.283819	0.256786	0.256786	0.246249	0.218899	0.218899	0.196354	0.212039	0.212039	0.212039	0.238795	0.238795	0.238795	0.231496	0.278896	0.278896	0.249118	0.364411	0.364411	0.364411	0.545846	0.715871	0.827453	0.827453	0.804444	0.804444	0.827453	0.683671	0.649608	0.649608
0.253529	0.253529	0.253529	0.253529	0.253529	0.253529	0.279237	0.285893	0.285893	0.285893	0.285893	0.285893	0.285893	0.313505	0.313505	0.313505	0.285893	0.259793	0.259793	0.259793	0.259793	0.259793	0.259793	0.235291	0.235291	0.235291	0.235291	0.235291	0.235291	0.235291	0.235291	0.235291	0.235291	0.253529	0.394137	0.394137	0.394137	0.383898	0.407518	0.407518	0.407518	0.568488	0.716183	0.828571	0.86733	0.878291	0.932533	0.935194	0.928942	0.965084
0.273794	0.273794	0.273794	0.273794	0.273794	0.273794	0.273794	0.273794	0.273794	0.273794	0.273794	0.273794	0.273794	0.273794	0.273794	0.273794	0.273794	0.273794	0.273794	0.273794	0.273794	0.273794	0.273794	0.273794	0.273794	0.300098	0.300098	0.300098	0.300098	0.342908	0.342908	0.342908	0.342908	0.342908	0.342908	0.342908	0.342908	0.31151	0.488303	0.623167	0.674779	0.695956	0.828408	0.902246	0.902246	0.890299	0.888917	0.902246	0.813991	0.674779
0.258011	0.258011	0.258011	0.258011	0.258011	0.258011	0.258011	0.258011	0.258011	0.258011	0.258011	0.258011	0.258011	0.258011	0.258011	0.258011	0.258011	0.258011	0.283105	0.302874	0.302874	0.302874	0.302874	0.302874	0.323401	0.323401	0.351839	0.351839	0.323401	0.302874	0.302874	0.302874	0.371983	0.371983	0.349967	0.349967	0.342778	0.364595	0.364595	0.440945	0.565554	0.588846	0.544008	0.507142	0.562485	0.562485	0.690994	0.670248	0.690994	0.648817
0.34189	0.197248	0.197248	0.319428	0.319428	0.319428	0.319428	0.34189	0.34189	0.34189	0.34189	0.34189	0.370829	0.235801	0.254582	0.274323	0.274323	0.254582	0.251746	0.251746	0.251746	0.251746	0.228722	0.228722	0.228722	0.211307	0.233108	0.233108	0.235801	0.235801	0.235801	0.254582	0.279267	0.300151	0.425331	0.425331	0.419307	0.419307	0.579704	0.60422	0.767897	0.749313	0.765212	0.746484	0.791235	0.791235	0.773969	0.881243	0.795284	0.77826
0.270941	0.270941	0.270941	0.270941	0.270941	0.270941	0.270941	0.270941	0.2464	0.2464	0.2464	0.2464	0.2464	0.2464	0.270941	0.270941	0.29086	0.29086	0.29086	0.29086	0.29086	0.29086	0.29086	0.311617	0.284831	0.284831	0.265171	0.265171	0.265171	0.265171	0.265171	0.265171	0.284831	0.265171	0.408324	0.374377	0.374377	0.397751	0.421601	0.582286	0.613065	0.769807	0.807511	0.889169	0.824543	0.856763	0.868448	0.856763	0.844227	0.763092
0.300388	0.300388	0.300388	0.2712	0.2712	0.2712	0.2712	0.2712	0.2712	0.2712	0.252124	0.252124	0.252124	0.280048	0.300388	0.300388	0.300388	0.300388	0.300388	0.300388	0.2712	0.2712	0.2712	0.2712	0.252124	0.277293	0.277293	0.277293	0.277293	0.277293	0.30686	0.32826	0.32826	0.32826	0.32826	0.321545	0.557549	0.557549	0.557549	0.733327	0.752193	0.770142	0.865306	0.943554	0.943554	0.969744	0.923398	0.923398	0.958529	0.91373
0.392449	0.252545	0.271743	0.271743	0.271743	0.271743	0.291831	0.291831	0.291831	0.291831	0.291831	0.312766	0.312766	0.312766	0.312766	0.312766	0.291831	0.177327	0.177327	0.177327	0.208171	0.208171	0.23003	0.363527	0.363527	0.363527	0.363527	0.521978	0.521978	0.546678	0.521978	0.676125	0.73388	0.621093	0.621093	0.621093	0.621093	0.48636	0.48636	0.48636	0.48636	0.48636	0.393591	0.386796	0.57813	0.57813	0.628909	0.745794	0.84869	0.835493
0.176154	0.162766	0.162766	0.162766	0.162766	0.162766	0.162766	0.162766	0.162766	0.162766	0.304114	0.304114	0.304114	0.304114	0.304114	0.304114	0.304114	0.304114	0.304114	0.304114	0.324619	0.324619	0.324619	0.324619	0.350288	0.376854	0.376854	0.376854	0.376854	0.376854	0.237115	0.237115	0.343601	0.343601	0.318182	0.313926	0.334775	0.360818	0.55198	0.516072	0.492288	0.520988	0.443428	0.471927	0.495688	0.436157	0.441005	0.412913	0.243714	0.271295
0.253467	0.253467	0.253467	0.272055	0.297985	0.297985	0.310928	0.310928	0.310928	0.310928	0.310928	0.310928	0.310928	0.290745	0.265207	0.265207	0.208362	0.208362	0.208362	0.224637	0.224637	0.224637	0.224637	0.224637	0.247585	0.247585	0.247585	0.247585	0.247585	0.230141	0.222723	0.199695	0.199695	0.199695	0.178501	0.193013	0.193013	0.208404	0.335345	0.357064	0.526147	0.583947	0.583947	0.75339	0.814331	0.814331	0.814331	0.799379	0.695919	0.828407
0.285425	0.285425	0.265931	0.247307	0.247307	0.247307	0.247307	0.247307	0.247307	0.247307	0.272205	0.272205	0.272205	0.272205	0.272205	0.272205	0.298616	0.319464	0.319464	0.319464	0.291977	0.291977	0.291977	0.291977	0.291977	0.291977	0.265931	0.247307	0.265931	0.489088	0.521465	0.521465	0.521465	0.521465	0.521465	0.577651	0.565569	0.529165	0.682139	0.480378	0.448163	0.607957	0.607957	0.747545	0.765527	0.741477	0.768642	0.863832	0.765527	0.741477
0.238247	0.238247	0.238247	0.238247	0.238247	0.238247	0.238247	0.238247	0.238247	0.238247	0.238247	0.238247	0.238247	0.238247	0.238247	0.283636	0.305421	0.305421	0.305421	0.305421	0.328113	0.328113	0.328113	0.328113	0.328113	0.278372	0.2578	0.283636	0.283636	0.283636	0.262817	0.23658	0.371112	0.371112	0.371112	0.371112	0.395902	0.522625	0.522625	0.675821	0.675821	0.705739	0.705739	0.705739	0.820369	0.820369	0.886758	0.804391	0.804391	0.804391
0.28417	0.28417	0.28417	0.258518	0.258518	0.258518	0.232298	0.232298	0.232298	0.232298	0.232298	0.250427	0.269473	0.269473	0.295778	0.295778	0.326119	0.326119	0.326119	0.326119	0.326119	0.304739	0.28417	0.28417	0.258518	0.258518	0.258518	0.258518	0.258518	0.258518	0.28417	0.28417	0.28417	0.311299	0.311299	0.28176	0.28176	0.28176	0.28176	0.323514	0.295778	0.316816	0.33863	0.462469	0.652086	0.683502	0.805139	0.897208	0.897208	0.887708
0.410301	0.403341	0.32781	0.32781	0.32781	0.357191	0.357191	0.316548	0.289007	0.289007	0.2281	0.210692	0.162518	0.162518	0.162518	0.145525	0.145525	0.145525	0.245132	0.245132	0.270081	0.296571	0.296571	0.318214	0.318214	0.318214	0.318214	0.318214	0.196646	0.196646	0.176837	0.15863	0.264433	0.245132	0.245132	0.245132	0.382407	0.438531	0.438531	0.598273	0.62245	0.62245	0.463705	0.62245	0.62245	0.758662	0.62245	0.713642	0.713642	0.566538
0.222226	0.222226	0.222226	0.376286	0.376286	0.369332	0.369332	0.369332	0.369332	0.346565	0.369332	0.369332	0.399811	0.239822	0.239822	0.222226	0.222226	0.222226	0.222226	0.219941	0.219941	0.219941	0.198636	0.176981	0.176981	0.176981	0.176981	0.176981	0.176981	0.178922	0.164825	0.164825	0.164825	0.185328	0.185328	0.178922	0.193944	0.193944	0.336891	0.389536	0.41334	0.605149	0.65811	0.786372	0.807217	0.813822	0.893152	0.891879	0.853879	0.823092
0.226805	0.250208	0.250208	0.250208	0.250208	0.269298	0.298078	0.319266	0.319266	0.298078	0.298078	0.271821	0.271821	0.271821	0.271821	0.252614	0.271821	0.252614	0.252614	0.277723	0.277723	0.277723	0.277723	0.277723	0.319266	0.319266	0.298078	0.298078	0.298078	0.271821	0.271821	0.271821	0.271821	0.271821	0.369279	0.392696	0.382631	0.567006	0.567006	0.567006	0.82737	0.82737	0.82737	0.82737	0.714711	0.714711	0.778807	0.83122	0.896426	0.925209
0.39109	0.251426	0.270414	0.251426	0.305739	0.305739	0.305739	0.305739	0.305739	0.28524	0.305739	0.305739	0.28524	0.28524	0.259821	0.259821	0.259821	0.259821	0.259821	0.259821	0.24133	0.24133	0.24133	0.24133	0.24133	0.216188	0.233344	0.233344	0.233344	0.233344	0.233344	0.233344	0.251426	0.251426	0.251426	0.251426	0.233344	0.233344	0.208805	0.243213	0.347629	0.370288	0.529294	0.553743	0.608876	0.642266	0.816089	0.816089	0.836538	0.826924
0.305183	0.305183	0.305183	0.305183	0.283149	0.283149	0.283149	0.283149	0.283149	0.262106	0.262106	0.262106	0.262106	0.262106	0.262106	0.262106	0.262106	0.262106	0.262106	0.262106	0.262106	0.262106	0.262106	0.262106	0.262106	0.262106	0.262106	0.262106	0.287607	0.287607	0.314531	0.314531	0.308397	0.308397	0.308397	0.331488	0.331488	0.331488	0.303755	0.303755	0.27738	0.27738	0.283149	0.283149	0.344895	0.417667	0.449091	0.480927	0.480927	0.480927
0.245258	0.245258	0.245258	0.245258	0.245258	0.222235	0.205558	0.205558	0.205558	0.205558	0.205558	0.360207	0.360207	0.360207	0.407088	0.407088	0.407088	0.407088	0.373392	0.373392	0.373392	0.214984	0.214984	0.214984	0.198712	0.198712	0.198712	0.198712	0.222235	0.222235	0.35346	0.35346	0.35346	0.376451	0.35346	0.35346	0.376451	0.400012	0.61568	0.777075	0.674475	0.695873	0.828604	0.846107	0.913189	0.913189	0.952666	0.953974	0.896113	0.81405
0.39437	0.371169	0.371169	0.371169	0.235776	0.235776	0.259679	0.259679	0.259679	0.235776	0.235776	0.235776	0.235776	0.195577	0.195577	0.33913	0.310985	0.310985	0.310985	0.332413	0.332413	0.332413	0.332413	0.364167	0.332413	0.190881	0.190881	0.190881	0.190881	0.17617	0.17617	0.190881	0.190881	0.190881	0.235776	0.235776	0.25393	0.25393	0.449569	0.449569	0.473976	0.662159	0.710846	0.824665	0.805328	0.820267	0.824665	0.838417	0.805328	0.805328
0.28032	0.28631	0.28631	0.28631	0.28631	0.28631	0.28631	0.28631	0.28631	0.28631	0.266458	0.242052	0.242052	0.242052	0.242052	0.242052	0.224304	0.247505	0.266458	0.266458	0.266458	0.266458	0.266458	0.28631	0.28631	0.28631	0.313334	0.28631	0.266458	0.266458	0.28631	0.328543	0.328543	0.307022	0.307022	0.328543	0.47615	0.533105	0.582053	0.605993	0.769964	0.732925	0.757369	0.780247	0.871682	0.928557	0.871682	0.911866	0.894547	0.884806
0.20533	0.304489	0.304489	0.304489	0.304489	0.304489	0.325663	0.325663	0.481232	0.481232	0.481232	0.304489	0.304489	0.304489	0.304489	0.304489	0.284112	0.284112	0.171233	0.171233	0.171233	0.171233	0.171233	0.171233	0.171233	0.171233	0.171233	0.171233	0.171233	0.171233	0.171233	0.171233	0.171233	0.171233	0.284112	0.304489	0.304489	0.304489	0.304489	0.425052	0.561978	0.736415	0.777477	0.777477	0.612024	0.641364	0.641364	0.641364	0.669683	0.641364
0.322345	0.322345	0.294528	0.294528	0.294528	0.294528	0.294528	0.294528	0.322345	0.322345	0.268161	0.268161	0.268161	0.268161	0.268161	0.268161	0.268161	0.268161	0.24334	0.24334	0.24334	0.261023	0.404232	0.404232	0.404232	0.404232	0.404232	0.404232	0.404232	0.404232	0.404232	0.38186	0.261023	0.261023	0.261023	0.261023	0.261023	0.261023	0.261023	0.29879	0.29879	0.356152	0.491725	0.515168	0.515168	0.515168	0.479774	0.479774	0.479774	0.433265
0.256374	0.256374	0.256374	0.256374	0.256374	0.256374	0.256374	0.282464	0.282464	0.254694	0.254694	0.254694	0.254694	0.280678	0.300943	0.300943	0.300943	0.273797	0.300943	0.331513	0.300943	0.329558	0.329558	0.300943	0.300943	0.300943	0.300943	0.300943	0.273797	0.273797	0.331513	0.273797	0.273797	0.293768	0.273797	0.273797	0.273797	0.41884	0.603162	0.626433	0.755933	0.882691	0.882691	0.872125	0.882691	0.934995	0.925849	0.867232	0.855501	0.842921
0.338151	0.231046	0.231046	0.231046	0.231046	0.231046	0.231046	0.231046	0.231046	0.231046	0.231046	0.224222	0.224222	0.224222	0.224222	0.224222	0.224222	0.224222	0.224222	0.224222	0.358598	0.497058	0.497058	0.497058	0.497058	0.497058	0.497058	0.497058	0.497058	0.497058	0.358598	0.224222	0.224222	0.224222	0.224222	0.224222	0.224222	0.247438	0.247438	0.264593	0.264593	0.326034	0.326034	0.366794	0.469779	0.524471	0.524471	0.546876	0.578583	0.556475
0.275993	0.275993	0.275993	0.275993	0.275993	0.255816	0.255816	0.255816	0.255816	0.255816	0.255816	0.255816	0.255816	0.255816	0.297126	0.297126	0.297126	0.297126	0.297126	0.297126	0.297126	0.297126	0.297126	0.446895	0.421498	0.453618	0.453618	0.453618	0.453618	0.453618	0.453618	0.453618	0.453618	0.302829	0.281453	0.255816	0.255816	0.255816	0.275993	0.446895	0.446895	0.446895	0.446895	0.551823	0.551823	0.551823	0.622163	0.652331	0.628526	0.443911
0.204788	0.330117	0.308468	0.308468	0.308468	0.308468	0.330117	0.330117	0.362166	0.362166	0.362166	0.246881	0.246881	0.246881	0.246881	0.246881	0.252504	0.252504	0.252504	0.252504	0.252504	0.234166	0.209719	0.209719	0.209719	0.22671	0.257745	0.257745	0.257745	0.257745	0.257745	0.257745	0.285765	0.285765	0.257745	0.239147	0.189038	0.189038	0.204788	0.352511	0.352511	0.510238	0.665952	0.665952	0.696696	0.833445	0.846821	0.913636	0.905443	0.819151
0.192288	0.192288	0.176672	0.192288	0.192288	0.192288	0.171543	0.171543	0.171543	0.171543	0.310552	0.310552	0.282603	0.255192	0.275427	0.275427	0.304124	0.304124	0.453983	0.487367	0.304124	0.304124	0.304124	0.311725	0.289891	0.289891	0.289891	0.289891	0.176672	0.15801	0.263091	0.263091	0.263091	0.263091	0.33443	0.33443	0.33443	0.33443	0.357929	0.382131	0.245333	0.245333	0.349773	0.349773	0.421007	0.580422	0.580422	0.724651	0.703454	0.681342
0.178413	0.178413	0.178413	0.178413	0.178413	0.178413	0.164725	0.164725	0.164725	0.164725	0.164725	0.164725	0.164725	0.274233	0.419941	0.419941	0.451893	0.451893	0.451893	0.475849	0.475849	0.475849	0.508327	0.395505	0.254555	0.254555	0.230684	0.230684	0.230684	0.21403	0.21403	0.21403	0.261752	0.249817	0.249817	0.249817	0.249817	0.274961	0.274961	0.274961	0.274961	0.247344	0.196173	0.190922	0.284931	0.480708	0.513193	0.704869	0.731173	0.744682
0.192035	0.192035	0.334625	0.334625	0.334625	0.363286	0.522908	0.459905	0.459905	0.459905	0.459905	0.459905	0.286953	0.286953	0.286953	0.261837	0.155872	0.155872	0.155872	0.155872	0.155872	0.155872	0.155872	0.155872	0.155872	0.155872	0.155872	0.155872	0.155872	0.155872	0.155872	0.155872	0.155872	0.155872	0.173209	0.207483	0.223829	0.356483	0.356483	0.367825	0.551799	0.67867	0.740095	0.830079	0.811528	0.855302	0.842921	0.782403	0.822321	0.833309
0.27558	0.27558	0.27558	0.27558	0.27558	0.27558	0.25668	0.25668	0.25668	0.25668	0.25668	0.25668	0.25668	0.25668	0.25668	0.25668	0.25668	0.281558	0.281558	0.281558	0.281558	0.281558	0.281558	0.281558	0.281558	0.281558	0.281558	0.27558	0.27558	0.27558	0.27558	0.27558	0.295319	0.295319	0.266544	0.266544	0.266544	0.410333	0.433942	0.647304	0.696474	0.696474	0.67563	0.814604	0.835173	0.848071	0.845999	0.747187	0.747187	0.552474
0.312885	0.312885	0.312885	0.312885	0.312885	0.312885	0.312885	0.312885	0.192187	0.21327	0.235991	0.235991	0.235991	0.235991	0.254273	0.279808	0.279808	0.279808	0.279808	0.254273	0.230323	0.230323	0.230323	0.254273	0.235991	0.21327	0.21327	0.21327	0.21327	0.21327	0.21327	0.21327	0.21327	0.192187	0.190472	0.310506	0.310506	0.310506	0.384724	0.40837	0.569175	0.73624	0.858908	0.858908	0.921762	0.860246	0.860246	0.921762	0.903537	0.894572
0.238851	0.221349	0.244965	0.244965	0.263701	0.263701	0.263701	0.263701	0.263701	0.290151	0.290151	0.261015	0.254636	0.254636	0.236337	0.261015	0.287301	0.287301	0.315105	0.287301	0.287301	0.318108	0.297066	0.297066	0.297066	0.270225	0.244965	0.244965	0.221349	0.221349	0.238851	0.238851	0.238851	0.238851	0.238851	0.238851	0.238851	0.238851	0.238851	0.238851	0.221349	0.213318	0.213318	0.341116	0.433846	0.539743	0.564179	0.735585	0.735585	0.76048
0.292789	0.292789	0.292789	0.292789	0.292789	0.292789	0.292789	0.292789	0.272598	0.272598	0.272598	0.272598	0.272598	0.272598	0.272598	0.272598	0.272598	0.182217	0.197531	0.197531	0.197531	0.197531	0.197531	0.197531	0.197531	0.197531	0.213796	0.192868	0.177835	0.208849	0.231015	0.231015	0.231015	0.254775	0.254775	0.254775	0.23633	0.271665	0.312817	0.505298	0.632071	0.661593	0.809828	0.789116	0.789116	0.900043	0.900043	0.934636	0.921361	0.810552
0.457828	0.279731	0.279731	0.279731	0.279731	0.299892	0.299892	0.299892	0.299892	0.279731	0.168646	0.182833	0.182833	0.299892	0.320859	0.320859	0.320859	0.320859	0.320859	0.320859	0.320859	0.299892	0.299892	0.197929	0.182833	0.168646	0.168646	0.168646	0.197929	0.197929	0.197929	0.197929	0.197929	0.182833	0.182833	0.299892	0.320859	0.371778	0.327269	0.50672	0.562696	0.646706	0.778001	0.814464	0.814464	0.696318	0.696318	0.810002	0.810002	0.668759
0.253205	0.278464	0.278464	0.278464	0.278464	0.278464	0.305212	0.305212	0.305212	0.305212	0.305212	0.278464	0.278464	0.278464	0.278464	0.278464	0.253205	0.253205	0.253205	0.253205	0.253205	0.253205	0.253205	0.253205	0.253205	0.253205	0.393673	0.393673	0.393673	0.393673	0.393673	0.393673	0.393673	0.393673	0.417506	0.44173	0.341759	0.364337	0.52326	0.555422	0.610871	0.773847	0.815951	0.830339	0.856926	0.860639	0.881794	0.871092	0.800665	0.800665
0.156107	0.156107	0.143866	0.143866	0.143866	0.132434	0.225601	0.225601	0.274132	0.274132	0.274132	0.274132	0.274132	0.418856	0.418856	0.418856	0.274132	0.274132	0.379666	0.379666	0.379666	0.379666	0.379666	0.242825	0.242825	0.242825	0.242825	0.260919	0.143866	0.143866	0.143866	0.160601	0.160601	0.173976	0.173976	0.28671	0.335018	0.356746	0.570186	0.724574	0.761221	0.761221	0.873852	0.862877	0.862877	0.873852	0.825758	0.864861	0.727929	0.745651
0.265679	0.285649	0.285649	0.285649	0.285649	0.285649	0.285649	0.285649	0.285649	0.285649	0.285649	0.265679	0.265679	0.265679	0.265679	0.265679	0.265679	0.265679	0.265679	0.265679	0.265679	0.265679	0.285649	0.340237	0.340237	0.340237	0.340237	0.340237	0.340237	0.369339	0.369339	0.399423	0.375681	0.318149	0.346354	0.346354	0.392932	0.392932	0.392932	0.363041	0.363041	0.334172	0.324848	0.478949	0.447337	0.472182	0.58318	0.613732	0.643413	0.775135
0.282548	0.282548	0.282548	0.302924	0.324105	0.302924	0.302924	0.302924	0.302924	0.302924	0.302924	0.276494	0.302924	0.282548	0.263026	0.263026	0.263026	0.263026	0.263026	0.263026	0.263026	0.406292	0.399061	0.43024	0.43024	0.43024	0.591486	0.622134	0.587411	0.587411	0.587411	0.426117	0.402237	0.395031	0.395031	0.418783	0.313918	0.335498	0.391827	0.516495	0.541019	0.713792	0.739308	0.768692	0.882448	0.871846	0.933007	0.91735	0.956391	0.929712
0.233578	0.233578	0.233578	0.367856	0.367856	0.34348	0.34348	0.34348	0.34348	0.34348	0.34348	0.34348	0.34348	0.237472	0.237472	0.237472	0.237472	0.237472	0.237472	0.237472	0.237472	0.237472	0.237472	0.215073	0.215073	0.215073	0.215073	0.215073	0.215073	0.215073	0.257274	0.398098	0.398098	0.398098	0.558085	0.558085	0.558085	0.584141	0.606241	0.655733	0.801791	0.818159	0.833457	0.923547	0.930729	0.961151	0.955458	0.950704	0.946223	0.934308
0.179842	0.179842	0.179842	0.179842	0.179842	0.194741	0.289756	0.289756	0.289756	0.289756	0.263768	0.40766	0.40766	0.40766	0.463611	0.439365	0.289756	0.289756	0.289756	0.310315	0.310315	0.210557	0.187818	0.187818	0.155502	0.155502	0.155502	0.155502	0.155502	0.143072	0.143072	0.219757	0.245196	0.245196	0.245196	0.384244	0.384244	0.40766	0.40766	0.431503	0.616575	0.455668	0.755445	0.865977	0.931922	0.87694	0.922293	0.914978	0.953859	0.949353
0.261657	0.287419	0.287419	0.261657	0.287419	0.287419	0.314637	0.314637	0.291366	0.291366	0.291366	0.265381	0.265381	0.265381	0.265381	0.239325	0.23585	0.23585	0.256291	0.256291	0.256291	0.256291	0.256291	0.256291	0.232409	0.283505	0.261657	0.261657	0.240927	0.240927	0.240927	0.240927	0.240927	0.240927	0.240927	0.240927	0.240927	0.240927	0.261657	0.261657	0.261657	0.261657	0.259965	0.285625	0.346087	0.346087	0.346087	0.443635	0.416622	0.518294
0.29407	0.267632	0.267632	0.267632	0.267632	0.242755	0.411375	0.411375	0.387907	0.248897	0.248897	0.248897	0.248897	0.387907	0.387907	0.387907	0.225225	0.225225	0.225225	0.242755	0.242755	0.267632	0.267632	0.160427	0.160427	0.160427	0.142054	0.142054	0.142054	0.130542	0.130542	0.102438	0.0899943	0.0899943	0.0899943	0.0899943	0.102438	0.102438	0.11179	0.194004	0.194004	0.346936	0.563891	0.528391	0.552684	0.576728	0.576728	0.669144	0.762338	0.785247
0.190598	0.206251	0.206251	0.206251	0.185934	0.185934	0.304945	0.304945	0.326203	0.326203	0.326203	0.304945	0.304945	0.284487	0.284487	0.464921	0.311453	0.311453	0.290741	0.290741	0.290741	0.290741	0.290741	0.290741	0.290741	0.157951	0.175871	0.175871	0.175871	0.175871	0.175871	0.175871	0.195352	0.318036	0.318036	0.346642	0.287943	0.287943	0.336715	0.359043	0.605796	0.746961	0.812097	0.812097	0.892495	0.879479	0.941744	0.933411	0.955454	0.951071
0.346281	0.346281	0.346281	0.317304	0.296218	0.275966	0.275966	0.275966	0.250617	0.250617	0.250617	0.250617	0.224719	0.224719	0.224719	0.224719	0.224719	0.224719	0.224719	0.281781	0.281781	0.253753	0.330551	0.330551	0.330551	0.330551	0.330551	0.330551	0.3601	0.293662	0.293662	0.353464	0.33114	0.33114	0.33114	0.360712	0.383886	0.543907	0.511327	0.666964	0.766017	0.840304	0.898339	0.907046	0.9175	0.965416	0.961947	0.929617	0.936985	0.913161
0.250316	0.250316	0.41346	0.41346	0.382524	0.359374	0.389619	0.389619	0.389619	0.389619	0.389619	0.389619	0.232159	0.232159	0.232159	0.232159	0.209933	0.209933	0.209933	0.209933	0.209933	0.209933	0.209933	0.336861	0.359374	0.389619	0.389619	0.389619	0.389619	0.389619	0.41346	0.41346	0.41346	0.323144	0.323144	0.445094	0.445094	0.445094	0.635681	0.686771	0.791476	0.889052	0.929837	0.950646	0.964131	0.933599	0.933599	0.941171	0.890372	0.880304
0.240943	0.240943	0.240943	0.240943	0.348075	0.348075	0.348075	0.348075	0.348075	0.348075	0.348075	0.348075	0.348075	0.348075	0.218237	0.235599	0.235599	0.235599	0.235599	0.235599	0.235599	0.235599	0.253895	0.394249	0.418125	0.394249	0.394249	0.394249	0.394249	0.394249	0.394249	0.394249	0.394249	0.253895	0.235599	0.235599	0.253895	0.227857	0.227857	0.251242	0.421874	0.58258	0.558324	0.58258	0.727472	0.746654	0.698325	0.746654	0.876183	0.861562
0.233324	0.233324	0.233324	0.339317	0.339317	0.339317	0.339317	0.339317	0.344411	0.344411	0.344411	0.344411	0.344411	0.237398	0.237398	0.237398	0.237398	0.237398	0.215567	0.215567	0.215567	0.215567	0.215567	0.237398	0.237398	0.237398	0.237398	0.237398	0.237398	0.231913	0.231913	0.367804	0.367804	0.339317	0.497389	0.497389	0.497389	0.497389	0.497389	0.505025	0.505025	0.346198	0.346198	0.374935	0.237398	0.294813	0.321381	0.443785	0.505891	0.63826
0.247174	0.224438	0.224438	0.224438	0.224438	0.224438	0.224438	0.224438	0.224438	0.224438	0.224438	0.224438	0.224438	0.224438	0.224438	0.224438	0.224438	0.224438	0.357902	0.357902	0.357902	0.387405	0.387405	0.387405	0.387405	0.387405	0.387405	0.387405	0.247174	0.247174	0.264967	0.241118	0.241118	0.258624	0.232516	0.273989	0.273989	0.319777	0.34784	0.387824	0.365888	0.365888	0.365888	0.503046	0.538228	0.51494	0.51494	0.483389	0.451969	0.376172
0.285656	0.306281	0.306281	0.306281	0.306281	0.285656	0.285656	0.285656	0.285656	0.285656	0.285656	0.265888	0.265888	0.265888	0.265888	0.265888	0.265888	0.265888	0.265888	0.265888	0.265888	0.265888	0.265888	0.265888	0.440626	0.440626	0.601052	0.601052	0.601052	0.601052	0.601052	0.601052	0.601052	0.601052	0.440626	0.465153	0.334239	0.363412	0.553884	0.585372	0.632484	0.632484	0.661811	0.809742	0.789156	0.809742	0.855825	0.839235	0.819022	0.799192
0.251909	0.251909	0.277341	0.277341	0.277341	0.277341	0.277341	0.277341	0.277341	0.277341	0.277341	0.277341	0.277341	0.277341	0.277341	0.277341	0.277341	0.277341	0.277341	0.277341	0.277341	0.277341	0.251909	0.251909	0.277341	0.277341	0.277341	0.277341	0.277341	0.277341	0.277341	0.424255	0.424255	0.424255	0.392671	0.392671	0.392671	0.553856	0.553856	0.585897	0.74978	0.609468	0.811076	0.903532	0.902439	0.96524	0.969371	0.942801	0.984178	0.984178
0.203104	0.187138	0.203104	0.203104	0.220062	0.220062	0.220062	0.220062	0.203104	0.182542	0.182542	0.182542	0.187138	0.187138	0.187138	0.187138	0.225342	0.249255	0.274805	0.419347	0.419347	0.419347	0.38754	0.38754	0.363693	0.394805	0.340498	0.311464	0.28384	0.172156	0.172156	0.172156	0.30496	0.30496	0.30496	0.27768	0.320258	0.52392	0.52392	0.705347	0.726035	0.834729	0.79772	0.79772	0.882573	0.882573	0.921184	0.847084	0.827241	0.807522
0.329883	0.329883	0.329883	0.308407	0.308407	0.308407	0.308407	0.281232	0.281232	0.169958	0.169958	0.169958	0.184363	0.301641	0.301641	0.301641	0.301641	0.301641	0.329883	0.299677	0.299677	0.299677	0.279348	0.168644	0.168644	0.168644	0.182963	0.182963	0.164217	0.184363	0.199696	0.199696	0.199696	0.199696	0.215966	0.193184	0.17824	0.214389	0.214389	0.23151	0.34274	0.34274	0.556287	0.556287	0.531767	0.733761	0.84042	0.807168	0.807168	0.791311
0.272583	0.272583	0.272583	0.272583	0.272583	0.244786	0.244786	0.244786	0.225824	0.225824	0.225824	0.225824	0.225824	0.244786	0.264796	0.293981	0.293981	0.293981	0.293981	0.293981	0.316328	0.316328	0.316328	0.321018	0.298484	0.298484	0.298484	0.298484	0.298484	0.298484	0.303027	0.303027	0.325744	0.298484	0.298484	0.473503	0.53155	0.705745	0.705745	0.705745	0.70124	0.81701	0.800719	0.77656	0.882443	0.75441	0.708853	0.566702	0.71329	0.825553
0.306919	0.460645	0.306919	0.337416	0.367561	0.367561	0.306919	0.306919	0.306919	0.306919	0.28675	0.23882	0.265139	0.23882	0.23882	0.23882	0.263661	0.263661	0.263661	0.263661	0.263661	0.192181	0.171415	0.171415	0.171415	0.171415	0.153453	0.153453	0.153453	0.153453	0.153453	0.259042	0.426174	0.426174	0.588881	0.588881	0.620455	0.620455	0.620455	0.620455	0.620455	0.458759	0.343063	0.406	0.280761	0.370094	0.403217	0.403217	0.426677	0.394709
0.250862	0.250862	0.250862	0.227386	0.205505	0.210213	0.210213	0.210213	0.250862	0.250862	0.250862	0.250862	0.250862	0.270219	0.270219	0.245526	0.407149	0.407149	0.353113	0.353113	0.353113	0.353113	0.353113	0.330507	0.330507	0.330507	0.189579	0.205505	0.227386	0.227386	0.227386	0.227386	0.227386	0.227386	0.227386	0.311605	0.333563	0.311605	0.284605	0.311605	0.426554	0.48343	0.478304	0.609254	0.74848	0.654636	0.809001	0.851312	0.851312	0.925558
0.2182	0.2182	0.196755	0.196755	0.318788	0.347775	0.347775	0.370713	0.370713	0.394249	0.394249	0.384523	0.384523	0.384523	0.246429	0.246429	0.246429	0.228391	0.228391	0.211302	0.211302	0.347775	0.347775	0.347775	0.377936	0.347775	0.347775	0.347775	0.347775	0.347775	0.347775	0.235679	0.235679	0.235679	0.340812	0.370713	0.370713	0.370713	0.554252	0.633608	0.767649	0.851038	0.916071	0.916071	0.851038	0.905476	0.905476	0.913669	0.833723	0.873221
0.217264	0.217264	0.217264	0.217264	0.217264	0.217264	0.217264	0.217264	0.217264	0.217264	0.217264	0.217264	0.217264	0.217264	0.217264	0.217264	0.217264	0.217264	0.235163	0.369682	0.369682	0.369682	0.369682	0.369682	0.369682	0.369682	0.369682	0.369682	0.346178	0.217264	0.217264	0.235163	0.235163	0.235163	0.235163	0.279296	0.306013	0.306013	0.306013	0.306013	0.489028	0.463516	0.463516	0.622367	0.622367	0.566645	0.534706	0.708302	0.708302	0.708302
0.272127	0.252983	0.252983	0.229367	0.247316	0.352748	0.352748	0.352748	0.352748	0.330508	0.330508	0.330508	0.330508	0.330508	0.309	0.234751	0.234751	0.234751	0.234751	0.234751	0.234751	0.234751	0.234751	0.234751	0.234751	0.212353	0.212353	0.212353	0.212353	0.212353	0.212353	0.340394	0.369954	0.369954	0.400521	0.400521	0.400521	0.616329	0.616329	0.616329	0.616329	0.639433	0.76709	0.887877	0.943609	0.935484	0.965223	0.909113	0.909113	0.909113
0.241613	0.241613	0.241613	0.241613	0.223906	0.266113	0.29214	0.351351	0.351351	0.374277	0.374277	0.374277	0.374277	0.374277	0.374277	0.322451	0.294848	0.268671	0.268671	0.223906	0.223906	0.223906	0.223906	0.241613	0.266113	0.266113	0.266113	0.266113	0.266113	0.294848	0.294848	0.444761	0.444761	0.420419	0.389247	0.514279	0.514279	0.514279	0.697758	0.697758	0.697758	0.697758	0.73789	0.85991	0.930478	0.889579	0.889579	0.939149	0.931318	0.931318
0.315423	0.315423	0.288124	0.288124	0.288124	0.288124	0.288124	0.288124	0.268286	0.268286	0.268286	0.268286	0.268286	0.268286	0.268286	0.268286	0.268286	0.288124	0.288124	0.259957	0.259957	0.285659	0.285659	0.257646	0.257646	0.257646	0.257646	0.239202	0.239202	0.265928	0.285659	0.259957	0.259957	0.288124	0.337141	0.337141	0.337141	0.518244	0.518244	0.518244	0.737196	0.759333	0.873129	0.873129	0.858061	0.927463	0.945656	0.953335	0.953335	0.958775
0.295533	0.295533	0.295533	0.295533	0.275396	0.275396	0.185931	0.185931	0.185931	0.185931	0.185931	0.185931	0.185931	0.201344	0.222906	0.206269	0.206269	0.206269	0.332557	0.332557	0.332557	0.332557	0.332557	0.311011	0.284042	0.284042	0.284042	0.284042	0.171445	0.171445	0.201344	0.201344	0.354827	0.354827	0.354827	0.354827	0.377745	0.537875	0.53475	0.708663	0.79287	0.79287	0.865778	0.865778	0.925191	0.924316	0.924316	0.875482	0.939512	0.939512
0.430344	0.283206	0.25524	0.25524	0.25524	0.25524	0.25524	0.274778	0.274778	0.274778	0.274778	0.274778	0.30401	0.30401	0.30401	0.295218	0.295218	0.274778	0.247357	0.266507	0.266507	0.266507	0.266507	0.266507	0.266507	0.274778	0.274778	0.274778	0.30401	0.455095	0.563371	0.563371	0.594733	0.61867	0.61867	0.61867	0.61867	0.61867	0.61867	0.434233	0.331909	0.519319	0.544298	0.544298	0.695471	0.695471	0.813664	0.813664	0.893039	0.893039
0.422246	0.275878	0.275878	0.296125	0.323921	0.323921	0.285602	0.285602	0.265802	0.265802	0.265802	0.265802	0.265802	0.2469	0.2469	0.2469	0.2469	0.2469	0.2469	0.2469	0.2469	0.386092	0.386092	0.386092	0.355769	0.355769	0.355769	0.355769	0.386092	0.386092	0.417325	0.245683	0.270564	0.270564	0.296973	0.318089	0.318089	0.318089	0.290578	0.282934	0.257317	0.284266	0.284266	0.284266	0.258572	0.258572	0.258572	0.400841	0.400841	0.441623
0.26934	0.271274	0.271274	0.271274	0.271274	0.271274	0.271274	0.271274	0.251524	0.251524	0.226276	0.226276	0.226276	0.244693	0.244693	0.244693	0.244693	0.264096	0.264096	0.284459	0.313567	0.313567	0.313567	0.291971	0.291971	0.291971	0.291971	0.271274	0.291971	0.271274	0.271274	0.271274	0.271274	0.271274	0.271274	0.291971	0.336002	0.359203	0.336002	0.359203	0.359203	0.383081	0.542247	0.542247	0.719992	0.698904	0.78301	0.765121	0.765121	0.864556
0.194476	0.194476	0.194476	0.194476	0.215359	0.215359	0.215359	0.215359	0.215359	0.215359	0.215359	0.237822	0.299755	0.327349	0.369988	0.369988	0.369988	0.369988	0.392796	0.392796	0.392796	0.36266	0.293171	0.267313	0.210072	0.210072	0.210072	0.210072	0.194476	0.194476	0.194476	0.210072	0.232147	0.232147	0.232147	0.249827	0.265668	0.311792	0.332908	0.332908	0.512521	0.488352	0.62828	0.62828	0.650569	0.62828	0.771843	0.75437	0.75437	0.854522
[truncated: 111 more columns]

## Sheet: A2.matrix.classes
1
1
1
1
1
1
1
1
1
1
1
1
1
1
1
1
1
1
1
1
1
1
1
1
1
1
1
1
1
1
1
1
1
1
1
1
1
1
1
1
1
1
1
1
1
1
1
1
1
1
1
1
1
1
1
1
1
1
1
1
1
1
1
1
1
1
1
1
1
1
1
1
1
1
1
1
2
2
2
2
2
2
2
2
2
2
2
2
2
2
2
2
2
2
2
2
2
2
2
2
2
2
2
2
2
2
2
2
2
2
2
2
2
2
2
2
2
2
3
3
3
3
3
3
3
3
3
3
3
3
3
3
3
3
3
3
3
3
3
3
3
3
3
3
3
3
3
3
3
3
3
3
3
3
3
3
3
3
3
3
3
3
3
3
3
4
4
4
4
4
4
4
4
4
4
4
4
4
4
4
4
4
4
4
4
4
4
4
4
4
4
4
4
4
4
4
4
4
4
4
4
4
4
4
4
4
4
4
4
4
4
4
4
4
4
4
4
4
4
4
4
4
4
4
4
4
4
4
4
4
4
4
4
4
4
4
4
4
4
4
4
4
4
4
4
4
4
4
5
5
5
5
5
5
5
5
5
5
5
5
5
5
5
5
5
5
5
5
5
5
5
5
5
5
5
5
5
5
5
5
5
5
5
5
5
5
5
5
5
5
5
5
5
5
5
5
5
5
5
5
5
6
6
6
6
6
6
6
6
6
6
6
6
6
6
6
6
6
6
6
6
6
6
6
6
6
6
6
6
6
6
6
6
6
6
6
6
6
6
6
6
6
6
6
6
6
6
6
6
6

## Sheet: A2.face.avg
0.267643
0.261586
0.258728
0.258898
0.26206
0.261994
0.266075
0.267905
0.272005
0.269893
0.272587
0.276803
0.275246
0.281441
0.28465
0.287787
0.286622
0.28764
0.288432
0.290846
0.291602
0.291703
0.291169
0.287949
0.28291
0.280047
0.278952
0.277825
0.276292
0.275307
0.278339
0.282036
0.291875
0.291219
0.302576
0.317692
0.333422
0.35677
0.397283
0.44602
0.502867
0.559851
0.609774
0.650126
0.691437
0.719047
0.747283
0.764707
0.75937
0.75325
0.742568
0.727387
0.707028
0.698492
0.679925
0.676924
0.664565
0.659705
0.675419
0.679289
0.675877
0.679246
0.691323
0.706264
0.709204
0.716209
0.72149
0.726303
0.721941
0.718507
0.721443
0.721256
0.723766
0.720387
0.719196
0.715961
0.713329
0.709246
0.697597
0.695635
0.683185
0.678907
0.678745
0.674535
0.657927
0.649187
0.640235
0.642059
0.643334
0.639043
0.629942
0.622263
0.609
0.59797
0.593361
0.58476
0.573338
0.566855
0.555833
0.547235
0.54178
0.53465
0.520117
0.511927
0.514365
0.506494
0.497697
0.4888
0.480537
0.478477
0.484533
0.47592
0.47374
0.472873
0.462944
0.458946
0.458685
0.466263
0.471911
0.471763
0.474514
0.484388
0.487033
0.493933
0.49092

## Sheet: A2.face.all
0.255536	0.255536	0.255536	0.307376	0.285984	0.257984	0.257984	0.257984	0.257984	0.257984	0.283324	0.304603	0.304603	0.278098	0.278098	0.307376	0.307376	0.307376	0.307376	0.307376	0.280727	0.402349	0.402349	0.371887	0.556298	0.556298	0.556298	0.556298	0.581445	0.581445	0.581445	0.420915	0.606175	0.606175	0.420915	0.420915	0.420915	0.420915	0.39614	0.39614	0.420915	0.659769	0.659769	0.659769	0.768444	0.802922	0.853722	0.900144	0.91111	0.920978
0.257013	0.257013	0.282882	0.282882	0.282882	0.282882	0.282882	0.263118	0.263118	0.263118	0.263118	0.263118	0.238455	0.238455	0.238455	0.238455	0.238455	0.257013	0.282882	0.282882	0.282882	0.282882	0.282882	0.30352	0.30352	0.30352	0.30352	0.282882	0.282882	0.282882	0.429836	0.429836	0.429836	0.405611	0.405611	0.405611	0.429836	0.429836	0.429836	0.644769	0.519934	0.519934	0.516472	0.699505	0.798397	0.859127	0.861274	0.861274	0.861274	0.77029
0.227382	0.210434	0.210434	0.250995	0.250995	0.250995	0.227382	0.227382	0.227382	0.227382	0.227382	0.227382	0.227382	0.18967	0.18967	0.306775	0.357498	0.347668	0.347668	0.347668	0.347668	0.370482	0.370482	0.370482	0.370482	0.237386	0.198441	0.20538	0.20538	0.222035	0.24527	0.227382	0.227382	0.227382	0.227382	0.360346	0.446451	0.471066	0.495823	0.471066	0.630282	0.765436	0.782768	0.896615	0.94827	0.905451	0.927558	0.920606	0.91305	0.956889
0.275882	0.256581	0.238185	0.238185	0.238185	0.262379	0.262379	0.281951	0.281951	0.281951	0.281951	0.302385	0.302385	0.330272	0.330272	0.302385	0.302385	0.281951	0.281951	0.281951	0.281951	0.262379	0.262379	0.374741	0.374741	0.374741	0.405423	0.405423	0.405423	0.405423	0.405423	0.405423	0.405423	0.262379	0.262379	0.288101	0.281951	0.254145	0.254145	0.273331	0.418954	0.634484	0.791045	0.791045	0.87889	0.924398	0.917195	0.927348	0.941282	0.965323
0.226302	0.226302	0.226302	0.226302	0.226302	0.226302	0.226302	0.226302	0.226302	0.226302	0.226302	0.244265	0.244265	0.382893	0.382893	0.382893	0.351215	0.351215	0.351215	0.351215	0.351215	0.328809	0.328809	0.203311	0.219968	0.219968	0.244265	0.244265	0.244265	0.244265	0.267922	0.267922	0.267922	0.267922	0.310426	0.310426	0.3322	0.354715	0.599203	0.599203	0.569031	0.651643	0.679291	0.679291	0.700649	0.817954	0.839048	0.842312	0.662624	0.662624
0.188292	0.205109	0.205109	0.205109	0.223016	0.223016	0.201469	0.201469	0.201469	0.184881	0.184881	0.169369	0.169369	0.169369	0.169369	0.184881	0.377969	0.377969	0.40873	0.40873	0.40873	0.40873	0.40873	0.40873	0.383267	0.35843	0.172554	0.172554	0.154911	0.172554	0.172554	0.172554	0.172554	0.191751	0.226934	0.266445	0.308178	0.308178	0.485342	0.485342	0.642187	0.642187	0.642187	0.612044	0.708159	0.662284	0.771959	0.771959	0.669262	0.640121
0.149792	0.162988	0.291558	0.318883	0.472363	0.318883	0.318883	0.318883	0.394164	0.394164	0.394164	0.370536	0.240612	0.235382	0.279051	0.299622	0.299622	0.321035	0.253867	0.253867	0.305709	0.356346	0.482026	0.457105	0.259369	0.240612	0.28489	0.264948	0.40802	0.40802	0.347512	0.297551	0.181348	0.297551	0.325179	0.35408	0.454651	0.486759	0.35408	0.475699	0.532881	0.732817	0.86499	0.847223	0.82978	0.903115	0.847223	0.903115	0.893998	0.815175
0.211311	0.361475	0.361475	0.361475	0.361475	0.361475	0.361475	0.361475	0.361475	0.361475	0.361475	0.211311	0.211311	0.211311	0.228387	0.228387	0.228387	0.228387	0.228387	0.228387	0.228387	0.228387	0.228387	0.228387	0.228387	0.228387	0.228387	0.228387	0.228387	0.228387	0.228387	0.228387	0.307645	0.335678	0.313842	0.313842	0.313842	0.313842	0.335678	0.381447	0.405208	0.530532	0.429473	0.583105	0.752603	0.792603	0.792603	0.81294	0.892611	0.882684
0.230569	0.230569	0.257202	0.257202	0.276565	0.276565	0.257202	0.257202	0.257202	0.257202	0.257202	0.276565	0.296803	0.296803	0.303035	0.303035	0.303035	0.303035	0.303035	0.303035	0.276565	0.257202	0.238748	0.238748	0.216152	0.216152	0.216152	0.216152	0.216152	0.216152	0.216152	0.216152	0.238748	0.213476	0.213476	0.213476	0.360675	0.407469	0.373091	0.532343	0.612117	0.577295	0.723164	0.769191	0.791241	0.811701	0.791241	0.774418	0.896151	0.818563
0.200115	0.200115	0.200115	0.200115	0.215806	0.232369	0.232369	0.257511	0.376275	0.376275	0.354187	0.354187	0.354187	0.354187	0.332704	0.311894	0.311894	0.283469	0.171339	0.171339	0.22278	0.22278	0.22278	0.22278	0.239715	0.239715	0.239715	0.239715	0.239715	0.239715	0.185296	0.200115	0.239715	0.257511	0.239715	0.376275	0.535805	0.500287	0.657011	0.678153	0.815996	0.815996	0.870678	0.870678	0.881035	0.794687	0.636971	0.669197	0.513922	0.490103
0.128201	0.128201	0.219622	0.236912	0.263692	0.263692	0.263692	0.263692	0.245076	0.245076	0.245076	0.245076	0.145028	0.133273	0.133273	0.227367	0.227367	0.245076	0.245076	0.245076	0.383207	0.383207	0.383207	0.383207	0.406664	0.263692	0.263692	0.326639	0.355515	0.355515	0.223745	0.223745	0.223745	0.223745	0.19992	0.19992	0.19992	0.280303	0.280303	0.280303	0.475645	0.532263	0.762049	0.75945	0.784568	0.887965	0.887965	0.821728	0.817238	0.895373
0.242872	0.242872	0.242872	0.242872	0.242872	0.242872	0.267782	0.294254	0.28799	0.309079	0.309079	0.309079	0.309079	0.309079	0.309079	0.309079	0.281806	0.256048	0.237334	0.219584	0.242872	0.242872	0.242872	0.242872	0.242872	0.242872	0.242872	0.242872	0.242872	0.242872	0.237334	0.237334	0.237334	0.237334	0.275704	0.275704	0.275704	0.275704	0.275704	0.275704	0.256048	0.256048	0.256048	0.256048	0.349528	0.470299	0.629025	0.76405	0.870909	0.870909
0.200854	0.200854	0.200854	0.200854	0.18057	0.18057	0.18057	0.18057	0.18057	0.18057	0.161918	0.269751	0.269751	0.269751	0.269751	0.446155	0.446155	0.446155	0.470427	0.470427	0.470427	0.470427	0.470427	0.470427	0.470427	0.289441	0.289441	0.289441	0.269751	0.269751	0.289441	0.175631	0.156474	0.156474	0.156474	0.156474	0.156474	0.156474	0.261813	0.288017	0.268387	0.412246	0.446155	0.446155	0.446155	0.629415	0.797932	0.797932	0.673769	0.82458
0.302224	0.302224	0.302224	0.170284	0.170284	0.170284	0.165801	0.165801	0.152558	0.152558	0.152558	0.152558	0.165801	0.165801	0.165801	0.184731	0.170284	0.170284	0.330558	0.330558	0.485561	0.485561	0.485561	0.485561	0.485561	0.45293	0.45293	0.45293	0.256014	0.256014	0.256014	0.281765	0.262169	0.262169	0.262169	0.262169	0.262169	0.262169	0.288299	0.35282	0.221912	0.345533	0.527012	0.559521	0.728318	0.849795	0.849795	0.849795	0.845656	0.802807
0.186332	0.186332	0.166739	0.166739	0.186332	0.153917	0.153917	0.258523	0.258523	0.400564	0.400564	0.426323	0.459595	0.486073	0.486073	0.486073	0.486073	0.307355	0.307355	0.188	0.207655	0.190715	0.207655	0.21058	0.21058	0.21058	0.231922	0.231922	0.254728	0.254728	0.231922	0.231922	0.213536	0.193461	0.173277	0.173277	0.156235	0.170758	0.168267	0.168267	0.279405	0.279405	0.301289	0.301289	0.429398	0.565027	0.624681	0.62882	0.603701	0.603701
0.211586	0.211586	0.211586	0.211586	0.2289	0.179472	0.199259	0.183653	0.183653	0.183653	0.183653	0.322463	0.322463	0.322463	0.300834	0.300834	0.419734	0.419734	0.419734	0.419734	0.451436	0.280056	0.280056	0.426603	0.426603	0.426603	0.280056	0.280056	0.306786	0.306786	0.280056	0.280056	0.300834	0.300834	0.451436	0.451436	0.451436	0.451436	0.469499	0.628621	0.764006	0.860953	0.828974	0.828974	0.822771	0.822771	0.909923	0.909923	0.903782	0.903782
0.253279	0.253279	0.253279	0.253279	0.253279	0.253279	0.253279	0.253279	0.253279	0.278521	0.278521	0.278521	0.278521	0.278521	0.278521	0.278521	0.278521	0.278521	0.278521	0.278521	0.278521	0.278521	0.278521	0.278521	0.298827	0.298827	0.298827	0.298827	0.298827	0.272439	0.272439	0.272439	0.272439	0.272439	0.272439	0.292481	0.292481	0.313363	0.313363	0.341851	0.364442	0.54768	0.718846	0.718846	0.724963	0.820364	0.906044	0.883383	0.883383	0.927169
0.300377	0.300377	0.300377	0.300377	0.300377	0.300377	0.272216	0.272216	0.272216	0.234055	0.234055	0.234055	0.234055	0.294778	0.294778	0.294778	0.324233	0.324233	0.324233	0.235538	0.235538	0.235538	0.235538	0.183837	0.183837	0.183837	0.183837	0.183837	0.183837	0.183837	0.183837	0.183837	0.183837	0.183837	0.183837	0.1998	0.1998	0.1998	0.1998	0.322462	0.322462	0.475665	0.633589	0.633589	0.767225	0.748323	0.748323	0.748323	0.748323	0.60936
0.294473	0.241026	0.241026	0.241026	0.241026	0.241026	0.201481	0.201481	0.181167	0.196255	0.196255	0.219606	0.219606	0.219606	0.219606	0.219606	0.219606	0.219606	0.219606	0.203176	0.327905	0.327905	0.327905	0.327905	0.327905	0.327905	0.327905	0.327905	0.397928	0.397928	0.256738	0.256738	0.256738	0.275999	0.275999	0.421771	0.421771	0.454103	0.411862	0.596573	0.775091	0.868318	0.926563	0.919566	0.956284	0.919566	0.919566	0.909295	0.893818	0.819693
0.26473	0.26473	0.240433	0.142298	0.142298	0.142298	0.142298	0.142298	0.240433	0.240433	0.280293	0.280293	0.280293	0.280293	0.426294	0.426294	0.426294	0.617232	0.423292	0.423292	0.304383	0.304383	0.304383	0.455	0.326203	0.326203	0.326203	0.182394	0.204379	0.204379	0.184233	0.184233	0.184233	0.105841	0.0850121	0.0819547	0.145535	0.145535	0.145535	0.245263	0.438283	0.628706	0.763631	0.763631	0.763631	0.770768	0.770768	0.770768	0.770768	0.770768
0.255405	0.255405	0.255405	0.255405	0.275423	0.301927	0.280729	0.280729	0.280729	0.275423	0.275423	0.275423	0.275423	0.275423	0.301927	0.275423	0.275423	0.275423	0.275423	0.255405	0.255405	0.255405	0.255405	0.255405	0.213854	0.236367	0.236367	0.236367	0.236367	0.236367	0.236367	0.260463	0.260463	0.260463	0.260463	0.236367	0.236367	0.255405	0.275423	0.335668	0.365049	0.358945	0.382905	0.379822	0.379822	0.448759	0.480873	0.487474	0.461868	0.461868
0.223767	0.223767	0.223767	0.223767	0.35543	0.35543	0.35543	0.326508	0.326508	0.326508	0.326508	0.35543	0.378076	0.408793	0.265505	0.265505	0.238827	0.238827	0.238827	0.238827	0.238827	0.21621	0.200139	0.180318	0.180318	0.180318	0.202197	0.202197	0.218388	0.218388	0.218388	0.218388	0.218388	0.218388	0.218388	0.218388	0.218388	0.348307	0.326508	0.348307	0.378076	0.345405	0.390733	0.550913	0.701186	0.746353	0.786768	0.786768	0.786768	0.786768
0.313434	0.292554	0.266377	0.266377	0.266377	0.266377	0.286144	0.286144	0.286144	0.286144	0.286144	0.286144	0.286144	0.286144	0.286144	0.286144	0.266377	0.266377	0.266377	0.239609	0.264103	0.264103	0.264103	0.264103	0.264103	0.264103	0.264103	0.264103	0.264103	0.320182	0.292554	0.320182	0.320182	0.342079	0.310928	0.310928	0.354803	0.323061	0.323061	0.295294	0.338045	0.309578	0.486183	0.450903	0.510902	0.687922	0.643969	0.675765	0.833586	0.833586
0.209498	0.209498	0.209498	0.209498	0.209498	0.209498	0.18882	0.18882	0.18882	0.18882	0.16745	0.16745	0.16745	0.16745	0.277092	0.277092	0.277092	0.277092	0.277092	0.422126	0.458114	0.458114	0.426124	0.426124	0.280383	0.280383	0.280383	0.280383	0.280383	0.169744	0.150133	0.150133	0.150133	0.150133	0.16745	0.16745	0.16745	0.16745	0.21902	0.21902	0.245035	0.245035	0.245035	0.290247	0.236847	0.338211	0.493401	0.525814	0.602479	0.742821
0.193643	0.216642	0.200443	0.200443	0.222456	0.222456	0.222456	0.222456	0.353553	0.353553	0.353553	0.353553	0.353553	0.353553	0.323972	0.323972	0.345837	0.376304	0.239901	0.239901	0.239901	0.239901	0.264813	0.264813	0.264813	0.291321	0.271472	0.246143	0.246143	0.246143	0.246143	0.246143	0.239901	0.239901	0.239901	0.209437	0.209437	0.232151	0.250112	0.461204	0.461204	0.461204	0.461204	0.643513	0.643513	0.782719	0.782719	0.857834	0.845433	0.802922
0.30582	0.30582	0.279565	0.279565	0.259231	0.259231	0.259231	0.259231	0.233361	0.233361	0.233361	0.233361	0.233361	0.233361	0.252358	0.252358	0.252358	0.272352	0.300847	0.300847	0.323022	0.476564	0.476564	0.476564	0.450868	0.450868	0.450868	0.425431	0.425431	0.425431	0.425431	0.425431	0.450868	0.450868	0.450868	0.450868	0.476564	0.634667	0.658281	0.658281	0.658281	0.71288	0.717673	0.82907	0.902486	0.902486	0.893004	0.813922	0.797759	0.902486
0.207319	0.207319	0.207319	0.207319	0.333541	0.333541	0.311956	0.333541	0.333541	0.333541	0.305589	0.305589	0.305589	0.305589	0.186977	0.202459	0.256802	0.256802	0.256802	0.256802	0.256802	0.256802	0.282104	0.282104	0.282104	0.262537	0.207319	0.191555	0.191555	0.191555	0.191555	0.191555	0.172424	0.172424	0.172424	0.191555	0.191555	0.333541	0.333541	0.333541	0.513873	0.570255	0.842846	0.855491	0.894606	0.894606	0.942003	0.894606	0.894606	0.880205
0.305551	0.305551	0.284229	0.284229	0.284229	0.284229	0.284229	0.284229	0.284229	0.284229	0.284229	0.284229	0.284229	0.26383	0.26383	0.26383	0.26383	0.26383	0.26383	0.26383	0.26383	0.284229	0.284229	0.284229	0.311176	0.311176	0.311176	0.333577	0.362831	0.362831	0.362831	0.339466	0.339466	0.339466	0.356756	0.430118	0.46197	0.436595	0.565267	0.565267	0.565267	0.565267	0.596648	0.757791	0.718181	0.781403	0.75858	0.75858	0.622083	0.75858
0.19006	0.19006	0.2106	0.2106	0.188096	0.181792	0.201661	0.201661	0.325734	0.325734	0.325734	0.480225	0.448323	0.448323	0.451493	0.461869	0.430178	0.430178	0.283021	0.283021	0.283021	0.171089	0.171089	0.19006	0.19006	0.19006	0.19006	0.19006	0.309765	0.307033	0.307033	0.307033	0.307033	0.280429	0.300894	0.300894	0.451493	0.451493	0.476181	0.536202	0.709459	0.841505	0.910346	0.910346	0.94619	0.94619	0.912686	0.922384	0.861378	0.904442
0.287689	0.287689	0.287689	0.287689	0.287689	0.287689	0.287689	0.263186	0.263186	0.263186	0.263186	0.263186	0.263186	0.263186	0.263186	0.263186	0.263186	0.263186	0.263186	0.263186	0.263186	0.263186	0.263186	0.263186	0.263186	0.263186	0.263186	0.263186	0.263186	0.263186	0.282392	0.282392	0.282392	0.282392	0.302425	0.323238	0.314556	0.314556	0.314556	0.335802	0.341624	0.341624	0.363728	0.392603	0.398818	0.375841	0.438418	0.600016	0.629103	0.606237
0.203909	0.203909	0.203909	0.203909	0.203909	0.203909	0.203909	0.203909	0.298548	0.298548	0.298548	0.298548	0.298548	0.32797	0.388432	0.388432	0.388432	0.412172	0.2889	0.2889	0.2889	0.2889	0.2889	0.261619	0.213989	0.237904	0.237904	0.231416	0.214291	0.214291	0.214291	0.214291	0.214291	0.341955	0.341955	0.488037	0.488037	0.472366	0.472366	0.472366	0.472366	0.429567	0.494964	0.339661	0.424968	0.246003	0.327453	0.290553	0.494825	0.485796
0.164732	0.164732	0.164732	0.164732	0.164732	0.273636	0.273636	0.273636	0.273636	0.273636	0.293623	0.293623	0.293623	0.293623	0.314437	0.193623	0.193623	0.343443	0.343443	0.343443	0.321609	0.321609	0.321609	0.321609	0.300528	0.300528	0.300528	0.164732	0.164732	0.164732	0.178721	0.15834	0.15834	0.15834	0.15834	0.165283	0.179309	0.294454	0.315301	0.431959	0.431959	0.649607	0.649607	0.753785	0.771588	0.859758	0.847469	0.847469	0.847469	0.770882
0.240605	0.240605	0.240605	0.240605	0.240605	0.240605	0.240605	0.217258	0.217258	0.217258	0.210851	0.341531	0.341531	0.341531	0.341531	0.341531	0.341531	0.341531	0.341531	0.341531	0.320658	0.210851	0.210851	0.226964	0.226964	0.243927	0.243927	0.243927	0.243927	0.243927	0.243927	0.226964	0.226964	0.26771	0.29444	0.275242	0.275242	0.302414	0.302414	0.352241	0.352241	0.352241	0.352241	0.303969	0.276713	0.276713	0.276713	0.25102	0.25102	0.190401
0.410762	0.410762	0.410762	0.265746	0.247186	0.247186	0.247186	0.247186	0.265746	0.265746	0.265746	0.265746	0.265746	0.265746	0.2917	0.312217	0.312217	0.312217	0.2917	0.2917	0.2917	0.2917	0.263289	0.263289	0.257165	0.239009	0.239009	0.376925	0.376925	0.376925	0.431415	0.455439	0.490772	0.490772	0.466481	0.466481	0.466481	0.312217	0.312217	0.466481	0.538145	0.513875	0.670625	0.81693	0.81693	0.912609	0.952638	0.945813	0.971114	0.945813
0.228927	0.228927	0.228927	0.245686	0.245686	0.228927	0.362915	0.362915	0.362915	0.38459	0.38459	0.351871	0.351871	0.331047	0.331047	0.331047	0.205038	0.205038	0.205038	0.211408	0.211408	0.235818	0.235818	0.235818	0.235818	0.235818	0.235818	0.235818	0.235818	0.212988	0.212988	0.212988	0.212988	0.212988	0.190352	0.190352	0.190352	0.227262	0.227262	0.243938	0.261423	0.449748	0.449748	0.4824	0.673033	0.712424	0.731021	0.653669	0.653669	0.653669
0.194949	0.194949	0.194949	0.194949	0.15955	0.0903075	0.098921	0.098921	0.098921	0.098921	0.112399	0.112399	0.194949	0.338666	0.371346	0.371346	0.505311	0.505311	0.661402	0.683556	0.683556	0.683556	0.530427	0.371346	0.338666	0.338666	0.211226	0.211226	0.122835	0.112399	0.112399	0.112399	0.112399	0.102745	0.115437	0.129471	0.157851	0.157851	0.157851	0.386343	0.595518	0.595518	0.626574	0.626574	0.782202	0.759113	0.759113	0.857677	0.937373	0.81672
0.274686	0.274686	0.294883	0.294883	0.274686	0.274686	0.301136	0.301136	0.301136	0.301136	0.301136	0.301136	0.280681	0.280681	0.280681	0.280681	0.255372	0.255372	0.255372	0.255372	0.255372	0.255372	0.255372	0.255372	0.255372	0.255372	0.255372	0.255372	0.274686	0.274686	0.274686	0.274686	0.247405	0.247405	0.247405	0.247405	0.266332	0.258142	0.258142	0.423664	0.448048	0.472684	0.663931	0.663931	0.790769	0.790769	0.773885	0.781207	0.888983	0.888983
0.229437	0.229437	0.229437	0.229437	0.229437	0.229437	0.229437	0.229437	0.229437	0.229437	0.229437	0.229437	0.229437	0.363459	0.363459	0.386408	0.386408	0.382662	0.382662	0.349412	0.349412	0.349412	0.349412	0.195274	0.195274	0.18034	0.195274	0.197772	0.197772	0.244277	0.244277	0.244277	0.244277	0.271701	0.271701	0.297659	0.297659	0.297659	0.448345	0.382662	0.43714	0.532413	0.587907	0.641252	0.82242	0.82242	0.807661	0.80519	0.74438	0.812646
0.202499	0.202499	0.218823	0.218823	0.348852	0.348852	0.348852	0.241228	0.241228	0.241228	0.241228	0.241228	0.22371	0.22371	0.130946	0.146035	0.309085	0.282727	0.282727	0.282727	0.282727	0.282727	0.282727	0.282727	0.282727	0.277011	0.127752	0.127752	0.127752	0.127752	0.142533	0.142533	0.154963	0.154963	0.154963	0.142533	0.142533	0.158713	0.262086	0.281518	0.452572	0.484079	0.484079	0.670691	0.670691	0.811222	0.876973	0.862653	0.791072	0.774375
0.30093	0.255071	0.255071	0.255071	0.255071	0.255071	0.255071	0.280333	0.280333	0.280333	0.280333	0.280333	0.280333	0.30093	0.30093	0.30093	0.30093	0.274521	0.274521	0.274521	0.274521	0.274521	0.274521	0.255071	0.255071	0.255071	0.274521	0.274521	0.274521	0.247159	0.247159	0.247159	0.247159	0.247159	0.247159	0.266221	0.247159	0.247159	0.409886	0.658338	0.658338	0.658338	0.786732	0.786732	0.938955	0.932969	0.958539	0.958539	0.916159	0.837791
0.24598	0.24598	0.24598	0.24598	0.24598	0.24598	0.24598	0.263886	0.263886	0.263886	0.263886	0.263886	0.263886	0.263886	0.263886	0.263886	0.282606	0.263886	0.263886	0.263886	0.289185	0.289185	0.289185	0.289185	0.289185	0.289185	0.270193	0.270193	0.270193	0.270193	0.24598	0.24598	0.24598	0.263886	0.263886	0.263886	0.409609	0.409609	0.409609	0.409609	0.432592	0.432592	0.455868	0.432592	0.432592	0.463872	0.33659	0.357959	0.357959	0.379909
0.231333	0.231333	0.231333	0.231333	0.231333	0.231333	0.208419	0.208419	0.208419	0.208419	0.208419	0.20223	0.20223	0.20223	0.20223	0.20223	0.20223	0.20223	0.20223	0.326066	0.356095	0.36484	0.39634	0.39634	0.39634	0.39634	0.39634	0.39634	0.39634	0.282226	0.27539	0.27539	0.249529	0.249529	0.249529	0.249529	0.249529	0.249529	0.310301	0.324529	0.453552	0.453552	0.453552	0.453552	0.453552	0.453552	0.453552	0.613028	0.690836	0.669153
0.246504	0.23865	0.265292	0.240734	0.223157	0.223157	0.223157	0.223157	0.223157	0.223157	0.20143	0.208395	0.225146	0.225146	0.357179	0.357179	0.357179	0.357179	0.380146	0.370125	0.370125	0.370125	0.347424	0.347424	0.217775	0.217775	0.217775	0.194641	0.179633	0.18602	0.18602	0.20143	0.20143	0.217775	0.259233	0.259233	0.259233	0.287306	0.287306	0.307933	0.459711	0.459711	0.63245	0.748821	0.723586	0.833497	0.846748	0.86287	0.86287	0.866534
0.207028	0.207028	0.231285	0.231285	0.231285	0.231285	0.231285	0.231285	0.208968	0.208968	0.208968	0.208968	0.208968	0.208968	0.208968	0.208968	0.225993	0.225993	0.358298	0.358298	0.358298	0.358298	0.358298	0.358298	0.358298	0.358298	0.335628	0.335628	0.208968	0.208968	0.208968	0.208968	0.208968	0.208968	0.208968	0.208968	0.208968	0.231285	0.231285	0.295083	0.594031	0.62498	0.62498	0.654941	0.711156	0.842826	0.918923	0.908688	0.908688	0.937957
0.240817	0.240817	0.240817	0.240817	0.240817	0.240817	0.240817	0.222592	0.222592	0.222592	0.24496	0.24496	0.24496	0.218601	0.218601	0.218601	0.218601	0.218601	0.214661	0.214661	0.314981	0.314981	0.492639	0.529644	0.529644	0.529644	0.529644	0.529644	0.560785	0.72945	0.585833	0.699238	0.524028	0.67727	0.67727	0.81925	0.81925	0.907316	0.898336	0.825827	0.843075	0.861696	0.918995	0.836927	0.91725	0.815684	0.85034	0.724571	0.724571	0.720052
0.232779	0.232779	0.210421	0.187869	0.20352	0.20352	0.20352	0.187869	0.187869	0.168875	0.168875	0.168875	0.183301	0.205443	0.309254	0.277487	0.277487	0.423486	0.423486	0.423486	0.423486	0.423486	0.399402	0.455424	0.304225	0.337623	0.337623	0.232779	0.232779	0.232779	0.232779	0.276177	0.276177	0.232779	0.232779	0.232779	0.251014	0.237672	0.256163	0.281647	0.485343	0.460552	0.525299	0.48994	0.522349	0.547093	0.724545	0.826092	0.891599	0.888643
0.347791	0.216613	0.199274	0.201831	0.201831	0.201831	0.201831	0.201831	0.219331	0.219331	0.219331	0.219331	0.351417	0.37974	0.351417	0.351417	0.383503	0.383503	0.358926	0.358926	0.358926	0.358926	0.224996	0.201831	0.222228	0.222228	0.199274	0.199274	0.324299	0.324299	0.324299	0.355265	0.355265	0.351417	0.347589	0.37184	0.37184	0.37184	0.260576	0.260576	0.260576	0.234857	0.234857	0.237896	0.296651	0.275156	0.275156	0.303537	0.275156	0.275156
0.266324	0.266324	0.266324	0.266324	0.266324	0.284789	0.284789	0.284789	0.284789	0.284789	0.284789	0.284789	0.284789	0.284789	0.284789	0.266324	0.266324	0.266324	0.266324	0.266324	0.266324	0.266324	0.266324	0.266324	0.266324	0.284789	0.284789	0.284789	0.284789	0.284789	0.284789	0.284789	0.304004	0.304004	0.344512	0.323928	0.323928	0.323928	0.323928	0.344512	0.344512	0.548659	0.525659	0.490232	0.444201	0.499603	0.499603	0.499603	0.499603	0.508975
0.432435	0.432435	0.284383	0.284383	0.264715	0.264715	0.264715	0.264715	0.284383	0.258865	0.258865	0.258865	0.258865	0.258865	0.278264	0.278264	0.278264	0.278264	0.258865	0.258865	0.278264	0.304908	0.304908	0.304908	0.284383	0.284383	0.284383	0.284383	0.284383	0.284383	0.284383	0.401078	0.425022	0.425022	0.425022	0.425022	0.425022	0.481421	0.506108	0.610602	0.773783	0.640814	0.756026	0.779037	0.871128	0.871128	0.928367	0.911656	0.947157	0.921343
0.178326	0.178326	0.178326	0.178326	0.218996	0.202563	0.218996	0.218996	0.19594	0.19594	0.19594	0.19594	0.19594	0.19594	0.158683	0.158683	0.246649	0.246649	0.44347	0.44347	0.44347	0.44347	0.604255	0.604255	0.604255	0.604255	0.467977	0.467977	0.293715	0.293715	0.361827	0.435983	0.287451	0.314385	0.314385	0.336066	0.336066	0.336066	0.388421	0.388421	0.496306	0.450998	0.641476	0.712493	0.712493	0.753741	0.790808	0.854192	0.857801	0.857801
0.416097	0.416097	0.271342	0.271342	0.271342	0.271342	0.292196	0.26838	0.26838	0.26838	0.292196	0.292196	0.292196	0.292196	0.292196	0.292196	0.271342	0.271342	0.271342	0.271342	0.248629	0.248629	0.248629	0.248629	0.248629	0.248629	0.248629	0.248629	0.248629	0.248629	0.248629	0.248629	0.248629	0.248629	0.248629	0.248629	0.248629	0.26838	0.289097	0.289097	0.313962	0.313962	0.30741	0.333112	0.510595	0.536303	0.536303	0.540039	0.51435	0.54377
0.16427	0.16427	0.16427	0.16427	0.151039	0.151039	0.151039	0.151039	0.170139	0.189337	0.330273	0.330273	0.485187	0.485187	0.485187	0.517756	0.517756	0.517756	0.517756	0.485187	0.308608	0.308608	0.189337	0.189337	0.189337	0.170139	0.184679	0.184679	0.330273	0.330273	0.485187	0.485187	0.609827	0.609827	0.749185	0.749185	0.754898	0.772871	0.609827	0.609827	0.449894	0.449894	0.517756	0.542581	0.542581	0.693902	0.807752	0.791796	0.863142	0.863142
0.177778	0.177778	0.177778	0.163026	0.163026	0.177778	0.177778	0.177778	0.177778	0.177778	0.293845	0.293845	0.26652	0.465942	0.465942	0.440076	0.440076	0.469028	0.469028	0.469028	0.314591	0.314591	0.34453	0.179597	0.179597	0.179597	0.179597	0.163026	0.163026	0.163026	0.163026	0.163026	0.163026	0.163026	0.193556	0.210376	0.228244	0.415241	0.440796	0.598207	0.598207	0.625932	0.652854	0.652854	0.655658	0.631719	0.607112	0.419721	0.394526	0.323392
0.282047	0.282047	0.282047	0.257429	0.262578	0.282047	0.282047	0.282047	0.308043	0.308043	0.308043	0.308043	0.308043	0.308043	0.282047	0.262578	0.262578	0.262578	0.262578	0.262578	0.262578	0.262578	0.262578	0.282047	0.282047	0.282047	0.282047	0.282047	0.257429	0.257429	0.276659	0.276659	0.276659	0.257429	0.230205	0.272134	0.272134	0.292031	0.318539	0.47188	0.478554	0.558672	0.558672	0.558672	0.751569	0.707582	0.732769	0.713089	0.68193	0.55306
0.262722	0.262722	0.262722	0.262722	0.262722	0.262722	0.282469	0.282469	0.282469	0.262722	0.262722	0.262722	0.262722	0.262722	0.282469	0.30946	0.288586	0.288586	0.288586	0.288586	0.268571	0.288586	0.288586	0.288586	0.268571	0.243887	0.243887	0.243887	0.243887	0.243887	0.243887	0.225988	0.225988	0.243887	0.243887	0.412751	0.412751	0.412751	0.437089	0.469194	0.651473	0.781563	0.798093	0.781563	0.872592	0.731666	0.839211	0.852204	0.909014	0.897711
0.254644	0.254644	0.254644	0.254644	0.254644	0.254644	0.280031	0.280031	0.330705	0.330705	0.302654	0.302654	0.302654	0.302654	0.302654	0.302654	0.276001	0.276001	0.256975	0.256975	0.256975	0.302654	0.302654	0.302654	0.302654	0.302654	0.302654	0.302654	0.302654	0.302654	0.302654	0.256975	0.276001	0.276001	0.267185	0.293331	0.293331	0.325395	0.512386	0.610302	0.64067	0.787906	0.787906	0.876673	0.881411	0.881411	0.891217	0.885991	0.781049	0.725146
0.305792	0.305792	0.305792	0.280448	0.280448	0.261209	0.261209	0.242846	0.242846	0.242846	0.190193	0.190193	0.190193	0.190193	0.190193	0.310934	0.310934	0.33774	0.33774	0.33774	0.33774	0.33774	0.33774	0.33774	0.33774	0.209758	0.209758	0.190193	0.190193	0.190193	0.190193	0.190193	0.190193	0.190193	0.190193	0.243887	0.301717	0.292431	0.292431	0.318379	0.373675	0.426375	0.456539	0.53428	0.558428	0.50997	0.588089	0.598817	0.627829	0.594113
0.320507	0.34956	0.34956	0.482744	0.482744	0.482744	0.299977	0.299977	0.320507	0.320507	0.320507	0.292782	0.292782	0.178024	0.175755	0.175755	0.175755	0.175755	0.162282	0.162282	0.162282	0.162282	0.162282	0.180809	0.183129	0.183129	0.183129	0.183129	0.183129	0.183129	0.183129	0.183129	0.183129	0.164412	0.164412	0.273313	0.273313	0.292782	0.292782	0.363661	0.330581	0.485586	0.631842	0.766386	0.804467	0.682777	0.682777	0.661637	0.661637	0.58618
0.161751	0.161751	0.161751	0.161751	0.1757	0.1757	0.289181	0.310055	0.310055	0.289181	0.310055	0.310055	0.310055	0.310055	0.289181	0.289181	0.1757	0.161751	0.161751	0.269165	0.295538	0.295538	0.295538	0.295538	0.266704	0.266704	0.266704	0.266704	0.266704	0.160057	0.143314	0.24202	0.24202	0.24202	0.269165	0.289181	0.280369	0.322211	0.344314	0.367112	0.52542	0.52542	0.55774	0.706488	0.697436	0.814801	0.821242	0.790142	0.773167	0.854852
0.267552	0.267552	0.287661	0.287661	0.287661	0.287661	0.287661	0.287661	0.287661	0.287661	0.287661	0.287661	0.267552	0.267552	0.267552	0.287661	0.287661	0.287661	0.287661	0.260086	0.260086	0.279848	0.279848	0.279848	0.279848	0.260086	0.260086	0.260086	0.279848	0.308645	0.492927	0.467894	0.627421	0.627421	0.627421	0.627421	0.627421	0.627421	0.603689	0.768352	0.603689	0.627421	0.467894	0.467894	0.467894	0.574837	0.696807	0.756569	0.756569	0.612089
0.21524	0.232384	0.232384	0.232384	0.232384	0.232384	0.232384	0.232384	0.232384	0.232384	0.208094	0.213172	0.213172	0.213172	0.213172	0.2302	0.2302	0.2302	0.24816	0.222699	0.386974	0.356791	0.356791	0.356791	0.356791	0.334467	0.334467	0.334467	0.31286	0.373798	0.213172	0.213172	0.213172	0.213172	0.213172	0.213172	0.370927	0.370927	0.40156	0.394243	0.643008	0.665338	0.791761	0.807571	0.914784	0.914784	0.848784	0.848784	0.844822	0.831434
0.434607	0.434607	0.266615	0.266615	0.266615	0.266615	0.266615	0.292722	0.292722	0.272679	0.272679	0.272679	0.292722	0.292722	0.292722	0.292722	0.292722	0.266615	0.266615	0.266615	0.266615	0.286389	0.266615	0.292722	0.292722	0.292722	0.292722	0.292722	0.320269	0.320269	0.320269	0.299137	0.449794	0.383843	0.383843	0.40748	0.616157	0.79441	0.789336	0.887924	0.943667	0.94809	0.94809	0.954654	0.954654	0.973353	0.939936	0.925661	0.918564	0.85862
0.238437	0.26289	0.26289	0.26289	0.244192	0.244192	0.244192	0.244192	0.269027	0.295402	0.269027	0.381841	0.381841	0.381841	0.381841	0.381841	0.381841	0.381841	0.3516	0.322505	0.2925	0.342051	0.342051	0.342051	0.342051	0.342051	0.342051	0.342051	0.342051	0.342051	0.374449	0.177795	0.192705	0.192705	0.213785	0.236496	0.371941	0.371941	0.395306	0.611146	0.634359	0.808281	0.792497	0.792497	0.865048	0.865048	0.865048	0.865048	0.853088	0.821995
0.463054	0.463054	0.463054	0.290141	0.290141	0.290141	0.290141	0.290141	0.290141	0.224541	0.250125	0.250125	0.250125	0.250125	0.250125	0.250125	0.250125	0.274894	0.274894	0.240941	0.240941	0.240941	0.240941	0.240941	0.240941	0.240941	0.240941	0.21831	0.21831	0.197253	0.212955	0.212955	0.212955	0.212955	0.341435	0.363418	0.393518	0.360316	0.405813	0.429239	0.418226	0.579383	0.632882	0.662088	0.52963	0.726755	0.726755	0.753927	0.741732	0.72285
0.155658	0.155658	0.306833	0.334903	0.334903	0.334903	0.334903	0.334903	0.334903	0.334903	0.522764	0.522764	0.313283	0.286246	0.286246	0.286246	0.286246	0.286246	0.286246	0.286246	0.155658	0.155658	0.169078	0.169078	0.169078	0.169078	0.169078	0.169078	0.169078	0.169078	0.169078	0.169078	0.155658	0.173357	0.173357	0.173357	0.187963	0.203497	0.373132	0.396497	0.612029	0.612029	0.796074	0.774354	0.791135	0.791135	0.774354	0.867771	0.843427	0.829944
0.207217	0.207217	0.228297	0.228297	0.228297	0.228297	0.228297	0.228297	0.246302	0.246302	0.246302	0.246302	0.355764	0.368096	0.368096	0.368096	0.368096	0.368096	0.345267	0.345267	0.345267	0.345267	0.233462	0.246302	0.270005	0.336125	0.336125	0.38188	0.4582	0.4582	0.4582	0.4582	0.433617	0.40349	0.374074	0.325361	0.325361	0.303907	0.285081	0.457253	0.640281	0.640281	0.66828	0.66828	0.66828	0.66828	0.635245	0.606701	0.612488	0.452472
0.326378	0.326378	0.298741	0.329446	0.329446	0.301665	0.301665	0.301665	0.275266	0.275266	0.256465	0.256465	0.256465	0.256465	0.256465	0.256465	0.256465	0.256465	0.256465	0.256465	0.256465	0.256465	0.256465	0.256465	0.256465	0.256465	0.256465	0.256465	0.256465	0.256465	0.256465	0.256465	0.256465	0.256465	0.256465	0.256465	0.256465	0.275266	0.322343	0.365792	0.396128	0.396128	0.580248	0.611228	0.611228	0.611228	0.722908	0.703199	0.675658	0.632087
0.296312	0.296312	0.244379	0.244379	0.244379	0.244379	0.244379	0.244379	0.244379	0.244379	0.269557	0.269557	0.269557	0.269557	0.296312	0.296312	0.296312	0.296312	0.296312	0.293702	0.293702	0.293702	0.293702	0.293702	0.267093	0.267093	0.267093	0.267093	0.267093	0.269557	0.218689	0.218689	0.370995	0.370995	0.370995	0.554143	0.554143	0.602111	0.742924	0.85895	0.85895	0.920821	0.8466	0.920821	0.920821	0.85895	0.929923	0.915958	0.831627	0.727857
0.383184	0.414062	0.414062	0.414062	0.414062	0.359951	0.393218	0.393218	0.252987	0.252987	0.252987	0.229417	0.229417	0.229417	0.252987	0.252987	0.245086	0.219811	0.219811	0.219811	0.219811	0.219811	0.219811	0.219811	0.219811	0.219811	0.250554	0.304697	0.304697	0.304697	0.304697	0.304697	0.304697	0.304697	0.278103	0.278103	0.252987	0.229417	0.38624	0.38624	0.410083	0.602088	0.761811	0.779397	0.871142	0.884928	0.92729	0.944783	0.91285	0.91285
0.272573	0.272573	0.272573	0.272573	0.272573	0.272573	0.272573	0.272573	0.252704	0.252704	0.252704	0.252704	0.252704	0.252704	0.272573	0.272573	0.272573	0.272573	0.272573	0.272573	0.272573	0.29339	0.322595	0.322595	0.300587	0.300587	0.300587	0.300587	0.300587	0.300587	0.300587	0.279461	0.228698	0.253776	0.253776	0.253776	0.30178	0.30178	0.30178	0.30178	0.30178	0.30178	0.330174	0.363646	0.363646	0.387712	0.332549	0.332549	0.332549	0.332549
0.286357	0.266995	0.283462	0.283462	0.303525	0.303525	0.303525	0.303525	0.277368	0.277368	0.277368	0.277368	0.261126	0.261126	0.261126	0.261126	0.261126	0.261126	0.261126	0.261126	0.261126	0.261126	0.261126	0.261126	0.242888	0.261126	0.280225	0.306537	0.334172	0.334172	0.334172	0.334172	0.334172	0.334172	0.334172	0.340925	0.319525	0.292569	0.266995	0.266995	0.266995	0.266995	0.286357	0.35604	0.378526	0.456297	0.58258	0.58258	0.752165	0.752165
0.251226	0.251226	0.251226	0.251226	0.251226	0.251226	0.251226	0.251226	0.251226	0.243399	0.243399	0.243399	0.243399	0.26794	0.26794	0.26794	0.287699	0.287699	0.287699	0.31734	0.31734	0.31734	0.31734	0.290068	0.290068	0.290068	0.270208	0.270208	0.270208	0.251226	0.270208	0.270208	0.290068	0.290068	0.261996	0.279159	0.279159	0.279159	0.327153	0.349195	0.356162	0.587084	0.563016	0.563016	0.627851	0.630542	0.765484	0.861931	0.83256	0.896024
0.233402	0.233402	0.233402	0.233402	0.233402	0.210937	0.19449	0.19449	0.19449	0.19449	0.215682	0.233402	0.233402	0.233402	0.233402	0.233402	0.233402	0.233402	0.25211	0.25211	0.361302	0.338155	0.338155	0.367854	0.367854	0.367854	0.367854	0.367854	0.367854	0.367854	0.233402	0.233402	0.233402	0.210937	0.233402	0.233402	0.233402	0.233402	0.215682	0.215682	0.215682	0.344514	0.344514	0.344514	0.526557	0.526557	0.551847	0.551847	0.551847	0.576872
0.222879	0.222879	0.222879	0.222879	0.206853	0.206853	0.206853	0.206853	0.228907	0.228907	0.228907	0.228907	0.228907	0.228907	0.228907	0.228907	0.252564	0.252564	0.228907	0.228907	0.362777	0.362777	0.362777	0.362777	0.362777	0.362777	0.333401	0.333401	0.333401	0.354846	0.199921	0.199921	0.199921	0.199921	0.221443	0.23826	0.281367	0.475905	0.499646	0.475905	0.534049	0.714446	0.751598	0.751598	0.836006	0.836006	0.802859	0.666529	0.645082	0.666529
0.304552	0.304552	0.304552	0.28419	0.28419	0.28419	0.28419	0.28419	0.28419	0.28419	0.28419	0.28419	0.28419	0.28419	0.264671	0.264671	0.264671	0.264671	0.264671	0.264671	0.264671	0.311297	0.311297	0.311297	0.311297	0.311297	0.311297	0.3327	0.489226	0.489226	0.546037	0.521639	0.521639	0.521639	0.596915	0.596915	0.596915	0.627695	0.679203	0.700183	0.7976	0.869273	0.927402	0.960847	0.947565	0.947565	0.972002	0.968248	0.960447	0.979013
0.260117	0.260117	0.260117	0.260117	0.260117	0.279789	0.254333	0.254333	0.254333	0.254333	0.254333	0.254333	0.254333	0.279789	0.306745	0.28593	0.28593	0.28593	0.28593	0.28593	0.28593	0.28593	0.28593	0.260117	0.235865	0.235865	0.254333	0.394999	0.394999	0.419093	0.419093	0.419093	0.419093	0.419093	0.419093	0.419093	0.394999	0.254333	0.254333	0.273729	0.294021	0.468343	0.617434	0.640727	0.747277	0.747277	0.865711	0.925037	0.925037	0.95531
0.326894	0.326894	0.326894	0.326894	0.326894	0.326894	0.326894	0.326894	0.218533	0.218533	0.218533	0.218533	0.218533	0.218533	0.218533	0.218533	0.218533	0.218533	0.202124	0.241604	0.241604	0.241604	0.241604	0.241604	0.241604	0.241604	0.241604	0.241604	0.241604	0.202124	0.202124	0.180215	0.180215	0.180215	0.160204	0.160204	0.173951	0.220738	0.374788	0.374788	0.559199	0.73702	0.73702	0.843082	0.843082	0.91916	0.951798	0.936222	0.93006	0.938077
0.235811	0.21846	0.21846	0.21846	0.21846	0.241565	0.21846	0.235811	0.235811	0.235811	0.228325	0.36127	0.36127	0.36127	0.36127	0.331723	0.331723	0.310179	0.310179	0.310179	0.3411	0.213101	0.213101	0.213101	0.213101	0.213101	0.213101	0.213101	0.235811	0.235811	0.235811	0.235811	0.235811	0.235811	0.235811	0.235811	0.254092	0.254092	0.363659	0.363659	0.394372	0.554523	0.554523	0.7041	0.819776	0.819776	0.819776	0.833926	0.847172	0.847172
0.260178	0.279465	0.299604	0.279465	0.279465	0.279465	0.279465	0.279465	0.279465	0.279465	0.279465	0.260178	0.265771	0.265771	0.265771	0.265771	0.265771	0.265771	0.265771	0.285314	0.285314	0.285314	0.425939	0.425939	0.425939	0.45004	0.45004	0.415092	0.415092	0.467535	0.491972	0.491972	0.314596	0.28472	0.28472	0.265204	0.265204	0.342554	0.364936	0.317147	0.296329	0.345219	0.421292	0.616247	0.616247	0.582052	0.751508	0.707226	0.686546	0.692723
0.260777	0.260777	0.260777	0.260777	0.260777	0.242213	0.2692	0.2692	0.2692	0.2692	0.2692	0.289043	0.289043	0.289043	0.289043	0.289043	0.289043	0.289043	0.289043	0.309729	0.309729	0.289043	0.289043	0.289043	0.289043	0.260777	0.280237	0.280237	0.280237	0.260777	0.260777	0.260777	0.260777	0.280237	0.30056	0.360218	0.33781	0.360218	0.582008	0.635987	0.658505	0.686747	0.713669	0.713669	0.835519	0.817118	0.848631	0.917009	0.817118	0.872003
0.280458	0.280458	0.301225	0.301225	0.280458	0.260589	0.260589	0.23619	0.23619	0.260589	0.260589	0.280458	0.260589	0.260589	0.260589	0.286564	0.286564	0.314027	0.314027	0.286564	0.286564	0.266422	0.266422	0.266422	0.266422	0.241655	0.241655	0.218505	0.23619	0.260589	0.402319	0.402319	0.402319	0.402319	0.402319	0.402319	0.426757	0.426757	0.562493	0.530091	0.530091	0.587103	0.618403	0.618403	0.618403	0.641871	0.618403	0.618403	0.618403	0.618403
0.309259	0.309259	0.339539	0.339539	0.339539	0.339539	0.347118	0.217159	0.217159	0.23547	0.23547	0.261258	0.23547	0.23547	0.23547	0.23547	0.211498	0.211498	0.211498	0.211498	0.211498	0.189363	0.189363	0.189363	0.189363	0.189363	0.189363	0.189363	0.189363	0.173822	0.173822	0.173822	0.173822	0.189363	0.189363	0.189363	0.189363	0.189363	0.309259	0.309259	0.309259	0.309259	0.309259	0.287366	0.46182	0.46182	0.46182	0.46182	0.309259	0.309259
0.281025	0.281025	0.281025	0.281025	0.281025	0.281025	0.281025	0.281025	0.255732	0.255732	0.255732	0.274462	0.274462	0.274462	0.274462	0.274462	0.274462	0.274462	0.274462	0.274462	0.274462	0.300859	0.300859	0.300859	0.300859	0.300859	0.300859	0.300859	0.300859	0.300859	0.300859	0.255732	0.230141	0.230141	0.230141	0.230141	0.230141	0.230141	0.230141	0.230141	0.247621	0.247621	0.321466	0.475753	0.656805	0.656805	0.678145	0.725183	0.725183	0.725183
0.281728	0.281728	0.281728	0.281728	0.281728	0.277049	0.277049	0.277049	0.277049	0.277049	0.277049	0.277049	0.277049	0.298377	0.252725	0.233575	0.252725	0.252725	0.252725	0.272887	0.272887	0.272887	0.294024	0.272887	0.298377	0.298377	0.277049	0.277049	0.272887	0.272887	0.272887	0.294024	0.272887	0.272887	0.294024	0.3636	0.524215	0.550092	0.555254	0.52942	0.52942	0.52942	0.52942	0.560984	0.560984	0.482261	0.3257	0.303264	0.303264	0.303264
0.240826	0.240826	0.240826	0.240826	0.240826	0.240826	0.240826	0.240826	0.240826	0.240826	0.260512	0.260512	0.260512	0.260512	0.260512	0.260512	0.260512	0.307362	0.307362	0.330122	0.307362	0.307362	0.307362	0.276602	0.325073	0.325073	0.325073	0.276602	0.276602	0.256121	0.256121	0.256121	0.256121	0.307362	0.260512	0.260512	0.260512	0.260512	0.260512	0.260512	0.281211	0.427416	0.494579	0.531315	0.562522	0.556874	0.556874	0.627643	0.627643	0.719449
0.22589	0.22589	0.22589	0.243989	0.243989	0.243989	0.220874	0.351072	0.351072	0.351072	0.351072	0.351072	0.351072	0.328481	0.328481	0.328481	0.328481	0.220874	0.220874	0.220874	0.220874	0.220874	0.238695	0.238695	0.238695	0.238695	0.238695	0.220874	0.220874	0.220874	0.220874	0.220874	0.220874	0.220874	0.220874	0.220874	0.405176	0.429668	0.589777	0.613911	0.666893	0.767084	0.850361	0.850361	0.883991	0.883991	0.785662	0.790491	0.692384	0.670523
0.244455	0.244455	0.263239	0.2392	0.346628	0.376125	0.376125	0.376125	0.376125	0.376125	0.376125	0.376125	0.353148	0.353148	0.221616	0.200344	0.200344	0.200344	0.221616	0.221616	0.221616	0.221616	0.2392	0.2392	0.2392	0.2392	0.257717	0.257717	0.234023	0.234023	0.234023	0.234023	0.216711	0.216711	0.2392	0.2392	0.221616	0.221616	0.221616	0.278888	0.344411	0.533752	0.608617	0.661184	0.661184	0.735657	0.759764	0.782323	0.803311	0.750416
0.204261	0.221492	0.221492	0.221492	0.221492	0.221492	0.221492	0.221492	0.219724	0.237869	0.373139	0.349406	0.373139	0.373139	0.373139	0.373139	0.373139	0.373139	0.375546	0.351746	0.221492	0.221492	0.204261	0.204261	0.204261	0.221492	0.221492	0.221492	0.221492	0.221492	0.221492	0.221492	0.221492	0.221492	0.221492	0.204261	0.351746	0.351746	0.508561	0.508561	0.66371	0.790094	0.890972	0.939706	0.939706	0.939706	0.88057	0.890972	0.810781	0.810781
0.329035	0.329035	0.329035	0.307738	0.307738	0.307738	0.307738	0.307738	0.307738	0.28723	0.258967	0.232578	0.232578	0.232578	0.232578	0.232578	0.232578	0.232578	0.232578	0.232578	0.258967	0.28723	0.28723	0.28723	0.28723	0.28723	0.315098	0.344364	0.501941	0.501941	0.501941	0.501941	0.501941	0.501941	0.501941	0.501941	0.49336	0.460322	0.307738	0.307738	0.329035	0.484783	0.665732	0.881833	0.9399	0.960395	0.949683	0.973129	0.979254	0.979254
0.209531	0.209531	0.160155	0.267605	0.267605	0.267605	0.267605	0.267605	0.267605	0.267605	0.294284	0.444132	0.444132	0.294284	0.294284	0.294284	0.294284	0.361039	0.361039	0.361039	0.309687	0.189717	0.189717	0.189717	0.240848	0.240848	0.240848	0.189717	0.189717	0.210867	0.233694	0.233694	0.233694	0.258184	0.204364	0.204364	0.204364	0.204364	0.204364	0.3013	0.246913	0.441728	0.441728	0.490757	0.678181	0.782444	0.899755	0.963762	0.963762	0.971942
0.276036	0.25653	0.237949	0.263711	0.25653	0.25653	0.237949	0.237949	0.237949	0.237949	0.213972	0.231249	0.231249	0.207763	0.313418	0.313418	0.343667	0.343667	0.343667	0.343667	0.343667	0.321504	0.321504	0.352132	0.220315	0.352132	0.343667	0.343667	0.343667	0.343667	0.343667	0.343667	0.343667	0.335299	0.335299	0.207763	0.191803	0.191803	0.213972	0.213972	0.231249	0.341243	0.341243	0.31916	0.31916	0.380865	0.438115	0.505734	0.505734	0.505734
0.412235	0.389593	0.232651	0.232651	0.232651	0.232651	0.232651	0.232651	0.232651	0.232651	0.232651	0.257353	0.257353	0.257353	0.257353	0.257353	0.283708	0.311629	0.311629	0.34099	0.34099	0.34099	0.34099	0.34099	0.34099	0.4978	0.52136	0.487968	0.487968	0.454683	0.454683	0.421799	0.421799	0.421799	0.421799	0.275782	0.249906	0.275782	0.275782	0.275782	0.275782	0.323538	0.344508	0.344508	0.525256	0.525256	0.679439	0.691289	0.71104	0.82499
0.227931	0.227931	0.227931	0.227931	0.211026	0.211026	0.26005	0.205286	0.330638	0.330638	0.330638	0.330638	0.330638	0.485748	0.485748	0.485748	0.453532	0.453532	0.302655	0.302655	0.302655	0.323888	0.200329	0.115831	0.129754	0.129754	0.145077	0.143315	0.143315	0.143315	0.143315	0.131616	0.131616	0.131616	0.117519	0.117519	0.117519	0.205286	0.239371	0.239371	0.231286	0.388395	0.548402	0.698991	0.816194	0.816194	0.865996	0.865996	0.869514	0.869514
0.345412	0.345412	0.37617	0.37617	0.37617	0.37617	0.37617	0.37617	0.37617	0.239694	0.222625	0.222625	0.200389	0.200389	0.200389	0.200389	0.200389	0.200389	0.222625	0.222625	0.222625	0.222625	0.199333	0.199333	0.322579	0.343921	0.343921	0.365911	0.335541	0.335541	0.335541	0.335541	0.367445	0.367445	0.250557	0.232952	0.232952	0.193438	0.343921	0.365911	0.524661	0.699164	0.718977	0.718977	0.718977	0.737974	0.855704	0.872149	0.757338	0.844302
0.256738	0.282885	0.282885	0.282885	0.282885	0.282885	0.282885	0.282885	0.282885	0.261732	0.261732	0.261732	0.261732	0.261732	0.261732	0.261732	0.261732	0.261732	0.261732	0.261732	0.261732	0.261732	0.261732	0.261732	0.261732	0.261732	0.261732	0.261732	0.308276	0.308276	0.308276	0.308276	0.308276	0.308276	0.308276	0.308276	0.331502	0.331502	0.282885	0.282885	0.282885	0.282885	0.308276	0.334882	0.334882	0.36258	0.409337	0.439128	0.439128	0.439128
0.275214	0.275214	0.275214	0.275214	0.232082	0.25027	0.25027	0.42094	0.42094	0.42094	0.389894	0.389894	0.389894	0.389894	0.389894	0.36652	0.36652	0.209916	0.209916	0.209916	0.187363	0.187363	0.187363	0.306226	0.327745	0.482759	0.482759	0.482759	0.482759	0.482759	0.550244	0.550244	0.550244	0.413785	0.550244	0.42094	0.42094	0.452624	0.612858	0.636165	0.791999	0.874796	0.874796	0.923723	0.93232	0.923723	0.923723	0.95323	0.914135	0.948592
0.218672	0.218672	0.218672	0.218672	0.218672	0.218672	0.348454	0.371029	0.371029	0.371029	0.371029	0.371029	0.371029	0.371029	0.371029	0.371029	0.235883	0.218672	0.218672	0.218672	0.218672	0.218672	0.218672	0.218672	0.218672	0.218672	0.218672	0.241895	0.241895	0.260325	0.260325	0.260325	0.260325	0.279641	0.425883	0.425883	0.425883	0.394181	0.554238	0.703784	0.723806	0.827184	0.827184	0.892385	0.812717	0.831859	0.831859	0.831859	0.793941	0.710404
0.197791	0.197791	0.197791	0.197791	0.197791	0.197791	0.197791	0.197791	0.197791	0.213901	0.213901	0.213901	0.213901	0.230946	0.248919	0.248919	0.267804	0.412459	0.412459	0.38879	0.38879	0.38879	0.38879	0.365634	0.343084	0.343084	0.291134	0.176264	0.176264	0.176264	0.176264	0.191038	0.17009	0.17009	0.17009	0.217823	0.267437	0.240603	0.425506	0.457307	0.640926	0.774059	0.883404	0.883404	0.965412	0.953578	0.957752	0.963129	0.95545	0.949624
0.314358	0.314358	0.314358	0.287089	0.287089	0.287089	0.287089	0.473088	0.473088	0.348366	0.348366	0.348366	0.319521	0.319521	0.319521	0.348366	0.348366	0.173965	0.173965	0.156102	0.156102	0.156102	0.16957	0.16957	0.16957	0.152075	0.152075	0.152075	0.134735	0.134735	0.134735	0.14668	0.134735	0.134735	0.134735	0.134735	0.14668	0.247374	0.294732	0.444161	0.468679	0.634986	0.679474	0.700609	0.817338	0.873274	0.876654	0.834098	0.83833	0.836756
0.16166	0.16166	0.16166	0.180726	0.180726	0.180726	0.180726	0.180726	0.180726	0.180726	0.180726	0.180726	0.180726	0.288718	0.288718	0.288718	0.288718	0.288718	0.317102	0.470414	0.470414	0.470414	0.470414	0.296756	0.296756	0.296756	0.296756	0.296756	0.243086	0.143751	0.155933	0.155933	0.155933	0.155933	0.155933	0.155933	0.155933	0.155933	0.155933	0.168944	0.261119	0.261119	0.261119	0.261119	0.279994	0.299681	0.450122	0.610274	0.664336	0.791059
0.374901	0.341443	0.214136	0.214136	0.214136	0.214136	0.214136	0.214136	0.232062	0.232062	0.232062	0.234952	0.234952	0.234952	0.234952	0.399444	0.399444	0.399444	0.374901	0.374901	0.28463	0.28463	0.28463	0.31171	0.31171	0.172943	0.172943	0.192252	0.192252	0.192252	0.172943	0.28463	0.28463	0.28463	0.28463	0.28463	0.28463	0.259017	0.399444	0.389376	0.52246	0.332029	0.486073	0.64281	0.64281	0.671957	0.795817	0.795817	0.671957	0.818464
0.266354	0.266354	0.266354	0.266354	0.266354	0.266354	0.266354	0.285839	0.285839	0.285839	0.285839	0.285839	0.285839	0.285839	0.285839	0.285839	0.285839	0.266354	0.266354	0.266354	0.266354	0.266354	0.266354	0.266354	0.266354	0.266354	0.285839	0.285839	0.285839	0.285839	0.285839	0.306155	0.306155	0.306155	0.306155	0.333545	0.30266	0.35179	0.35179	0.533867	0.558036	0.595704	0.595704	0.618956	0.584834	0.729479	0.761857	0.71898	0.738257	0.572014
0.338654	0.308301	0.308301	0.280485	0.280485	0.280485	0.280485	0.280485	0.254256	0.229697	0.229697	0.274285	0.247542	0.247542	0.247542	0.247542	0.247542	0.247542	0.247542	0.247542	0.273332	0.254256	0.281453	0.281453	0.281453	0.281453	0.281453	0.42797	0.42797	0.42797	0.395531	0.395531	0.395531	0.555522	0.704774	0.757331	0.856341	0.757331	0.895804	0.904625	0.904625	0.912772	0.912772	0.845644	0.741487	0.822172	0.822172	0.89828	0.762223	0.762223
0.294101	0.294101	0.268249	0.268249	0.268249	0.268249	0.268249	0.268249	0.260358	0.27987	0.27987	0.27987	0.27987	0.27987	0.27987	0.27987	0.27987	0.27987	0.288121	0.268249	0.268249	0.268249	0.288121	0.288121	0.288121	0.288121	0.288121	0.260358	0.260358	0.260358	0.260358	0.260358	0.24175	0.24175	0.24175	0.24175	0.24175	0.268249	0.288121	0.308845	0.352624	0.455923	0.616228	0.616228	0.6747	0.761384	0.761384	0.783852	0.788721	0.793509
0.32114	0.32114	0.32114	0.34368	0.315687	0.315687	0.315687	0.315687	0.29416	0.178367	0.178367	0.178367	0.178367	0.273514	0.273514	0.273514	0.273514	0.273514	0.273514	0.29416	0.29416	0.29416	0.32114	0.197701	0.197701	0.197701	0.214312	0.214312	0.214312	0.197701	0.197701	0.197701	0.178367	0.178367	0.29416	0.29416	0.273514	0.273514	0.273514	0.273514	0.273514	0.273514	0.273514	0.358776	0.268049	0.443831	0.517231	0.57991	0.57991	0.610433
0.198155	0.198155	0.198155	0.214333	0.198155	0.198155	0.214333	0.214333	0.314693	0.314693	0.467783	0.467783	0.467783	0.443268	0.443268	0.443268	0.419026	0.419026	0.273688	0.273688	0.164487	0.164487	0.182914	0.182914	0.182914	0.182914	0.182914	0.182914	0.182914	0.182914	0.182914	0.198155	0.198155	0.198155	0.198155	0.214333	0.214333	0.214333	0.365652	0.365652	0.365652	0.365652	0.358808	0.538172	0.569907	0.545526	0.617896	0.843545	0.718444	0.743692
0.245925	0.245925	0.245925	0.245925	0.245925	0.270374	0.270374	0.270374	0.270374	0.270374	0.27582	0.27582	0.27582	0.27582	0.30205	0.27582	0.27582	0.27582	0.27582	0.30205	0.27582	0.27582	0.27582	0.27582	0.251048	0.251048	0.27582	0.27582	0.27582	0.251048	0.251048	0.251048	0.251048	0.27582	0.27582	0.27582	0.251048	0.251048	0.414363	0.445661	0.571008	0.601975	0.655148	0.625745	0.783896	0.783896	0.783896	0.884483	0.783896	0.859065
0.175022	0.175022	0.175022	0.189905	0.212559	0.212559	0.212559	0.212559	0.212559	0.393392	0.393392	0.393392	0.393392	0.369841	0.369841	0.369841	0.369841	0.369841	0.393392	0.212559	0.212559	0.212559	0.212559	0.212559	0.212559	0.212559	0.212559	0.212559	0.19633	0.19633	0.340333	0.340333	0.496487	0.496487	0.496487	0.496487	0.65333	0.681922	0.681922	0.837414	0.729355	0.837414	0.837414	0.854212	0.854212	0.918023	0.854212	0.850551	0.850551	0.70317
0.144455	0.129236	0.221614	0.221614	0.239313	0.263571	0.263571	0.263571	0.407083	0.407083	0.407083	0.407083	0.263571	0.407083	0.383227	0.353239	0.353239	0.353239	0.244655	0.244655	0.244655	0.244655	0.244655	0.157236	0.157236	0.157236	0.157236	0.157236	0.140892	0.157236	0.157236	0.157236	0.157236	0.161134	0.161134	0.161134	0.161134	0.161134	0.161134	0.144455	0.244655	0.244655	0.383227	0.383227	0.543782	0.695726	0.814342	0.905414	0.948355	0.948355
0.236422	0.236422	0.236422	0.236422	0.219139	0.219139	0.219139	0.219139	0.219139	0.219139	0.219139	0.236422	0.236422	0.260404	0.234026	0.234026	0.234026	0.369056	0.369056	0.369056	0.369056	0.346477	0.346477	0.317976	0.349499	0.349499	0.372163	0.236422	0.236422	0.236422	0.211777	0.211777	0.308606	0.308606	0.308606	0.308606	0.288037	0.288037	0.288037	0.460781	0.496163	0.496163	0.339663	0.392223	0.515467	0.620978	0.650725	0.802217	0.821821	0.747303
0.232677	0.209576	0.167768	0.167768	0.167768	0.181691	0.181691	0.202506	0.242342	0.217603	0.218554	0.218554	0.243368	0.243368	0.243368	0.226025	0.226025	0.243368	0.328303	0.359839	0.391305	0.391305	0.391305	0.391305	0.391305	0.391305	0.55167	0.55167	0.414537	0.414537	0.382377	0.382377	0.382377	0.382377	0.453546	0.453546	0.302461	0.282479	0.302461	0.32322	0.32322	0.32322	0.344699	0.366832	0.273138	0.444234	0.517273	0.64202	0.738891	0.71983
0.28642	0.28642	0.28642	0.28642	0.28642	0.28642	0.28642	0.266792	0.266792	0.266792	0.248041	0.248041	0.248041	0.273116	0.273116	0.273116	0.273116	0.273116	0.273116	0.273116	0.273116	0.273116	0.273116	0.273116	0.273116	0.273116	0.273116	0.273116	0.273116	0.293024	0.293024	0.442151	0.442151	0.410317	0.410317	0.434251	0.434251	0.458495	0.458495	0.458495	0.482938	0.53195	0.53195	0.53195	0.53195	0.539931	0.712283	0.825607	0.825607	0.830179
0.435423	0.41149	0.41149	0.41149	0.266582	0.266582	0.266582	0.266582	0.266582	0.247856	0.247856	0.247856	0.247856	0.247856	0.247856	0.247856	0.247856	0.247856	0.271947	0.291788	0.291788	0.291788	0.291788	0.291788	0.291788	0.291788	0.312455	0.312455	0.286186	0.266582	0.266582	0.266582	0.398993	0.398993	0.398993	0.398993	0.37573	0.31356	0.31356	0.33504	0.33504	0.33504	0.238207	0.256453	0.281068	0.428173	0.534244	0.631422	0.660077	0.605319
0.570526	0.378975	0.371664	0.371664	0.371664	0.371664	0.371664	0.371664	0.348534	0.348534	0.21895	0.21895	0.202264	0.202264	0.202264	0.202264	0.202264	0.202264	0.224329	0.224329	0.224329	0.224329	0.224329	0.224329	0.224329	0.224329	0.224329	0.224329	0.202264	0.202264	0.202264	0.202264	0.202264	0.202264	0.202264	0.202264	0.348534	0.348534	0.378975	0.538028	0.562869	0.710769	0.710769	0.838327	0.838327	0.908224	0.824253	0.824253	0.804371	0.682986
0.378025	0.240453	0.240453	0.240453	0.240453	0.328881	0.328881	0.307461	0.307461	0.307461	0.307461	0.307461	0.307461	0.335642	0.335642	0.246062	0.246062	0.246062	0.246062	0.246062	0.246062	0.246062	0.246062	0.222879	0.222879	0.222879	0.222879	0.222879	0.222879	0.222879	0.222879	0.222879	0.222879	0.222879	0.355098	0.355098	0.355098	0.385216	0.385216	0.546068	0.697844	0.697844	0.815975	0.815975	0.847784	0.847784	0.914478	0.903814	0.947479	0.947479
0.615921	0.615921	0.455452	0.283286	0.263698	0.263698	0.157391	0.157391	0.17717	0.192006	0.192006	0.212908	0.212908	0.212908	0.212908	0.212908	0.212908	0.341515	0.341515	0.319697	0.319697	0.292203	0.292203	0.292203	0.292203	0.292203	0.292203	0.292203	0.292203	0.292203	0.441821	0.441821	0.633371	0.633371	0.633371	0.655955	0.655955	0.555408	0.70547	0.70547	0.744733	0.848342	0.830913	0.904049	0.904049	0.942425	0.942425	0.966029	0.942425	0.96912
0.328176	0.300418	0.300418	0.300418	0.300418	0.274051	0.274051	0.256776	0.256776	0.24023	0.224428	0.224428	0.224428	0.224428	0.24765	0.24765	0.24765	0.27243	0.27243	0.298706	0.298706	0.298706	0.298706	0.298706	0.27243	0.27243	0.27243	0.24765	0.264529	0.24023	0.24023	0.24023	0.24023	0.24023	0.24023	0.24023	0.24023	0.24023	0.224428	0.224428	0.256776	0.274051	0.338933	0.368375	0.41049	0.441992	0.441992	0.539682	0.571487	0.72058
0.180639	0.166595	0.149337	0.149337	0.149337	0.162208	0.200662	0.200662	0.200662	0.200662	0.200662	0.216829	0.37726	0.37726	0.537925	0.513514	0.448766	0.448766	0.448766	0.448766	0.448766	0.424682	0.226532	0.226532	0.132253	0.143901	0.143901	0.143901	0.143901	0.143901	0.143901	0.143901	0.17596	0.17596	0.17596	0.162208	0.17596	0.290949	0.340068	0.529978	0.684222	0.806344	0.888906	0.894173	0.941984	0.941984	0.96586	0.96586	0.957497	0.911469
0.168274	0.183046	0.183046	0.183046	0.183046	0.183046	0.163324	0.163324	0.182107	0.326902	0.326902	0.304852	0.304852	0.304852	0.304852	0.304852	0.334826	0.334826	0.306188	0.278973	0.278973	0.278973	0.278973	0.278973	0.306188	0.306188	0.306188	0.306188	0.306188	0.187498	0.208369	0.334826	0.334826	0.334826	0.306188	0.306188	0.306188	0.457688	0.457688	0.457688	0.585922	0.425261	0.425261	0.425261	0.48311	0.48311	0.641243	0.48311	0.448819	0.608951
0.241758	0.241758	0.241758	0.267779	0.267779	0.267779	0.295508	0.295508	0.295508	0.295508	0.275811	0.304027	0.304027	0.315999	0.315999	0.315999	0.315999	0.315999	0.315999	0.315999	0.283819	0.256786	0.256786	0.246249	0.218899	0.218899	0.196354	0.212039	0.212039	0.212039	0.238795	0.238795	0.238795	0.231496	0.278896	0.278896	0.249118	0.364411	0.364411	0.364411	0.545846	0.715871	0.827453	0.827453	0.804444	0.804444	0.827453	0.683671	0.649608	0.649608
0.253529	0.253529	0.253529	0.253529	0.253529	0.253529	0.279237	0.285893	0.285893	0.285893	0.285893	0.285893	0.285893	0.313505	0.313505	0.313505	0.285893	0.259793	0.259793	0.259793	0.259793	0.259793	0.259793	0.235291	0.235291	0.235291	0.235291	0.235291	0.235291	0.235291	0.235291	0.235291	0.235291	0.253529	0.394137	0.394137	0.394137	0.383898	0.407518	0.407518	0.407518	0.568488	0.716183	0.828571	0.86733	0.878291	0.932533	0.935194	0.928942	0.965084
0.273794	0.273794	0.273794	0.273794	0.273794	0.273794	0.273794	0.273794	0.273794	0.273794	0.273794	0.273794	0.273794	0.273794	0.273794	0.273794	0.273794	0.273794	0.273794	0.273794	0.273794	0.273794	0.273794	0.273794	0.273794	0.300098	0.300098	0.300098	0.300098	0.342908	0.342908	0.342908	0.342908	0.342908	0.342908	0.342908	0.342908	0.31151	0.488303	0.623167	0.674779	0.695956	0.828408	0.902246	0.902246	0.890299	0.888917	0.902246	0.813991	0.674779
0.258011	0.258011	0.258011	0.258011	0.258011	0.258011	0.258011	0.258011	0.258011	0.258011	0.258011	0.258011	0.258011	0.258011	0.258011	0.258011	0.258011	0.258011	0.283105	0.302874	0.302874	0.302874	0.302874	0.302874	0.323401	0.323401	0.351839	0.351839	0.323401	0.302874	0.302874	0.302874	0.371983	0.371983	0.349967	0.349967	0.342778	0.364595	0.364595	0.440945	0.565554	0.588846	0.544008	0.507142	0.562485	0.562485	0.690994	0.670248	0.690994	0.648817
0.34189	0.197248	0.197248	0.319428	0.319428	0.319428	0.319428	0.34189	0.34189	0.34189	0.34189	0.34189	0.370829	0.235801	0.254582	0.274323	0.274323	0.254582	0.251746	0.251746	0.251746	0.251746	0.228722	0.228722	0.228722	0.211307	0.233108	0.233108	0.235801	0.235801	0.235801	0.254582	0.279267	0.300151	0.425331	0.425331	0.419307	0.419307	0.579704	0.60422	0.767897	0.749313	0.765212	0.746484	0.791235	0.791235	0.773969	0.881243	0.795284	0.77826
0.270941	0.270941	0.270941	0.270941	0.270941	0.270941	0.270941	0.270941	0.2464	0.2464	0.2464	0.2464	0.2464	0.2464	0.270941	0.270941	0.29086	0.29086	0.29086	0.29086	0.29086	0.29086	0.29086	0.311617	0.284831	0.284831	0.265171	0.265171	0.265171	0.265171	0.265171	0.265171	0.284831	0.265171	0.408324	0.374377	0.374377	0.397751	0.421601	0.582286	0.613065	0.769807	0.807511	0.889169	0.824543	0.856763	0.868448	0.856763	0.844227	0.763092
0.300388	0.300388	0.300388	0.2712	0.2712	0.2712	0.2712	0.2712	0.2712	0.2712	0.252124	0.252124	0.252124	0.280048	0.300388	0.300388	0.300388	0.300388	0.300388	0.300388	0.2712	0.2712	0.2712	0.2712	0.252124	0.277293	0.277293	0.277293	0.277293	0.277293	0.30686	0.32826	0.32826	0.32826	0.32826	0.321545	0.557549	0.557549	0.557549	0.733327	0.752193	0.770142	0.865306	0.943554	0.943554	0.969744	0.923398	0.923398	0.958529	0.91373
0.392449	0.252545	0.271743	0.271743	0.271743	0.271743	0.291831	0.291831	0.291831	0.291831	0.291831	0.312766	0.312766	0.312766	0.312766	0.312766	0.291831	0.177327	0.177327	0.177327	0.208171	0.208171	0.23003	0.363527	0.363527	0.363527	0.363527	0.521978	0.521978	0.546678	0.521978	0.676125	0.73388	0.621093	0.621093	0.621093	0.621093	0.48636	0.48636	0.48636	0.48636	0.48636	0.393591	0.386796	0.57813	0.57813	0.628909	0.745794	0.84869	0.835493
0.176154	0.162766	0.162766	0.162766	0.162766	0.162766	0.162766	0.162766	0.162766	0.162766	0.304114	0.304114	0.304114	0.304114	0.304114	0.304114	0.304114	0.304114	0.304114	0.304114	0.324619	0.324619	0.324619	0.324619	0.350288	0.376854	0.376854	0.376854	0.376854	0.376854	0.237115	0.237115	0.343601	0.343601	0.318182	0.313926	0.334775	0.360818	0.55198	0.516072	0.492288	0.520988	0.443428	0.471927	0.495688	0.436157	0.441005	0.412913	0.243714	0.271295
0.253467	0.253467	0.253467	0.272055	0.297985	0.297985	0.310928	0.310928	0.310928	0.310928	0.310928	0.310928	0.310928	0.290745	0.265207	0.265207	0.208362	0.208362	0.208362	0.224637	0.224637	0.224637	0.224637	0.224637	0.247585	0.247585	0.247585	0.247585	0.247585	0.230141	0.222723	0.199695	0.199695	0.199695	0.178501	0.193013	0.193013	0.208404	0.335345	0.357064	0.526147	0.583947	0.583947	0.75339	0.814331	0.814331	0.814331	0.799379	0.695919	0.828407
0.285425	0.285425	0.265931	0.247307	0.247307	0.247307	0.247307	0.247307	0.247307	0.247307	0.272205	0.272205	0.272205	0.272205	0.272205	0.272205	0.298616	0.319464	0.319464	0.319464	0.291977	0.291977	0.291977	0.291977	0.291977	0.291977	0.265931	0.247307	0.265931	0.489088	0.521465	0.521465	0.521465	0.521465	0.521465	0.577651	0.565569	0.529165	0.682139	0.480378	0.448163	0.607957	0.607957	0.747545	0.765527	0.741477	0.768642	0.863832	0.765527	0.741477
0.238247	0.238247	0.238247	0.238247	0.238247	0.238247	0.238247	0.238247	0.238247	0.238247	0.238247	0.238247	0.238247	0.238247	0.238247	0.283636	0.305421	0.305421	0.305421	0.305421	0.328113	0.328113	0.328113	0.328113	0.328113	0.278372	0.2578	0.283636	0.283636	0.283636	0.262817	0.23658	0.371112	0.371112	0.371112	0.371112	0.395902	0.522625	0.522625	0.675821	0.675821	0.705739	0.705739	0.705739	0.820369	0.820369	0.886758	0.804391	0.804391	0.804391
0.28417	0.28417	0.28417	0.258518	0.258518	0.258518	0.232298	0.232298	0.232298	0.232298	0.232298	0.250427	0.269473	0.269473	0.295778	0.295778	0.326119	0.326119	0.326119	0.326119	0.326119	0.304739	0.28417	0.28417	0.258518	0.258518	0.258518	0.258518	0.258518	0.258518	0.28417	0.28417	0.28417	0.311299	0.311299	0.28176	0.28176	0.28176	0.28176	0.323514	0.295778	0.316816	0.33863	0.462469	0.652086	0.683502	0.805139	0.897208	0.897208	0.887708
0.410301	0.403341	0.32781	0.32781	0.32781	0.357191	0.357191	0.316548	0.289007	0.289007	0.2281	0.210692	0.162518	0.162518	0.162518	0.145525	0.145525	0.145525	0.245132	0.245132	0.270081	0.296571	0.296571	0.318214	0.318214	0.318214	0.318214	0.318214	0.196646	0.196646	0.176837	0.15863	0.264433	0.245132	0.245132	0.245132	0.382407	0.438531	0.438531	0.598273	0.62245	0.62245	0.463705	0.62245	0.62245	0.758662	0.62245	0.713642	0.713642	0.566538
0.222226	0.222226	0.222226	0.376286	0.376286	0.369332	0.369332	0.369332	0.369332	0.346565	0.369332	0.369332	0.399811	0.239822	0.239822	0.222226	0.222226	0.222226	0.222226	0.219941	0.219941	0.219941	0.198636	0.176981	0.176981	0.176981	0.176981	0.176981	0.176981	0.178922	0.164825	0.164825	0.164825	0.185328	0.185328	0.178922	0.193944	0.193944	0.336891	0.389536	0.41334	0.605149	0.65811	0.786372	0.807217	0.813822	0.893152	0.891879	0.853879	0.823092
0.226805	0.250208	0.250208	0.250208	0.250208	0.269298	0.298078	0.319266	0.319266	0.298078	0.298078	0.271821	0.271821	0.271821	0.271821	0.252614	0.271821	0.252614	0.252614	0.277723	0.277723	0.277723	0.277723	0.277723	0.319266	0.319266	0.298078	0.298078	0.298078	0.271821	0.271821	0.271821	0.271821	0.271821	0.369279	0.392696	0.382631	0.567006	0.567006	0.567006	0.82737	0.82737	0.82737	0.82737	0.714711	0.714711	0.778807	0.83122	0.896426	0.925209
0.39109	0.251426	0.270414	0.251426	0.305739	0.305739	0.305739	0.305739	0.305739	0.28524	0.305739	0.305739	0.28524	0.28524	0.259821	0.259821	0.259821	0.259821	0.259821	0.259821	0.24133	0.24133	0.24133	0.24133	0.24133	0.216188	0.233344	0.233344	0.233344	0.233344	0.233344	0.233344	0.251426	0.251426	0.251426	0.251426	0.233344	0.233344	0.208805	0.243213	0.347629	0.370288	0.529294	0.553743	0.608876	0.642266	0.816089	0.816089	0.836538	0.826924
0.305183	0.305183	0.305183	0.305183	0.283149	0.283149	0.283149	0.283149	0.283149	0.262106	0.262106	0.262106	0.262106	0.262106	0.262106	0.262106	0.262106	0.262106	0.262106	0.262106	0.262106	0.262106	0.262106	0.262106	0.262106	0.262106	0.262106	0.262106	0.287607	0.287607	0.314531	0.314531	0.308397	0.308397	0.308397	0.331488	0.331488	0.331488	0.303755	0.303755	0.27738	0.27738	0.283149	0.283149	0.344895	0.417667	0.449091	0.480927	0.480927	0.480927
0.245258	0.245258	0.245258	0.245258	0.245258	0.222235	0.205558	0.205558	0.205558	0.205558	0.205558	0.360207	0.360207	0.360207	0.407088	0.407088	0.407088	0.407088	0.373392	0.373392	0.373392	0.214984	0.214984	0.214984	0.198712	0.198712	0.198712	0.198712	0.222235	0.222235	0.35346	0.35346	0.35346	0.376451	0.35346	0.35346	0.376451	0.400012	0.61568	0.777075	0.674475	0.695873	0.828604	0.846107	0.913189	0.913189	0.952666	0.953974	0.896113	0.81405
0.39437	0.371169	0.371169	0.371169	0.235776	0.235776	0.259679	0.259679	0.259679	0.235776	0.235776	0.235776	0.235776	0.195577	0.195577	0.33913	0.310985	0.310985	0.310985	0.332413	0.332413	0.332413	0.332413	0.364167	0.332413	0.190881	0.190881	0.190881	0.190881	0.17617	0.17617	0.190881	0.190881	0.190881	0.235776	0.235776	0.25393	0.25393	0.449569	0.449569	0.473976	0.662159	0.710846	0.824665	0.805328	0.820267	0.824665	0.838417	0.805328	0.805328
0.28032	0.28631	0.28631	0.28631	0.28631	0.28631	0.28631	0.28631	0.28631	0.28631	0.266458	0.242052	0.242052	0.242052	0.242052	0.242052	0.224304	0.247505	0.266458	0.266458	0.266458	0.266458	0.266458	0.28631	0.28631	0.28631	0.313334	0.28631	0.266458	0.266458	0.28631	0.328543	0.328543	0.307022	0.307022	0.328543	0.47615	0.533105	0.582053	0.605993	0.769964	0.732925	0.757369	0.780247	0.871682	0.928557	0.871682	0.911866	0.894547	0.884806
0.20533	0.304489	0.304489	0.304489	0.304489	0.304489	0.325663	0.325663	0.481232	0.481232	0.481232	0.304489	0.304489	0.304489	0.304489	0.304489	0.284112	0.284112	0.171233	0.171233	0.171233	0.171233	0.171233	0.171233	0.171233	0.171233	0.171233	0.171233	0.171233	0.171233	0.171233	0.171233	0.171233	0.171233	0.284112	0.304489	0.304489	0.304489	0.304489	0.425052	0.561978	0.736415	0.777477	0.777477	0.612024	0.641364	0.641364	0.641364	0.669683	0.641364
0.322345	0.322345	0.294528	0.294528	0.294528	0.294528	0.294528	0.294528	0.322345	0.322345	0.268161	0.268161	0.268161	0.268161	0.268161	0.268161	0.268161	0.268161	0.24334	0.24334	0.24334	0.261023	0.404232	0.404232	0.404232	0.404232	0.404232	0.404232	0.404232	0.404232	0.404232	0.38186	0.261023	0.261023	0.261023	0.261023	0.261023	0.261023	0.261023	0.29879	0.29879	0.356152	0.491725	0.515168	0.515168	0.515168	0.479774	0.479774	0.479774	0.433265
0.256374	0.256374	0.256374	0.256374	0.256374	0.256374	0.256374	0.282464	0.282464	0.254694	0.254694	0.254694	0.254694	0.280678	0.300943	0.300943	0.300943	0.273797	0.300943	0.331513	0.300943	0.329558	0.329558	0.300943	0.300943	0.300943	0.300943	0.300943	0.273797	0.273797	0.331513	0.273797	0.273797	0.293768	0.273797	0.273797	0.273797	0.41884	0.603162	0.626433	0.755933	0.882691	0.882691	0.872125	0.882691	0.934995	0.925849	0.867232	0.855501	0.842921
0.338151	0.231046	0.231046	0.231046	0.231046	0.231046	0.231046	0.231046	0.231046	0.231046	0.231046	0.224222	0.224222	0.224222	0.224222	0.224222	0.224222	0.224222	0.224222	0.224222	0.358598	0.497058	0.497058	0.497058	0.497058	0.497058	0.497058	0.497058	0.497058	0.497058	0.358598	0.224222	0.224222	0.224222	0.224222	0.224222	0.224222	0.247438	0.247438	0.264593	0.264593	0.326034	0.326034	0.366794	0.469779	0.524471	0.524471	0.546876	0.578583	0.556475
0.275993	0.275993	0.275993	0.275993	0.275993	0.255816	0.255816	0.255816	0.255816	0.255816	0.255816	0.255816	0.255816	0.255816	0.297126	0.297126	0.297126	0.297126	0.297126	0.297126	0.297126	0.297126	0.297126	0.446895	0.421498	0.453618	0.453618	0.453618	0.453618	0.453618	0.453618	0.453618	0.453618	0.302829	0.281453	0.255816	0.255816	0.255816	0.275993	0.446895	0.446895	0.446895	0.446895	0.551823	0.551823	0.551823	0.622163	0.652331	0.628526	0.443911
0.204788	0.330117	0.308468	0.308468	0.308468	0.308468	0.330117	0.330117	0.362166	0.362166	0.362166	0.246881	0.246881	0.246881	0.246881	0.246881	0.252504	0.252504	0.252504	0.252504	0.252504	0.234166	0.209719	0.209719	0.209719	0.22671	0.257745	0.257745	0.257745	0.257745	0.257745	0.257745	0.285765	0.285765	0.257745	0.239147	0.189038	0.189038	0.204788	0.352511	0.352511	0.510238	0.665952	0.665952	0.696696	0.833445	0.846821	0.913636	0.905443	0.819151
0.192288	0.192288	0.176672	0.192288	0.192288	0.192288	0.171543	0.171543	0.171543	0.171543	0.310552	0.310552	0.282603	0.255192	0.275427	0.275427	0.304124	0.304124	0.453983	0.487367	0.304124	0.304124	0.304124	0.311725	0.289891	0.289891	0.289891	0.289891	0.176672	0.15801	0.263091	0.263091	0.263091	0.263091	0.33443	0.33443	0.33443	0.33443	0.357929	0.382131	0.245333	0.245333	0.349773	0.349773	0.421007	0.580422	0.580422	0.724651	0.703454	0.681342
0.178413	0.178413	0.178413	0.178413	0.178413	0.178413	0.164725	0.164725	0.164725	0.164725	0.164725	0.164725	0.164725	0.274233	0.419941	0.419941	0.451893	0.451893	0.451893	0.475849	0.475849	0.475849	0.508327	0.395505	0.254555	0.254555	0.230684	0.230684	0.230684	0.21403	0.21403	0.21403	0.261752	0.249817	0.249817	0.249817	0.249817	0.274961	0.274961	0.274961	0.274961	0.247344	0.196173	0.190922	0.284931	0.480708	0.513193	0.704869	0.731173	0.744682
0.192035	0.192035	0.334625	0.334625	0.334625	0.363286	0.522908	0.459905	0.459905	0.459905	0.459905	0.459905	0.286953	0.286953	0.286953	0.261837	0.155872	0.155872	0.155872	0.155872	0.155872	0.155872	0.155872	0.155872	0.155872	0.155872	0.155872	0.155872	0.155872	0.155872	0.155872	0.155872	0.155872	0.155872	0.173209	0.207483	0.223829	0.356483	0.356483	0.367825	0.551799	0.67867	0.740095	0.830079	0.811528	0.855302	0.842921	0.782403	0.822321	0.833309
0.27558	0.27558	0.27558	0.27558	0.27558	0.27558	0.25668	0.25668	0.25668	0.25668	0.25668	0.25668	0.25668	0.25668	0.25668	0.25668	0.25668	0.281558	0.281558	0.281558	0.281558	0.281558	0.281558	0.281558	0.281558	0.281558	0.281558	0.27558	0.27558	0.27558	0.27558	0.27558	0.295319	0.295319	0.266544	0.266544	0.266544	0.410333	0.433942	0.647304	0.696474	0.696474	0.67563	0.814604	0.835173	0.848071	0.845999	0.747187	0.747187	0.552474
0.312885	0.312885	0.312885	0.312885	0.312885	0.312885	0.312885	0.312885	0.192187	0.21327	0.235991	0.235991	0.235991	0.235991	0.254273	0.279808	0.279808	0.279808	0.279808	0.254273	0.230323	0.230323	0.230323	0.254273	0.235991	0.21327	0.21327	0.21327	0.21327	0.21327	0.21327	0.21327	0.21327	0.192187	0.190472	0.310506	0.310506	0.310506	0.384724	0.40837	0.569175	0.73624	0.858908	0.858908	0.921762	0.860246	0.860246	0.921762	0.903537	0.894572
0.238851	0.221349	0.244965	0.244965	0.263701	0.263701	0.263701	0.263701	0.263701	0.290151	0.290151	0.261015	0.254636	0.254636	0.236337	0.261015	0.287301	0.287301	0.315105	0.287301	0.287301	0.318108	0.297066	0.297066	0.297066	0.270225	0.244965	0.244965	0.221349	0.221349	0.238851	0.238851	0.238851	0.238851	0.238851	0.238851	0.238851	0.238851	0.238851	0.238851	0.221349	0.213318	0.213318	0.341116	0.433846	0.539743	0.564179	0.735585	0.735585	0.76048
0.292789	0.292789	0.292789	0.292789	0.292789	0.292789	0.292789	0.292789	0.272598	0.272598	0.272598	0.272598	0.272598	0.272598	0.272598	0.272598	0.272598	0.182217	0.197531	0.197531	0.197531	0.197531	0.197531	0.197531	0.197531	0.197531	0.213796	0.192868	0.177835	0.208849	0.231015	0.231015	0.231015	0.254775	0.254775	0.254775	0.23633	0.271665	0.312817	0.505298	0.632071	0.661593	0.809828	0.789116	0.789116	0.900043	0.900043	0.934636	0.921361	0.810552
0.457828	0.279731	0.279731	0.279731	0.279731	0.299892	0.299892	0.299892	0.299892	0.279731	0.168646	0.182833	0.182833	0.299892	0.320859	0.320859	0.320859	0.320859	0.320859	0.320859	0.320859	0.299892	0.299892	0.197929	0.182833	0.168646	0.168646	0.168646	0.197929	0.197929	0.197929	0.197929	0.197929	0.182833	0.182833	0.299892	0.320859	0.371778	0.327269	0.50672	0.562696	0.646706	0.778001	0.814464	0.814464	0.696318	0.696318	0.810002	0.810002	0.668759
0.253205	0.278464	0.278464	0.278464	0.278464	0.278464	0.305212	0.305212	0.305212	0.305212	0.305212	0.278464	0.278464	0.278464	0.278464	0.278464	0.253205	0.253205	0.253205	0.253205	0.253205	0.253205	0.253205	0.253205	0.253205	0.253205	0.393673	0.393673	0.393673	0.393673	0.393673	0.393673	0.393673	0.393673	0.417506	0.44173	0.341759	0.364337	0.52326	0.555422	0.610871	0.773847	0.815951	0.830339	0.856926	0.860639	0.881794	0.871092	0.800665	0.800665
0.156107	0.156107	0.143866	0.143866	0.143866	0.132434	0.225601	0.225601	0.274132	0.274132	0.274132	0.274132	0.274132	0.418856	0.418856	0.418856	0.274132	0.274132	0.379666	0.379666	0.379666	0.379666	0.379666	0.242825	0.242825	0.242825	0.242825	0.260919	0.143866	0.143866	0.143866	0.160601	0.160601	0.173976	0.173976	0.28671	0.335018	0.356746	0.570186	0.724574	0.761221	0.761221	0.873852	0.862877	0.862877	0.873852	0.825758	0.864861	0.727929	0.745651
0.265679	0.285649	0.285649	0.285649	0.285649	0.285649	0.285649	0.285649	0.285649	0.285649	0.285649	0.265679	0.265679	0.265679	0.265679	0.265679	0.265679	0.265679	0.265679	0.265679	0.265679	0.265679	0.285649	0.340237	0.340237	0.340237	0.340237	0.340237	0.340237	0.369339	0.369339	0.399423	0.375681	0.318149	0.346354	0.346354	0.392932	0.392932	0.392932	0.363041	0.363041	0.334172	0.324848	0.478949	0.447337	0.472182	0.58318	0.613732	0.643413	0.775135
0.282548	0.282548	0.282548	0.302924	0.324105	0.302924	0.302924	0.302924	0.302924	0.302924	0.302924	0.276494	0.302924	0.282548	0.263026	0.263026	0.263026	0.263026	0.263026	0.263026	0.263026	0.406292	0.399061	0.43024	0.43024	0.43024	0.591486	0.622134	0.587411	0.587411	0.587411	0.426117	0.402237	0.395031	0.395031	0.418783	0.313918	0.335498	0.391827	0.516495	0.541019	0.713792	0.739308	0.768692	0.882448	0.871846	0.933007	0.91735	0.956391	0.929712
0.233578	0.233578	0.233578	0.367856	0.367856	0.34348	0.34348	0.34348	0.34348	0.34348	0.34348	0.34348	0.34348	0.237472	0.237472	0.237472	0.237472	0.237472	0.237472	0.237472	0.237472	0.237472	0.237472	0.215073	0.215073	0.215073	0.215073	0.215073	0.215073	0.215073	0.257274	0.398098	0.398098	0.398098	0.558085	0.558085	0.558085	0.584141	0.606241	0.655733	0.801791	0.818159	0.833457	0.923547	0.930729	0.961151	0.955458	0.950704	0.946223	0.934308
0.179842	0.179842	0.179842	0.179842	0.179842	0.194741	0.289756	0.289756	0.289756	0.289756	0.263768	0.40766	0.40766	0.40766	0.463611	0.439365	0.289756	0.289756	0.289756	0.310315	0.310315	0.210557	0.187818	0.187818	0.155502	0.155502	0.155502	0.155502	0.155502	0.143072	0.143072	0.219757	0.245196	0.245196	0.245196	0.384244	0.384244	0.40766	0.40766	0.431503	0.616575	0.455668	0.755445	0.865977	0.931922	0.87694	0.922293	0.914978	0.953859	0.949353
0.261657	0.287419	0.287419	0.261657	0.287419	0.287419	0.314637	0.314637	0.291366	0.291366	0.291366	0.265381	0.265381	0.265381	0.265381	0.239325	0.23585	0.23585	0.256291	0.256291	0.256291	0.256291	0.256291	0.256291	0.232409	0.283505	0.261657	0.261657	0.240927	0.240927	0.240927	0.240927	0.240927	0.240927	0.240927	0.240927	0.240927	0.240927	0.261657	0.261657	0.261657	0.261657	0.259965	0.285625	0.346087	0.346087	0.346087	0.443635	0.416622	0.518294
0.29407	0.267632	0.267632	0.267632	0.267632	0.242755	0.411375	0.411375	0.387907	0.248897	0.248897	0.248897	0.248897	0.387907	0.387907	0.387907	0.225225	0.225225	0.225225	0.242755	0.242755	0.267632	0.267632	0.160427	0.160427	0.160427	0.142054	0.142054	0.142054	0.130542	0.130542	0.102438	0.0899943	0.0899943	0.0899943	0.0899943	0.102438	0.102438	0.11179	0.194004	0.194004	0.346936	0.563891	0.528391	0.552684	0.576728	0.576728	0.669144	0.762338	0.785247
0.190598	0.206251	0.206251	0.206251	0.185934	0.185934	0.304945	0.304945	0.326203	0.326203	0.326203	0.304945	0.304945	0.284487	0.284487	0.464921	0.311453	0.311453	0.290741	0.290741	0.290741	0.290741	0.290741	0.290741	0.290741	0.157951	0.175871	0.175871	0.175871	0.175871	0.175871	0.175871	0.195352	0.318036	0.318036	0.346642	0.287943	0.287943	0.336715	0.359043	0.605796	0.746961	0.812097	0.812097	0.892495	0.879479	0.941744	0.933411	0.955454	0.951071
0.346281	0.346281	0.346281	0.317304	0.296218	0.275966	0.275966	0.275966	0.250617	0.250617	0.250617	0.250617	0.224719	0.224719	0.224719	0.224719	0.224719	0.224719	0.224719	0.281781	0.281781	0.253753	0.330551	0.330551	0.330551	0.330551	0.330551	0.330551	0.3601	0.293662	0.293662	0.353464	0.33114	0.33114	0.33114	0.360712	0.383886	0.543907	0.511327	0.666964	0.766017	0.840304	0.898339	0.907046	0.9175	0.965416	0.961947	0.929617	0.936985	0.913161
0.250316	0.250316	0.41346	0.41346	0.382524	0.359374	0.389619	0.389619	0.389619	0.389619	0.389619	0.389619	0.232159	0.232159	0.232159	0.232159	0.209933	0.209933	0.209933	0.209933	0.209933	0.209933	0.209933	0.336861	0.359374	0.389619	0.389619	0.389619	0.389619	0.389619	0.41346	0.41346	0.41346	0.323144	0.323144	0.445094	0.445094	0.445094	0.635681	0.686771	0.791476	0.889052	0.929837	0.950646	0.964131	0.933599	0.933599	0.941171	0.890372	0.880304
0.240943	0.240943	0.240943	0.240943	0.348075	0.348075	0.348075	0.348075	0.348075	0.348075	0.348075	0.348075	0.348075	0.348075	0.218237	0.235599	0.235599	0.235599	0.235599	0.235599	0.235599	0.235599	0.253895	0.394249	0.418125	0.394249	0.394249	0.394249	0.394249	0.394249	0.394249	0.394249	0.394249	0.253895	0.235599	0.235599	0.253895	0.227857	0.227857	0.251242	0.421874	0.58258	0.558324	0.58258	0.727472	0.746654	0.698325	0.746654	0.876183	0.861562
0.233324	0.233324	0.233324	0.339317	0.339317	0.339317	0.339317	0.339317	0.344411	0.344411	0.344411	0.344411	0.344411	0.237398	0.237398	0.237398	0.237398	0.237398	0.215567	0.215567	0.215567	0.215567	0.215567	0.237398	0.237398	0.237398	0.237398	0.237398	0.237398	0.231913	0.231913	0.367804	0.367804	0.339317	0.497389	0.497389	0.497389	0.497389	0.497389	0.505025	0.505025	0.346198	0.346198	0.374935	0.237398	0.294813	0.321381	0.443785	0.505891	0.63826
0.247174	0.224438	0.224438	0.224438	0.224438	0.224438	0.224438	0.224438	0.224438	0.224438	0.224438	0.224438	0.224438	0.224438	0.224438	0.224438	0.224438	0.224438	0.357902	0.357902	0.357902	0.387405	0.387405	0.387405	0.387405	0.387405	0.387405	0.387405	0.247174	0.247174	0.264967	0.241118	0.241118	0.258624	0.232516	0.273989	0.273989	0.319777	0.34784	0.387824	0.365888	0.365888	0.365888	0.503046	0.538228	0.51494	0.51494	0.483389	0.451969	0.376172
0.285656	0.306281	0.306281	0.306281	0.306281	0.285656	0.285656	0.285656	0.285656	0.285656	0.285656	0.265888	0.265888	0.265888	0.265888	0.265888	0.265888	0.265888	0.265888	0.265888	0.265888	0.265888	0.265888	0.265888	0.440626	0.440626	0.601052	0.601052	0.601052	0.601052	0.601052	0.601052	0.601052	0.601052	0.440626	0.465153	0.334239	0.363412	0.553884	0.585372	0.632484	0.632484	0.661811	0.809742	0.789156	0.809742	0.855825	0.839235	0.819022	0.799192
0.251909	0.251909	0.277341	0.277341	0.277341	0.277341	0.277341	0.277341	0.277341	0.277341	0.277341	0.277341	0.277341	0.277341	0.277341	0.277341	0.277341	0.277341	0.277341	0.277341	0.277341	0.277341	0.251909	0.251909	0.277341	0.277341	0.277341	0.277341	0.277341	0.277341	0.277341	0.424255	0.424255	0.424255	0.392671	0.392671	0.392671	0.553856	0.553856	0.585897	0.74978	0.609468	0.811076	0.903532	0.902439	0.96524	0.969371	0.942801	0.984178	0.984178
0.203104	0.187138	0.203104	0.203104	0.220062	0.220062	0.220062	0.220062	0.203104	0.182542	0.182542	0.182542	0.187138	0.187138	0.187138	0.187138	0.225342	0.249255	0.274805	0.419347	0.419347	0.419347	0.38754	0.38754	0.363693	0.394805	0.340498	0.311464	0.28384	0.172156	0.172156	0.172156	0.30496	0.30496	0.30496	0.27768	0.320258	0.52392	0.52392	0.705347	0.726035	0.834729	0.79772	0.79772	0.882573	0.882573	0.921184	0.847084	0.827241	0.807522
0.329883	0.329883	0.329883	0.308407	0.308407	0.308407	0.308407	0.281232	0.281232	0.169958	0.169958	0.169958	0.184363	0.301641	0.301641	0.301641	0.301641	0.301641	0.329883	0.299677	0.299677	0.299677	0.279348	0.168644	0.168644	0.168644	0.182963	0.182963	0.164217	0.184363	0.199696	0.199696	0.199696	0.199696	0.215966	0.193184	0.17824	0.214389	0.214389	0.23151	0.34274	0.34274	0.556287	0.556287	0.531767	0.733761	0.84042	0.807168	0.807168	0.791311
0.272583	0.272583	0.272583	0.272583	0.272583	0.244786	0.244786	0.244786	0.225824	0.225824	0.225824	0.225824	0.225824	0.244786	0.264796	0.293981	0.293981	0.293981	0.293981	0.293981	0.316328	0.316328	0.316328	0.321018	0.298484	0.298484	0.298484	0.298484	0.298484	0.298484	0.303027	0.303027	0.325744	0.298484	0.298484	0.473503	0.53155	0.705745	0.705745	0.705745	0.70124	0.81701	0.800719	0.77656	0.882443	0.75441	0.708853	0.566702	0.71329	0.825553
0.306919	0.460645	0.306919	0.337416	0.367561	0.367561	0.306919	0.306919	0.306919	0.306919	0.28675	0.23882	0.265139	0.23882	0.23882	0.23882	0.263661	0.263661	0.263661	0.263661	0.263661	0.192181	0.171415	0.171415	0.171415	0.171415	0.153453	0.153453	0.153453	0.153453	0.153453	0.259042	0.426174	0.426174	0.588881	0.588881	0.620455	0.620455	0.620455	0.620455	0.620455	0.458759	0.343063	0.406	0.280761	0.370094	0.403217	0.403217	0.426677	0.394709
0.250862	0.250862	0.250862	0.227386	0.205505	0.210213	0.210213	0.210213	0.250862	0.250862	0.250862	0.250862	0.250862	0.270219	0.270219	0.245526	0.407149	0.407149	0.353113	0.353113	0.353113	0.353113	0.353113	0.330507	0.330507	0.330507	0.189579	0.205505	0.227386	0.227386	0.227386	0.227386	0.227386	0.227386	0.227386	0.311605	0.333563	0.311605	0.284605	0.311605	0.426554	0.48343	0.478304	0.609254	0.74848	0.654636	0.809001	0.851312	0.851312	0.925558
0.2182	0.2182	0.196755	0.196755	0.318788	0.347775	0.347775	0.370713	0.370713	0.394249	0.394249	0.384523	0.384523	0.384523	0.246429	0.246429	0.246429	0.228391	0.228391	0.211302	0.211302	0.347775	0.347775	0.347775	0.377936	0.347775	0.347775	0.347775	0.347775	0.347775	0.347775	0.235679	0.235679	0.235679	0.340812	0.370713	0.370713	0.370713	0.554252	0.633608	0.767649	0.851038	0.916071	0.916071	0.851038	0.905476	0.905476	0.913669	0.833723	0.873221
0.217264	0.217264	0.217264	0.217264	0.217264	0.217264	0.217264	0.217264	0.217264	0.217264	0.217264	0.217264	0.217264	0.217264	0.217264	0.217264	0.217264	0.217264	0.235163	0.369682	0.369682	0.369682	0.369682	0.369682	0.369682	0.369682	0.369682	0.369682	0.346178	0.217264	0.217264	0.235163	0.235163	0.235163	0.235163	0.279296	0.306013	0.306013	0.306013	0.306013	0.489028	0.463516	0.463516	0.622367	0.622367	0.566645	0.534706	0.708302	0.708302	0.708302
0.272127	0.252983	0.252983	0.229367	0.247316	0.352748	0.352748	0.352748	0.352748	0.330508	0.330508	0.330508	0.330508	0.330508	0.309	0.234751	0.234751	0.234751	0.234751	0.234751	0.234751	0.234751	0.234751	0.234751	0.234751	0.212353	0.212353	0.212353	0.212353	0.212353	0.212353	0.340394	0.369954	0.369954	0.400521	0.400521	0.400521	0.616329	0.616329	0.616329	0.616329	0.639433	0.76709	0.887877	0.943609	0.935484	0.965223	0.909113	0.909113	0.909113
0.241613	0.241613	0.241613	0.241613	0.223906	0.266113	0.29214	0.351351	0.351351	0.374277	0.374277	0.374277	0.374277	0.374277	0.374277	0.322451	0.294848	0.268671	0.268671	0.223906	0.223906	0.223906	0.223906	0.241613	0.266113	0.266113	0.266113	0.266113	0.266113	0.294848	0.294848	0.444761	0.444761	0.420419	0.389247	0.514279	0.514279	0.514279	0.697758	0.697758	0.697758	0.697758	0.73789	0.85991	0.930478	0.889579	0.889579	0.939149	0.931318	0.931318
0.315423	0.315423	0.288124	0.288124	0.288124	0.288124	0.288124	0.288124	0.268286	0.268286	0.268286	0.268286	0.268286	0.268286	0.268286	0.268286	0.268286	0.288124	0.288124	0.259957	0.259957	0.285659	0.285659	0.257646	0.257646	0.257646	0.257646	0.239202	0.239202	0.265928	0.285659	0.259957	0.259957	0.288124	0.337141	0.337141	0.337141	0.518244	0.518244	0.518244	0.737196	0.759333	0.873129	0.873129	0.858061	0.927463	0.945656	0.953335	0.953335	0.958775
0.295533	0.295533	0.295533	0.295533	0.275396	0.275396	0.185931	0.185931	0.185931	0.185931	0.185931	0.185931	0.185931	0.201344	0.222906	0.206269	0.206269	0.206269	0.332557	0.332557	0.332557	0.332557	0.332557	0.311011	0.284042	0.284042	0.284042	0.284042	0.171445	0.171445	0.201344	0.201344	0.354827	0.354827	0.354827	0.354827	0.377745	0.537875	0.53475	0.708663	0.79287	0.79287	0.865778	0.865778	0.925191	0.924316	0.924316	0.875482	0.939512	0.939512
0.430344	0.283206	0.25524	0.25524	0.25524	0.25524	0.25524	0.274778	0.274778	0.274778	0.274778	0.274778	0.30401	0.30401	0.30401	0.295218	0.295218	0.274778	0.247357	0.266507	0.266507	0.266507	0.266507	0.266507	0.266507	0.274778	0.274778	0.274778	0.30401	0.455095	0.563371	0.563371	0.594733	0.61867	0.61867	0.61867	0.61867	0.61867	0.61867	0.434233	0.331909	0.519319	0.544298	0.544298	0.695471	0.695471	0.813664	0.813664	0.893039	0.893039
0.422246	0.275878	0.275878	0.296125	0.323921	0.323921	0.285602	0.285602	0.265802	0.265802	0.265802	0.265802	0.265802	0.2469	0.2469	0.2469	0.2469	0.2469	0.2469	0.2469	0.2469	0.386092	0.386092	0.386092	0.355769	0.355769	0.355769	0.355769	0.386092	0.386092	0.417325	0.245683	0.270564	0.270564	0.296973	0.318089	0.318089	0.318089	0.290578	0.282934	0.257317	0.284266	0.284266	0.284266	0.258572	0.258572	0.258572	0.400841	0.400841	0.441623
0.26934	0.271274	0.271274	0.271274	0.271274	0.271274	0.271274	0.271274	0.251524	0.251524	0.226276	0.226276	0.226276	0.244693	0.244693	0.244693	0.244693	0.264096	0.264096	0.284459	0.313567	0.313567	0.313567	0.291971	0.291971	0.291971	0.291971	0.271274	0.291971	0.271274	0.271274	0.271274	0.271274	0.271274	0.271274	0.291971	0.336002	0.359203	0.336002	0.359203	0.359203	0.383081	0.542247	0.542247	0.719992	0.698904	0.78301	0.765121	0.765121	0.864556
0.194476	0.194476	0.194476	0.194476	0.215359	0.215359	0.215359	0.215359	0.215359	0.215359	0.215359	0.237822	0.299755	0.327349	0.369988	0.369988	0.369988	0.369988	0.392796	0.392796	0.392796	0.36266	0.293171	0.267313	0.210072	0.210072	0.210072	0.210072	0.194476	0.194476	0.194476	0.210072	0.232147	0.232147	0.232147	0.249827	0.265668	0.311792	0.332908	0.332908	0.512521	0.488352	0.62828	0.62828	0.650569	0.62828	0.771843	0.75437	0.75437	0.854522
[truncated: 75 more columns]

## Sheet: A2.face.se
0.00551493
0.00494238
0.00412068
0.0040168
0.00412348
0.00403028
0.0042162
0.00434176
0.00448434
0.00444024
0.00469542
0.00471702
0.00451861
0.00470283
0.00500045
0.00500675
0.00484704
0.00525034
0.00511299
0.00531799
0.00515779
0.00547567
0.00567606
0.00590592
0.00587338
0.00606786
0.00643559
0.00673939
0.00691209
0.00749568
0.00765581
0.00779312
0.00835533
0.00816931
0.00874695
0.00917626
0.0096819
0.0102023
0.0110903
0.0119888
0.0130768
[truncated: 84 more rows]

## Sheet: A2.place.avg
0.272294
[truncated: 124 more rows]

[truncated: 101 more sheets: A2.place.all, A2.place.se, A2.FS_Face2Place.avg, A2.FS_Face2Place.all, A2.FS_Face2Place.se, A2.FS_Place2Face.avg, A2.FS_Place2Face.all, A2.FS_Place2Face.se, A2.ContinuationFace.avg, A2.ContinuationFace.all, A2.ContinuationFace.se, A2.ContinuationPlace.avg, A2.ContinuationPlace.all, A2.ContinuationPlace.se, A2.RA_Face2Place.avg, A2.RA_Face2Place.all, A2.RA_Face2Place.se, A2.RA_Place2Face.avg, A2.RA_Place2Face.all, A2.RA_Place2Face.se …]
