# Supplementary material for: Single-neuron correlates of visual consciousness in human lateral occipital complex
Source: Nat Commun. 2025 Dec 15;16:11008. doi: 10.1038/s41467-025-67077-w (PMC12705761; doi:10.1038/s41467-025-67077-w)
Supplement: Supplementary file 4 — Source Data [file 41467_2025_67077_MOESM4_ESM.zip › SourceData/FigureS21.xlsx]

## Sheet: A2.avg
0.5
0.5
0.5
0.5
0.5
0.495416
0.5
0.5
0.5
0.5
0.5
0.5
0.5
0.5
0.5
0.5
0.5
0.5
0.5
0.5
0.5
0.5
0.5
0.5
0.5
0.5
0.49878
0.5
0.5
0.5
0.5
0.50153
0.5
0.5
0.5
0.5
0.617574
0.756214
0.825299
0.864164
0.88252
0.929787
0.945985
0.959899
0.967554
0.968924
0.975201
0.984656
0.981372
0.981389
0.980584
0.975658
0.959698
0.96131
0.961291
0.963043
0.966115
0.959421
0.960373
0.973806

## Sheet: A2.se
0
0
0
0
0
0.00458368
0
0
0
0
0
0
0
0
0
0
0
0
0
0
0
0
0
0
0
0
0.00121951
0
0
0
0
0.00153019
0
0
0
0
0.0228025
0.0176317
0.0198923
0.0048411
0.0128721
0.00984081
0.00712402
0.00588225
0.00457131
0.00645472
0.0035311
0.00280394
0.00410926
0.00486296
0.00351312
0.00353726
0.00519242
0.00644062
0.0053506
0.00796364
0.00686532
0.00626641
0.00706236
0.00542167

## Sheet: A2.all
0.5	0.5	0.5	0.5	0.5	0.5	0.5	0.5	0.5	0.5	0.5	0.5	0.5	0.5	0.5	0.5	0.5	0.5	0.5	0.5	0.5	0.5	0.5	0.5	0.5	0.5	0.5	0.5	0.5	0.5	0.5	0.5	0.5	0.5	0.5	0.5	0.651778	0.756347	0.891473	0.847545	0.841667	0.95477	0.906115	0.966358	0.947584	0.93383	0.975329	0.995864	0.96	0.986928
0.5	0.5	0.5	0.5	0.5	0.5	0.5	0.5	0.5	0.5	0.5	0.5	0.5	0.5	0.5	0.5	0.5	0.5	0.5	0.5	0.5	0.5	0.5	0.5	0.5	0.5	0.5	0.5	0.5	0.5	0.5	0.515302	0.5	0.5	0.5	0.5	0.648239	0.828125	0.797697	0.884804	0.893333	0.881633	0.927347	0.940447	0.980408	0.990991	0.971335	0.97465	0.989379	0.995915
0.5	0.5	0.5	0.5	0.5	0.5	0.5	0.5	0.5	0.5	0.5	0.5	0.5	0.5	0.5	0.5	0.5	0.5	0.5	0.5	0.5	0.5	0.5	0.5	0.5	0.5	0.487805	0.5	0.5	0.5	0.5	0.5	0.5	0.5	0.5	0.5	0.588163	0.656013	0.909539	0.863487	0.865954	0.977124	0.947584	0.946765	0.981293	0.949346	0.989379	0.985	0.979575	0.985294
0.5	0.5	0.5	0.5	0.5	0.5	0.5	0.5	0.5	0.5	0.5	0.5	0.5	0.5	0.5	0.5	0.5	0.5	0.5	0.5	0.5	0.5	0.5	0.5	0.5	0.5	0.5	0.5	0.5	0.5	0.5	0.5	0.5	0.5	0.5	0.5	0.67102	0.680147	0.870141	0.844407	0.8325	0.945127	0.929694	0.970588	0.956699	0.955211	0.978706	0.980976	0.990132	0.969167
0.5	0.5	0.5	0.5	0.5	0.5	0.5	0.5	0.5	0.5	0.5	0.5	0.5	0.5	0.5	0.5	0.5	0.5	0.5	0.5	0.5	0.5	0.5	0.5	0.5	0.5	0.5	0.5	0.5	0.5	0.5	0.5	0.5	0.5	0.5	0.5	0.5	0.80344	0.817143	0.847347	0.850329	0.917763	0.964783	0.975833	0.973856	0.963235	0.971667	0.979575	0.962153	0.995098
0.5	0.5	0.5	0.5	0.5	0.5	0.5	0.5	0.5	0.5	0.5	0.5	0.5	0.5	0.5	0.5	0.5	0.5	0.5	0.5	0.5	0.5	0.5	0.5	0.5	0.5	0.5	0.5	0.5	0.5	0.5	0.5	0.5	0.5	0.5	0.5	0.661704	0.799311	0.808354	0.853399	0.879934	0.965	0.95	0.982843	0.973792	0.995098	0.97684	0.974673	0.981163	0.987715
0.5	0.5	0.5	0.5	0.5	0.454163	0.5	0.5	0.5	0.5	0.5	0.5	0.5	0.5	0.5	0.5	0.5	0.5	0.5	0.5	0.5	0.5	0.5	0.5	0.5	0.5	0.5	0.5	0.5	0.5	0.5	0.5	0.5	0.5	0.5	0.5	0.5	0.761144	0.82	0.865196	0.918301	0.914005	0.965461	0.963235	0.977292	0.965714	0.983457	0.996724	0.995086	0.991013
0.5	0.5	0.5	0.5	0.5	0.5	0.5	0.5	0.5	0.5	0.5	0.5	0.5	0.5	0.5	0.5	0.5	0.5	0.5	0.5	0.5	0.5	0.5	0.5	0.5	0.5	0.5	0.5	0.5	0.5	0.5	0.5	0.5	0.5	0.5	0.5	0.718954	0.72696	0.823673	0.879112	0.935033	0.933333	0.981086	0.9375	0.956162	0.992647	0.988562	0.996732	0.97192	0.982801
0.5	0.5	0.5	0.5	0.5	0.5	0.5	0.5	0.5	0.5	0.5	0.5	0.5	0.5	0.5	0.5	0.5	0.5	0.5	0.5	0.5	0.5	0.5	0.5	0.5	0.5	0.5	0.5	0.5	0.5	0.5	0.5	0.5	0.5	0.5	0.5	0.594583	0.800654	0.680728	0.878788	0.950658	0.918301	0.930233	0.981209	0.945724	0.980392	0.952653	0.9775	0.996599	0.944444
0.5	0.5	0.5	0.5	0.5	0.5	0.5	0.5	0.5	0.5	0.5	0.5	0.5	0.5	0.5	0.5	0.5	0.5	0.5	0.5	0.5	0.5	0.5	0.5	0.5	0.5	0.5	0.5	0.5	0.5	0.5	0.5	0.5	0.5	0.5	0.5	0.641295	0.75	0.834239	0.877551	0.857494	0.890819	0.957551	0.934211	0.98273	0.962779	0.964082	0.984861	0.987715	0.97551
[truncated: 10 more columns]

## Sheet: A2.bestbin
48

## Sheet: A3.avg
0.5
0.5
0.5
0.5
0.5
0.5
0.5
0.5
0.5
0.5
0.5
0.5
0.5
0.500952
0.492878
0.504706
0.5
0.5
0.5
0.5
0.5
0.5
0.5
0.512054
0.498
0.496581
0.5
0.5
0.5
0.5
0.5
0.5
0.651585
0.714607
0.802696
0.806096
0.867924
0.910599
0.921673
0.955019
0.981202
0.988168
0.96072
0.979273
0.972059
0.97936
0.96424
0.957598
0.930833
0.939983
0.944423
0.957301
0.958185
0.951627
0.941571
0.919505
0.917217
0.949449
0.947215
0.911405

## Sheet: A3.se
0
0
0
0
0
0
0
0
0
0
0
0
0
0.000952381
0.00408156
0.010085
0
0
0
0
0
0
0
0.0076828
0.002
0.00341935
0
0
0
0
0
0
0.0200367
0.0201775
0.0106448
0.017292
0.0114941
0.00957364
0.00850209
0.00856149
0.00442368
0.00231376
0.00610174
0.00929376
0.00642919
0.00260664
0.00679694
0.0080349
0.0107697
0.00776813
0.00547123
0.00691761
0.00745284
0.00602738
0.0117111
0.015038
0.00812973
0.00865791
0.00863881
0.0123215

## Sheet: A3.all
0.5	0.5	0.5	0.5	0.5	0.5	0.5	0.5	0.5	0.5	0.5	0.5	0.5	0.5	0.5	0.5	0.5	0.5	0.5	0.5	0.5	0.5	0.5	0.505348	0.5	0.5	0.5	0.5	0.5	0.5	0.5	0.5	0.764368	0.749681	0.774585	0.819355	0.913889	0.903646	0.946939	0.950255	0.970968	0.982759	0.963871	0.973214	0.977273	0.971903	0.941935	0.987229	0.920179	0.975107
0.5	0.5	0.5	0.5	0.5	0.5	0.5	0.5	0.5	0.5	0.5	0.5	0.5	0.509524	0.5	0.5	0.5	0.5	0.5	0.5	0.5	0.5	0.5	0.5	0.5	0.5	0.5	0.5	0.5	0.5	0.5	0.5	0.639657	0.610677	0.852679	0.889974	0.868455	0.926219	0.903061	0.987179	0.990385	0.996094	0.949677	0.992308	0.980469	0.978289	0.987097	0.913155	0.873718	0.903743
0.5	0.5	0.5	0.5	0.5	0.5	0.5	0.5	0.5	0.5	0.5	0.5	0.5	0.5	0.5	0.483333	0.5	0.5	0.5	0.5	0.5	0.5	0.5	0.550447	0.5	0.465806	0.5	0.5	0.5	0.5	0.5	0.5	0.615942	0.648438	0.834194	0.782692	0.8659	0.924479	0.892578	0.962963	0.99473	0.986825	0.974457	0.987742	0.983333	0.974967	0.937821	0.97318	0.882353	0.938802
0.5	0.5	0.5	0.5	0.5	0.5	0.5	0.5	0.5	0.5	0.5	0.5	0.5	0.5	0.462891	0.544231	0.5	0.5	0.5	0.5	0.5	0.5	0.5	0.5	0.5	0.5	0.5	0.5	0.5	0.5	0.5	0.5	0.682692	0.777997	0.84375	0.826948	0.854406	0.90641	0.908163	0.963871	0.985951	0.986607	0.941327	0.979566	0.991071	0.974457	0.965561	0.963871	0.934949	0.949219
0.5	0.5	0.5	0.5	0.5	0.5	0.5	0.5	0.5	0.5	0.5	0.5	0.5	0.5	0.5	0.521154	0.5	0.5	0.5	0.5	0.5	0.5	0.5	0.5	0.5	0.5	0.5	0.5	0.5	0.5	0.5	0.5	0.568966	0.728387	0.779693	0.805128	0.866709	0.926219	0.980469	0.902564	0.972332	0.988462	0.918367	0.901186	0.944872	0.99106	0.98946	0.969231	0.90641	0.919643
0.5	0.5	0.5	0.5	0.5	0.5	0.5	0.5	0.5	0.5	0.5	0.5	0.5	0.5	0.5	0.5	0.5	0.5	0.5	0.5	0.5	0.5	0.5	0.5	0.48	0.5	0.5	0.5	0.5	0.5	0.5	0.5	0.567057	0.772031	0.770968	0.77474	0.856129	0.907773	0.893359	0.916996	1	0.989677	0.974599	0.997449	0.965161	0.981555	0.967742	0.915365	0.967742	0.908854
0.5	0.5	0.5	0.5	0.5	0.5	0.5	0.5	0.5	0.5	0.5	0.5	0.5	0.5	0.478065	0.5	0.5	0.5	0.5	0.5	0.5	0.5	0.5	0.5	0.5	0.5	0.5	0.5	0.5	0.5	0.5	0.5	0.629032	0.728846	0.752874	0.683269	0.839262	0.84359	0.910256	0.946429	0.957692	0.987968	0.97449	0.99431	0.970128	0.963871	0.938834	0.980469	0.948914	0.962963
0.5	0.5	0.5	0.5	0.5	0.5	0.5	0.5	0.5	0.5	0.5	0.5	0.5	0.5	0.5	0.557018	0.5	0.5	0.5	0.5	0.5	0.5	0.5	0.5	0.5	0.5	0.5	0.5	0.5	0.5	0.5	0.5	0.730524	0.621935	0.795484	0.808429	0.947097	0.92602	0.927742	0.965561	0.985897	0.972222	0.962963	0.998538	0.931489	0.985897	0.946429	0.946154	0.950192	0.9361
0.5	0.5	0.5	0.5	0.5	0.5	0.5	0.5	0.5	0.5	0.5	0.5	0.5	0.5	0.487821	0.5	0.5	0.5	0.5	0.5	0.5	0.5	0.5	0.564744	0.5	0.5	0.5	0.5	0.5	0.5	0.5	0.5	0.648387	0.733716	0.813776	0.85696	0.830769	0.885057	0.92513	0.973077	0.964286	0.998724	0.981935	0.998723	0.997436	0.984375	0.98946	0.967433	0.954839	0.936143
0.5	0.5	0.5	0.5	0.5	0.5	0.5	0.5	0.5	0.5	0.5	0.5	0.5	0.5	0.5	0.441327	0.5	0.5	0.5	0.5	0.5	0.5	0.5	0.5	0.5	0.5	0.5	0.5	0.5	0.5	0.5	0.5	0.669221	0.774359	0.808959	0.813462	0.836627	0.956577	0.929032	0.98129	0.989783	0.992337	0.965517	0.969697	0.979355	0.987229	0.978065	0.959893	0.969032	0.969251
[truncated: 10 more columns]

## Sheet: A3.bestbin
42

## Sheet: A4.avg
0.5
0.5
0.5
0.5
0.5
0.5
0.5
0.5
0.5
0.5
0.5
0.5
0.5
0.5
0.5
0.5
0.5
0.5
0.5
0.5
0.5
0.5
0.5
0.5
0.5
0.5
0.5
0.5
0.5
0.5
0.5
0.5
0.5
0.5
0.5
0.5
0.5
0.5
0.5
0.5
0.5
0.493871
0.735121
0.825822
0.852427
0.857504
0.873566
0.920186
0.909052
0.900262
0.93852
0.909442
0.911485
0.872871
0.865956
0.872687
0.891488
0.885268
0.87067
0.826716

## Sheet: A4.se
0
0
0
0
0
0
0
0
0
0
0
0
0
0
0
0
0
0
0
0
0
0
0
0
0
0
0
0
0
0
0
0
0
0
0
0
0
0
0
0
0
0.00641925
0.0150645
0.0201573
0.0128712
0.010187
0.0158361
0.0117631
0.00927086
0.0143651
0.0118742
0.0119121
0.013349
0.0184396
0.0189832
0.0156795
0.013839
0.00934763
0.0147078
0.0216064

[truncated: 6 more sheets: A4.all, A4.bestbin, A5.avg, A5.se, A5.all, A5.bestbin]
