# Supplementary material for: Single-neuron correlates of visual consciousness in human lateral occipital complex
Source: Nat Commun. 2025 Dec 15;16:11008. doi: 10.1038/s41467-025-67077-w (PMC12705761; doi:10.1038/s41467-025-67077-w)
Supplement: Supplementary file 4 — Source Data [file 41467_2025_67077_MOESM4_ESM.zip › SourceData/FigureS22.xlsx]

## Sheet: A2.LFP_decoding.all
0.5	0.5	0.5	0.5	0.5	0.5	0.5	0.5	0.5	0.5	0.5	0.5	0.5	0.5	0.5	0.5	0.5	0.5	0.5	0.5	0.5	0.5	0.5	0.5	0.5	0.5	0.5	0.5	0.5	0.5	0.5	0.5	0.5	0.5	0.5	0.5	0.590865	0.456576	0.488163	0.520265	0.352796	0.588571	0.474673	0.502048	0.554422	0.525799	0.543817	0.602891	0.530612	0.579479
0.5	0.5	0.5	0.5	0.5	0.5	0.5	0.5	0.5	0.5	0.5	0.5	0.5	0.5	0.5	0.5	0.5	0.5	0.5	0.5	0.5	0.5	0.5	0.5	0.5	0.5	0.5	0.5	0.5	0.5	0.5	0.5	0.5	0.5	0.5425	0.486649	0.527437	0.466011	0.421769	0.506579	0.447477	0.552288	0.611928	0.534539	0.533989	0.572712	0.467105	0.527961	0.513036	0.457527
0.5	0.5	0.5	0.5	0.5	0.5	0.5	0.5	0.5	0.5	0.5	0.5	0.5	0.5	0.5	0.5	0.5	0.5	0.5	0.5	0.5	0.5	0.5	0.5	0.5	0.5	0.5	0.5	0.5	0.5	0.5	0.5	0.5	0.5	0.5	0.602449	0.553333	0.410948	0.472222	0.496215	0.553645	0.469572	0.416667	0.427288	0.435897	0.452088	0.5625	0.580645	0.422697	0.471667
0.5	0.5	0.5	0.5	0.5	0.5	0.5	0.5	0.5	0.5	0.5	0.5	0.5	0.5	0.5	0.5	0.5	0.5	0.5	0.5	0.5	0.5	0.5	0.5	0.5	0.5	0.5	0.5	0.5	0.5	0.5	0.5	0.5	0.5	0.5	0.567347	0.488834	0.540408	0.45	0.628571	0.583333	0.507149	0.450667	0.606374	0.414216	0.594771	0.502551	0.5905	0.499586	0.441548
0.5	0.5	0.5	0.5	0.5	0.5	0.5	0.5	0.5	0.5	0.5	0.5	0.5	0.5	0.5	0.5	0.5	0.5	0.5	0.5	0.5	0.5	0.5	0.5	0.5	0.5	0.5	0.5	0.5	0.5	0.5	0.5	0.5	0.5	0.5	0.440789	0.457002	0.581439	0.452088	0.506579	0.487664	0.468954	0.500817	0.452088	0.56434	0.497449	0.504085	0.587224	0.369509	0.440033
0.5	0.5	0.5	0.5	0.5	0.5	0.5	0.5	0.5	0.5	0.5	0.5	0.5	0.5	0.5	0.5	0.5	0.5	0.5	0.5	0.5	0.5	0.5	0.5	0.5	0.5	0.5	0.5	0.5	0.5	0.5	0.5	0.5	0.5	0.5	0.452614	0.541118	0.4375	0.493464	0.544935	0.493857	0.513158	0.478618	0.427632	0.555556	0.483844	0.345306	0.5925	0.621224	0.596361
0.5	0.5	0.5	0.5	0.5	0.5	0.5	0.5	0.5	0.5	0.5	0.5	0.5	0.5	0.5	0.5	0.5	0.5	0.5	0.5	0.5	0.5	0.5	0.5	0.5	0.5	0.5	0.5	0.5	0.5	0.5	0.5	0.5	0.5	0.5	0.549837	0.421053	0.603758	0.521704	0.479575	0.411565	0.623656	0.496278	0.491776	0.558333	0.492599	0.447368	0.352941	0.494694	0.460784
0.5	0.5	0.5	0.5	0.5	0.5	0.5	0.5	0.5	0.5	0.5	0.5	0.5	0.5	0.5	0.5	0.5	0.5	0.5	0.5	0.5	0.5	0.5	0.5	0.5	0.5	0.5	0.5	0.5	0.5	0.5	0.5	0.5	0.5	0.522059	0.57072	0.544118	0.48321	0.47373	0.53125	0.521667	0.416046	0.525227	0.371007	0.512255	0.547912	0.477124	0.585586	0.516156	0.420752
0.5	0.5	0.5	0.5	0.5	0.5	0.5	0.5	0.5	0.5	0.5	0.5	0.5	0.5	0.5	0.5	0.5	0.5	0.5	0.5	0.5	0.5	0.5	0.5	0.5	0.5	0.5	0.5	0.5	0.5	0.5	0.5	0.5	0.5	0.5	0.518791	0.546733	0.554247	0.518914	0.570833	0.453333	0.467649	0.461538	0.458333	0.58231	0.484441	0.371381	0.488372	0.450786	0.564292
0.5	0.5	0.5	0.5	0.5	0.5	0.5	0.5	0.5	0.5	0.5	0.5	0.5	0.5	0.5	0.5	0.5	0.5	0.5	0.5	0.5	0.5	0.5	0.5	0.5	0.5	0.5	0.5	0.5	0.5	0.5	0.5	0.5	0.5	0.5	0.573591	0.391447	0.538776	0.458333	0.427518	0.478296	0.428337	0.570261	0.516447	0.593333	0.546122	0.5225	0.578947	0.462574	0.443583
[truncated: 5,000 more columns]

## Sheet: A2.LFP_decoding.avg
0.504802	0.497525	0.496809	0.500198	0.508341	0.507659	0.498303	0.474551	0.460638	0.457237	0.46735	0.474502	0.473534	0.475822	0.490678	0.507316	0.533525	0.557181	0.570784	0.567435	0.56612	0.572469	0.566865	0.555751	0.553936	0.563456	0.569595	0.563368	0.554434	0.5478	0.550046	0.55591	0.564739	0.573498	0.589499	0.62103	0.655001	0.693993	0.725869	0.743763	0.756809	0.774594	0.795051	0.806222	0.815592	0.818388	0.809465	0.803037	0.787924	0.777607
0.501076	0.498516	0.49892	0.500038	0.4902	0.478101	0.473846	0.465237	0.449181	0.431054	0.434075	0.435672	0.447452	0.465256	0.49384	0.518593	0.533031	0.546431	0.551823	0.5541	0.555142	0.554609	0.542958	0.526994	0.524172	0.530855	0.533501	0.524559	0.530066	0.537618	0.544201	0.555096	0.567703	0.580165	0.606059	0.643146	0.688318	0.72796	0.757409	0.77249	0.790895	0.812035	0.830791	0.842509	0.846108	0.837481	0.828455	0.82139	0.811032	0.797814
0.492864	0.485783	0.494057	0.499313	0.497613	0.496346	0.485614	0.473099	0.462631	0.457538	0.457158	0.452633	0.448664	0.460424	0.487668	0.513168	0.536969	0.552317	0.559218	0.56283	0.575724	0.590687	0.588324	0.576507	0.58226	0.593117	0.594129	0.586462	0.582426	0.578865	0.576839	0.581497	0.58773	0.600148	0.614805	0.644354	0.68219	0.722546	0.750175	0.763043	0.777278	0.794573	0.813996	0.821536	0.825789	0.824482	0.818471	0.812878	0.803945	0.796509
0.513291	0.502311	0.495987	0.489492	0.487532	0.49087	0.494259	0.484775	0.477227	0.462857	0.45016	0.445408	0.456673	0.475354	0.500691	0.518008	0.537848	0.548178	0.549224	0.54503	0.558153	0.57061	0.573014	0.555159	0.543552	0.535641	0.53322	0.528589	0.524603	0.526169	0.525974	0.536432	0.550452	0.561073	0.589744	0.625492	0.661148	0.697212	0.733312	0.757839	0.777778	0.797645	0.817962	0.828306	0.830115	0.823709	0.814109	0.801042	0.78998	0.783162
0.467065	0.477639	0.489249	0.481578	0.480358	0.477491	0.483811	0.468104	0.460019	0.457435	0.458981	0.459546	0.462093	0.478968	0.515998	0.539758	0.559557	0.58248	0.58623	0.578574	0.576287	0.5839	0.577595	0.562868	0.556984	0.549824	0.540695	0.527727	0.529719	0.53976	0.543909	0.553767	0.568269	0.574408	0.594675	0.628868	0.675038	0.7227	0.752739	0.767892	0.785738	0.802457	0.817717	0.832739	0.84079	0.840953	0.839382	0.840424	0.831116	0.823454
0.466437	0.445012	0.44104	0.438373	0.43315	0.430547	0.433481	0.434757	0.43593	0.444089	0.450784	0.459605	0.47709	0.495605	0.52123	0.550441	0.572647	0.593902	0.599113	0.593737	0.597272	0.595174	0.586612	0.570675	0.560831	0.552107	0.534291	0.51896	0.512094	0.511113	0.511339	0.524154	0.536821	0.552471	0.579317	0.614632	0.666953	0.711855	0.742424	0.760831	0.776841	0.794525	0.815671	0.828155	0.837875	0.843557	0.840118	0.836857	0.830369	0.826158
0.497452	0.48841	0.490357	0.496041	0.504162	0.510902	0.507125	0.483574	0.462116	0.455556	0.459442	0.469495	0.473383	0.479772	0.500155	0.51339	0.527346	0.539577	0.544399	0.542386	0.552951	0.564778	0.567273	0.563529	0.565604	0.570205	0.566489	0.557205	0.549315	0.541975	0.536872	0.537572	0.541718	0.552814	0.574744	0.61268	0.658865	0.711715	0.751709	0.774255	0.791362	0.81275	0.828587	0.838084	0.841478	0.840558	0.834998	0.828758	0.820336	0.814108
0.525702	0.520013	0.518073	0.503738	0.497712	0.485659	0.481586	0.474255	0.461536	0.453735	0.448828	0.444378	0.450978	0.462316	0.473474	0.48932	0.505937	0.521114	0.526874	0.521308	0.526597	0.542085	0.548915	0.541931	0.540633	0.540968	0.538029	0.529629	0.523337	0.517745	0.512514	0.51098	0.508859	0.518322	0.537642	0.571941	0.618574	0.670516	0.71373	0.73804	0.757525	0.777584	0.797476	0.808783	0.811255	0.812809	0.809597	0.801906	0.79349	0.786263
0.509143	0.501957	0.515989	0.519734	0.517698	0.515909	0.501508	0.483285	0.460143	0.437178	0.438909	0.440386	0.445852	0.460092	0.490379	0.508453	0.530715	0.562723	0.568484	0.573725	0.579437	0.584897	0.580733	0.573092	0.57213	0.573169	0.574237	0.565451	0.555057	0.55418	0.559886	0.570407	0.577134	0.587006	0.604372	0.639287	0.687218	0.733927	0.764046	0.778055	0.787945	0.797433	0.812714	0.821131	0.828626	0.828813	0.819417	0.813108	0.801514	0.798823
0.512036	0.501381	0.495763	0.481559	0.469495	0.464191	0.463679	0.450672	0.438576	0.428955	0.419663	0.425399	0.436771	0.462117	0.490674	0.509373	0.520658	0.539395	0.548934	0.559634	0.575832	0.590087	0.587329	0.571992	0.567129	0.567892	0.571043	0.560297	0.547078	0.537925	0.536982	0.545542	0.555204	0.565606	0.589054	0.621171	0.658911	0.704414	0.734696	0.752565	0.769393	0.786129	0.807939	0.82074	0.831947	0.833696	0.826595	0.82004	0.815172	0.812688
0.492769	0.477237	0.47954	0.476824	0.467835	0.453842	0.444956	0.440115	0.433969	0.42351	0.432724	0.444398	0.449005	0.464992	0.503725	0.533968	0.551674	0.572285	0.578902	0.582837	0.594829	0.601556	0.592664	0.573713	0.565368	0.564086	0.563011	0.557253	0.552243	0.551571	0.549862	0.556145	0.565691	0.575057	0.595152	0.631169	0.677771	0.723264	0.750743	0.767415	0.784468	0.800564	0.816491	0.827157	0.830813	0.831698	0.823495	0.820449	0.816926	0.813367
0.494013	0.481918	0.477351	0.474611	0.460141	0.453424	0.453452	0.447334	0.44317	0.442189	0.443428	0.443053	0.448127	0.470153	0.504918	0.528254	0.543643	0.549383	0.547824	0.539858	0.549154	0.562033	0.560537	0.54429	0.542133	0.540027	0.536554	0.524368	0.525367	0.522108	0.525084	0.532961	0.542429	0.547946	0.566106	0.608279	0.654084	0.697304	0.725173	0.741403	0.756367	0.77596	0.795162	0.807701	0.815318	0.813625	0.811729	0.812438	0.804767	0.797994
0.525352	0.506869	0.49488	0.498801	0.499507	0.49242	0.494307	0.492645	0.47737	0.469538	0.464262	0.450561	0.45096	0.462874	0.489258	0.509813	0.517705	0.52917	0.537316	0.528592	0.528212	0.5403	0.540564	0.521792	0.512964	0.515354	0.51424	0.509181	0.504295	0.504319	0.507334	0.518154	0.527371	0.535077	0.558516	0.592692	0.641178	0.684784	0.717743	0.738027	0.759908	0.781466	0.802854	0.813638	0.819544	0.818015	0.816605	0.816173	0.81295	0.809997
0.523452	0.508384	0.4997	0.494035	0.491911	0.482276	0.481342	0.47211	0.457998	0.448463	0.447684	0.451459	0.4605	0.479968	0.493348	0.501672	0.508385	0.510123	0.507219	0.499823	0.505568	0.511807	0.501496	0.492805	0.493874	0.50605	0.512861	0.512572	0.509916	0.511324	0.513439	0.52076	0.529717	0.549087	0.574023	0.609417	0.660007	0.705012	0.740886	0.763359	0.783536	0.802575	0.822245	0.833276	0.836395	0.831778	0.827162	0.823984	0.814559	0.809614
0.473864	0.46915	0.471434	0.48259	0.483879	0.467236	0.45716	0.444948	0.454185	0.45999	0.46783	0.479059	0.490304	0.50892	0.524762	0.54249	0.555808	0.571918	0.574388	0.576557	0.573679	0.572617	0.560007	0.544204	0.54448	0.557705	0.565492	0.557669	0.548838	0.546647	0.545649	0.549511	0.560569	0.581608	0.611507	0.64306	0.686642	0.732108	0.76993	0.795258	0.823484	0.845294	0.864648	0.875898	0.880073	0.872448	0.869254	0.864832	0.857928	0.853442
0.49392	0.489296	0.492628	0.490693	0.484704	0.474248	0.468872	0.463749	0.463035	0.460878	0.457711	0.462932	0.47441	0.493567	0.510303	0.52309	0.533617	0.542991	0.550656	0.559805	0.573674	0.585403	0.581989	0.574803	0.573111	0.577375	0.579497	0.568827	0.561273	0.555919	0.554244	0.554404	0.558668	0.577189	0.601873	0.638498	0.689118	0.738523	0.773604	0.797593	0.81708	0.832151	0.845391	0.851094	0.853302	0.845694	0.839099	0.834016	0.826829	0.818536
0.503885	0.489952	0.484096	0.482322	0.48157	0.469731	0.465557	0.456561	0.454074	0.444835	0.443618	0.449257	0.468528	0.494496	0.513293	0.521421	0.52944	0.540022	0.541462	0.543579	0.55459	0.561899	0.555719	0.549024	0.547519	0.552587	0.558248	0.556935	0.551093	0.544276	0.537813	0.536513	0.548618	0.566297	0.594559	0.63275	0.677163	0.722336	0.758788	0.783179	0.80352	0.821088	0.840724	0.848048	0.847896	0.843879	0.841007	0.835015	0.825174	0.815904
0.520842	0.51077	0.502381	0.499689	0.493308	0.475794	0.471287	0.46875	0.461656	0.451372	0.445662	0.459673	0.483613	0.505305	0.518529	0.518303	0.517819	0.532273	0.540945	0.543344	0.543622	0.545857	0.547601	0.547556	0.554847	0.570131	0.579789	0.578954	0.571366	0.567428	0.562692	0.564174	0.570259	0.589487	0.619955	0.657379	0.695635	0.73871	0.775248	0.802469	0.820743	0.836661	0.849442	0.851885	0.846413	0.834721	0.83448	0.832538	0.824972	0.82007
0.527687	0.500842	0.487963	0.481198	0.471825	0.442019	0.426835	0.418864	0.420099	0.426038	0.439702	0.456745	0.478778	0.496428	0.499699	0.50546	0.51593	0.530957	0.547826	0.559207	0.559711	0.559972	0.559544	0.562995	0.56808	0.576533	0.580317	0.571449	0.562218	0.558007	0.556642	0.561352	0.574	0.598785	0.632614	0.673334	0.717093	0.769931	0.81246	0.832001	0.84256	0.858355	0.869109	0.871721	0.860566	0.851736	0.845562	0.837409	0.829841	0.821691
0.518126	0.507157	0.508442	0.514365	0.506264	0.484883	0.472201	0.446426	0.43021	0.424746	0.424039	0.420807	0.434869	0.455138	0.479178	0.504972	0.527889	0.546668	0.559347	0.56783	0.580174	0.589259	0.582401	0.568401	0.574049	0.576782	0.570868	0.55382	0.541522	0.540969	0.543192	0.55582	0.568923	0.584793	0.608472	0.641341	0.68836	0.742153	0.780762	0.801054	0.821232	0.836057	0.846965	0.854515	0.856094	0.851083	0.845911	0.841823	0.835901	0.830984
0.470256	0.459851	0.46392	0.481175	0.483864	0.47017	0.458187	0.448474	0.437618	0.439804	0.454507	0.481317	0.50867	0.5289	0.537342	0.544836	0.548515	0.56342	0.574565	0.572814	0.579085	0.580907	0.574327	0.565532	0.563621	0.573895	0.577749	0.565318	0.552532	0.551292	0.548718	0.547948	0.555891	0.572376	0.601882	0.641454	0.693984	0.746008	0.782676	0.80857	0.830741	0.842348	0.851328	0.854873	0.852905	0.845408	0.840872	0.838272	0.832733	0.823737
0.543188	0.532991	0.519775	0.51078	0.493908	0.470493	0.453637	0.438164	0.414254	0.403189	0.415132	0.436668	0.463026	0.483345	0.490469	0.499807	0.510233	0.525792	0.535844	0.542611	0.543341	0.538911	0.532507	0.523793	0.526407	0.539309	0.546197	0.544332	0.543435	0.539924	0.535727	0.538448	0.544062	0.569241	0.603282	0.649596	0.702997	0.752726	0.782343	0.799328	0.812713	0.82881	0.845482	0.854613	0.853301	0.844352	0.838614	0.830863	0.827408	0.824748
0.521798	0.505614	0.489703	0.488545	0.481298	0.464606	0.463108	0.452534	0.450907	0.451308	0.461395	0.474093	0.482021	0.482663	0.48669	0.499509	0.511508	0.527961	0.534155	0.538884	0.536132	0.537658	0.539357	0.535597	0.537034	0.54367	0.543893	0.528469	0.514492	0.510955	0.517458	0.527234	0.543713	0.575189	0.60312	0.632572	0.667669	0.715233	0.759007	0.784708	0.80171	0.813809	0.823798	0.824293	0.814928	0.802711	0.80177	0.79978	0.796731	0.792808
0.550612	0.531558	0.518291	0.500444	0.46496	0.432657	0.427276	0.431506	0.439468	0.446038	0.447667	0.452176	0.466897	0.483229	0.497244	0.504608	0.507593	0.518407	0.526088	0.534065	0.541116	0.545749	0.548564	0.547977	0.552613	0.559062	0.56457	0.545285	0.532056	0.528946	0.533875	0.535435	0.547805	0.574583	0.61108	0.646237	0.69253	0.736615	0.769662	0.792676	0.810085	0.82455	0.837127	0.838692	0.833688	0.825127	0.823187	0.818682	0.813575	0.811566
0.529958	0.524093	0.509684	0.507537	0.500167	0.477344	0.478914	0.476894	0.473456	0.468587	0.470571	0.473733	0.481602	0.480715	0.474622	0.469892	0.472033	0.484732	0.497469	0.504882	0.509274	0.51534	0.522052	0.521187	0.531369	0.550846	0.555892	0.547906	0.541006	0.530558	0.526567	0.524066	0.527381	0.543958	0.567002	0.597413	0.633322	0.67561	0.715925	0.75143	0.779097	0.798595	0.811681	0.821459	0.820589	0.815467	0.812668	0.811215	0.805715	0.79733
0.521428	0.506888	0.500313	0.497899	0.493406	0.48669	0.488821	0.492608	0.482708	0.473963	0.460902	0.456505	0.465176	0.476016	0.484592	0.490085	0.486808	0.490615	0.49473	0.498252	0.502055	0.510047	0.513365	0.509346	0.508931	0.5173	0.522768	0.50923	0.500162	0.490317	0.486525	0.489029	0.501423	0.522149	0.559258	0.604562	0.65742	0.70485	0.740738	0.768103	0.78685	0.801324	0.817357	0.818414	0.811073	0.800996	0.792451	0.787025	0.779854	0.775845
0.490069	0.490037	0.490438	0.505479	0.506246	0.48918	0.4985	0.501737	0.504365	0.507239	0.506744	0.507078	0.515767	0.522024	0.518649	0.517717	0.516276	0.521065	0.533318	0.529735	0.52795	0.529999	0.537478	0.540945	0.552092	0.570305	0.576784	0.57024	0.56178	0.561688	0.56013	0.567269	0.579013	0.597977	0.624342	0.65691	0.699724	0.737787	0.777082	0.802025	0.819662	0.836227	0.847055	0.844272	0.837638	0.830913	0.827301	0.82115	0.813766	0.808267
0.508318	0.506881	0.508614	0.523275	0.519317	0.494707	0.485914	0.481575	0.475592	0.47409	0.481279	0.486038	0.495136	0.501588	0.5013	0.503006	0.499405	0.504481	0.51595	0.524743	0.530335	0.538649	0.547682	0.55359	0.56639	0.580357	0.593655	0.590495	0.58104	0.570831	0.560206	0.561948	0.569887	0.588336	0.616749	0.65599	0.703758	0.750618	0.789499	0.81802	0.841612	0.855829	0.861243	0.86344	0.856682	0.848277	0.844476	0.841344	0.839782	0.83362
0.488302	0.499516	0.505297	0.510698	0.503612	0.493398	0.498049	0.494322	0.492668	0.491895	0.484238	0.478869	0.477216	0.494791	0.517955	0.537868	0.541937	0.553024	0.566114	0.561706	0.54863	0.545472	0.547695	0.551449	0.565936	0.581628	0.585581	0.57606	0.565046	0.562325	0.564828	0.56908	0.578341	0.593105	0.609878	0.637742	0.677367	0.727144	0.765391	0.792384	0.80758	0.822936	0.837591	0.845267	0.841625	0.834662	0.832048	0.824505	0.817605	0.81017
0.540956	0.529235	0.520047	0.522564	0.523633	0.499615	0.48576	0.488312	0.476212	0.464624	0.451296	0.444095	0.448012	0.460172	0.4759	0.488836	0.499874	0.508365	0.508886	0.510953	0.509674	0.517272	0.517996	0.517375	0.522275	0.527899	0.530532	0.517776	0.515601	0.519183	0.522552	0.525386	0.529766	0.545805	0.572754	0.608527	0.657517	0.711207	0.747558	0.772529	0.79198	0.811215	0.82413	0.831303	0.82829	0.822049	0.813461	0.809171	0.80648	0.803303
0.509394	0.506901	0.505208	0.507647	0.506551	0.483749	0.47011	0.467197	0.465864	0.460169	0.461245	0.464289	0.456841	0.463673	0.481604	0.497804	0.514118	0.527832	0.539821	0.540875	0.534714	0.539442	0.551476	0.558815	0.565611	0.575244	0.566561	0.547789	0.532284	0.532276	0.535825	0.540974	0.549919	0.564938	0.586012	0.624032	0.675452	0.73157	0.774716	0.802552	0.822401	0.840612	0.854346	0.862199	0.865329	0.861016	0.853348	0.846937	0.837348	0.830414
0.547109	0.549824	0.547865	0.551177	0.544072	0.521939	0.508604	0.500789	0.483225	0.470604	0.46352	0.456908	0.448995	0.444722	0.447509	0.469129	0.478345	0.497237	0.512553	0.517925	0.516065	0.520375	0.532032	0.542016	0.553292	0.566268	0.570164	0.560513	0.55091	0.544689	0.547847	0.555156	0.570198	0.58613	0.617305	0.655176	0.696906	0.74029	0.773771	0.801974	0.823726	0.840722	0.85015	0.854082	0.85387	0.847667	0.842845	0.8392	0.833694	0.824926
0.478722	0.47645	0.483318	0.48653	0.486413	0.468499	0.45307	0.447431	0.446368	0.460794	0.478438	0.493053	0.502713	0.518598	0.529482	0.540382	0.549132	0.561366	0.562451	0.567439	0.567065	0.567317	0.564947	0.557729	0.556894	0.563753	0.568243	0.564053	0.555485	0.542108	0.536303	0.538163	0.54655	0.56739	0.595289	0.638388	0.680623	0.722443	0.760701	0.791468	0.81429	0.831279	0.847285	0.851548	0.844563	0.836671	0.830299	0.824588	0.818363	0.817561
0.542207	0.52754	0.523366	0.523829	0.514473	0.496785	0.48261	0.4764	0.466552	0.458702	0.447878	0.439204	0.444528	0.453844	0.472733	0.482324	0.488729	0.507738	0.515541	0.515185	0.518593	0.518782	0.513635	0.509663	0.514847	0.530755	0.535289	0.531364	0.522588	0.520661	0.520154	0.520485	0.531029	0.551586	0.580795	0.621215	0.664454	0.715892	0.756955	0.777025	0.797551	0.815919	0.833916	0.838983	0.835676	0.826709	0.81841	0.816686	0.811087	0.806639
0.505659	0.499859	0.49486	0.503161	0.491828	0.481804	0.478182	0.481477	0.467266	0.45941	0.453819	0.456758	0.472783	0.485176	0.50219	0.508762	0.522815	0.537699	0.544541	0.544009	0.546811	0.548605	0.543737	0.534881	0.536142	0.540716	0.539759	0.522342	0.509867	0.50659	0.507502	0.513584	0.525967	0.547239	0.572225	0.610157	0.663716	0.724367	0.763561	0.791567	0.810228	0.824053	0.843051	0.851027	0.852501	0.847396	0.839585	0.828721	0.819744	0.816956
0.52879	0.50018	0.485549	0.478366	0.470582	0.450534	0.44463	0.439975	0.438045	0.429087	0.43799	0.448003	0.468131	0.484893	0.505188	0.523202	0.535643	0.55437	0.562191	0.565632	0.570371	0.57388	0.566346	0.557731	0.554874	0.558691	0.566118	0.562	0.557582	0.558502	0.556979	0.560364	0.568153	0.581623	0.604816	0.63605	0.682162	0.729089	0.754415	0.773066	0.795229	0.809929	0.830396	0.84056	0.845816	0.844706	0.844621	0.846008	0.842885	0.836912
0.487657	0.473294	0.477141	0.487484	0.487097	0.479393	0.477204	0.474539	0.456079	0.447792	0.455965	0.475159	0.494099	0.509451	0.517781	0.525009	0.526321	0.530881	0.534573	0.537363	0.544019	0.556622	0.560675	0.559219	0.564181	0.570421	0.57675	0.564118	0.557303	0.554581	0.551627	0.55421	0.564239	0.568393	0.589858	0.62789	0.67759	0.730591	0.770826	0.794869	0.814578	0.829973	0.845824	0.85601	0.860704	0.853053	0.847629	0.8428	0.832973	0.827846
0.521243	0.51042	0.515217	0.522443	0.515268	0.5053	0.499443	0.484021	0.456309	0.43944	0.435901	0.43792	0.444789	0.455354	0.474327	0.48903	0.496922	0.516522	0.531008	0.535294	0.541791	0.545217	0.536956	0.528875	0.533879	0.544239	0.550131	0.541102	0.535729	0.533761	0.536313	0.543927	0.551443	0.565311	0.588472	0.619564	0.663404	0.707962	0.743362	0.762721	0.780568	0.79835	0.816376	0.828241	0.829823	0.822746	0.817823	0.815956	0.808805	0.802306
0.546631	0.529	0.527251	0.519649	0.509563	0.50596	0.499882	0.485732	0.462476	0.445394	0.435614	0.431887	0.438996	0.446305	0.460987	0.478277	0.493985	0.5029	0.504045	0.505447	0.517692	0.528411	0.526771	0.525043	0.534156	0.547522	0.545482	0.532372	0.525451	0.517634	0.511222	0.513346	0.52424	0.541289	0.568583	0.602778	0.650784	0.695861	0.736194	0.765304	0.791311	0.809685	0.824536	0.830603	0.829865	0.824516	0.81688	0.812795	0.804847	0.801564
0.540109	0.517872	0.514391	0.517222	0.515414	0.504781	0.495158	0.476991	0.451452	0.43398	0.440025	0.444407	0.450221	0.451261	0.454001	0.461842	0.477779	0.505435	0.529531	0.544289	0.550322	0.555163	0.549843	0.550839	0.563572	0.575	0.577029	0.569523	0.561949	0.556015	0.550724	0.554849	0.567345	0.581152	0.607593	0.643002	0.69629	0.743814	0.775708	0.799742	0.81766	0.834996	0.85448	0.863073	0.86599	0.857951	0.851687	0.850817	0.845358	0.843127
0.477947	0.470678	0.463277	0.464677	0.462625	0.464186	0.47418	0.479471	0.487375	0.479805	0.465533	0.466324	0.484309	0.506501	0.527922	0.544218	0.553649	0.564889	0.57226	0.574219	0.576535	0.579056	0.57428	0.569121	0.563924	0.565787	0.564437	0.552273	0.545836	0.538305	0.534941	0.533907	0.542437	0.5637	0.595319	0.628068	0.674812	0.723494	0.750871	0.771964	0.795583	0.814368	0.831148	0.83919	0.839685	0.834947	0.828558	0.82553	0.819447	0.817236
0.497778	0.473367	0.45954	0.457638	0.447657	0.436267	0.442525	0.436889	0.424695	0.422043	0.437116	0.448301	0.466872	0.488804	0.517663	0.535214	0.547141	0.561911	0.560898	0.553075	0.553006	0.55961	0.554	0.535065	0.535021	0.537926	0.536636	0.52831	0.525363	0.522238	0.516356	0.518263	0.52999	0.5479	0.57396	0.607703	0.659151	0.705576	0.731777	0.753186	0.770715	0.787419	0.804813	0.816051	0.818325	0.813272	0.808105	0.803915	0.796665	0.794602
0.526189	0.518976	0.517962	0.520905	0.521841	0.522515	0.521363	0.503012	0.484847	0.468437	0.456655	0.442492	0.43907	0.448283	0.46998	0.487734	0.501606	0.519254	0.526557	0.530693	0.545077	0.566297	0.575602	0.567197	0.568857	0.571288	0.567767	0.558639	0.550706	0.542911	0.539507	0.545205	0.558416	0.569476	0.588263	0.625761	0.676112	0.723037	0.758573	0.78251	0.802392	0.821307	0.841196	0.855321	0.864659	0.86283	0.859035	0.851604	0.839844	0.826202
0.502201	0.494344	0.489113	0.481661	0.475091	0.463373	0.457932	0.449131	0.4479	0.448209	0.450708	0.456325	0.468644	0.48153	0.509038	0.529489	0.541264	0.551844	0.553497	0.554298	0.555102	0.552414	0.543268	0.530833	0.527698	0.535925	0.538939	0.533277	0.534435	0.536164	0.53657	0.544602	0.556693	0.567785	0.593998	0.62906	0.674532	0.720932	0.751174	0.766733	0.784521	0.807491	0.830706	0.840958	0.847053	0.844515	0.839122	0.833957	0.824899	0.816723
0.504909	0.495068	0.506415	0.516347	0.515405	0.506992	0.492145	0.468387	0.45132	0.44317	0.444571	0.444396	0.4539	0.469905	0.491354	0.49797	0.512413	0.533082	0.5368	0.535369	0.539156	0.54369	0.545215	0.531951	0.533769	0.537108	0.53464	0.525548	0.517125	0.51863	0.515715	0.522182	0.53109	0.541417	0.566327	0.602509	0.654128	0.697234	0.727068	0.754961	0.780836	0.796405	0.814815	0.826763	0.83428	0.838511	0.835497	0.832007	0.828444	0.824969
0.516336	0.505201	0.497201	0.494729	0.483975	0.471766	0.474543	0.473501	0.469419	0.462535	0.450703	0.450557	0.459956	0.469617	0.501915	0.525212	0.535727	0.545912	0.548037	0.549113	0.552004	0.553145	0.549167	0.541141	0.542451	0.549682	0.552996	0.54481	0.540813	0.533294	0.528545	0.542218	0.561103	0.576343	0.594991	0.622111	0.661656	0.703132	0.73555	0.754769	0.771532	0.788808	0.809179	0.827041	0.83503	0.840086	0.837344	0.838753	0.833843	0.832028
0.523637	0.51433	0.514338	0.516807	0.510099	0.493267	0.478624	0.464799	0.453543	0.447456	0.441791	0.440849	0.445307	0.469438	0.489777	0.506894	0.523279	0.531288	0.524988	0.519889	0.524079	0.534289	0.533679	0.522443	0.524769	0.534374	0.537087	0.53225	0.528785	0.525746	0.525656	0.527121	0.534153	0.541763	0.561307	0.592015	0.6336	0.675512	0.707148	0.727966	0.748323	0.766994	0.789411	0.809538	0.817406	0.814071	0.810737	0.807029	0.79505	0.785667
0.454583	0.450047	0.458959	0.48517	0.495475	0.484833	0.491838	0.482789	0.47097	0.466391	0.477694	0.491577	0.502023	0.504109	0.526458	0.54967	0.56813	0.579771	0.585846	0.576588	0.570923	0.567775	0.552492	0.538779	0.544009	0.549178	0.550656	0.5424	0.533795	0.530707	0.525151	0.535074	0.550059	0.568603	0.592159	0.628318	0.666789	0.7096	0.740666	0.761714	0.781904	0.802972	0.824223	0.834022	0.836397	0.837161	0.834181	0.829887	0.820361	0.815062
0.5007	0.49204	0.498173	0.494539	0.483361	0.475015	0.473127	0.464888	0.460325	0.458482	0.456636	0.446039	0.445407	0.468462	0.503205	0.525012	0.542741	0.555655	0.560268	0.553376	0.559293	0.566292	0.566246	0.553591	0.549259	0.555895	0.559371	0.554014	0.549647	0.545748	0.543447	0.545718	0.55552	0.573666	0.598632	0.635042	0.681677	0.725622	0.758631	0.780462	0.794173	0.814482	0.831631	0.838156	0.842526	0.843448	0.846485	0.846359	0.839881	0.83332
0.470311	0.452322	0.45388	0.462477	0.464753	0.451386	0.449073	0.443753	0.439726	0.446103	0.461255	0.481261	0.494838	0.519257	0.550688	0.566173	0.575233	0.590099	0.59096	0.586639	0.594342	0.600774	0.596733	0.588706	0.588014	0.595265	0.599379	0.588273	0.580182	0.575535	0.577294	0.579908	0.591481	0.611345	0.642517	0.675681	0.708508	0.748479	0.782285	0.805691	0.822769	0.837499	0.848795	0.854042	0.854863	0.852431	0.847362	0.842268	0.831805	0.825338
0.50847	0.492234	0.498945	0.511303	0.512713	0.492962	0.486519	0.470456	0.465445	0.465015	0.472665	0.474441	0.475866	0.488659	0.502301	0.516154	0.526701	0.549205	0.556164	0.552773	0.55791	0.566983	0.565938	0.559547	0.559143	0.565025	0.564274	0.550862	0.54145	0.535013	0.539266	0.543865	0.556795	0.574632	0.605976	0.643373	0.691966	0.737374	0.769096	0.787221	0.803881	0.819583	0.831979	0.834259	0.834518	0.826519	0.820322	0.814278	0.811439	0.810757
0.512794	0.505256	0.505691	0.515517	0.510371	0.494287	0.486535	0.477949	0.472061	0.464135	0.466082	0.458934	0.462003	0.472898	0.480522	0.49428	0.512637	0.532121	0.545898	0.554288	0.560528	0.575215	0.573137	0.565068	0.566296	0.572207	0.574155	0.561132	0.547383	0.53682	0.530425	0.532053	0.547613	0.570604	0.601117	0.642173	0.688456	0.74016	0.776904	0.795027	0.8194	0.838823	0.859806	0.87093	0.876902	0.869792	0.864319	0.859314	0.850548	0.842572
0.485311	0.49782	0.508857	0.517707	0.519005	0.516385	0.518188	0.512618	0.514088	0.512973	0.507796	0.499857	0.500417	0.502795	0.501139	0.501635	0.503231	0.514063	0.526123	0.529579	0.538167	0.544848	0.547546	0.544085	0.556489	0.572106	0.58083	0.570446	0.557342	0.546285	0.537691	0.538538	0.549192	0.566031	0.588997	0.61754	0.652762	0.696069	0.741151	0.773077	0.79792	0.82107	0.843135	0.853789	0.855761	0.849656	0.844461	0.837299	0.82409	0.814106
0.545204	0.519333	0.521808	0.523342	0.50265	0.473132	0.449899	0.424374	0.410793	0.401354	0.402054	0.409987	0.424976	0.442937	0.465771	0.489682	0.508149	0.53394	0.543944	0.548777	0.551316	0.558414	0.55288	0.547886	0.5523	0.559795	0.557913	0.54391	0.531924	0.527009	0.524571	0.524872	0.533112	0.552365	0.580697	0.609957	0.653588	0.703058	0.740928	0.765497	0.786518	0.80793	0.826121	0.838323	0.838069	0.828951	0.821068	0.816791	0.808001	0.800598
0.535151	0.516967	0.508161	0.503721	0.49174	0.467704	0.464558	0.456446	0.455794	0.450171	0.45242	0.456163	0.457807	0.461935	0.474317	0.488863	0.492996	0.501239	0.501012	0.498999	0.505461	0.516385	0.522599	0.51803	0.514206	0.520599	0.524001	0.508978	0.50032	0.497093	0.499362	0.506477	0.520557	0.536978	0.569874	0.605906	0.653027	0.705651	0.741023	0.771636	0.793391	0.8143	0.832566	0.843716	0.844854	0.840348	0.834608	0.827003	0.814589	0.808439
0.477785	0.472778	0.475959	0.474013	0.462215	0.451255	0.449704	0.450124	0.459051	0.463598	0.476542	0.476868	0.481964	0.503216	0.521334	0.539513	0.555248	0.574143	0.579499	0.580125	0.583312	0.589852	0.58244	0.568226	0.567981	0.569241	0.569264	0.556834	0.546959	0.531043	0.52607	0.532697	0.546656	0.572846	0.602099	0.638352	0.678578	0.72076	0.756406	0.779039	0.8021	0.815565	0.831235	0.837998	0.839348	0.834942	0.833229	0.834918	0.829769	0.82444
0.517023	0.507777	0.513155	0.519029	0.515969	0.507197	0.493151	0.48399	0.476351	0.458912	0.441487	0.437035	0.440465	0.457639	0.471624	0.490377	0.513026	0.535881	0.554338	0.57236	0.590487	0.596374	0.589025	0.58696	0.591693	0.597276	0.596021	0.583847	0.567237	0.558917	0.560105	0.569091	0.584425	0.601622	0.628341	0.66456	0.712347	0.765202	0.80318	0.82541	0.841959	0.857666	0.871709	0.877036	0.876733	0.867679	0.858941	0.851384	0.845635	0.841881
0.533902	0.520026	0.51202	0.500429	0.47562	0.456472	0.447425	0.428719	0.42113	0.425545	0.429514	0.444892	0.467603	0.491247	0.506644	0.511474	0.522797	0.537846	0.545784	0.54884	0.555165	0.568343	0.568284	0.559234	0.561308	0.572661	0.577804	0.569557	0.561027	0.559583	0.55572	0.555428	0.563239	0.579191	0.604782	0.643756	0.690831	0.743547	0.778217	0.800133	0.82101	0.833664	0.849154	0.852145	0.857031	0.854752	0.854202	0.85178	0.842988	0.833612
0.511755	0.506529	0.500961	0.500795	0.494087	0.476214	0.472657	0.468458	0.461353	0.452481	0.445624	0.446994	0.456755	0.476448	0.496972	0.51607	0.539118	0.560709	0.570893	0.569906	0.581209	0.592698	0.590371	0.583643	0.586834	0.592189	0.591157	0.577592	0.56706	0.567457	0.567164	0.571074	0.581801	0.601635	0.622901	0.649092	0.692888	0.739743	0.772163	0.789736	0.801911	0.816701	0.833433	0.843504	0.844521	0.838561	0.833449	0.826922	0.819556	0.814778
0.479058	0.475168	0.475254	0.481084	0.48075	0.477465	0.478433	0.486528	0.490354	0.479338	0.473382	0.472936	0.4804	0.501268	0.517392	0.533642	0.548688	0.554497	0.553659	0.546748	0.552804	0.562272	0.55393	0.536335	0.528835	0.534872	0.537714	0.530918	0.527313	0.519807	0.520303	0.52776	0.539767	0.55957	0.590301	0.627581	0.672183	0.717167	0.751998	0.775897	0.796389	0.815095	0.830217	0.8364	0.837042	0.82948	0.824512	0.82466	0.815898	0.809279
0.5242	0.535349	0.5464	0.554431	0.549138	0.523118	0.504738	0.495969	0.486308	0.470333	0.453985	0.445343	0.444457	0.459811	0.477212	0.487388	0.495648	0.511886	0.527751	0.542947	0.555458	0.563591	0.561163	0.55709	0.558214	0.566885	0.567949	0.561595	0.551576	0.552396	0.555132	0.562678	0.57539	0.597302	0.620631	0.651187	0.694769	0.744134	0.78347	0.810711	0.828554	0.845251	0.860283	0.864457	0.863984	0.859727	0.856504	0.852482	0.844656	0.838093
0.479011	0.476165	0.483366	0.498701	0.507358	0.495635	0.486811	0.475482	0.47374	0.474487	0.478102	0.480798	0.482346	0.494214	0.512396	0.531796	0.540034	0.561967	0.577741	0.579729	0.576942	0.571244	0.573234	0.575775	0.581654	0.593554	0.593389	0.5789	0.563962	0.560942	0.556414	0.558583	0.565661	0.578723	0.604746	0.644467	0.691703	0.7442	0.777932	0.800219	0.818799	0.838672	0.853346	0.859791	0.858021	0.850304	0.846276	0.840998	0.837194	0.83302
0.536154	0.519195	0.510839	0.504293	0.501658	0.486344	0.49128	0.480349	0.463514	0.453692	0.454195	0.454116	0.454542	0.46245	0.471592	0.482009	0.489215	0.503237	0.510507	0.504948	0.494966	0.493381	0.501559	0.503361	0.514684	0.522867	0.527462	0.511763	0.503555	0.499829	0.502403	0.513748	0.525106	0.542947	0.572571	0.612221	0.661186	0.717649	0.763341	0.785272	0.801895	0.818303	0.834956	0.840592	0.839043	0.828972	0.817815	0.810826	0.801737	0.797785
0.50674	0.512963	0.50848	0.505214	0.496356	0.482906	0.487184	0.482573	0.476339	0.480892	0.461519	0.442377	0.447568	0.468706	0.491396	0.510437	0.528427	0.553389	0.572179	0.579045	0.576425	0.580346	0.58167	0.573952	0.573339	0.577882	0.576326	0.557137	0.548801	0.55194	0.550849	0.552982	0.558903	0.583575	0.62055	0.660901	0.707462	0.760265	0.799178	0.819197	0.83447	0.849271	0.864641	0.868623	0.861462	0.844853	0.837144	0.8322	0.822569	0.812196
0.483836	0.492087	0.50556	0.517019	0.519303	0.510858	0.5086	0.501537	0.487384	0.473088	0.462482	0.452324	0.453097	0.462444	0.48943	0.51614	0.536115	0.546271	0.550986	0.551282	0.548199	0.548586	0.542921	0.537146	0.535295	0.536577	0.541665	0.543341	0.537243	0.532898	0.536428	0.539082	0.554969	0.575671	0.603562	0.643474	0.687587	0.734402	0.772513	0.797905	0.821531	0.838885	0.854506	0.86028	0.85961	0.851619	0.848283	0.84862	0.847217	0.843333
0.498899	0.484082	0.493473	0.507974	0.51044	0.497248	0.498209	0.495861	0.49251	0.49641	0.489609	0.483124	0.480908	0.478447	0.487137	0.500481	0.509749	0.523603	0.527856	0.530038	0.536264	0.544818	0.548286	0.544468	0.545829	0.552781	0.563111	0.556193	0.550863	0.552405	0.552863	0.562863	0.580184	0.605473	0.634854	0.672427	0.717004	0.759481	0.796406	0.823564	0.846945	0.868461	0.884142	0.889966	0.889285	0.886492	0.884733	0.881313	0.871923	0.866224
0.487602	0.487095	0.489028	0.489464	0.476261	0.458694	0.464255	0.462982	0.460418	0.458043	0.454909	0.455645	0.470443	0.490558	0.516645	0.539699	0.552741	0.558324	0.554482	0.546581	0.545341	0.546833	0.543606	0.548029	0.549444	0.549241	0.552956	0.546921	0.538768	0.54136	0.549165	0.566828	0.579754	0.603825	0.635277	0.674428	0.719227	0.769868	0.807279	0.832366	0.853373	0.870832	0.888942	0.893606	0.888595	0.88108	0.876491	0.874465	0.868276	0.864723
0.488088	0.480983	0.48095	0.494538	0.4854	0.475419	0.490042	0.505435	0.507787	0.506979	0.495495	0.48169	0.485636	0.485631	0.494152	0.506523	0.512032	0.518016	0.519449	0.521104	0.523151	0.530221	0.535497	0.537384	0.550865	0.566429	0.574462	0.569034	0.568226	0.574277	0.584382	0.601486	0.619373	0.637921	0.663653	0.696236	0.733909	0.775544	0.811912	0.839656	0.860729	0.878474	0.887621	0.888864	0.884479	0.879242	0.875246	0.872399	0.856924	0.843748
0.548757	0.526064	0.52103	0.520349	0.50907	0.484836	0.474675	0.467199	0.461001	0.459546	0.451919	0.433647	0.42745	0.429724	0.437599	0.451069	0.461405	0.477781	0.48118	0.479793	0.479664	0.482153	0.48724	0.489547	0.495824	0.503441	0.51433	0.518144	0.524029	0.529976	0.537748	0.559572	0.579839	0.60688	0.642117	0.682422	0.724415	0.764301	0.794024	0.819113	0.840659	0.857863	0.870102	0.874194	0.867238	0.85496	0.846742	0.843645	0.83522	0.823876
0.474374	0.477597	0.480079	0.492678	0.489279	0.486776	0.492965	0.501323	0.503905	0.507075	0.49833	0.491652	0.491211	0.496165	0.51131	0.528422	0.540075	0.545164	0.543552	0.528706	0.52543	0.522112	0.525202	0.524126	0.527653	0.538338	0.550491	0.546048	0.542776	0.543841	0.548165	0.557991	0.573233	0.595341	0.627065	0.662848	0.711275	0.760797	0.800427	0.827554	0.855419	0.878819	0.893536	0.898156	0.89178	0.882037	0.875816	0.869456	0.860518	0.853938
0.519774	0.528209	0.532297	0.531645	0.515179	0.498943	0.501342	0.504238	0.49535	0.487088	0.472621	0.453709	0.442518	0.450318	0.482749	0.503232	0.51123	0.514455	0.517703	0.515638	0.516609	0.516721	0.518452	0.515893	0.513344	0.524695	0.539931	0.546365	0.549469	0.552642	0.560962	0.574403	0.588979	0.611938	0.642981	0.681633	0.711438	0.750603	0.789841	0.80755	0.829458	0.853824	0.87479	0.878345	0.87386	0.862906	0.856895	0.851508	0.841303	0.829649
0.530465	0.537165	0.545624	0.549912	0.538911	0.531395	0.538135	0.526751	0.51262	0.497748	0.472979	0.448677	0.427347	0.422629	0.45071	0.475573	0.48575	0.489959	0.48464	0.477091	0.474322	0.46822	0.474106	0.475372	0.480918	0.489103	0.500501	0.50575	0.503014	0.498927	0.50779	0.524971	0.548815	0.570792	0.601613	0.633866	0.678475	0.728033	0.770805	0.804716	0.838213	0.861532	0.876119	0.883647	0.883243	0.878321	0.876244	0.871789	0.861573	0.851351
0.478753	0.489838	0.495148	0.498491	0.496449	0.496893	0.503207	0.500679	0.500112	0.493807	0.483263	0.478895	0.484436	0.502867	0.533221	0.537212	0.531551	0.529236	0.527317	0.519268	0.514863	0.521806	0.528782	0.531035	0.534663	0.545658	0.559221	0.564583	0.561072	0.55962	0.569868	0.584983	0.601309	0.625407	0.651704	0.683496	0.716175	0.753943	0.787919	0.814967	0.837818	0.854842	0.870938	0.874435	0.87199	0.863137	0.857334	0.852133	0.84461	0.832695
0.498668	0.498767	0.506269	0.518819	0.522821	0.507457	0.506999	0.508955	0.505806	0.496049	0.487508	0.479377	0.473841	0.473566	0.490577	0.515306	0.529668	0.537759	0.533508	0.535822	0.534085	0.522685	0.519511	0.518701	0.521456	0.525947	0.532574	0.533254	0.530527	0.529113	0.540107	0.556163	0.579005	0.601011	0.626875	0.661125	0.699455	0.743239	0.784271	0.812073	0.82941	0.848527	0.85984	0.860733	0.8584	0.85173	0.843515	0.835616	0.819984	0.806345
0.503538	0.537846	0.547353	0.559446	0.558921	0.549908	0.557111	0.553294	0.541789	0.523072	0.496642	0.470864	0.461763	0.477587	0.500999	0.502238	0.494506	0.493211	0.495869	0.496467	0.506252	0.505533	0.506109	0.503833	0.514567	0.532526	0.547791	0.546973	0.540861	0.538554	0.543484	0.561371	0.584746	0.6069	0.631303	0.661426	0.695278	0.74097	0.784286	0.814046	0.836789	0.854635	0.869885	0.873203	0.872325	0.865645	0.863396	0.858005	0.852477	0.84543
0.478363	0.488637	0.509715	0.515008	0.513928	0.503679	0.510688	0.505576	0.501857	0.500391	0.49679	0.493515	0.486998	0.488114	0.511245	0.524958	0.518214	0.511442	0.510286	0.508878	0.504968	0.497809	0.502459	0.506078	0.509153	0.51854	0.531149	0.537095	0.545076	0.54609	0.54769	0.555698	0.567818	0.585125	0.61482	0.650295	0.692463	0.740169	0.784997	0.818244	0.840515	0.860014	0.873017	0.876987	0.872928	0.862192	0.855487	0.846408	0.836124	0.824723
0.521232	0.522629	0.525911	0.532294	0.529367	0.500927	0.48961	0.479853	0.472028	0.46643	0.461536	0.452287	0.456778	0.475274	0.491376	0.508916	0.526185	0.532625	0.527697	0.523914	0.525982	0.521559	0.528775	0.532752	0.541317	0.560999	0.573811	0.58038	0.579478	0.577523	0.57585	0.576238	0.582442	0.602451	0.629828	0.658389	0.697046	0.741619	0.777389	0.798127	0.813572	0.832157	0.850698	0.857602	0.854842	0.849708	0.847231	0.841563	0.83487	0.82975
0.475039	0.505643	0.526021	0.545904	0.546034	0.535039	0.530314	0.52117	0.517831	0.515584	0.504669	0.494436	0.491659	0.4923	0.493401	0.501291	0.504256	0.517105	0.522029	0.519867	0.528842	0.538181	0.542573	0.537275	0.53456	0.543289	0.552708	0.555731	0.549206	0.549813	0.549514	0.550185	0.558934	0.584808	0.626052	0.66606	0.71017	0.760893	0.798281	0.824157	0.842848	0.860048	0.877183	0.879801	0.878639	0.872909	0.867833	0.863445	0.856985	0.848451
0.507287	0.515207	0.513864	0.513712	0.505833	0.485543	0.47662	0.471086	0.466815	0.47661	0.478288	0.465948	0.472743	0.486177	0.509497	0.530607	0.53939	0.534903	0.518203	0.503336	0.49647	0.502578	0.51039	0.511324	0.518666	0.539006	0.546713	0.545283	0.535307	0.526031	0.522534	0.529474	0.537551	0.551757	0.576821	0.607946	0.650165	0.702048	0.747445	0.776817	0.793501	0.810498	0.82592	0.829075	0.824966	0.821091	0.816576	0.808489	0.797411	0.78608
0.506194	0.489748	0.492945	0.513179	0.513532	0.498799	0.499246	0.49936	0.49473	0.484935	0.480208	0.47411	0.477308	0.484123	0.49227	0.504744	0.514067	0.527887	0.533802	0.540405	0.535232	0.533877	0.538836	0.541558	0.551228	0.566602	0.579486	0.581536	0.57384	0.563389	0.565351	0.57833	0.589252	0.604527	0.630662	0.661502	0.697132	0.735423	0.768383	0.790198	0.803703	0.81974	0.827343	0.827081	0.823427	0.819625	0.81639	0.811764	0.807621	0.804041
0.526279	0.532617	0.527405	0.542495	0.545001	0.536273	0.529274	0.512161	0.496695	0.485833	0.471564	0.465658	0.467799	0.462698	0.460513	0.470271	0.487391	0.505145	0.511384	0.51386	0.51062	0.510579	0.512675	0.520259	0.529537	0.538016	0.542793	0.54012	0.533255	0.527159	0.522604	0.528415	0.536961	0.545993	0.562955	0.594853	0.632764	0.674053	0.705425	0.728102	0.743822	0.758985	0.773091	0.781842	0.781134	0.773533	0.763535	0.756309	0.747843	0.741332
0.506456	0.510083	0.509796	0.516008	0.518028	0.516688	0.517013	0.511405	0.50648	0.506176	0.501815	0.501958	0.503268	0.499779	0.491753	0.487907	0.488704	0.487137	0.486245	0.48559	0.48782	0.486966	0.48677	0.485902	0.483824	0.485884	0.486539	0.48432	0.47907	0.477497	0.47452	0.473098	0.475739	0.482626	0.490969	0.502276	0.512562	0.523828	0.535098	0.541134	0.545289	0.54877	0.55282	0.551979	0.548598	0.544587	0.542036	0.539987	0.538918	0.539574
0.5	0.5	0.5	0.5	0.5	0.5	0.5	0.5	0.5	0.5	0.5	0.5	0.5	0.5	0.5	0.5	0.5	0.5	0.5	0.5	0.5	0.5	0.5	0.5	0.5	0.5	0.5	0.5	0.5	0.5	0.5	0.5	0.5	0.5	0.5	0.5	0.5	0.5	0.5	0.5	0.5	0.5	0.5	0.5	0.5	0.5	0.5	0.5	0.5	0.5
0.5	0.5	0.5	0.5	0.5	0.5	0.5	0.5	0.5	0.5	0.5	0.5	0.5	0.5	0.5	0.5	0.5	0.5	0.5	0.5	0.5	0.5	0.5	0.5	0.5	0.5	0.5	0.5	0.5	0.5	0.5	0.5	0.5	0.5	0.5	0.5	0.5	0.5	0.5	0.5	0.5	0.5	0.5	0.5	0.5	0.5	0.5	0.5	0.5	0.5
0.5	0.5	0.5	0.5	0.5	0.5	0.5	0.5	0.5	0.5	0.5	0.5	0.5	0.5	0.5	0.5	0.5	0.5	0.5	0.5	0.5	0.5	0.5	0.5	0.5	0.5	0.5	0.5	0.5	0.5	0.5	0.5	0.5	0.5	0.5	0.5	0.5	0.5	0.5	0.5	0.5	0.5	0.5	0.5	0.5	0.5	0.5	0.5	0.5	0.5
0.5	0.5	0.5	0.5	0.5	0.5	0.5	0.5	0.5	0.5	0.5	0.5	0.5	0.5	0.5	0.5	0.5	0.5	0.5	0.5	0.5	0.5	0.5	0.5	0.5	0.5	0.5	0.5	0.5	0.5	0.5	0.5	0.5	0.5	0.5	0.5	0.5	0.5	0.5	0.5	0.5	0.5	0.5	0.5	0.5	0.5	0.5	0.5	0.5	0.5
0.5	0.5	0.5	0.5	0.5	0.5	0.5	0.5	0.5	0.5	0.5	0.5	0.5	0.5	0.5	0.5	0.5	0.5	0.5	0.5	0.5	0.5	0.5	0.5	0.5	0.5	0.5	0.5	0.5	0.5	0.5	0.5	0.5	0.5	0.5	0.5	0.5	0.5	0.5	0.5	0.5	0.5	0.5	0.5	0.5	0.5	0.5	0.5	0.5	0.5
0.5	0.5	0.5	0.5	0.5	0.5	0.5	0.5	0.5	0.5	0.5	0.5	0.5	0.5	0.5	0.5	0.5	0.5	0.5	0.5	0.5	0.5	0.5	0.5	0.5	0.5	0.5	0.5	0.5	0.5	0.5	0.5	0.5	0.5	0.5	0.5	0.5	0.5	0.5	0.5	0.5	0.5	0.5	0.5	0.5	0.5	0.5	0.5	0.5	0.5
0.5	0.5	0.5	0.5	0.5	0.5	0.5	0.5	0.5	0.5	0.5	0.5	0.5	0.5	0.5	0.5	0.5	0.5	0.5	0.5	0.5	0.5	0.5	0.5	0.5	0.5	0.5	0.5	0.5	0.5	0.5	0.5	0.5	0.5	0.5	0.5	0.5	0.5	0.5	0.5	0.5	0.5	0.5	0.5	0.5	0.5	0.5	0.5	0.5	0.5
0.5	0.5	0.5	0.5	0.5	0.5	0.5	0.5	0.5	0.5	0.5	0.5	0.5	0.5	0.5	0.5	0.5	0.5	0.5	0.5	0.5	0.5	0.5	0.5	0.5	0.5	0.5	0.5	0.5	0.5	0.5	0.5	0.5	0.5	0.5	0.5	0.5	0.5	0.5	0.5	0.5	0.5	0.5	0.5	0.5	0.5	0.5	0.5	0.5	0.5
0.5	0.5	0.5	0.5	0.5	0.5	0.5	0.5	0.5	0.5	0.5	0.5	0.5	0.5	0.5	0.5	0.5	0.5	0.5	0.5	0.5	0.5	0.5	0.5	0.5	0.5	0.5	0.5	0.5	0.5	0.5	0.5	0.5	0.5	0.5	0.5	0.5	0.5	0.5	0.5	0.5	0.5	0.5	0.5	0.5	0.5	0.5	0.5	0.5	0.5
0.5	0.5	0.5	0.5	0.5	0.5	0.5	0.5	0.5	0.5	0.5	0.5	0.5	0.5	0.5	0.5	0.5	0.5	0.5	0.5	0.5	0.5	0.5	0.5	0.5	0.5	0.5	0.5	0.5	0.5	0.5	0.5	0.5	0.5	0.5	0.5	0.5	0.5	0.5	0.5	0.5	0.5	0.5	0.5	0.5	0.5	0.5	0.5	0.5	0.5
0.5	0.5	0.5	0.5	0.5	0.5	0.5	0.5	0.5	0.5	0.5	0.5	0.5	0.5	0.5	0.5	0.5	0.5	0.5	0.5	0.5	0.5	0.5	0.5	0.5	0.5	0.5	0.5	0.5	0.5	0.5	0.5	0.5	0.5	0.5	0.5	0.5	0.5	0.5	0.5	0.5	0.5	0.5	0.5	0.5	0.5	0.5	0.5	0.5	0.5
0.5	0.5	0.5	0.5	0.5	0.5	0.5	0.5	0.5	0.5	0.5	0.5	0.5	0.5	0.5	0.5	0.5	0.5	0.5	0.5	0.5	0.5	0.5	0.5	0.5	0.5	0.5	0.5	0.5	0.5	0.5	0.5	0.5	0.5	0.5	0.5	0.5	0.5	0.5	0.5	0.5	0.5	0.5	0.5	0.5	0.5	0.5	0.5	0.5	0.5
0.5	0.5	0.5	0.5	0.5	0.5	0.5	0.5	0.5	0.5	0.5	0.5	0.5	0.5	0.5	0.5	0.5	0.5	0.5	0.5	0.5	0.5	0.5	0.5	0.5	0.5	0.5	0.5	0.5	0.5	0.5	0.5	0.5	0.5	0.5	0.5	0.5	0.5	0.5	0.5	0.5	0.5	0.5	0.5	0.5	0.5	0.5	0.5	0.5	0.5
0.5	0.5	0.5	0.5	0.5	0.5	0.5	0.5	0.5	0.5	0.5	0.5	0.5	0.5	0.5	0.5	0.5	0.5	0.5	0.5	0.5	0.5	0.5	0.5	0.5	0.5	0.5	0.5	0.5	0.5	0.5	0.5	0.5	0.5	0.5	0.5	0.5	0.5	0.5	0.5	0.5	0.5	0.5	0.5	0.5	0.5	0.5	0.5	0.5	0.5
0.5	0.5	0.5	0.5	0.5	0.5	0.5	0.5	0.5	0.5	0.5	0.5	0.5	0.5	0.5	0.5	0.5	0.5	0.5	0.5	0.5	0.5	0.5	0.5	0.5	0.5	0.5	0.5	0.5	0.5	0.5	0.5	0.5	0.5	0.5	0.5	0.5	0.5	0.5	0.5	0.5	0.5	0.5	0.5	0.5	0.5	0.5	0.5	0.5	0.5
0.5	0.5	0.5	0.5	0.5	0.5	0.5	0.5	0.5	0.5	0.5	0.5	0.5	0.5	0.5	0.5	0.5	0.5	0.5	0.5	0.5	0.5	0.5	0.5	0.5	0.5	0.5	0.5	0.5	0.5	0.5	0.5	0.5	0.5	0.5	0.5	0.5	0.5	0.5	0.5	0.5	0.5	0.5	0.5	0.5	0.5	0.5	0.5	0.5	0.5
0.5	0.5	0.5	0.5	0.5	0.5	0.5	0.5	0.5	0.5	0.5	0.5	0.5	0.5	0.5	0.5	0.5	0.5	0.5	0.5	0.5	0.5	0.5	0.5	0.5	0.5	0.5	0.5	0.5	0.5	0.5	0.5	0.5	0.5	0.5	0.5	0.5	0.5	0.5	0.5	0.5	0.5	0.5	0.5	0.5	0.5	0.5	0.5	0.5	0.5
0.5	0.5	0.5	0.5	0.5	0.5	0.5	0.5	0.5	0.5	0.5	0.5	0.5	0.5	0.5	0.5	0.5	0.5	0.5	0.5	0.5	0.5	0.5	0.5	0.5	0.5	0.5	0.5	0.5	0.5	0.5	0.5	0.5	0.5	0.5	0.5	0.5	0.5	0.5	0.5	0.5	0.5	0.5	0.5	0.5	0.5	0.5	0.5	0.5	0.5
0.5	0.5	0.5	0.5	0.5	0.5	0.5	0.5	0.5	0.5	0.5	0.5	0.5	0.5	0.5	0.5	0.5	0.5	0.5	0.5	0.5	0.5	0.5	0.5	0.5	0.5	0.5	0.5	0.5	0.5	0.5	0.5	0.5	0.5	0.5	0.5	0.5	0.5	0.5	0.5	0.5	0.5	0.5	0.5	0.5	0.5	0.5	0.5	0.5	0.5
0.5	0.5	0.5	0.5	0.5	0.5	0.5	0.5	0.5	0.5	0.5	0.5	0.5	0.5	0.5	0.5	0.5	0.5	0.5	0.5	0.5	0.5	0.5	0.5	0.5	0.5	0.5	0.5	0.5	0.5	0.5	0.5	0.5	0.5	0.5	0.5	0.5	0.5	0.5	0.5	0.5	0.5	0.5	0.5	0.5	0.5	0.5	0.5	0.5	0.5
0.5	0.5	0.5	0.5	0.5	0.5	0.5	0.5	0.5	0.5	0.5	0.5	0.5	0.5	0.5	0.5	0.5	0.5	0.5	0.5	0.5	0.5	0.5	0.5	0.5	0.5	0.5	0.5	0.5	0.5	0.5	0.5	0.5	0.5	0.5	0.5	0.5	0.5	0.5	0.5	0.5	0.5	0.5	0.5	0.5	0.5	0.5	0.5	0.5	0.5
0.5	0.5	0.5	0.5	0.5	0.5	0.5	0.5	0.5	0.5	0.5	0.5	0.5	0.5	0.5	0.5	0.5	0.5	0.5	0.5	0.5	0.5	0.5	0.5	0.5	0.5	0.5	0.5	0.5	0.5	0.5	0.5	0.5	0.5	0.5	0.5	0.5	0.5	0.5	0.5	0.5	0.5	0.5	0.5	0.5	0.5	0.5	0.5	0.5	0.5
0.5	0.5	0.5	0.5	0.5	0.5	0.5	0.5	0.5	0.5	0.5	0.5	0.5	0.5	0.5	0.5	0.5	0.5	0.5	0.5	0.5	0.5	0.5	0.5	0.5	0.5	0.5	0.5	0.5	0.5	0.5	0.5	0.5	0.5	0.5	0.5	0.5	0.5	0.5	0.5	0.5	0.5	0.5	0.5	0.5	0.5	0.5	0.5	0.5	0.5
0.5	0.5	0.5	0.5	0.5	0.5	0.5	0.5	0.5	0.5	0.5	0.5	0.5	0.5	0.5	0.5	0.5	0.5	0.5	0.5	0.5	0.5	0.5	0.5	0.5	0.5	0.5	0.5	0.5	0.5	0.5	0.5	0.5	0.5	0.5	0.5	0.5	0.5	0.5	0.5	0.5	0.5	0.5	0.5	0.5	0.5	0.5	0.5	0.5	0.5
0.5	0.5	0.5	0.5	0.5	0.5	0.5	0.5	0.5	0.5	0.5	0.5	0.5	0.5	0.5	0.5	0.5	0.5	0.5	0.5	0.5	0.5	0.5	0.5	0.5	0.5	0.5	0.5	0.5	0.5	0.5	0.5	0.5	0.5	0.5	0.5	0.5	0.5	0.5	0.5	0.5	0.5	0.5	0.5	0.5	0.5	0.5	0.5	0.5	0.5
0.5	0.5	0.5	0.5	0.5	0.5	0.5	0.5	0.5	0.5	0.5	0.5	0.5	0.5	0.5	0.5	0.5	0.5	0.5	0.5	0.5	0.5	0.5	0.5	0.5	0.5	0.5	0.5	0.5	0.5	0.5	0.5	0.5	0.5	0.5	0.5	0.5	0.5	0.5	0.5	0.5	0.5	0.5	0.5	0.5	0.5	0.5	0.5	0.5	0.5
0.5	0.5	0.5	0.5	0.5	0.5	0.5	0.5	0.5	0.5	0.5	0.5	0.5	0.5	0.5	0.5	0.5	0.5	0.5	0.5	0.5	0.5	0.5	0.5	0.5	0.5	0.5	0.5	0.5	0.5	0.5	0.5	0.5	0.5	0.5	0.5	0.5	0.5	0.5	0.5	0.5	0.5	0.5	0.5	0.5	0.5	0.5	0.5	0.5	0.5
0.5	0.5	0.5	0.5	0.5	0.5	0.5	0.5	0.5	0.5	0.5	0.5	0.5	0.5	0.5	0.5	0.5	0.5	0.5	0.5	0.5	0.5	0.5	0.5	0.5	0.5	0.5	0.5	0.5	0.5	0.5	0.5	0.5	0.5	0.5	0.5	0.5	0.5	0.5	0.5	0.5	0.5	0.5	0.5	0.5	0.5	0.5	0.5	0.5	0.5
0.5	0.5	0.5	0.5	0.5	0.5	0.5	0.5	0.5	0.5	0.5	0.5	0.5	0.5	0.5	0.5	0.5	0.5	0.5	0.5	0.5	0.5	0.5	0.5	0.5	0.5	0.5	0.5	0.5	0.5	0.5	0.5	0.5	0.5	0.5	0.5	0.5	0.5	0.5	0.5	0.5	0.5	0.5	0.5	0.5	0.5	0.5	0.5	0.5	0.5
0.5	0.5	0.5	0.5	0.5	0.5	0.5	0.5	0.5	0.5	0.5	0.5	0.5	0.5	0.5	0.5	0.5	0.5	0.5	0.5	0.5	0.5	0.5	0.5	0.5	0.5	0.5	0.5	0.5	0.5	0.5	0.5	0.5	0.5	0.5	0.5	0.5	0.5	0.5	0.5	0.5	0.5	0.5	0.5	0.5	0.5	0.5	0.5	0.5	0.5
0.5	0.5	0.5	0.5	0.5	0.5	0.5	0.5	0.5	0.5	0.5	0.5	0.5	0.5	0.5	0.5	0.5	0.5	0.5	0.5	0.5	0.5	0.5	0.5	0.5	0.5	0.5	0.5	0.5	0.5	0.5	0.5	0.5	0.5	0.5	0.5	0.5	0.5	0.5	0.5	0.5	0.5	0.5	0.5	0.5	0.5	0.5	0.5	0.5	0.5
0.5	0.5	0.5	0.5	0.5	0.5	0.5	0.5	0.5	0.5	0.5	0.5	0.5	0.5	0.5	0.5	0.5	0.5	0.5	0.5	0.5	0.5	0.5	0.5	0.5	0.5	0.5	0.5	0.5	0.5	0.5	0.5	0.5	0.5	0.5	0.5	0.5	0.5	0.5	0.5	0.5	0.5	0.5	0.5	0.5	0.5	0.5	0.5	0.5	0.5
0.5	0.5	0.5	0.5	0.5	0.5	0.5	0.5	0.5	0.5	0.5	0.5	0.5	0.5	0.5	0.5	0.5	0.5	0.5	0.5	0.5	0.5	0.5	0.5	0.5	0.5	0.5	0.5	0.5	0.5	0.5	0.5	0.5	0.5	0.5	0.5	0.5	0.5	0.5	0.5	0.5	0.5	0.5	0.5	0.5	0.5	0.5	0.5	0.5	0.5
0.5	0.5	0.5	0.5	0.5	0.5	0.5	0.5	0.5	0.5	0.5	0.5	0.5	0.5	0.5	0.5	0.5	0.5	0.5	0.5	0.5	0.5	0.5	0.5	0.5	0.5	0.5	0.5	0.5	0.5	0.5	0.5	0.5	0.5	0.5	0.5	0.5	0.5	0.5	0.5	0.5	0.5	0.5	0.5	0.5	0.5	0.5	0.5	0.5	0.5
[truncated: 66 more columns]

## Sheet: A2.gamma_face
0.88183	0.881202	0.880653	0.880089	0.879827	0.880546	0.882974	0.887514	0.894045	0.902	0.910653	0.919432	0.92805	0.936416	0.944423	0.951785	0.958031	0.962615	0.965077	0.965107	0.962538	0.957324	0.949571	0.939613	0.928058	0.915746	0.903583	0.892332	0.882449	0.87409	0.867317	0.862332	0.859584	0.859649	0.862923	0.869332	0.878238	0.888596	0.899306	0.909547	0.918961	0.927606	0.935733	0.943542	0.951052	0.958071	0.964279	0.969378	0.973211	0.975817
0.91785	0.918972	0.920575	0.922744	0.925634	0.929374	0.933942	0.939109	0.944469	0.949545	0.95394	0.957481	0.960252	0.962514	0.96453	0.966383	0.967894	0.968669	0.968272	0.966402	0.963029	0.958403	0.952961	0.947184	0.941456	0.935998	0.930881	0.926124	0.921805	0.918094	0.915244	0.913523	0.91315	0.914257	0.916845	0.920766	0.925715	0.931286	0.93705	0.942658	0.94792	0.952805	0.95737	0.961678	0.965738	0.969496	0.97286	0.975761	0.97818	0.980115
0.933693	0.929504	0.925433	0.921482	0.917937	0.915344	0.914259	0.914946	0.917226	0.920571	0.924433	0.928564	0.933133	0.938553	0.945164	0.952919	0.961317	0.969543	0.976705	0.982089	0.98528	0.986165	0.984893	0.981841	0.977552	0.97265	0.967711	0.963107	0.958944	0.955132	0.951591	0.948479	0.946294	0.94573	0.947353	0.95126	0.956927	0.963352	0.969436	0.974379	0.977908	0.980224	0.981721	0.982687	0.983156	0.982974	0.982003	0.980328	0.978321	0.976533
0.946998	0.947266	0.947297	0.947041	0.946604	0.946237	0.946228	0.946761	0.947819	0.949209	0.950634	0.95187	0.952867	0.953739	0.954646	0.955626	0.956457	0.956668	0.955718	0.953225	0.949109	0.943602	0.937116	0.93009	0.922863	0.915651	0.908595	0.90185	0.895636	0.890234	0.885946	0.883064	0.881844	0.88249	0.885128	0.889754	0.896233	0.904336	0.913797	0.924347	0.9357	0.947508	0.959348	0.970787	0.981493	0.991315	1.00024	1.0083	1.0154	1.02123
0.865641	0.863934	0.86368	0.864471	0.865905	0.867838	0.8704	0.873822	0.878206	0.883387	0.889015	0.894809	0.900741	0.907023	0.913927	0.921506	0.929429	0.937029	0.943519	0.948288	0.951106	0.952124	0.951739	0.950434	0.948615	0.946523	0.944253	0.941804	0.939158	0.936402	0.933812	0.931867	0.931156	0.932203	0.935247	0.940107	0.946196	0.952702	0.958848	0.964145	0.968489	0.972101	0.975338	0.978492	0.981685	0.984865	0.98787	0.990543	0.992798	0.994638
0.960724	0.955327	0.949538	0.943575	0.937757	0.93238	0.927622	0.923511	0.919984	0.916962	0.914413	0.912394	0.911002	0.910296	0.910243	0.910684	0.911327	0.911827	0.911882	0.911323	0.910164	0.908581	0.906805	0.90502	0.903302	0.901636	0.9	0.89844	0.89711	0.896256	0.896138	0.896928	0.898661	0.901236	0.904471	0.908157	0.912099	0.916146	0.92021	0.924259	0.928279	0.932241	0.936074	0.939681	0.943027	0.946216	0.949464	0.952997	0.9569	0.961016
0.988471	0.987278	0.985605	0.983478	0.981107	0.97877	0.97667	0.974824	0.973033	0.970965	0.968324	0.96502	0.961233	0.957354	0.953814	0.950871	0.948478	0.946277	0.943751	0.940447	0.936154	0.930973	0.925251	0.919403	0.913774	0.908575	0.903926	0.899901	0.896571	0.894004	0.892253	0.891355	0.891354	0.892324	0.894342	0.897429	0.901453	0.906085	0.910861	0.915305	0.919068	0.921986	0.924066	0.925442	0.926309	0.926898	0.927419	0.927985	0.928571	0.92904
0.895731	0.896398	0.8988	0.903064	0.909255	0.917255	0.926722	0.937154	0.948023	0.958908	0.969557	0.979893	0.989943	0.999697	1.009	1.01754	1.02487	1.03056	1.03426	1.03584	1.03537	1.03303	1.02902	1.02351	1.01659	1.00843	0.99926	0.989466	0.979473	0.969638	0.960184	0.951224	0.942833	0.935134	0.928293	0.922463	0.917714	0.913981	0.911097	0.90885	0.907062	0.90564	0.904564	0.903899	0.90379	0.904439	0.906043	0.908691	0.912274	0.916451
0.999507	1.00073	1.00191	1.00337	1.00532	1.0078	1.01068	1.0137	1.01653	1.01887	1.02053	1.02147	1.02181	1.0217	1.02129	1.0206	1.01954	1.01796	1.01575	1.01294	1.00971	1.00629	1.00285	0.999459	0.996003	0.992269	0.988033	0.983167	0.97768	0.971702	0.96545	0.959133	0.952914	0.946877	0.941037	0.935386	0.929939	0.92479	0.920109	0.916079	0.912811	0.910287	0.908366	0.906898	0.905858	0.905423	0.9059	0.907552	0.910428	0.914302
0.989954	0.995943	1.00116	1.00555	1.00911	1.01174	1.01319	1.01316	1.01145	1.00822	1.0039	0.99915	0.994618	0.990709	0.987499	0.984807	0.982373	0.980029	0.977792	0.975803	0.974203	0.972999	0.972023	0.971018	0.969766	0.968152	0.966192	0.963967	0.961547	0.958954	0.956176	0.953235	0.950249	0.947418	0.944941	0.942931	0.941385	0.940197	0.939239	0.938448	0.937877	0.937653	0.93789	0.938627	0.939839	0.941483	0.943509	0.94589	0.948589	0.951503
0.938173	0.940962	0.944272	0.947923	0.951978	0.95669	0.962312	0.968881	0.976103	0.98339	0.990043	0.995504	0.999544	1.00228	1.00405	1.00519	1.0058	1.00574	1.0047	1.00241	0.998802	0.994091	0.988714	0.983194	0.97799	0.9734	0.969573	0.966567	0.964379	0.96295	0.962176	0.961893	0.961902	0.961996	0.962004	0.961799	0.961292	0.960409	0.959085	0.957271	0.954943	0.952118	0.948902	0.945521	0.942296	0.939575	0.937625	0.93657	0.936377	0.936886
0.932976	0.936294	0.939828	0.943451	0.94715	0.950878	0.954444	0.957525	0.95976	0.96092	0.961021	0.960307	0.959147	0.957883	0.956718	0.955716	0.954872	0.954212	0.95384	0.953894	0.95447	0.955571	0.957096	0.958901	0.960831	0.962722	0.964383	0.965567	0.965993	0.965442	0.963847	0.961354	0.958282	0.95499	0.951722	0.948526	0.945285	0.941841	0.938154	0.934396	0.930929	0.92819	0.926537	0.926144	0.927005	0.929011	0.932038	0.936005	0.940879	0.94661
0.98681	0.984411	0.982229	0.980268	0.97871	0.977817	0.97775	0.978427	0.9795	0.980468	0.980882	0.980513	0.979401	0.977776	0.975903	0.97393	0.97182	0.969411	0.966529	0.963075	0.959051	0.954551	0.949715	0.944703	0.939681	0.934808	0.930256	0.926173	0.922659	0.919758	0.917449	0.915661	0.914291	0.913235	0.912413	0.911765	0.911234	0.910719	0.910079	0.909153	0.907777	0.905822	0.903257	0.900194	0.896931	0.893916	0.891613	0.890343	0.890173	0.890924
0.916574	0.914018	0.912218	0.910932	0.910191	0.910374	0.912002	0.91542	0.920521	0.926725	0.93323	0.93939	0.944974	0.950174	0.955371	0.9608	0.966311	0.971344	0.975099	0.976814	0.976028	0.972718	0.967303	0.960527	0.953232	0.946128	0.939644	0.933904	0.928835	0.924355	0.920537	0.917682	0.91624	0.916616	0.918959	0.923028	0.928261	0.933962	0.939511	0.944504	0.948757	0.952223	0.954895	0.956772	0.957902	0.958429	0.958583	0.958612	0.958722	0.959042
1.02323	1.02397	1.02401	1.02331	1.02183	1.01961	1.01684	1.01381	1.01082	1.00805	1.00548	1.00294	1.00028	0.99747	0.994734	0.992456	0.991006	0.990544	0.990904	0.991615	0.992071	0.99176	0.990452	0.988216	0.985312	0.982001	0.978401	0.974431	0.969892	0.964585	0.958381	0.951263	0.943325	0.934737	0.925763	0.916781	0.908257	0.900664	0.894357	0.889463	0.885873	0.88336	0.881726	0.880931	0.881106	0.882462	0.885145	0.889097	0.894024	0.899499
0.93628	0.935497	0.934622	0.93361	0.932666	0.932211	0.932645	0.934079	0.93625	0.938628	0.940678	0.94216	0.943217	0.944235	0.945575	0.94729	0.949027	0.950148	0.949972	0.94802	0.944142	0.938476	0.931358	0.923232	0.91459	0.905931	0.897751	0.890477	0.884405	0.879677	0.876346	0.874482	0.87427	0.87599	0.879863	0.885846	0.893525	0.902181	0.911	0.919326	0.926824	0.933478	0.939441	0.944868	0.949837	0.954371	0.95851	0.962355	0.966063	0.969778
1.01755	1.01377	1.00904	1.00346	0.997333	0.991124	0.985236	0.979897	0.975099	0.97065	0.966309	0.961926	0.957525	0.953303	0.949552	0.946525	0.944314	0.942812	0.941731	0.940689	0.939338	0.93746	0.935036	0.932229	0.929307	0.92652	0.924021	0.921825	0.919856	0.917987	0.916111	0.914201	0.912311	0.91055	0.909074	0.908045	0.907628	0.907975	0.909234	0.911551	0.915033	0.919692	0.925411	0.931964	0.939089	0.946591	0.954418	0.962641	0.971319	0.98035
0.92307	0.919384	0.91646	0.914288	0.912866	0.912241	0.912468	0.913539	0.915346	0.917699	0.92041	0.923374	0.926575	0.930033	0.933718	0.937454	0.940893	0.943558	0.94496	0.944722	0.94267	0.938862	0.933582	0.927309	0.92064	0.914182	0.908444	0.903736	0.90014	0.897589	0.896046	0.895641	0.89671	0.899658	0.904712	0.911704	0.92003	0.9288	0.937134	0.944451	0.950588	0.955707	0.960082	0.963875	0.96707	0.969559	0.971267	0.97226	0.972772	0.973128
1.08985	1.08989	1.08885	1.08673	1.08361	1.0796	1.07469	1.06882	1.06184	1.05364	1.04429	1.03402	1.0232	1.01216	1.00116	0.990349	0.979814	0.969633	0.959928	0.950859	0.942591	0.935254	0.928932	0.923692	0.919581	0.916638	0.914862	0.914227	0.914687	0.916163	0.918537	0.921645	0.925287	0.92925	0.933365	0.93754	0.941742	0.945965	0.950184	0.954321	0.958238	0.961761	0.96471	0.966978	0.968596	0.969769	0.970838	0.972189	0.974115	0.976714
0.973403	0.968406	0.963929	0.960015	0.956736	0.954185	0.952413	0.951362	0.95086	0.95065	0.950471	0.950153	0.949691	0.949221	0.948946	0.949003	0.949329	0.949619	0.949393	0.948159	0.945607	0.941731	0.936833	0.931418	0.926027	0.92106	0.916703	0.91294	0.909633	0.906657	0.904024	0.901913	0.900608	0.900356	0.901222	0.90303	0.905422	0.907983	0.910381	0.912436	0.914123	0.915479	0.916529	0.917276	0.917761	0.918146	0.918711	0.91976	0.921476	0.923806
0.896767	0.8969	0.89774	0.899047	0.900849	0.90344	0.907166	0.912142	0.918098	0.924421	0.930397	0.935549	0.939818	0.943502	0.947003	0.950526	0.953911	0.956656	0.958134	0.957861	0.95569	0.951863	0.946923	0.941541	0.936325	0.931655	0.927637	0.92417	0.921097	0.918355	0.916097	0.914669	0.914474	0.915791	0.918611	0.922584	0.927108	0.931516	0.93527	0.938061	0.939799	0.940534	0.940352	0.939321	0.937496	0.934945	0.931806	0.928324	0.924825	0.92166
0.935689	0.937609	0.939024	0.939942	0.940574	0.941189	0.941904	0.942556	0.942715	0.941838	0.939533	0.935756	0.930867	0.925499	0.920299	0.915642	0.91147	0.907384	0.902932	0.897898	0.892454	0.88711	0.882508	0.879156	0.877255	0.876688	0.877143	0.878294	0.879943	0.882058	0.884724	0.888065	0.89213	0.896844	0.902013	0.907366	0.912611	0.917525	0.921984	0.92597	0.929559	0.93284	0.935901	0.938833	0.941766	0.944881	0.948364	0.952333	0.956768	0.961503
0.944525	0.942604	0.940114	0.936738	0.93281	0.929175	0.926735	0.92594	0.926579	0.927931	0.929193	0.929904	0.93011	0.930183	0.930503	0.931161	0.931875	0.932173	0.931637	0.930059	0.927471	0.92403	0.91993	0.915406	0.91077	0.906423	0.902789	0.90017	0.898639	0.898071	0.898288	0.899227	0.901039	0.904033	0.908455	0.914235	0.920871	0.927544	0.933397	0.937814	0.940542	0.941607	0.941158	0.939318	0.936155	0.931776	0.926412	0.920449	0.914377	0.908668
0.917929	0.91425	0.910572	0.906882	0.903257	0.899885	0.896994	0.894762	0.893244	0.892343	0.891889	0.891748	0.891897	0.892426	0.893445	0.894954	0.896761	0.898538	0.89992	0.900661	0.900713	0.900222	0.89945	0.898687	0.898168	0.89805	0.898441	0.899443	0.901193	0.903866	0.907613	0.9125	0.918463	0.925326	0.932839	0.940721	0.948683	0.956425	0.963625	0.969955	0.975141	0.97902	0.981584	0.982964	0.983374	0.983075	0.982352	0.981487	0.980732	0.980288
0.93996	0.939971	0.940417	0.941023	0.941756	0.942886	0.944809	0.947764	0.951648	0.956034	0.960391	0.964374	0.967946	0.971317	0.974727	0.978204	0.981454	0.983957	0.985156	0.984657	0.982313	0.978201	0.972558	0.965756	0.958274	0.950652	0.943421	0.936981	0.931517	0.926996	0.923311	0.920454	0.918629	0.918237	0.919684	0.923122	0.928241	0.93426	0.940155	0.945002	0.948257	0.94986	0.950138	0.949549	0.948455	0.947017	0.945221	0.942997	0.94036	0.937484
0.882986	0.883769	0.884709	0.885851	0.887381	0.889531	0.892432	0.896043	0.900173	0.904558	0.908933	0.913106	0.916994	0.920606	0.924031	0.927383	0.930721	0.933989	0.936969	0.939298	0.940537	0.940317	0.938499	0.935263	0.931063	0.926473	0.92201	0.917982	0.914455	0.911323	0.908434	0.905705	0.903194	0.901068	0.899523	0.898681	0.898537	0.898972	0.899837	0.901009	0.902408	0.903999	0.905797	0.907897	0.910485	0.913815	0.918101	0.923401	0.929519	0.936009
0.923448	0.920701	0.919002	0.918552	0.919522	0.921993	0.925864	0.930844	0.936516	0.942452	0.948328	0.954001	0.959493	0.964869	0.970109	0.975009	0.979146	0.981988	0.983053	0.982073	0.979064	0.974284	0.968109	0.960911	0.952992	0.944581	0.935908	0.927227	0.91882	0.910954	0.903847	0.897665	0.892577	0.88878	0.886446	0.885609	0.886045	0.887236	0.888505	0.889222	0.88901	0.887832	0.885938	0.88369	0.881403	0.879259	0.877328	0.87563	0.874201	0.87313
0.961933	0.971767	0.981906	0.992169	1.00245	1.01266	1.02266	1.03234	1.04154	1.05009	1.05778	1.06437	1.06971	1.07377	1.07671	1.07886	1.08051	1.08182	1.08261	1.08245	1.08082	1.07725	1.07161	1.06413	1.05534	1.04586	1.03621	1.02664	1.01718	1.00762	0.997748	0.987429	0.97674	0.965942	0.955397	0.94545	0.936346	0.928203	0.921043	0.914846	0.909577	0.905178	0.901564	0.898629	0.896265	0.894377	0.8929	0.891798	0.891014	0.89045
0.955872	0.955722	0.956602	0.958617	0.961749	0.965842	0.970619	0.975749	0.980959	0.986136	0.991324	0.996628	1.00211	1.00768	1.01314	1.01819	1.02253	1.02595	1.02827	1.02935	1.02907	1.02733	1.02417	1.01979	1.01456	1.00886	1.00302	0.997144	0.991171	0.984968	0.978512	0.972009	0.965871	0.960524	0.956164	0.952603	0.94935	0.945868	0.941846	0.937348	0.932721	0.928331	0.924359	0.920733	0.917247	0.9138	0.910538	0.907836	0.906108	0.905576
0.997572	0.995729	0.993037	0.989517	0.985221	0.980195	0.974476	0.968133	0.961308	0.954219	0.947166	0.940503	0.934572	0.929656	0.925965	0.923636	0.922763	0.923398	0.925519	0.928981	0.933485	0.938619	0.94394	0.949093	0.953902	0.958376	0.962624	0.966725	0.970615	0.974067	0.976762	0.978453	0.979091	0.978837	0.977979	0.976804	0.975513	0.974209	0.97296	0.971883	0.971171	0.971021	0.971549	0.972715	0.97434	0.976199	0.978148	0.980215	0.982611	0.985612
0.993368	0.988351	0.983818	0.980019	0.977244	0.975646	0.975075	0.975079	0.975074	0.974563	0.973306	0.971338	0.968822	0.965855	0.962378	0.958167	0.952954	0.946569	0.939026	0.930488	0.921198	0.911403	0.901329	0.891223	0.881413	0.872285	0.864218	0.85747	0.852102	0.847992	0.84492	0.842717	0.841349	0.840904	0.841461	0.842971	0.845178	0.847657	0.849939	0.851678	0.852753	0.853287	0.853598	0.854064	0.854974	0.856432	0.858349	0.860536	0.862849	0.865285
1.00174	0.998133	0.995078	0.992519	0.990593	0.989513	0.98938	0.990042	0.991099	0.992028	0.992347	0.99174	0.990088	0.987429	0.983922	0.979791	0.975301	0.970728	0.966319	0.962239	0.958572	0.955372	0.952736	0.950855	0.949998	0.950436	0.952328	0.955648	0.960196	0.965663	0.97172	0.978099	0.984583	0.990969	0.997045	1.00262	1.0076	1.01201	1.01598	1.01966	1.02316	1.02652	1.02965	1.03246	1.03486	1.03688	1.03863	1.04029	1.04207	1.04414
0.962664	0.959169	0.955589	0.951993	0.948552	0.94543	0.942701	0.940334	0.93824	0.936354	0.934699	0.93336	0.932399	0.931777	0.931336	0.930858	0.93017	0.929225	0.928084	0.92685	0.92558	0.924246	0.922757	0.921055	0.919184	0.917293	0.915588	0.914225	0.913264	0.912688	0.912473	0.912643	0.913273	0.914446	0.91617	0.918344	0.920757	0.923181	0.925493	0.927757	0.930197	0.933103	0.93669	0.940989	0.945837	0.950971	0.956158	0.961286	0.966377	0.971519
0.939931	0.937285	0.93498	0.933096	0.931651	0.93059	0.929804	0.929183	0.928678	0.928335	0.928271	0.928645	0.929615	0.931273	0.933639	0.936669	0.940267	0.944296	0.948566	0.952839	0.956857	0.960393	0.963302	0.965551	0.967217	0.96844	0.969355	0.969994	0.970255	0.969952	0.968925	0.967144	0.964736	0.961934	0.958984	0.956044	0.953118	0.950091	0.946817	0.943216	0.939325	0.935261	0.931161	0.927138	0.923264	0.919607	0.916272	0.913425	0.91125	0.909894
0.960992	0.958532	0.956151	0.953989	0.952199	0.950875	0.950024	0.949599	0.949573	0.949973	0.950867	0.952284	0.954136	0.956177	0.958061	0.95946	0.960215	0.960376	0.960138	0.959727	0.959257	0.958644	0.957648	0.956019	0.953628	0.950538	0.946967	0.943188	0.939443	0.935898	0.932635	0.929682	0.927071	0.924864	0.923165	0.922084	0.921703	0.922056	0.923136	0.924956	0.927568	0.931043	0.935429	0.940699	0.946707	0.95321	0.959928	0.966599	0.973031	0.979118
1.01119	1.00554	0.999927	0.994644	0.989889	0.985782	0.982409	0.979863	0.978251	0.977686	0.978238	0.979911	0.982651	0.986354	0.990878	0.996078	1.00178	1.00777	1.01376	1.01942	1.02438	1.02831	1.03098	1.03225	1.03213	1.03073	1.02821	1.0247	1.02023	1.01471	1.00802	1.00015	0.991222	0.981556	0.971534	0.961518	0.951757	0.94236	0.933316	0.924567	0.916102	0.908032	0.900575	0.894011	0.888625	0.884645	0.882228	0.881447	0.882314	0.884795
0.944481	0.944125	0.944324	0.945051	0.946288	0.948123	0.950747	0.954329	0.958863	0.964084	0.969532	0.974724	0.979343	0.983287	0.986592	0.989248	0.99102	0.991428	0.989886	0.985949	0.979548	0.971078	0.961317	0.951195	0.941526	0.932857	0.925444	0.919367	0.914691	0.911589	0.910382	0.911455	0.915099	0.921366	0.930006	0.940486	0.952114	0.964188	0.976119	0.987502	0.998097	1.00777	1.01646	1.02416	1.03093	1.03688	1.04221	1.04716	1.05193	1.0566
0.99611	0.986927	0.97831	0.970416	0.963337	0.957105	0.951712	0.94714	0.943367	0.940351	0.938007	0.936183	0.934668	0.933235	0.931704	0.929971	0.927999	0.925823	0.923491	0.921034	0.918469	0.915797	0.913038	0.910277	0.907665	0.905406	0.903707	0.902694	0.902336	0.902442	0.90272	0.90287	0.902669	0.902019	0.900916	0.899411	0.897546	0.895288	0.892559	0.889312	0.885599	0.881603	0.877623	0.873998	0.871026	0.868915	0.867764	0.8676	0.868426	0.870255
0.913877	0.911315	0.909519	0.908505	0.908343	0.909202	0.911307	0.914837	0.919794	0.925957	0.932927	0.940269	0.947651	0.95491	0.962004	0.968856	0.975199	0.980543	0.984263	0.985805	0.984909	0.981751	0.976918	0.97123	0.965472	0.960183	0.955575	0.951601	0.948137	0.94519	0.943023	0.942128	0.943059	0.946207	0.951624	0.958937	0.967448	0.976332	0.984871	0.992618	0.999417	1.00532	1.01046	1.01494	1.01884	1.02224	1.02529	1.0282	1.03121	1.03451
0.992875	0.995882	0.999485	1.00347	1.00758	1.01155	1.0152	1.01839	1.02106	1.02319	1.02475	1.02566	1.0258	1.02506	1.02344	1.02107	1.0183	1.01553	1.01321	1.01165	1.011	1.01126	1.01229	1.01398	1.01627	1.01915	1.02261	1.0266	1.03091	1.0352	1.03898	1.04173	1.04305	1.04276	1.0409	1.03766	1.0333	1.028	1.02187	1.0149	1.00716	0.998848	0.990397	0.982369	0.975312	0.969615	0.96546	0.962848	0.961715	0.962044
0.931836	0.930323	0.930073	0.931126	0.933442	0.936952	0.941589	0.94726	0.953796	0.960909	0.968213	0.975347	0.982112	0.988524	0.994772	1.00102	1.0072	1.01292	1.01756	1.02052	1.02145	1.02047	1.0181	1.01503	1.01192	1.00906	1.00643	1.00374	1.00069	0.99718	0.993421	0.989888	0.987156	0.985708	0.985781	0.987294	0.989905	0.993134	0.996492	0.999594	1.00222	1.00429	1.00581	1.00681	1.00742	1.00781	1.00817	1.00866	1.00934	1.01016
0.950189	0.949351	0.94992	0.951874	0.955052	0.959163	0.963857	0.968818	0.973816	0.978696	0.983334	0.987579	0.991242	0.994126	0.996064	0.996977	0.9969	0.995983	0.994418	0.992387	0.990024	0.987418	0.984668	0.981937	0.979434	0.977368	0.975877	0.974962	0.974437	0.973938	0.973001	0.971238	0.968477	0.9648	0.960507	0.955956	0.951408	0.946937	0.942455	0.937816	0.932958	0.927991	0.923183	0.918872	0.915346	0.912796	0.9113	0.910839	0.911336	0.912692
0.979936	0.979491	0.979701	0.980761	0.982825	0.985943	0.990016	0.994771	0.999802	1.00465	1.00889	1.01231	1.01489	1.01682	1.01833	1.01952	1.02022	1.02006	1.01853	1.01526	1.01013	1.00338	0.99555	0.987324	0.979374	0.972208	0.966118	0.96118	0.957344	0.954548	0.952855	0.952503	0.953831	0.957142	0.962528	0.969763	0.978341	0.987612	0.996972	1.00602	1.01459	1.02268	1.03032	1.0375	1.04416	1.05025	1.05579	1.06086	1.06556	1.06987
0.884725	0.880329	0.877035	0.874926	0.874078	0.874564	0.876409	0.879583	0.883983	0.889419	0.895619	0.902265	0.909024	0.915606	0.921802	0.927501	0.932675	0.937353	0.941583	0.945374	0.948682	0.951426	0.953545	0.955063	0.956089	0.956774	0.957269	0.957676	0.958036	0.958332	0.958542	0.95872	0.959018	0.959669	0.960939	0.963007	0.965882	0.9694	0.973289	0.977249	0.981004	0.984319	0.986967	0.988724	0.989408	0.988929	0.987343	0.984859	0.981779	0.9784
0.917394	0.919256	0.921922	0.92582	0.931235	0.93816	0.946248	0.954898	0.963468	0.971486	0.978763	0.985346	0.991402	0.997026	1.00214	1.00653	1.0099	1.01205	1.01292	1.01256	1.01107	1.00862	1.0054	1.00175	0.998127	0.995003	0.992743	0.991485	0.991114	0.991372	0.992023	0.992986	0.994358	0.99632	0.998968	1.00218	1.0056	1.00875	1.01121	1.01277	1.01347	1.01347	1.01288	1.01168	1.00974	1.00693	1.00326	0.998887	0.994141	0.989353
0.914267	0.914358	0.914895	0.915913	0.917522	0.919861	0.923008	0.92689	0.931261	0.935793	0.940173	0.94419	0.947742	0.950769	0.953168	0.954743	0.955222	0.954341	0.951961	0.948112	0.942992	0.936888	0.930105	0.922893	0.915414	0.907772	0.90009	0.892575	0.885541	0.87938	0.874505	0.871264	0.869878	0.870406	0.872762	0.876742	0.882068	0.888416	0.895461	0.902925	0.910603	0.918358	0.92608	0.933663	0.940997	0.947996	0.954651	0.961068	0.967471	0.974152
0.987046	0.981189	0.975342	0.969791	0.964777	0.960411	0.956618	0.953145	0.94968	0.946011	0.942144	0.938319	0.934912	0.932258	0.930493	0.929502	0.928982	0.928602	0.928114	0.927391	0.926406	0.925179	0.923748	0.922189	0.920645	0.919329	0.918475	0.918242	0.918646	0.919577	0.920886	0.922491	0.924456	0.927014	0.930471	0.935054	0.940805	0.947539	0.954899	0.962483	0.969961	0.977128	0.983919	0.990378	0.996608	1.00271	1.00871	1.01452	1.01991	1.02453
0.98571	0.9855	0.984549	0.982934	0.980775	0.978153	0.975071	0.971449	0.967182	0.962226	0.95666	0.950701	0.944644	0.938756	0.933208	0.928058	0.923285	0.918857	0.914794	0.911191	0.908194	0.905928	0.904418	0.903585	0.903282	0.903346	0.903668	0.904218	0.905008	0.906055	0.907359	0.908885	0.910563	0.91231	0.914032	0.915661	0.917152	0.91848	0.919652	0.920732	0.921836	0.923135	0.924843	0.927177	0.930325	0.93444	0.939658	0.946112	0.953936	0.963238
0.948225	0.949286	0.949659	0.949538	0.949449	0.949961	0.951393	0.953649	0.956314	0.958915	0.961191	0.963209	0.965291	0.967778	0.970828	0.974351	0.978064	0.981658	0.984936	0.987848	0.990438	0.992724	0.994657	0.996187	0.997362	0.998383	0.999547	1.0011	1.00309	1.00538	1.00779	1.01027	1.01307	1.01665	1.02144	1.02756	1.03467	1.04209	1.04911	1.05524	1.06031	1.0644	1.06761	1.06989	1.07099	1.07062	1.06861	1.06509	1.06037	1.05489
0.916305	0.920862	0.9253	0.929683	0.934115	0.93875	0.943771	0.949308	0.955323	0.961572	0.967671	0.973242	0.978053	0.982075	0.985421	0.988197	0.990374	0.991731	0.99194	0.990713	0.987969	0.983928	0.979068	0.973953	0.96905	0.964609	0.960665	0.957141	0.954009	0.951397	0.94961	0.949022	0.949913	0.952339	0.95611	0.960849	0.966145	0.971668	0.977243	0.98283	0.98843	0.994006	0.999469	1.00472	1.00968	1.01439	1.01894	1.02345	1.02804	1.03273
1.00598	1.00169	0.996594	0.99098	0.985227	0.979703	0.974662	0.970195	0.96625	0.962713	0.95949	0.956539	0.953865	0.951508	0.949499	0.947822	0.946379	0.944951	0.943183	0.940671	0.937077	0.93227	0.926429	0.920034	0.913751	0.908244	0.903992	0.901179	0.899727	0.899436	0.900146	0.901828	0.904604	0.908673	0.91415	0.920906	0.92849	0.936202	0.943275	0.949053	0.953128	0.955331	0.955635	0.954047	0.950599	0.945434	0.938881	0.931444	0.923724	0.916313
0.902788	0.897994	0.894477	0.892575	0.892504	0.894372	0.898181	0.903836	0.911132	0.919754	0.929314	0.939406	0.949679	0.959855	0.969719	0.979052	0.987568	0.994913	1.00073	1.00478	1.00701	1.00761	1.0069	1.00523	1.00285	0.999835	0.996166	0.991804	0.986804	0.981394	0.97599	0.971105	0.967209	0.964606	0.963376	0.963366	0.964293	0.965874	0.967933	0.970461	0.973573	0.977381	0.981862	0.986816	0.991914	0.996827	1.00136	1.0055	1.00936	1.01303
0.964932	0.964689	0.96374	0.962489	0.96132	0.960415	0.959668	0.958774	0.957413	0.95543	0.952916	0.950158	0.947497	0.945183	0.943319	0.941894	0.940845	0.940111	0.939644	0.939382	0.93924	0.939137	0.939062	0.939129	0.939537	0.94047	0.941982	0.943976	0.946257	0.94863	0.950992	0.953348	0.955761	0.958274	0.960879	0.963503	0.966008	0.96825	0.970109	0.9715	0.972394	0.972834	0.972938	0.972871	0.972826	0.972963	0.973368	0.974033	0.974907	0.97599
0.966129	0.956033	0.946636	0.938077	0.930402	0.923672	0.918005	0.913552	0.910419	0.908646	0.908206	0.909051	0.911142	0.914437	0.918836	0.924123	0.929951	0.93589	0.941536	0.946626	0.95108	0.954964	0.958414	0.961542	0.964396	0.96696	0.969182	0.970993	0.972338	0.973217	0.973717	0.974035	0.974436	0.97518	0.976429	0.978196	0.980349	0.982662	0.984906	0.986958	0.988853	0.990781	0.993021	0.995843	0.999439	1.0039	1.00925	1.01544	1.02242	1.03009
0.974591	0.975835	0.977435	0.979336	0.981374	0.983358	0.98517	0.986824	0.988439	0.990159	0.992044	0.994011	0.995856	0.997336	0.998254	0.99852	0.998139	0.997153	0.995575	0.993372	0.990469	0.98679	0.982331	0.977198	0.971597	0.965804	0.960089	0.954666	0.949678	0.945202	0.941307	0.93809	0.935705	0.934311	0.933982	0.934691	0.936293	0.938543	0.941167	0.943939	0.946772	0.949746	0.953041	0.956831	0.961189	0.966028	0.97114	0.9763	0.981369	0.986328
1.02712	1.024	1.02207	1.02132	1.02161	1.02271	1.02435	1.02619	1.02785	1.02891	1.02894	1.02753	1.02438	1.01937	1.0125	1.00394	0.993877	0.982553	0.970206	0.957105	0.943576	0.929994	0.916782	0.904409	0.893391	0.884227	0.877302	0.872768	0.870497	0.870141	0.871292	0.873641	0.877068	0.881599	0.887286	0.894068	0.901712	0.909832	0.918024	0.926001	0.933656	0.941037	0.948231	0.95527	0.962114	0.968691	0.97496	0.980924	0.986615	0.992038
0.961697	0.959607	0.957152	0.954395	0.951681	0.949583	0.948675	0.949264	0.951241	0.954133	0.957339	0.960427	0.963298	0.966137	0.969199	0.972534	0.975822	0.978426	0.979583	0.978693	0.975546	0.970379	0.963789	0.956536	0.949322	0.942646	0.936775	0.931813	0.927824	0.924942	0.923415	0.923571	0.925722	0.930041	0.936474	0.944696	0.954144	0.964103	0.973856	0.982818	0.990638	0.997222	1.00268	1.00719	1.01096	1.01408	1.01663	1.01863	1.02015	1.02128
0.964235	0.964107	0.964775	0.966287	0.968629	0.971715	0.975389	0.979436	0.983615	0.987684	0.991419	0.99464	0.997237	0.999171	1.00042	1.00092	1.00052	0.999098	0.996645	0.993302	0.989405	0.985428	0.98187	0.979171	0.977652	0.977496	0.97874	0.981264	0.984796	0.988958	0.993373	0.997757	1.00199	1.00606	1.00998	1.01363	1.01674	1.01899	1.0201	1.01997	1.01875	1.01679	1.01444	1.01203	1.00974	1.00773	1.00613	1.00511	1.00481	1.00533
0.898138	0.89487	0.892643	0.891391	0.891126	0.891993	0.894182	0.897775	0.90263	0.908374	0.914523	0.920656	0.926533	0.932072	0.93727	0.942044	0.946119	0.949023	0.950206	0.949233	0.945964	0.940644	0.933878	0.926482	0.919273	0.912884	0.907663	0.903692	0.900901	0.899243	0.898832	0.89997	0.903058	0.908412	0.916082	0.925728	0.936651	0.947961	0.958821	0.968666	0.977282	0.984736	0.991202	0.996797	1.00153	1.00538	1.00838	1.01072	1.01267	1.01448
0.964704	0.962084	0.960145	0.958998	0.958765	0.95949	0.96107	0.963223	0.965548	0.967646	0.969231	0.970169	0.970449	0.970088	0.969065	0.967289	0.96465	0.961089	0.95667	0.951583	0.946124	0.940633	0.935434	0.930824	0.927078	0.924453	0.923163	0.923339	0.924986	0.927932	0.931869	0.936456	0.941416	0.946618	0.952083	0.957896	0.964115	0.970703	0.977498	0.984227	0.990573	0.996231	1.001	1.00482	1.00775	1.0099	1.01138	1.01212	1.01191	1.01041
0.907637	0.907377	0.90798	0.909511	0.912019	0.915545	0.920071	0.925441	0.931353	0.937432	0.943358	0.948973	0.954288	0.95936	0.964142	0.968377	0.971618	0.973371	0.973251	0.971099	0.967002	0.961238	0.954212	0.946439	0.938502	0.930994	0.924411	0.919032	0.91488	0.911811	0.909711	0.90867	0.909038	0.911291	0.915778	0.922473	0.930879	0.940137	0.949298	0.95764	0.964868	0.971102	0.976689	0.981946	0.987014	0.991828	0.996204	1	1.00325	1.00613
0.91448	0.914168	0.913731	0.913328	0.91322	0.91365	0.914718	0.916322	0.918209	0.920105	0.921848	0.923461	0.92509	0.92689	0.928911	0.931037	0.933025	0.934624	0.935693	0.93624	0.936388	0.936296	0.936087	0.935864	0.935739	0.935873	0.936472	0.937709	0.939626	0.942104	0.944892	0.947732	0.950505	0.953314	0.956434	0.960134	0.964497	0.96935	0.974323	0.979018	0.983173	0.986733	0.989789	0.99243	0.994634	0.996279	0.997247	0.997518	0.997192	0.996412
0.884454	0.881008	0.879354	0.87943	0.881119	0.884286	0.888744	0.89422	0.900361	0.906803	0.913259	0.919607	0.925908	0.932304	0.938888	0.945564	0.951975	0.957546	0.961641	0.963735	0.963575	0.961221	0.957016	0.951493	0.945226	0.938701	0.932243	0.926021	0.920108	0.914572	0.909566	0.905382	0.902448	0.90122	0.902019	0.904901	0.909588	0.915551	0.922194	0.929046	0.935885	0.94269	0.949496	0.95626	0.962854	0.969156	0.975156	0.981019	0.987013	0.993329
0.932347	0.928922	0.926142	0.924271	0.923583	0.924193	0.925921	0.928298	0.93071	0.932619	0.93375	0.934129	0.933957	0.933418	0.93254	0.931173	0.929105	0.92621	0.922537	0.918294	0.913743	0.909103	0.904549	0.900263	0.89648	0.893445	0.891346	0.89023	0.889991	0.890465	0.89158	0.893437	0.896292	0.900453	0.906094	0.913114	0.921139	0.929634	0.938101	0.94623	0.953951	0.961366	0.968612	0.975723	0.982594	0.989031	0.99485	0.999956	1.00436	1.00817
1.03754	1.04084	1.04343	1.04566	1.04788	1.05024	1.05257	1.05443	1.05536	1.05504	1.05347	1.05093	1.0478	1.04434	1.04058	1.03631	1.03119	1.02502	1.01779	1.00973	1.00121	0.992512	0.983823	0.975194	0.96665	0.958303	0.950392	0.943256	0.937273	0.932774	0.930009	0.92914	0.930234	0.933255	0.938049	0.944353	0.951837	0.960144	0.968911	0.977788	0.986406	0.994363	1.00124	1.00663	1.01028	1.01207	1.01205	1.01041	1.00736	1.00314
0.936836	0.933485	0.931928	0.932277	0.934393	0.937915	0.94235	0.947178	0.951984	0.956534	0.960779	0.964782	0.96857	0.972039	0.974954	0.977032	0.978047	0.977893	0.976583	0.974171	0.970673	0.966092	0.960501	0.954142	0.947446	0.940952	0.935148	0.930342	0.926628	0.923936	0.922157	0.921248	0.92124	0.922169	0.923953	0.926357	0.92901	0.931481	0.933406	0.93454	0.934758	0.934066	0.932603	0.930621	0.928441	0.926349	0.924495	0.922797	0.920991	0.918804
0.931022	0.936691	0.942084	0.946706	0.950444	0.953565	0.956492	0.959543	0.962736	0.965854	0.96865	0.971005	0.97296	0.974608	0.975926	0.976718	0.976671	0.975479	0.972951	0.969046	0.963819	0.957367	0.949808	0.941299	0.932062	0.922411	0.912698	0.903263	0.894365	0.886154	0.878739	0.872248	0.866859	0.862787	0.860194	0.859123	0.859473	0.861022	0.863492	0.866611	0.870143	0.873932	0.877933	0.882245	0.887097	0.892752	0.899377	0.906909	0.915032	0.923302
0.936661	0.937236	0.938506	0.94062	0.943641	0.947507	0.952015	0.956852	0.961684	0.966221	0.970293	0.973876	0.97706	0.979925	0.982441	0.984408	0.985459	0.985174	0.983236	0.979552	0.974273	0.96772	0.960245	0.952128	0.943532	0.934528	0.92522	0.915837	0.906758	0.898468	0.891421	0.885914	0.882006	0.879537	0.878224	0.877799	0.878094	0.879072	0.880801	0.883364	0.886794	0.891019	0.895849	0.901035	0.906348	0.911648	0.916898	0.922127	0.92735	0.932519
0.911934	0.916059	0.919364	0.921864	0.923686	0.924962	0.925734	0.925977	0.925693	0.925041	0.9244	0.924273	0.925088	0.927022	0.929929	0.933419	0.937071	0.940639	0.944125	0.94769	0.951473	0.955437	0.959326	0.962721	0.965199	0.966487	0.966523	0.965426	0.963407	0.960673	0.95739	0.953701	0.949777	0.945861	0.942252	0.939226	0.936964	0.935511	0.934828	0.93491	0.935892	0.938074	0.941828	0.947421	0.954859	0.963832	0.973793	0.984166	0.994556	1.00485
0.931463	0.929198	0.927565	0.926484	0.926018	0.926323	0.927549	0.929772	0.932971	0.937037	0.941827	0.947203	0.953046	0.959265	0.965812	0.972662	0.979795	0.987174	0.994705	1.00218	1.00929	1.01568	1.02104	1.02524	1.02829	1.03026	1.03117	1.03093	1.02934	1.02626	1.02171	1.01595	1.00946	1.00277	0.996313	0.990296	0.984741	0.979583	0.974766	0.970342	0.966458	0.963242	0.960696	0.958679	0.956952	0.955296	0.953645	0.952099	0.950847	0.950032
0.950121	0.952683	0.955448	0.958464	0.961827	0.96561	0.969816	0.974359	0.979101	0.983887	0.988562	0.992957	0.996895	1.00018	1.00266	1.00425	1.00496	1.00487	1.00406	1.00255	1.00026	0.997072	0.992879	0.987669	0.981547	0.974722	0.967447	0.959963	0.952456	0.945034	0.93776	0.9307	0.923974	0.917765	0.912253	0.90754	0.903588	0.900224	0.8973	0.894819	0.893006	0.892247	0.892909	0.89514	0.898763	0.903347	0.908384	0.913528	0.918719	0.924125
0.967272	0.9651	0.963659	0.96266	0.961933	0.961506	0.961542	0.962211	0.963594	0.965656	0.968303	0.97143	0.974973	0.978914	0.983255	0.987973	0.992959	0.997976	1.00266	1.00657	1.00929	1.01056	1.01035	1.00882	1.00621	1.00269	0.998314	0.993027	0.98681	0.979755	0.97212	0.9643	0.956755	0.949909	0.944084	0.939458	0.936096	0.933989	0.933106	0.933424	0.934937	0.937613	0.941374	0.946053	0.951371	0.956948	0.962376	0.967305	0.971499	0.974829
1.00895	1.01563	1.02119	1.02547	1.02865	1.03113	1.03331	1.03526	1.0367	1.03715	1.03618	1.0337	1.03001	1.02557	1.02083	1.01595	1.0108	1.0052	0.999033	0.992426	0.985648	0.978998	0.972691	0.966819	0.961382	0.956323	0.95158	0.94707	0.942661	0.938171	0.933402	0.928208	0.922567	0.916561	0.910326	0.904004	0.897703	0.891483	0.885386	0.879521	0.874102	0.86945	0.865949	0.863929	0.863563	0.864824	0.867529	0.871429	0.876316	0.882067
0.92842	0.929649	0.93119	0.932755	0.934499	0.936953	0.940686	0.945917	0.952311	0.959091	0.965377	0.970518	0.974266	0.976692	0.978001	0.978336	0.977696	0.975954	0.972907	0.968303	0.961881	0.953467	0.943135	0.931344	0.918945	0.906986	0.896387	0.887638	0.880698	0.875163	0.870597	0.86686	0.864231	0.863245	0.864375	0.867725	0.872896	0.879095	0.885391	0.890992	0.895446	0.898678	0.900888	0.902388	0.903454	0.904213	0.904629	0.904574	0.903925	0.9027
0.962293	0.962788	0.963538	0.964404	0.965207	0.965803	0.966111	0.966102	0.965766	0.965114	0.964198	0.963123	0.962035	0.961082	0.960393	0.960079	0.960234	0.9609	0.962006	0.963312	0.96441	0.96482	0.964173	0.962347	0.959501	0.955948	0.951944	0.947542	0.942576	0.936809	0.930163	0.922816	0.915144	0.907552	0.900303	0.893441	0.886885	0.880573	0.874565	0.869074	0.864387	0.860758	0.858357	0.857238	0.857368	0.858689	0.861156	0.864734	0.869367	0.874963
0.901728	0.898988	0.896137	0.89263	0.888413	0.883955	0.879961	0.87698	0.875166	0.874299	0.874003	0.874003	0.87426	0.87493	0.876217	0.878234	0.880938	0.884113	0.88737	0.890218	0.892172	0.892892	0.892355	0.890934	0.88928	0.888049	0.887596	0.887825	0.888305	0.888595	0.888577	0.888594	0.889299	0.891309	0.894859	0.899675	0.905099	0.910378	0.914962	0.918642	0.921514	0.923805	0.925734	0.927436	0.928985	0.930443	0.93185	0.933216	0.934539	0.935866
0.986719	0.988806	0.992188	0.996289	1.0004	1.004	1.00697	1.00956	1.01219	1.01515	1.01844	1.02173	1.02454	1.0264	1.02706	1.02654	1.02504	1.02276	1.01981	1.01611	1.01149	1.00573	0.998787	0.990896	0.98255	0.974347	0.966788	0.960127	0.95436	0.949368	0.945108	0.941691	0.939289	0.937951	0.93746	0.937349	0.937084	0.936309	0.935016	0.933522	0.932236	0.931396	0.930958	0.930656	0.93022	0.929598	0.929	0.928789	0.929262	0.930496
0.933087	0.931997	0.932819	0.935678	0.940537	0.947155	0.95503	0.963474	0.971781	0.979418	0.986164	0.992074	0.9973	1.00191	1.00575	1.00849	1.00974	1.00922	1.00683	1.00261	0.996725	0.989329	0.980591	0.970739	0.960123	0.949212	0.938521	0.928492	0.919399	0.911334	0.904319	0.898449	0.893967	0.891165	0.890211	0.890968	0.892969	0.895551	0.898097	0.900226	0.901854	0.903073	0.903968	0.904497	0.904536	0.904	0.902962	0.901693	0.900575	0.899932
1.02876	1.02999	1.03082	1.03096	1.03016	1.02841	1.02586	1.02276	1.01936	1.0158	1.01209	1.00823	1.00425	1.00028	0.996531	0.993179	0.990274	0.987716	0.985288	0.982769	0.980057	0.977228	0.974497	0.972122	0.970288	0.969046	0.9683	0.967847	0.967478	0.96706	0.966596	0.966253	0.966282	0.966899	0.96814	0.969806	0.971528	0.972913	0.973698	0.973833	0.973426	0.972624	0.971522	0.970129	0.968413	0.966388	0.964164	0.961918	0.959842	0.95806
0.95279	0.953891	0.955824	0.958585	0.962197	0.96672	0.972158	0.97832	0.98479	0.991037	0.996634	1.00142	1.0055	1.00905	1.01208	1.01429	1.0151	1.01393	1.01045	1.00473	0.997202	0.988446	0.979014	0.969317	0.959619	0.95013	0.941064	0.932647	0.92508	0.918531	0.913121	0.90895	0.906121	0.904732	0.904823	0.906332	0.909091	0.912837	0.917274	0.922165	0.927366	0.932839	0.938581	0.944569	0.950737	0.95696	0.963063	0.968836	0.974058	0.978526
0.899749	0.901239	0.903021	0.905058	0.907713	0.911595	0.917159	0.924396	0.932765	0.94147	0.949853	0.95766	0.964977	0.971933	0.978401	0.983914	0.98786	0.989761	0.989483	0.987212	0.983223	0.977661	0.970522	0.961821	0.951808	0.941043	0.930226	0.919905	0.910271	0.901178	0.892384	0.883843	0.875842	0.868897	0.86346	0.859628	0.857074	0.855234	0.85362	0.852067	0.850732	0.849873	0.849585	0.849651	0.849651	0.849261	0.848507	0.847819	0.847845	0.849115
0.960591	0.954718	0.949352	0.944689	0.940974	0.938354	0.936719	0.935686	0.934789	0.933727	0.932508	0.931442	0.930962	0.931352	0.932582	0.934315	0.936058	0.937389	0.938103	0.938215	0.937886	0.937326	0.936723	0.936228	0.935943	0.935877	0.93589	0.935685	0.934903	0.933279	0.930814	0.927818	0.92478	0.922119	0.919932	0.917915	0.915507	0.912198	0.90779	0.902491	0.89681	0.891332	0.886493	0.882499	0.879377	0.877097	0.875683	0.875251	0.875947	0.877878
0.94355	0.937417	0.931439	0.92566	0.92034	0.915853	0.912501	0.910355	0.909232	0.908831	0.908919	0.909424	0.910432	0.912056	0.9143	0.916984	0.919789	0.922341	0.924302	0.925393	0.925383	0.924131	0.921686	0.918351	0.914651	0.911143	0.90814	0.90553	0.902828	0.899456	0.895097	0.889935	0.88462	0.87999	0.876707	0.875016	0.874753	0.875549	0.877099	0.879296	0.882198	0.885913	0.89046	0.895718	0.901498	0.90766	0.914137	0.920881	0.927791	0.934656
0.974727	0.974363	0.974648	0.975299	0.976152	0.977157	0.978281	0.979458	0.980578	0.981496	0.982091	0.982285	0.982094	0.981672	0.9813	0.981327	0.982057	0.983615	0.985879	0.988513	0.991073	0.993164	0.994561	0.995271	0.995516	0.995585	0.995706	0.995968	0.996308	0.996558	0.996545	0.996209	0.995643	0.995044	0.994595	0.994362	0.994254	0.994096	0.993784	0.993394	0.993146	0.993239	0.993684	0.994246	0.99456	0.994349	0.993593	0.992533	0.991534	0.990863
0.94093	0.939162	0.937028	0.934207	0.930897	0.92769	0.925219	0.923808	0.92335	0.923483	0.923867	0.924379	0.925114	0.926238	0.927851	0.929934	0.93238	0.935043	0.937732	0.940175	0.942038	0.943002	0.942914	0.941877	0.940217	0.938355	0.936637	0.935185	0.933855	0.932311	0.930189	0.927291	0.923707	0.91978	0.916032	0.912978	0.910923	0.909873	0.909574	0.909663	0.909903	0.910324	0.911228	0.913029	0.916015	0.920178	0.925182	0.930483	0.93556	0.940144
0.928235	0.930127	0.93222	0.934219	0.936036	0.937803	0.939757	0.942017	0.944445	0.946682	0.948334	0.94921	0.949449	0.949484	0.949868	0.951047	0.953212	0.956278	0.959992	0.964048	0.968169	0.972156	0.975929	0.979543	0.983164	0.987014	0.991227	0.995693	1.00002	1.00361	1.00588	1.00645	1.00533	1.00283	0.999395	0.995418	0.991101	0.986473	0.981505	0.976213	0.970688	0.965052	0.959395	0.953781	0.948295	0.94311	0.938471	0.934602	0.931589	0.929323
0.901477	0.900726	0.899811	0.898954	0.898401	0.89832	0.898754	0.899653	0.900973	0.902752	0.905132	0.908284	0.91229	0.917032	0.9222	0.927402	0.932279	0.936573	0.940116	0.942795	0.944518	0.945254	0.945077	0.944174	0.942798	0.941202	0.939541	0.93784	0.936048	0.934124	0.932121	0.930208	0.92863	0.9276	0.927217	0.927421	0.928016	0.92877	0.92952	0.930214	0.930884	0.931577	0.93229	0.932929	0.933357	0.933493	0.93333	0.932965	0.932578	0.932407
0.948006	0.945418	0.943005	0.940766	0.938847	0.937468	0.936786	0.936751	0.937083	0.937393	0.937374	0.936937	0.936247	0.935581	0.935155	0.935013	0.93505	0.935139	0.935241	0.935425	0.935788	0.936354	0.937056	0.937806	0.938606	0.939608	0.941054	0.943123	0.945818	0.948953	0.952246	0.955449	0.958434	0.961194	0.963797	0.966311	0.968767	0.971167	0.973484	0.975684	0.977743	0.979647	0.981384	0.982953	0.98437	0.985694	0.987005	0.9884	0.989993	0.991917
1.00036	0.998259	0.995905	0.993551	0.991251	0.988825	0.985988	0.982547	0.978557	0.974309	0.970188	0.966498	0.963366	0.960775	0.958704	0.957257	0.956674	0.957246	0.959154	0.962357	0.966583	0.971451	0.976628	0.981955	0.987403	0.992948	0.998454	1.00361	1.00799	1.01116	1.01282	1.01283	1.01125	1.00827	1.00413	0.999077	0.993343	0.987135	0.980693	0.974291	0.96821	0.962675	0.957763	0.953368	0.949254	0.945187	0.941035	0.936798	0.93259	0.928588
0.945368	0.947596	0.948677	0.948396	0.946776	0.94405	0.940548	0.936555	0.932232	0.927666	0.922937	0.918162	0.913549	0.909374	0.905894	0.903313	0.901728	0.90113	0.901416	0.902426	0.903966	0.905877	0.908092	0.910641	0.91363	0.91715	0.921212	0.925715	0.930486	0.935374	0.940342	0.945477	0.950943	0.956892	0.963366	0.97025	0.977348	0.984463	0.991481	0.998411	1.00535	1.0124	1.01957	1.02675	1.03371	1.04018	1.04599	1.05105	1.05545	1.05934
1.00126	1.00078	1.00003	0.998972	0.997722	0.996506	0.995608	0.995266	0.995594	0.996559	0.997989	0.999643	1.00123	1.00246	1.00316	1.00331	1.00303	1.00253	1.00199	1.00139	1.00051	0.999008	0.99657	0.993038	0.98847	0.983088	0.977157	0.970859	0.964246	0.957275	0.949903	0.942195	0.93436	0.926706	0.919511	0.91291	0.906861	0.901186	0.895721	0.890435	0.88546	0.88101	0.877245	0.874185	0.871727	0.869774	0.868359	0.86768	0.868033	0.869662
0.976873	0.985089	0.99454	1.0049	1.01572	1.02652	1.03678	1.04607	1.05402	1.0604	1.06507	1.068	1.06921	1.06877	1.06677	1.06329	1.05846	1.05248	1.04563	1.03819	1.03044	1.02254	1.01459	1.00662	0.998695	0.990964	0.983624	0.976851	0.970703	0.965082	0.959795	0.954694	0.949788	0.94527	0.941449	0.938617	0.93695	0.936464	0.937051	0.938568	0.940895	0.943949	0.947678	0.952007	0.956812	0.9619	0.967031	0.97195	0.976462	0.980473
1.00566	1.00626	1.00629	1.00568	1.00451	1.00295	1.00113	0.999039	0.996579	0.993619	0.9901	0.986073	0.981657	0.976997	0.972251	0.967579	0.963168	0.959232	0.955952	0.953418	0.95161	0.950453	0.949901	0.950006	0.950926	0.952841	0.955824	0.959781	0.96445	0.969451	0.974396	0.978971	0.982964	0.986251	0.988773	0.99049	0.991345	0.99126	0.990171	0.988066	0.985006	0.981156	0.976778	0.972174	0.967644	0.96347	0.959882	0.957067	0.955163	0.954216
0.951758	0.95544	0.958897	0.961865	0.964484	0.967215	0.970559	0.974739	0.979569	0.98452	0.988971	0.992466	0.994843	0.996182	0.996646	0.996309	0.995086	0.992748	0.989027	0.983743	0.976846	0.968424	0.958674	0.947911	0.936541	0.924997	0.913679	0.902902	0.89289	0.883823	0.875875	0.869232	0.864054	0.860393	0.858136	0.857026	0.856729	0.856965	0.857589	0.858611	0.860126	0.862202	0.864787	0.867714	0.870769	0.873782	0.876698	0.879598	0.882665	0.886124
0.961249	0.963617	0.966791	0.970471	0.974184	0.977443	0.979886	0.981394	0.982096	0.98228	0.982247	0.982138	0.981831	0.981008	0.979327	0.976566	0.972706	0.967891	0.962329	0.956201	0.949634	0.942716	0.935572	0.928396	0.921385	0.914665	0.908277	0.902222	0.896567	0.891503	0.887312	0.884258	0.882489	0.882005	0.882696	0.884384	0.886879	0.890001	0.893586	0.897479	0.901563	0.905812	0.910319	0.915225	0.920632	0.926508	0.932667	0.938851	0.944824	0.950451
0.863444	0.865893	0.868887	0.87222	0.87596	0.880408	0.885888	0.892485	0.89992	0.907626	0.915029	0.921808	0.927977	0.933764	0.939364	0.94469	0.949318	0.952621	0.953997	0.953095	0.949884	0.944608	0.937693	0.92967	0.921102	0.91253	0.904379	0.896835	0.889823	0.883121	0.876589	0.870404	0.865137	0.861591	0.860436	0.861857	0.865402	0.870135	0.874996	0.879184	0.882362	0.884607	0.886238	0.887614	0.889034	0.890714	0.892751	0.895107	0.897611	0.900033
[truncated: 1,151 more columns]

## Sheet: A2.gamma_place
0.864622	0.861157	0.857431	0.853364	0.848908	0.844168	0.839419	0.83502	0.831257	0.828208	0.825722	0.823558	0.82156	0.81976	0.818361	0.817613	0.817658	0.818459	0.819833	0.821593	0.823707	0.826365	0.829878	0.834461	0.840043	0.846208	0.852346	0.8579	0.862583	0.866443	0.869769	0.872886	0.875992	0.879099	0.882063	0.88467	0.886755	0.888288	0.889403	0.890319	0.891213	0.892128	0.892968	0.893551	0.893753	0.893607	0.89336	0.893421	0.894173	0.895773
0.878022	0.874382	0.870422	0.866505	0.863019	0.860163	0.857827	0.855636	0.853172	0.850187	0.846744	0.843196	0.840053	0.837797	0.836711	0.836785	0.837771	0.839335	0.841198	0.843227	0.845466	0.848057	0.851133	0.854731	0.858762	0.86308	0.867586	0.872293	0.87728	0.882578	0.888083	0.893567	0.898809	0.903733	0.908461	0.913235	0.918238	0.923442	0.928584	0.933262	0.937108	0.939926	0.941725	0.942659	0.942944	0.942796	0.942442	0.942128	0.942092	0.9425
0.888747	0.888571	0.887624	0.885366	0.881484	0.876076	0.869626	0.862777	0.856017	0.849475	0.842934	0.836067	0.828769	0.821348	0.814457	0.808807	0.804826	0.802463	0.801249	0.800603	0.800207	0.800186	0.801009	0.803182	0.806935	0.812101	0.818241	0.824876	0.831671	0.838474	0.845245	0.85199	0.858737	0.865554	0.872507	0.879563	0.886504	0.892928	0.89839	0.902584	0.905443	0.907095	0.907704	0.907341	0.90598	0.903617	0.900421	0.896784	0.893202	0.890023
0.909343	0.909843	0.909712	0.908828	0.907277	0.905358	0.903456	0.901884	0.90078	0.900109	0.89977	0.899718	0.900046	0.900994	0.902864	0.905852	0.909928	0.914825	0.920123	0.925387	0.930324	0.934835	0.938971	0.942805	0.94632	0.949389	0.951808	0.953362	0.95386	0.95318	0.951295	0.948325	0.944572	0.94052	0.936742	0.93378	0.932019	0.931615	0.932528	0.934627	0.937807	0.942003	0.94712	0.952971	0.959297	0.965822	0.972342	0.978769	0.985082	0.99119
0.887548	0.885745	0.883521	0.880853	0.877849	0.874725	0.871735	0.869074	0.866835	0.865	0.86349	0.862276	0.86146	0.861272	0.861955	0.863638	0.866254	0.869506	0.872923	0.876003	0.878405	0.88004	0.881062	0.881758	0.882422	0.883263	0.884374	0.885735	0.887238	0.888721	0.890041	0.891186	0.892345	0.893884	0.896207	0.899546	0.90384	0.908742	0.913785	0.918584	0.922936	0.926755	0.929932	0.932253	0.933461	0.933427	0.932347	0.930748	0.929278	0.92836
0.968738	0.966901	0.963838	0.959428	0.953808	0.947316	0.940341	0.93319	0.926029	0.918928	0.911973	0.905341	0.899289	0.894096	0.889954	0.886905	0.884849	0.88363	0.883137	0.883337	0.884272	0.88601	0.888578	0.891899	0.895795	0.900052	0.904492	0.909038	0.913726	0.918646	0.923866	0.929378	0.935093	0.940866	0.946518	0.951844	0.956592	0.960468	0.963167	0.964449	0.964238	0.962628	0.959852	0.956223	0.952077	0.947746	0.943547	0.939775	0.936692	0.934475
0.876663	0.872965	0.868448	0.863223	0.857571	0.851871	0.846468	0.841562	0.837201	0.833374	0.830128	0.827645	0.826185	0.825949	0.826925	0.828834	0.831239	0.833743	0.83612	0.838363	0.840613	0.843025	0.845672	0.848527	0.851532	0.854697	0.858143	0.862105	0.866862	0.872637	0.879507	0.887355	0.895932	0.904967	0.914271	0.923793	0.933602	0.943786	0.954348	0.965118	0.975749	0.985782	0.994731	1.0022	1.00796	1.01199	1.01448	1.01569	1.01587	1.01515
1.00346	1.00922	1.01341	1.01561	1.01559	1.01331	1.00887	1.00246	0.994313	0.984714	0.973945	0.962278	0.949991	0.937414	0.924943	0.913044	0.902225	0.892966	0.885612	0.880315	0.877052	0.87568	0.876	0.877818	0.880964	0.885274	0.890582	0.896682	0.903304	0.910153	0.916963	0.923567	0.92994	0.936161	0.942348	0.948569	0.954761	0.960739	0.966262	0.97116	0.975425	0.97921	0.982733	0.986142	0.989461	0.992605	0.99544	0.997846	0.999754	1.00113
0.931385	0.929441	0.926765	0.92339	0.919433	0.915037	0.910307	0.905297	0.900055	0.894708	0.889483	0.884654	0.880447	0.876951	0.874103	0.8718	0.869997	0.868773	0.868292	0.868713	0.870048	0.872082	0.874406	0.876561	0.87823	0.879377	0.880229	0.881153	0.882486	0.884353	0.886622	0.889015	0.891267	0.893281	0.895223	0.897453	0.90037	0.904244	0.90912	0.914819	0.921055	0.927541	0.934035	0.940337	0.946273	0.951721	0.956649	0.961155	0.965382	0.969382
1.00334	1.00329	1.00219	1.00005	0.996986	0.993151	0.988791	0.98417	0.979517	0.974971	0.970556	0.966203	0.961803	0.95727	0.952595	0.947844	0.943107	0.938443	0.933819	0.929108	0.924178	0.919004	0.913745	0.908736	0.904402	0.901148	0.899262	0.898907	0.900126	0.902853	0.906924	0.912099	0.918071	0.924514	0.931136	0.937678	0.943899	0.949569	0.954493	0.958553	0.961727	0.964103	0.965866	0.967266	0.968578	0.970058	0.971917	0.974285	0.977195	0.980548
0.921733	0.926255	0.930272	0.933466	0.935681	0.937011	0.937773	0.938392	0.939212	0.940351	0.941662	0.942876	0.943822	0.944596	0.945544	0.94709	0.949507	0.95275	0.956483	0.960251	0.963678	0.966565	0.968872	0.970603	0.971718	0.972122	0.971729	0.970536	0.968652	0.966261	0.96351	0.960417	0.956878	0.952749	0.947969	0.942644	0.937065	0.931658	0.926858	0.92298	0.920122	0.918113	0.916566	0.914992	0.912962	0.910255	0.906915	0.903209	0.899481	0.895975
0.915304	0.921438	0.927409	0.933245	0.939096	0.945175	0.951688	0.958758	0.966377	0.974404	0.982588	0.990636	0.998302	1.00542	1.01189	1.01762	1.02247	1.02615	1.02823	1.02831	1.02614	1.02181	1.01569	1.00841	1.00059	0.992741	0.985224	0.978304	0.972225	0.967233	0.963564	0.961392	0.960778	0.961662	0.963857	0.967068	0.970929	0.975079	0.979216	0.983137	0.986721	0.989892	0.992585	0.994742	0.996325	0.997368	0.99805	0.998685	0.999653	1.00126
0.921054	0.922919	0.924771	0.926678	0.928568	0.930253	0.9315	0.932111	0.932008	0.931239	0.929961	0.928343	0.926492	0.924431	0.922124	0.919564	0.916866	0.91429	0.912186	0.910912	0.910731	0.911764	0.914008	0.917396	0.921866	0.927411	0.934074	0.941901	0.950887	0.960908	0.971664	0.982687	0.993416	1.00332	1.01198	1.01921	1.025	1.02951	1.033	1.03571	1.03786	1.03952	1.04067	1.04122	1.04112	1.04044	1.03936	1.03822	1.03734	1.03689
0.909516	0.908101	0.905829	0.902572	0.898305	0.893174	0.887445	0.881437	0.875418	0.869538	0.86381	0.858196	0.852726	0.847589	0.843132	0.839726	0.837577	0.83661	0.836465	0.836683	0.836983	0.837439	0.838435	0.840422	0.843614	0.847838	0.852619	0.857402	0.861792	0.865655	0.869057	0.872145	0.875037	0.877832	0.880626	0.883501	0.886507	0.8896	0.892633	0.895398	0.897699	0.8994	0.900438	0.900823	0.900647	0.900108	0.899532	0.89934	0.899909	0.90136
0.896525	0.895007	0.892642	0.889591	0.886183	0.882819	0.879848	0.877483	0.875796	0.874755	0.87431	0.874491	0.875399	0.877189	0.880027	0.884019	0.889152	0.895291	0.902193	0.909582	0.917203	0.924873	0.932483	0.939972	0.947276	0.954322	0.961033	0.967333	0.973171	0.978557	0.983564	0.988294	0.992841	0.997252	1.00153	1.00568	1.00968	1.01351	1.01714	1.02053	1.02367	1.02656	1.0292	1.03155	1.03348	1.03481	1.03538	1.03519	1.03439	1.03333
0.894451	0.89466	0.894123	0.892696	0.890428	0.887519	0.884179	0.880517	0.876529	0.872147	0.867306	0.86205	0.85659	0.851298	0.846627	0.842972	0.84054	0.839267	0.838847	0.838872	0.839044	0.839325	0.839959	0.841334	0.84378	0.847413	0.852086	0.857445	0.863045	0.868515	0.873642	0.878436	0.883126	0.888046	0.893464	0.899404	0.905583	0.911504	0.916675	0.920823	0.923949	0.926204	0.92769	0.928316	0.927842	0.926086	0.923157	0.919536	0.915912	0.912849
0.988508	0.991162	0.992393	0.992289	0.990967	0.988536	0.985076	0.980654	0.975389	0.96949	0.96326	0.957066	0.951267	0.946153	0.941923	0.938726	0.936703	0.935991	0.936678	0.93877	0.942181	0.946775	0.952417	0.958999	0.966424	0.974572	0.983273	0.992301	1.0014	1.01031	1.01878	1.0266	1.03356	1.03946	1.04407	1.04722	1.04881	1.04886	1.04751	1.04496	1.04138	1.03683	1.03132	1.02482	1.01738	1.00922	1.00068	0.992221	0.984251	0.977022
0.870737	0.868056	0.86478	0.860921	0.856598	0.852094	0.847775	0.843972	0.84084	0.8383	0.836124	0.834098	0.832188	0.830612	0.829746	0.82993	0.831256	0.833481	0.836089	0.838514	0.84041	0.841781	0.842936	0.844275	0.846089	0.848478	0.851392	0.854731	0.858424	0.862424	0.866676	0.871132	0.875781	0.880691	0.885969	0.891652	0.897608	0.903533	0.909046	0.913835	0.917735	0.920705	0.922727	0.923722	0.923558	0.922155	0.919631	0.916354	0.912825	0.909438
1.01846	1.02067	1.02117	1.01979	1.01664	1.01208	1.0066	1.00062	0.99442	0.988151	0.981942	0.976041	0.97084	0.966794	0.964262	0.96338	0.964046	0.965988	0.968915	0.972637	0.977091	0.982249	0.988006	0.994102	1.00012	1.00557	1.01002	1.01322	1.01514	1.01591	1.01571	1.01469	1.01289	1.0103	1.00693	1.00291	0.998533	0.99417	0.990167	0.98676	0.984041	0.981945	0.98031	0.978964	0.977808	0.976857	0.976216	0.976028	0.976389	0.977244
0.87817	0.880075	0.881307	0.881708	0.881345	0.880414	0.879092	0.877445	0.875414	0.872879	0.869771	0.866176	0.862349	0.858652	0.855413	0.85279	0.850696	0.848852	0.846945	0.844795	0.842455	0.840176	0.838278	0.837014	0.836512	0.83684	0.838103	0.840467	0.844086	0.84897	0.854922	0.861577	0.868571	0.875699	0.882981	0.890579	0.898631	0.90711	0.915801	0.924349	0.932365	0.93949	0.945418	0.949912	0.95283	0.954218	0.954364	0.953736	0.952804	0.951808
0.905505	0.900417	0.89496	0.888975	0.882394	0.875292	0.86788	0.860441	0.853244	0.846441	0.84003	0.833906	0.827984	0.822334	0.817237	0.813119	0.810344	0.80902	0.808921	0.80959	0.810618	0.811857	0.813505	0.815968	0.819629	0.824646	0.830899	0.838073	0.845783	0.853692	0.861558	0.869239	0.876697	0.883985	0.891218	0.898516	0.905951	0.913482	0.92096	0.928155	0.934789	0.94055	0.945111	0.948169	0.949559	0.949378	0.948078	0.946416	0.945192	0.944894
0.880344	0.87764	0.874551	0.871299	0.868135	0.865248	0.862694	0.860402	0.858248	0.856162	0.854219	0.852656	0.851806	0.851949	0.853189	0.855396	0.858262	0.861424	0.864593	0.867617	0.870506	0.87336	0.876279	0.879301	0.882409	0.885597	0.888947	0.892666	0.896997	0.902085	0.907882	0.914127	0.920468	0.926638	0.93256	0.938339	0.944124	0.949964	0.955728	0.961114	0.965747	0.969272	0.971431	0.972118	0.971395	0.969475	0.96669	0.963441	0.960097	0.956862
0.912717	0.915623	0.917908	0.919164	0.919025	0.917325	0.914156	0.909814	0.904642	0.898892	0.892664	0.885978	0.878905	0.871638	0.864444	0.857556	0.851095	0.845025	0.839215	0.833569	0.828159	0.823244	0.819175	0.81628	0.814772	0.814724	0.816125	0.818907	0.822958	0.828118	0.834191	0.840991	0.848408	0.856452	0.865214	0.874797	0.885189	0.896194	0.907447	0.918499	0.928916	0.938323	0.946413	0.952967	0.957911	0.961389	0.963773	0.965562	0.967172	0.968687
0.919529	0.914878	0.910152	0.905415	0.900773	0.89634	0.892184	0.888313	0.884703	0.881356	0.878352	0.875896	0.874289	0.87384	0.87476	0.87707	0.880601	0.885031	0.889963	0.895011	0.899884	0.904414	0.90852	0.912182	0.915419	0.918264	0.920735	0.922821	0.924485	0.925727	0.926635	0.927403	0.928268	0.929418	0.930908	0.932627	0.93433	0.935718	0.936535	0.936622	0.935872	0.934147	0.93123	0.926868	0.920909	0.913452	0.904918	0.895965	0.887285	0.879344
0.900712	0.901023	0.900764	0.899652	0.897674	0.895115	0.892421	0.890002	0.888055	0.886485	0.884921	0.882896	0.880064	0.876365	0.872046	0.867541	0.863258	0.859408	0.855933	0.852582	0.849125	0.845505	0.841921	0.838779	0.836529	0.835526	0.835915	0.837578	0.840149	0.843099	0.845918	0.848313	0.850355	0.85244	0.855092	0.858684	0.863237	0.868435	0.873817	0.879052	0.88407	0.888983	0.893848	0.898507	0.902651	0.906045	0.908764	0.911225	0.913979	0.917351
0.913828	0.911581	0.908944	0.905638	0.901575	0.896909	0.891954	0.887014	0.882221	0.87748	0.872565	0.867315	0.861771	0.856213	0.851021	0.846467	0.842589	0.83922	0.836138	0.833262	0.830762	0.82901	0.828415	0.829233	0.831479	0.834991	0.839586	0.845168	0.851725	0.85923	0.867548	0.876436	0.885636	0.894949	0.904266	0.913494	0.922445	0.930786	0.938086	0.943941	0.948088	0.950444	0.951041	0.949933	0.947141	0.942689	0.936713	0.929549	0.921752	0.913984
0.876433	0.87397	0.871251	0.868096	0.864464	0.860488	0.856398	0.852429	0.848728	0.845298	0.842047	0.838906	0.835955	0.833467	0.83185	0.831488	0.832585	0.835104	0.838824	0.843484	0.848947	0.855222	0.862366	0.87034	0.878909	0.887699	0.896359	0.90472	0.912821	0.920794	0.928716	0.936515	0.943991	0.950935	0.957224	0.962869	0.967988	0.97271	0.977116	0.981218	0.984932	0.988074	0.990401	0.991663	0.991705	0.990547	0.98841	0.985606	0.982359	0.978608
0.955482	0.961775	0.967112	0.971475	0.974949	0.977643	0.979626	0.980873	0.98131	0.980919	0.97981	0.978206	0.976376	0.974514	0.972682	0.970842	0.96893	0.966932	0.964898	0.962911	0.961025	0.959236	0.957501	0.955771	0.954026	0.952291	0.950634	0.949145	0.947946	0.94722	0.947197	0.948097	0.950035	0.952977	0.95675	0.961107	0.965765	0.970435	0.974811	0.978547	0.981271	0.982616	0.98228	0.980056	0.975856	0.969773	0.962107	0.953351	0.944102	0.934942
0.904049	0.905194	0.907296	0.910261	0.91393	0.918052	0.922268	0.926152	0.929323	0.931548	0.932808	0.933335	0.933529	0.933791	0.934356	0.935196	0.936056	0.936631	0.936734	0.936413	0.935954	0.935743	0.93607	0.937021	0.938455	0.940094	0.941687	0.94311	0.944386	0.945613	0.946857	0.948069	0.949123	0.949919	0.950459	0.950862	0.951346	0.952141	0.953382	0.955067	0.957028	0.958966	0.960521	0.961376	0.961356	0.960468	0.958912	0.957024	0.955159	0.953556
1.03722	1.04307	1.04764	1.05117	1.05405	1.05669	1.05943	1.0625	1.06595	1.06969	1.07352	1.07719	1.08049	1.08325	1.0854	1.08692	1.08785	1.08824	1.08811	1.08749	1.0864	1.08489	1.08302	1.08089	1.0786	1.07623	1.07381	1.07137	1.06891	1.06651	1.06436	1.06273	1.06191	1.06207	1.06314	1.06493	1.06716	1.06963	1.07232	1.07532	1.07871	1.08239	1.08603	1.08908	1.09097	1.09128	1.08993	1.08715	1.08342	1.07921
0.973565	0.973415	0.972444	0.970884	0.968901	0.96646	0.963324	0.959191	0.953884	0.947521	0.940542	0.933588	0.927313	0.922198	0.918443	0.915948	0.914428	0.913576	0.913248	0.913526	0.914668	0.916956	0.920535	0.925313	0.930989	0.93719	0.943636	0.95022	0.956978	0.963949	0.971023	0.977891	0.984138	0.989421	0.993604	0.996779	0.999191	1.00113	1.00283	1.00439	1.0058	1.00689	1.00743	1.00711	1.00563	1.00285	0.998873	0.994094	0.989074	0.984296
0.935838	0.942399	0.948743	0.954926	0.961145	0.96763	0.974517	0.981763	0.989152	0.996374	1.00319	1.00952	1.01554	1.02154	1.02786	1.03464	1.04178	1.04898	1.05583	1.06207	1.06767	1.07283	1.0778	1.0827	1.08743	1.09161	1.09483	1.0967	1.09708	1.09603	1.0938	1.09067	1.08687	1.08255	1.07788	1.07306	1.0684	1.06427	1.06103	1.05892	1.05792	1.05775	1.05802	1.0583	1.05832	1.05794	1.05715	1.05594	1.05426	1.05203
0.971158	0.978634	0.985522	0.991479	0.996337	1.0001	1.00287	1.00474	1.00573	1.00573	1.00462	1.00228	0.99878	0.99441	0.989628	0.984939	0.980712	0.977073	0.973906	0.971011	0.968313	0.965966	0.964295	0.963671	0.964356	0.966408	0.969691	0.973924	0.978759	0.983839	0.988841	0.99352	0.99774	1.00149	1.00484	1.00789	1.01069	1.01323	1.01547	1.01738	1.01897	1.02035	1.02166	1.02304	1.02456	1.0262	1.02789	1.02952	1.03097	1.03208
0.954431	0.948649	0.942608	0.936787	0.931559	0.927134	0.923562	0.920777	0.918659	0.917108	0.916049	0.915429	0.915193	0.915256	0.915482	0.915672	0.915578	0.914946	0.913608	0.911534	0.908858	0.905852	0.90284	0.900096	0.897803	0.896059	0.894928	0.894509	0.894944	0.896365	0.898806	0.902143	0.906081	0.910219	0.914167	0.917664	0.920618	0.923064	0.925081	0.926713	0.927913	0.928561	0.928541	0.927811	0.926459	0.92467	0.922671	0.92066	0.918761	0.917009
0.965392	0.974125	0.982826	0.991118	0.998671	1.00529	1.01091	1.01558	1.01932	1.02207	1.02366	1.0238	1.02232	1.01923	1.01482	1.00961	1.00414	0.998834	0.993927	0.989469	0.985478	0.982021	0.979264	0.977433	0.976726	0.977234	0.978938	0.98173	0.985451	0.989904	0.994846	1.00003	1.00525	1.01046	1.01578	1.02143	1.02766	1.03454	1.04194	1.04955	1.05702	1.06405	1.07051	1.07637	1.0816	1.08614	1.08987	1.09264	1.09431	1.09472
0.992701	0.997413	1.00166	1.00524	1.00803	1.01002	1.01129	1.01192	1.01198	1.01146	1.01035	1.00862	1.00637	1.00381	1.00123	0.998863	0.996838	0.995113	0.99354	0.991963	0.990302	0.988575	0.986864	0.985266	0.983861	0.982704	0.981843	0.981312	0.981136	0.981335	0.981912	0.982855	0.98413	0.985669	0.987367	0.989088	0.990683	0.992028	0.993061	0.993799	0.994296	0.994608	0.99475	0.994704	0.994444	0.993951	0.993244	0.992362	0.9913	0.990008
0.940754	0.937765	0.934012	0.929522	0.92433	0.918538	0.912317	0.905879	0.899429	0.893133	0.887097	0.881397	0.876148	0.871549	0.867856	0.865277	0.86386	0.863439	0.863673	0.864197	0.864812	0.865562	0.866687	0.868454	0.871001	0.874261	0.878003	0.881979	0.886033	0.89013	0.8943	0.898545	0.902806	0.906984	0.910984	0.914738	0.918224	0.921447	0.924435	0.927203	0.929742	0.932027	0.93404	0.935792	0.937341	0.938786	0.940283	0.942037	0.944266	0.947111
0.985712	0.988104	0.989729	0.990487	0.990416	0.989668	0.988414	0.986757	0.984683	0.982082	0.97884	0.974935	0.970481	0.965701	0.96084	0.95608	0.95151	0.947107	0.942809	0.93858	0.934442	0.930466	0.926767	0.92347	0.920662	0.918376	0.916605	0.915337	0.914615	0.914577	0.915431	0.917421	0.920753	0.92553	0.931721	0.939164	0.947601	0.956746	0.966319	0.976054	0.985692	0.994958	1.00358	1.01127	1.01779	1.02296	1.02664	1.02873	1.02913	1.02774
0.924308	0.922965	0.92144	0.919761	0.917938	0.915972	0.913844	0.911487	0.908804	0.905712	0.902171	0.898213	0.893964	0.889612	0.885341	0.881261	0.877354	0.873484	0.869475	0.865227	0.860822	0.856537	0.852737	0.849738	0.847709	0.846661	0.846537	0.847315	0.849051	0.851835	0.855706	0.86057	0.866211	0.872348	0.878712	0.885097	0.891384	0.897529	0.903524	0.909341	0.914898	0.920061	0.924675	0.928647	0.931996	0.934898	0.937672	0.940698	0.944296	0.948595
0.932643	0.930965	0.929731	0.928793	0.927976	0.927122	0.926132	0.924957	0.923574	0.921964	0.920098	0.917937	0.915481	0.912805	0.910044	0.907361	0.904893	0.902694	0.900714	0.898825	0.896869	0.894707	0.89225	0.889468	0.88639	0.883081	0.879664	0.876299	0.873165	0.87044	0.868255	0.866675	0.86572	0.865393	0.865741	0.866875	0.868954	0.872119	0.876431	0.88183	0.888141	0.895133	0.902579	0.910309	0.918236	0.926342	0.934622	0.943042	0.951501	0.959823
0.931315	0.928386	0.925511	0.922997	0.921062	0.919773	0.919031	0.918608	0.918244	0.917737	0.916974	0.915921	0.914592	0.913013	0.911213	0.909244	0.907198	0.905152	0.903083	0.900828	0.898123	0.894738	0.890644	0.886105	0.881627	0.877778	0.874967	0.873292	0.872537	0.872332	0.872357	0.872523	0.873015	0.874188	0.876378	0.879741	0.88419	0.889451	0.895187	0.901122	0.907103	0.913067	0.918965	0.924696	0.930088	0.93497	0.93928	0.94311	0.946655	0.950096
0.952763	0.953006	0.954499	0.956922	0.959914	0.963078	0.965978	0.968154	0.969149	0.968579	0.966219	0.962049	0.956259	0.949196	0.941265	0.932856	0.924303	0.915887	0.907853	0.900451	0.893944	0.888576	0.884529	0.88189	0.880617	0.880593	0.881705	0.883922	0.887314	0.892021	0.898143	0.905649	0.914338	0.923864	0.93381	0.943796	0.953566	0.963016	0.972163	0.981078	0.989769	0.998101	1.00578	1.01246	1.01783	1.02172	1.02413	1.02518	1.02501	1.02368
0.965319	0.970541	0.974518	0.977085	0.978241	0.978094	0.976745	0.974193	0.970312	0.964914	0.957856	0.949134	0.938954	0.927716	0.915924	0.904063	0.892502	0.881422	0.870814	0.860564	0.850602	0.84103	0.832166	0.824457	0.81833	0.81403	0.811566	0.810744	0.811277	0.812919	0.815548	0.81918	0.823911	0.829814	0.836827	0.844704	0.853073	0.861555	0.869886	0.877965	0.885801	0.893396	0.90063	0.907263	0.913017	0.917724	0.921419	0.924327	0.926716	0.928716
0.913159	0.909741	0.907173	0.905376	0.904223	0.903559	0.903227	0.903089	0.903055	0.903109	0.90329	0.903644	0.904194	0.904951	0.90596	0.907359	0.909366	0.912189	0.915933	0.920541	0.925818	0.931541	0.937561	0.94386	0.950494	0.957484	0.964725	0.971964	0.978859	0.985093	0.990486	0.994995	0.998666	1.00154	1.00359	1.00469	1.00476	1.00381	1.002	0.99961	0.996922	0.994136	0.9913	0.988315	0.985014	0.981245	0.976968	0.972316	0.96754	0.962911
1.03339	1.03351	1.0314	1.02723	1.02144	1.01459	1.00707	0.999027	0.990313	0.980694	0.970027	0.958385	0.946066	0.9335	0.921109	0.909209	0.89798	0.887487	0.87774	0.86875	0.860567	0.853285	0.847014	0.841836	0.83777	0.834784	0.832833	0.831888	0.831935	0.832959	0.834941	0.837848	0.841673	0.846442	0.852172	0.858836	0.866314	0.874391	0.882814	0.891356	0.899846	0.908145	0.916091	0.923453	0.929996	0.935556	0.94011	0.943794	0.946813	0.949313
0.909635	0.911286	0.913014	0.914896	0.916922	0.918994	0.920953	0.922649	0.92401	0.925105	0.926104	0.927203	0.928544	0.930189	0.932111	0.934222	0.936389	0.938454	0.940253	0.941669	0.942652	0.943224	0.94346	0.943437	0.9432	0.942764	0.942131	0.941322	0.940385	0.93938	0.938338	0.937248	0.936094	0.934934	0.933935	0.933332	0.933348	0.934134	0.935695	0.937866	0.940383	0.942988	0.945507	0.947895	0.950211	0.952533	0.954898	0.957291	0.959655	0.961911
0.93688	0.939315	0.941266	0.942751	0.943736	0.944149	0.943886	0.942858	0.941001	0.938296	0.93481	0.930726	0.926336	0.921967	0.91786	0.914086	0.910517	0.906904	0.903042	0.89891	0.894708	0.890772	0.887424	0.884828	0.882943	0.881611	0.88069	0.880146	0.880047	0.880462	0.881381	0.882713	0.884352	0.886241	0.888381	0.890794	0.893419	0.896055	0.898423	0.900275	0.901521	0.902257	0.902683	0.902958	0.903085	0.902881	0.902123	0.900707	0.898733	0.896457
0.99534	1.00263	1.00962	1.01616	1.02213	1.0274	1.03185	1.03535	1.03783	1.03937	1.04013	1.04036	1.04035	1.04033	1.04046	1.04079	1.04124	1.04165	1.04182	1.04152	1.04067	1.03928	1.03751	1.03548	1.0333	1.03094	1.02831	1.02525	1.02166	1.0175	1.01284	1.00785	1.00275	0.997767	0.99313	0.988989	0.985404	0.982351	0.979748	0.977501	0.975528	0.973787	0.972285	0.97106	0.97014	0.969505	0.969103	0.968883	0.968812	0.968871
0.95715	0.96334	0.968988	0.973838	0.977711	0.980545	0.982369	0.983234	0.983114	0.981901	0.979473	0.975807	0.971069	0.965596	0.959772	0.953848	0.947818	0.941453	0.93447	0.926766	0.918538	0.910233	0.902347	0.895195	0.888817	0.883101	0.877977	0.873576	0.870251	0.868411	0.868299	0.869867	0.872784	0.8766	0.880936	0.885597	0.890559	0.895823	0.901284	0.906658	0.911563	0.915658	0.918742	0.920783	0.921868	0.922102	0.921538	0.920188	0.918077	0.915283
0.991427	0.988814	0.985762	0.982531	0.979331	0.976318	0.973561	0.971015	0.968558	0.966033	0.963322	0.960396	0.957349	0.954381	0.951706	0.949434	0.947513	0.945767	0.943984	0.942033	0.939961	0.937983	0.936381	0.935391	0.93513	0.935601	0.936764	0.938606	0.941152	0.944399	0.948232	0.952411	0.956649	0.96072	0.964539	0.968171	0.971761	0.975423	0.979174	0.982948	0.986675	0.990367	0.994134	0.998168	1.00268	1.00784	1.01369	1.02016	1.02707	1.03412
0.985764	0.988169	0.989544	0.989585	0.988386	0.986349	0.983959	0.981532	0.97906	0.976255	0.972748	0.968324	0.963096	0.957484	0.952042	0.947198	0.943065	0.9394	0.935766	0.931781	0.927343	0.922698	0.918308	0.914643	0.911988	0.910378	0.909661	0.909594	0.909973	0.910668	0.911602	0.912719	0.913958	0.91525	0.916507	0.917588	0.918277	0.9183	0.9174	0.915466	0.912649	0.909378	0.906198	0.903566	0.901704	0.90057	0.899976	0.899759	0.899907	0.900546
0.982249	0.977826	0.972762	0.967107	0.960928	0.954345	0.947558	0.94082	0.934374	0.928393	0.92294	0.917982	0.913468	0.90939	0.905796	0.902744	0.900226	0.898138	0.896334	0.894694	0.893214	0.892021	0.891303	0.891201	0.891732	0.892781	0.894205	0.895944	0.898066	0.900701	0.903904	0.90756	0.911379	0.915012	0.918181	0.920762	0.92277	0.924297	0.925447	0.92628	0.926786	0.926916	0.926603	0.925838	0.924706	0.923392	0.922157	0.921273	0.920943	0.921238
0.970494	0.974542	0.978131	0.980794	0.982291	0.982651	0.982084	0.980803	0.978866	0.976119	0.972276	0.967081	0.960503	0.952833	0.944642	0.936584	0.92916	0.922569	0.916708	0.911333	0.906283	0.901579	0.897394	0.893945	0.891358	0.889638	0.888704	0.888432	0.888698	0.889422	0.890548	0.892045	0.893938	0.896287	0.899191	0.902722	0.906885	0.911608	0.916761	0.922195	0.927785	0.933427	0.939017	0.944466	0.949715	0.954749	0.959616	0.964419	0.969251	0.974129
0.931062	0.932092	0.932739	0.93273	0.931927	0.930381	0.928286	0.925891	0.923419	0.921005	0.918705	0.916541	0.914576	0.912935	0.911781	0.911294	0.911612	0.912768	0.914647	0.917004	0.919536	0.921989	0.924223	0.926217	0.928052	0.929849	0.931735	0.933811	0.936139	0.938753	0.941679	0.944964	0.948698	0.952996	0.957941	0.963558	0.969792	0.976531	0.983617	0.99083	0.997861	1.0043	1.00964	1.01339	1.01519	1.0149	1.01256	1.00832	1.00232	0.994627
1.0089	1.01275	1.01688	1.0212	1.02575	1.03064	1.03591	1.04142	1.04687	1.05186	1.05602	1.05916	1.0613	1.0627	1.06366	1.06433	1.06472	1.06465	1.06394	1.0625	1.06045	1.05798	1.05526	1.05235	1.0492	1.0457	1.04175	1.03729	1.03237	1.02708	1.02151	1.01576	1.00992	1.00411	0.998405	0.992904	0.987663	0.982712	0.978079	0.973809	0.969994	0.966736	0.964107	0.962118	0.960708	0.959741	0.95903	0.95838	0.957643	0.956735
0.972642	0.978544	0.983222	0.986361	0.987813	0.987621	0.985965	0.983044	0.978956	0.973627	0.966874	0.958566	0.948769	0.937836	0.92636	0.915035	0.904444	0.894888	0.886349	0.878612	0.871479	0.86498	0.859426	0.855264	0.852865	0.852341	0.853531	0.856103	0.859697	0.864025	0.868881	0.874096	0.879509	0.884965	0.890335	0.895502	0.900358	0.904796	0.908714	0.912035	0.914738	0.916861	0.918489	0.919727	0.920668	0.921369	0.921816	0.921919	0.921529	0.920456
0.936671	0.934307	0.931105	0.927181	0.922659	0.91773	0.912651	0.907695	0.903097	0.898992	0.895391	0.892231	0.889467	0.887133	0.885336	0.884162	0.883566	0.883321	0.883057	0.882413	0.881225	0.879614	0.877922	0.876532	0.875677	0.875372	0.875482	0.875851	0.876394	0.877095	0.877953	0.878948	0.880081	0.881433	0.883169	0.885456	0.888332	0.891625	0.895007	0.898134	0.900795	0.902966	0.904755	0.906288	0.90765	0.908907	0.91019	0.911767	0.913983	0.917071
0.882993	0.882857	0.882985	0.883325	0.883788	0.884266	0.884661	0.884889	0.884865	0.884477	0.883571	0.881969	0.879531	0.876232	0.872196	0.867681	0.863013	0.858489	0.854285	0.850458	0.847042	0.844152	0.842038	0.841011	0.841314	0.843025	0.84608	0.850337	0.855665	0.861985	0.869204	0.877116	0.885367	0.893507	0.901105	0.907873	0.913724	0.918741	0.923101	0.926974	0.930482	0.933678	0.936575	0.939194	0.941597	0.943904	0.946272	0.948856	0.951755	0.954953
0.93128	0.932917	0.934009	0.934357	0.933809	0.932417	0.930448	0.928265	0.926134	0.924091	0.921935	0.919397	0.916358	0.91297	0.909595	0.906598	0.904123	0.901984	0.899734	0.896896	0.893235	0.888881	0.884253	0.879838	0.875979	0.872776	0.870142	0.867944	0.866105	0.864622	0.863525	0.862821	0.862514	0.86264	0.863263	0.864425	0.86608	0.868068	0.870183	0.872251	0.874194	0.876018	0.877739	0.879318	0.880663	0.881708	0.88254	0.883464	0.884909	0.887216
0.896849	0.900456	0.904481	0.908874	0.91356	0.918373	0.923006	0.927067	0.930194	0.932225	0.933301	0.933823	0.934297	0.93511	0.936384	0.937992	0.939689	0.94129	0.942759	0.944241	0.945976	0.948191	0.951012	0.954413	0.958211	0.962134	0.965944	0.969521	0.972901	0.976219	0.979604	0.983068	0.986478	0.989596	0.992176	0.994037	0.995084	0.995277	0.994597	0.993054	0.990702	0.987649	0.984057	0.980092	0.975908	0.971646	0.967471	0.963583	0.960226	0.957617
0.913822	0.913778	0.912964	0.911363	0.909065	0.906261	0.903168	0.899951	0.896654	0.893198	0.889437	0.885268	0.880753	0.876166	0.871923	0.86843	0.865906	0.864278	0.863191	0.862164	0.860825	0.859053	0.856987	0.854902	0.853048	0.851555	0.850448	0.849698	0.849255	0.849072	0.849103	0.849316	0.849754	0.850577	0.851995	0.854154	0.857038	0.860453	0.86412	0.867805	0.871386	0.874827	0.87808	0.881012	0.883418	0.885126	0.886144	0.886723	0.887262	0.88806
0.885704	0.885947	0.886916	0.888404	0.890233	0.892241	0.894258	0.896104	0.89759	0.898568	0.898982	0.898884	0.898429	0.897837	0.897351	0.897177	0.897409	0.897986	0.898714	0.899372	0.899814	0.900044	0.900216	0.900548	0.901201	0.902205	0.903459	0.904822	0.906197	0.907599	0.909134	0.91092	0.913014	0.915393	0.917968	0.920653	0.923429	0.926386	0.929695	0.933525	0.937942	0.942868	0.9481	0.953355	0.95837	0.962972	0.967121	0.970899	0.974414	0.977708
0.931659	0.934626	0.936801	0.938124	0.938746	0.938893	0.938681	0.93801	0.936601	0.934141	0.930453	0.925595	0.919891	0.913844	0.907974	0.902633	0.8979	0.89357	0.889267	0.884633	0.879545	0.874183	0.868944	0.864261	0.860412	0.857425	0.855141	0.853332	0.851828	0.850583	0.849651	0.849133	0.849154	0.849846	0.851299	0.853515	0.856378	0.859663	0.863097	0.866435	0.869516	0.872256	0.874576	0.876375	0.877569	0.878156	0.878299	0.878302	0.878456	0.878828
0.977269	0.989392	1.00122	1.01233	1.02242	1.03129	1.0389	1.04533	1.05069	1.05501	1.05824	1.06016	1.06054	1.05926	1.05643	1.0524	1.04762	1.04245	1.03703	1.03131	1.02516	1.01854	1.0116	1.0047	0.998261	0.9927	0.988231	0.98483	0.982252	0.98011	0.978009	0.975669	0.972999	0.97011	0.96724	0.964647	0.962521	0.960932	0.959826	0.959086	0.958596	0.958298	0.958206	0.958394	0.958932	0.959823	0.961017	0.962446	0.964052	0.965736
0.882562	0.885205	0.889066	0.893879	0.899427	0.905634	0.912555	0.920255	0.928646	0.937383	0.945915	0.953619	0.960019	0.964948	0.968536	0.971055	0.972717	0.973544	0.973403	0.972169	0.969919	0.966994	0.963929	0.961279	0.95946	0.95868	0.958991	0.960417	0.963026	0.966916	0.97213	0.978601	0.986166	0.994597	1.00359	1.01277	1.02161	1.02946	1.0357	1.03987	1.04186	1.04193	1.0405	1.03799	1.03455	1.0301	1.02444	1.01751	1.00954	1.00105
0.936508	0.939494	0.941523	0.942559	0.942688	0.942081	0.94092	0.939318	0.937283	0.934712	0.931406	0.927173	0.921953	0.915901	0.909346	0.902675	0.896188	0.890009	0.884107	0.878427	0.873022	0.868108	0.864018	0.86107	0.85945	0.859198	0.860295	0.862736	0.866574	0.871877	0.878657	0.886817	0.896151	0.906387	0.917255	0.928539	0.940117	0.951972	0.96415	0.976683	0.989448	1.00206	1.01384	1.02398	1.0318	1.03703	1.03998	1.04136	1.04197	1.04227
0.943954	0.945826	0.947447	0.94897	0.950542	0.952282	0.95424	0.956393	0.958668	0.960974	0.963208	0.965325	0.967401	0.969622	0.972228	0.975415	0.979251	0.983623	0.98827	0.992852	0.997088	1.00083	1.00407	1.00683	1.00915	1.01097	1.01218	1.01267	1.01237	1.01136	1.00983	1.00799	1.006	1.00385	1.0014	0.998399	0.994661	0.990189	0.985206	0.980069	0.975092	0.970378	0.965748	0.960833	0.955296	0.949081	0.94251	0.936184	0.930735	0.926522
0.920415	0.915566	0.910341	0.904945	0.899522	0.89408	0.888503	0.882626	0.876365	0.869791	0.863116	0.856625	0.850557	0.845031	0.840051	0.835579	0.831617	0.828266	0.825741	0.824318	0.824261	0.825751	0.828836	0.833419	0.839305	0.84629	0.854219	0.86302	0.872667	0.88311	0.894268	0.906019	0.91821	0.930683	0.943236	0.955577	0.967367	0.978315	0.988259	0.997224	1.00534	1.01267	1.01912	1.02442	1.0282	1.03018	1.0304	1.02915	1.02692	1.02413
0.933252	0.929493	0.924616	0.919065	0.913498	0.90862	0.904994	0.902914	0.902369	0.903126	0.904898	0.907483	0.910875	0.915239	0.920766	0.92751	0.935251	0.94346	0.951438	0.958529	0.964306	0.968647	0.971658	0.973511	0.974297	0.974008	0.972598	0.970099	0.96672	0.962849	0.958971	0.955533	0.952847	0.951025	0.949997	0.949622	0.949822	0.950652	0.952326	0.95512	0.959191	0.964412	0.970324	0.97625	0.981551	0.985862	0.989228	0.992032	0.994737	0.997584
0.960267	0.955624	0.950354	0.944789	0.93923	0.933893	0.928911	0.924377	0.920389	0.917068	0.914568	0.913048	0.912614	0.913274	0.91493	0.917405	0.920471	0.923919	0.927599	0.931428	0.935384	0.939466	0.943638	0.947807	0.951829	0.955551	0.958848	0.961669	0.964043	0.966069	0.967864	0.969509	0.971035	0.97239	0.97347	0.974196	0.97456	0.974652	0.974655	0.974784	0.975203	0.975958	0.976939	0.977905	0.978587	0.978773	0.978377	0.977468	0.976201	0.974731
0.876486	0.876652	0.877109	0.877854	0.879005	0.880821	0.883664	0.88785	0.893472	0.900286	0.907736	0.91518	0.922159	0.928569	0.934632	0.940694	0.946927	0.95311	0.958662	0.962884	0.965282	0.965763	0.964606	0.962249	0.959041	0.955136	0.950573	0.945438	0.939989	0.934657	0.929952	0.92631	0.923998	0.923098	0.923505	0.924984	0.927266	0.9301	0.933318	0.936867	0.940731	0.94481	0.948855	0.952499	0.955395	0.957376	0.958539	0.959229	0.959867	0.960695
0.880112	0.880851	0.881554	0.882233	0.882906	0.883562	0.884175	0.884749	0.885369	0.886227	0.887604	0.88982	0.893109	0.897548	0.903023	0.9093	0.916119	0.923276	0.930629	0.938073	0.945458	0.952555	0.959111	0.964935	0.969988	0.974405	0.978442	0.982371	0.986399	0.990634	0.995093	0.99973	1.00447	1.00918	1.01368	1.01778	1.02127	1.02395	1.02564	1.02625	1.02568	1.02388	1.02082	1.01649	1.0109	1.00416	0.996456	0.988112	0.979498	0.97098
0.867789	0.867859	0.869127	0.871602	0.875208	0.879824	0.885295	0.891451	0.898103	0.905006	0.91187	0.918396	0.924315	0.929432	0.933635	0.936881	0.93916	0.94047	0.940807	0.940163	0.938536	0.935944	0.93245	0.928148	0.923131	0.917503	0.911394	0.904981	0.898514	0.892319	0.88675	0.88212	0.878642	0.876392	0.87531	0.875254	0.876089	0.877742	0.880225	0.883567	0.887704	0.892439	0.89742	0.902223	0.906485	0.910017	0.912841	0.91513	0.917087	0.918819
0.825573	0.824713	0.823622	0.822555	0.821881	0.821921	0.822799	0.82439	0.826359	0.82829	0.829867	0.831007	0.831933	0.833101	0.835011	0.837981	0.84198	0.846597	0.851195	0.855206	0.858416	0.861054	0.863643	0.866692	0.870407	0.874587	0.878753	0.882439	0.885419	0.887789	0.889872	0.892011	0.894406	0.897041	0.8997	0.90209	0.903976	0.90527	0.906043	0.906436	0.906517	0.906166	0.90508	0.902938	0.899613	0.895309	0.890559	0.886044	0.882303	0.879466
0.887781	0.887874	0.888783	0.890501	0.892964	0.896022	0.899445	0.902967	0.906344	0.909413	0.9121	0.914398	0.916321	0.91791	0.919272	0.920611	0.922218	0.924372	0.927233	0.930778	0.934811	0.939069	0.943408	0.947878	0.952667	0.957938	0.963644	0.969443	0.974737	0.978846	0.981247	0.981732	0.980449	0.977784	0.974185	0.969971	0.96521	0.959765	0.953463	0.946282	0.938433	0.930304	0.922283	0.914561	0.90707	0.899574	0.891875	0.883997	0.876242	0.869091
0.843513	0.845987	0.848552	0.850907	0.852872	0.85445	0.855782	0.857027	0.858234	0.859253	0.859765	0.859443	0.858163	0.856141	0.853898	0.852059	0.851071	0.851037	0.851745	0.852898	0.854345	0.856178	0.858641	0.861939	0.866123	0.871126	0.876883	0.883421	0.890783	0.898868	0.907305	0.915511	0.922908	0.929192	0.934454	0.939072	0.943444	0.947717	0.951695	0.954944	0.956996	0.957538	0.956496	0.953991	0.950301	0.945797	0.940911	0.936087	0.931655	0.927697
0.907886	0.912886	0.918703	0.925197	0.932206	0.939592	0.947231	0.954962	0.962548	0.969679	0.976013	0.981267	0.985283	0.988047	0.98966	0.990295	0.990116	0.989229	0.987683	0.985513	0.982788	0.979659	0.976404	0.973431	0.97123	0.970242	0.970728	0.972707	0.975962	0.980102	0.984681	0.98932	0.993804	0.998082	1.00216	1.00595	1.00923	1.0116	1.01262	1.01201	1.00968	1.00574	1.00042	0.993938	0.986435	0.978034	0.968912	0.959364	0.949819	0.940741
0.875329	0.872733	0.868764	0.863586	0.857613	0.851374	0.845327	0.839715	0.834509	0.82949	0.824404	0.819145	0.813848	0.80888	0.804708	0.801729	0.800152	0.799938	0.800823	0.802421	0.804374	0.806474	0.808753	0.811458	0.814895	0.819252	0.824463	0.830202	0.836025	0.841554	0.846629	0.851357	0.856012	0.860872	0.866032	0.871325	0.876364	0.880712	0.884072	0.886364	0.887701	0.888267	0.888164	0.887372	0.885804	0.88344	0.880444	0.877151	0.873922	0.870951
1.00272	0.997758	0.992184	0.986359	0.98059	0.975126	0.970158	0.965844	0.962305	0.959582	0.957613	0.956218	0.955126	0.954044	0.952757	0.951216	0.949527	0.947887	0.94649	0.945395	0.944462	0.943424	0.942045	0.940283	0.938342	0.936646	0.935695	0.935862	0.937282	0.939862	0.943388	0.947706	0.952818	0.958833	0.965847	0.973779	0.982256	0.990673	0.998339	1.00467	1.00931	1.0122	1.0134	1.01298	1.01094	1.00722	1.0018	0.994832	0.986702	0.977914
0.88575	0.884536	0.883531	0.882386	0.880851	0.878891	0.876663	0.874409	0.872306	0.870335	0.868293	0.865946	0.863194	0.860182	0.857278	0.854922	0.853437	0.852935	0.85333	0.854475	0.85631	0.85893	0.862544	0.867375	0.873541	0.881012	0.889645	0.89924	0.909571	0.920396	0.931441	0.942433	0.953157	0.963487	0.97335	0.982649	0.991195	0.998693	1.00482	1.00939	1.01241	1.01413	1.01486	1.01481	1.01404	1.01248	1.01017	1.00738	1.0046	1.00233
0.861914	0.856474	0.851042	0.845867	0.841282	0.837653	0.835262	0.834203	0.834361	0.835445	0.83707	0.838865	0.840573	0.842115	0.843552	0.845022	0.846623	0.848301	0.849816	0.850803	0.850931	0.850046	0.848244	0.845843	0.843268	0.840903	0.838983	0.837539	0.836414	0.835359	0.834179	0.832862	0.831629	0.830835	0.830755	0.831369	0.832323	0.833116	0.833387	0.833126	0.832677	0.832464	0.83264	0.832927	0.83279	0.831817	0.830105	0.828315	0.82734	0.827736
0.856145	0.856288	0.856787	0.857637	0.85889	0.860568	0.862586	0.864765	0.86687	0.868712	0.870181	0.871292	0.872178	0.873046	0.874137	0.875679	0.877826	0.88063	0.884051	0.887969	0.892228	0.896692	0.901289	0.906008	0.91084	0.915769	0.920748	0.925668	0.930334	0.934495	0.937861	0.940178	0.941335	0.941424	0.940698	0.939484	0.938064	0.93663	0.93533	0.934333	0.933845	0.934053	0.935001	0.936498	0.938185	0.939734	0.94105	0.94235	0.944017	0.946305
0.954329	0.946086	0.936197	0.925067	0.913266	0.90137	0.88979	0.878727	0.868246	0.858416	0.849383	0.841424	0.834886	0.830083	0.827201	0.826277	0.827192	0.829693	0.833422	0.837959	0.842895	0.847872	0.852607	0.856893	0.860614	0.863739	0.866322	0.868469	0.870302	0.871915	0.87335	0.874604	0.875674	0.876581	0.877381	0.87813	0.87885	0.879571	0.880361	0.881343	0.882665	0.884392	0.886403	0.888414	0.890128	0.891458	0.892683	0.894399	0.897242	0.901549
0.880234	0.882158	0.884159	0.886262	0.888515	0.890932	0.893452	0.89592	0.898096	0.899751	0.900758	0.901163	0.901202	0.901222	0.901514	0.902176	0.903071	0.903906	0.904397	0.904455	0.904269	0.904233	0.904764	0.906128	0.908348	0.911251	0.914598	0.9182	0.921948	0.925796	0.929733	0.933766	0.937958	0.942469	0.947508	0.953183	0.959389	0.965796	0.972	0.977708	0.98286	0.9876	0.992113	0.996425	1.00029	1.00325	1.00484	1.00489	1.00363	1.00161
0.895764	0.895031	0.892252	0.887751	0.882126	0.876059	0.87011	0.864613	0.859688	0.855328	0.851509	0.848319	0.846011	0.844963	0.845574	0.848121	0.852658	0.858987	0.866694	0.875274	0.88426	0.893289	0.902134	0.910645	0.918714	0.926241	0.933123	0.939226	0.944389	0.948464	0.951387	0.953235	0.954222	0.954613	0.954587	0.95416	0.953187	0.951494	0.94905	0.946045	0.942842	0.939816	0.937156	0.934794	0.932507	0.930096	0.927562	0.92514	0.923184	0.92196
0.900414	0.902478	0.904793	0.907261	0.909932	0.912933	0.916336	0.920073	0.923899	0.927459	0.930402	0.932527	0.933869	0.934712	0.935464	0.936533	0.9382	0.940568	0.943594	0.947171	0.951198	0.955644	0.960552	0.966001	0.97204	0.978583	0.985365	0.991976	0.997948	1.0029	1.00664	1.0092	1.01074	1.01146	1.01149	1.01082	1.0094	1.00723	1.00442	1.00126	0.998122	0.995283	0.99281	0.990533	0.98814	0.985309	0.981809	0.977555	0.972581	0.966982
0.91882	0.925715	0.931725	0.936694	0.940634	0.943663	0.945889	0.94727	0.947601	0.946609	0.944085	0.940028	0.934702	0.928571	0.922165	0.915934	0.910127	0.9048	0.899902	0.895387	0.891326	0.887904	0.885362	0.883881	0.883456	0.883878	0.884805	0.885888	0.886901	0.887824	0.888834	0.890177	0.892014	0.894293	0.89672	0.898851	0.900292	0.900877	0.900774	0.900465	0.900577	0.901639	0.903888	0.907202	0.911177	0.915334	0.919358	0.923255	0.927328	0.93197
0.910417	0.916497	0.922695	0.928809	0.934736	0.940459	0.945989	0.951274	0.956167	0.960456	0.963913	0.966378	0.967803	0.96826	0.967951	0.967155	0.966113	0.964937	0.963579	0.961895	0.959791	0.957354	0.954897	0.952879	0.951759	0.951825	0.953086	0.955279	0.95804	0.961089	0.964365	0.968028	0.972339	0.977437	0.983148	0.988968	0.994209	0.998275	1.0009	1.0022	1.00254	1.0022	1.0012	0.999122	0.995368	0.989417	0.981152	0.970929	0.959437	0.947419
0.838924	0.839163	0.839994	0.841443	0.843726	0.847084	0.851612	0.857168	0.863414	0.869949	0.876472	0.882864	0.889155	0.895441	0.901784	0.908144	0.914367	0.920244	0.925555	0.930126	0.933875	0.936813	0.939023	0.940607	0.941629	0.942094	0.941997	0.941367	0.940277	0.938874	0.937335	0.93584	0.934526	0.933443	0.932484	0.9314	0.929884	0.927707	0.924838	0.921462	0.917848	0.914185	0.910456	0.906444	0.901908	0.89683	0.891519	0.886519	0.88235	0.879238
0.95258	0.95152	0.950549	0.949737	0.949019	0.948203	0.947033	0.945253	0.942722	0.939477	0.935724	0.931735	0.92772	0.92374	0.919685	0.915355	0.910572	0.905271	0.899536	0.89357	0.887639	0.882066	0.877229	0.873561	0.871504	0.87138	0.873241	0.876834	0.881718	0.88748	0.893919	0.901105	0.909258	0.918497	0.928608	0.939005	0.948919	0.957656	0.964798	0.970221	0.973959	0.976024	0.976262	0.974389	0.970163	0.963557	0.954848	0.944564	0.93333	0.921699
0.909087	0.908875	0.909361	0.910632	0.912883	0.916317	0.92101	0.926855	0.933573	0.940778	0.948091	0.955205	0.961917	0.968099	0.973635	0.978382	0.982124	0.984583	0.985466	0.984531	0.981655	0.976883	0.970443	0.962715	0.954129	0.945057	0.935751	0.926335	0.916878	0.907498	0.898423	0.889998	0.882625	0.876661	0.872281	0.869446	0.867957	0.867556	0.868045	0.869365	0.871545	0.874609	0.878483	0.88295	0.887689	0.892386	0.896848	0.901059	0.905147	0.9093
1.01535	1.01993	1.02328	1.02533	1.02609	1.0256	1.02391	1.02109	1.01726	1.01259	1.00732	1.00172	0.99601	0.990292	0.984564	0.978772	0.972891	0.966979	0.961201	0.955746	0.95078	0.946418	0.942717	0.939709	0.937441	0.935987	0.935433	0.935835	0.937206	0.939533	0.942783	0.946915	0.951878	0.95755	0.963735	0.970175	0.9766	0.98279	0.988609	0.993978	0.9988	1.00291	1.00605	1.00793	1.0083	1.0071	1.0044	1.00039	0.995263	0.989179
0.98867	0.982773	0.975668	0.967631	0.95917	0.950924	0.943491	0.937256	0.932289	0.928403	0.925286	0.922691	0.920504	0.918711	0.917267	0.916025	0.914757	0.91324	0.911323	0.908939	0.906019	0.902394	0.897777	0.891906	0.884751	0.876634	0.868192	0.860163	0.853153	0.847496	0.843273	0.840465	0.839126	0.83947	0.841796	0.846295	0.852907	0.861306	0.870994	0.881449	0.892283	0.903251	0.914172	0.924844	0.934997	0.944324	0.95255	0.959499	0.965108	0.969384
0.895204	0.896087	0.895285	0.892367	0.887235	0.880201	0.871893	0.863055	0.854302	0.845924	0.837869	0.829941	0.822091	0.814604	0.808036	0.802964	0.799705	0.79817	0.79796	0.798607	0.799858	0.80178	0.804647	0.808714	0.814005	0.820243	0.826971	0.833733	0.840246	0.84647	0.852575	0.858845	0.865539	0.872737	0.88026	0.887687	0.894509	0.900371	0.905211	0.909248	0.912818	0.916105	0.918957	0.920921	0.921455	0.920245	0.91742	0.913545	0.909401	0.905619
0.923969	0.924573	0.925555	0.926669	0.927795	0.929014	0.930548	0.932619	0.935318	0.938547	0.942054	0.945545	0.948779	0.951621	0.954037	0.956056	0.957687	0.958856	0.959382	0.959006	0.957474	0.95464	0.950565	0.945528	0.939962	0.934316	0.928927	0.924	0.919641	0.915935	0.913027	0.911142	0.910538	0.911404	0.913735	0.91729	0.921638	0.926314	0.930935	0.93528	0.939272	0.942874	0.946003	0.948522	0.950312	0.951353	0.951745	0.951643	0.95115	0.950256
0.802762	0.802739	0.80296	0.803312	0.803828	0.804635	0.805815	0.807288	0.808765	0.809832	0.810099	0.809389	0.807832	0.805817	0.803826	0.802252	0.801258	0.800745	0.800454	0.800146	0.799786	0.799601	0.800001	0.801397	0.804038	0.807924	0.812857	0.818528	0.824602	0.830779	0.836839	0.842679	0.848333	0.85394	0.859653	0.865531	0.871448	0.877104	0.882183	0.886534	0.890283	0.893729	0.897099	0.90035	0.903176	0.905231	0.906455	0.907224	0.908196	0.90993
[truncated: 1,151 more columns]

## Sheet: A2.gamma_avg.face
0.863444
0.865893
0.868887
0.87222
0.87596
0.880408
0.885888
0.892485
0.89992
0.907626
0.915029
0.921808
0.927977
0.933764
0.939364
0.94469
0.949318
0.952621
0.953997
0.953095
0.949884
0.944608
0.937693
0.92967
0.921102
0.91253
0.904379
0.896835
0.889823
0.883121
0.876589
0.870404
0.865137
0.861591
0.860436
0.861857
0.865402
0.870135
0.874996
0.879184
0.882362
0.884607
0.886238
0.887614
0.889034
0.890714
0.892751
0.895107
0.897611
0.900033
0.902199
0.904108
0.905913
0.907816
0.909942
0.912282
0.914724
0.917132
0.919407
0.921499
0.923372
0.924978
0.926281
0.927325
0.928275
0.92939
0.930936
0.933092
0.935874
0.939148
0.942702
0.946315
0.949766
0.952797
0.955104
0.956356
0.956292
0.954826
0.952088
0.948377
0.944002
0.939092
0.933551
0.927161
0.9198
0.911646
0.903242
0.895345
0.888638
0.883444
0.87963
0.876735
0.874272
0.872011
0.870085
0.868897
0.868889
0.870305
0.873109
0.877067
0.881909
0.887454
0.89363
0.900425
0.907816
0.915742
0.924105
0.93275
0.94142
0.949722
0.957181
0.963385
0.968132
0.97149
0.973747
0.975242
0.976143
0.976317
0.97537
0.97285
0.968516
0.962519
0.955401
0.947944
0.940956
0.935089
0.93073
0.927976
0.926665
0.926412
0.926711
0.927096
0.927296
0.927322
0.927408
0.927843
0.928737
0.929903
0.930878
0.931137
0.930367
0.928658
0.926511
0.924671
0.923873
0.92458
0.926818
0.930169
0.933903
0.9372
0.939449
0.940471
0.940557
0.940291
0.940247
0.9407
0.9415
0.942177
0.942265
0.941643
0.940667
0.94001
0.940305
0.941818
0.944319
0.947254
0.950085
0.952598
0.955009
0.957776
0.961241
0.965335
0.969516
0.97301
0.975195
0.975895
0.97545
0.97451
0.973721
0.973476
0.973815
0.974505
0.975218
0.975666
0.975653
0.975132
0.974245
0.97331
0.972774
0.973094
0.974559
0.977162
0.980591
0.984327
0.987855
0.990877
0.993432
0.995872
0.998663
1.00214
1.00632
1.01092
1.0154
1.01925
1.02215
1.02398
1.02479
1.02463
1.02348
1.02127
1.01798
1.01379
1.00912
1.0045
1.00039
0.997
0.994299
0.992175
0.990647
0.990001
0.99076
0.993485
0.998525
1.00583
1.01499
1.02537
1.0364
1.04768
1.05897
1.07007
1.08072
1.09052
1.09907
1.10612
1.11161
1.11567
1.11846
1.12008
1.1205
1.11962
1.11748
1.11443
1.11118
1.10867
1.10769
1.10858
1.11105
1.11433
1.11748
1.11986
1.12141
1.12265
1.12438
1.12723
1.13139
1.13657
1.14218
1.14771
1.15291
1.15783
1.1627
1.16779
1.17328
1.17927
1.18576
1.19278
1.20036
1.20858
1.21756
1.2275
1.23854
1.25073
1.26395
1.27789
1.29212
1.30632
1.3204
1.3346
1.34943
1.36551
1.38338
1.40331
1.42534
1.44932
1.47508
1.50264
1.53223
1.56431
1.59935
1.63779
1.67986
1.72554
1.77464
1.82686
1.88198
1.9399
2.00051
2.06356
2.12845
2.19431
2.26019
2.32514
2.38842
2.44956
2.50832
2.56461
2.61839
2.66962
2.71821
2.76408
2.80729
2.84823
2.88769
2.92679
2.96676
3.00849
3.05226
3.0976
3.14345
3.18864
3.23229
3.27405
3.31393
3.35207
3.38834
3.42228
3.45323
3.48045
3.50328
3.52111
3.53341
3.53987
3.54044
3.53545
3.52557
3.51188
3.4956
3.47799
3.46014
3.44297
3.42718
3.41327
3.40146
3.39164
3.38337
3.37603
3.36919
3.36286
3.35743
3.35323
3.35012
3.3471
3.34238
3.33393
3.32021
3.30066
3.27569
3.24636
3.21381
3.1789
3.14217
3.1041
3.06543
3.02726
2.99099
2.95797
2.9292
2.90528
2.88642
2.87278
2.86467
2.86247
2.86642
2.87622
2.89101
2.90937
2.92966
2.95042
2.97068
2.98996
3.00811
3.02513
3.04093
3.05538
3.06833
3.07977
3.0899
3.09911
3.10787
3.11654
3.12533
3.13431
3.14347
3.15275
3.16204
3.17115
3.17982
3.18765
3.19429
3.19938
3.20264
3.2037
3.202
3.19693
3.18795
3.17485
3.1578
3.13741
3.11458
3.09022
3.06501
3.03942
3.01367
2.98795
2.96255
2.93801
2.915
2.89432
2.87658
2.8621
2.85087
2.84266
2.83719
2.83424
2.83366
2.83526
2.83872
2.84362
2.84936
2.85518
2.86034
2.86431
2.86694
2.86855
2.8697
2.87103
2.87301
2.87568
2.8787
2.88159
2.88404
2.88618
2.88866
2.89249
2.89865
2.9078
2.92002
2.9349
2.95179
2.9701
2.98954
3.01012
3.03196
3.05496
3.07862
3.10204
3.12415
3.14407
3.16125
3.17553
3.18698
3.19568
3.20148
3.20395
3.20259
3.19712
3.18765
3.17478
3.15938
3.14234
3.12434
3.10586
3.08719
3.06849
3.04982
3.03106
3.01198
2.99229
2.97167
2.94988
2.92685
2.90264
2.87745
2.85142
2.82458
2.79678
2.76782
2.73753
2.70598
2.67354
2.64082
2.60862
2.57774
2.54882
2.52227
2.49831
2.47699
2.45831
2.44237
2.42935
2.41957
2.41337
2.4109
2.41202
2.41634
2.42321
2.43187
2.44168
2.45207
2.4627
2.47335
2.48385
2.494
2.50354
2.51206
2.51923
2.5248
2.52881
2.53152
2.53328
2.53429
2.53455
2.53386
2.53193
2.52843
2.52312
2.51591
2.50686
2.49607
2.48359
2.46936
2.45336
2.43563
2.41632
2.39573
2.37427
2.3525
2.33106
2.3106
2.29159
2.27422
2.2584
2.24383
2.23016
2.21718
2.20494
2.1937
2.18382
2.17559
2.16907
2.16404
2.1601
2.15678
2.15377
2.15108
2.14899
2.1479
2.14817
2.14998
2.15323
2.15756
2.16238
2.16709
2.17123
2.17452
2.17688
2.17831
2.17876
2.17809
2.17608
2.17246
2.16708
2.15991
2.15108
2.14072
2.12895
2.11585
2.10149
2.08603
2.06966
2.05254
2.03469
2.01605
1.99654
1.97628
1.9557
1.93545
1.91627
1.89877
1.8833
1.86991
1.85845
1.84874
1.8407
1.83444
1.83022
1.8284
1.82928
1.83297
1.83943
1.84838
1.85934
1.87172
1.8848
1.89789
1.91043
1.92215
1.93306
1.94337
1.95334
1.96313
1.97273
1.98198
1.99073
1.99883
2.00626
2.01301
2.01903
2.02422
2.02846
2.0317
2.03405
2.03568
2.03669
2.03701
2.0363
2.03414
2.03022
2.02451
2.01736
2.00935
2.00117
1.99334
1.98611
1.97946
1.97317
1.96709
1.96121
1.95573
1.95103
1.94749
1.94538
1.94471
1.94518
1.94626
1.94739
1.94816
1.94852
1.9487
1.94908
1.94999
1.95153
1.95347
1.95538
1.95674
1.95715
1.95634
1.95432
1.95133
1.94772
1.9438
1.93971
1.93534
1.93044
1.92473
1.91809
1.91064
1.90274
1.8948
1.88713
1.87986
1.87291
1.86618
1.85964
1.85354
1.84837
1.84479
1.84353
1.84516
1.84999
1.85802
1.86898
1.88244
1.89803
1.91538
1.9342
1.95422
1.97507
1.99622
2.01699
2.03662
2.05434
2.0696
2.08204
2.09156
2.09823
2.10218
2.10355
2.10243
2.09885
2.09284
2.08448
2.07394
2.06146
2.04742
2.03227
2.01655
2.00078
1.98552
1.97136
1.95887
1.94859
1.94094
1.93615
1.93426
1.93524
1.93896
1.94529
1.95412
1.96528
1.9785
1.9933
2.00902
2.02491
2.04023
2.05432
2.06669
2.07708
2.08544
2.09192
2.09671
2.10001
2.10183
2.10207
2.10052
2.09698
2.09145
2.08411
2.0753
2.06532
2.05444
2.04289
2.03083
2.01844
2.00589
1.99344
1.98142
1.97017
1.95998
1.95105
1.94346
1.93722
1.93216
1.92793
1.92411
1.92022
1.91577
1.91035
1.90367
1.89556
1.88603
1.87517
1.86311
1.85
1.83596
1.82121
1.80602
1.79079
1.77589
1.76159
1.74801
1.73515
1.72287
1.71107
1.69964
1.6886
1.67809
1.66838
1.65982
1.65272
1.6473
1.64366
1.64183
1.64177
1.64346
1.64688
1.652
1.65873
1.66693
1.67631
1.68649
1.69695
1.70711
1.71645
1.72453
1.73109
1.73606
1.73951
1.74155
1.74229
1.74171
1.73975
1.73633
1.73145
1.72516
1.71755
1.70878
1.6991
1.68885
1.67841
1.6681
1.65813
1.64852
1.63925
1.63033
1.62181
1.61386
1.60669
1.60055
1.5956
1.59192
1.58947
1.58804
1.58737
1.58718
1.58719
1.58712
1.58675
1.58594
1.58471
1.58318
1.58156
1.58005
1.57885
1.5782
1.57832
1.57942
1.5816
1.58475
1.58865
1.59296
1.59729
1.60129
1.60468
1.60726
1.60879
1.60896
1.60741
1.60383
1.59803
1.59017
1.58067
1.57015
1.5593
1.54868
1.53866
1.52949
1.52135
1.51451
1.5094
1.50655
1.50638
1.50912
1.51471
1.5229
1.53335
1.5458
1.56007
1.57602
1.59348
1.61226
1.63212
1.65274
1.67376
1.69481
1.71545
1.73524
1.75381
1.7708
1.78595
1.79899
1.80974
1.81804
1.82384
1.82713
1.82807
1.82693
1.82407
1.81988
1.81462
1.80839
1.80113
1.79272
1.783
1.77183
1.75906
1.74463
1.72855
1.71088
1.6918
1.67153
1.65034
1.62849
1.60623
1.58381
1.56154
1.5398
1.51891
1.49915
1.48074
1.46385
1.44868
1.43541
1.42427
1.41542
1.40895
1.40484
1.40302
1.40334
1.40571
1.41001
1.41605
1.42359
1.43227
1.44168
1.45134
1.46081
1.46965
1.47744
1.48392
1.489
1.49276
1.49548
1.49751
1.49923
1.501
1.50308
1.50566
1.5089
1.51291
1.51774
1.52336
1.52971
1.53659
1.54374
1.55087
1.55762
1.56362
1.56848
1.57188
1.57358
1.57343
1.57147
1.56791
1.56314
1.55759
1.55175
1.54602
1.54072
1.53599
1.53187
1.52829
1.52517
1.52237
1.5198
1.51736
1.51502
1.51268
1.51021
1.50745
1.50425
1.50054
1.49635
1.49182
1.48721
1.48279
1.47883
1.47547
1.47268
1.47027
1.46793
1.46539
1.46249
1.45931
1.45607
1.45302
1.45032
1.44801
1.44597
1.44399
1.44184
1.43937
1.43663
1.43382
1.43131
1.42944
1.42835
1.42789
1.42773
1.42743
1.42671
1.4255
1.42394
1.42231
1.42088
1.41989
1.41951
1.41984
1.42095
1.42283
1.42544
1.42868
1.43243
1.43668
1.44148
1.44698
1.45332
1.46056
1.46861
1.47725
1.48616
1.49509
1.50391
1.51262
1.52124
1.52975
1.53789
1.54529
1.55148
1.55611
1.55902
1.5603
1.56019
1.55901
1.55704
1.55446
1.55141
1.548
1.5444
1.54085
1.53763
1.53503
1.53326
1.53241
1.53244
1.53319
1.53447
1.53608
1.53785
1.53967
1.54148
1.54327
1.54505
1.54682
1.54849
1.54991
1.55084
1.55105
1.55038
1.54873
1.54612
1.54262
1.53835
1.53348
1.52826
1.52296
1.51783
1.5131
1.50883
1.50495
1.50118
1.49711
1.49236
1.48665
1.47991
1.47219
1.46363
1.45439
1.44458
1.43435
1.42385
1.41323
1.40258
1.3919
1.38108
1.36993
1.35835
1.34635
1.3341
1.32187
1.31
1.29881
1.28863
1.27972
1.27231
1.26664
1.26293
1.26136
1.26209
1.26517
1.27065
1.27852
1.28877
1.30125
1.31572
1.33177
1.3489
1.36656
1.38413
1.40103
1.41667
1.4305
1.44207
1.45113
1.45759
1.46153
1.46312
1.46257
1.46018
1.45637
1.4517
1.44669
1.44164
1.43659
1.43131
1.42556
1.41919
1.41224
1.40486
1.39723
1.38945
1.38156
1.37361
1.36573
1.35811
1.35093
1.34426
1.338
1.33199
1.32607
1.32024
1.31458
1.30926
1.30438
1.29993
1.29575
1.29167
1.28759
1.28359
1.27992
1.27687
1.27469
1.27348
1.2732
1.27376
1.27518
1.27755
1.28108
1.28597
1.29231
1.30005
1.30901
1.31901
1.32998
1.34192
1.35481
1.36855
1.38287
1.39734
1.41161
1.42546
1.43888
1.45188
1.46435
1.47589
1.48583
1.49345
1.49826
1.50008
1.49906
1.49549
1.48964
1.48159
1.47133
1.4589
1.44458
1.42894
1.41275
1.39685
1.38197
1.36862
1.35712
1.34755
1.33992
1.33421
1.33045
1.32865
1.32883
1.33093
1.33478
1.3402

## Sheet: A2.gamma_avg.place
0.802762
0.802739
0.80296
0.803312
0.803828
0.804635
0.805815
0.807288
0.808765
0.809832
0.810099
0.809389
0.807832
0.805817
0.803826
0.802252
0.801258
0.800745
0.800454
0.800146
0.799786
0.799601
0.800001
0.801397
0.804038
0.807924
0.812857
0.818528
0.824602
0.830779
0.836839
0.842679
0.848333
0.85394
0.859653
0.865531
0.871448
0.877104
0.882183
0.886534
0.890283
0.893729
0.897099
0.90035
0.903176
0.905231
0.906455
0.907224
0.908196
0.90993
0.912505
0.915408
0.917786
0.918924
0.91863
0.917315
0.915737
0.914573
0.914111
0.914219
0.914558
0.914847
0.914987
0.915003
0.914891
0.914508
0.913631
0.91208
0.909841
0.907078
0.904062
0.901045
0.89816
0.895372
0.8925
0.889293
0.885554
0.881233
0.876491
0.871704
0.86734
0.863833
0.861472
0.860385
0.860583
0.862054
0.864834
0.868957
0.874364
0.880784
0.887726
0.894604
0.900958
0.906615
0.911693
0.916481
0.921213
0.925878
0.930173
0.933622
0.935783
0.936449
0.935713
0.933883
0.931352
0.928454
0.925428
0.922459
0.919718
0.917383
0.91565
0.914755
0.914986
0.91668
0.920189
0.925781
0.933473
0.942899
0.953312
0.963728
0.97328
0.981571
0.988805
0.995645
1.00284
1.01079
1.01929
1.02759
1.0347
1.0397
1.04211
1.04208
1.04028
1.03775
1.03551
1.03427
1.03416
1.03474
1.03521
1.03471
1.03269
1.02909
1.02427
1.01886
1.01352
1.00874
1.00474
1.00145
0.998565
0.995705
0.992498
0.988738
0.984499
0.98013
0.976081
0.972656
0.969798
0.967053
0.963785
0.959508
0.954149
0.948134
0.942226
0.937183
0.93342
0.930863
0.929057
0.927455
0.925718
0.923872
0.922251
0.921299
0.921338
0.922385
0.924161
0.926247
0.928307
0.930311
0.932581
0.935682
0.940166
0.946314
0.953988
0.962646
0.971555
0.9801
0.988006
0.995413
1.00276
1.01049
1.01886
1.02781
1.03704
1.04609
1.05455
1.06214
1.0687
1.07419
1.07862
1.08203
1.0845
1.0861
1.08694
1.08715
1.0869
1.08635
1.08567
1.08489
1.08397
1.08279
1.08127
1.07952
1.07778
1.07642
1.07571
1.07568
1.07616
1.07677
1.07718
1.07727
1.07729
1.07772
1.0791
1.08175
1.0856
1.09023
1.09506
1.09967
1.10397
1.10825
1.11306
1.11887
1.12585
1.13379
1.14216
1.15042
1.15824
1.16559
1.17266
1.17958
1.18635
1.19277
1.19861
1.20375
1.20828
1.21232
1.21586
1.21858
1.2199
1.21919
1.21612
1.21088
1.20407
1.19645
1.18851
1.18034
1.17167
1.16218
1.15179
1.14079
1.12974
1.1192
1.10955
1.10085
1.09294
1.08572
1.0793
1.07406
1.0705
1.06902
1.06975
1.07248
1.07676
1.08212
1.08838
1.09578
1.10487
1.11625
1.1303
1.14687
1.1653
1.18466
1.2042
1.2237
1.24358
1.26475
1.28823
1.31478
1.34464
1.37757
1.4131
1.45081
1.49054
1.53253
1.57734
1.62569
1.6782
1.73517
1.79643
1.86132
1.9288
1.99765
2.06652
2.13404
2.19893
2.26005
2.31651
2.36784
2.41404
2.45556
2.49308
2.52718
2.5581
2.58585
2.61036
2.63186
2.65109
2.66925
2.68771
2.70753
2.72916
2.75256
2.77749
2.80372
2.83113
2.85959
2.88879
2.91823
2.94736
2.97563
3.00257
3.02772
3.05066
3.07108
3.08904
3.10495
3.11953
3.13339
3.14669
3.1591
3.17008
3.17938
3.18736
3.19487
3.20286
3.21195
3.22223
3.23309
3.24357
3.25265
3.25963
3.26424
3.26659
3.267
3.26579
3.26318
3.2592
3.25366
3.24626
3.23678
3.22516
3.21148
3.19579
3.17793
3.15751
3.13406
3.10722
3.07692
3.04343
3.00735
2.9694
2.93024
2.89025
2.84954
2.80814
2.76613
2.72374
2.68139
2.63957
2.59875
2.55934
2.5218
2.48658
2.45425
2.42539
2.40039
2.37935
2.36198
2.34776
2.33611
2.32658
2.31889
2.31284
2.30821
2.30465
2.30163
2.29853
2.29492
2.29064
2.28588
2.28107
2.27663
2.27283
2.26975
2.26734
2.26556
2.26447
2.2643
2.26537
2.26803
2.27252
2.27886
2.28686
2.29618
2.30649
2.31749
2.32897
2.34074
2.35261
2.36435
2.37566
2.38621
2.39563
2.40365
2.41008
2.41496
2.41858
2.42147
2.4244
2.42812
2.43319
2.43979
2.44778
2.4568
2.46655
2.47699
2.48852
2.50174
2.51717
2.535
2.55489
2.57608
2.59756
2.61835
2.63766
2.6549
2.66974
2.68209
2.69207
2.69995
2.70605
2.7107
2.71424
2.71699
2.7193
2.72157
2.72412
2.72712
2.73062
2.73462
2.73908
2.74389
2.74881
2.75353
2.75766
2.76084
2.76279
2.76334
2.76228
2.75939
2.75441
2.74719
2.73786
2.72693
2.71519
2.70357
2.69279
2.68325
2.6751
2.66842
2.66333
2.6599
2.65799
2.65724
2.65705
2.65667
2.65535
2.65245
2.64743
2.63983
2.62917
2.61493
2.59652
2.57347
2.54555
2.51284
2.47587
2.43561
2.39328
2.35019
2.30758
2.26656
2.22799
2.19256
2.16073
2.13292
2.10961
2.0914
2.07897
2.07281
2.07299
2.07912
2.0903
2.10533
2.12286
2.14158
2.16037
2.17841
2.19517
2.21034
2.22361
2.23462
2.24285
2.24773
2.24888
2.24629
2.24036
2.23186
2.22162
2.21036
2.19842
2.18581
2.17248
2.15854
2.14448
2.13108
2.11929
2.10979
2.10278
2.0979
2.09441
2.09149
2.08859
2.08543
2.08211
2.07886
2.07585
2.07301
2.07001
2.06638
2.06157
2.05519
2.04706
2.03739
2.02662
2.01531
2.00387
1.99247
1.98108
1.96961
1.95817
1.94711
1.93693
1.92813
1.92107
1.91586
1.91246
1.91083
1.91108
1.91351
1.91848
1.9262
1.93655
1.94909
1.96313
1.97795
1.993
2.00787
2.02227
2.03598
2.0488
2.06053
2.07097
2.07987
2.08688
2.09162
2.09372
2.09287
2.08895
2.08193
2.07185
2.05887
2.04318
2.02509
2.00497
1.98322
1.96029
1.93667
1.9129
1.88954
1.86713
1.84624
1.8274
1.811
1.79724
1.78615
1.77767
1.77174
1.76831
1.76724
1.76828
1.77101
1.77492
1.77946
1.78421
1.78885
1.79326
1.79743
1.80135
1.80499
1.8083
1.81121
1.81368
1.81572
1.81739
1.81883
1.82015
1.82146
1.82289
1.82459
1.82678
1.82976
1.83385
1.83938
1.84659
1.85555
1.86611
1.87795
1.8907
1.90401
1.91774
1.9319
1.94661
1.96198
1.97796
1.9943
2.01055
2.02624
2.04098
2.05456
2.06694
2.07823
2.08853
2.09787
2.10609
2.11289
2.11788
2.12067
2.12106
2.11893
2.11428
2.10727
2.09816
2.08733
2.07532
2.0627
2.04997
2.03749
2.02544
2.01389
2.00292
1.99276
1.98377
1.97637
1.97092
1.96763
1.96642
1.96692
1.96853
1.97059
1.97249
1.97384
1.97452
1.97458
1.97422
1.97354
1.9725
1.97085
1.96832
1.96471
1.95999
1.95434
1.94808
1.94148
1.93467
1.92753
1.91979
1.91122
1.90176
1.89158
1.88107
1.87075
1.86119
1.85296
1.84659
1.84262
1.8415
1.84365
1.84935
1.85866
1.87139
1.88718
1.90555
1.92603
1.9482
1.97159
1.99563
2.01964
2.04282
2.06437
2.08351
2.09966
2.11245
2.12171
2.12744
2.12967
2.12853
2.1242
2.11694
2.10703
2.09482
2.0807
2.06505
2.04823
2.03062
2.01262
1.99466
1.97711
1.96027
1.9443
1.92922
1.91491
1.90116
1.8878
1.8747
1.8619
1.84961
1.83825
1.82829
1.82021
1.81447
1.81147
1.81148
1.81459
1.82075
1.82984
1.84164
1.85583
1.87197
1.88954
1.90796
1.9266
1.94485
1.96214
1.97801
1.99216
2.00449
2.01492
2.02339
2.02986
2.0344
2.0372
2.03846
2.03837
2.03698
2.03427
2.03017
2.02468
2.01792
2.01011
2.00151
1.9923
1.98255
1.97225
1.96135
1.94984
1.93781
1.92548
1.91314
1.90101
1.88926
1.87797
1.86723
1.85717
1.84799
1.83988
1.83292
1.82706
1.82218
1.81816
1.8149
1.81233
1.81033
1.80885
1.80796
1.80783
1.80873
1.81082
1.81412
1.81848
1.82371
1.82963
1.83614
1.84318
1.8507
1.85857
1.86668
1.87488
1.88308
1.89112
1.89882
1.90596
1.91237
1.91801
1.92286
1.92696
1.93036
1.93305
1.93496
1.93597
1.93599
1.93499
1.93307
1.93042
1.92737
1.92435
1.92179
1.92001
1.91908
1.91878
1.91872
1.91859
1.91829
1.91793
1.91778
1.91803
1.9187
1.91957
1.92022
1.92019
1.91899
1.91623
1.91162
1.90504
1.89652
1.88622
1.87435
1.86114
1.84678
1.83145
1.81533
1.79861
1.7815
1.76432
1.74743
1.73119
1.71591
1.70189
1.6893
1.67821
1.66854
1.66016
1.653
1.64712
1.64264
1.63966
1.63821
1.63818
1.63939
1.64151
1.64419
1.64709
1.64996
1.65268
1.65514
1.65729
1.65899
1.66013
1.66064
1.66059
1.66018
1.6597
1.65933
1.65911
1.65902
1.65902
1.65919
1.65963
1.66041
1.66137
1.66216
1.66222
1.66104
1.65822
1.65367
1.64754
1.64018
1.63189
1.62283
1.61301
1.60232
1.59068
1.57815
1.56501
1.5517
1.53889
1.52722
1.51725
1.50928
1.5033
1.49913
1.49651
1.49537
1.49585
1.49822
1.50273
1.50946
1.51814
1.52824
1.53913
1.55022
1.56109
1.57152
1.58131
1.59026
1.59806
1.60434
1.60871
1.61086
1.61059
1.60784
1.60265
1.5952
1.58582
1.57498
1.56323
1.55108
1.53889
1.52691
1.51531
1.50435
1.49435
1.48573
1.47888
1.4741
1.4715
1.47104
1.47249
1.47559
1.48013
1.48596
1.49292
1.50076
1.50907
1.51736
1.52523
1.53242
1.53891
1.54478
1.55001
1.55443
1.55763
1.55924
1.55914
1.55748
1.55464
1.55097
1.54663
1.54159
1.53569
1.52886
1.52114
1.51274
1.50389
1.49479
1.48561
1.4765
1.46763
1.45923
1.4515
1.44461
1.43865
1.43363
1.42955
1.42645
1.42442
1.42357
1.42389
1.42538
1.42795
1.43159
1.43636
1.44238
1.44974
1.45848
1.46846
1.47945
1.49115
1.50327
1.51557
1.5278
1.53968
1.55086
1.56091
1.5695
1.5764
1.58154
1.58493
1.58658
1.58647
1.58458
1.581
1.57595
1.56972
1.56261
1.5548
1.54629
1.53698
1.52675
1.51563
1.50387
1.49183
1.4799
1.46839
1.45744
1.44714
1.43755
1.4288
1.42106
1.41447
1.4091
1.40491
1.4018
1.39956
1.3979
1.39642
1.39471
1.39245
1.38947
1.38582
1.38166
1.37716
1.37236
1.36713
1.36129
1.35483
1.34803
1.3415
1.33593
1.33193
1.32987
1.32988
1.33194
1.33607
1.34237
1.35096
1.36175
1.37441
1.38835
1.40287
1.4173
1.43124
1.4446
1.45744
1.46983
1.48167
1.49271
1.50259
1.51098
1.51769
1.52275
1.52642
1.52912
1.53132
1.53336
1.53541
1.5374
1.53916
1.54058
1.54165
1.54248
1.54321
1.54396
1.5448
1.54576
1.54679
1.54778
1.54847
1.54851
1.54755
1.54535
1.54179
1.53681
1.53042
1.52268
1.51365
1.50341
1.49208
1.47974
1.46654
1.45272
1.43861
1.42469
1.41151
1.39959
1.38928
1.38062
1.37343
1.36745
1.36245
1.35845
1.35563
1.35418
1.35409
1.355
1.35635
1.35769
1.35888
1.36026
1.36246
1.36604
1.37125
1.37789
1.38542
1.39319
1.40064
1.40738
1.41315
1.41781
1.42132
1.42369
1.42505
1.42555
1.42525
1.42404
1.42165
1.41778
1.41229
1.40537
1.39759
1.38976
1.38264
1.37669
1.37192
1.36805
1.36482
1.36216
1.36026
1.35944
1.35985
1.36128
1.36322
1.36503
1.36625
1.36683
1.36714
1.36782
1.36942
1.37228
1.37635
1.38131
1.38682
1.39259
1.39863
1.40515
1.41244
1.42064
1.42967
1.43914
1.44845
1.45694
1.46406
1.4695
1.47318
1.47518
1.47564
1.47463
1.47206
1.46774
1.46152
1.45349
1.44409
1.43417
1.42472
1.41656
1.41011
1.40525
1.40148
1.39828
1.39531
1.39267

## Sheet: A2.SUA_decoding.all
0.5	0.5	0.5	0.5	0.5	0.5	0.5	0.5	0.5	0.5	0.5	0.5	0.5	0.5	0.5	0.5	0.5	0.5	0.5	0.5	0.5	0.5	0.5	0.5	0.5	0.5	0.5	0.5	0.5	0.5	0.5	0.5	0.5	0.5	0.5	0.532653	0.451069	0.386102	0.51233	0.48602	0.400517	0.435897	0.461193	0.420182	0.518519	0.481209	0.443219	0.470637	0.448403	0.435033
0.5	0.5	0.5	0.5	0.5	0.5	0.5	0.5	0.5	0.5	0.5	0.5	0.5	0.5	0.5	0.5	0.5	0.5	0.5	0.5	0.5	0.5	0.5	0.5	0.5	0.5	0.5	0.5	0.5	0.5	0.5	0.5	0.5	0.5	0.5	0.544251	0.433824	0.5125	0.451891	0.397059	0.508987	0.406454	0.449346	0.399504	0.528665	0.501638	0.495	0.497958	0.48708	0.277549
[truncated: 5,000 more columns]

## Sheet: A2.SUA_decoding.avg
0.451661	0.470843	0.449584	0.47072	0.487115	0.484415	0.464783	0.44716	0.480753	0.475604	0.460234	0.426149	0.454488	0.467307	0.472242	0.481666	0.491191	0.514228	0.505567	0.531024	0.574594	0.56966	0.507099	0.493284	0.47152	0.487266	0.487949	0.482496	0.477401	0.453448	0.441839	0.443304	0.480318	0.46149	0.482279	0.501433	0.512164	0.541025	0.601003	0.669983	0.729697	0.790205	0.833029	0.868013	0.885314	0.895466	0.919166	0.936232	0.948237	0.947696
0.553198	0.539658	0.570894	0.555139	0.572054	0.548969	0.531962	0.529907	0.54793	0.54239	0.529254	0.560903	0.505947	0.474364	0.461774	0.483474	0.497223	0.476424	0.449233	0.432042	0.445325	0.429812	0.465407	0.487144	0.491077	0.476121	0.468949	0.475811	0.471485	0.498424	0.53241	0.502532	0.533519	0.527207	0.504956	0.530718	0.573391	0.604731	0.694142	0.733764	0.771476	0.83648	0.869873	0.894629	0.929381	0.953071	0.962661	0.976535	0.96502	0.970619
0.49486	0.471626	0.501177	0.478531	0.506422	0.506073	0.524233	0.542742	0.587554	0.570507	0.544419	0.492301	0.417373	0.402739	0.398829	0.406946	0.380823	0.386908	0.381872	0.424958	0.478439	0.51695	0.511697	0.507166	0.472923	0.462676	0.461021	0.457029	0.457439	0.455831	0.445891	0.445604	0.459154	0.448961	0.467354	0.472913	0.516349	0.547104	0.660472	0.712279	0.761241	0.823249	0.86924	0.887623	0.914927	0.939347	0.93585	0.949432	0.940784	0.938732
0.475957	0.426058	0.459738	0.462739	0.484002	0.523609	0.557957	0.51985	0.559691	0.494344	0.482289	0.433261	0.437533	0.436045	0.415212	0.440222	0.384124	0.41432	0.417	0.483798	0.504827	0.540166	0.542488	0.492043	0.487908	0.473752	0.484102	0.471885	0.42597	0.400027	0.430376	0.409847	0.452698	0.443123	0.485944	0.518428	0.532992	0.614692	0.676729	0.727841	0.774872	0.82626	0.8449	0.871824	0.894008	0.908288	0.914199	0.927896	0.927863	0.927438
0.547157	0.527566	0.528562	0.540896	0.516934	0.501748	0.487537	0.514979	0.568805	0.483158	0.452576	0.450623	0.430538	0.411358	0.417315	0.401084	0.434399	0.447166	0.425196	0.481262	0.51309	0.490474	0.522834	0.530154	0.515608	0.479731	0.481724	0.46326	0.47599	0.471458	0.470201	0.461555	0.457436	0.493569	0.516773	0.545902	0.570725	0.579151	0.670098	0.719586	0.759961	0.831522	0.86291	0.872339	0.890389	0.894273	0.894316	0.912575	0.907262	0.896593
0.441488	0.413444	0.373327	0.372348	0.430052	0.446831	0.486729	0.509287	0.525462	0.495339	0.484196	0.500543	0.510742	0.482318	0.436424	0.483833	0.47388	0.482733	0.513524	0.559821	0.575711	0.550052	0.502019	0.503568	0.504792	0.497977	0.47877	0.471966	0.45047	0.447716	0.447514	0.454522	0.499268	0.481391	0.478276	0.521018	0.54705	0.575288	0.636744	0.671745	0.745108	0.800764	0.843628	0.876839	0.895656	0.90678	0.926951	0.943893	0.94801	0.941614
0.478428	0.508336	0.525729	0.512889	0.541231	0.537582	0.539848	0.568309	0.587111	0.512541	0.514335	0.504117	0.462422	0.436693	0.423259	0.394207	0.397902	0.409105	0.417447	0.462209	0.500049	0.48609	0.508179	0.494859	0.501153	0.491563	0.479694	0.4758	0.459273	0.436184	0.451713	0.428666	0.442153	0.429939	0.464677	0.513105	0.57011	0.58995	0.699956	0.763909	0.810338	0.840766	0.865494	0.887545	0.884664	0.909191	0.926574	0.94478	0.945611	0.943154
0.482414	0.485898	0.50192	0.524579	0.535129	0.563384	0.567162	0.56687	0.598042	0.511459	0.540506	0.54418	0.499566	0.487284	0.424407	0.400365	0.417509	0.377875	0.396344	0.451077	0.429452	0.452842	0.445075	0.446882	0.484207	0.472549	0.449119	0.487066	0.438728	0.405727	0.419108	0.435058	0.477776	0.486225	0.522218	0.532423	0.594158	0.602452	0.667894	0.747552	0.821375	0.857733	0.869811	0.89997	0.910493	0.931329	0.932774	0.951098	0.956931	0.950053
0.507029	0.517767	0.560363	0.515573	0.551381	0.5434	0.560166	0.543223	0.530367	0.451451	0.462195	0.443516	0.444814	0.460145	0.421819	0.416864	0.418982	0.432961	0.457617	0.523733	0.503582	0.529952	0.514795	0.501144	0.500286	0.489847	0.490623	0.481569	0.475395	0.448757	0.467651	0.416737	0.428919	0.422934	0.424213	0.451217	0.511529	0.567722	0.676712	0.748476	0.801317	0.880133	0.889222	0.906908	0.912283	0.919456	0.929086	0.943829	0.944232	0.945463
0.541168	0.52011	0.534354	0.511535	0.543507	0.526075	0.512217	0.51868	0.578512	0.511303	0.477597	0.419054	0.373488	0.409177	0.350408	0.375465	0.426026	0.404959	0.438446	0.437875	0.460146	0.483395	0.508151	0.474735	0.506764	0.507194	0.499213	0.537151	0.527309	0.536783	0.529402	0.501303	0.473464	0.485953	0.480397	0.501885	0.55208	0.559542	0.647764	0.676523	0.773026	0.845178	0.88277	0.917421	0.926896	0.947568	0.953541	0.965494	0.961229	0.95352
0.480404	0.482268	0.519766	0.519344	0.514218	0.481696	0.478831	0.457967	0.474893	0.462398	0.494077	0.471211	0.414331	0.443556	0.470975	0.530614	0.538211	0.538003	0.528591	0.519622	0.535313	0.540824	0.526706	0.519798	0.499128	0.443315	0.435727	0.439805	0.429616	0.412038	0.411468	0.400188	0.437217	0.42209	0.439062	0.482427	0.541134	0.558719	0.626966	0.665416	0.722264	0.788936	0.827155	0.848238	0.865407	0.890361	0.905492	0.928817	0.942122	0.948461
0.523266	0.503542	0.534824	0.504924	0.553357	0.555943	0.56589	0.545221	0.544783	0.5376	0.492518	0.448586	0.404628	0.415567	0.386705	0.392536	0.411936	0.428599	0.452521	0.449246	0.474375	0.527982	0.537097	0.556094	0.553387	0.526941	0.503579	0.493374	0.462939	0.455025	0.464658	0.430034	0.436791	0.401346	0.411395	0.444086	0.487767	0.554077	0.651461	0.685251	0.744683	0.814463	0.850736	0.888099	0.906656	0.911518	0.923023	0.938891	0.943158	0.955315
0.517533	0.490025	0.457395	0.48107	0.486473	0.430185	0.468806	0.468673	0.524278	0.503415	0.493925	0.523057	0.50228	0.49422	0.503228	0.507481	0.509422	0.506577	0.439765	0.438914	0.509828	0.508362	0.506473	0.494177	0.455125	0.452776	0.446979	0.448527	0.480086	0.473667	0.466482	0.479054	0.519443	0.504529	0.549049	0.583324	0.610903	0.633411	0.70084	0.7487	0.783492	0.832947	0.885276	0.910823	0.939172	0.94951	0.956881	0.963023	0.951026	0.951004
0.531318	0.521131	0.5323	0.501178	0.482895	0.461424	0.471305	0.442249	0.470842	0.405387	0.421492	0.376186	0.380974	0.405332	0.396509	0.460255	0.461505	0.497929	0.497117	0.485931	0.521845	0.575706	0.573061	0.559775	0.574902	0.55585	0.529694	0.481042	0.481288	0.501777	0.477521	0.441169	0.453108	0.437768	0.468146	0.506845	0.522891	0.562759	0.64835	0.714562	0.760136	0.820723	0.864307	0.890812	0.920838	0.942211	0.952296	0.965833	0.968827	0.970918
0.528259	0.504862	0.518766	0.465273	0.49006	0.502252	0.496038	0.464621	0.514262	0.503915	0.493051	0.421494	0.420334	0.432401	0.424564	0.385503	0.348844	0.37601	0.385482	0.424098	0.44259	0.503964	0.516293	0.486942	0.490938	0.511137	0.490928	0.508559	0.487272	0.471183	0.463457	0.434884	0.436805	0.445046	0.468008	0.499685	0.538721	0.572828	0.674535	0.740249	0.811591	0.881507	0.903834	0.917436	0.925712	0.935547	0.954036	0.958554	0.955624	0.949627
0.488487	0.499589	0.533923	0.537212	0.534334	0.488076	0.514391	0.501645	0.490132	0.491982	0.485609	0.450247	0.430099	0.451069	0.439556	0.521998	0.545436	0.553454	0.508635	0.503701	0.508635	0.543586	0.554688	0.547697	0.580798	0.532689	0.500206	0.528166	0.54523	0.533717	0.552632	0.494655	0.508018	0.46176	0.478207	0.536184	0.564967	0.599095	0.686678	0.742599	0.789474	0.847451	0.872533	0.905222	0.917763	0.925987	0.931743	0.949013	0.946135	0.939556
0.441075	0.452417	0.489597	0.478364	0.524257	0.556136	0.563829	0.528264	0.531196	0.510972	0.546312	0.497846	0.453629	0.469136	0.434206	0.407576	0.412583	0.457516	0.460756	0.473368	0.525093	0.568435	0.540199	0.539088	0.551429	0.532872	0.505623	0.478505	0.448602	0.446503	0.444883	0.426353	0.42425	0.436217	0.466703	0.4994	0.526641	0.568609	0.650198	0.720155	0.774561	0.864048	0.894179	0.912913	0.92801	0.946817	0.955209	0.971512	0.961848	0.961844
0.405091	0.370706	0.402423	0.394256	0.430383	0.435852	0.4351	0.443067	0.481051	0.460306	0.478001	0.460655	0.40683	0.429822	0.440505	0.466679	0.491756	0.500886	0.495161	0.52968	0.583477	0.641968	0.622839	0.618703	0.549504	0.561833	0.506301	0.486273	0.485011	0.469153	0.446133	0.427363	0.437335	0.438766	0.460605	0.460704	0.510777	0.562811	0.628048	0.712269	0.763578	0.81393	0.846665	0.871502	0.900442	0.926459	0.946375	0.959143	0.954826	0.945433
0.470816	0.435306	0.462653	0.463673	0.507551	0.472857	0.487755	0.511224	0.538571	0.480204	0.513878	0.533878	0.518163	0.528571	0.538776	0.560204	0.57551	0.549796	0.50898	0.538776	0.527551	0.526531	0.505102	0.512857	0.488571	0.453878	0.420408	0.42	0.438776	0.423673	0.43449	0.389388	0.437551	0.431837	0.443878	0.500408	0.552653	0.582041	0.657143	0.707347	0.76551	0.837143	0.866939	0.902449	0.932653	0.962449	0.979388	0.986735	0.992857	0.99
0.535351	0.511404	0.490771	0.472017	0.523337	0.519667	0.484261	0.489582	0.535996	0.487154	0.46465	0.443631	0.439938	0.438684	0.438886	0.430483	0.436594	0.466461	0.436583	0.456642	0.526371	0.533318	0.516349	0.503888	0.473045	0.501859	0.488185	0.453626	0.449366	0.452006	0.450969	0.43054	0.449942	0.471795	0.462795	0.503883	0.538427	0.553196	0.619065	0.695525	0.736394	0.806548	0.872371	0.89856	0.930049	0.940695	0.944378	0.959499	0.959879	0.952516
0.511692	0.466453	0.458465	0.445354	0.477528	0.489655	0.48186	0.523178	0.508649	0.490445	0.468565	0.466711	0.436216	0.449319	0.431291	0.428413	0.425928	0.398287	0.405885	0.427744	0.475182	0.535737	0.559282	0.522637	0.54414	0.501193	0.473849	0.510258	0.470556	0.470949	0.478339	0.448301	0.475693	0.500647	0.4904	0.563198	0.625742	0.622079	0.707157	0.782	0.827776	0.878913	0.902627	0.916953	0.926362	0.947236	0.964431	0.968922	0.972188	0.970149
0.499576	0.508012	0.515476	0.526371	0.513775	0.480844	0.498885	0.514017	0.549488	0.46683	0.501884	0.496232	0.463773	0.477692	0.478373	0.48851	0.486186	0.476556	0.434785	0.491994	0.495783	0.457441	0.477095	0.48217	0.487629	0.4694	0.4679	0.455925	0.441447	0.446549	0.475553	0.429202	0.425748	0.448846	0.503598	0.523984	0.526158	0.577796	0.655488	0.715276	0.751389	0.814267	0.870501	0.909864	0.920617	0.945382	0.946813	0.956929	0.972085	0.968379
0.58831	0.578169	0.574922	0.578648	0.611199	0.563179	0.53809	0.515969	0.534731	0.48702	0.494093	0.495782	0.439647	0.442185	0.393795	0.409885	0.424678	0.430035	0.412152	0.423803	0.434886	0.458975	0.514781	0.523814	0.535131	0.528049	0.498512	0.489396	0.48296	0.468758	0.52779	0.500479	0.51368	0.490025	0.499566	0.542396	0.570307	0.600807	0.68434	0.727295	0.771142	0.825901	0.85548	0.886996	0.907029	0.927467	0.940384	0.950764	0.944569	0.943753
0.513003	0.489984	0.502163	0.502722	0.538258	0.490703	0.508613	0.561296	0.616348	0.579471	0.53908	0.498116	0.454866	0.438301	0.437556	0.486912	0.481704	0.479015	0.429464	0.450077	0.463971	0.558165	0.571609	0.578982	0.539725	0.512312	0.49958	0.507989	0.504458	0.496879	0.492258	0.468987	0.471173	0.478131	0.47133	0.500186	0.511333	0.548935	0.646507	0.688722	0.742876	0.783735	0.830261	0.877222	0.891435	0.924124	0.937314	0.954745	0.947141	0.949771
0.497322	0.46553	0.475469	0.443518	0.487426	0.547117	0.547328	0.517372	0.572648	0.51733	0.522746	0.515098	0.472045	0.525844	0.463111	0.446832	0.466742	0.486539	0.479913	0.46248	0.485436	0.515069	0.533777	0.490202	0.495108	0.499902	0.470428	0.470848	0.468634	0.492669	0.489562	0.465181	0.487267	0.531623	0.55936	0.576699	0.577578	0.61635	0.672065	0.715192	0.765552	0.838378	0.861497	0.891	0.908372	0.947621	0.961041	0.974656	0.9726	0.968433
0.467767	0.485298	0.506306	0.519222	0.520667	0.482067	0.461733	0.483968	0.516484	0.496516	0.489191	0.460933	0.487338	0.4878	0.490577	0.471394	0.530802	0.498641	0.493346	0.501405	0.542314	0.602707	0.531108	0.528067	0.525421	0.592557	0.520468	0.541939	0.553835	0.550613	0.571986	0.532759	0.572662	0.575995	0.607678	0.593083	0.63944	0.683005	0.72886	0.777581	0.801982	0.874088	0.903672	0.926413	0.919352	0.95228	0.962644	0.976594	0.98315	0.97783
0.479889	0.489668	0.461288	0.444473	0.480183	0.515132	0.57398	0.560642	0.56872	0.515162	0.515417	0.496293	0.477262	0.45466	0.439469	0.438767	0.416399	0.443793	0.424209	0.44216	0.493597	0.516118	0.497147	0.502134	0.530128	0.502092	0.501658	0.472262	0.444294	0.466386	0.478903	0.474286	0.542917	0.566284	0.552245	0.589711	0.630901	0.637577	0.690646	0.738861	0.763512	0.806743	0.862355	0.904022	0.941216	0.961854	0.975153	0.985876	0.988793	0.981344
0.467328	0.497312	0.474152	0.475393	0.509512	0.5244	0.473118	0.468983	0.521092	0.475393	0.477047	0.479115	0.453888	0.427213	0.408602	0.369107	0.420596	0.472084	0.477667	0.505997	0.573201	0.57775	0.584574	0.598428	0.590364	0.587883	0.570926	0.556038	0.549007	0.549421	0.530397	0.513027	0.528122	0.532878	0.555624	0.599256	0.622622	0.672457	0.740281	0.80397	0.866005	0.904467	0.920596	0.94665	0.956576	0.959471	0.966088	0.978081	0.967742	0.965261
0.528138	0.511873	0.50857	0.511579	0.525924	0.521485	0.533072	0.558589	0.567457	0.549603	0.498668	0.459438	0.435627	0.396051	0.371464	0.336977	0.318641	0.317188	0.345737	0.401779	0.450046	0.440253	0.416619	0.43764	0.450668	0.445088	0.414834	0.411647	0.403274	0.394611	0.413806	0.40234	0.456494	0.471203	0.493893	0.54273	0.629685	0.638469	0.70481	0.754843	0.794485	0.877151	0.901532	0.946649	0.950126	0.976357	0.975899	0.980917	0.971376	0.964358
0.615686	0.641029	0.611642	0.588734	0.591969	0.55192	0.515891	0.523636	0.528864	0.495842	0.511577	0.435727	0.427843	0.424493	0.409877	0.403693	0.429722	0.397933	0.390948	0.393333	0.401495	0.400212	0.400588	0.391895	0.379583	0.379665	0.33656	0.34406	0.334085	0.333995	0.357835	0.361618	0.416103	0.454126	0.521724	0.5554	0.575801	0.606626	0.66942	0.738113	0.812304	0.862173	0.891422	0.923546	0.921413	0.960392	0.973652	0.986405	0.976552	0.972435
0.505339	0.495417	0.509669	0.477872	0.48556	0.455715	0.477537	0.434109	0.461467	0.497153	0.504538	0.50031	0.423746	0.443313	0.416863	0.432672	0.428668	0.482451	0.466654	0.479587	0.534902	0.538231	0.580245	0.554363	0.551614	0.549502	0.548305	0.528901	0.508934	0.471765	0.453329	0.421969	0.414195	0.445694	0.473252	0.500229	0.548807	0.581593	0.635637	0.691916	0.738562	0.813725	0.866569	0.903775	0.939616	0.972206	0.973848	0.984641	0.979673	0.978399
0.482559	0.491668	0.4995	0.514222	0.563963	0.575588	0.583337	0.579382	0.574689	0.596223	0.592006	0.56412	0.55269	0.534325	0.492682	0.486559	0.483693	0.462838	0.439376	0.404923	0.46206	0.469494	0.430456	0.476296	0.488058	0.479072	0.46435	0.463421	0.457613	0.472638	0.479488	0.464413	0.449848	0.448938	0.439981	0.458172	0.468941	0.514817	0.621811	0.696521	0.757013	0.832109	0.871653	0.901724	0.932826	0.953988	0.967366	0.970725	0.968732	0.967394
0.528861	0.509691	0.480526	0.52288	0.54609	0.508165	0.493772	0.506186	0.535238	0.451294	0.447861	0.413001	0.404372	0.406073	0.353684	0.371356	0.407537	0.406444	0.389103	0.444445	0.500714	0.527052	0.55331	0.556782	0.568074	0.558723	0.521271	0.524944	0.539685	0.505109	0.489317	0.445711	0.507041	0.505408	0.49772	0.510694	0.524255	0.595131	0.644634	0.680858	0.763116	0.827285	0.876496	0.9026	0.931268	0.964183	0.966023	0.972889	0.967794	0.965257
0.415683	0.454548	0.411638	0.404653	0.397999	0.405793	0.378549	0.394685	0.390749	0.499265	0.502331	0.493387	0.483096	0.50494	0.500904	0.523868	0.565977	0.590633	0.599978	0.560916	0.577385	0.604075	0.541601	0.545646	0.517456	0.477498	0.46093	0.429761	0.429798	0.440591	0.432757	0.356682	0.411545	0.418986	0.427355	0.456277	0.483545	0.521138	0.622124	0.695783	0.775057	0.863344	0.900145	0.925582	0.939039	0.966797	0.975453	0.985342	0.979553	0.97363
0.52767	0.513821	0.522994	0.488591	0.535566	0.538658	0.559885	0.543304	0.538528	0.536686	0.514352	0.495456	0.441581	0.45837	0.443419	0.429481	0.478428	0.47849	0.489318	0.490216	0.512923	0.533725	0.51574	0.503568	0.489661	0.473874	0.437294	0.446859	0.432165	0.424267	0.467725	0.463957	0.488068	0.487475	0.521061	0.550335	0.552033	0.567751	0.635812	0.70098	0.783714	0.830114	0.875329	0.925606	0.934319	0.951747	0.960472	0.97296	0.971701	0.967562
0.435141	0.362969	0.343628	0.357103	0.402892	0.386127	0.423572	0.463517	0.515345	0.528751	0.572887	0.578863	0.541682	0.591429	0.567617	0.557267	0.540619	0.506776	0.506363	0.490556	0.504096	0.512201	0.522466	0.452753	0.440716	0.472288	0.460476	0.478395	0.456001	0.467886	0.462454	0.408866	0.417701	0.474692	0.482806	0.495888	0.509247	0.519323	0.607506	0.682663	0.730085	0.827637	0.872449	0.907908	0.930123	0.9569	0.977606	0.981516	0.973791	0.971641
0.467468	0.464946	0.480332	0.451159	0.462386	0.442147	0.474375	0.496838	0.470246	0.460499	0.485404	0.475977	0.440475	0.479464	0.481759	0.445162	0.457049	0.432407	0.421934	0.502596	0.505124	0.520311	0.515461	0.497662	0.482679	0.489933	0.459981	0.475031	0.464369	0.419677	0.428639	0.399185	0.388824	0.409513	0.415258	0.444469	0.476834	0.538313	0.638612	0.696353	0.75982	0.817625	0.874589	0.921663	0.959427	0.987702	0.985262	0.995087	0.993859	0.995085
0.51548	0.456934	0.494283	0.485956	0.5121	0.505092	0.554051	0.547734	0.595956	0.494251	0.434886	0.459019	0.413656	0.448614	0.444953	0.4548	0.447102	0.457152	0.430618	0.46271	0.508016	0.520337	0.507847	0.486015	0.477752	0.475273	0.473535	0.467376	0.441781	0.43965	0.433569	0.364153	0.341994	0.364628	0.408948	0.456512	0.490662	0.542329	0.624197	0.737192	0.7654	0.854682	0.884532	0.910304	0.92592	0.94966	0.961917	0.976254	0.968871	0.966419
0.458028	0.453548	0.480208	0.510906	0.552178	0.535595	0.520047	0.496898	0.527897	0.485058	0.508128	0.511231	0.500159	0.475801	0.441307	0.404924	0.458276	0.490029	0.493046	0.515787	0.535254	0.541644	0.540991	0.567813	0.585454	0.587076	0.568007	0.566842	0.563624	0.557097	0.560608	0.519925	0.5146	0.516693	0.524057	0.549892	0.567924	0.606867	0.688465	0.750773	0.804704	0.872469	0.890153	0.916644	0.922008	0.928592	0.948701	0.957757	0.959003	0.960245
0.46176	0.450247	0.465872	0.421875	0.480263	0.454359	0.441612	0.460115	0.479852	0.452303	0.460938	0.428865	0.419819	0.457648	0.466283	0.45477	0.479441	0.492187	0.478207	0.511924	0.595395	0.591694	0.520765	0.497738	0.481086	0.465872	0.446957	0.430099	0.44449	0.436678	0.410773	0.424342	0.48273	0.509046	0.526727	0.532484	0.53824	0.574424	0.655428	0.702714	0.767681	0.814967	0.840049	0.886924	0.907072	0.928043	0.949424	0.966283	0.963405	0.963816
0.447607	0.51136	0.476246	0.476512	0.492858	0.472369	0.49454	0.509413	0.533173	0.51984	0.555553	0.498862	0.504978	0.508584	0.431386	0.459654	0.466265	0.473933	0.494823	0.483154	0.504508	0.519128	0.508633	0.504843	0.522103	0.511503	0.482734	0.490582	0.482555	0.493414	0.491003	0.447404	0.467181	0.472351	0.498844	0.524484	0.545213	0.574965	0.652688	0.735303	0.79388	0.859767	0.872581	0.92313	0.949203	0.956599	0.96407	0.976154	0.973631	0.974002
0.599802	0.588208	0.543722	0.512934	0.529992	0.558228	0.559362	0.536047	0.549445	0.439871	0.440946	0.454306	0.397436	0.458907	0.420116	0.374353	0.372599	0.376664	0.396245	0.434082	0.466941	0.483343	0.53328	0.495106	0.521087	0.511362	0.493246	0.51702	0.483775	0.457619	0.463652	0.439092	0.421	0.400788	0.385448	0.407336	0.463787	0.498025	0.578085	0.66987	0.719712	0.796382	0.848971	0.879503	0.910069	0.934415	0.94845	0.95795	0.960852	0.957555
0.486886	0.511752	0.490098	0.437991	0.417343	0.459101	0.422303	0.447805	0.50186	0.521702	0.524162	0.470897	0.452519	0.473185	0.453077	0.452367	0.48939	0.53088	0.468137	0.424632	0.475138	0.509017	0.502864	0.485115	0.496814	0.488578	0.498385	0.474838	0.476155	0.453481	0.443826	0.392498	0.438432	0.459415	0.48163	0.542877	0.57912	0.59382	0.672696	0.751336	0.801136	0.861102	0.886472	0.924364	0.950296	0.959382	0.96371	0.967007	0.972073	0.970566
0.444673	0.453042	0.43965	0.431291	0.466054	0.455576	0.444878	0.43536	0.476435	0.465627	0.474268	0.471331	0.440068	0.475612	0.473302	0.518184	0.54887	0.573308	0.543127	0.559525	0.611922	0.581646	0.546696	0.521062	0.480519	0.469543	0.454687	0.436788	0.43662	0.437217	0.43692	0.386998	0.422108	0.44057	0.450591	0.452654	0.492983	0.512583	0.598671	0.664815	0.729015	0.837246	0.874773	0.922272	0.931108	0.954732	0.96027	0.979182	0.979573	0.978757
0.525976	0.503015	0.479289	0.470752	0.491217	0.468031	0.502729	0.483987	0.532794	0.495016	0.463513	0.43201	0.409044	0.475057	0.446095	0.432941	0.416479	0.457255	0.399551	0.433407	0.534918	0.568211	0.57442	0.550637	0.567696	0.563088	0.588423	0.573889	0.604346	0.580694	0.560637	0.554191	0.595899	0.595833	0.583472	0.607361	0.651168	0.683538	0.744199	0.785196	0.837459	0.886095	0.916234	0.941185	0.956904	0.962827	0.969477	0.980196	0.973227	0.972002
0.568558	0.554497	0.558154	0.539394	0.516882	0.513212	0.488278	0.474165	0.484582	0.425931	0.428669	0.412722	0.360373	0.367709	0.403308	0.385385	0.420785	0.445939	0.470497	0.511573	0.544239	0.584947	0.618869	0.627074	0.616635	0.587953	0.564424	0.536229	0.536425	0.539337	0.54914	0.500254	0.486992	0.461376	0.44171	0.473215	0.507982	0.558276	0.626559	0.699321	0.756562	0.840424	0.887873	0.93412	0.957045	0.977497	0.98036	0.979952	0.976269	0.968911
0.478824	0.427015	0.434211	0.425987	0.502467	0.475535	0.500617	0.513775	0.536595	0.511102	0.530428	0.530428	0.527549	0.516859	0.431743	0.430921	0.433594	0.428043	0.448602	0.48273	0.546053	0.599095	0.601151	0.638158	0.615748	0.630757	0.620066	0.621711	0.590666	0.56764	0.56435	0.495888	0.468339	0.451069	0.497122	0.515214	0.520559	0.561678	0.654605	0.708882	0.812911	0.868832	0.917763	0.949424	0.960938	0.978618	0.985609	0.994243	0.991776	0.986842
0.532687	0.510079	0.490043	0.470171	0.494546	0.507997	0.52232	0.527053	0.539487	0.479513	0.422239	0.397265	0.409162	0.454371	0.449193	0.416981	0.425661	0.447441	0.421775	0.476098	0.526015	0.593429	0.584315	0.548222	0.517249	0.529782	0.489231	0.479603	0.495036	0.467626	0.474243	0.421868	0.434351	0.406758	0.435249	0.490771	0.56688	0.6081	0.671832	0.740573	0.775407	0.839543	0.866161	0.910915	0.934281	0.957278	0.954812	0.974118	0.965085	0.95641
0.430188	0.41595	0.428398	0.466137	0.501629	0.500668	0.528308	0.563517	0.57558	0.566688	0.548979	0.572648	0.558734	0.575675	0.552006	0.503105	0.480644	0.445795	0.438598	0.512273	0.553982	0.540201	0.541463	0.493536	0.450085	0.465644	0.4748	0.493915	0.468997	0.446602	0.459097	0.469021	0.453257	0.452512	0.521994	0.575063	0.599825	0.640987	0.732768	0.805325	0.839819	0.888239	0.920366	0.940587	0.930062	0.958645	0.970191	0.981341	0.982987	0.975574
0.446939	0.476939	0.491224	0.502653	0.523878	0.491224	0.488367	0.501429	0.509184	0.539592	0.547755	0.502653	0.483469	0.483673	0.522449	0.479388	0.510408	0.502857	0.472449	0.483061	0.521633	0.522653	0.502449	0.52102	0.448571	0.483265	0.44	0.423265	0.422245	0.413469	0.43449	0.413061	0.442653	0.448163	0.507755	0.528163	0.580408	0.650204	0.717551	0.799592	0.848163	0.887755	0.913878	0.928163	0.950204	0.971837	0.985714	0.988163	0.986939	0.984898
0.497287	0.450519	0.414218	0.392849	0.448367	0.43381	0.419473	0.458741	0.47523	0.434354	0.427041	0.405442	0.389158	0.454583	0.427543	0.441267	0.500723	0.498053	0.516743	0.531531	0.584575	0.612321	0.615765	0.580706	0.537721	0.5425	0.504405	0.516224	0.465527	0.46415	0.521905	0.462721	0.452534	0.425731	0.440459	0.443741	0.444643	0.487959	0.582279	0.678027	0.761667	0.83165	0.859473	0.887398	0.905425	0.938537	0.964711	0.978333	0.973827	0.965646
0.374583	0.355422	0.357281	0.382007	0.372067	0.384737	0.382505	0.434583	0.431436	0.433531	0.44449	0.475164	0.468268	0.498939	0.523215	0.531645	0.577072	0.556127	0.554803	0.60472	0.656491	0.643657	0.615562	0.582248	0.538276	0.521154	0.49946	0.451461	0.439139	0.420652	0.438805	0.4029	0.433125	0.420236	0.427363	0.446064	0.473152	0.554474	0.617319	0.6808	0.758991	0.820307	0.860877	0.913476	0.9421	0.965285	0.975186	0.983838	0.985115	0.981798
0.457132	0.418179	0.433611	0.464833	0.445945	0.454853	0.444707	0.480334	0.483301	0.475531	0.499462	0.500247	0.494857	0.50748	0.52681	0.49395	0.504791	0.488494	0.483747	0.53765	0.564611	0.58551	0.567853	0.56317	0.52765	0.54576	0.53452	0.515038	0.507274	0.486738	0.441952	0.44459	0.45909	0.456661	0.483993	0.513075	0.539608	0.559229	0.644481	0.713479	0.776869	0.843077	0.862808	0.887464	0.899643	0.914064	0.921185	0.942475	0.938665	0.934337
0.538597	0.542619	0.522066	0.484014	0.490519	0.513512	0.534813	0.55523	0.519294	0.504107	0.463248	0.45585	0.443248	0.446803	0.403291	0.380757	0.38392	0.382075	0.387696	0.409124	0.508903	0.565289	0.545391	0.56585	0.5925	0.590051	0.588801	0.586573	0.586395	0.556284	0.557764	0.508087	0.577389	0.547032	0.529209	0.543699	0.593861	0.625995	0.692526	0.767551	0.825281	0.879396	0.88102	0.906105	0.917526	0.93858	0.957185	0.973716	0.974116	0.972483
0.466169	0.494934	0.477492	0.498865	0.528385	0.494462	0.503884	0.501168	0.527379	0.497975	0.532998	0.453822	0.424943	0.43139	0.462098	0.426554	0.43067	0.507647	0.490262	0.516628	0.518208	0.549168	0.532087	0.530104	0.535464	0.517245	0.497755	0.475103	0.480865	0.489026	0.507504	0.506218	0.532922	0.557764	0.550019	0.555293	0.575135	0.575681	0.635046	0.673664	0.73067	0.809277	0.837877	0.862353	0.891354	0.928094	0.94581	0.964668	0.960149	0.963849
0.478437	0.426166	0.401861	0.391711	0.403357	0.434245	0.404874	0.404629	0.467462	0.444645	0.44963	0.412031	0.422961	0.458608	0.485978	0.500408	0.52446	0.540966	0.53819	0.551646	0.619819	0.659868	0.626838	0.582887	0.524493	0.494831	0.45469	0.443928	0.443869	0.441793	0.434624	0.389635	0.453386	0.46241	0.483985	0.513589	0.530712	0.573504	0.622341	0.684074	0.77045	0.838944	0.85395	0.887838	0.920502	0.919943	0.940585	0.966787	0.969646	0.966412
0.436606	0.413673	0.472409	0.504655	0.559674	0.510084	0.549582	0.552129	0.544894	0.578245	0.593829	0.568109	0.50287	0.549742	0.49382	0.478599	0.484592	0.483345	0.501102	0.481423	0.497218	0.554368	0.552737	0.552211	0.565702	0.558026	0.53991	0.529048	0.486914	0.450514	0.461782	0.413228	0.429645	0.398096	0.433536	0.479646	0.495082	0.566973	0.662779	0.748267	0.815601	0.868053	0.890987	0.923688	0.924457	0.948834	0.959261	0.963682	0.963237	0.961206
0.455627	0.471454	0.521419	0.498183	0.569167	0.604271	0.594332	0.573698	0.566022	0.528536	0.501018	0.492841	0.458455	0.455209	0.425575	0.436109	0.443897	0.441857	0.43679	0.475541	0.535772	0.555925	0.513331	0.51808	0.546613	0.512341	0.450848	0.46607	0.447769	0.42544	0.429068	0.437576	0.467631	0.478721	0.489265	0.521578	0.596163	0.618145	0.710867	0.786272	0.844328	0.879311	0.891913	0.926215	0.933659	0.961191	0.970015	0.980479	0.975944	0.969271
0.472681	0.470504	0.438928	0.435239	0.453948	0.468875	0.494907	0.525997	0.496238	0.4688	0.460038	0.483109	0.464948	0.483904	0.514945	0.510055	0.534881	0.536151	0.535929	0.52836	0.558351	0.568249	0.539647	0.532153	0.4884	0.491378	0.483596	0.442809	0.412625	0.399146	0.429382	0.400822	0.391521	0.408409	0.424516	0.433164	0.474936	0.532532	0.604274	0.721399	0.777156	0.844662	0.866177	0.905184	0.927809	0.944365	0.965708	0.970749	0.978097	0.972853
0.53875	0.486775	0.46183	0.388967	0.413315	0.394855	0.377609	0.421033	0.459203	0.491123	0.487319	0.448967	0.396594	0.458188	0.468134	0.469656	0.486957	0.482699	0.452065	0.417083	0.481123	0.535199	0.576341	0.580199	0.599239	0.579547	0.584402	0.546504	0.535924	0.52558	0.531812	0.490236	0.511214	0.485616	0.509312	0.552862	0.605091	0.652428	0.728225	0.81087	0.84192	0.901322	0.922536	0.95038	0.955489	0.970815	0.978986	0.989293	0.984909	0.987065
0.472454	0.417496	0.420685	0.39909	0.423796	0.416377	0.46004	0.509414	0.507401	0.509023	0.496935	0.524959	0.493343	0.498936	0.499888	0.469273	0.424423	0.424874	0.432971	0.458951	0.541075	0.569272	0.517957	0.520444	0.517434	0.536713	0.558331	0.543761	0.514101	0.467885	0.481822	0.477227	0.505138	0.546639	0.570824	0.607658	0.613412	0.657265	0.707772	0.770873	0.8148	0.870603	0.894458	0.934659	0.955814	0.973319	0.982342	0.98702	0.982112	0.98093
0.485814	0.424551	0.404226	0.396141	0.450407	0.428548	0.449989	0.455669	0.433602	0.405008	0.426775	0.434901	0.383403	0.394156	0.403525	0.396556	0.429993	0.493744	0.52781	0.582201	0.608444	0.656771	0.643375	0.627545	0.610566	0.614146	0.606747	0.569801	0.58515	0.541073	0.558032	0.489329	0.508045	0.491143	0.541136	0.573182	0.604268	0.648627	0.713123	0.796215	0.846949	0.890638	0.932406	0.960626	0.972924	0.974866	0.982922	0.987165	0.983719	0.981587
0.558696	0.543974	0.548847	0.546374	0.534456	0.527159	0.533346	0.523818	0.496645	0.500273	0.49614	0.487512	0.419255	0.428285	0.433189	0.443039	0.42974	0.461325	0.450839	0.414856	0.457023	0.471791	0.543505	0.591763	0.563971	0.581512	0.571706	0.540664	0.540676	0.581576	0.622454	0.580751	0.554997	0.530885	0.567721	0.587331	0.611817	0.664186	0.748018	0.786476	0.829839	0.885886	0.91944	0.948066	0.973841	0.982021	0.987333	0.993872	0.986509	0.987325
0.479865	0.490639	0.464575	0.434468	0.471658	0.486963	0.496714	0.484477	0.472847	0.450576	0.43923	0.374067	0.377441	0.402875	0.42175	0.451648	0.483058	0.517239	0.516496	0.542418	0.593183	0.66417	0.627114	0.57964	0.557817	0.508661	0.493241	0.489892	0.506846	0.516552	0.51496	0.44752	0.46451	0.444967	0.456087	0.475052	0.53031	0.570578	0.638651	0.715511	0.777791	0.869971	0.906961	0.93185	0.942263	0.957211	0.967155	0.981287	0.975043	0.971306
0.488788	0.4914	0.522928	0.521082	0.559335	0.499972	0.512005	0.492937	0.468757	0.473421	0.437609	0.477329	0.431323	0.409276	0.389666	0.455083	0.445439	0.483139	0.472985	0.448305	0.547616	0.552947	0.569482	0.586752	0.577229	0.562763	0.541858	0.528133	0.532466	0.539018	0.52565	0.477861	0.519893	0.500538	0.526447	0.543091	0.592725	0.634691	0.700408	0.78384	0.820892	0.86112	0.889451	0.917229	0.929635	0.950663	0.956484	0.971469	0.966799	0.960104
0.543333	0.506788	0.476629	0.479416	0.491247	0.491024	0.488193	0.523445	0.535844	0.491943	0.500829	0.511137	0.486324	0.496568	0.461395	0.419303	0.422924	0.435051	0.439649	0.469168	0.500311	0.538006	0.529241	0.511698	0.513652	0.540313	0.560924	0.52435	0.510585	0.490742	0.534838	0.509887	0.557259	0.532417	0.529077	0.566685	0.586872	0.662542	0.716933	0.772502	0.813825	0.875406	0.906018	0.963397	0.980639	0.994253	0.9914	0.993857	0.993857	0.994267
0.486105	0.455446	0.451387	0.475978	0.520546	0.496622	0.499219	0.47455	0.472757	0.455392	0.451044	0.470747	0.465087	0.433069	0.478486	0.476321	0.490185	0.497215	0.484856	0.527672	0.592617	0.597401	0.562525	0.546568	0.511981	0.508181	0.504836	0.509844	0.484728	0.449964	0.424408	0.361198	0.375805	0.410107	0.443374	0.44763	0.467406	0.53276	0.61026	0.691842	0.776089	0.835163	0.878693	0.906327	0.925124	0.944838	0.963225	0.961964	0.955652	0.945212
0.552943	0.528785	0.514755	0.496143	0.48124	0.464606	0.452306	0.452216	0.459352	0.419106	0.400193	0.414363	0.363145	0.388196	0.379212	0.352096	0.384597	0.415042	0.440501	0.482928	0.527708	0.554332	0.620246	0.599939	0.587516	0.619237	0.601732	0.579245	0.558573	0.499252	0.509626	0.467038	0.455033	0.458593	0.466909	0.489989	0.515316	0.564386	0.653747	0.731814	0.799315	0.849335	0.889907	0.93102	0.952863	0.987146	0.99444	0.997018	0.996162	0.995737
0.475345	0.427585	0.437911	0.414484	0.424172	0.40695	0.45045	0.465789	0.473019	0.44769	0.424291	0.479467	0.474653	0.503508	0.486128	0.461578	0.440314	0.484536	0.483877	0.542449	0.567028	0.549568	0.539864	0.518937	0.480421	0.510147	0.486271	0.456257	0.432589	0.401818	0.422149	0.383718	0.405	0.39645	0.447053	0.453303	0.497966	0.516371	0.586693	0.684418	0.738799	0.813931	0.874383	0.918798	0.943776	0.957468	0.977076	0.983726	0.987402	0.985188
0.564048	0.585358	0.582438	0.552197	0.571149	0.567336	0.563201	0.542386	0.527561	0.465895	0.437534	0.439379	0.418915	0.407714	0.416868	0.38919	0.389092	0.433008	0.4627	0.470079	0.487255	0.50288	0.493828	0.454487	0.462182	0.511441	0.495822	0.4659	0.453219	0.44742	0.473374	0.413662	0.454439	0.46704	0.464106	0.488552	0.505905	0.509078	0.611042	0.719716	0.786988	0.872029	0.890634	0.929092	0.942988	0.955229	0.971676	0.981432	0.977208	0.969616
0.449637	0.433638	0.470396	0.458908	0.486419	0.468261	0.449031	0.461669	0.511528	0.486726	0.470234	0.471747	0.4466	0.43841	0.430433	0.471133	0.500701	0.495906	0.510018	0.512519	0.568701	0.604121	0.608493	0.646635	0.612708	0.617922	0.588797	0.570706	0.562011	0.552807	0.534409	0.508128	0.509032	0.518317	0.535883	0.538849	0.582307	0.606253	0.650004	0.723122	0.770292	0.840934	0.866907	0.900975	0.912595	0.950303	0.967118	0.981905	0.98192	0.981526
0.482419	0.457703	0.47075	0.442963	0.491941	0.487388	0.488077	0.488252	0.517104	0.435636	0.449734	0.456679	0.450712	0.502036	0.477648	0.451326	0.456812	0.478589	0.454002	0.506917	0.542556	0.58213	0.587413	0.548532	0.524142	0.554239	0.543551	0.527062	0.540178	0.521649	0.493932	0.486553	0.454477	0.460628	0.479206	0.502256	0.516215	0.523615	0.628242	0.706571	0.759697	0.837062	0.896638	0.92757	0.952582	0.957127	0.971525	0.976451	0.974387	0.96983
0.525071	0.490696	0.490345	0.481557	0.498136	0.475817	0.507059	0.527322	0.503196	0.443925	0.453991	0.441261	0.420186	0.444457	0.429633	0.398728	0.362829	0.402034	0.463257	0.479879	0.508586	0.501771	0.513509	0.490428	0.508607	0.541859	0.538684	0.488761	0.485811	0.49193	0.512401	0.498904	0.52381	0.50977	0.501064	0.510537	0.528728	0.578174	0.647412	0.734984	0.830992	0.901124	0.9292	0.958536	0.972637	0.983794	0.987111	0.989211	0.985888	0.982588
0.428451	0.365161	0.342897	0.358337	0.415773	0.421372	0.424892	0.394442	0.44469	0.423104	0.449459	0.457475	0.452533	0.461923	0.397408	0.399135	0.430156	0.493115	0.490134	0.508205	0.592397	0.58207	0.555363	0.544691	0.56007	0.553458	0.514984	0.460689	0.460442	0.447204	0.441507	0.419195	0.44012	0.482032	0.525265	0.543	0.569407	0.60239	0.676499	0.758948	0.821431	0.886519	0.908729	0.917799	0.946152	0.948585	0.96548	0.96546	0.974096	0.969137
0.490072	0.497767	0.487487	0.451875	0.459707	0.468761	0.469922	0.505552	0.533129	0.512768	0.499156	0.468677	0.467476	0.503324	0.520557	0.447847	0.443799	0.431991	0.459787	0.46248	0.501626	0.508646	0.505364	0.495146	0.495117	0.526628	0.503717	0.500814	0.477119	0.478317	0.464095	0.472432	0.524486	0.520796	0.546915	0.539103	0.569361	0.617351	0.699688	0.771868	0.839832	0.894745	0.923001	0.945119	0.966818	0.986901	0.991827	0.995507	0.989379	0.991419
0.456808	0.426304	0.435766	0.421589	0.486986	0.457087	0.491592	0.513364	0.523043	0.502739	0.526611	0.504273	0.484727	0.533659	0.496073	0.477916	0.467612	0.468296	0.475724	0.510738	0.512647	0.543351	0.508007	0.495973	0.487087	0.523776	0.503222	0.514602	0.489854	0.465928	0.521359	0.483635	0.528195	0.493689	0.492484	0.531921	0.570028	0.590978	0.674353	0.765548	0.809007	0.873366	0.902836	0.921527	0.953206	0.951622	0.970647	0.979734	0.985077	0.98797
0.356291	0.36287	0.415296	0.439145	0.469367	0.457854	0.474301	0.508429	0.515008	0.4669	0.48088	0.531456	0.471628	0.43565	0.46176	0.439762	0.459293	0.486225	0.559005	0.577714	0.625206	0.621916	0.606702	0.610814	0.559211	0.574424	0.572368	0.545641	0.504934	0.517064	0.533717	0.514391	0.479441	0.469572	0.506579	0.518503	0.527138	0.553454	0.632401	0.701069	0.752056	0.844572	0.902138	0.932155	0.952303	0.972039	0.986842	0.983553	0.990132	0.978207
0.467742	0.446465	0.439115	0.473475	0.474544	0.50316	0.515608	0.542422	0.545359	0.532573	0.555419	0.564468	0.507816	0.500276	0.527164	0.495639	0.480615	0.488868	0.454123	0.484683	0.476035	0.452729	0.454832	0.45388	0.447025	0.464909	0.471722	0.442366	0.44939	0.458434	0.47629	0.504743	0.543164	0.559014	0.528153	0.559479	0.590021	0.607742	0.717225	0.7822	0.826029	0.888209	0.931488	0.957384	0.988238	0.991923	0.991839	0.993971	0.987941	0.985379
0.484297	0.46228	0.487705	0.453663	0.460841	0.464097	0.460897	0.462718	0.477699	0.531567	0.463061	0.434229	0.446778	0.504439	0.504169	0.454374	0.436053	0.495266	0.496583	0.510578	0.537796	0.584846	0.577161	0.565307	0.560295	0.568985	0.569732	0.520326	0.505504	0.484927	0.510421	0.498421	0.558497	0.550347	0.54762	0.577764	0.642242	0.668171	0.738909	0.834131	0.872778	0.92896	0.941276	0.970885	0.976685	0.98774	0.984835	0.989308	0.986852	0.986418
0.469109	0.453897	0.425764	0.435241	0.410298	0.419514	0.464645	0.473027	0.519734	0.479179	0.454824	0.468676	0.481904	0.514886	0.50315	0.519604	0.508109	0.546201	0.534853	0.564734	0.577774	0.569118	0.565719	0.518231	0.508811	0.492071	0.452525	0.42652	0.447271	0.444391	0.455805	0.466773	0.490384	0.523121	0.536687	0.583415	0.68018	0.744747	0.800686	0.876307	0.908636	0.947214	0.962467	0.970319	0.968693	0.971601	0.974085	0.989657	0.987565	0.981757
0.491424	0.446223	0.436593	0.430505	0.420865	0.44192	0.448448	0.459919	0.457632	0.4658	0.412191	0.453529	0.448635	0.498322	0.507814	0.471672	0.494568	0.496974	0.492056	0.495333	0.550128	0.54987	0.571768	0.556612	0.563928	0.577191	0.599906	0.56315	0.546394	0.525114	0.534309	0.5196	0.552689	0.544913	0.571338	0.63725	0.700822	0.756223	0.807343	0.903489	0.932505	0.950516	0.954216	0.975062	0.984463	0.988138	0.988962	0.989373	0.985287	0.982423
0.523592	0.524375	0.54886	0.588057	0.532466	0.510424	0.504443	0.500793	0.51367	0.438232	0.436516	0.462123	0.460309	0.485585	0.488988	0.475949	0.450427	0.502066	0.451578	0.484666	0.519234	0.493221	0.494872	0.462076	0.471184	0.50958	0.517332	0.487301	0.535812	0.521444	0.49309	0.502911	0.531653	0.53028	0.579917	0.630158	0.725463	0.771503	0.817042	0.882878	0.929461	0.963633	0.9774	0.977704	0.971371	0.9634	0.955902	0.960682	0.952019	0.941852
0.409843	0.402605	0.432382	0.448925	0.47684	0.443135	0.473739	0.442101	0.468156	0.454715	0.461332	0.492556	0.466708	0.5122	0.538048	0.520265	0.501034	0.533912	0.55397	0.574235	0.602151	0.569892	0.504963	0.495451	0.491729	0.497105	0.51737	0.482217	0.464433	0.451613	0.444582	0.434657	0.521919	0.531638	0.560794	0.66584	0.709264	0.76799	0.804384	0.882548	0.910256	0.953681	0.960298	0.968569	0.973532	0.977667	0.977667	0.971878	0.968569	0.956576
0.45527	0.423407	0.465074	0.450776	0.430147	0.421773	0.441789	0.475899	0.507353	0.507761	0.470997	0.514706	0.479167	0.524101	0.569853	0.552288	0.553922	0.539216	0.528391	0.523284	0.553309	0.563113	0.561887	0.544322	0.514502	0.550858	0.543096	0.518995	0.500613	0.502247	0.538399	0.515523	0.516953	0.536969	0.575368	0.628676	0.685458	0.753676	0.797386	0.867239	0.899918	0.933824	0.94281	0.949755	0.961193	0.982026	0.980392	0.976307	0.969363	0.961193
0.421176	0.388588	0.391706	0.416804	0.410047	0.416267	0.42043	0.456693	0.449396	0.4585	0.490604	0.472471	0.485354	0.462377	0.513891	0.507988	0.449147	0.488344	0.51604	0.539252	0.577415	0.61532	0.608123	0.569078	0.571584	0.580046	0.621667	0.581875	0.550097	0.531387	0.493265	0.469603	0.460289	0.472155	0.473274	0.570359	0.66704	0.755294	0.84036	0.879788	0.928592	0.956144	0.966805	0.978289	0.977462	0.97544	0.975853	0.962715	0.94874	0.941296
0.454752	0.427739	0.436667	0.447963	0.459369	0.462694	0.466649	0.528587	0.551086	0.511248	0.469708	0.504734	0.50969	0.511964	0.539602	0.503306	0.499224	0.527138	0.512002	0.509044	0.559349	0.55705	0.521748	0.532192	0.511653	0.54886	0.552093	0.514592	0.494937	0.520849	0.553808	0.532255	0.557832	0.514361	0.548801	0.59694	0.716225	0.755279	0.825293	0.885567	0.916439	0.951693	0.958096	0.971038	0.97074	0.973346	0.960062	0.955778	0.940629	0.921616
0.441539	0.483312	0.464689	0.4868	0.462723	0.481963	0.470311	0.450944	0.484517	0.512051	0.475117	0.477206	0.484976	0.496821	0.492245	0.485481	0.48579	0.544413	0.50643	0.491065	0.523773	0.503867	0.505743	0.48921	0.470975	0.472807	0.464782	0.451072	0.457041	0.445141	0.447449	0.451394	0.479457	0.497228	0.563717	0.657983	0.728758	0.782795	0.856999	0.886502	0.926686	0.949604	0.959438	0.954509	0.965579	0.941787	0.93033	0.91023	0.876242	0.859004
0.482111	0.429696	0.440454	0.430763	0.462245	0.450317	0.417342	0.426889	0.424573	0.461747	0.445038	0.486011	0.47642	0.475154	0.504295	0.561462	0.5416	0.551043	0.553795	0.52804	0.568598	0.588689	0.594567	0.57455	0.566964	0.53465	0.578738	0.562543	0.506466	0.494761	0.540074	0.521818	0.53676	0.565748	0.57241	0.622745	0.670801	0.740736	0.811666	0.829809	0.864085	0.87493	0.873266	0.880494	0.887073	0.888306	0.867627	0.847658	0.801267	0.768014
0.449301	0.449076	0.439334	0.45372	0.471124	0.491291	0.51514	0.509718	0.532086	0.504378	0.458783	0.519526	0.536129	0.552012	0.55051	0.54736	0.538152	0.55386	0.543638	0.512632	0.549211	0.556486	0.498377	0.505362	0.479841	0.460066	0.478827	0.465411	0.469879	0.503174	0.487297	0.494512	0.495987	0.520779	0.608114	0.669413	0.701168	0.750548	0.800959	0.814134	0.870093	0.903191	0.927944	0.928295	0.926639	0.905576	0.909671	0.881875	0.845439	0.782632
0.442446	0.450346	0.461995	0.459959	0.406813	0.434873	0.435298	0.422731	0.422136	0.507073	0.472486	0.53897	0.553774	0.53671	0.544236	0.526388	0.52326	0.549337	0.545682	0.476724	0.512631	0.489954	0.44402	0.437965	0.444217	0.442219	0.460182	0.453364	0.4025	0.397475	0.455905	0.428188	0.466119	0.50459	0.544081	0.583161	0.597285	0.676805	0.747197	0.794255	0.804894	0.839578	0.855127	0.873566	0.865402	0.864398	0.863965	0.86217	0.815445	0.748928
0.538452	0.515447	0.479928	0.477706	0.458624	0.519996	0.489308	0.478793	0.502035	0.489559	0.498244	0.492352	0.528548	0.507393	0.505535	0.522093	0.501073	0.465963	0.47733	0.50128	0.457171	0.481944	0.492961	0.479128	0.455984	0.446	0.455458	0.479095	0.475632	0.445489	0.443182	0.466123	0.520143	0.48462	0.5171	0.5075	0.554011	0.597626	0.618621	0.657435	0.679646	0.672146	0.645801	0.650295	0.656017	0.643759	0.620494	0.590175	0.565196	0.517778
0.5	0.5	0.5	0.5	0.5	0.5	0.5	0.5	0.5	0.5	0.5	0.5	0.5	0.5	0.5	0.5	0.5	0.5	0.5	0.5	0.5	0.5	0.5	0.5	0.5	0.5	0.5	0.5	0.5	0.5	0.5	0.5	0.5	0.5	0.5	0.5	0.5	0.5	0.5	0.5	0.5	0.5	0.5	0.5	0.5	0.5	0.5	0.5	0.5	0.5
0.5	0.5	0.5	0.5	0.5	0.5	0.5	0.5	0.5	0.5	0.5	0.5	0.5	0.5	0.5	0.5	0.5	0.5	0.5	0.5	0.5	0.5	0.5	0.5	0.5	0.5	0.5	0.5	0.5	0.5	0.5	0.5	0.5	0.5	0.5	0.5	0.5	0.5	0.5	0.5	0.5	0.5	0.5	0.5	0.5	0.5	0.5	0.5	0.5	0.5
0.5	0.5	0.5	0.5	0.5	0.5	0.5	0.5	0.5	0.5	0.5	0.5	0.5	0.5	0.5	0.5	0.5	0.5	0.5	0.5	0.5	0.5	0.5	0.5	0.5	0.5	0.5	0.5	0.5	0.5	0.5	0.5	0.5	0.5	0.5	0.5	0.5	0.5	0.5	0.5	0.5	0.5	0.5	0.5	0.5	0.5	0.5	0.5	0.5	0.5
0.5	0.5	0.5	0.5	0.5	0.5	0.5	0.5	0.5	0.5	0.5	0.5	0.5	0.5	0.5	0.5	0.5	0.5	0.5	0.5	0.5	0.5	0.5	0.5	0.5	0.5	0.5	0.5	0.5	0.5	0.5	0.5	0.5	0.5	0.5	0.5	0.5	0.5	0.5	0.5	0.5	0.5	0.5	0.5	0.5	0.5	0.5	0.5	0.5	0.5
0.5	0.5	0.5	0.5	0.5	0.5	0.5	0.5	0.5	0.5	0.5	0.5	0.5	0.5	0.5	0.5	0.5	0.5	0.5	0.5	0.5	0.5	0.5	0.5	0.5	0.5	0.5	0.5	0.5	0.5	0.5	0.5	0.5	0.5	0.5	0.5	0.5	0.5	0.5	0.5	0.5	0.5	0.5	0.5	0.5	0.5	0.5	0.5	0.5	0.5
0.5	0.5	0.5	0.5	0.5	0.5	0.5	0.5	0.5	0.5	0.5	0.5	0.5	0.5	0.5	0.5	0.5	0.5	0.5	0.5	0.5	0.5	0.5	0.5	0.5	0.5	0.5	0.5	0.5	0.5	0.5	0.5	0.5	0.5	0.5	0.5	0.5	0.5	0.5	0.5	0.5	0.5	0.5	0.5	0.5	0.5	0.5	0.5	0.5	0.5
0.5	0.5	0.5	0.5	0.5	0.5	0.5	0.5	0.5	0.5	0.5	0.5	0.5	0.5	0.5	0.5	0.5	0.5	0.5	0.5	0.5	0.5	0.5	0.5	0.5	0.5	0.5	0.5	0.5	0.5	0.5	0.5	0.5	0.5	0.5	0.5	0.5	0.5	0.5	0.5	0.5	0.5	0.5	0.5	0.5	0.5	0.5	0.5	0.5	0.5
0.5	0.5	0.5	0.5	0.5	0.5	0.5	0.5	0.5	0.5	0.5	0.5	0.5	0.5	0.5	0.5	0.5	0.5	0.5	0.5	0.5	0.5	0.5	0.5	0.5	0.5	0.5	0.5	0.5	0.5	0.5	0.5	0.5	0.5	0.5	0.5	0.5	0.5	0.5	0.5	0.5	0.5	0.5	0.5	0.5	0.5	0.5	0.5	0.5	0.5
0.5	0.5	0.5	0.5	0.5	0.5	0.5	0.5	0.5	0.5	0.5	0.5	0.5	0.5	0.5	0.5	0.5	0.5	0.5	0.5	0.5	0.5	0.5	0.5	0.5	0.5	0.5	0.5	0.5	0.5	0.5	0.5	0.5	0.5	0.5	0.5	0.5	0.5	0.5	0.5	0.5	0.5	0.5	0.5	0.5	0.5	0.5	0.5	0.5	0.5
0.5	0.5	0.5	0.5	0.5	0.5	0.5	0.5	0.5	0.5	0.5	0.5	0.5	0.5	0.5	0.5	0.5	0.5	0.5	0.5	0.5	0.5	0.5	0.5	0.5	0.5	0.5	0.5	0.5	0.5	0.5	0.5	0.5	0.5	0.5	0.5	0.5	0.5	0.5	0.5	0.5	0.5	0.5	0.5	0.5	0.5	0.5	0.5	0.5	0.5
0.5	0.5	0.5	0.5	0.5	0.5	0.5	0.5	0.5	0.5	0.5	0.5	0.5	0.5	0.5	0.5	0.5	0.5	0.5	0.5	0.5	0.5	0.5	0.5	0.5	0.5	0.5	0.5	0.5	0.5	0.5	0.5	0.5	0.5	0.5	0.5	0.5	0.5	0.5	0.5	0.5	0.5	0.5	0.5	0.5	0.5	0.5	0.5	0.5	0.5
0.5	0.5	0.5	0.5	0.5	0.5	0.5	0.5	0.5	0.5	0.5	0.5	0.5	0.5	0.5	0.5	0.5	0.5	0.5	0.5	0.5	0.5	0.5	0.5	0.5	0.5	0.5	0.5	0.5	0.5	0.5	0.5	0.5	0.5	0.5	0.5	0.5	0.5	0.5	0.5	0.5	0.5	0.5	0.5	0.5	0.5	0.5	0.5	0.5	0.5
0.5	0.5	0.5	0.5	0.5	0.5	0.5	0.5	0.5	0.5	0.5	0.5	0.5	0.5	0.5	0.5	0.5	0.5	0.5	0.5	0.5	0.5	0.5	0.5	0.5	0.5	0.5	0.5	0.5	0.5	0.5	0.5	0.5	0.5	0.5	0.5	0.5	0.5	0.5	0.5	0.5	0.5	0.5	0.5	0.5	0.5	0.5	0.5	0.5	0.5
0.5	0.5	0.5	0.5	0.5	0.5	0.5	0.5	0.5	0.5	0.5	0.5	0.5	0.5	0.5	0.5	0.5	0.5	0.5	0.5	0.5	0.5	0.5	0.5	0.5	0.5	0.5	0.5	0.5	0.5	0.5	0.5	0.5	0.5	0.5	0.5	0.5	0.5	0.5	0.5	0.5	0.5	0.5	0.5	0.5	0.5	0.5	0.5	0.5	0.5
0.5	0.5	0.5	0.5	0.5	0.5	0.5	0.5	0.5	0.5	0.5	0.5	0.5	0.5	0.5	0.5	0.5	0.5	0.5	0.5	0.5	0.5	0.5	0.5	0.5	0.5	0.5	0.5	0.5	0.5	0.5	0.5	0.5	0.5	0.5	0.5	0.5	0.5	0.5	0.5	0.5	0.5	0.5	0.5	0.5	0.5	0.5	0.5	0.5	0.5
0.5	0.5	0.5	0.5	0.5	0.5	0.5	0.5	0.5	0.5	0.5	0.5	0.5	0.5	0.5	0.5	0.5	0.5	0.5	0.5	0.5	0.5	0.5	0.5	0.5	0.5	0.5	0.5	0.5	0.5	0.5	0.5	0.5	0.5	0.5	0.5	0.5	0.5	0.5	0.5	0.5	0.5	0.5	0.5	0.5	0.5	0.5	0.5	0.5	0.5
0.5	0.5	0.5	0.5	0.5	0.5	0.5	0.5	0.5	0.5	0.5	0.5	0.5	0.5	0.5	0.5	0.5	0.5	0.5	0.5	0.5	0.5	0.5	0.5	0.5	0.5	0.5	0.5	0.5	0.5	0.5	0.5	0.5	0.5	0.5	0.5	0.5	0.5	0.5	0.5	0.5	0.5	0.5	0.5	0.5	0.5	0.5	0.5	0.5	0.5
0.5	0.5	0.5	0.5	0.5	0.5	0.5	0.5	0.5	0.5	0.5	0.5	0.5	0.5	0.5	0.5	0.5	0.5	0.5	0.5	0.5	0.5	0.5	0.5	0.5	0.5	0.5	0.5	0.5	0.5	0.5	0.5	0.5	0.5	0.5	0.5	0.5	0.5	0.5	0.5	0.5	0.5	0.5	0.5	0.5	0.5	0.5	0.5	0.5	0.5
0.5	0.5	0.5	0.5	0.5	0.5	0.5	0.5	0.5	0.5	0.5	0.5	0.5	0.5	0.5	0.5	0.5	0.5	0.5	0.5	0.5	0.5	0.5	0.5	0.5	0.5	0.5	0.5	0.5	0.5	0.5	0.5	0.5	0.5	0.5	0.5	0.5	0.5	0.5	0.5	0.5	0.5	0.5	0.5	0.5	0.5	0.5	0.5	0.5	0.5
0.5	0.5	0.5	0.5	0.5	0.5	0.5	0.5	0.5	0.5	0.5	0.5	0.5	0.5	0.5	0.5	0.5	0.5	0.5	0.5	0.5	0.5	0.5	0.5	0.5	0.5	0.5	0.5	0.5	0.5	0.5	0.5	0.5	0.5	0.5	0.5	0.5	0.5	0.5	0.5	0.5	0.5	0.5	0.5	0.5	0.5	0.5	0.5	0.5	0.5
0.5	0.5	0.5	0.5	0.5	0.5	0.5	0.5	0.5	0.5	0.5	0.5	0.5	0.5	0.5	0.5	0.5	0.5	0.5	0.5	0.5	0.5	0.5	0.5	0.5	0.5	0.5	0.5	0.5	0.5	0.5	0.5	0.5	0.5	0.5	0.5	0.5	0.5	0.5	0.5	0.5	0.5	0.5	0.5	0.5	0.5	0.5	0.5	0.5	0.5
0.5	0.5	0.5	0.5	0.5	0.5	0.5	0.5	0.5	0.5	0.5	0.5	0.5	0.5	0.5	0.5	0.5	0.5	0.5	0.5	0.5	0.5	0.5	0.5	0.5	0.5	0.5	0.5	0.5	0.5	0.5	0.5	0.5	0.5	0.5	0.5	0.5	0.5	0.5	0.5	0.5	0.5	0.5	0.5	0.5	0.5	0.5	0.5	0.5	0.5
0.5	0.5	0.5	0.5	0.5	0.5	0.5	0.5	0.5	0.5	0.5	0.5	0.5	0.5	0.5	0.5	0.5	0.5	0.5	0.5	0.5	0.5	0.5	0.5	0.5	0.5	0.5	0.5	0.5	0.5	0.5	0.5	0.5	0.5	0.5	0.5	0.5	0.5	0.5	0.5	0.5	0.5	0.5	0.5	0.5	0.5	0.5	0.5	0.5	0.5
0.5	0.5	0.5	0.5	0.5	0.5	0.5	0.5	0.5	0.5	0.5	0.5	0.5	0.5	0.5	0.5	0.5	0.5	0.5	0.5	0.5	0.5	0.5	0.5	0.5	0.5	0.5	0.5	0.5	0.5	0.5	0.5	0.5	0.5	0.5	0.5	0.5	0.5	0.5	0.5	0.5	0.5	0.5	0.5	0.5	0.5	0.5	0.5	0.5	0.5
0.5	0.5	0.5	0.5	0.5	0.5	0.5	0.5	0.5	0.5	0.5	0.5	0.5	0.5	0.5	0.5	0.5	0.5	0.5	0.5	0.5	0.5	0.5	0.5	0.5	0.5	0.5	0.5	0.5	0.5	0.5	0.5	0.5	0.5	0.5	0.5	0.5	0.5	0.5	0.5	0.5	0.5	0.5	0.5	0.5	0.5	0.5	0.5	0.5	0.5
0.5	0.5	0.5	0.5	0.5	0.5	0.5	0.5	0.5	0.5	0.5	0.5	0.5	0.5	0.5	0.5	0.5	0.5	0.5	0.5	0.5	0.5	0.5	0.5	0.5	0.5	0.5	0.5	0.5	0.5	0.5	0.5	0.5	0.5	0.5	0.5	0.5	0.5	0.5	0.5	0.5	0.5	0.5	0.5	0.5	0.5	0.5	0.5	0.5	0.5
0.5	0.5	0.5	0.5	0.5	0.5	0.5	0.5	0.5	0.5	0.5	0.5	0.5	0.5	0.5	0.5	0.5	0.5	0.5	0.5	0.5	0.5	0.5	0.5	0.5	0.5	0.5	0.5	0.5	0.5	0.5	0.5	0.5	0.5	0.5	0.5	0.5	0.5	0.5	0.5	0.5	0.5	0.5	0.5	0.5	0.5	0.5	0.5	0.5	0.5
0.5	0.5	0.5	0.5	0.5	0.5	0.5	0.5	0.5	0.5	0.5	0.5	0.5	0.5	0.5	0.5	0.5	0.5	0.5	0.5	0.5	0.5	0.5	0.5	0.5	0.5	0.5	0.5	0.5	0.5	0.5	0.5	0.5	0.5	0.5	0.5	0.5	0.5	0.5	0.5	0.5	0.5	0.5	0.5	0.5	0.5	0.5	0.5	0.5	0.5
0.5	0.5	0.5	0.5	0.5	0.5	0.5	0.5	0.5	0.5	0.5	0.5	0.5	0.5	0.5	0.5	0.5	0.5	0.5	0.5	0.5	0.5	0.5	0.5	0.5	0.5	0.5	0.5	0.5	0.5	0.5	0.5	0.5	0.5	0.5	0.5	0.5	0.5	0.5	0.5	0.5	0.5	0.5	0.5	0.5	0.5	0.5	0.5	0.5	0.5
0.5	0.5	0.5	0.5	0.5	0.5	0.5	0.5	0.5	0.5	0.5	0.5	0.5	0.5	0.5	0.5	0.5	0.5	0.5	0.5	0.5	0.5	0.5	0.5	0.5	0.5	0.5	0.5	0.5	0.5	0.5	0.5	0.5	0.5	0.5	0.5	0.5	0.5	0.5	0.5	0.5	0.5	0.5	0.5	0.5	0.5	0.5	0.5	0.5	0.5
0.5	0.5	0.5	0.5	0.5	0.5	0.5	0.5	0.5	0.5	0.5	0.5	0.5	0.5	0.5	0.5	0.5	0.5	0.5	0.5	0.5	0.5	0.5	0.5	0.5	0.5	0.5	0.5	0.5	0.5	0.5	0.5	0.5	0.5	0.5	0.5	0.5	0.5	0.5	0.5	0.5	0.5	0.5	0.5	0.5	0.5	0.5	0.5	0.5	0.5
0.5	0.5	0.5	0.5	0.5	0.5	0.5	0.5	0.5	0.5	0.5	0.5	0.5	0.5	0.5	0.5	0.5	0.5	0.5	0.5	0.5	0.5	0.5	0.5	0.5	0.5	0.5	0.5	0.5	0.5	0.5	0.5	0.5	0.5	0.5	0.5	0.5	0.5	0.5	0.5	0.5	0.5	0.5	0.5	0.5	0.5	0.5	0.5	0.5	0.5
0.5	0.5	0.5	0.5	0.5	0.5	0.5	0.5	0.5	0.5	0.5	0.5	0.5	0.5	0.5	0.5	0.5	0.5	0.5	0.5	0.5	0.5	0.5	0.5	0.5	0.5	0.5	0.5	0.5	0.5	0.5	0.5	0.5	0.5	0.5	0.5	0.5	0.5	0.5	0.5	0.5	0.5	0.5	0.5	0.5	0.5	0.5	0.5	0.5	0.5
0.5	0.5	0.5	0.5	0.5	0.5	0.5	0.5	0.5	0.5	0.5	0.5	0.5	0.5	0.5	0.5	0.5	0.5	0.5	0.5	0.5	0.5	0.5	0.5	0.5	0.5	0.5	0.5	0.5	0.5	0.5	0.5	0.5	0.5	0.5	0.5	0.5	0.5	0.5	0.5	0.5	0.5	0.5	0.5	0.5	0.5	0.5	0.5	0.5	0.5
0.5	0.5	0.5	0.5	0.5	0.5	0.5	0.5	0.5	0.5	0.5	0.5	0.5	0.5	0.5	0.5	0.5	0.5	0.5	0.5	0.5	0.5	0.5	0.5	0.5	0.5	0.5	0.5	0.5	0.5	0.5	0.5	0.5	0.5	0.5	0.5	0.5	0.5	0.5	0.5	0.5	0.5	0.5	0.5	0.5	0.5	0.5	0.5	0.5	0.5
[truncated: 76 more columns]

## Sheet: A3.LFP_decoding.all
0.5	0.5	0.5	0.5	0.5	0.5	0.5	0.5	0.5	0.5	0.5	0.5	0.5	0.5	0.5	0.5	0.5	0.5	0.5	0.5	0.5	0.5	0.5	0.5	0.5	0.5	0.5	0.5	0.5	0.5	0.5	0.5	0.5	0.5	0.5	0.5	0.5	0.5	0.5	0.5	0.5	0.5	0.437179	0.375484	0.470968	0.5625	0.472542	0.408685	0.503846	0.514031
0.5	0.5	0.5	0.5	0.5	0.5	0.5	0.5	0.5	0.5	0.5	0.5	0.5	0.5	0.5	0.5	0.5	0.5	0.5	0.5	0.5	0.5	0.5	0.5	0.5	0.5	0.5	0.5	0.5	0.5	0.5	0.5	0.5	0.585459	0.5	0.596354	0.5	0.5	0.5	0.5	0.5	0.450255	0.5	0.563776	0.494872	0.442581	0.507024	0.458556	0.556833	0.664541
0.5	0.5	0.5	0.5	0.5	0.5	0.5	0.5	0.5	0.5	0.5	0.5	0.5	0.5	0.5	0.5	0.5	0.5	0.5	0.5	0.5	0.5	0.5	0.5	0.5	0.5	0.5	0.5	0.5	0.5	0.5	0.5	0.5	0.5	0.5	0.5	0.5	0.5	0.5	0.5	0.5	0.5	0.574713	0.463602	0.53776	0.43099	0.547893	0.6	0.592258	0.316206
0.5	0.5	0.5	0.5	0.5	0.5	0.5	0.5	0.5	0.5	0.5	0.5	0.5	0.5	0.5	0.5	0.5	0.5	0.5	0.5	0.5	0.5	0.5	0.5	0.5	0.5	0.5	0.5	0.5	0.5	0.5	0.5	0.5	0.5	0.52129	0.5	0.5	0.5	0.5	0.637419	0.5	0.300395	0.392857	0.366271	0.326452	0.383333	0.592308	0.597701	0.582908	0.533854
0.5	0.5	0.5	0.5	0.5	0.5	0.5	0.5	0.5	0.5	0.5	0.5	0.5	0.5	0.5	0.5	0.5	0.5	0.5	0.5	0.5	0.5	0.5	0.5	0.5	0.5	0.5	0.5	0.5	0.5	0.5	0.5	0.5	0.5	0.615581	0.5	0.5	0.5	0.5	0.5	0.5	0.5	0.464286	0.458065	0.467914	0.419643	0.516129	0.45977	0.587484	0.646452
0.5	0.5	0.5	0.5	0.5	0.5	0.5	0.5	0.5	0.5	0.5	0.5	0.5	0.5	0.5	0.5	0.5	0.5	0.5	0.5	0.5	0.5	0.5	0.5	0.5	0.4375	0.5	0.5	0.5	0.5	0.5	0.5	0.5	0.5	0.5	0.5	0.5	0.5	0.5	0.5	0.5	0.5	0.566452	0.368984	0.501935	0.494872	0.548387	0.551282	0.620513	0.483871
0.5	0.5	0.5	0.5	0.5	0.5	0.5	0.5	0.5	0.5	0.5	0.5	0.5	0.5	0.5	0.5	0.5	0.5	0.5	0.5	0.5	0.5	0.5	0.5	0.5	0.5	0.5	0.5	0.5	0.5	0.5	0.5	0.523627	0.520833	0.56705	0.5	0.5	0.463602	0.5	0.5	0.5	0.5	0.5	0.502564	0.446452	0.505208	0.421795	0.553001	0.471264	0.445722
0.5	0.5	0.5	0.5	0.5	0.5	0.5	0.5	0.5	0.5	0.5	0.5	0.5	0.5	0.5	0.5	0.5	0.5	0.5	0.5	0.5	0.5	0.5	0.5	0.5	0.5	0.5	0.5	0.5	0.5	0.5	0.550447	0.5	0.5	0.53129	0.552042	0.5	0.5	0.5	0.5	0.5	0.5	0.5	0.496706	0.604167	0.391026	0.461133	0.538265	0.523627	0.525641
0.5	0.5	0.5	0.5	0.5	0.5	0.5	0.5	0.5	0.5	0.5	0.5	0.5	0.5	0.5	0.5	0.5	0.5	0.5	0.5	0.5	0.5	0.509115	0.5	0.5	0.5	0.5	0.5	0.5	0.5	0.5	0.5	0.5	0.5	0.5	0.5	0.5	0.5	0.5	0.5	0.5	0.5	0.57398	0.401282	0.344388	0.447917	0.469231	0.471264	0.534439	0.539744
0.5	0.5	0.5	0.5	0.5	0.5	0.5	0.5	0.5	0.5	0.5	0.5	0.5	0.5	0.5	0.5	0.5	0.5	0.5	0.5	0.5	0.5	0.5	0.5	0.5	0.5	0.5	0.5	0.5	0.5	0.5	0.5	0.5	0.5	0.340996	0.5	0.5	0.5	0.5	0.5	0.5	0.5	0.526738	0.401845	0.449275	0.529487	0.505102	0.559033	0.417969	0.396684
[truncated: 5,000 more columns]

## Sheet: A3.LFP_decoding.avg
0.515419	0.514129	0.512323	0.509097	0.505355	0.501355	0.499806	0.499677	0.496839	0.491677	0.490774	0.489484	0.488065	0.486258	0.488581	0.492581	0.493355	0.492452	0.49129	0.491677	0.492968	0.495161	0.494903	0.494903	0.494903	0.499419	0.50329	0.50329	0.504065	0.503419	0.502258	0.503677	0.505355	0.50729	0.508452	0.509742	0.510645	0.509355	0.510516	0.510774	0.511806	0.510387	0.509484	0.508968	0.506129	0.505613	0.506387	0.50729	0.506645	0.506903
0.504359	0.503077	0.500769	0.495769	0.494615	0.492308	0.492564	0.489359	0.490513	0.494103	0.496667	0.499487	0.5	0.499744	0.501667	0.501923	0.500513	0.503718	0.499744	0.496282	0.495897	0.493718	0.491923	0.494103	0.495256	0.494359	0.491923	0.492179	0.49359	0.496795	0.500769	0.504872	0.507179	0.509744	0.508077	0.504615	0.504103	0.506154	0.505	0.505513	0.504487	0.502564	0.501795	0.501923	0.500769	0.500769	0.503333	0.504103	0.502051	0.50141
0.5	0.5	0.5	0.5	0.5	0.5	0.5	0.5	0.5	0.5	0.5	0.5	0.5	0.5	0.5	0.5	0.5	0.5	0.5	0.5	0.5	0.5	0.5	0.5	0.5	0.5	0.5	0.5	0.5	0.5	0.5	0.5	0.5	0.5	0.5	0.5	0.5	0.5	0.5	0.5	0.5	0.5	0.5	0.5	0.5	0.5	0.5	0.5	0.5	0.5
0.498199	0.497449	0.494948	0.490573	0.482494	0.473589	0.469308	0.475124	0.483216	0.488385	0.493026	0.494068	0.495	0.50375	0.517279	0.520881	0.52085	0.520801	0.516784	0.509665	0.505355	0.504098	0.504252	0.503971	0.504035	0.508332	0.509979	0.509321	0.507597	0.506517	0.505958	0.508826	0.512764	0.514351	0.516226	0.515099	0.512794	0.512726	0.516076	0.518999	0.51951	0.520284	0.518796	0.515183	0.512351	0.510483	0.50895	0.511297	0.510529	0.50789
0.5	0.5	0.5	0.5	0.5	0.5	0.5	0.5	0.5	0.5	0.5	0.5	0.5	0.5	0.5	0.5	0.5	0.5	0.5	0.5	0.5	0.5	0.5	0.5	0.5	0.5	0.5	0.5	0.5	0.5	0.5	0.5	0.5	0.5	0.5	0.5	0.5	0.5	0.5	0.5	0.5	0.5	0.5	0.5	0.5	0.5	0.5	0.5	0.5	0.5
0.5	0.5	0.5	0.5	0.5	0.5	0.5	0.5	0.5	0.5	0.5	0.5	0.5	0.5	0.5	0.5	0.5	0.5	0.5	0.5	0.5	0.5	0.5	0.5	0.5	0.5	0.5	0.5	0.5	0.5	0.5	0.5	0.5	0.5	0.5	0.5	0.5	0.5	0.5	0.5	0.5	0.5	0.5	0.5	0.5	0.5	0.5	0.5	0.5	0.5
0.5	0.5	0.5	0.5	0.5	0.5	0.5	0.5	0.5	0.5	0.5	0.5	0.5	0.5	0.5	0.5	0.5	0.5	0.5	0.5	0.5	0.5	0.5	0.5	0.5	0.5	0.5	0.5	0.5	0.5	0.5	0.5	0.5	0.5	0.5	0.5	0.5	0.5	0.5	0.5	0.5	0.5	0.5	0.5	0.5	0.5	0.5	0.5	0.5	0.5
0.5	0.5	0.5	0.5	0.5	0.5	0.5	0.5	0.5	0.5	0.5	0.5	0.5	0.5	0.5	0.5	0.5	0.5	0.5	0.5	0.5	0.5	0.5	0.5	0.5	0.5	0.5	0.5	0.5	0.5	0.5	0.5	0.5	0.5	0.5	0.5	0.5	0.5	0.5	0.5	0.5	0.5	0.5	0.5	0.5	0.5	0.5	0.5	0.5	0.5
0.507083	0.504722	0.504861	0.500139	0.499722	0.498889	0.499306	0.499444	0.494861	0.492639	0.492639	0.489722	0.487639	0.487361	0.489028	0.493611	0.4975	0.498889	0.502083	0.505694	0.507083	0.50625	0.502778	0.502083	0.500278	0.496667	0.494861	0.490972	0.487639	0.489306	0.493611	0.495556	0.499583	0.501944	0.504306	0.505417	0.505139	0.505	0.50625	0.506944	0.506806	0.504861	0.503194	0.50125	0.499722	0.49875	0.502778	0.505278	0.505833	0.506944
0.5	0.5	0.5	0.5	0.5	0.5	0.5	0.5	0.5	0.5	0.5	0.5	0.5	0.5	0.5	0.5	0.5	0.5	0.5	0.5	0.5	0.5	0.5	0.5	0.5	0.5	0.5	0.5	0.5	0.5	0.5	0.5	0.5	0.5	0.5	0.5	0.5	0.5	0.5	0.5	0.5	0.5	0.5	0.5	0.5	0.5	0.5	0.5	0.5	0.5
0.5	0.5	0.5	0.5	0.5	0.5	0.5	0.5	0.5	0.5	0.5	0.5	0.5	0.5	0.5	0.5	0.5	0.5	0.5	0.5	0.5	0.5	0.5	0.5	0.5	0.5	0.5	0.5	0.5	0.5	0.5	0.5	0.5	0.5	0.5	0.5	0.5	0.5	0.5	0.5	0.5	0.5	0.5	0.5	0.5	0.5	0.5	0.5	0.5	0.5
0.5	0.5	0.5	0.5	0.5	0.5	0.5	0.5	0.5	0.5	0.5	0.5	0.5	0.5	0.5	0.5	0.5	0.5	0.5	0.5	0.5	0.5	0.5	0.5	0.5	0.5	0.5	0.5	0.5	0.5	0.5	0.5	0.5	0.5	0.5	0.5	0.5	0.5	0.5	0.5	0.5	0.5	0.5	0.5	0.5	0.5	0.5	0.5	0.5	0.5
0.502979	0.503261	0.501602	0.497292	0.499521	0.506778	0.511603	0.516516	0.520994	0.521833	0.520632	0.513618	0.5063	0.49603	0.490977	0.489284	0.491597	0.492473	0.491154	0.491532	0.490902	0.492047	0.492212	0.493643	0.496545	0.499387	0.503892	0.508202	0.508881	0.506001	0.507407	0.506959	0.506258	0.507092	0.510622	0.511323	0.510178	0.510913	0.514537	0.519586	0.523339	0.525254	0.528665	0.528151	0.522516	0.519844	0.519311	0.516802	0.514127	0.511307
0.495918	0.499362	0.50051	0.497959	0.49898	0.508291	0.51199	0.510459	0.507143	0.502806	0.500893	0.500893	0.502041	0.506633	0.508546	0.507015	0.502934	0.49949	0.497577	0.499362	0.498597	0.494515	0.489286	0.487372	0.484311	0.482653	0.482398	0.484821	0.486607	0.4875	0.489286	0.492857	0.497959	0.501913	0.507015	0.511224	0.512117	0.510842	0.513393	0.515816	0.516199	0.517347	0.51773	0.518112	0.515816	0.514031	0.514413	0.515051	0.514286	0.5125
0.481836	0.484803	0.493506	0.504383	0.512891	0.520957	0.527234	0.529123	0.530446	0.528059	0.523783	0.520317	0.508725	0.502359	0.500119	0.495082	0.492096	0.492658	0.489091	0.48656	0.490763	0.492386	0.489266	0.488809	0.484632	0.481488	0.479593	0.48352	0.487742	0.490047	0.488688	0.4898	0.490782	0.491654	0.491042	0.492378	0.488853	0.486913	0.486521	0.488147	0.491101	0.492893	0.492584	0.490053	0.486094	0.484398	0.48986	0.492515	0.490275	0.487971
0.50619	0.503197	0.49898	0.492177	0.487551	0.488503	0.491905	0.493129	0.495034	0.493129	0.495986	0.497619	0.503333	0.50551	0.506054	0.500612	0.495034	0.491224	0.488912	0.489048	0.485238	0.483878	0.485102	0.485374	0.487959	0.490136	0.494082	0.498299	0.49898	0.498844	0.498299	0.496531	0.496122	0.495714	0.494898	0.493673	0.489864	0.488639	0.490544	0.494354	0.49898	0.503605	0.509456	0.51068	0.513537	0.51449	0.515578	0.51585	0.513265	0.510952
0.5	0.5	0.5	0.5	0.5	0.5	0.5	0.5	0.5	0.5	0.5	0.5	0.5	0.5	0.5	0.5	0.5	0.5	0.5	0.5	0.5	0.5	0.5	0.5	0.5	0.5	0.5	0.5	0.5	0.5	0.5	0.5	0.5	0.5	0.5	0.5	0.5	0.5	0.5	0.5	0.5	0.5	0.5	0.5	0.5	0.5	0.5	0.5	0.5	0.5
0.5	0.5	0.5	0.5	0.5	0.5	0.5	0.5	0.5	0.5	0.5	0.5	0.5	0.5	0.5	0.5	0.5	0.5	0.5	0.5	0.5	0.5	0.5	0.5	0.5	0.5	0.5	0.5	0.5	0.5	0.5	0.5	0.5	0.5	0.5	0.5	0.5	0.5	0.5	0.5	0.5	0.5	0.5	0.5	0.5	0.5	0.5	0.5	0.5	0.5
0.481639	0.477545	0.473972	0.476288	0.482307	0.487808	0.4919	0.497151	0.502146	0.503933	0.508531	0.514156	0.521177	0.522302	0.525618	0.520373	0.518973	0.517701	0.513104	0.51555	0.514153	0.513642	0.513135	0.511351	0.505598	0.501374	0.503419	0.505718	0.504937	0.502365	0.50491	0.506567	0.507843	0.509754	0.508597	0.508984	0.509118	0.510918	0.513739	0.514509	0.515533	0.512978	0.512731	0.514531	0.515438	0.517111	0.52044	0.520435	0.5171	0.517097
0.514083	0.515515	0.512796	0.509461	0.503178	0.502407	0.500473	0.497129	0.490475	0.488681	0.492281	0.486886	0.48241	0.483184	0.484767	0.48647	0.488032	0.488522	0.489527	0.49169	0.492704	0.491553	0.493764	0.499288	0.503133	0.50441	0.504542	0.50378	0.50252	0.504322	0.505976	0.508527	0.513254	0.516319	0.516052	0.514251	0.513336	0.515254	0.517804	0.519973	0.518692	0.517413	0.517802	0.517704	0.513348	0.511303	0.515815	0.520589	0.518415	0.516997
0.506739	0.505448	0.50342	0.504331	0.507918	0.506384	0.50433	0.504973	0.502552	0.495522	0.499309	0.500625	0.49828	0.493364	0.49014	0.489368	0.495399	0.506026	0.508294	0.507486	0.513238	0.51081	0.512379	0.514187	0.50997	0.504352	0.501926	0.497196	0.493367	0.492986	0.490047	0.492624	0.496066	0.503097	0.510262	0.51358	0.513575	0.513579	0.516922	0.516025	0.514742	0.510113	0.505389	0.50476	0.500143	0.502453	0.506316	0.503862	0.500512	0.5019
0.517568	0.517273	0.514249	0.511435	0.509072	0.506336	0.501281	0.49754	0.491141	0.488905	0.48784	0.4804	0.478939	0.475078	0.476147	0.477533	0.492174	0.500882	0.505198	0.505592	0.507585	0.507016	0.508289	0.509371	0.510137	0.509058	0.512823	0.513588	0.51759	0.522902	0.529404	0.532708	0.54053	0.549984	0.555289	0.561512	0.560727	0.555669	0.55739	0.556897	0.556019	0.5539	0.552713	0.548306	0.54374	0.541329	0.546273	0.545002	0.543359	0.537225
0.493718	0.494103	0.496923	0.497436	0.49859	0.501538	0.504744	0.506154	0.506538	0.508205	0.511282	0.510385	0.506282	0.503333	0.505	0.502051	0.500385	0.499744	0.497051	0.494103	0.49141	0.48859	0.489744	0.492179	0.493846	0.49359	0.493205	0.494103	0.492308	0.493205	0.494103	0.493333	0.493846	0.492564	0.49141	0.490385	0.493974	0.495641	0.497179	0.499615	0.501026	0.503077	0.503974	0.505641	0.509744	0.51	0.505897	0.504615	0.504487	0.503205
0.504339	0.507183	0.508321	0.50889	0.508179	0.504623	0.497795	0.497368	0.492817	0.495092	0.498222	0.495377	0.491821	0.491963	0.493101	0.493812	0.495946	0.500356	0.501067	0.500071	0.500071	0.501067	0.499644	0.499218	0.499644	0.498649	0.500782	0.498649	0.499644	0.501351	0.506188	0.508464	0.50889	0.509744	0.509175	0.505619	0.503058	0.502489	0.50192	0.50192	0.499218	0.497084	0.49623	0.495661	0.495235	0.49495	0.49239	0.494381	0.495946	0.495092
0.495083	0.49751	0.500192	0.498914	0.499936	0.502107	0.504278	0.504534	0.505045	0.503001	0.501341	0.501852	0.503257	0.500958	0.50083	0.501213	0.500319	0.49917	0.501724	0.499936	0.498787	0.498787	0.497637	0.498276	0.500319	0.499042	0.499298	0.498404	0.497126	0.49636	0.498787	0.498914	0.49636	0.495211	0.493934	0.4947	0.495722	0.495977	0.498659	0.49917	0.49802	0.497893	0.498659	0.498914	0.499298	0.499298	0.497637	0.496232	0.493167	0.490741
0.5	0.5	0.5	0.5	0.5	0.5	0.5	0.5	0.5	0.5	0.5	0.5	0.5	0.5	0.5	0.5	0.5	0.5	0.5	0.5	0.5	0.5	0.5	0.5	0.5	0.5	0.5	0.5	0.5	0.5	0.5	0.5	0.5	0.5	0.5	0.5	0.5	0.5	0.5	0.5	0.5	0.5	0.5	0.5	0.5	0.5	0.5	0.5	0.5	0.5
0.5	0.5	0.5	0.5	0.5	0.5	0.5	0.5	0.5	0.5	0.5	0.5	0.5	0.5	0.5	0.5	0.5	0.5	0.5	0.5	0.5	0.5	0.5	0.5	0.5	0.5	0.5	0.5	0.5	0.5	0.5	0.5	0.5	0.5	0.5	0.5	0.5	0.5	0.5	0.5	0.5	0.5	0.5	0.5	0.5	0.5	0.5	0.5	0.5	0.5
0.5	0.5	0.5	0.5	0.5	0.5	0.5	0.5	0.5	0.5	0.5	0.5	0.5	0.5	0.5	0.5	0.5	0.5	0.5	0.5	0.5	0.5	0.5	0.5	0.5	0.5	0.5	0.5	0.5	0.5	0.5	0.5	0.5	0.5	0.5	0.5	0.5	0.5	0.5	0.5	0.5	0.5	0.5	0.5	0.5	0.5	0.5	0.5	0.5	0.5
0.5	0.5	0.5	0.5	0.5	0.5	0.5	0.5	0.5	0.5	0.5	0.5	0.5	0.5	0.5	0.5	0.5	0.5	0.5	0.5	0.5	0.5	0.5	0.5	0.5	0.5	0.5	0.5	0.5	0.5	0.5	0.5	0.5	0.5	0.5	0.5	0.5	0.5	0.5	0.5	0.5	0.5	0.5	0.5	0.5	0.5	0.5	0.5	0.5	0.5
0.5	0.5	0.5	0.5	0.5	0.5	0.5	0.5	0.5	0.5	0.5	0.5	0.5	0.5	0.5	0.5	0.5	0.5	0.5	0.5	0.5	0.5	0.5	0.5	0.5	0.5	0.5	0.5	0.5	0.5	0.5	0.5	0.5	0.5	0.5	0.5	0.5	0.5	0.5	0.5	0.5	0.5	0.5	0.5	0.5	0.5	0.5	0.5	0.5	0.5
0.5	0.5	0.5	0.5	0.5	0.5	0.5	0.5	0.5	0.5	0.5	0.5	0.5	0.5	0.5	0.5	0.5	0.5	0.5	0.5	0.5	0.5	0.5	0.5	0.5	0.5	0.5	0.5	0.5	0.5	0.5	0.5	0.5	0.5	0.5	0.5	0.5	0.5	0.5	0.5	0.5	0.5	0.5	0.5	0.5	0.5	0.5	0.5	0.5	0.5
0.5	0.5	0.5	0.5	0.5	0.5	0.5	0.5	0.5	0.5	0.5	0.5	0.5	0.5	0.5	0.5	0.5	0.5	0.5	0.5	0.5	0.5	0.5	0.5	0.5	0.5	0.5	0.5	0.5	0.5	0.5	0.5	0.5	0.5	0.5	0.5	0.5	0.5	0.5	0.5	0.5	0.5	0.5	0.5	0.5	0.5	0.5	0.5	0.5	0.5
0.5	0.5	0.5	0.5	0.5	0.5	0.5	0.5	0.5	0.5	0.5	0.5	0.5	0.5	0.5	0.5	0.5	0.5	0.5	0.5	0.5	0.5	0.5	0.5	0.5	0.5	0.5	0.5	0.5	0.5	0.5	0.5	0.5	0.5	0.5	0.5	0.5	0.5	0.5	0.5	0.5	0.5	0.5	0.5	0.5	0.5	0.5	0.5	0.5	0.5
0.5	0.5	0.5	0.5	0.5	0.5	0.5	0.5	0.5	0.5	0.5	0.5	0.5	0.5	0.5	0.5	0.5	0.5	0.5	0.5	0.5	0.5	0.5	0.5	0.5	0.5	0.5	0.5	0.5	0.5	0.5	0.5	0.5	0.5	0.5	0.5	0.5	0.5	0.5	0.5	0.5	0.5	0.5	0.5	0.5	0.5	0.5	0.5	0.5	0.5
0.5	0.5	0.5	0.5	0.5	0.5	0.5	0.5	0.5	0.5	0.5	0.5	0.5	0.5	0.5	0.5	0.5	0.5	0.5	0.5	0.5	0.5	0.5	0.5	0.5	0.5	0.5	0.5	0.5	0.5	0.5	0.5	0.5	0.5	0.5	0.5	0.5	0.5	0.5	0.5	0.5	0.5	0.5	0.5	0.5	0.5	0.5	0.5	0.5	0.5
0.508493	0.502235	0.494955	0.489719	0.485504	0.484738	0.489719	0.492146	0.490868	0.489974	0.490868	0.494061	0.497382	0.496743	0.496232	0.494828	0.495466	0.495849	0.495977	0.498276	0.499808	0.50083	0.50083	0.498914	0.497254	0.496871	0.49802	0.498276	0.499042	0.499042	0.496488	0.493806	0.49355	0.495849	0.49802	0.499042	0.497893	0.497765	0.498659	0.50249	0.505045	0.505811	0.500447	0.495977	0.495466	0.4947	0.495849	0.495849	0.497765	0.498276
0.5	0.5	0.5	0.5	0.5	0.5	0.5	0.5	0.5	0.5	0.5	0.5	0.5	0.5	0.5	0.5	0.5	0.5	0.5	0.5	0.5	0.5	0.5	0.5	0.5	0.5	0.5	0.5	0.5	0.5	0.5	0.5	0.5	0.5	0.5	0.5	0.5	0.5	0.5	0.5	0.5	0.5	0.5	0.5	0.5	0.5	0.5	0.5	0.5	0.5
0.5	0.5	0.5	0.5	0.5	0.5	0.5	0.5	0.5	0.5	0.5	0.5	0.5	0.5	0.5	0.5	0.5	0.5	0.5	0.5	0.5	0.5	0.5	0.5	0.5	0.5	0.5	0.5	0.5	0.5	0.5	0.5	0.5	0.5	0.5	0.5	0.5	0.5	0.5	0.5	0.5	0.5	0.5	0.5	0.5	0.5	0.5	0.5	0.5	0.5
0.5	0.5	0.5	0.5	0.5	0.5	0.5	0.5	0.5	0.5	0.5	0.5	0.5	0.5	0.5	0.5	0.5	0.5	0.5	0.5	0.5	0.5	0.5	0.5	0.5	0.5	0.5	0.5	0.5	0.5	0.5	0.5	0.5	0.5	0.5	0.5	0.5	0.5	0.5	0.5	0.5	0.5	0.5	0.5	0.5	0.5	0.5	0.5	0.5	0.5
0.485742	0.490129	0.497097	0.500581	0.505742	0.51129	0.509871	0.51	0.514516	0.515161	0.513484	0.508581	0.506129	0.508194	0.506516	0.504839	0.506903	0.507161	0.505484	0.501484	0.498645	0.49529	0.492452	0.490129	0.491032	0.49271	0.493742	0.494129	0.496581	0.497226	0.501613	0.505097	0.506903	0.507032	0.506774	0.507161	0.506774	0.505355	0.50471	0.505355	0.50471	0.501871	0.499677	0.498774	0.496194	0.494516	0.495032	0.491161	0.491161	0.492452
0.487452	0.499355	0.512443	0.518893	0.533417	0.537783	0.540248	0.542992	0.53364	0.518612	0.514903	0.509688	0.503546	0.502788	0.494953	0.485951	0.48895	0.489964	0.490712	0.497214	0.501692	0.501571	0.49714	0.495966	0.493632	0.487324	0.483583	0.481042	0.480531	0.484258	0.487469	0.480361	0.47184	0.466274	0.463567	0.463645	0.472757	0.479701	0.48599	0.488678	0.486338	0.487775	0.49577	0.497353	0.48902	0.479762	0.47332	0.472134	0.478193	0.485553
0.478036	0.486835	0.495802	0.508134	0.524391	0.531732	0.532437	0.526874	0.524629	0.524763	0.521616	0.515716	0.514936	0.516101	0.512345	0.505501	0.506097	0.50408	0.498982	0.495651	0.489148	0.486378	0.485631	0.479302	0.479725	0.47752	0.476169	0.47823	0.479707	0.481273	0.480888	0.48102	0.474812	0.472087	0.471658	0.472013	0.473911	0.472867	0.473912	0.475721	0.476612	0.479466	0.483796	0.484981	0.484716	0.482914	0.481449	0.484522	0.4907	0.495521
0.495592	0.500068	0.501006	0.501403	0.502333	0.503356	0.499317	0.495961	0.492384	0.492117	0.490561	0.492358	0.499189	0.503302	0.508665	0.507568	0.510836	0.513903	0.517347	0.520116	0.517058	0.509844	0.502168	0.499413	0.499328	0.49996	0.498937	0.49934	0.499221	0.498373	0.495431	0.495003	0.495788	0.501752	0.503141	0.501023	0.499184	0.497491	0.499946	0.503546	0.506035	0.510689	0.513861	0.515782	0.517032	0.516565	0.519728	0.526797	0.529997	0.532687
0.495603	0.512379	0.52425	0.532421	0.534161	0.539439	0.529483	0.51729	0.509437	0.498284	0.484592	0.48366	0.487891	0.49355	0.486661	0.483895	0.492771	0.491512	0.498025	0.512067	0.512991	0.505994	0.501074	0.503869	0.507739	0.510944	0.508515	0.507046	0.511537	0.510174	0.512459	0.509652	0.500847	0.482461	0.467741	0.456783	0.45138	0.455143	0.461462	0.464572	0.466959	0.466174	0.468494	0.474346	0.479159	0.484937	0.486525	0.486655	0.493464	0.495043
0.483287	0.485474	0.484455	0.488419	0.497635	0.506348	0.513007	0.517736	0.521954	0.524254	0.523109	0.522728	0.524138	0.522351	0.512995	0.503377	0.500298	0.493261	0.493008	0.494038	0.490068	0.489942	0.486998	0.484176	0.484814	0.489301	0.492119	0.491603	0.487888	0.488147	0.492885	0.494547	0.500941	0.50209	0.504391	0.502595	0.502078	0.508983	0.514871	0.517306	0.52256	0.527814	0.529346	0.52871	0.529222	0.52781	0.52563	0.526526	0.531008	0.53242
0.488411	0.486122	0.484978	0.487158	0.490489	0.501875	0.510192	0.508386	0.507231	0.505174	0.506582	0.511953	0.517062	0.515654	0.516948	0.512729	0.512224	0.511719	0.510073	0.511099	0.513398	0.508151	0.500474	0.501878	0.503154	0.505833	0.508005	0.509279	0.512474	0.514395	0.512092	0.510043	0.510424	0.508506	0.507739	0.502875	0.498647	0.496982	0.49877	0.502866	0.504273	0.510157	0.515535	0.518095	0.516432	0.516812	0.522821	0.528579	0.531904	0.529602
0.495442	0.496803	0.500612	0.502789	0.50415	0.509728	0.513265	0.511224	0.506054	0.50483	0.502789	0.501837	0.500204	0.501293	0.500476	0.496939	0.49966	0.502789	0.507551	0.508639	0.506871	0.50415	0.503741	0.503469	0.501565	0.500612	0.497211	0.493537	0.492857	0.492449	0.491088	0.491088	0.491497	0.493537	0.496803	0.497619	0.497891	0.497075	0.498027	0.498163	0.499116	0.498571	0.496667	0.493129	0.491769	0.489864	0.487415	0.486463	0.486327	0.488639
0.490513	0.492564	0.489744	0.488974	0.488462	0.487308	0.488846	0.496667	0.502821	0.505	0.504231	0.504359	0.505641	0.505769	0.506923	0.508205	0.506923	0.501026	0.495256	0.492692	0.489359	0.485	0.480769	0.478718	0.479103	0.479872	0.481282	0.484231	0.489487	0.49359	0.493974	0.494103	0.496538	0.499103	0.500128	0.500256	0.499103	0.496026	0.49359	0.494103	0.49641	0.500128	0.503846	0.505769	0.504487	0.502949	0.505	0.50641	0.508333	0.510641
0.5	0.5	0.5	0.5	0.5	0.5	0.5	0.5	0.5	0.5	0.5	0.5	0.5	0.5	0.5	0.5	0.5	0.5	0.5	0.5	0.5	0.5	0.5	0.5	0.5	0.5	0.5	0.5	0.5	0.5	0.5	0.5	0.5	0.5	0.5	0.5	0.5	0.5	0.5	0.5	0.5	0.5	0.5	0.5	0.5	0.5	0.5	0.5	0.5	0.5
0.49975	0.492702	0.486556	0.494387	0.494783	0.496809	0.503738	0.503618	0.504041	0.502687	0.503816	0.502075	0.504383	0.501707	0.502996	0.496613	0.491773	0.48912	0.487242	0.489589	0.496141	0.496919	0.501266	0.50598	0.503642	0.506821	0.505017	0.508839	0.512657	0.514166	0.509024	0.510149	0.512703	0.514367	0.517346	0.519807	0.520466	0.524861	0.527699	0.533729	0.54003	0.546983	0.552888	0.552383	0.553876	0.555884	0.55699	0.557332	0.553081	0.548306
0.4855	0.486469	0.487001	0.496242	0.497159	0.490664	0.49096	0.482937	0.483663	0.493799	0.500926	0.498229	0.496128	0.500923	0.509737	0.517843	0.523977	0.523584	0.518075	0.51365	0.513318	0.51147	0.511469	0.514459	0.5183	0.521058	0.526244	0.527825	0.529668	0.53592	0.531638	0.527098	0.522903	0.521374	0.518802	0.515713	0.509741	0.511187	0.517315	0.524147	0.528464	0.534858	0.539275	0.544413	0.551023	0.557997	0.561989	0.55985	0.560103	0.559802
0.517429	0.522082	0.517722	0.515654	0.5064	0.501446	0.507893	0.521709	0.515727	0.506856	0.498815	0.485126	0.473772	0.473877	0.48511	0.484923	0.486193	0.48765	0.486376	0.491779	0.498068	0.496969	0.497672	0.513911	0.517693	0.527052	0.529572	0.533102	0.54349	0.544311	0.546526	0.547345	0.541258	0.527518	0.521865	0.524372	0.529967	0.528806	0.531135	0.539063	0.547217	0.563338	0.585897	0.596076	0.593798	0.599704	0.609849	0.619734	0.618307	0.615369
0.492238	0.517856	0.55182	0.578282	0.584	0.589913	0.59726	0.598318	0.595224	0.581853	0.558806	0.526277	0.502193	0.489897	0.467103	0.452401	0.426524	0.408401	0.404476	0.426488	0.450527	0.465736	0.479489	0.487188	0.493375	0.505847	0.525262	0.537231	0.544636	0.537704	0.517219	0.487543	0.461741	0.445678	0.444079	0.458476	0.472114	0.483906	0.490925	0.509868	0.541533	0.578271	0.613939	0.644899	0.657282	0.664724	0.674368	0.676789	0.67775	0.679944
0.449492	0.463812	0.505194	0.545673	0.568043	0.570022	0.582231	0.585071	0.590715	0.587392	0.577312	0.544176	0.51535	0.497884	0.487385	0.49182	0.480729	0.480397	0.477853	0.495149	0.50741	0.509055	0.525563	0.536453	0.539585	0.546345	0.55018	0.553321	0.558373	0.552034	0.535381	0.494446	0.46355	0.436235	0.435828	0.449532	0.461847	0.47159	0.482155	0.516825	0.553834	0.592721	0.640081	0.680553	0.701558	0.711484	0.715383	0.718228	0.722777	0.717915
0.512383	0.520275	0.544903	0.569517	0.575458	0.56643	0.561117	0.549725	0.551292	0.548911	0.530436	0.507564	0.481014	0.468418	0.470042	0.477473	0.489115	0.483304	0.473763	0.478043	0.482735	0.486275	0.505794	0.520806	0.535054	0.554617	0.570427	0.577722	0.587186	0.59168	0.570389	0.52825	0.489895	0.456061	0.441875	0.448192	0.456011	0.46618	0.476851	0.494397	0.520178	0.552942	0.59684	0.634005	0.662879	0.674322	0.67932	0.678206	0.677793	0.667409
0.469522	0.480345	0.509901	0.534067	0.542884	0.548374	0.568188	0.578857	0.582357	0.589113	0.573323	0.554388	0.538253	0.533795	0.531292	0.51791	0.487444	0.467225	0.46722	0.465817	0.465366	0.475349	0.492102	0.511651	0.52596	0.538407	0.555199	0.567349	0.572268	0.564362	0.542813	0.501392	0.462049	0.419638	0.411925	0.417886	0.434713	0.445647	0.456379	0.475092	0.503336	0.53494	0.5877	0.631709	0.660594	0.669919	0.671842	0.66492	0.673126	0.67701
0.506617	0.531854	0.574745	0.610054	0.619935	0.617879	0.607225	0.596628	0.586382	0.577319	0.557138	0.51829	0.481353	0.46034	0.454915	0.450701	0.434614	0.430648	0.437211	0.447963	0.457513	0.471165	0.489344	0.507923	0.516179	0.528772	0.546619	0.547722	0.551157	0.550256	0.529631	0.497131	0.474169	0.45136	0.446244	0.445759	0.44883	0.455634	0.463488	0.487645	0.518882	0.549738	0.597223	0.638571	0.671805	0.690891	0.70265	0.716508	0.726249	0.728374
0.488872	0.496426	0.513603	0.535871	0.536674	0.529377	0.531857	0.535	0.540013	0.538822	0.53198	0.513867	0.508717	0.500915	0.499782	0.508468	0.503742	0.493937	0.497466	0.502669	0.509117	0.517731	0.52622	0.541094	0.545232	0.551932	0.555622	0.55306	0.553842	0.548443	0.523773	0.478526	0.442695	0.419157	0.402251	0.405397	0.423477	0.439656	0.454881	0.481229	0.506876	0.547973	0.605012	0.648635	0.680046	0.695772	0.708033	0.701646	0.69205	0.68182
0.461476	0.453319	0.472745	0.513489	0.554541	0.579701	0.585116	0.58107	0.5721	0.559887	0.549466	0.534028	0.532927	0.528603	0.513506	0.499854	0.480748	0.463021	0.45467	0.459489	0.466937	0.481763	0.498387	0.506415	0.51001	0.52647	0.546006	0.55716	0.564827	0.556221	0.525191	0.471188	0.424897	0.384313	0.373327	0.385825	0.400719	0.411052	0.424603	0.45257	0.484631	0.524711	0.588947	0.645992	0.6722	0.685375	0.684889	0.672636	0.670076	0.669436
0.497823	0.524217	0.55495	0.581283	0.589783	0.577841	0.582611	0.585464	0.572804	0.552438	0.529088	0.504368	0.495884	0.49467	0.493221	0.498164	0.485883	0.475818	0.478107	0.486842	0.495547	0.504844	0.512893	0.53087	0.537678	0.545558	0.554836	0.561972	0.569118	0.56559	0.540616	0.508827	0.478148	0.453675	0.442463	0.448926	0.452683	0.45655	0.459976	0.477162	0.495011	0.517767	0.548227	0.579721	0.59558	0.603521	0.608153	0.605918	0.612452	0.608913
0.459184	0.482869	0.526776	0.580967	0.60906	0.621821	0.633464	0.624822	0.606777	0.590092	0.565505	0.53636	0.524271	0.508874	0.490286	0.479914	0.456379	0.448016	0.443096	0.442783	0.437904	0.447903	0.46493	0.462618	0.471301	0.48394	0.499012	0.503999	0.501949	0.495902	0.475365	0.434055	0.394035	0.363264	0.350579	0.361859	0.37851	0.394163	0.410896	0.435775	0.464311	0.495082	0.552841	0.602863	0.634034	0.647412	0.650699	0.653209	0.665709	0.674188
0.490005	0.518493	0.542683	0.569534	0.581798	0.587723	0.587703	0.582156	0.581421	0.573096	0.555865	0.525347	0.508299	0.498888	0.487226	0.477465	0.47296	0.476368	0.480584	0.468697	0.467	0.479689	0.491971	0.50007	0.506097	0.527163	0.54159	0.547376	0.549761	0.543804	0.523227	0.489625	0.458335	0.436004	0.423945	0.421796	0.429422	0.432742	0.448879	0.472387	0.500043	0.531513	0.56767	0.598589	0.617147	0.621724	0.624316	0.624236	0.627897	0.617951
0.490619	0.506785	0.526016	0.545356	0.552663	0.548085	0.538372	0.519795	0.51056	0.514293	0.515453	0.507796	0.503315	0.501293	0.496704	0.486334	0.478524	0.479152	0.47953	0.480566	0.480572	0.481424	0.4918	0.495492	0.500849	0.512607	0.5254	0.527068	0.523744	0.511326	0.496206	0.472885	0.454802	0.439532	0.434148	0.438789	0.444053	0.45446	0.460862	0.476749	0.49521	0.513694	0.538464	0.556441	0.56813	0.570824	0.570424	0.562211	0.562582	0.562561
0.496113	0.497597	0.526138	0.555624	0.571503	0.575143	0.573075	0.559193	0.554693	0.545366	0.527842	0.508673	0.499225	0.493171	0.485687	0.474614	0.473658	0.467542	0.457305	0.451004	0.453502	0.461794	0.475493	0.485735	0.492024	0.497367	0.50792	0.515686	0.521469	0.515059	0.49341	0.455469	0.425443	0.400402	0.392437	0.405825	0.423305	0.431444	0.430521	0.444652	0.46644	0.496099	0.540057	0.578309	0.599552	0.593816	0.581534	0.570657	0.567864	0.571875
0.500657	0.510544	0.526019	0.547415	0.558182	0.545597	0.54586	0.54826	0.54423	0.54036	0.525503	0.514022	0.508465	0.497133	0.49868	0.496134	0.484913	0.476182	0.479406	0.477855	0.486275	0.494402	0.514906	0.526762	0.528588	0.537368	0.540504	0.552987	0.562886	0.558735	0.533284	0.490938	0.458619	0.439064	0.438641	0.448009	0.461007	0.467467	0.480337	0.497321	0.526521	0.557658	0.606556	0.64474	0.657813	0.665236	0.66999	0.670994	0.666903	0.660324
0.435239	0.454403	0.48948	0.535817	0.553361	0.549024	0.556285	0.560393	0.55544	0.560362	0.566576	0.559617	0.548932	0.551797	0.552901	0.542917	0.519762	0.501985	0.500759	0.499049	0.489422	0.494063	0.500464	0.5042	0.506989	0.518271	0.534102	0.540016	0.531324	0.520496	0.491976	0.442337	0.40717	0.373794	0.368602	0.380666	0.39002	0.397079	0.408484	0.427158	0.462275	0.492295	0.54591	0.593626	0.618269	0.632799	0.640797	0.637183	0.635266	0.637589
0.506674	0.514643	0.525094	0.553867	0.558037	0.549839	0.554462	0.554277	0.548346	0.529363	0.504155	0.496127	0.49359	0.486458	0.484036	0.482072	0.465444	0.4558	0.459302	0.465326	0.48077	0.490782	0.510515	0.528057	0.543733	0.578198	0.60382	0.617344	0.612809	0.601036	0.570918	0.529152	0.484468	0.450023	0.439245	0.434598	0.447091	0.451559	0.464184	0.482335	0.509237	0.550046	0.602415	0.645712	0.672618	0.681559	0.683735	0.69038	0.691214	0.688523
0.539114	0.561012	0.568673	0.576575	0.572346	0.548004	0.534283	0.522009	0.513996	0.504683	0.490672	0.469216	0.448963	0.453976	0.454153	0.461353	0.461406	0.461019	0.460104	0.466606	0.484271	0.507704	0.534638	0.559436	0.561539	0.570457	0.59385	0.611414	0.607897	0.59881	0.582926	0.554749	0.52357	0.502544	0.503605	0.514498	0.529601	0.538825	0.554053	0.577214	0.600628	0.636924	0.681737	0.718876	0.737561	0.738302	0.742409	0.753959	0.759658	0.759781
0.519756	0.525394	0.526583	0.542077	0.549465	0.548355	0.55066	0.557892	0.549546	0.534341	0.520793	0.50398	0.499312	0.488567	0.478839	0.459752	0.452087	0.459979	0.471647	0.485642	0.48874	0.494345	0.521769	0.545778	0.557335	0.574734	0.595982	0.605432	0.597408	0.581911	0.559255	0.520597	0.491528	0.46916	0.46267	0.458628	0.461182	0.468559	0.484695	0.508361	0.542075	0.590778	0.643842	0.688867	0.715512	0.724965	0.740954	0.748833	0.753385	0.749749
0.504154	0.521247	0.548467	0.574671	0.58833	0.591131	0.588635	0.573559	0.565472	0.54438	0.519832	0.502466	0.486973	0.469718	0.455024	0.459168	0.451767	0.438082	0.438845	0.449561	0.463823	0.467789	0.481966	0.502289	0.517911	0.532233	0.538541	0.544051	0.546907	0.544945	0.518941	0.467499	0.417875	0.39157	0.37933	0.389419	0.409048	0.429598	0.438042	0.462207	0.488187	0.524968	0.58003	0.625413	0.653101	0.655839	0.655866	0.657166	0.664371	0.659066
0.460756	0.484534	0.519086	0.561717	0.590638	0.60663	0.608284	0.610391	0.614176	0.60637	0.585575	0.569139	0.549514	0.528029	0.520484	0.502597	0.473353	0.456929	0.454193	0.45077	0.447976	0.445817	0.453592	0.460827	0.472069	0.507561	0.527111	0.538756	0.541163	0.524867	0.49789	0.452561	0.421844	0.400853	0.397505	0.40269	0.415231	0.433981	0.446555	0.475122	0.511918	0.552846	0.605395	0.639556	0.658773	0.66684	0.667477	0.665812	0.657845	0.658951
0.464418	0.486093	0.514906	0.545839	0.557427	0.552823	0.559287	0.566939	0.574028	0.570909	0.552153	0.532146	0.516596	0.509711	0.506585	0.499994	0.479616	0.463983	0.460038	0.468728	0.47267	0.481064	0.489075	0.501409	0.511726	0.526985	0.536568	0.542301	0.552804	0.550872	0.537797	0.502645	0.46785	0.443158	0.438038	0.437379	0.447366	0.455107	0.463724	0.48704	0.514758	0.556616	0.602246	0.643892	0.673361	0.687471	0.691378	0.689559	0.692308	0.693237
0.439858	0.466524	0.500184	0.524743	0.538687	0.535006	0.535913	0.546349	0.545937	0.551086	0.554702	0.536568	0.524329	0.534472	0.533797	0.539097	0.536182	0.531225	0.528924	0.532721	0.531367	0.528618	0.53457	0.542397	0.55147	0.561088	0.558779	0.553227	0.553594	0.544544	0.534959	0.498406	0.457238	0.428588	0.410775	0.404631	0.408563	0.41403	0.421792	0.437911	0.466921	0.507437	0.561405	0.607679	0.633174	0.646031	0.655615	0.656858	0.658421	0.661578
0.50362	0.505881	0.511304	0.518609	0.518273	0.516823	0.499432	0.499122	0.495649	0.48994	0.496281	0.488189	0.479399	0.479584	0.498717	0.507682	0.503276	0.491207	0.490996	0.48732	0.473942	0.484019	0.50282	0.509809	0.504486	0.500058	0.494067	0.489498	0.487348	0.487372	0.48798	0.482793	0.479122	0.474046	0.473279	0.477232	0.481448	0.4845	0.489702	0.497217	0.506296	0.519851	0.529412	0.544915	0.557911	0.556433	0.549973	0.544201	0.535919	0.538445
0.475065	0.485747	0.492144	0.494478	0.496433	0.501713	0.506839	0.510239	0.512972	0.519177	0.525349	0.523304	0.522088	0.522726	0.52364	0.521587	0.517994	0.519155	0.51915	0.513297	0.510819	0.510394	0.513698	0.516291	0.518485	0.520636	0.519404	0.517432	0.513683	0.513725	0.515264	0.511358	0.509007	0.504093	0.499859	0.499315	0.499081	0.498052	0.497533	0.497563	0.502128	0.506387	0.509945	0.512435	0.513711	0.515365	0.517113	0.519212	0.51636	0.51869
0.5	0.5	0.5	0.5	0.5	0.5	0.5	0.5	0.5	0.5	0.5	0.5	0.5	0.5	0.5	0.5	0.5	0.5	0.5	0.5	0.5	0.5	0.5	0.5	0.5	0.5	0.5	0.5	0.5	0.5	0.5	0.5	0.5	0.5	0.5	0.5	0.5	0.5	0.5	0.5	0.5	0.5	0.5	0.5	0.5	0.5	0.5	0.5	0.5	0.5
0.513742	0.509742	0.50729	0.50471	0.499935	0.495935	0.495935	0.496452	0.497097	0.494903	0.493871	0.488839	0.48329	0.483032	0.483806	0.488581	0.49271	0.493355	0.491419	0.486516	0.487032	0.491032	0.494774	0.494258	0.495419	0.497097	0.49929	0.499677	0.498516	0.50071	0.501484	0.499677	0.499935	0.503161	0.503935	0.506129	0.503806	0.502258	0.502258	0.501613	0.502516	0.505097	0.507419	0.50871	0.504323	0.503032	0.505871	0.508194	0.508581	0.506774
0.5	0.5	0.5	0.5	0.5	0.5	0.5	0.5	0.5	0.5	0.5	0.5	0.5	0.5	0.5	0.5	0.5	0.5	0.5	0.5	0.5	0.5	0.5	0.5	0.5	0.5	0.5	0.5	0.5	0.5	0.5	0.5	0.5	0.5	0.5	0.5	0.5	0.5	0.5	0.5	0.5	0.5	0.5	0.5	0.5	0.5	0.5	0.5	0.5	0.5
0.49636	0.496999	0.499042	0.500702	0.50198	0.503129	0.502107	0.500958	0.50364	0.505172	0.507471	0.505556	0.501852	0.496616	0.498914	0.504151	0.505811	0.505683	0.5053	0.503001	0.500447	0.501596	0.505811	0.508621	0.508621	0.508238	0.508493	0.50696	0.507088	0.507599	0.505172	0.502107	0.500702	0.502746	0.50364	0.501724	0.499553	0.49802	0.498404	0.496616	0.496232	0.495594	0.496616	0.494061	0.492912	0.491762	0.493678	0.495211	0.496616	0.492784
0.5	0.5	0.5	0.5	0.5	0.5	0.5	0.5	0.5	0.5	0.5	0.5	0.5	0.5	0.5	0.5	0.5	0.5	0.5	0.5	0.5	0.5	0.5	0.5	0.5	0.5	0.5	0.5	0.5	0.5	0.5	0.5	0.5	0.5	0.5	0.5	0.5	0.5	0.5	0.5	0.5	0.5	0.5	0.5	0.5	0.5	0.5	0.5	0.5	0.5
0.51484	0.514575	0.513783	0.510106	0.505378	0.498049	0.495834	0.492957	0.486799	0.482732	0.481578	0.485173	0.485566	0.483987	0.487904	0.490507	0.493105	0.489426	0.488245	0.495335	0.505829	0.511725	0.514477	0.519332	0.517769	0.516853	0.517112	0.516969	0.513426	0.512747	0.513252	0.514852	0.516306	0.516312	0.516176	0.519059	0.521288	0.523126	0.52627	0.527056	0.527981	0.527993	0.527742	0.523845	0.523337	0.524777	0.52763	0.527855	0.526256	0.526518
0.507621	0.501684	0.497323	0.4939	0.488415	0.489433	0.488138	0.489163	0.489057	0.483454	0.491786	0.490242	0.483834	0.486784	0.48945	0.494558	0.496624	0.502353	0.500535	0.503058	0.508039	0.507016	0.510853	0.514437	0.511224	0.502375	0.490474	0.49575	0.498977	0.510391	0.51286	0.514532	0.513914	0.515072	0.517879	0.52249	0.526835	0.525547	0.533474	0.538194	0.539601	0.533967	0.535249	0.53499	0.535124	0.535279	0.548241	0.552992	0.552882	0.550817
0.510629	0.515133	0.518442	0.523491	0.526071	0.519255	0.512213	0.507483	0.502631	0.501496	0.498655	0.490819	0.483865	0.480753	0.476111	0.48083	0.490976	0.493795	0.492873	0.495629	0.498982	0.498212	0.499756	0.505817	0.511474	0.509178	0.506776	0.503819	0.503821	0.507448	0.507361	0.511368	0.510975	0.511092	0.511355	0.511347	0.509277	0.508732	0.509091	0.506378	0.501456	0.499261	0.502083	0.505171	0.507743	0.510834	0.517188	0.518612	0.516672	0.515596
0.502363	0.500447	0.504662	0.505556	0.498531	0.494189	0.495466	0.498659	0.499042	0.500319	0.498659	0.492529	0.486909	0.484866	0.489464	0.495849	0.503129	0.505939	0.505683	0.507088	0.508238	0.507344	0.506577	0.50645	0.501341	0.494572	0.492784	0.493423	0.494955	0.494189	0.494189	0.494061	0.496232	0.496999	0.499042	0.501213	0.501596	0.501213	0.501213	0.499936	0.499042	0.498787	0.500447	0.50083	0.499425	0.499425	0.500192	0.500064	0.500702	0.501596
0.505045	0.503129	0.499425	0.494061	0.491635	0.495338	0.50083	0.50083	0.499042	0.495594	0.491635	0.489719	0.489336	0.493423	0.495466	0.493934	0.494444	0.496488	0.499681	0.498787	0.499681	0.501086	0.500192	0.501341	0.501724	0.500319	0.49751	0.493678	0.490996	0.491507	0.492273	0.495594	0.496871	0.49636	0.495594	0.495722	0.495849	0.494955	0.494317	0.494317	0.493423	0.49304	0.493678	0.491252	0.488825	0.487676	0.48742	0.486526	0.485121	0.484483
0.5	0.5	0.5	0.5	0.5	0.5	0.5	0.5	0.5	0.5	0.5	0.5	0.5	0.5	0.5	0.5	0.5	0.5	0.5	0.5	0.5	0.5	0.5	0.5	0.5	0.5	0.5	0.5	0.5	0.5	0.5	0.5	0.5	0.5	0.5	0.5	0.5	0.5	0.5	0.5	0.5	0.5	0.5	0.5	0.5	0.5	0.5	0.5	0.5	0.5
0.5	0.5	0.5	0.5	0.5	0.5	0.5	0.5	0.5	0.5	0.5	0.5	0.5	0.5	0.5	0.5	0.5	0.5	0.5	0.5	0.5	0.5	0.5	0.5	0.5	0.5	0.5	0.5	0.5	0.5	0.5	0.5	0.5	0.5	0.5	0.5	0.5	0.5	0.5	0.5	0.5	0.5	0.5	0.5	0.5	0.5	0.5	0.5	0.5	0.5
0.5	0.5	0.5	0.5	0.5	0.5	0.5	0.5	0.5	0.5	0.5	0.5	0.5	0.5	0.5	0.5	0.5	0.5	0.5	0.5	0.5	0.5	0.5	0.5	0.5	0.5	0.5	0.5	0.5	0.5	0.5	0.5	0.5	0.5	0.5	0.5	0.5	0.5	0.5	0.5	0.5	0.5	0.5	0.5	0.5	0.5	0.5	0.5	0.5	0.5
0.5	0.5	0.5	0.5	0.5	0.5	0.5	0.5	0.5	0.5	0.5	0.5	0.5	0.5	0.5	0.5	0.5	0.5	0.5	0.5	0.5	0.5	0.5	0.5	0.5	0.5	0.5	0.5	0.5	0.5	0.5	0.5	0.5	0.5	0.5	0.5	0.5	0.5	0.5	0.5	0.5	0.5	0.5	0.5	0.5	0.5	0.5	0.5	0.5	0.5
0.5	0.5	0.5	0.5	0.5	0.5	0.5	0.5	0.5	0.5	0.5	0.5	0.5	0.5	0.5	0.5	0.5	0.5	0.5	0.5	0.5	0.5	0.5	0.5	0.5	0.5	0.5	0.5	0.5	0.5	0.5	0.5	0.5	0.5	0.5	0.5	0.5	0.5	0.5	0.5	0.5	0.5	0.5	0.5	0.5	0.5	0.5	0.5	0.5	0.5
0.49375	0.493229	0.492839	0.495052	0.495443	0.499479	0.501823	0.501172	0.503385	0.503125	0.504167	0.504167	0.503255	0.50625	0.50651	0.504427	0.501432	0.501432	0.499089	0.498828	0.499219	0.500781	0.50013	0.498698	0.495833	0.49375	0.49362	0.492318	0.491536	0.489063	0.485026	0.481771	0.479948	0.480339	0.48138	0.484245	0.48724	0.486198	0.489974	0.492839	0.495443	0.498307	0.502604	0.504818	0.504818	0.503516	0.501823	0.498568	0.496875	0.49375
0.5	0.5	0.5	0.5	0.5	0.5	0.5	0.5	0.5	0.5	0.5	0.5	0.5	0.5	0.5	0.5	0.5	0.5	0.5	0.5	0.5	0.5	0.5	0.5	0.5	0.5	0.5	0.5	0.5	0.5	0.5	0.5	0.5	0.5	0.5	0.5	0.5	0.5	0.5	0.5	0.5	0.5	0.5	0.5	0.5	0.5	0.5	0.5	0.5	0.5
0.5	0.502179	0.502692	0.501154	0.497436	0.498462	0.497821	0.49859	0.501795	0.499103	0.497436	0.499744	0.501026	0.503077	0.506538	0.507308	0.505385	0.501923	0.496026	0.492564	0.491923	0.491538	0.489872	0.489744	0.490385	0.492436	0.492179	0.491538	0.493846	0.493846	0.496795	0.496538	0.497949	0.497308	0.497692	0.495513	0.495256	0.494103	0.491923	0.49141	0.491282	0.491154	0.491154	0.489744	0.486667	0.485385	0.486795	0.488846	0.491538	0.495128
0.500911	0.500651	0.499349	0.499479	0.50026	0.502214	0.502083	0.502344	0.498307	0.49349	0.493099	0.495443	0.500521	0.503255	0.502734	0.5	0.495964	0.49401	0.492708	0.494531	0.49388	0.494401	0.496745	0.498177	0.499219	0.501432	0.503516	0.503646	0.504557	0.506771	0.507682	0.507943	0.508203	0.50651	0.504167	0.501302	0.500651	0.49987	0.500781	0.504297	0.505469	0.508464	0.507031	0.505339	0.506641	0.507422	0.509896	0.514453	0.515365	0.514974
0.5	0.5	0.5	0.5	0.5	0.5	0.5	0.5	0.5	0.5	0.5	0.5	0.5	0.5	0.5	0.5	0.5	0.5	0.5	0.5	0.5	0.5	0.5	0.5	0.5	0.5	0.5	0.5	0.5	0.5	0.5	0.5	0.5	0.5	0.5	0.5	0.5	0.5	0.5	0.5	0.5	0.5	0.5	0.5	0.5	0.5	0.5	0.5	0.5	0.5
0.5	0.5	0.5	0.5	0.5	0.5	0.5	0.5	0.5	0.5	0.5	0.5	0.5	0.5	0.5	0.5	0.5	0.5	0.5	0.5	0.5	0.5	0.5	0.5	0.5	0.5	0.5	0.5	0.5	0.5	0.5	0.5	0.5	0.5	0.5	0.5	0.5	0.5	0.5	0.5	0.5	0.5	0.5	0.5	0.5	0.5	0.5	0.5	0.5	0.5
0.5	0.5	0.5	0.5	0.5	0.5	0.5	0.5	0.5	0.5	0.5	0.5	0.5	0.5	0.5	0.5	0.5	0.5	0.5	0.5	0.5	0.5	0.5	0.5	0.5	0.5	0.5	0.5	0.5	0.5	0.5	0.5	0.5	0.5	0.5	0.5	0.5	0.5	0.5	0.5	0.5	0.5	0.5	0.5	0.5	0.5	0.5	0.5	0.5	0.5
0.5	0.5	0.5	0.5	0.5	0.5	0.5	0.5	0.5	0.5	0.5	0.5	0.5	0.5	0.5	0.5	0.5	0.5	0.5	0.5	0.5	0.5	0.5	0.5	0.5	0.5	0.5	0.5	0.5	0.5	0.5	0.5	0.5	0.5	0.5	0.5	0.5	0.5	0.5	0.5	0.5	0.5	0.5	0.5	0.5	0.5	0.5	0.5	0.5	0.5
0.5	0.5	0.5	0.5	0.5	0.5	0.5	0.5	0.5	0.5	0.5	0.5	0.5	0.5	0.5	0.5	0.5	0.5	0.5	0.5	0.5	0.5	0.5	0.5	0.5	0.5	0.5	0.5	0.5	0.5	0.5	0.5	0.5	0.5	0.5	0.5	0.5	0.5	0.5	0.5	0.5	0.5	0.5	0.5	0.5	0.5	0.5	0.5	0.5	0.5
0.5	0.5	0.5	0.5	0.5	0.5	0.5	0.5	0.5	0.5	0.5	0.5	0.5	0.5	0.5	0.5	0.5	0.5	0.5	0.5	0.5	0.5	0.5	0.5	0.5	0.5	0.5	0.5	0.5	0.5	0.5	0.5	0.5	0.5	0.5	0.5	0.5	0.5	0.5	0.5	0.5	0.5	0.5	0.5	0.5	0.5	0.5	0.5	0.5	0.5
0.5	0.5	0.5	0.5	0.5	0.5	0.5	0.5	0.5	0.5	0.5	0.5	0.5	0.5	0.5	0.5	0.5	0.5	0.5	0.5	0.5	0.5	0.5	0.5	0.5	0.5	0.5	0.5	0.5	0.5	0.5	0.5	0.5	0.5	0.5	0.5	0.5	0.5	0.5	0.5	0.5	0.5	0.5	0.5	0.5	0.5	0.5	0.5	0.5	0.5
0.5	0.5	0.5	0.5	0.5	0.5	0.5	0.5	0.5	0.5	0.5	0.5	0.5	0.5	0.5	0.5	0.5	0.5	0.5	0.5	0.5	0.5	0.5	0.5	0.5	0.5	0.5	0.5	0.5	0.5	0.5	0.5	0.5	0.5	0.5	0.5	0.5	0.5	0.5	0.5	0.5	0.5	0.5	0.5	0.5	0.5	0.5	0.5	0.5	0.5
0.5	0.5	0.5	0.5	0.5	0.5	0.5	0.5	0.5	0.5	0.5	0.5	0.5	0.5	0.5	0.5	0.5	0.5	0.5	0.5	0.5	0.5	0.5	0.5	0.5	0.5	0.5	0.5	0.5	0.5	0.5	0.5	0.5	0.5	0.5	0.5	0.5	0.5	0.5	0.5	0.5	0.5	0.5	0.5	0.5	0.5	0.5	0.5	0.5	0.5
0.5	0.5	0.5	0.5	0.5	0.5	0.5	0.5	0.5	0.5	0.5	0.5	0.5	0.5	0.5	0.5	0.5	0.5	0.5	0.5	0.5	0.5	0.5	0.5	0.5	0.5	0.5	0.5	0.5	0.5	0.5	0.5	0.5	0.5	0.5	0.5	0.5	0.5	0.5	0.5	0.5	0.5	0.5	0.5	0.5	0.5	0.5	0.5	0.5	0.5
0.5	0.5	0.5	0.5	0.5	0.5	0.5	0.5	0.5	0.5	0.5	0.5	0.5	0.5	0.5	0.5	0.5	0.5	0.5	0.5	0.5	0.5	0.5	0.5	0.5	0.5	0.5	0.5	0.5	0.5	0.5	0.5	0.5	0.5	0.5	0.5	0.5	0.5	0.5	0.5	0.5	0.5	0.5	0.5	0.5	0.5	0.5	0.5	0.5	0.5
0.5	0.5	0.5	0.5	0.5	0.5	0.5	0.5	0.5	0.5	0.5	0.5	0.5	0.5	0.5	0.5	0.5	0.5	0.5	0.5	0.5	0.5	0.5	0.5	0.5	0.5	0.5	0.5	0.5	0.5	0.5	0.5	0.5	0.5	0.5	0.5	0.5	0.5	0.5	0.5	0.5	0.5	0.5	0.5	0.5	0.5	0.5	0.5	0.5	0.5
0.5	0.5	0.5	0.5	0.5	0.5	0.5	0.5	0.5	0.5	0.5	0.5	0.5	0.5	0.5	0.5	0.5	0.5	0.5	0.5	0.5	0.5	0.5	0.5	0.5	0.5	0.5	0.5	0.5	0.5	0.5	0.5	0.5	0.5	0.5	0.5	0.5	0.5	0.5	0.5	0.5	0.5	0.5	0.5	0.5	0.5	0.5	0.5	0.5	0.5
0.5	0.5	0.5	0.5	0.5	0.5	0.5	0.5	0.5	0.5	0.5	0.5	0.5	0.5	0.5	0.5	0.5	0.5	0.5	0.5	0.5	0.5	0.5	0.5	0.5	0.5	0.5	0.5	0.5	0.5	0.5	0.5	0.5	0.5	0.5	0.5	0.5	0.5	0.5	0.5	0.5	0.5	0.5	0.5	0.5	0.5	0.5	0.5	0.5	0.5
0.5	0.5	0.5	0.5	0.5	0.5	0.5	0.5	0.5	0.5	0.5	0.5	0.5	0.5	0.5	0.5	0.5	0.5	0.5	0.5	0.5	0.5	0.5	0.5	0.5	0.5	0.5	0.5	0.5	0.5	0.5	0.5	0.5	0.5	0.5	0.5	0.5	0.5	0.5	0.5	0.5	0.5	0.5	0.5	0.5	0.5	0.5	0.5	0.5	0.5
0.5	0.5	0.5	0.5	0.5	0.5	0.5	0.5	0.5	0.5	0.5	0.5	0.5	0.5	0.5	0.5	0.5	0.5	0.5	0.5	0.5	0.5	0.5	0.5	0.5	0.5	0.5	0.5	0.5	0.5	0.5	0.5	0.5	0.5	0.5	0.5	0.5	0.5	0.5	0.5	0.5	0.5	0.5	0.5	0.5	0.5	0.5	0.5	0.5	0.5
0.5	0.5	0.5	0.5	0.5	0.5	0.5	0.5	0.5	0.5	0.5	0.5	0.5	0.5	0.5	0.5	0.5	0.5	0.5	0.5	0.5	0.5	0.5	0.5	0.5	0.5	0.5	0.5	0.5	0.5	0.5	0.5	0.5	0.5	0.5	0.5	0.5	0.5	0.5	0.5	0.5	0.5	0.5	0.5	0.5	0.5	0.5	0.5	0.5	0.5
0.5	0.5	0.5	0.5	0.5	0.5	0.5	0.5	0.5	0.5	0.5	0.5	0.5	0.5	0.5	0.5	0.5	0.5	0.5	0.5	0.5	0.5	0.5	0.5	0.5	0.5	0.5	0.5	0.5	0.5	0.5	0.5	0.5	0.5	0.5	0.5	0.5	0.5	0.5	0.5	0.5	0.5	0.5	0.5	0.5	0.5	0.5	0.5	0.5	0.5
0.5	0.5	0.5	0.5	0.5	0.5	0.5	0.5	0.5	0.5	0.5	0.5	0.5	0.5	0.5	0.5	0.5	0.5	0.5	0.5	0.5	0.5	0.5	0.5	0.5	0.5	0.5	0.5	0.5	0.5	0.5	0.5	0.5	0.5	0.5	0.5	0.5	0.5	0.5	0.5	0.5	0.5	0.5	0.5	0.5	0.5	0.5	0.5	0.5	0.5
0.5	0.5	0.5	0.5	0.5	0.5	0.5	0.5	0.5	0.5	0.5	0.5	0.5	0.5	0.5	0.5	0.5	0.5	0.5	0.5	0.5	0.5	0.5	0.5	0.5	0.5	0.5	0.5	0.5	0.5	0.5	0.5	0.5	0.5	0.5	0.5	0.5	0.5	0.5	0.5	0.5	0.5	0.5	0.5	0.5	0.5	0.5	0.5	0.5	0.5
0.5	0.5	0.5	0.5	0.5	0.5	0.5	0.5	0.5	0.5	0.5	0.5	0.5	0.5	0.5	0.5	0.5	0.5	0.5	0.5	0.5	0.5	0.5	0.5	0.5	0.5	0.5	0.5	0.5	0.5	0.5	0.5	0.5	0.5	0.5	0.5	0.5	0.5	0.5	0.5	0.5	0.5	0.5	0.5	0.5	0.5	0.5	0.5	0.5	0.5
0.5	0.5	0.5	0.5	0.5	0.5	0.5	0.5	0.5	0.5	0.5	0.5	0.5	0.5	0.5	0.5	0.5	0.5	0.5	0.5	0.5	0.5	0.5	0.5	0.5	0.5	0.5	0.5	0.5	0.5	0.5	0.5	0.5	0.5	0.5	0.5	0.5	0.5	0.5	0.5	0.5	0.5	0.5	0.5	0.5	0.5	0.5	0.5	0.5	0.5
[truncated: 66 more columns]

[truncated: 22 more sheets: A3.gamma_face, A3.gamma_place, A3.gamma_avg.face, A3.gamma_avg.place, A3.SUA_decoding.all, A3.SUA_decoding.avg, A4.LFP_decoding.all, A4.LFP_decoding.avg, A4.gamma_face, A4.gamma_place, A4.gamma_avg.face, A4.gamma_avg.place, A4.SUA_decoding.all, A4.SUA_decoding.avg, A5.LFP_decoding.all, A5.LFP_decoding.avg, A5.gamma_face, A5.gamma_place, A5.gamma_avg.face, A5.gamma_avg.place …]
