# Supplementary material for: Single-neuron correlates of visual consciousness in human lateral occipital complex
Source: Nat Commun. 2025 Dec 15;16:11008. doi: 10.1038/s41467-025-67077-w (PMC12705761; doi:10.1038/s41467-025-67077-w)
Supplement: Supplementary file 4 — Source Data [file 41467_2025_67077_MOESM4_ESM.zip › SourceData/FigureS23A.xlsx]

## Sheet: A1.face.all
0.394296	0.394296	0.394296	0.357818	0.357818	0.339358	0.3054	0.470994	0.356198	0.339358	0.3054	0.3054	0.3054	0.3054	0.339358	0.339358	0.339358	0.214592	0.3054	0.321374	0.255849	0.303478	0.372929	0.372929	0.372929	0.448049	0.486753	0.604141	0.604141	0.566404	0.642765	0.586744	0.50985	0.50985	0.50985	0.470994	0.548587	0.586744	0.710641	0.710641	0.710641	0.710641	0.710641	0.710641	0.695138	0.72707	0.548086	0.586254	0.489021	0.566404
0.509442	0.431768	0.393924	0.393924	0.322291	0.322291	0.28916	0.28916	0.28916	0.258137	0.258137	0.28916	0.28916	0.322291	0.322291	0.322291	0.322291	0.306629	0.274455	0.2914	0.2914	0.260225	0.231296	0.180433	0.180433	0.180433	0.193118	0.231296	0.231296	0.244467	0.244467	0.244467	0.244467	0.244467	0.306629	0.274455	0.340802	0.306629	0.340802	0.340802	0.393924	0.393924	0.431768	0.431768	0.376715	0.376715	0.28916	0.258137	0.229368	0.202929
0.235603	0.235603	0.160909	0.182384	0.182384	0.160356	0.160356	0.122798	0.122798	0.140531	0.140531	0.160356	0.263911	0.295164	0.328467	0.363589	0.476542	0.476542	0.496451	0.496451	0.496451	0.457726	0.419504	0.382225	0.346282	0.312013	0.221552	0.221552	0.208111	0.172607	0.172607	0.172607	0.172607	0.208788	0.264709	0.329373	0.401214	0.516372	0.516372	0.554981	0.554981	0.629816	0.66524	0.681861	0.681861	0.647263	0.647263	0.647263	0.681861	0.786483
0.0842042	0.0842042	0.0729281	0.112355	0.139659	0.218978	0.218978	0.23389	0.23389	0.207102	0.207102	0.207102	0.23389	0.327735	0.379519	0.399768	0.399768	0.362983	0.327735	0.294328	0.327735	0.399768	0.399768	0.327735	0.294328	0.276955	0.276955	0.26023	0.218978	0.218978	0.193466	0.170279	0.149356	0.130599	0.149356	0.218978	0.246824	0.276955	0.32459	0.39634	0.472846	0.55065	0.588872	0.588872	0.588872	0.472846	0.472846	0.434201	0.434201	0.434201
0.193062	0.193062	0.246174	0.260205	0.291244	0.291244	0.291244	0.324363	0.340835	0.340835	0.306798	0.274744	0.204889	0.231394	0.231394	0.231394	0.231394	0.291244	0.324363	0.324363	0.324363	0.324363	0.340835	0.306798	0.274744	0.274744	0.274744	0.217245	0.191956	0.204889	0.204889	0.193062	0.246174	0.276164	0.378269	0.453685	0.492441	0.607408	0.64382	0.726575	0.756368	0.769783	0.796189	0.769783	0.677088	0.605709	0.605709	0.451922	0.413755	0.306798
0.327563	0.346629	0.31152	0.362625	0.26201	0.26201	0.26201	0.26201	0.232771	0.245848	0.245848	0.230371	0.259785	0.137418	0.137418	0.157133	0.157133	0.179089	0.259037	0.308219	0.342702	0.378931	0.378931	0.573398	0.647963	0.682933	0.682933	0.647963	0.573398	0.513299	0.474029	0.435078	0.435078	0.396913	0.30905	0.246209	0.30905	0.245848	0.245848	0.276139	0.308634	0.343141	0.379389	0.455673	0.512812	0.512812	0.4346	0.552405	0.552405	0.552405
0.339243	0.339243	0.273862	0.305574	0.273862	0.273862	0.273862	0.273862	0.273862	0.379734	0.310214	0.310214	0.310214	0.278213	0.278213	0.264374	0.295434	0.295434	0.295434	0.295434	0.295434	0.281072	0.281072	0.281072	0.281072	0.295434	0.264374	0.264374	0.264374	0.235488	0.264374	0.310214	0.310214	0.310214	0.244284	0.21327	0.21327	0.20964	0.265289	0.329552	0.400888	0.438428	0.51522	0.553574	0.66809	0.736872	0.736872	0.741071	0.677673	0.606985
0.156156	0.156156	0.136773	0.119455	0.136773	0.21543	0.242825	0.272493	0.304329	0.304329	0.338156	0.373722	0.410708	0.375181	0.356454	0.321687	0.356454	0.321687	0.288789	0.288789	0.288789	0.257975	0.288789	0.355027	0.355027	0.254953	0.226599	0.254953	0.254953	0.254953	0.213808	0.213808	0.213808	0.213808	0.270589	0.43038	0.468776	0.546225	0.584353	0.546225	0.602329	0.63886	0.546225	0.546225	0.468776	0.410708	0.338156	0.242825	0.21543	0.14581
0.216347	0.273865	0.290415	0.358614	0.395227	0.395227	0.395227	0.395227	0.395227	0.358614	0.323578	0.290415	0.273865	0.216347	0.191069	0.204022	0.217616	0.245341	0.245341	0.245341	0.275354	0.231853	0.231853	0.231853	0.231853	0.192227	0.204022	0.179854	0.192227	0.245341	0.275354	0.323578	0.358614	0.395227	0.510645	0.569622	0.643891	0.711828	0.756674	0.809461	0.832368	0.853021	0.871523	0.853021	0.832368	0.842476	0.708606	0.708606	0.73974	0.640294
0.339231	0.243326	0.243326	0.216955	0.216955	0.204567	0.204567	0.204567	0.158443	0.158443	0.158443	0.180358	0.218139	0.218139	0.245899	0.324263	0.324263	0.35932	0.35932	0.43378	0.43378	0.378277	0.309645	0.342358	0.308159	0.245899	0.275944	0.245899	0.342358	0.216729	0.216729	0.22964	0.303445	0.337375	0.487184	0.526141	0.584687	0.724278	0.724278	0.808745	0.821027	0.862379	0.842806	0.862379	0.821027	0.796958	0.75584	0.623931	0.509614	0.548447
0.294896	0.294896	0.294896	0.263734	0.294896	0.294896	0.294896	0.263734	0.234769	0.263734	0.263734	0.263734	0.263734	0.263734	0.263734	0.234769	0.234769	0.294896	0.294896	0.294896	0.311745	0.311745	0.311745	0.345915	0.381752	0.381752	0.381752	0.311745	0.345915	0.311745	0.294896	0.311745	0.311745	0.279509	0.249397	0.219488	0.27712	0.326487	0.435527	0.551182	0.626049	0.6072	0.6072	0.6072	0.6072	0.680769	0.6462	0.590904	0.514458	0.552994
0.480387	0.44182	0.367177	0.367177	0.331893	0.331893	0.331893	0.315748	0.331893	0.331893	0.298402	0.298402	0.298402	0.298402	0.298402	0.298402	0.298402	0.348444	0.249047	0.222493	0.250506	0.280773	0.297529	0.330968	0.330968	0.330968	0.330968	0.297529	0.388166	0.423718	0.423718	0.386319	0.350214	0.280773	0.383487	0.49777	0.612287	0.648447	0.71561	0.645715	0.645715	0.645715	0.6624	0.730378	0.698729	0.66507	0.698729	0.66507	0.681293	0.801042
0.244884	0.274931	0.274931	0.274931	0.274931	0.260367	0.274931	0.274931	0.307165	0.307165	0.339668	0.323203	0.358301	0.358301	0.323203	0.339668	0.339668	0.35653	0.321519	0.305527	0.305527	0.227379	0.227379	0.227379	0.256007	0.2869	0.2869	0.2869	0.2869	0.40923	0.40923	0.586033	0.693517	0.677498	0.71067	0.675891	0.769231	0.820046	0.841975	0.820046	0.861683	0.830753	0.724243	0.794555	0.706041	0.707564	0.63897	0.674199	0.707564	0.707564
0.320888	0.287907	0.257034	0.257034	0.257034	0.287907	0.320888	0.355759	0.355759	0.255408	0.286162	0.286162	0.255408	0.255408	0.255408	0.255408	0.255408	0.255408	0.271231	0.374671	0.338921	0.304919	0.304919	0.374671	0.411842	0.411842	0.357434	0.324078	0.376383	0.451855	0.490675	0.490675	0.605951	0.642493	0.642493	0.677449	0.783128	0.781885	0.8073	0.8073	0.8073	0.851234	0.830396	0.690088	0.690088	0.722401	0.619819	0.67398	0.564296	0.486719
0.274949	0.168088	0.19094	0.168088	0.147473	0.147473	0.168088	0.168088	0.216092	0.415792	0.415792	0.533497	0.494717	0.494717	0.494717	0.494717	0.456	0.456	0.308735	0.276605	0.308735	0.360884	0.379342	0.416534	0.474396	0.474396	0.474396	0.474396	0.591883	0.664275	0.697986	0.570595	0.532194	0.513202	0.532194	0.532194	0.570595	0.644495	0.644495	0.570595	0.551849	0.759214	0.863634	0.854037	0.727448	0.679233	0.644495	0.608164	0.608164	0.679233
0.214058	0.201547	0.227759	0.201547	0.201547	0.214058	0.214058	0.338584	0.338584	0.338584	0.304648	0.320987	0.320987	0.35581	0.35581	0.35581	0.39223	0.35581	0.374264	0.338584	0.356639	0.321774	0.273429	0.243619	0.243619	0.243619	0.203493	0.28953	0.28953	0.357468	0.357468	0.393953	0.470177	0.528929	0.586889	0.624048	0.676653	0.641708	0.725138	0.755052	0.795338	0.819513	0.782071	0.818978	0.818978	0.818978	0.818978	0.818978	0.768195	0.708241
0.617725	0.542249	0.580457	0.464784	0.334527	0.26928	0.212691	0.187852	0.212691	0.254909	0.254909	0.254909	0.226558	0.226558	0.254909	0.254909	0.285499	0.285499	0.285499	0.300897	0.300897	0.300897	0.300897	0.300897	0.26928	0.26928	0.239845	0.226558	0.200512	0.155303	0.176776	0.188863	0.188863	0.213801	0.270583	0.37147	0.40838	0.464784	0.580457	0.580457	0.687917	0.670284	0.703646	0.703646	0.635114	0.522103	0.522103	0.522103	0.406783	0.406783
0.239226	0.239226	0.268575	0.268575	0.268575	0.28512	0.28512	0.28512	0.28512	0.317747	0.28512	0.302263	0.256546	0.287217	0.287217	0.270596	0.302263	0.33593	0.33593	0.302263	0.302263	0.270596	0.28512	0.254593	0.254593	0.254593	0.2263	0.200306	0.2263	0.2263	0.254593	0.185488	0.210064	0.210064	0.266115	0.297472	0.349407	0.422741	0.422741	0.422741	0.385424	0.541455	0.502786	0.502786	0.502786	0.464083	0.425809	0.425809	0.388403	0.425809
0.163898	0.186347	0.186347	0.186347	0.163695	0.163695	0.143494	0.134281	0.117201	0.285593	0.254934	0.226522	0.254934	0.226522	0.254934	0.318363	0.353036	0.445837	0.445837	0.563619	0.563619	0.525418	0.525418	0.525418	0.486548	0.391255	0.391255	0.320123	0.354888	0.391255	0.354888	0.505807	0.447839	0.447839	0.447839	0.46696	0.447839	0.525418	0.544951	0.583188	0.583188	0.467328	0.601789	0.563983	0.544951	0.544951	0.583188	0.62045	0.563983	0.486548
0.2055	0.232184	0.232184	0.325792	0.360998	0.343955	0.247041	0.277237	0.247041	0.247041	0.344845	0.310448	0.380947	0.310448	0.328173	0.344845	0.344845	0.310448	0.233413	0.233413	0.262524	0.262524	0.206626	0.182182	0.160047	0.14014	0.14014	0.131381	0.249059	0.235354	0.196353	0.196353	0.222181	0.265965	0.280797	0.34796	0.34796	0.440079	0.346401	0.400359	0.495802	0.495802	0.534807	0.475431	0.436691	0.398708	0.475431	0.380947	0.380947	0.344845
0.19597	0.221646	0.221646	0.221646	0.19597	0.19597	0.16214	0.16214	0.142099	0.0934558	0.237179	0.197987	0.197987	0.197987	0.197987	0.223853	0.266465	0.297954	0.297954	0.368548	0.482076	0.651516	0.685957	0.718464	0.748839	0.763661	0.734444	0.790581	0.790581	0.815177	0.719532	0.616666	0.579287	0.540976	0.652715	0.616666	0.652715	0.579287	0.579287	0.579287	0.55957	0.597484	0.634267	0.669547	0.579287	0.634267	0.597484	0.55957	0.634267	0.597484
0.193174	0.205014	0.205014	0.205014	0.205014	0.205014	0.217383	0.275003	0.291553	0.358123	0.358123	0.341237	0.341237	0.377074	0.377074	0.377074	0.377074	0.307127	0.323154	0.290055	0.290055	0.339606	0.339606	0.305584	0.375369	0.450747	0.489538	0.528455	0.528455	0.56703	0.641375	0.586926	0.586926	0.659905	0.693954	0.693954	0.693954	0.755888	0.808743	0.78348	0.726009	0.795814	0.831691	0.78348	0.726009	0.726009	0.677957	0.568812	0.530265	0.530265
0.371247	0.302182	0.302182	0.302182	0.302182	0.302182	0.335837	0.335837	0.408096	0.408096	0.446008	0.446008	0.408096	0.299944	0.253855	0.253855	0.253855	0.225624	0.176064	0.225624	0.199693	0.199693	0.225624	0.286489	0.302182	0.302182	0.302182	0.335837	0.371247	0.319197	0.336707	0.269199	0.23981	0.269199	0.352248	0.352248	0.425774	0.464041	0.464041	0.444345	0.424821	0.581208	0.654255	0.654255	0.59948	0.59948	0.523294	0.484558	0.484558	0.484558
0.298525	0.31514	0.298525	0.298525	0.267069	0.162712	0.173639	0.162855	0.162855	0.152481	0.152481	0.152481	0.185137	0.209705	0.209705	0.298746	0.332242	0.367525	0.404287	0.500232	0.480708	0.480708	0.558043	0.558043	0.632661	0.667936	0.614322	0.557783	0.519229	0.499705	0.538433	0.538433	0.499705	0.538433	0.480182	0.479919	0.499442	0.538171	0.576445	0.518966	0.538433	0.576702	0.538433	0.460981	0.441895	0.442155	0.404287	0.461505	0.423236	0.461505
0.480482	0.444772	0.444772	0.36945	0.408805	0.527339	0.470354	0.355006	0.254349	0.287037	0.287037	0.197667	0.197667	0.22364	0.22364	0.211412	0.197667	0.22527	0.25372	0.174035	0.172705	0.315297	0.333821	0.318038	0.318038	0.333821	0.318038	0.302665	0.374591	0.530493	0.571424	0.514878	0.532792	0.511717	0.588922	0.626174	0.677882	0.755592	0.808672	0.783305	0.783305	0.819552	0.841535	0.878943	0.861294	0.861294	0.878943	0.841535	0.831708	0.852477
0.211724	0.238994	0.238994	0.252306	0.315698	0.315698	0.315698	0.334234	0.318442	0.3533	0.3533	0.318442	0.318442	0.3533	0.285506	0.285506	0.26858	0.252306	0.266103	0.266103	0.266103	0.266103	0.266103	0.236702	0.236702	0.209622	0.209622	0.209622	0.252306	0.252306	0.282928	0.26858	0.26858	0.26858	0.300384	0.40701	0.40701	0.466193	0.235648	0.264966	0.296517	0.330136	0.365586	0.440664	0.500601	0.423037	0.539607	0.479484	0.705719	0.705719
0.264192	0.295685	0.295685	0.329253	0.295685	0.264192	0.264192	0.264192	0.264192	0.295685	0.27839	0.310861	0.345308	0.361726	0.398551	0.398551	0.398551	0.398551	0.324421	0.324421	0.29113	0.231005	0.259941	0.231005	0.231005	0.246356	0.218485	0.276524	0.364659	0.439682	0.478494	0.478494	0.401594	0.439682	0.517567	0.574083	0.648235	0.574083	0.591552	0.553298	0.628728	0.730251	0.730251	0.759926	0.66444	0.591552	0.514402	0.553298	0.514402	0.43656
0.191137	0.146228	0.228929	0.257691	0.359005	0.290609	0.276018	0.276018	0.245887	0.218054	0.245887	0.310318	0.310318	0.310318	0.295156	0.328692	0.344735	0.344735	0.310318	0.310318	0.263698	0.263698	0.263698	0.234478	0.247618	0.219649	0.219649	0.219649	0.219649	0.221833	0.263698	0.347607	0.347607	0.383858	0.421448	0.498978	0.650538	0.802697	0.847606	0.897745	0.933482	0.92804	0.937807	0.946326	0.937807	0.916875	0.873423	0.695861	0.727906	0.548075
0.299852	0.299852	0.333671	0.369292	0.369292	0.369292	0.369292	0.333671	0.333671	0.333671	0.333671	0.333671	0.299852	0.268083	0.238533	0.238533	0.238533	0.238533	0.238533	0.238533	0.238533	0.238533	0.238533	0.238533	0.268083	0.268083	0.268083	0.268083	0.268083	0.268083	0.268083	0.284989	0.224107	0.252464	0.114855	0.114855	0.150674	0.220939	0.249023	0.279395	0.420174	0.437771	0.594933	0.476545	0.734809	0.791146	0.764139	0.703247	0.703247	0.669616
0.362897	0.515668	0.437808	0.437808	0.399767	0.515668	0.592776	0.592776	0.592776	0.592776	0.55455	0.399767	0.292174	0.231904	0.231904	0.158866	0.121382	0.105669	0.105669	0.121382	0.121382	0.121382	0.182281	0.182281	0.206751	0.206751	0.195218	0.195218	0.195218	0.171817	0.220956	0.249039	0.346456	0.458711	0.440932	0.479759	0.536739	0.613008	0.613008	0.613008	0.536739	0.575322	0.497711	0.420211	0.420211	0.382658	0.346456	0.31195	0.346456	0.346456
0.170128	0.193355	0.246826	0.218917	0.218917	0.218917	0.277031	0.246826	0.218917	0.327015	0.293576	0.262224	0.233116	0.262224	0.262224	0.293576	0.293576	0.362311	0.362311	0.327015	0.362311	0.399158	0.362311	0.327015	0.327015	0.293576	0.233116	0.181903	0.181903	0.206336	0.208421	0.183799	0.183799	0.235392	0.250946	0.314136	0.422686	0.539257	0.651686	0.686289	0.648812	0.683563	0.716379	0.610203	0.510402	0.453486	0.415089	0.341702	0.245113	0.191917
0.213706	0.213706	0.241153	0.270912	0.201881	0.228251	0.241153	0.241153	0.270912	0.256956	0.256956	0.256956	0.228251	0.256956	0.336873	0.336873	0.372646	0.372646	0.372646	0.389592	0.389592	0.372646	0.409869	0.336873	0.270912	0.241153	0.213706	0.213706	0.213706	0.241153	0.270912	0.318261	0.285337	0.318261	0.389592	0.526134	0.639633	0.674837	0.739407	0.739407	0.739407	0.708171	0.708171	0.674837	0.602859	0.465984	0.353109	0.285337	0.199851	0.156132
0.434609	0.34066	0.34066	0.306459	0.306459	0.306459	0.306459	0.306459	0.274264	0.24426	0.24426	0.306459	0.306459	0.34066	0.34066	0.34066	0.34066	0.34066	0.306459	0.306459	0.274264	0.21656	0.21656	0.180342	0.180342	0.180342	0.180342	0.180342	0.204619	0.231242	0.260197	0.203106	0.258412	0.374434	0.411719	0.336525	0.409487	0.507785	0.546737	0.546737	0.528882	0.712335	0.712335	0.679265	0.679265	0.745059	0.71424	0.662665	0.624695	0.587383
0.274169	0.274169	0.288692	0.288692	0.274169	0.244173	0.216482	0.216482	0.228912	0.27165	0.27165	0.212769	0.335632	0.335632	0.351841	0.351841	0.351841	0.317057	0.351841	0.351841	0.317057	0.390475	0.255255	0.255255	0.226684	0.286097	0.286097	0.319069	0.27165	0.241838	0.228912	0.257671	0.321829	0.288692	0.15418	0.134872	0.175693	0.199499	0.268	0.268	0.282335	0.315066	0.282335	0.315066	0.620802	0.620802	0.583358	0.620802	0.544926	0.544926
0.373238	0.33744	0.303413	0.303413	0.271413	0.271413	0.285853	0.285853	0.353687	0.285853	0.285853	0.285853	0.285853	0.285853	0.285853	0.285853	0.285853	0.285853	0.241617	0.271413	0.271413	0.271413	0.303413	0.303413	0.33744	0.373238	0.410482	0.410482	0.390194	0.353687	0.373238	0.410482	0.448782	0.487699	0.565508	0.640217	0.675393	0.768843	0.795459	0.819728	0.851031	0.886493	0.9013	0.914362	0.87906	0.86143	0.86143	0.819728	0.841691	0.819728
0.290609	0.245887	0.218054	0.218054	0.218054	0.364071	0.328692	0.295156	0.232806	0.261891	0.261891	0.276018	0.276018	0.276018	0.245887	0.203992	0.203992	0.203992	0.277881	0.277881	0.277881	0.277881	0.277881	0.344735	0.380862	0.421448	0.459971	0.498978	0.477861	0.516934	0.593998	0.63109	0.666695	0.666695	0.700493	0.759463	0.811911	0.786861	0.873423	0.873423	0.855104	0.873423	0.889724	0.855104	0.811911	0.729752	0.69783	0.786861	0.663875	0.628136
0.226831	0.189316	0.255416	0.269315	0.269315	0.239675	0.269315	0.335064	0.301169	0.335064	0.301169	0.351256	0.269315	0.269315	0.37075	0.407906	0.407906	0.267486	0.267486	0.299214	0.2818	0.2818	0.365647	0.423103	0.385463	0.443857	0.405668	0.485036	0.524107	0.485036	0.620996	0.620996	0.545134	0.485036	0.562886	0.502994	0.654188	0.766944	0.818151	0.840269	0.828599	0.84968	0.877927	0.893718	0.840269	0.840269	0.737839	0.618012	0.502994	0.387661
0.345885	0.345885	0.382064	0.246844	0.246844	0.345885	0.345885	0.311407	0.311407	0.311407	0.248562	0.220515	0.194813	0.250305	0.250305	0.237067	0.209957	0.185196	0.237067	0.237067	0.237067	0.237067	0.209957	0.237067	0.266497	0.280774	0.313402	0.33187	0.298154	0.316139	0.350872	0.350872	0.463542	0.463542	0.541568	0.688293	0.737498	0.793429	0.793429	0.804964	0.828349	0.849454	0.779242	0.804964	0.651696	0.500253	0.440312	0.458088	0.458088	0.419599
0.497841	0.458839	0.420336	0.346571	0.312058	0.279511	0.296844	0.184248	0.208916	0.208916	0.235933	0.235933	0.235933	0.223228	0.28207	0.314784	0.296844	0.296844	0.296844	0.296844	0.265273	0.265273	0.265273	0.279511	0.22104	0.195294	0.22104	0.249131	0.22104	0.208916	0.235933	0.251508	0.314784	0.385778	0.423428	0.423428	0.50101	0.50101	0.578543	0.595958	0.632981	0.595958	0.557808	0.557808	0.632981	0.537714	0.459686	0.459686	0.421167	0.421167
0.146915	0.146915	0.167615	0.275307	0.343935	0.571758	0.476128	0.512031	0.512031	0.357406	0.289178	0.289178	0.216878	0.191497	0.191497	0.147668	0.156942	0.136244	0.177391	0.177391	0.190057	0.24289	0.287276	0.42968	0.468347	0.468347	0.450504	0.551793	0.432787	0.572593	0.551793	0.473814	0.435065	0.29179	0.29179	0.156154	0.146915	0.156154	0.203407	0.2153	0.24289	0.24289	0.272788	0.272788	0.272788	0.494071	0.568653	0.490903	0.411344	0.374072
0.373238	0.288446	0.288446	0.288446	0.257441	0.257441	0.257441	0.241617	0.214132	0.241617	0.241617	0.255027	0.285853	0.255027	0.255027	0.226472	0.255027	0.285853	0.390194	0.353687	0.353687	0.353687	0.318811	0.318811	0.303413	0.303413	0.271413	0.241617	0.178228	0.16795	0.190947	0.24395	0.273929	0.359509	0.451921	0.490867	0.606492	0.67816	0.783518	0.819728	0.808864	0.808864	0.754095	0.767172	0.818333	0.793926	0.706762	0.522138	0.483071	0.522138
0.269079	0.239455	0.239455	0.239455	0.212147	0.212147	0.212147	0.224404	0.224404	0.21004	0.21004	0.198365	0.224404	0.224404	0.252784	0.252784	0.252784	0.283442	0.387381	0.387381	0.387381	0.442727	0.442727	0.481578	0.348879	0.348879	0.348879	0.348879	0.281563	0.251035	0.237766	0.210595	0.267256	0.237766	0.316245	0.350986	0.350986	0.210595	0.14189	0.184384	0.221206	0.221206	0.172017	0.162016	0.162016	0.162016	0.14189	0.222792	0.283442	0.224404
0.391401	0.319911	0.304486	0.338575	0.338575	0.338575	0.338575	0.304486	0.319911	0.319911	0.269914	0.269914	0.284307	0.284307	0.269914	0.286887	0.286887	0.286887	0.286887	0.286887	0.25599	0.25599	0.286887	0.25599	0.269914	0.25359	0.284307	0.284307	0.284307	0.30181	0.354846	0.338575	0.213418	0.240842	0.302524	0.302524	0.336501	0.447745	0.525718	0.543592	0.483485	0.578956	0.707122	0.738429	0.767489	0.840676	0.860521	0.807689	0.754422	0.724316
0.332169	0.384576	0.401717	0.364776	0.364776	0.281044	0.250554	0.250554	0.250554	0.250554	0.250554	0.295788	0.295788	0.295788	0.295788	0.310973	0.310973	0.310973	0.295788	0.329363	0.313691	0.237307	0.298435	0.367719	0.367719	0.367719	0.367719	0.404768	0.404768	0.367719	0.460728	0.517698	0.439809	0.439809	0.460728	0.538759	0.559683	0.559683	0.718539	0.803185	0.803185	0.803185	0.826737	0.803185	0.814297	0.803185	0.789483	0.803185	0.718539	0.67018
0.394829	0.394829	0.358143	0.358143	0.412121	0.374824	0.338956	0.272755	0.272755	0.258736	0.275274	0.275274	0.275274	0.275274	0.245197	0.245197	0.245197	0.245197	0.245197	0.258736	0.229894	0.229894	0.217421	0.217421	0.232146	0.232146	0.261176	0.261176	0.261176	0.310249	0.435856	0.456741	0.552588	0.590857	0.644681	0.743617	0.71269	0.772278	0.844262	0.809911	0.757075	0.741194	0.676874	0.676874	0.605083	0.528452	0.567169	0.567169	0.450457	0.450457
0.241067	0.213628	0.213628	0.225942	0.225942	0.199771	0.225942	0.254451	0.254451	0.268318	0.333935	0.333935	0.369568	0.266496	0.266496	0.331873	0.298154	0.298154	0.298154	0.331873	0.298154	0.283338	0.252686	0.352991	0.427228	0.389469	0.372528	0.336763	0.336763	0.355897	0.320913	0.372528	0.372528	0.409746	0.336763	0.302775	0.287831	0.305468	0.305468	0.339609	0.451168	0.412821	0.451168	0.490104	0.567863	0.567863	0.585404	0.564755	0.564755	0.504896
0.392005	0.355427	0.320463	0.392005	0.339143	0.339143	0.37502	0.37502	0.320463	0.305024	0.287406	0.287406	0.287406	0.227805	0.240691	0.240691	0.213282	0.213282	0.213282	0.225588	0.284822	0.317713	0.317713	0.317713	0.317713	0.317713	0.317713	0.352531	0.352531	0.38899	0.317713	0.284822	0.254068	0.186805	0.211728	0.239	0.239	0.239	0.28551	0.254706	0.28551	0.318448	0.318448	0.525502	0.507561	0.546521	0.58492	0.622314	0.602252	0.602252
0.344467	0.380583	0.380583	0.344467	0.344467	0.360869	0.360869	0.360869	0.437932	0.539158	0.577693	0.205856	0.232595	0.205856	0.181463	0.181463	0.159382	0.159382	0.159382	0.169248	0.148384	0.440223	0.40213	0.40213	0.327691	0.363018	0.363018	0.363018	0.363018	0.330493	0.330493	0.365957	0.423429	0.501002	0.580773	0.580773	0.618289	0.654446	0.688903	0.777562	0.803433	0.803433	0.762608	0.701464	0.733148	0.701464	0.667723	0.667723	0.632169	0.539158
0.327312	0.327312	0.327312	0.327312	0.293853	0.293853	0.311694	0.293853	0.293853	0.293853	0.293853	0.262481	0.262481	0.262481	0.262481	0.233352	0.246452	0.26004	0.26004	0.291235	0.291235	0.191602	0.216995	0.231694	0.260688	0.260688	0.20503	0.193565	0.182595	0.182595	0.172116	0.264946	0.296494	0.419924	0.419924	0.536447	0.575035	0.665307	0.744906	0.812885	0.845152	0.864529	0.823569	0.714075	0.714075	0.681112	0.64623	0.64623	0.64623	0.589428
0.269054	0.21057	0.237736	0.237736	0.237736	0.267222	0.298931	0.332695	0.265414	0.265414	0.223347	0.316939	0.284093	0.284093	0.316939	0.351718	0.351718	0.284093	0.318962	0.353844	0.334765	0.269054	0.269054	0.239436	0.212132	0.187176	0.164544	0.164544	0.164544	0.164544	0.164544	0.154906	0.200375	0.214263	0.27156	0.356755	0.393381	0.431248	0.431248	0.469936	0.547934	0.64036	0.603616	0.583228	0.583228	0.484696	0.484696	0.484696	0.523767	0.523767
0.357172	0.357172	0.288967	0.288967	0.338007	0.338007	0.373832	0.28637	0.255508	0.226915	0.226915	0.226915	0.255508	0.28637	0.255508	0.255508	0.226915	0.226915	0.20066	0.255508	0.226915	0.226915	0.255508	0.226915	0.226915	0.226915	0.20066	0.20066	0.255508	0.20066	0.226915	0.242082	0.242082	0.338007	0.411096	0.449409	0.488333	0.548405	0.586764	0.624098	0.586764	0.566131	0.488333	0.449409	0.449409	0.488333	0.527398	0.426329	0.388596	0.388596
0.437474	0.362586	0.365524	0.402489	0.328019	0.29452	0.279817	0.383139	0.420708	0.43831	0.400255	0.363367	0.325233	0.260655	0.327279	0.362586	0.244704	0.19158	0.202961	0.22943	0.216969	0.216969	0.231665	0.260655	0.179326	0.0973101	0.14815	0.129482	0.14815	0.129482	0.129482	0.121593	0.129482	0.168989	0.309666	0.476256	0.515328	0.629592	0.649078	0.683816	0.730982	0.71404	0.71404	0.609674	0.646187	0.491884	0.491884	0.397217	0.306968	0.291895
0.17656	0.212216	0.269154	0.269154	0.300996	0.33488	0.390475	0.353958	0.33488	0.33488	0.33488	0.303665	0.241838	0.241838	0.241838	0.165061	0.153745	0.153745	0.187752	0.214896	0.258314	0.286783	0.286783	0.319802	0.286783	0.376489	0.34055	0.359783	0.306356	0.27165	0.214336	0.214336	0.288692	0.321829	0.43137	0.449073	0.527059	0.505953	0.505953	0.65686	0.737678	0.793586	0.737678	0.672866	0.562679	0.523897	0.505953	0.544926	0.620802	0.466907
0.313691	0.313691	0.364776	0.295788	0.295788	0.264287	0.278494	0.278494	0.278494	0.310973	0.281044	0.313691	0.281044	0.281044	0.281044	0.281044	0.313691	0.298435	0.298435	0.266758	0.329363	0.295788	0.295788	0.364776	0.364776	0.439809	0.439809	0.457581	0.439809	0.517698	0.517698	0.556557	0.631803	0.667375	0.701135	0.631803	0.667375	0.73284	0.746668	0.746668	0.746668	0.775092	0.824915	0.824915	0.846365	0.865614	0.846365	0.824915	0.846365	0.801175
0.267586	0.267586	0.238074	0.267586	0.267586	0.333108	0.368702	0.423223	0.405786	0.443978	0.46178	0.443978	0.405786	0.388585	0.388585	0.317342	0.284472	0.240381	0.225287	0.199171	0.199171	0.186034	0.186034	0.173579	0.16351	0.16351	0.186034	0.223087	0.238074	0.240381	0.240381	0.33593	0.371658	0.507137	0.638654	0.767633	0.724473	0.78236	0.818721	0.839085	0.87698	0.816839	0.816839	0.778025	0.686775	0.578338	0.595753	0.518753	0.423223	0.38558
0.247866	0.247866	0.278149	0.278149	0.278149	0.292803	0.278149	0.310606	0.278149	0.247866	0.247866	0.310606	0.310606	0.34504	0.310606	0.310606	0.361453	0.326197	0.326197	0.326197	0.326197	0.232448	0.247866	0.219876	0.219876	0.219876	0.19423	0.207801	0.222062	0.222062	0.222062	0.250241	0.207801	0.207801	0.234717	0.280706	0.280706	0.263958	0.20627	0.262154	0.233048	0.233048	0.233048	0.262154	0.248495	0.194754	0.235323	0.296143	0.384179	0.313331
0.329626	0.329626	0.296037	0.296037	0.296037	0.296037	0.296037	0.250781	0.250781	0.26452	0.281286	0.249034	0.249034	0.279409	0.265172	0.296738	0.281966	0.296738	0.296738	0.296738	0.279409	0.313948	0.348564	0.313948	0.233569	0.233569	0.309244	0.309244	0.309244	0.311949	0.296738	0.281966	0.25141	0.281966	0.503204	0.405872	0.426409	0.543041	0.581505	0.616015	0.632864	0.747525	0.775879	0.775879	0.573054	0.629912	0.572226	0.341528	0.341528	0.341528
0.330376	0.402815	0.458711	0.437808	0.476596	0.476596	0.437808	0.399767	0.327574	0.327574	0.327574	0.262714	0.206751	0.206751	0.233569	0.206751	0.233569	0.262714	0.262714	0.18089	0.18089	0.231904	0.260914	0.292174	0.157634	0.157634	0.157634	0.129633	0.129633	0.170485	0.170485	0.149496	0.130685	0.113924	0.195218	0.279411	0.346456	0.437808	0.437808	0.437808	0.515668	0.476596	0.665569	0.760848	0.760848	0.731248	0.665569	0.649388	0.632855	0.632855
0.394224	0.470824	0.432118	0.432118	0.470824	0.452968	0.397255	0.360478	0.274768	0.244728	0.244728	0.191599	0.16854	0.16854	0.13893	0.147749	0.202975	0.229446	0.229446	0.258251	0.258251	0.258251	0.258251	0.258251	0.242398	0.188229	0.136322	0.111607	0.120263	0.112866	0.129495	0.192116	0.181212	0.194097	0.247712	0.383187	0.498261	0.593301	0.646996	0.69722	0.75893	0.66323	0.712172	0.660396	0.726673	0.712172	0.584922	0.389822	0.389822	0.389822
0.364071	0.344735	0.328692	0.232806	0.232806	0.192568	0.169416	0.169416	0.169416	0.169416	0.192568	0.218054	0.259456	0.361141	0.361141	0.344735	0.310318	0.344735	0.364071	0.328692	0.295156	0.295156	0.263698	0.295156	0.328692	0.380862	0.418358	0.344735	0.261245	0.292526	0.310318	0.14737	0.244181	0.216485	0.244181	0.244181	0.20454	0.26011	0.291312	0.324615	0.340566	0.611204	0.573464	0.53254	0.53254	0.493492	0.431392	0.356887	0.321853	0.257691
[truncated: 15 more columns]

## Sheet: A1.face.se
0.0132488
0.0124608
0.0113521
0.00980818
0.0096851
0.0113621
0.0108299
0.0111324
0.0111052
0.0111315
0.010343
0.00894813
0.00799513
0.00797491
0.00838903
0.00920913
0.00971689
0.00964012
0.00894725
0.0101721
0.0104451
0.0115718
0.0116505
0.013341
0.0149013
0.0165021
0.0164301
0.0176769
0.0171053
0.0187686
0.0197597
0.018859
0.0187717
0.0191157
0.0203449
0.0212217
0.0225125
0.0242418
0.0264945
0.0261247
0.0249962
0.0240493
0.0234023
0.0224821
0.0204951
0.0214165
0.0207617
0.0206371
0.0211364
0.0221449
0.0232323
0.0230462
0.0243207
0.0239236
0.0240479
0.0233503
0.0238756
0.0247417
0.0241015
0.0238999
0.0258766
0.0251469
0.0257549
0.0257059
0.0267239

## Sheet: A1.face.avg
0.304133
0.295376
0.294468
0.292555
0.288439
0.295024
0.2933
0.293401
0.285512
0.294428
0.292343
0.28387
0.281076
0.278511
0.282449
0.28567
0.288922
0.287124
0.288966
0.296846
0.296244
0.30115
0.305533
0.314887
0.311078
0.311822
0.306178
0.308693
0.312187
0.320832
0.333663
0.337569
0.348325
0.367041
0.409502
0.442995
0.489472
0.53623
0.569343
0.590797
0.61246
0.642646
0.652059
0.645877
0.632746
0.612836
0.584233
0.551424
0.527633
0.502906
0.474879
0.44937
0.436428
0.428645
0.418074
0.414844
0.412991
0.40912
0.403651
0.403629
0.405666
0.397374
0.402399
0.396238
0.39691

## Sheet: A1.face.avg_fit
0.302363
0.301857
0.301353
0.300852
0.300356
0.299867
0.299386
0.298916
0.298458
0.298013
0.297583
0.29717
0.296774
0.296395
0.296032
0.295684
0.295352
0.295035
0.294733
0.294445
0.294171
0.293911
0.293664
0.293431
0.293211
0.293005
0.292813
0.292633
0.292468
0.292316
0.292177
0.292051
0.29194
0.291842
0.291759
0.291691
0.291639
0.291602
0.291581
0.291576
0.291589
0.291619
0.291665
0.291725
0.291797
0.291877
0.291962
0.292052
0.292141
0.292229
0.292313
0.292389
0.292456
0.292514
0.292563
0.292602
0.292632
0.292653
0.292664
0.292666
0.292657
0.292639
0.292612
0.292575
0.292529
0.292476
0.292414
0.292346
0.292272
0.292191
0.292105
0.292014
0.29192
0.291823
0.291725
0.291629
0.291536
0.291448
0.291368
0.291296
0.291235
0.291187
0.291153
0.29113
0.291116
0.291106
0.291097
0.291086
0.291068
0.291041
0.291001
0.290944
0.290866
0.290768
0.290647
0.290505
0.290341
0.290154
0.289946
0.289714
0.28946
0.289183
0.288882
0.28856
0.28822
0.287863
0.287494
0.287116
0.28673
0.286341
0.285951
0.285562
0.285179
0.284803
0.284435
0.284078
0.283733
0.283401
0.283084
0.282784
0.282501
0.282238
0.281996
0.281776
0.281578
0.281405
0.281255
0.281129
0.281029
0.280954
0.280906
0.280884
0.28089
0.280923
0.280982
0.281065
0.28117
0.281296
0.281442
0.281604
0.281782
0.281974
0.282178
0.282393
0.282617
0.282848
0.283086
0.283328
0.283574
0.283821
0.284069
0.284316
0.284561
0.284801
0.285038
0.285269
0.285495
0.285716
0.28593
0.286138
0.28634
0.286534
0.28672
0.286899
0.28707
0.287237
0.2874
0.287561
0.287721
0.287883
0.288049
0.288219
0.288395
0.28858
0.288773
0.288976
0.289189
0.289412
0.289645
0.289889
0.290145
0.290412
0.290691
0.290982
0.291286
0.2916
0.291923
0.292253
0.29259
0.292932
0.293277
0.293624
0.293972
0.294318
0.294664
0.295009
0.295355
0.295703
0.296054
0.296408
0.296769
0.297135
0.297509
0.297891
0.298283
0.298684
0.299093
0.29951
0.299935
0.300368
0.300808
0.301254
0.301706
0.302164
0.302628
0.303095
0.303565
0.304036
0.304507
0.304977
0.305444
0.305907
0.306365
0.306816
0.307258
0.30769
0.308108
0.308511
0.308895
0.309258
0.309597
0.30991
0.310194
0.310446
0.310665
0.310849
0.311002
0.311124
0.311217
0.311284
0.311324
0.31134
0.311334
0.311307
0.31126
0.311196
0.311115
0.311018
0.310909
0.310786
0.310653
0.31051
0.310359
0.310201
0.310038
0.309872
0.309705
0.309541
0.309382
0.309233
0.309095
0.308973
0.308868
0.308783
0.308723
0.308689
0.308681
0.3087
0.308748
0.308823
0.308927
0.309061
0.309225
0.309419
0.309644
0.309901
0.310188
0.310507
0.310856
0.311236
0.311645
0.312084
0.312552
0.31305
0.313576
0.31413
0.314711
0.315317
0.315946
0.316598
0.317269
0.31796
0.318667
0.31939
0.320127
0.320876
0.321636
0.322407
0.323186
0.323974
0.32477
0.325571
0.326378
0.32719
0.328004
0.328822
0.329644
0.330477
0.331324
0.332188
0.333076
0.33399
0.334935
0.335916
0.336936
0.338001
0.339113
0.340279
0.341501
0.342786
0.344137
0.345559
0.347056
0.348634
0.350295
0.352046
0.353889
0.355825
0.357858
0.359988
0.362217
0.364547
0.36698
0.369518
0.372162
0.374915
0.377775
0.380738
0.383799
0.386953
0.390196
0.393523
0.396928
0.400408
0.403957
0.407571
0.411245
0.414978
0.418766
0.422609
0.426503
0.430446
0.434437
0.438473
0.442551
0.446671
0.450828
0.455019
0.459236
0.463476
0.467733
0.472001
0.476275
0.48055
0.48482
0.489079
0.493323
0.497546
0.501743
0.505909
0.510037
0.514124
0.518164
0.522151
0.52608
0.529946
0.533745
0.537473
0.541133
0.544723
0.548244
0.551695
0.555078
0.55839
0.561634
0.564808
0.567913
0.570951
0.573925
0.576839
0.579695
0.582498
0.58525
0.587955
0.590617
0.593238
0.595821
0.598369
0.600881
0.603357
0.605796
0.608199
0.610566
0.612895
0.615187
0.617442
0.619659
0.621836
0.623966
0.626043
0.628062
0.630015
0.631896
0.633699
0.635417
0.637045
0.638576
0.640005
0.641329
0.642547
0.643656
0.644654
0.645539
0.64631
0.646963
0.647497
0.64791
0.648201
0.64837
0.648421
0.648354
0.648172
0.647877
0.64747
0.646954
0.64633
0.645601
0.644768
0.643833
0.642799
0.641668
0.640442
0.639124
0.637715
0.636218
0.634635
0.632968
0.631219
0.629392
0.627487
0.625508
0.623457
0.621335
0.619146
0.616892
0.614574
0.612196
0.60976
0.607268
0.604725
0.602134
0.5995
0.596824
0.594112
0.591367
0.588593
0.585793
0.582971
0.580131
0.577276
0.57441
0.571535
0.568656
0.565776
0.562898
0.560026
0.557164
0.554314
0.551479
0.548658
0.545851
0.543058
0.540278
0.53751
0.534756
0.532013
0.529282
0.526562
0.523854
0.521156
0.51847
0.515795
0.51313
0.510477
0.507835
0.505204
0.502584
0.499975
0.497377
0.494794
0.492226
0.489678
0.487151
0.484648
0.482172
0.479725
0.477309
0.474928
0.472583
0.470277
0.468013
0.465794
0.463621
0.461498
0.459427
0.457411
0.455451
0.453552
0.451714
0.449938
0.448223
0.446567
0.444969
0.443429
0.441945
0.440515
0.43914
0.437817
0.436545
0.435323
0.434149
0.43302
0.431934
0.43089
0.429885
0.428918
0.427985
0.427085
0.426217
0.425378
0.424568
0.423788
0.423038
0.422316
0.421623
0.420958
0.420322
0.419714
0.419134
0.418581
0.418054
0.417551
0.41707
0.416612
0.416173
0.415752
0.415349
0.414961
0.414587
0.414227
0.413877
0.413538
0.413207
0.412884
0.412567
0.412255
0.411946
0.41164
0.411335
0.41103
0.410725
0.410421
0.410117
0.409814
0.409513
0.409212
0.408914
0.408617
0.408322
0.408031
0.407742
0.407458
0.407179
0.406907
0.406642
0.406386
0.40614
0.405904
0.40568
0.405468
0.405268
0.405079
0.404901
0.404731
0.404571
0.404418
0.404271
0.404131
0.403995
0.403863
0.403734
0.403607
0.40348
0.403353
0.403223
0.403091
0.402954
0.402812
0.402663
0.402506
0.402341
0.402171
0.401997
0.40182
0.401643
0.401468
0.401295
0.401126
0.400965
0.400811
0.400666
0.400528
0.400394
0.400265
0.400138
0.400011
0.399882
0.399751
0.399616
0.399474
0.399326
0.399172
0.399014
0.398852
0.398687
0.398522
0.398356
0.398192
0.39803
0.397872
0.397717
0.397567
0.39742
0.397276
0.397135
0.396996
0.396859
0.396723
0.396588
0.396453

## Sheet: A1.face.se_fit
0.0132488
0.0132488
0.0132488
0.0132488
0.0132488
0.0132488
0.01317
0.0130912
0.0130124
0.0129336
0.0128548
0.012776
0.0126972
0.0126184
0.0125396
0.0124608
0.0123499
0.012239
0.0121282
0.0120173
0.0119064
0.0117956
0.0116847
0.0115738
0.011463
0.0113521
0.0111977
0.0110433
0.0108889
0.0107345
0.0105801
0.0104258
0.0102714
0.010117
0.00996258
0.00980818
0.00979587
0.00978357
0.00977126
0.00975895
0.00974664
0.00973433
0.00972203
0.00970972
0.00969741
0.0096851
0.0098528
0.0100205
0.0101882
0.0103559
0.0105236
0.0106913
0.010859
0.0110267
0.0111944
0.0113621
0.0113089
0.0112556
0.0112024
0.0111492
0.011096
0.0110428
0.0109896
0.0109363
0.0108831
0.0108299
0.0108602
0.0108904
0.0109207
0.0109509
0.0109811
0.0110114
0.0110416
0.0110719
0.0111021
0.0111324
0.0111297
0.0111269
0.0111242
0.0111215
0.0111188
0.0111161
0.0111133
0.0111106
0.0111079
0.0111052
0.0111078
0.0111104
0.0111131
0.0111157
0.0111183
0.011121
0.0111236
0.0111262
0.0111289
0.0111315
0.0110526
0.0109738
0.0108949
0.0108161
0.0107372
0.0106584
0.0105795
0.0105007
0.0104218
0.010343
0.0102035
0.010064
0.00992451
0.00978503
0.00964554
0.00950606
0.00936658
0.0092271
0.00908761
0.00894813
0.00885283
0.00875753
0.00866223
0.00856693
0.00847163
0.00837633
0.00828103
0.00818573
0.00809043
0.00799513
0.00799311
0.00799109
0.00798906
0.00798704
0.00798502
0.007983
0.00798097
0.00797895
0.00797693
0.00797491
0.00801632
0.00805773
0.00809914
0.00814055
0.00818197
0.00822338
0.00826479
0.0083062
0.00834761
0.00838903
0.00847104
0.00855305
0.00863506
0.00871707
0.00879908
0.00888109
0.0089631
0.00904511
0.00912712
0.00920913
0.00925991
0.00931068
0.00936146
0.00941224
0.00946301
0.00951379
0.00956456
0.00961534
0.00966611
0.00971689
0.00970921
0.00970154
0.00969386
0.00968618
0.0096785
0.00967083
0.00966315
0.00965547
0.0096478
0.00964012
0.00957083
0.00950155
0.00943226
0.00936297
0.00929368
0.0092244
0.00915511
0.00908582
0.00901653
0.00894725
0.00906973
0.00919221
0.00931469
0.00943717
0.00955965
0.00968213
0.00980461
0.00992709
0.0100496
0.0101721
0.0101994
0.0102267
0.010254
0.0102813
0.0103086
0.0103359
0.0103632
0.0103905
0.0104178
0.0104451
0.0105578
0.0106704
0.0107831
0.0108958
0.0110084
0.0111211
0.0112338
0.0113464
0.0114591
0.0115718
0.0115796
0.0115875
0.0115954
0.0116033
0.0116111
0.011619
0.0116269
0.0116348
0.0116427
0.0116505
0.0118196
0.0119886
0.0121577
0.0123267
0.0124958
0.0126648
0.0128339
0.0130029
0.013172
0.013341
0.0134971
0.0136531
0.0138091
0.0139651
0.0141212
0.0142772
0.0144332
0.0145893
0.0147453
0.0149013
0.0150614
0.0152215
0.0153816
0.0155416
0.0157017
0.0158618
0.0160219
0.016182
0.0163421
0.0165021
0.0164949
0.0164877
0.0164805
0.0164733
0.0164661
0.0164589
0.0164517
0.0164445
0.0164373
0.0164301
0.0165548
0.0166795
0.0168041
0.0169288
0.0170535
0.0171782
0.0173028
0.0174275
0.0175522
0.0176769
0.0176197
0.0175626
0.0175054
0.0174483
0.0173911
0.0173339
0.0172768
0.0172196
0.0171625
0.0171053
0.0172716
0.017438
0.0176043
0.0177706
0.0179369
0.0181033
0.0182696
0.0184359
0.0186023
0.0187686
0.0188677
0.0189668
0.0190659
0.019165
0.0192642
0.0193633
0.0194624
0.0195615
0.0196606
0.0197597
0.0196697
0.0195796
0.0194895
0.0193994
0.0193094
0.0192193
0.0191292
0.0190392
0.0189491
0.018859
0.0188503
0.0188416
0.0188328
0.0188241
0.0188154
0.0188066
0.0187979
0.0187892
0.0187805
0.0187717
0.0188061
0.0188405
0.0188749
0.0189093
0.0189437
0.0189781
0.0190125
0.0190469
0.0190813
0.0191157
0.0192386
0.0193615
0.0194845
0.0196074
0.0197303
0.0198532
0.0199762
0.0200991
0.020222
0.0203449
0.0204326
0.0205203
0.020608
0.0206957
0.0207833
0.020871
0.0209587
0.0210464
0.021134
0.0212217
0.0213508
0.0214799
0.0216089
0.021738
0.0218671
0.0219962
0.0221252
0.0222543
0.0223834
0.0225125
0.0226854
0.0228583
0.0230313
0.0232042
0.0233771
0.0235501
0.023723
0.0238959
0.0240688
0.0242418
0.024467
0.0246923
0.0249176
0.0251429
0.0253681
0.0255934
0.0258187
0.0260439
0.0262692
0.0264945
0.0264575
0.0264205
0.0263836
0.0263466
0.0263096
0.0262726
0.0262357
0.0261987
0.0261617
0.0261247
0.0260119
0.025899
0.0257862
0.0256733
0.0255605
0.0254476
0.0253347
0.0252219
0.025109
0.0249962
0.0249015
0.0248068
0.0247121
0.0246174
0.0245227
0.024428
0.0243334
0.0242387
0.024144
0.0240493
0.0239846
0.0239199
0.0238552
0.0237905
0.0237258
0.0236611
0.0235964
0.0235317
0.023467
0.0234023
0.0233103
0.0232182
0.0231262
0.0230342
0.0229422
0.0228502
0.0227582
0.0226661
0.0225741
0.0224821
0.0222834
0.0220847
0.021886
0.0216873
0.0214886
0.0212899
0.0210912
0.0208925
0.0206938
0.0204951
0.0205872
0.0206794
0.0207715
0.0208637
0.0209558
0.0210479
0.0211401
0.0212322
0.0213244
0.0214165
0.021351
0.0212855
0.0212201
0.0211546
0.0210891
0.0210236
0.0209582
0.0208927
0.0208272
0.0207617
0.0207493
0.0207368
0.0207244
0.0207119
0.0206994
0.020687
0.0206745
0.020662
0.0206496
0.0206371
0.020687
0.020737
0.0207869
0.0208368
0.0208868
0.0209367
0.0209866
0.0210366
0.0210865
0.0211364
0.0212373
0.0213381
0.021439
0.0215398
0.0216407
0.0217415
0.0218424
0.0219432
0.0220441
0.0221449
0.0222537
0.0223624
0.0224711
0.0225799
0.0226886
0.0227974
0.0229061
0.0230148
0.0231236
0.0232323
0.0232137
0.0231951
0.0231765
0.0231579
0.0231392
0.0231206
0.023102
0.0230834
0.0230648
0.0230462
0.0231736
0.0233011
0.0234285
0.023556
0.0236834
0.0238109
0.0239383
0.0240658
0.0241932
0.0243207
0.024281
0.0242413
0.0242016
0.0241619
0.0241222
0.0240825
0.0240427
0.024003
0.0239633
0.0239236
0.0239361
0.0239485
0.0239609
0.0239733
0.0239858
0.0239982
0.0240106
0.024023
0.0240355
0.0240479
0.0239781
0.0239084
0.0238386
0.0237688
0.0236991
0.0236293
0.0235596
0.0234898
0.02342
0.0233503
0.0234028
0.0234554
0.0235079
0.0235604
0.023613
0.0236655
0.023718
0.0237706
0.0238231
0.0238756
0.0239622
0.0240488
0.0241355
0.0242221
0.0243087
0.0243953
0.0244819
0.0245685
0.0246551
0.0247417
0.0246777
0.0246137
0.0245497
0.0244857
0.0244216
0.0243576
0.0242936
0.0242296
0.0241656
0.0241015
0.0240814
0.0240612
0.0240411
0.0240209
0.0240007
0.0239806
0.0239604
0.0239403
0.0239201
0.0238999
0.0240976
0.0242953
0.0244929
0.0246906
0.0248883
0.025086
0.0252836
0.0254813
0.025679
0.0258766
0.0258037
0.0257307
0.0256577
0.0255848
0.0255118
0.0254388
0.0253659
0.0252929
0.0252199
0.0251469
0.0252077
0.0252685
0.0253293
0.0253901
0.0254509
0.0255117
0.0255725
0.0256333
0.0256941
0.0257549
0.02575
0.0257451
0.0257402
0.0257353
0.0257304
0.0257255
0.0257206
0.0257157
0.0257108
0.0257059
0.0258077
0.0259095
0.0260113
0.0261131
0.0262149
0.0263167
0.0264185
0.0265203
0.0266221
0.0267239
0.0267239
0.0267239
0.0267239
0.0267239

## Sheet: A1.place.all
0.236846	0.198113	0.224072	0.209808	0.209808	0.209808	0.209808	0.209808	0.266195	0.209808	0.209808	0.222001	0.196222	0.250113	0.280502	0.313041	0.3837	0.421203	0.347532	0.347532	0.3837	0.38653	0.424119	0.38653	0.38653	0.350246	0.28292	0.28292	0.315616	0.38653	0.315616	0.3837	0.421203	0.366813	0.366813	0.366813	0.424119	0.38653	0.38653	0.38653	0.38653	0.350246	0.315616	0.366813	0.33138	0.403746	0.347532	0.3837	0.347532	0.313041
0.232205	0.232205	0.275259	0.275259	0.307292	0.275259	0.245383	0.245383	0.245383	0.245383	0.232205	0.261032	0.205676	0.205676	0.181461	0.205676	0.261032	0.261032	0.292077	0.325188	0.377017	0.377017	0.377017	0.377017	0.414125	0.377017	0.307292	0.307292	0.245383	0.245383	0.245383	0.217775	0.275259	0.292077	0.325188	0.309483	0.309483	0.34361	0.34361	0.309483	0.277313	0.309483	0.24729	0.219529	0.194082	0.205676	0.205676	0.205676	0.205676	0.232205
0.325453	0.231213	0.205263	0.205263	0.205263	0.205263	0.205263	0.205263	0.205263	0.232079	0.205263	0.292956	0.325453	0.325453	0.308968	0.343478	0.343478	0.343478	0.343478	0.308968	0.343478	0.343478	0.343478	0.343478	0.360842	0.325453	0.360842	0.360842	0.360842	0.435982	0.39781	0.417363	0.45599	0.515397	0.592868	0.63017	0.475815	0.475815	0.36136	0.325946	0.436534	0.494499	0.45534	0.397183	0.360238	0.324878	0.43566	0.43566	0.591693	0.591693
0.397943	0.436277	0.475388	0.359433	0.3965	0.3965	0.359433	0.359433	0.275281	0.275281	0.216955	0.127799	0.14644	0.19135	0.19135	0.19135	0.19135	0.157936	0.216955	0.204541	0.231405	0.362775	0.293416	0.293416	0.278181	0.278181	0.278181	0.293416	0.232479	0.232479	0.232479	0.232479	0.261805	0.261805	0.261805	0.192663	0.218395	0.309646	0.418605	0.51541	0.536129	0.496753	0.496753	0.536129	0.496753	0.576532	0.519027	0.402004	0.295172	0.233992
0.337877	0.303718	0.303718	0.303718	0.303718	0.322364	0.289089	0.257941	0.274887	0.307234	0.307234	0.307234	0.307234	0.307234	0.307234	0.289089	0.289089	0.289089	0.257941	0.229068	0.229068	0.257941	0.274887	0.274887	0.307234	0.307234	0.292507	0.310772	0.325995	0.345331	0.381605	0.263615	0.309978	0.348244	0.313534	0.298635	0.209461	0.221315	0.249528	0.233641	0.233641	0.344492	0.263615	0.231347	0.26041	0.452827	0.625311	0.625311	0.587894	0.570799
0.524367	0.38761	0.351413	0.316847	0.316847	0.316847	0.284192	0.253652	0.316847	0.185627	0.185627	0.284192	0.316847	0.316847	0.284192	0.268942	0.268942	0.254219	0.199861	0.30317	0.30317	0.30317	0.271364	0.30317	0.336979	0.354218	0.354218	0.371844	0.408819	0.39053	0.39053	0.39053	0.39053	0.409543	0.300581	0.300581	0.33424	0.33424	0.33424	0.33424	0.406576	0.483204	0.56063	0.502257	0.619566	0.65547	0.619566	0.638056	0.638056	0.65547
0.286876	0.227612	0.154243	0.154243	0.154243	0.175653	0.175653	0.175653	0.286876	0.272253	0.242533	0.272253	0.37675	0.37675	0.37675	0.340968	0.340968	0.37675	0.37675	0.393948	0.393948	0.357469	0.357469	0.357469	0.357469	0.357469	0.357469	0.32257	0.289543	0.258606	0.274836	0.274836	0.260602	0.260602	0.324843	0.229443	0.258105	0.289005	0.289005	0.321999	0.304152	0.304152	0.319736	0.354489	0.286876	0.431649	0.431649	0.393948	0.393948	0.357469
0.327868	0.327868	0.327868	0.327868	0.279649	0.311987	0.311987	0.329932	0.329932	0.365137	0.365137	0.401845	0.439689	0.401845	0.457745	0.419511	0.38222	0.327868	0.327868	0.294589	0.206007	0.181752	0.159779	0.194322	0.171147	0.194322	0.194322	0.194322	0.219804	0.2476	0.346267	0.329932	0.209083	0.114647	0.114647	0.0997965	0.0934271	0.0934271	0.0810739	0.107443	0.141071	0.171069	0.27766	0.38222	0.419511	0.419511	0.437386	0.437386	0.437386	0.327868
0.474282	0.474282	0.513563	0.513563	0.513563	0.474282	0.397133	0.360164	0.291293	0.324781	0.324781	0.324781	0.259928	0.232944	0.206036	0.206036	0.206036	0.206036	0.206036	0.159299	0.159299	0.159299	0.159299	0.179751	0.179751	0.157724	0.157724	0.157724	0.148303	0.169279	0.192552	0.206036	0.262207	0.139069	0.140489	0.140489	0.160569	0.182908	0.247945	0.278408	0.247945	0.232522	0.181149	0.327378	0.324781	0.324781	0.324781	0.291293	0.23084	0.179751
0.185777	0.210857	0.236072	0.249436	0.280153	0.280153	0.280153	0.313075	0.313075	0.364671	0.364671	0.381678	0.419577	0.419577	0.345167	0.345167	0.345167	0.310396	0.277642	0.247105	0.247105	0.21891	0.193106	0.247105	0.277642	0.277642	0.277642	0.310396	0.310396	0.251782	0.238332	0.238332	0.26817	0.225384	0.225384	0.318472	0.467764	0.428728	0.467764	0.540347	0.438634	0.325662	0.325662	0.341828	0.307235	0.216389	0.128027	0.128027	0.128027	0.167608
0.404593	0.29704	0.330478	0.236448	0.280392	0.250128	0.196432	0.196432	0.173051	0.162672	0.162672	0.267371	0.238048	0.267371	0.238048	0.267371	0.267371	0.332437	0.367775	0.385221	0.385221	0.367775	0.367775	0.367775	0.367775	0.332437	0.332437	0.267371	0.198906	0.187327	0.212142	0.198906	0.143425	0.094302	0.101459	0.101459	0.11653	0.133507	0.142342	0.151659	0.132727	0.132727	0.184964	0.267371	0.28218	0.314694	0.314694	0.314694	0.314694	0.314694
0.211942	0.211942	0.225182	0.2118	0.268498	0.253545	0.253545	0.253545	0.284171	0.284171	0.268666	0.239308	0.268834	0.334324	0.334324	0.351795	0.351795	0.369872	0.334324	0.334324	0.351795	0.387915	0.351601	0.284171	0.225182	0.253545	0.268666	0.253545	0.268666	0.268666	0.268666	0.21129	0.143213	0.0944433	0.0944433	0.0819248	0.0944433	0.124696	0.152486	0.142734	0.162895	0.267132	0.368762	0.483546	0.503138	0.503138	0.444785	0.369673	0.300383	0.316925
0.310908	0.248524	0.248524	0.278646	0.278646	0.248524	0.248524	0.207964	0.183539	0.195113	0.248524	0.263741	0.294983	0.263741	0.263741	0.263741	0.294983	0.345119	0.345119	0.381013	0.345119	0.327294	0.327294	0.36236	0.436713	0.47522	0.514024	0.47522	0.47522	0.436713	0.292217	0.292217	0.261159	0.169356	0.130015	0.113434	0.0987273	0.0987273	0.0987273	0.0922159	0.160199	0.160199	0.182212	0.278646	0.310908	0.328276	0.294983	0.294983	0.294983	0.310908
0.254324	0.269512	0.301129	0.370148	0.352021	0.370148	0.370148	0.388648	0.388648	0.352477	0.317921	0.317921	0.254703	0.200363	0.188373	0.21325	0.24044	0.24044	0.226382	0.254703	0.285261	0.254703	0.254703	0.254703	0.254703	0.254703	0.226382	0.226382	0.254703	0.254703	0.226382	0.254703	0.175466	0.175466	0.175466	0.101905	0.101905	0.101905	0.0951061	0.0951061	0.0951061	0.0825649	0.126275	0.126275	0.126275	0.188373	0.21325	0.21325	0.269906	0.24044
0.332538	0.251829	0.297393	0.347374	0.347374	0.313044	0.330833	0.265989	0.265989	0.297393	0.280648	0.297393	0.251829	0.211147	0.238177	0.251829	0.282203	0.3147	0.3147	0.282203	0.299002	0.299002	0.299002	0.299002	0.267494	0.25328	0.225043	0.199114	0.186434	0.162961	0.162961	0.162961	0.070466	0.070466	0.070466	0.0451679	0.0523603	0.0700984	0.0756012	0.101075	0.116088	0.133	0.282621	0.297825	0.33129	0.48115	0.460845	0.422562	0.422562	0.385187
0.248605	0.278711	0.278711	0.2954	0.280309	0.235106	0.264152	0.328694	0.328694	0.363803	0.363803	0.328694	0.363803	0.345142	0.361969	0.361969	0.345142	0.278711	0.278711	0.248605	0.248605	0.248605	0.248605	0.310954	0.345142	0.345142	0.310954	0.310954	0.278711	0.278711	0.278711	0.310954	0.278711	0.235106	0.235106	0.222123	0.150596	0.171543	0.171543	0.171543	0.171543	0.171543	0.194735	0.121565	0.139135	0.216996	0.39589	0.433541	0.510744	0.549385
0.366546	0.366546	0.331009	0.330145	0.403074	0.403074	0.312649	0.280027	0.280027	0.280027	0.280027	0.280027	0.2649	0.18361	0.141009	0.106996	0.18335	0.207962	0.264224	0.264224	0.249655	0.280115	0.329377	0.479257	0.5388	0.577815	0.539232	0.481099	0.501149	0.540202	0.559093	0.597256	0.559093	0.404538	0.42305	0.222162	0.151288	0.183675	0.195397	0.221189	0.279765	0.24933	0.279765	0.420298	0.458846	0.576014	0.685218	0.685218	0.576438	0.498761
0.434755	0.553199	0.436302	0.326079	0.292645	0.261311	0.261311	0.23223	0.23223	0.23223	0.23223	0.23223	0.23223	0.23223	0.261311	0.292645	0.326079	0.36138	0.36138	0.36138	0.344645	0.344645	0.344645	0.344645	0.344645	0.380821	0.41837	0.400652	0.400652	0.400652	0.41837	0.343226	0.310986	0.310986	0.27846	0.220062	0.171009	0.181649	0.232898	0.326902	0.362244	0.477625	0.514248	0.514248	0.553199	0.553199	0.573689	0.573689	0.535023	0.456889
0.287612	0.287612	0.228923	0.18528	0.18528	0.18528	0.18528	0.20961	0.20961	0.296049	0.437481	0.437481	0.475595	0.596636	0.633013	0.248974	0.278806	0.248974	0.278806	0.248974	0.196	0.221355	0.196	0.196	0.172904	0.521006	0.503794	0.503794	0.503794	0.427461	0.354432	0.3201	0.3201	0.260225	0.260225	0.260225	0.244235	0.244235	0.216989	0.205512	0.231743	0.231743	0.219705	0.244235	0.244235	0.244235	0.244235	0.244235	0.244235	0.257174
0.218624	0.218624	0.246341	0.260302	0.274765	0.274765	0.274765	0.274765	0.274765	0.306805	0.274765	0.260302	0.231496	0.231496	0.231496	0.218624	0.218624	0.27633	0.308475	0.27633	0.308475	0.359404	0.395926	0.395926	0.395926	0.451858	0.451858	0.37657	0.340826	0.37657	0.340826	0.291333	0.260302	0.179562	0.137199	0.112241	0.128692	0.120639	0.120639	0.120639	0.13813	0.167757	0.190599	0.306672	0.415613	0.472153	0.5497	0.449762	0.488464	0.488464
0.291362	0.291362	0.306702	0.291362	0.291362	0.359298	0.324406	0.324406	0.359298	0.359298	0.359298	0.324406	0.291362	0.274728	0.306702	0.274728	0.274728	0.274728	0.217357	0.192116	0.193485	0.193485	0.182318	0.182318	0.160313	0.140507	0.12279	0.107029	0.140507	0.160313	0.149581	0.170412	0.113087	0.105951	0.105951	0.099215	0.149259	0.149259	0.113972	0.099215	0.105951	0.0921245	0.170412	0.181011	0.205163	0.274728	0.167587	0.190364	0.215436	0.215436
0.210532	0.141963	0.162002	0.208819	0.235703	0.26489	0.26489	0.26489	0.26489	0.26489	0.26489	0.404279	0.404279	0.33203	0.298449	0.33203	0.298449	0.314182	0.314182	0.314182	0.348653	0.314182	0.314182	0.314182	0.348653	0.314182	0.314182	0.314182	0.348653	0.348653	0.384785	0.36741	0.237069	0.161626	0.0379079	0.0379079	0.0379079	0.0379079	0.0326213	0.0326213	0.0241041	0.0407032	0.0635603	0.113341	0.348653	0.314182	0.348653	0.348653	0.33203	0.33203
0.40147	0.40147	0.296013	0.296013	0.329447	0.364702	0.329447	0.329447	0.329447	0.263008	0.193675	0.27702	0.361586	0.398237	0.326478	0.326478	0.326478	0.231558	0.231558	0.293214	0.381328	0.311041	0.294272	0.294272	0.327601	0.362765	0.311041	0.420705	0.420705	0.497865	0.498681	0.498681	0.403039	0.264275	0.208839	0.107297	0.107297	0.0443868	0.0478822	0.0355272	0.0477336	0.0477336	0.0513192	0.0800529	0.11364	0.219708	0.26202	0.517725	0.497865	0.497865
0.359989	0.359989	0.396601	0.43441	0.472997	0.51191	0.550679	0.43215	0.41239	0.45058	0.41239	0.339477	0.339477	0.273457	0.243623	0.216075	0.167951	0.192282	0.180938	0.158989	0.139249	0.139249	0.121607	0.121607	0.121607	0.139249	0.139249	0.139249	0.148454	0.169241	0.169241	0.112295	0.0784926	0.0505339	0.0585528	0.031992	0.034598	0.0321861	0.0321861	0.027672	0.027672	0.0588983	0.0850409	0.168827	0.168827	0.276538	0.324936	0.377387	0.377387	0.377387
0.409193	0.336608	0.212657	0.226524	0.287276	0.320151	0.354914	0.320151	0.24253	0.257707	0.321525	0.356359	0.414245	0.358253	0.358253	0.323326	0.290264	0.290264	0.339865	0.356804	0.214041	0.214041	0.255302	0.285986	0.285986	0.285986	0.270993	0.270993	0.241374	0.214041	0.304539	0.258079	0.216499	0.0965544	0.0902371	0.103849	0.0497591	0.0576519	0.0667089	0.0667089	0.0667089	0.0715085	0.076625	0.155151	0.165188	0.165188	0.320573	0.287673	0.256873	0.287673
0.568459	0.530017	0.509255	0.470451	0.323057	0.323057	0.290055	0.259134	0.325726	0.325726	0.275653	0.275653	0.275653	0.218089	0.206033	0.232607	0.292569	0.292569	0.292569	0.292569	0.292569	0.277859	0.310079	0.310079	0.360724	0.360724	0.292569	0.292569	0.277859	0.205843	0.194296	0.205843	0.171122	0.113453	0.0987403	0.0857509	0.130042	0.122093	0.14865	0.2324	0.275422	0.275422	0.275422	0.455537	0.455537	0.455537	0.245521	0.259134	0.259134	0.245521
0.495881	0.457123	0.345636	0.345636	0.36367	0.346125	0.262415	0.233455	0.262415	0.262415	0.206795	0.206795	0.233455	0.233455	0.219649	0.233068	0.328035	0.311368	0.27905	0.27905	0.311368	0.381584	0.345636	0.345636	0.345636	0.328512	0.328512	0.345636	0.381584	0.381584	0.328512	0.182454	0.206795	0.206795	0.130678	0.139633	0.139633	0.181319	0.181319	0.181319	0.192975	0.277517	0.247449	0.247449	0.363169	0.363169	0.363169	0.328035	0.294727	0.294727
0.264877	0.264877	0.296494	0.314959	0.314959	0.300115	0.300115	0.334028	0.318704	0.285679	0.226197	0.226197	0.226197	0.21133	0.21133	0.223183	0.251527	0.223183	0.264877	0.282162	0.314959	0.314959	0.196464	0.132008	0.132008	0.124223	0.108152	0.101609	0.0954198	0.101609	0.0576668	0.0724306	0.111079	0.179761	0.16971	0.16971	0.19295	0.230672	0.243275	0.215594	0.288278	0.240946	0.241788	0.241788	0.318704	0.334028	0.334028	0.300115	0.254797	0.254797
0.239949	0.163658	0.163658	0.186005	0.186005	0.186005	0.186005	0.237575	0.237575	0.266796	0.283457	0.389581	0.409626	0.372713	0.337227	0.337227	0.409626	0.372713	0.35615	0.35615	0.337227	0.337227	0.318812	0.318812	0.318812	0.318812	0.255518	0.227149	0.255518	0.255518	0.242152	0.187836	0.187836	0.200917	0.200917	0.178931	0.178931	0.178931	0.157269	0.13779	0.166982	0.216878	0.216878	0.203022	0.203022	0.227149	0.227149	0.227149	0.269359	0.269359
0.252969	0.252969	0.266051	0.224325	0.224325	0.224325	0.224325	0.248903	0.248903	0.248903	0.248903	0.261848	0.261848	0.27522	0.27522	0.27522	0.27522	0.27522	0.27522	0.342382	0.378741	0.400069	0.400069	0.400069	0.400069	0.400069	0.400069	0.400069	0.400069	0.347269	0.312412	0.123112	0.115949	0.125467	0.125467	0.10915	0.102704	0.135646	0.190523	0.287999	0.306739	0.566919	0.583553	0.544774	0.583553	0.657682	0.672842	0.637207	0.616223	0.500036
0.300663	0.33524	0.33524	0.300663	0.300663	0.33524	0.236911	0.25368	0.224673	0.285056	0.285056	0.285056	0.318656	0.318656	0.318656	0.285056	0.393075	0.371679	0.371679	0.286368	0.242026	0.213969	0.213969	0.272487	0.305238	0.324785	0.324785	0.324785	0.309851	0.344963	0.43704	0.556138	0.556138	0.516479	0.459447	0.459447	0.482018	0.561479	0.578377	0.669116	0.632888	0.556138	0.516479	0.516479	0.573086	0.550784	0.567778	0.488419	0.448707	0.409639
[truncated: 15 more columns]

## Sheet: A1.place.se
0.0177941
0.0185177
0.0167369
0.0149393
0.0140936
0.0144273
0.0135842
0.011009
0.00995328
0.0109121
0.0121366
0.0117832
0.0144223
0.0158455
0.0168976
0.0116103
0.0111598
0.0111868
0.0100779
0.0111166
0.0130279
0.0133102
0.0142345
0.0146737
0.0172515
0.0189219
0.0192513
0.0184741
0.0189687
0.0196158
0.0193619
0.0221099
0.0226498
0.0223337
0.0234526
0.0237306
0.0231642
0.0239728
0.0242876
0.0277356
0.0268158
0.0277059
0.0262464
0.0248303
0.0255809
0.0257037
0.0274459
0.0258732
0.0252357
0.0233747
0.0204081
0.0193182
0.0215646
0.026026
0.0266187
0.0264753
0.0251692
0.0257755
0.025511
0.0243375
0.0257653
0.0243976
0.0227324
0.0218304
0.0203941

## Sheet: A1.place.avg
0.32888
0.308018
0.299392
0.292136
0.298694
0.299963
0.283222
0.276969
0.279107
0.284615
0.27738
0.295062
0.303439
0.295484
0.288145
0.276111
0.293829
0.292699
0.291919
0.290464
0.291665
0.294736
0.287793
0.297722
0.307285
0.320166
0.307153
0.301638
0.299556
0.300786
0.297036
0.27975
0.259189
0.224188
0.211564
0.190004
0.189234
0.200885
0.208844
0.224774
0.23853
0.259048
0.274705
0.310558
0.337555
0.378335
0.389876
0.384017
0.375361
0.359135
0.344934
0.333571
0.340244
0.344084
0.338029
0.335253
0.330394
0.335007
0.329809
0.321072
0.321763
0.316427
0.310536
0.311023
0.294629

## Sheet: A1.place.avg_fit
0.324648
0.323262
0.32188
0.320506
0.319144
0.317799
0.316474
0.315173
0.313901
0.312661
0.311457
0.310294
0.309173
0.308095
0.30706
0.30607
0.305126
0.304228
0.303378
0.302576
0.301824
0.301121
0.300469
0.299864
0.299307
0.298796
0.298329
0.297906
0.297526
0.297186
0.296886
0.296625
0.296399
0.296202
0.296028
0.295872
0.295729
0.295592
0.295456
0.295315
0.295164
0.294996
0.294809
0.294599
0.294365
0.294103
0.293813
0.293492
0.293137
0.292746
0.292318
0.29185
0.291343
0.290801
0.29023
0.289636
0.289023
0.288398
0.287766
0.287132
0.286502
0.285881
0.285275
0.284685
0.284115
0.283568
0.283046
0.282553
0.28209
0.281662
0.28127
0.280918
0.280608
0.280339
0.28011
0.279921
0.27977
0.279657
0.27958
0.279538
0.279531
0.279557
0.279616
0.279706
0.279825
0.279973
0.280148
0.280348
0.280572
0.280819
0.281087
0.281375
0.281682
0.282007
0.282353
0.282722
0.283115
0.283533
0.283979
0.284453
0.284958
0.285495
0.286066
0.286666
0.287291
0.287934
0.288588
0.289247
0.289905
0.290555
0.29119
0.291805
0.292394
0.29295
0.29347
0.293951
0.29439
0.294782
0.295124
0.295413
0.295644
0.295815
0.295921
0.295962
0.295942
0.295863
0.295729
0.295544
0.295312
0.295037
0.294721
0.294369
0.293985
0.293572
0.293134
0.292679
0.292209
0.291731
0.291249
0.290769
0.290295
0.289832
0.289386
0.288961
0.288562
0.288191
0.287854
0.287553
0.287293
0.287077
0.286909
0.286794
0.286734
0.286733
0.286787
0.286888
0.287032
0.28721
0.287418
0.287648
0.287895
0.288152
0.288412
0.28867
0.288923
0.289169
0.289407
0.289637
0.289856
0.290064
0.290259
0.290441
0.290607
0.290757
0.290891
0.291009
0.291113
0.291202
0.291278
0.291341
0.291392
0.291431
0.291461
0.29148
0.29149
0.291493
0.291489
0.29148
0.291466
0.291449
0.29143
0.29141
0.291391
0.291373
0.291357
0.291343
0.291333
0.291326
0.291322
0.291322
0.291325
0.291333
0.291346
0.291363
0.291385
0.291413
0.291447
0.291488
0.291536
0.291593
0.291657
0.291731
0.291814
0.291908
0.292013
0.292132
0.292268
0.292425
0.292606
0.292815
0.293054
0.293327
0.293637
0.293987
0.294381
0.294816
0.29529
0.2958
0.296343
0.296918
0.29752
0.298148
0.298799
0.29947
0.300158
0.300859
0.30157
0.302284
0.302998
0.303707
0.304407
0.305093
0.305761
0.306405
0.307023
0.307609
0.308159
0.30867
0.309138
0.309559
0.309928
0.310243
0.310499
0.310692
0.310819
0.310879
0.310879
0.310822
0.310715
0.310562
0.310368
0.310139
0.30988
0.309595
0.30929
0.308969
0.308635
0.308291
0.30794
0.307586
0.30723
0.306877
0.306528
0.306187
0.305857
0.30554
0.305234
0.304939
0.304654
0.304377
0.304107
0.303843
0.303584
0.303329
0.303077
0.302825
0.302571
0.302308
0.302033
0.301741
0.301428
0.301088
0.300719
0.300314
0.299869
0.299381
0.298845
0.298257
0.297614
0.296912
0.296149
0.295319
0.294419
0.293447
0.292397
0.291268
0.290058
0.288769
0.287401
0.285956
0.284435
0.282838
0.281168
0.279425
0.277609
0.275723
0.273768
0.271749
0.26967
0.267533
0.265343
0.263104
0.260819
0.258493
0.256128
0.253728
0.2513
0.248852
0.24639
0.243923
0.241459
0.239005
0.23657
0.23416
0.231785
0.229451
0.227165
0.224928
0.222743
0.220612
0.218535
0.216516
0.214557
0.212659
0.210825
0.209056
0.207354
0.205725
0.204172
0.202698
0.201309
0.200007
0.198797
0.197684
0.19667
0.19576
0.194957
0.194261
0.193669
0.193179
0.192791
0.192503
0.192314
0.19222
0.192222
0.192318
0.192505
0.19278
0.193138
0.193575
0.194086
0.194666
0.195311
0.196017
0.196779
0.197593
0.198453
0.199358
0.200307
0.201297
0.202328
0.203397
0.204503
0.205645
0.206821
0.20803
0.209269
0.210538
0.211836
0.213161
0.214513
0.215889
0.217289
0.218712
0.220157
0.221622
0.223107
0.224611
0.226135
0.227681
0.22925
0.230843
0.232461
0.234106
0.235778
0.237479
0.23921
0.240972
0.242766
0.244593
0.246455
0.248353
0.250288
0.25226
0.254272
0.256324
0.258418
0.260554
0.262736
0.264964
0.267243
0.269573
0.271957
0.274398
0.276896
0.279456
0.282078
0.284764
0.28751
0.290312
0.293164
0.296062
0.299001
0.301978
0.304987
0.308023
0.311082
0.31416
0.317252
0.320351
0.323453
0.326552
0.329644
0.332723
0.335783
0.338821
0.341829
0.344803
0.347735
0.350613
0.353429
0.356172
0.358832
0.361401
0.363867
0.366221
0.368453
0.370553
0.372518
0.374346
0.376036
0.377586
0.378997
0.380266
0.381393
0.382377
0.383216
0.38391
0.384461
0.384873
0.385151
0.385302
0.385328
0.385236
0.385031
0.384717
0.384299
0.383783
0.383173
0.382475
0.381693
0.380832
0.379898
0.378895
0.377829
0.376703
0.375525
0.374297
0.373026
0.371718
0.370377
0.36901
0.367623
0.36622
0.364809
0.363394
0.361981
0.360576
0.359185
0.357812
0.35646
0.355135
0.35384
0.352579
0.351357
0.350178
0.349047
0.347966
0.346941
0.345972
0.345062
0.344211
0.343421
0.342693
0.342028
0.341429
0.340895
0.340429
0.340031
0.339697
0.339423
0.339203
0.339033
0.338906
0.338818
0.338763
0.338737
0.338733
0.338748
0.338777
0.338815
0.33886
0.338907
0.338953
0.338994
0.339026
0.339046
0.339049
0.339032
0.338995
0.338938
0.338861
0.338767
0.338656
0.338529
0.338388
0.338233
0.338066
0.337888
0.337699
0.337502
0.337296
0.337084
0.336866
0.336644
0.336418
0.33619
0.335962
0.335733
0.335506
0.33528
0.335057
0.334837
0.334621
0.334409
0.334202
0.334
0.333805
0.333617
0.333435
0.333258
0.333084
0.332909
0.332731
0.332548
0.332357
0.332156
0.331942
0.331713
0.331467
0.331203
0.330924
0.330628
0.330318
0.329994
0.329655
0.329304
0.328941
0.328566
0.32818
0.327785
0.327383
0.326975
0.326564
0.326152
0.32574
0.325331
0.324926
0.324527
0.324137
0.323754
0.323378
0.323007
0.32264
0.322277
0.321914
0.321553
0.32119
0.320825
0.320456
0.320083
0.319706
0.319324
0.318938
0.318546
0.318149
0.317747
0.317338
0.316924
0.316504
0.316078
0.315644
0.315204
0.314755
0.314298
0.313832
0.313358
0.312873
0.312379
0.311873
0.311357
0.310827
0.310282
0.309719
0.309138
0.308536
0.307911
0.307262
0.306586
0.305882
0.305149
0.30439
0.303606
0.302802
0.301981
0.301144
0.300296
0.299439
0.298575
0.297709

## Sheet: A1.place.se_fit
0.0177941
0.0177941
0.0177941
0.0177941
0.0177941
0.0177941
0.0178665
0.0179388
0.0180112
0.0180835
0.0181559
0.0182282
0.0183006
0.0183729
0.0184453
0.0185177
0.0183396
0.0181615
0.0179834
0.0178054
0.0176273
0.0174492
0.0172712
0.0170931
0.016915
0.0167369
0.0165572
0.0163774
0.0161976
0.0160179
0.0158381
0.0156583
0.0154786
0.0152988
0.015119
0.0149393
0.0148547
0.0147702
0.0146856
0.014601
0.0145165
0.0144319
0.0143473
0.0142628
0.0141782
0.0140936
0.014127
0.0141604
0.0141937
0.0142271
0.0142605
0.0142939
0.0143272
0.0143606
0.014394
0.0144273
0.014343
0.0142587
0.0141744
0.0140901
0.0140057
0.0139214
0.0138371
0.0137528
0.0136685
0.0135842
0.0133266
0.0130691
0.0128116
0.0125541
0.0122966
0.0120391
0.0117816
0.011524
0.0112665
0.011009
0.0109034
0.0107979
0.0106923
0.0105867
0.0104811
0.0103756
0.01027
0.0101644
0.0100589
0.00995328
0.0100492
0.010145
0.0102409
0.0103368
0.0104327
0.0105286
0.0106245
0.0107204
0.0108162
0.0109121
0.0110346
0.011157
0.0112795
0.0114019
0.0115244
0.0116468
0.0117693
0.0118917
0.0120142
0.0121366
0.0121013
0.0120659
0.0120306
0.0119953
0.0119599
0.0119246
0.0118892
0.0118539
0.0118186
0.0117832
0.0120471
0.012311
0.0125749
0.0128389
0.0131028
0.0133667
0.0136306
0.0138945
0.0141584
0.0144223
0.0145646
0.014707
0.0148493
0.0149916
0.0151339
0.0152763
0.0154186
0.0155609
0.0157032
0.0158455
0.0159508
0.016056
0.0161612
0.0162664
0.0163716
0.0164768
0.016582
0.0166872
0.0167924
0.0168976
0.0163689
0.0158401
0.0153114
0.0147827
0.014254
0.0137252
0.0131965
0.0126678
0.012139
0.0116103
0.0115653
0.0115202
0.0114752
0.0114301
0.011385
0.01134
0.0112949
0.0112499
0.0112048
0.0111598
0.0111625
0.0111652
0.0111679
0.0111706
0.0111733
0.011176
0.0111787
0.0111814
0.0111841
0.0111868
0.0110759
0.010965
0.0108541
0.0107432
0.0106324
0.0105215
0.0104106
0.0102997
0.0101888
0.0100779
0.0101818
0.0102857
0.0103895
0.0104934
0.0105973
0.0107011
0.010805
0.0109089
0.0110127
0.0111166
0.0113077
0.0114989
0.01169
0.0118811
0.0120722
0.0122634
0.0124545
0.0126456
0.0128367
0.0130279
0.0130561
0.0130843
0.0131126
0.0131408
0.0131691
0.0131973
0.0132255
0.0132538
0.013282
0.0133102
0.0134027
0.0134951
0.0135875
0.0136799
0.0137724
0.0138648
0.0139572
0.0140496
0.014142
0.0142345
0.0142784
0.0143223
0.0143662
0.0144101
0.0144541
0.014498
0.0145419
0.0145858
0.0146297
0.0146737
0.0149314
0.0151892
0.015447
0.0157048
0.0159626
0.0162204
0.0164781
0.0167359
0.0169937
0.0172515
0.0174185
0.0175856
0.0177526
0.0179197
0.0180867
0.0182537
0.0184208
0.0185878
0.0187549
0.0189219
0.0189549
0.0189878
0.0190207
0.0190537
0.0190866
0.0191195
0.0191525
0.0191854
0.0192184
0.0192513
0.0191736
0.0190958
0.0190181
0.0189404
0.0188627
0.0187849
0.0187072
0.0186295
0.0185518
0.0184741
0.0185235
0.018573
0.0186224
0.0186719
0.0187214
0.0187708
0.0188203
0.0188697
0.0189192
0.0189687
0.0190334
0.0190981
0.0191628
0.0192275
0.0192922
0.019357
0.0194217
0.0194864
0.0195511
0.0196158
0.0195904
0.019565
0.0195397
0.0195143
0.0194889
0.0194635
0.0194381
0.0194127
0.0193873
0.0193619
0.0196367
0.0199115
0.0201863
0.0204611
0.0207359
0.0210107
0.0212855
0.0215603
0.0218351
0.0221099
0.0221639
0.0222179
0.0222719
0.0223259
0.0223799
0.0224339
0.0224878
0.0225418
0.0225958
0.0226498
0.0226182
0.0225866
0.022555
0.0225234
0.0224918
0.0224601
0.0224285
0.0223969
0.0223653
0.0223337
0.0224456
0.0225575
0.0226694
0.0227812
0.0228931
0.023005
0.0231169
0.0232288
0.0233407
0.0234526
0.0234804
0.0235082
0.023536
0.0235638
0.0235916
0.0236194
0.0236472
0.023675
0.0237028
0.0237306
0.0236739
0.0236173
0.0235607
0.023504
0.0234474
0.0233907
0.0233341
0.0232774
0.0232208
0.0231642
0.023245
0.0233259
0.0234067
0.0234876
0.0235685
0.0236493
0.0237302
0.0238111
0.0238919
0.0239728
0.0240043
0.0240357
0.0240672
0.0240987
0.0241302
0.0241617
0.0241932
0.0242247
0.0242561
0.0242876
0.0246324
0.0249772
0.025322
0.0256668
0.0260116
0.0263564
0.0267012
0.027046
0.0273908
0.0277356
0.0276436
0.0275516
0.0274596
0.0273677
0.0272757
0.0271837
0.0270917
0.0269998
0.0269078
0.0268158
0.0269048
0.0269938
0.0270828
0.0271719
0.0272609
0.0273499
0.0274389
0.0275279
0.0276169
0.0277059
0.02756
0.027414
0.0272681
0.0271221
0.0269762
0.0268302
0.0266843
0.0265383
0.0263924
0.0262464
0.0261048
0.0259632
0.0258216
0.02568
0.0255384
0.0253967
0.0252551
0.0251135
0.0249719
0.0248303
0.0249054
0.0249804
0.0250555
0.0251306
0.0252056
0.0252807
0.0253557
0.0254308
0.0255059
0.0255809
0.0255932
0.0256055
0.0256178
0.02563
0.0256423
0.0256546
0.0256668
0.0256791
0.0256914
0.0257037
0.0258779
0.0260521
0.0262263
0.0264006
0.0265748
0.026749
0.0269232
0.0270975
0.0272717
0.0274459
0.0272887
0.0271314
0.0269741
0.0268168
0.0266596
0.0265023
0.026345
0.0261878
0.0260305
0.0258732
0.0258095
0.0257457
0.025682
0.0256182
0.0255545
0.0254907
0.0254269
0.0253632
0.0252994
0.0252357
0.0250496
0.0248635
0.0246774
0.0244913
0.0243052
0.0241191
0.023933
0.0237469
0.0235608
0.0233747
0.0230781
0.0227814
0.0224847
0.0221881
0.0218914
0.0215947
0.0212981
0.0210014
0.0207048
0.0204081
0.0202991
0.0201901
0.0200811
0.0199721
0.0198631
0.0197542
0.0196452
0.0195362
0.0194272
0.0193182
0.0195428
0.0197675
0.0199921
0.0202168
0.0204414
0.020666
0.0208907
0.0211153
0.02134
0.0215646
0.0220107
0.0224569
0.022903
0.0233492
0.0237953
0.0242414
0.0246876
0.0251337
0.0255799
0.026026
0.0260853
0.0261445
0.0262038
0.0262631
0.0263223
0.0263816
0.0264409
0.0265001
0.0265594
0.0266187
0.0266043
0.02659
0.0265757
0.0265613
0.026547
0.0265326
0.0265183
0.026504
0.0264896
0.0264753
0.0263447
0.0262141
0.0260835
0.0259529
0.0258223
0.0256917
0.0255611
0.0254305
0.0252999
0.0251692
0.0252299
0.0252905
0.0253511
0.0254118
0.0254724
0.025533
0.0255936
0.0256543
0.0257149
0.0257755
0.0257491
0.0257226
0.0256962
0.0256697
0.0256433
0.0256168
0.0255904
0.0255639
0.0255375
0.025511
0.0253937
0.0252763
0.025159
0.0250416
0.0249243
0.0248069
0.0246896
0.0245722
0.0244549
0.0243375
0.0244803
0.0246231
0.0247659
0.0249086
0.0250514
0.0251942
0.025337
0.0254797
0.0256225
0.0257653
0.0256285
0.0254918
0.025355
0.0252182
0.0250814
0.0249447
0.0248079
0.0246711
0.0245343
0.0243976
0.024231
0.0240645
0.023898
0.0237315
0.023565
0.0233984
0.0232319
0.0230654
0.0228989
0.0227324
0.0226422
0.022552
0.0224618
0.0223716
0.0222814
0.0221912
0.022101
0.0220108
0.0219206
0.0218304
0.0216868
0.0215432
0.0213995
0.0212559
0.0211123
0.0209686
0.020825
0.0206814
0.0205377
0.0203941
0.0203941
0.0203941
0.0203941
0.0203941

[truncated: 90 more sheets: A1.RivalryFaceRight.all, A1.RivalryFaceRight.se, A1.RivalryFaceRight.avg, A1.RivalryFaceRight.avg_fit, A1.RivalryFaceRight.se_fit, A1.RivalryFaceLeft.all, A1.RivalryFaceLeft.se, A1.RivalryFaceLeft.avg, A1.RivalryFaceLeft.avg_fit, A1.RivalryFaceLeft.se_fit, A2.face.all, A2.face.se, A2.face.avg, A2.face.avg_fit, A2.face.se_fit, A2.place.all, A2.place.se, A2.place.avg, A2.place.avg_fit, A2.place.se_fit …]
