# Supplementary material for: Single-neuron correlates of visual consciousness in human lateral occipital complex
Source: Nat Commun. 2025 Dec 15;16:11008. doi: 10.1038/s41467-025-67077-w (PMC12705761; doi:10.1038/s41467-025-67077-w)
Supplement: Supplementary file 4 — Source Data [file 41467_2025_67077_MOESM4_ESM.zip › SourceData/FigureS23B.xlsx]

## Sheet: A2.face.all
0.215681	0.195898	0.184284	0.149479	0.141676	0.165382	0.163038	0.163038	0.124331	0.154657	0.141438	0.142557	0.135191	0.174919	0.174919	0.166206	0.161059	0.161059	0.169718	0.150093	0.140856	0.117529	0.150785	0.145489	0.159489	0.159489	0.168574	0.170364	0.18746	0.191865	0.213424	0.226364	0.201093	0.200368	0.193152	0.285688	0.300351	0.406364	0.587087	0.717052	0.762449	0.859578	0.885508	0.904855	0.929047	0.936027	0.945125	0.929881	0.922335	0.881315
0.0960596	0.109016	0.12014	0.137802	0.142532	0.165345	0.165345	0.181356	0.192543	0.183002	0.152439	0.123868	0.12555	0.130819	0.11884	0.148093	0.148093	0.14334	0.144314	0.19701	0.171166	0.17992	0.162189	0.136026	0.136026	0.101914	0.108852	0.0940491	0.107533	0.0915052	0.103282	0.122386	0.13741	0.149309	0.193768	0.205867	0.248584	0.297575	0.465162	0.535383	0.612579	0.593818	0.649241	0.660368	0.774207	0.808447	0.790702	0.806565	0.721078	0.801942
0.244804	0.244804	0.236045	0.175248	0.171597	0.157506	0.17283	0.19325	0.164795	0.152704	0.151587	0.191667	0.171976	0.15786	0.145633	0.138546	0.117942	0.104449	0.102395	0.0950159	0.131957	0.102776	0.123377	0.115991	0.112894	0.105662	0.139987	0.139987	0.164884	0.171721	0.120215	0.139707	0.152607	0.237811	0.268609	0.435814	0.472866	0.604152	0.712118	0.82649	0.879287	0.944948	0.960737	0.950561	0.968804	0.954345	0.963201	0.961818	0.945066	0.931957
0.123639	0.143288	0.169469	0.202612	0.227336	0.227336	0.215151	0.191128	0.172615	0.20425	0.192993	0.194871	0.154893	0.119044	0.122441	0.106619	0.123946	0.13056	0.13056	0.136054	0.152667	0.227648	0.216888	0.199121	0.163461	0.172385	0.159131	0.161108	0.161108	0.169432	0.174218	0.121966	0.144665	0.230357	0.288406	0.280522	0.365561	0.438279	0.591111	0.618199	0.668686	0.704571	0.720178	0.682991	0.75524	0.834143	0.863692	0.908288	0.913344	0.925178
0.177663	0.153345	0.182132	0.177371	0.151742	0.136394	0.130655	0.112615	0.097423	0.0914795	0.0936906	0.116571	0.13728	0.126516	0.132075	0.184093	0.200702	0.190896	0.201577	0.201577	0.225851	0.206826	0.172354	0.163649	0.178864	0.144203	0.123763	0.13943	0.147982	0.147982	0.132123	0.132749	0.133378	0.132749	0.098385	0.161609	0.203751	0.224687	0.296755	0.351224	0.396589	0.501541	0.560895	0.694074	0.765385	0.676559	0.639762	0.749436	0.699372	0.660312
0.1144	0.13738	0.125204	0.121271	0.125593	0.141146	0.130132	0.127105	0.142708	0.163881	0.159736	0.125266	0.218384	0.229404	0.221361	0.178539	0.172264	0.203499	0.203499	0.144523	0.153447	0.178819	0.104392	0.104141	0.0922282	0.120751	0.110895	0.107356	0.144947	0.15654	0.168856	0.158845	0.171305	0.191147	0.191147	0.314309	0.314309	0.328326	0.243774	0.418789	0.451073	0.469442	0.580207	0.670631	0.843479	0.776203	0.819784	0.806872	0.88379	0.862096
0.186183	0.231599	0.19156	0.147645	0.119177	0.125453	0.124559	0.132451	0.144052	0.125211	0.125211	0.1082	0.136812	0.129867	0.144068	0.12297	0.135526	0.134315	0.135526	0.17053	0.214094	0.19636	0.177434	0.205591	0.208285	0.222598	0.21825	0.208168	0.202132	0.170774	0.143406	0.126338	0.105396	0.095324	0.0891042	0.0987864	0.101806	0.114638	0.152106	0.160098	0.197107	0.285073	0.550387	0.672113	0.745163	0.920321	0.932346	0.9353	0.920151	0.927831
0.171748	0.177899	0.18726	0.26004	0.262127	0.257193	0.257193	0.234883	0.251061	0.222473	0.222473	0.219369	0.220606	0.183163	0.148551	0.131832	0.123529	0.131832	0.111028	0.103879	0.103879	0.113028	0.112307	0.116951	0.12437	0.113859	0.136439	0.152773	0.152773	0.152505	0.160792	0.150061	0.179131	0.179812	0.196206	0.250201	0.336494	0.453532	0.587588	0.647021	0.662827	0.704805	0.70104	0.727984	0.718001	0.708117	0.786282	0.674439	0.690033	0.80337
0.104974	0.0937654	0.0627469	0.0584842	0.101675	0.0954001	0.0938989	0.0908113	0.0823177	0.142315	0.196933	0.230531	0.263144	0.263144	0.196128	0.243078	0.249902	0.24841	0.298581	0.196795	0.169548	0.160334	0.184155	0.221735	0.209305	0.175938	0.158697	0.150506	0.153466	0.16967	0.150138	0.141343	0.150679	0.177715	0.16594	0.18938	0.284043	0.382449	0.503802	0.617918	0.668445	0.794182	0.848714	0.847985	0.879112	0.939611	0.922667	0.898768	0.847883	0.82063
0.0927301	0.110759	0.123654	0.139085	0.138813	0.149382	0.165935	0.148344	0.156398	0.129407	0.123934	0.11624	0.111253	0.129048	0.122443	0.139908	0.132309	0.14416	0.155381	0.174311	0.183471	0.185753	0.201969	0.15736	0.15736	0.159077	0.17086	0.134919	0.161037	0.186353	0.184406	0.17303	0.25172	0.29769	0.326208	0.383219	0.408035	0.672827	0.61954	0.573414	0.736411	0.864118	0.889048	0.89484	0.907296	0.904622	0.909407	0.80912	0.806246	0.855472
0.340478	0.340478	0.246675	0.203497	0.139444	0.140489	0.162202	0.155615	0.160658	0.171276	0.170962	0.190909	0.173996	0.16482	0.189125	0.160348	0.142674	0.139872	0.108864	0.100394	0.10376	0.10316	0.10316	0.10316	0.0996205	0.105626	0.103079	0.117291	0.16123	0.162106	0.161518	0.178113	0.184203	0.193861	0.228471	0.228846	0.204762	0.216801	0.162476	0.167535	0.148939	0.154083	0.227318	0.253211	0.268428	0.302029	0.388914	0.488787	0.56336	0.56336
0.151089	0.172452	0.168957	0.168957	0.144794	0.144794	0.15242	0.128806	0.132788	0.132788	0.167821	0.139675	0.1191	0.125806	0.133216	0.133216	0.101748	0.104883	0.137233	0.137233	0.121271	0.121271	0.143469	0.143207	0.154869	0.154869	0.179015	0.179015	0.138396	0.147495	0.171466	0.169786	0.138651	0.131607	0.140189	0.174078	0.164828	0.160221	0.163194	0.173119	0.141477	0.276285	0.354017	0.480007	0.635557	0.614871	0.668622	0.723397	0.860423	0.890776
0.198996	0.16931	0.187599	0.236418	0.226762	0.207021	0.187274	0.167349	0.168543	0.170595	0.177161	0.188071	0.159976	0.100063	0.0844172	0.0996285	0.112037	0.115565	0.115565	0.135558	0.130289	0.15059	0.159895	0.205238	0.227476	0.240189	0.229947	0.213154	0.213154	0.195579	0.196928	0.159895	0.15059	0.228157	0.22912	0.233619	0.23112	0.242398	0.332455	0.357635	0.454116	0.709807	0.824524	0.752196	0.79498	0.826768	0.864165	0.929853	0.925224	0.946945
0.0931964	0.0921981	0.121547	0.157003	0.207767	0.19768	0.191042	0.229653	0.207259	0.174721	0.183584	0.174413	0.117899	0.113757	0.102513	0.0959796	0.102317	0.0875086	0.0875086	0.113113	0.135819	0.144777	0.172432	0.160482	0.176355	0.197928	0.215657	0.223862	0.236434	0.21747	0.191316	0.191316	0.171051	0.167957	0.267361	0.307546	0.323589	0.394386	0.518452	0.685342	0.760943	0.881091	0.889196	0.914965	0.910376	0.923627	0.951302	0.936574	0.91622	0.858273
0.120816	0.124815	0.149323	0.181076	0.172003	0.146066	0.133087	0.135777	0.143532	0.143532	0.16387	0.14519	0.133267	0.12564	0.138008	0.138008	0.145337	0.159291	0.160887	0.162496	0.155578	0.170319	0.155578	0.17153	0.165131	0.171834	0.198346	0.163002	0.132284	0.120584	0.131306	0.125943	0.149273	0.178323	0.218513	0.314264	0.27634	0.354209	0.418931	0.570831	0.714236	0.805139	0.838673	0.816033	0.823501	0.833745	0.895875	0.895875	0.927706	0.930994
0.196316	0.190525	0.222768	0.222768	0.217528	0.193817	0.178735	0.163409	0.135175	0.108023	0.123195	0.116609	0.100155	0.0946685	0.106736	0.132426	0.106126	0.11683	0.10162	0.105206	0.12924	0.145421	0.145421	0.161632	0.143543	0.130377	0.155347	0.155347	0.15241	0.136973	0.103418	0.0938129	0.126734	0.133805	0.205353	0.21347	0.310188	0.611239	0.704553	0.76816	0.845193	0.854253	0.844147	0.921718	0.912474	0.92632	0.935708	0.85618	0.905524	0.89223
0.172078	0.201788	0.18493	0.159281	0.150005	0.118938	0.134634	0.142335	0.160557	0.144123	0.135199	0.11411	0.151647	0.151647	0.161005	0.190226	0.179533	0.197368	0.203322	0.191553	0.201406	0.201063	0.168091	0.18376	0.184259	0.154657	0.154657	0.13833	0.11833	0.124999	0.11833	0.148454	0.135296	0.151827	0.244165	0.267403	0.34911	0.478948	0.608362	0.817907	0.859302	0.883819	0.939989	0.941282	0.939107	0.95593	0.964751	0.959795	0.949152	0.875436
0.120534	0.111695	0.111099	0.106664	0.108006	0.11131	0.113952	0.125335	0.104681	0.111522	0.122338	0.131894	0.126747	0.126145	0.130299	0.125569	0.17994	0.174999	0.19697	0.213199	0.227425	0.214636	0.251932	0.228009	0.198854	0.188588	0.152825	0.143453	0.121317	0.104277	0.0960446	0.144742	0.1337	0.142136	0.265976	0.297766	0.309275	0.61839	0.721634	0.813988	0.877115	0.861397	0.895865	0.90723	0.844847	0.821549	0.847349	0.759505	0.746771	0.780081
0.123785	0.141865	0.150726	0.178478	0.207253	0.185688	0.1839	0.175952	0.174716	0.164261	0.189034	0.196568	0.191277	0.170109	0.15348	0.141713	0.141713	0.125181	0.115013	0.1379	0.139317	0.128037	0.13354	0.159164	0.160311	0.171779	0.184386	0.236272	0.278459	0.300249	0.263367	0.297761	0.283571	0.26379	0.400431	0.453818	0.450877	0.608026	0.809944	0.859404	0.907989	0.920742	0.934503	0.957326	0.927815	0.926513	0.929881	0.870953	0.730433	0.744809
0.183952	0.164766	0.149994	0.155916	0.110044	0.108887	0.113737	0.113522	0.114996	0.135906	0.128741	0.173293	0.182596	0.167006	0.166248	0.172682	0.197896	0.190323	0.166896	0.149506	0.177877	0.15648	0.220651	0.236695	0.224485	0.216627	0.175068	0.164597	0.196715	0.20578	0.189986	0.195772	0.128981	0.115593	0.264095	0.413802	0.501854	0.613002	0.594481	0.617742	0.624466	0.641721	0.783779	0.933881	0.896835	0.903126	0.881437	0.825429	0.845537	0.880726
0.199343	0.194701	0.161903	0.156923	0.158057	0.168661	0.168661	0.166706	0.165981	0.151273	0.118791	0.0921978	0.13409	0.126062	0.127676	0.126938	0.149996	0.142471	0.126807	0.131223	0.151566	0.190164	0.145125	0.16759	0.183223	0.182441	0.167324	0.185447	0.184946	0.170873	0.196595	0.192121	0.219989	0.227927	0.234917	0.316673	0.326387	0.525066	0.647125	0.749132	0.775705	0.788815	0.768723	0.794528	0.811614	0.816011	0.849027	0.771316	0.825751	0.795813
0.0836278	0.0967235	0.0773418	0.0577194	0.0656203	0.114657	0.131978	0.173091	0.208658	0.24933	0.270113	0.262848	0.290181	0.439489	0.405624	0.320996	0.253062	0.20722	0.171844	0.149182	0.13597	0.158859	0.155078	0.103068	0.17259	0.125031	0.118584	0.112426	0.123677	0.124038	0.124038	0.0990221	0.0950175	0.075312	0.0476119	0.0719335	0.0871856	0.104192	0.100001	0.214502	0.285684	0.332978	0.47661	0.653018	0.692455	0.808082	0.86333	0.894347	0.924154	0.889666
0.359019	0.289304	0.244241	0.231169	0.253182	0.177373	0.15058	0.127376	0.119694	0.0867838	0.0918602	0.116792	0.117677	0.133754	0.113992	0.148201	0.16749	0.167656	0.167656	0.167656	0.176548	0.15685	0.134591	0.112064	0.112064	0.0963675	0.0844384	0.0900893	0.091067	0.0917772	0.0956596	0.09057	0.0968781	0.124511	0.144325	0.173608	0.25715	0.320046	0.520401	0.544892	0.600551	0.712736	0.817117	0.876739	0.881595	0.858401	0.883042	0.920558	0.874789	0.903545
0.133156	0.160157	0.151938	0.145874	0.150561	0.209991	0.241956	0.274596	0.289396	0.26046	0.195788	0.172689	0.208195	0.241212	0.217081	0.15259	0.114577	0.098378	0.0976222	0.0976222	0.0996777	0.0996777	0.0950281	0.0755914	0.0828513	0.0749962	0.0795994	0.0795994	0.0935678	0.110704	0.130528	0.143298	0.130662	0.146307	0.15058	0.15058	0.145622	0.175114	0.207707	0.229657	0.302201	0.514805	0.558017	0.682525	0.769922	0.875798	0.898083	0.925539	0.938646	0.946498
0.243901	0.206606	0.196562	0.177105	0.188993	0.161152	0.151787	0.152062	0.143135	0.146409	0.146409	0.147898	0.147898	0.146557	0.136887	0.151267	0.159456	0.159012	0.184449	0.156634	0.151787	0.134015	0.175073	0.176793	0.178041	0.159637	0.165866	0.192665	0.184365	0.194457	0.228138	0.255352	0.243665	0.401788	0.528823	0.624169	0.699782	0.809533	0.878476	0.911245	0.899355	0.929398	0.950266	0.908196	0.900266	0.876722	0.867862	0.855295	0.819688	0.809766
0.118648	0.111425	0.147809	0.124804	0.128681	0.11445	0.10259	0.131236	0.132459	0.132459	0.148703	0.148703	0.112128	0.112128	0.109843	0.130501	0.161246	0.139489	0.162567	0.172462	0.187938	0.209148	0.232278	0.232278	0.261355	0.225351	0.249602	0.261475	0.273707	0.293944	0.272011	0.260466	0.272669	0.40237	0.434588	0.615609	0.638658	0.700886	0.790568	0.881801	0.946734	0.949637	0.957332	0.963521	0.957291	0.925819	0.920852	0.901066	0.824893	0.811645
0.249762	0.220281	0.231189	0.220648	0.195858	0.158626	0.134765	0.127889	0.116306	0.121603	0.118584	0.112	0.125969	0.163565	0.191911	0.201434	0.19158	0.190736	0.190736	0.154291	0.14815	0.14842	0.137676	0.141104	0.120056	0.136838	0.168408	0.167975	0.167975	0.21647	0.216832	0.239947	0.233829	0.169174	0.183636	0.255709	0.380332	0.403542	0.516571	0.589364	0.700337	0.741036	0.799804	0.86477	0.894289	0.920105	0.892856	0.91126	0.892856	0.839808
0.219989	0.230887	0.271499	0.257692	0.244351	0.244351	0.169671	0.13733	0.128896	0.122048	0.105119	0.100158	0.0869494	0.0869494	0.0917573	0.0970937	0.0971976	0.102814	0.122562	0.129435	0.130025	0.137251	0.123357	0.144477	0.130401	0.152089	0.161759	0.170402	0.167755	0.15922	0.173009	0.202686	0.211176	0.312187	0.359183	0.419333	0.418813	0.482276	0.562927	0.804703	0.814004	0.861106	0.8814	0.833282	0.860485	0.928539	0.945245	0.929245	0.949199	0.889122
0.155116	0.162653	0.118903	0.125236	0.123709	0.130636	0.144733	0.144733	0.127901	0.127901	0.113411	0.102197	0.140381	0.144926	0.147326	0.132323	0.130131	0.151782	0.147058	0.187354	0.204918	0.194935	0.16123	0.139474	0.130201	0.137435	0.155579	0.157786	0.150435	0.110644	0.189958	0.189958	0.198047	0.334438	0.33073	0.33073	0.364403	0.344347	0.423666	0.457347	0.409929	0.538428	0.618935	0.571669	0.750216	0.788522	0.769718	0.763663	0.818811	0.829573
0.240643	0.204754	0.182431	0.149394	0.137828	0.112886	0.120895	0.106802	0.0969158	0.0961702	0.101734	0.0954296	0.109049	0.12934	0.110147	0.182971	0.177002	0.192791	0.202692	0.246725	0.248938	0.302762	0.274041	0.274041	0.369337	0.393103	0.399143	0.399428	0.410443	0.36663	0.389258	0.37125	0.379966	0.394134	0.396312	0.268715	0.480993	0.503058	0.594612	0.721191	0.754374	0.808556	0.901312	0.931066	0.915571	0.933919	0.919256	0.931044	0.910764	0.892059
0.0683864	0.0705717	0.0837224	0.10002	0.113017	0.132635	0.139726	0.105087	0.116259	0.130438	0.185641	0.173918	0.161519	0.163295	0.164473	0.14091	0.172756	0.216466	0.195943	0.176085	0.152966	0.152966	0.162842	0.168184	0.180809	0.217908	0.178117	0.149986	0.147893	0.147893	0.152362	0.178208	0.145121	0.154231	0.23434	0.258188	0.30914	0.450194	0.597532	0.797514	0.811485	0.828803	0.870878	0.877736	0.835651	0.818991	0.802405	0.833463	0.775855	0.617048
0.138711	0.155865	0.155865	0.149672	0.121456	0.14164	0.14164	0.140203	0.157224	0.133157	0.124813	0.125046	0.123882	0.107866	0.107866	0.13649	0.144015	0.192868	0.172779	0.165888	0.20811	0.18108	0.192175	0.236629	0.262205	0.214103	0.216107	0.181714	0.218585	0.267661	0.240761	0.282905	0.292271	0.258278	0.344502	0.379419	0.391393	0.61492	0.606592	0.624806	0.656269	0.7023	0.806897	0.911877	0.892922	0.887874	0.903764	0.865088	0.848748	0.822625
0.138413	0.130165	0.168771	0.168771	0.151149	0.168771	0.178649	0.169672	0.178253	0.169593	0.167551	0.167551	0.151901	0.155183	0.166356	0.179453	0.17282	0.181926	0.131093	0.14391	0.109193	0.109193	0.103268	0.0976286	0.0912765	0.0841209	0.105814	0.106626	0.13497	0.164554	0.164848	0.174852	0.212472	0.303074	0.340258	0.436414	0.444274	0.478234	0.509051	0.489163	0.598326	0.671354	0.778013	0.780229	0.816464	0.797085	0.842941	0.870049	0.92476	0.956182
0.0906448	0.106034	0.125842	0.138227	0.149157	0.158833	0.212701	0.213257	0.244846	0.239039	0.236886	0.195497	0.176916	0.138879	0.137465	0.128892	0.101496	0.122987	0.121713	0.111462	0.0956554	0.101973	0.107628	0.107628	0.110139	0.133953	0.130979	0.119154	0.121957	0.147484	0.180995	0.192786	0.214597	0.31892	0.465215	0.525519	0.643446	0.703449	0.791959	0.767604	0.774741	0.823835	0.893917	0.866752	0.876453	0.827662	0.783661	0.750118	0.640568	0.680946
0.109272	0.0860498	0.096389	0.107619	0.126433	0.127988	0.120626	0.119947	0.13222	0.147362	0.173394	0.209904	0.219045	0.18261	0.180845	0.188128	0.177043	0.212205	0.192835	0.192835	0.15451	0.121145	0.103331	0.115267	0.122704	0.143731	0.153119	0.157711	0.164335	0.174321	0.204515	0.23744	0.260367	0.369858	0.395395	0.355921	0.416686	0.469521	0.582161	0.765522	0.795091	0.845225	0.877435	0.914704	0.919937	0.933829	0.929087	0.965117	0.942928	0.883646
0.242295	0.251188	0.265418	0.190382	0.190382	0.180946	0.171878	0.137724	0.137724	0.118567	0.126554	0.143238	0.147442	0.150797	0.151222	0.143646	0.153029	0.153029	0.153029	0.176466	0.165927	0.133754	0.121713	0.12045	0.112798	0.164662	0.188464	0.207508	0.277188	0.295339	0.364221	0.422568	0.470927	0.48233	0.631829	0.58234	0.5679	0.597211	0.688865	0.717385	0.750473	0.862452	0.85917	0.826864	0.836951	0.905653	0.898138	0.907972	0.896093	0.86774
0.0587036	0.0543507	0.0543507	0.0601841	0.0513342	0.0543507	0.0791962	0.0692298	0.160791	0.199964	0.208722	0.231608	0.283771	0.312358	0.342448	0.396009	0.311874	0.40865	0.199928	0.185625	0.185625	0.143831	0.119746	0.127063	0.112656	0.104432	0.120932	0.104029	0.118368	0.159929	0.143859	0.142548	0.164105	0.139956	0.171798	0.241592	0.346407	0.39304	0.471852	0.492644	0.553121	0.60576	0.6091	0.746124	0.785239	0.688771	0.638404	0.658047	0.609625	0.523998
0.116512	0.0888045	0.131133	0.131133	0.142903	0.134043	0.129197	0.110023	0.108659	0.106697	0.121131	0.114642	0.10503	0.111891	0.10825	0.140048	0.175141	0.209698	0.212028	0.213206	0.183007	0.192525	0.171713	0.204686	0.229726	0.223223	0.236369	0.242532	0.251135	0.240461	0.35203	0.362527	0.3323	0.422142	0.477093	0.467014	0.506242	0.503275	0.586226	0.658284	0.597324	0.621297	0.692549	0.657263	0.658706	0.805372	0.797864	0.815416	0.794994	0.744301
0.103944	0.110743	0.156165	0.189377	0.138151	0.117828	0.148654	0.158304	0.170729	0.1976	0.203553	0.221646	0.161622	0.139822	0.165073	0.165073	0.144206	0.148434	0.164459	0.154938	0.15029	0.128819	0.116542	0.110267	0.0884372	0.116884	0.157534	0.143708	0.114812	0.157991	0.163713	0.182804	0.227777	0.254331	0.384288	0.476353	0.492725	0.679423	0.796515	0.802197	0.873101	0.899036	0.936109	0.938296	0.946148	0.910253	0.902071	0.907411	0.920237	0.893649
0.10942	0.113955	0.113955	0.135408	0.135408	0.142883	0.142883	0.131494	0.119628	0.134543	0.123722	0.106905	0.138046	0.142123	0.134681	0.13568	0.14422	0.164932	0.17371	0.21539	0.232105	0.20908	0.18984	0.211762	0.224428	0.220894	0.219426	0.208922	0.208922	0.158368	0.180676	0.187543	0.199557	0.19454	0.211492	0.224146	0.357744	0.366328	0.573405	0.605953	0.630959	0.693877	0.730971	0.761791	0.855876	0.91689	0.843157	0.837307	0.750605	0.814585
0.220703	0.144586	0.154701	0.146713	0.13907	0.126621	0.105377	0.0991471	0.088541	0.0892334	0.116993	0.160328	0.158894	0.157755	0.185546	0.206748	0.264252	0.232829	0.232829	0.211633	0.184894	0.152873	0.186365	0.221761	0.189809	0.260218	0.213649	0.21565	0.237514	0.275009	0.270002	0.275017	0.230478	0.223588	0.223588	0.200051	0.219949	0.330167	0.387896	0.550876	0.602337	0.655502	0.688238	0.805524	0.830561	0.805947	0.788474	0.767766	0.73704	0.609343
0.136088	0.133998	0.148396	0.135243	0.136498	0.138157	0.151544	0.165682	0.152799	0.162667	0.167786	0.152118	0.137277	0.154285	0.136659	0.161871	0.163111	0.171812	0.178498	0.167863	0.158181	0.205084	0.195095	0.146853	0.146853	0.127112	0.113462	0.126272	0.109037	0.109037	0.102026	0.0855509	0.0936703	0.165859	0.185145	0.168483	0.18418	0.234207	0.344639	0.412108	0.53089	0.601603	0.592948	0.505905	0.533718	0.565668	0.553876	0.551899	0.420237	0.352235
0.153927	0.133	0.180872	0.203937	0.173333	0.182461	0.130223	0.126071	0.134486	0.14799	0.114626	0.122384	0.100985	0.0833766	0.108703	0.116112	0.139184	0.130896	0.15155	0.139512	0.144034	0.135115	0.149341	0.149341	0.115776	0.115776	0.13378	0.14118	0.121382	0.127897	0.122884	0.20338	0.226428	0.239705	0.413161	0.449061	0.541368	0.577967	0.684301	0.754339	0.730477	0.68536	0.784666	0.884991	0.825905	0.831231	0.815918	0.838119	0.783251	0.740662
0.269133	0.244109	0.202327	0.151406	0.136557	0.114079	0.118782	0.137507	0.138921	0.138665	0.151817	0.121979	0.141455	0.132671	0.132671	0.137001	0.12471	0.128164	0.189728	0.230245	0.201757	0.214868	0.220626	0.21008	0.23978	0.248212	0.302192	0.299129	0.31678	0.397555	0.427803	0.50708	0.500767	0.576969	0.534889	0.546911	0.637081	0.605202	0.53301	0.476346	0.515073	0.648532	0.660232	0.851308	0.874195	0.86766	0.797059	0.819546	0.808297	0.818971
[truncated: 15 more columns]

## Sheet: A2.face.se
0.0103637
0.0092071
0.00773549
0.00710486
0.00690909
0.00601691
0.00552443
0.0059573
0.00638973
0.00615596
0.00603049
0.00649927
0.00707337
0.00938972
0.00882857
0.0081566
0.00683365
0.00812425
0.00631806
0.00565501
0.00567687
0.00636626
0.00637811
0.00708659
0.00866573
0.00886526
0.00875523
0.00892445
0.00975041
0.0104286
0.0116831
0.0133046
0.0134895
0.0166526
0.0194553
0.0207698
0.0221837
0.0261037
0.0289532
0.0308815
0.0312334
0.0287176
0.0251136
0.0225802
0.0189073
0.0183784
0.0173223
0.0157279
0.017507
0.0189389
0.0181477
0.0203528
0.0221212
0.0277771
0.0281174
0.0270607
0.0258725
0.0279767
0.0283954
0.027314
0.0280307
0.0262852
0.0231723
0.0215308
0.0226184

## Sheet: A2.face.avg
0.163375
0.159285
0.161314
0.158949
0.154945
0.152028
0.151328
0.148589
0.150036
0.15082
0.153546
0.153126
0.154819
0.155462
0.153773
0.15841
0.158277
0.164354
0.161149
0.161218
0.162061
0.161798
0.159857
0.161659
0.164652
0.165156
0.169637
0.168509
0.17552
0.181503
0.187756
0.197233
0.201868
0.233892
0.279507
0.319284
0.363991
0.445265
0.527036
0.598087
0.642677
0.705292
0.758832
0.795294
0.821866
0.836084
0.84107
0.839034
0.826192
0.81289
0.816884
0.798875
0.786267
0.753304
0.741378
0.721358
0.719277
0.707801
0.683243
0.678957
0.676929
0.694749
0.685493
0.682824
0.669666

## Sheet: A2.face.avg_fit
0.162821
0.162657
0.162494
0.162332
0.162172
0.162013
0.161858
0.161705
0.161557
0.161412
0.161272
0.161138
0.161007
0.16088
0.160754
0.160628
0.160501
0.160371
0.160238
0.160099
0.159953
0.1598
0.159638
0.159468
0.159289
0.159103
0.158907
0.158703
0.158491
0.158271
0.158041
0.157804
0.157559
0.157306
0.157048
0.156784
0.156517
0.156246
0.155973
0.155699
0.155425
0.155151
0.154879
0.154609
0.154341
0.154077
0.153818
0.153562
0.153313
0.153069
0.152832
0.152602
0.15238
0.152166
0.151959
0.15176
0.151569
0.151386
0.151211
0.151044
0.150885
0.150734
0.150591
0.150456
0.150331
0.150216
0.150111
0.150017
0.149935
0.149864
0.149807
0.149763
0.149732
0.149715
0.14971
0.149718
0.149737
0.149767
0.149808
0.149859
0.149919
0.149988
0.150066
0.150151
0.150243
0.150343
0.150448
0.15056
0.150676
0.150797
0.150923
0.151052
0.151184
0.151319
0.151455
0.151593
0.15173
0.151867
0.152003
0.152136
0.152267
0.152394
0.152516
0.152634
0.152747
0.152857
0.152962
0.153065
0.153164
0.15326
0.153353
0.153445
0.153534
0.153621
0.153707
0.15379
0.153871
0.15395
0.154027
0.154102
0.154174
0.154244
0.154311
0.154376
0.154439
0.1545
0.15456
0.15462
0.15468
0.15474
0.1548
0.154862
0.154925
0.15499
0.155059
0.155131
0.155209
0.155292
0.155383
0.155481
0.155588
0.155705
0.155833
0.155973
0.156123
0.156282
0.156451
0.156627
0.15681
0.156999
0.157192
0.157389
0.157589
0.15779
0.157993
0.158197
0.158402
0.158608
0.158814
0.15902
0.159226
0.159432
0.159637
0.159841
0.160044
0.160242
0.160436
0.160623
0.160801
0.160969
0.161126
0.16127
0.161399
0.161511
0.161608
0.161689
0.161757
0.161812
0.161856
0.161889
0.161913
0.16193
0.16194
0.161944
0.161944
0.161939
0.161931
0.16192
0.161906
0.161889
0.161871
0.161851
0.16183
0.161808
0.161786
0.161763
0.16174
0.161716
0.161691
0.161665
0.161638
0.161609
0.161579
0.161547
0.161514
0.16148
0.161444
0.161408
0.161372
0.161336
0.1613
0.161266
0.161232
0.1612
0.16117
0.161143
0.161119
0.161101
0.161088
0.161081
0.161082
0.161092
0.16111
0.161139
0.161179
0.16123
0.161292
0.161364
0.161446
0.161538
0.161639
0.161749
0.161868
0.161996
0.162132
0.162276
0.162426
0.162583
0.162746
0.162913
0.163085
0.163261
0.16344
0.163621
0.163803
0.163988
0.164174
0.164362
0.164553
0.164747
0.164943
0.165143
0.165346
0.165553
0.165764
0.165978
0.166197
0.166419
0.166645
0.166874
0.167105
0.16734
0.167576
0.167816
0.168057
0.1683
0.168548
0.1688
0.169059
0.169326
0.169602
0.169889
0.170187
0.170499
0.170826
0.171168
0.171526
0.171897
0.172282
0.172679
0.173088
0.173508
0.173938
0.174377
0.174826
0.175282
0.175746
0.176217
0.176697
0.177184
0.177678
0.17818
0.178689
0.179205
0.179728
0.180259
0.180798
0.181346
0.181907
0.182481
0.183069
0.183674
0.184296
0.184938
0.185602
0.186287
0.186999
0.18774
0.188513
0.189322
0.190172
0.191064
0.192003
0.192992
0.194035
0.195135
0.196297
0.197528
0.198834
0.200221
0.201694
0.203262
0.204928
0.206701
0.208585
0.210587
0.21271
0.214952
0.217312
0.219789
0.222382
0.225089
0.22791
0.230844
0.233888
0.237042
0.240304
0.24367
0.247139
0.250706
0.254368
0.258123
0.261967
0.265897
0.26991
0.274003
0.278175
0.282427
0.286764
0.291188
0.295703
0.30031
0.305014
0.309817
0.314722
0.319733
0.324852
0.330082
0.335427
0.340889
0.346471
0.352176
0.358008
0.363969
0.370062
0.37629
0.382654
0.389149
0.395763
0.402489
0.409317
0.416238
0.423242
0.430321
0.437465
0.444666
0.451913
0.459197
0.466508
0.473836
0.481171
0.488502
0.495821
0.503117
0.510379
0.517598
0.524764
0.531871
0.538916
0.545895
0.552806
0.559644
0.566406
0.573089
0.57969
0.586206
0.592632
0.59897
0.605226
0.611403
0.617508
0.623544
0.629518
0.635434
0.641297
0.647113
0.652886
0.658618
0.664306
0.669949
0.675544
0.681087
0.686577
0.69201
0.697383
0.702695
0.707943
0.713123
0.718231
0.723263
0.728216
0.733086
0.737867
0.742557
0.747151
0.751646
0.756036
0.760319
0.764494
0.768559
0.772513
0.776356
0.780087
0.783704
0.787207
0.790594
0.793866
0.79702
0.800057
0.802977
0.80578
0.808468
0.811039
0.813494
0.815834
0.818059
0.820169
0.822164
0.824045
0.825815
0.827474
0.829024
0.830467
0.831804
0.833036
0.834166
0.835195
0.836123
0.836954
0.837689
0.83833
0.838879
0.839339
0.839711
0.839998
0.840201
0.840323
0.840366
0.840332
0.840223
0.840044
0.839795
0.839481
0.839104
0.838667
0.838171
0.837622
0.83702
0.836369
0.835674
0.83494
0.83417
0.83337
0.832543
0.831694
0.830828
0.829949
0.829061
0.828168
0.827272
0.826374
0.825476
0.824579
0.823684
0.822794
0.821909
0.821031
0.820162
0.819302
0.818445
0.817586
0.81672
0.815841
0.814944
0.814022
0.813071
0.812084
0.811057
0.809984
0.808864
0.807698
0.806486
0.805227
0.803922
0.80257
0.801172
0.799728
0.798238
0.796702
0.79512
0.793494
0.791825
0.790112
0.788358
0.786563
0.784729
0.782855
0.780943
0.778994
0.777013
0.775006
0.77298
0.770941
0.768896
0.766852
0.764815
0.762792
0.760789
0.758813
0.756866
0.754951
0.753065
0.751211
0.749388
0.747597
0.745837
0.744109
0.742413
0.740751
0.739121
0.737524
0.73596
0.73443
0.732933
0.731471
0.730043
0.728649
0.727291
0.725967
0.724676
0.723416
0.72218
0.720964
0.719764
0.718576
0.717394
0.716215
0.715034
0.713845
0.712647
0.711439
0.710221
0.708994
0.707759
0.706515
0.705265
0.704008
0.702744
0.701475
0.700201
0.698929
0.697665
0.696416
0.695188
0.693987
0.692822
0.691697
0.69062
0.689598
0.688636
0.687737
0.686902
0.68613
0.685423
0.684782
0.684206
0.683698
0.683257
0.682884
0.68258
0.682343
0.68217
0.682057
0.682003
0.682004
0.682057
0.682159
0.682307
0.682498
0.682729
0.682994
0.683284
0.683592
0.683909
0.684226
0.684535
0.684827
0.685095
0.685329
0.685522
0.685668
0.685769
0.685825
0.685835
0.685801
0.685723
0.685602
0.685438
0.685232
0.684984
0.684694
0.684365
0.683995
0.683588
0.683143
0.682661
0.682143
0.681591
0.681005
0.680386
0.679735
0.679056
0.678351
0.677624
0.676878
0.676117
0.675342
0.674558
0.673768
0.672975

## Sheet: A2.face.se_fit
0.0103637
0.0103637
0.0103637
0.0103637
0.0103637
0.0103637
0.0102481
0.0101324
0.0100167
0.00990108
0.00978542
0.00966975
0.00955409
0.00943842
0.00932276
0.0092071
0.00905993
0.00891277
0.00876561
0.00861845
0.00847129
0.00832413
0.00817697
0.00802981
0.00788265
0.00773549
0.00767243
0.00760936
0.0075463
0.00748324
0.00742017
0.00735711
0.00729405
0.00723098
0.00716792
0.00710486
0.00708528
0.0070657
0.00704613
0.00702655
0.00700698
0.0069874
0.00696782
0.00694825
0.00692867
0.00690909
0.00681988
0.00673066
0.00664144
0.00655222
0.006463
0.00637378
0.00628457
0.00619535
0.00610613
0.00601691
0.00596766
0.00591841
0.00586917
0.00581992
0.00577067
0.00572142
0.00567217
0.00562293
0.00557368
0.00552443
0.00556772
0.005611
0.00565429
0.00569758
0.00574086
0.00578415
0.00582744
0.00587072
0.00591401
0.0059573
0.00600054
0.00604378
0.00608703
0.00613027
0.00617351
0.00621675
0.00626
0.00630324
0.00634648
0.00638973
0.00636635
0.00634297
0.0063196
0.00629622
0.00627284
0.00624947
0.00622609
0.00620271
0.00617934
0.00615596
0.00614341
0.00613087
0.00611832
0.00610577
0.00609323
0.00608068
0.00606813
0.00605559
0.00604304
0.00603049
0.00607737
0.00612425
0.00617113
0.00621801
0.00626488
0.00631176
0.00635864
0.00640552
0.00645239
0.00649927
0.00655668
0.00661409
0.0066715
0.00672891
0.00678632
0.00684373
0.00690114
0.00695855
0.00701596
0.00707337
0.00730501
0.00753664
0.00776828
0.00799991
0.00823155
0.00846318
0.00869482
0.00892645
0.00915809
0.00938972
0.00933361
0.00927749
0.00922138
0.00916526
0.00910915
0.00905303
0.00899692
0.0089408
0.00888469
0.00882857
0.00876138
0.00869418
0.00862698
0.00855978
0.00849259
0.00842539
0.00835819
0.00829099
0.00822379
0.0081566
0.0080243
0.00789201
0.00775971
0.00762742
0.00749512
0.00736283
0.00723054
0.00709824
0.00696595
0.00683365
0.00696271
0.00709177
0.00722083
0.00734989
0.00747895
0.00760801
0.00773707
0.00786613
0.00799519
0.00812425
0.00794363
0.00776301
0.00758239
0.00740177
0.00722116
0.00704054
0.00685992
0.0066793
0.00649868
0.00631806
0.00625175
0.00618545
0.00611915
0.00605284
0.00598654
0.00592023
0.00585393
0.00578762
0.00572132
0.00565501
0.0056572
0.00565939
0.00566157
0.00566376
0.00566594
0.00566813
0.00567031
0.0056725
0.00567468
0.00567687
0.00574581
0.00581475
0.00588368
0.00595262
0.00602156
0.0060905
0.00615944
0.00622838
0.00629732
0.00636626
0.00636744
0.00636863
0.00636982
0.006371
0.00637219
0.00637337
0.00637456
0.00637574
0.00637693
0.00637811
0.00644896
0.00651981
0.00659066
0.0066615
0.00673235
0.0068032
0.00687404
0.00694489
0.00701574
0.00708659
0.0072445
0.00740241
0.00756033
0.00771824
0.00787616
0.00803407
0.00819198
0.0083499
0.00850781
0.00866573
0.00868568
0.00870563
0.00872559
0.00874554
0.00876549
0.00878545
0.0088054
0.00882536
0.00884531
0.00886526
0.00885426
0.00884326
0.00883225
0.00882125
0.00881025
0.00879924
0.00878824
0.00877724
0.00876623
0.00875523
0.00877215
0.00878907
0.008806
0.00882292
0.00883984
0.00885676
0.00887369
0.00889061
0.00890753
0.00892445
0.00900705
0.00908964
0.00917224
0.00925484
0.00933743
0.00942003
0.00950262
0.00958522
0.00966781
0.00975041
0.00981822
0.00988604
0.00995386
0.0100217
0.0100895
0.0101573
0.0102251
0.0102929
0.0103608
0.0104286
0.010554
0.0106795
0.010805
0.0109304
0.0110559
0.0111813
0.0113068
0.0114322
0.0115577
0.0116831
0.0118453
0.0120074
0.0121696
0.0123317
0.0124938
0.012656
0.0128181
0.0129803
0.0131424
0.0133046
0.013323
0.0133415
0.01336
0.0133785
0.013397
0.0134155
0.013434
0.0134525
0.013471
0.0134895
0.0138058
0.0141221
0.0144384
0.0147547
0.015071
0.0153874
0.0157037
0.01602
0.0163363
0.0166526
0.0169329
0.0172131
0.0174934
0.0177737
0.018054
0.0183342
0.0186145
0.0188948
0.0191751
0.0194553
0.0195868
0.0197182
0.0198497
0.0199811
0.0201125
0.020244
0.0203754
0.0205069
0.0206383
0.0207698
0.0209111
0.0210525
0.0211939
0.0213353
0.0214767
0.0216181
0.0217595
0.0219009
0.0220423
0.0221837
0.0225757
0.0229677
0.0233597
0.0237517
0.0241437
0.0245357
0.0249277
0.0253197
0.0257117
0.0261037
0.0263887
0.0266736
0.0269586
0.0272435
0.0275285
0.0278134
0.0280983
0.0283833
0.0286682
0.0289532
0.029146
0.0293388
0.0295317
0.0297245
0.0299173
0.0301102
0.030303
0.0304958
0.0306887
0.0308815
0.0309167
0.0309519
0.0309871
0.0310223
0.0310575
0.0310927
0.0311279
0.031163
0.0311982
0.0312334
0.0309819
0.0307303
0.0304787
0.0302271
0.0299755
0.0297239
0.0294724
0.0292208
0.0289692
0.0287176
0.0283572
0.0279968
0.0276364
0.027276
0.0269156
0.0265552
0.0261948
0.0258344
0.025474
0.0251136
0.0248602
0.0246069
0.0243535
0.0241002
0.0238469
0.0235935
0.0233402
0.0230869
0.0228335
0.0225802
0.0222129
0.0218456
0.0214783
0.021111
0.0207437
0.0203764
0.0200091
0.0196418
0.0192745
0.0189073
0.0188544
0.0188015
0.0187486
0.0186957
0.0186428
0.01859
0.0185371
0.0184842
0.0184313
0.0183784
0.0182728
0.0181672
0.0180616
0.017956
0.0178503
0.0177447
0.0176391
0.0175335
0.0174279
0.0173223
0.0171628
0.0170034
0.016844
0.0166845
0.0165251
0.0163657
0.0162062
0.0160468
0.0158874
0.0157279
0.0159058
0.0160838
0.0162617
0.0164396
0.0166175
0.0167954
0.0169733
0.0171512
0.0173291
0.017507
0.0176502
0.0177934
0.0179366
0.0180798
0.018223
0.0183661
0.0185093
0.0186525
0.0187957
0.0189389
0.0188598
0.0187806
0.0187015
0.0186224
0.0185433
0.0184642
0.018385
0.0183059
0.0182268
0.0181477
0.0183682
0.0185887
0.0188092
0.0190297
0.0192503
0.0194708
0.0196913
0.0199118
0.0201323
0.0203528
0.0205297
0.0207065
0.0208834
0.0210602
0.021237
0.0214139
0.0215907
0.0217675
0.0219444
0.0221212
0.0226868
0.0232524
0.023818
0.0243836
0.0249492
0.0255147
0.0260803
0.0266459
0.0272115
0.0277771
0.0278111
0.0278451
0.0278792
0.0279132
0.0279472
0.0279813
0.0280153
0.0280493
0.0280833
0.0281174
0.0280117
0.027906
0.0278004
0.0276947
0.027589
0.0274834
0.0273777
0.0272721
0.0271664
0.0270607
0.0269419
0.0268231
0.0267043
0.0265855
0.0264666
0.0263478
0.026229
0.0261102
0.0259914
0.0258725
0.026083
0.0262934
0.0265038
0.0267142
0.0269246
0.027135
0.0273454
0.0275558
0.0277663
0.0279767
0.0280185
0.0280604
0.0281023
0.0281442
0.028186
0.0282279
0.0282698
0.0283116
0.0283535
0.0283954
0.0282872
0.0281791
0.028071
0.0279628
0.0278547
0.0277466
0.0276384
0.0275303
0.0274222
0.027314
0.0273857
0.0274574
0.027529
0.0276007
0.0276724
0.027744
0.0278157
0.0278873
0.027959
0.0280307
0.0278561
0.0276816
0.027507
0.0273325
0.0271579
0.0269834
0.0268088
0.0266343
0.0264597
0.0262852
0.0259739
0.0256626
0.0253513
0.02504
0.0247287
0.0244174
0.0241061
0.0237949
0.0234836
0.0231723
0.0230081
0.022844
0.0226798
0.0225157
0.0223515
0.0221874
0.0220232
0.0218591
0.0216949
0.0215308
0.0216395
0.0217483
0.0218571
0.0219658
0.0220746
0.0221834
0.0222921
0.0224009
0.0225096
0.0226184
0.0226184
0.0226184
0.0226184
0.0226184

## Sheet: A2.place.all
0.156467	0.156467	0.125187	0.129021	0.126243	0.138713	0.180715	0.165194	0.180715	0.156775	0.120458	0.120458	0.189794	0.18411	0.198736	0.192848	0.157554	0.176097	0.169489	0.169489	0.168026	0.188876	0.157907	0.158285	0.167164	0.157488	0.178375	0.197134	0.235866	0.282814	0.282814	0.254851	0.213398	0.211444	0.219255	0.219255	0.22727	0.185367	0.160548	0.130211	0.175313	0.185843	0.185843	0.19294	0.180365	0.189765	0.176706	0.176706	0.152261	0.175424
0.274157	0.264725	0.219953	0.232282	0.243699	0.255203	0.223572	0.175416	0.131136	0.154782	0.127267	0.120597	0.163416	0.154009	0.133042	0.133042	0.118707	0.118707	0.0895136	0.0749545	0.0807724	0.0913813	0.0791334	0.0791334	0.0984648	0.109485	0.144356	0.158397	0.163446	0.201104	0.218723	0.196528	0.182018	0.182018	0.164212	0.178232	0.157894	0.153191	0.196701	0.176892	0.128718	0.135769	0.150269	0.164775	0.168767	0.217325	0.252016	0.24974	0.24974	0.263481
0.339076	0.29469	0.28192	0.320906	0.325905	0.302417	0.267546	0.267546	0.228682	0.203823	0.133048	0.11943	0.123314	0.0948162	0.0802673	0.0849179	0.0950316	0.10048	0.10382	0.0982109	0.0938505	0.107064	0.118042	0.147435	0.19785	0.193857	0.191659	0.203237	0.225965	0.225965	0.236896	0.223952	0.259937	0.224305	0.175351	0.168576	0.172215	0.162045	0.141506	0.205867	0.269674	0.267391	0.228721	0.218006	0.251186	0.251172	0.258085	0.267315	0.25539	0.179037
0.265253	0.273955	0.246102	0.22546	0.223506	0.181017	0.173383	0.186579	0.174568	0.174568	0.115466	0.10494	0.103505	0.0977836	0.104209	0.104209	0.107453	0.0899787	0.120597	0.120597	0.128267	0.135504	0.152455	0.160804	0.181381	0.181381	0.184083	0.206843	0.158806	0.190958	0.189906	0.189906	0.1832	0.193402	0.178126	0.178126	0.171748	0.152109	0.167435	0.138566	0.138522	0.149065	0.155831	0.161254	0.160234	0.19425	0.184546	0.196013	0.185153	0.216088
0.20415	0.179458	0.170419	0.151939	0.136491	0.132511	0.138497	0.118379	0.118379	0.133537	0.142355	0.155775	0.157298	0.14297	0.119432	0.118225	0.125737	0.159451	0.196927	0.20768	0.20538	0.229049	0.251917	0.240111	0.263707	0.26644	0.242681	0.228298	0.240894	0.260489	0.263201	0.260007	0.223501	0.26635	0.288053	0.337665	0.352728	0.377844	0.334307	0.30903	0.30903	0.269906	0.291784	0.2548	0.234776	0.199247	0.198608	0.162439	0.168195	0.121697
0.162635	0.153979	0.144514	0.168419	0.176658	0.174028	0.1525	0.160772	0.136665	0.140573	0.126393	0.125363	0.104425	0.0948268	0.0840819	0.0865986	0.137363	0.13706	0.163163	0.200955	0.184663	0.170402	0.230291	0.242827	0.26151	0.269721	0.208215	0.24741	0.270957	0.256215	0.312741	0.297479	0.270131	0.231411	0.187068	0.169671	0.161376	0.146587	0.11739	0.102623	0.0750361	0.0842064	0.0941828	0.117165	0.155202	0.147461	0.157573	0.153276	0.171544	0.171878
0.1867	0.169636	0.178241	0.185439	0.159486	0.16065	0.138966	0.130326	0.102333	0.111559	0.111559	0.100257	0.13557	0.151637	0.181546	0.167578	0.177746	0.205888	0.205888	0.20042	0.20042	0.282169	0.208266	0.19677	0.164858	0.147676	0.148051	0.143841	0.153219	0.223273	0.254228	0.176475	0.185348	0.196811	0.217336	0.236773	0.223631	0.22604	0.235071	0.153384	0.159374	0.187026	0.198515	0.196252	0.177267	0.16011	0.16011	0.161277	0.152995	0.165944
0.204056	0.203708	0.216585	0.21765	0.169967	0.159755	0.175179	0.191191	0.189258	0.237755	0.199819	0.226336	0.198857	0.15686	0.170657	0.190082	0.182645	0.177474	0.17932	0.148157	0.123792	0.113898	0.115171	0.115171	0.137102	0.137615	0.154542	0.145362	0.136638	0.145362	0.2128	0.210705	0.198632	0.210349	0.193115	0.168177	0.167871	0.167871	0.274137	0.298571	0.242628	0.220697	0.25026	0.268831	0.226405	0.235119	0.22241	0.22241	0.132534	0.120474
0.181863	0.202762	0.18344	0.181512	0.152579	0.166028	0.149549	0.126216	0.112131	0.0982456	0.0951328	0.0980857	0.137224	0.139152	0.148264	0.154149	0.185395	0.176419	0.194241	0.16249	0.180093	0.220719	0.162245	0.160224	0.186604	0.186604	0.163504	0.155194	0.13301	0.137504	0.128992	0.101019	0.129509	0.145263	0.122539	0.109219	0.110394	0.164686	0.197569	0.176873	0.187864	0.205325	0.1734	0.153417	0.153227	0.169188	0.196041	0.188212	0.164953	0.19386
0.16094	0.16592	0.1308	0.1308	0.122585	0.115996	0.135406	0.101931	0.117236	0.117236	0.105321	0.0956157	0.105321	0.105321	0.113035	0.171281	0.160995	0.160995	0.202601	0.202601	0.194704	0.206613	0.206872	0.206872	0.193908	0.141745	0.141745	0.160794	0.161007	0.189601	0.227715	0.214919	0.253363	0.307557	0.396466	0.439477	0.416384	0.430912	0.356163	0.352408	0.311785	0.311785	0.262804	0.235637	0.208304	0.175766	0.194439	0.189855	0.190892	0.173184
0.113407	0.143254	0.154088	0.153798	0.149417	0.164719	0.169851	0.154665	0.132647	0.132647	0.164964	0.143032	0.112094	0.115814	0.115464	0.0974339	0.112675	0.161877	0.240478	0.201411	0.173273	0.131575	0.126169	0.112912	0.111845	0.138202	0.131506	0.105411	0.0875641	0.119021	0.125481	0.132496	0.145734	0.141621	0.169103	0.145384	0.123574	0.119808	0.0925183	0.0676694	0.0709969	0.081658	0.0862886	0.0973987	0.0888312	0.105567	0.0943424	0.0782776	0.0966558	0.107676
0.13788	0.136476	0.136079	0.130818	0.130435	0.142144	0.174299	0.189146	0.13939	0.151763	0.118378	0.119267	0.119267	0.112855	0.12259	0.126033	0.12819	0.124996	0.128829	0.094851	0.118066	0.142937	0.156373	0.190938	0.190938	0.18739	0.139101	0.126663	0.14352	0.13501	0.127874	0.118027	0.114812	0.0985855	0.105396	0.0988857	0.0885135	0.0939756	0.0714688	0.0895267	0.0699487	0.0727393	0.0735435	0.078775	0.0735435	0.0710615	0.0810266	0.0754919	0.100499	0.0887829
0.196759	0.174295	0.166774	0.161698	0.17216	0.147106	0.164229	0.147794	0.132339	0.117515	0.121947	0.108319	0.108319	0.124147	0.122353	0.151517	0.166461	0.174252	0.165973	0.184521	0.175858	0.214655	0.204932	0.183405	0.206684	0.177684	0.152428	0.164677	0.164677	0.184502	0.193492	0.222438	0.255793	0.293784	0.238777	0.252722	0.269765	0.262897	0.317199	0.353964	0.51089	0.43516	0.390694	0.431949	0.583261	0.596127	0.578744	0.578744	0.5321	0.410665
0.0819102	0.0952846	0.0952846	0.0865013	0.0979513	0.111395	0.125687	0.137849	0.138261	0.14551	0.14551	0.132378	0.148473	0.182412	0.190391	0.189021	0.179736	0.194453	0.215043	0.21199	0.223051	0.274705	0.261946	0.213483	0.229123	0.227103	0.21418	0.228786	0.196206	0.233826	0.278791	0.302085	0.310137	0.354398	0.374319	0.380685	0.414238	0.400481	0.416183	0.352825	0.344219	0.330904	0.338429	0.300919	0.253639	0.250044	0.303603	0.305757	0.292137	0.306493
0.149621	0.159333	0.167541	0.157887	0.128393	0.108514	0.124271	0.110133	0.122973	0.128002	0.12157	0.156113	0.148365	0.158011	0.224026	0.225504	0.241411	0.273957	0.271766	0.23115	0.198584	0.185775	0.223161	0.233118	0.194851	0.175127	0.16008	0.16008	0.138066	0.138066	0.167342	0.153445	0.139945	0.140651	0.120276	0.191968	0.20687	0.20687	0.241026	0.269275	0.237532	0.217099	0.201985	0.192113	0.170568	0.111873	0.110457	0.101376	0.111639	0.0977152
0.144528	0.128805	0.136	0.144528	0.183997	0.16096	0.178609	0.176301	0.173145	0.163251	0.130709	0.139423	0.1275	0.147778	0.159014	0.149781	0.134966	0.119497	0.128911	0.146615	0.152256	0.168255	0.159478	0.14745	0.131739	0.139537	0.146744	0.154443	0.15103	0.140261	0.136686	0.142781	0.17445	0.168457	0.14305	0.13386	0.155844	0.152224	0.154094	0.164073	0.142105	0.136034	0.129273	0.14522	0.172638	0.172988	0.175824	0.160847	0.187485	0.178127
0.0864604	0.0733745	0.0678582	0.0717182	0.176652	0.166555	0.107914	0.0980112	0.0778056	0.085861	0.0973078	0.107148	0.121284	0.122915	0.0821322	0.0993088	0.110248	0.124977	0.209348	0.2164	0.205898	0.205898	0.219621	0.219621	0.176566	0.17218	0.184499	0.200494	0.15699	0.165014	0.192199	0.192199	0.17038	0.191978	0.221796	0.222426	0.225836	0.207041	0.179935	0.169689	0.162557	0.158167	0.171843	0.170195	0.141551	0.207688	0.178683	0.174774	0.163169	0.167669
0.103201	0.0954851	0.111471	0.110563	0.11681	0.153073	0.203823	0.184372	0.172138	0.178251	0.178251	0.16305	0.164887	0.192896	0.181179	0.133674	0.118217	0.130195	0.129886	0.118831	0.167619	0.20176	0.189403	0.163481	0.199543	0.232366	0.20742	0.18777	0.205156	0.213444	0.161656	0.161656	0.152238	0.152238	0.117136	0.0985013	0.0985013	0.116964	0.162708	0.155999	0.148352	0.139908	0.168727	0.168286	0.193355	0.184277	0.184277	0.151155	0.104828	0.150805
0.113377	0.107255	0.114251	0.170628	0.170628	0.146327	0.136254	0.129076	0.141727	0.129076	0.113589	0.16389	0.16389	0.108604	0.132754	0.140104	0.140104	0.170242	0.163879	0.188602	0.193027	0.142693	0.106026	0.100255	0.0795872	0.0830025	0.0672689	0.0541699	0.0541699	0.0581102	0.0599846	0.0599846	0.0672689	0.0672689	0.0651258	0.0668925	0.073738	0.0889818	0.0880142	0.0702378	0.0668088	0.0767042	0.093795	0.100011	0.116194	0.102868	0.105316	0.0936704	0.127287	0.135392
[truncated: 15 more columns]

## Sheet: A2.place.se
0.0152886
0.0138941
0.0121851
0.0130485
0.0121031
0.0106581
0.00873579
0.00934743
0.00813336
0.00834722
0.00614754
0.00729894
0.00660248
0.00708955
0.00961733
0.00911488
0.0083538
0.00980432
0.0109375
0.0107344
0.00921693
0.012271
0.0119423
0.0110713
0.0113287
0.0112082
0.00887622
0.010659
0.0120873
0.0130634
0.0150501
0.0147478
0.0139796
0.0163962
0.0196437
0.0224085
0.0231492
0.022961
0.0221723
0.0222025
0.0262351
0.0222629
0.0197581
0.0190504
0.024305
0.0249679
0.0246948
0.0255507
0.0227745
0.0177921
0.0157061
0.0217236
0.0244522
0.0235481
0.0183756
0.0167504
0.0153884
0.01682
0.0147849
0.0191273
0.0195809
0.0183055
0.0186428
0.0192318
0.0193843

## Sheet: A2.place.avg
0.171707
0.167309
0.160342
0.164819
0.166503
0.16248
0.164224
0.15531
0.143239
0.145302
0.12995
0.131551
0.138569
0.136154
0.140167
0.142911
0.146349
0.156684
0.172614
0.167364
0.166716
0.17968
0.175232
0.172226
0.177549
0.174979
0.166339
0.169948
0.16722
0.184239
0.198501
0.19005
0.191042
0.198836
0.194553
0.199816
0.200968
0.200836
0.205472
0.19672
0.19744
0.192915
0.191905
0.191997
0.195227
0.196942
0.200674
0.19407
0.186287
0.180231
0.18192
0.187616
0.195942
0.195149
0.18854
0.188141
0.184974
0.188716
0.187474
0.20495
0.210064
0.213243
0.208205
0.204358
0.203773

## Sheet: A2.place.avg_fit
0.170484
0.170106
0.169729
0.169354
0.168983
0.168616
0.168256
0.167902
0.167557
0.167221
0.166895
0.166582
0.166281
0.165996
0.165727
0.165476
0.165244
0.165035
0.164848
0.164685
0.164549
0.164441
0.164358
0.164301
0.164264
0.164247
0.164248
0.164262
0.164289
0.164326
0.16437
0.164419
0.164471
0.164524
0.164576
0.164624
0.164668
0.164705
0.164732
0.164749
0.164752
0.164741
0.164714
0.16467
0.164609
0.164532
0.164437
0.164324
0.164193
0.164044
0.163877
0.163691
0.163485
0.163258
0.163008
0.162735
0.162436
0.16211
0.161756
0.161371
0.160955
0.160505
0.160022
0.159507
0.158962
0.158389
0.157789
0.157166
0.15652
0.155854
0.15517
0.154469
0.153755
0.153029
0.152295
0.151555
0.150811
0.150068
0.149326
0.14859
0.147863
0.147145
0.146442
0.145751
0.145072
0.144406
0.143749
0.143102
0.142464
0.141834
0.141211
0.140594
0.139983
0.139379
0.138787
0.138211
0.137653
0.137119
0.136611
0.136134
0.135691
0.135286
0.134923
0.134603
0.134324
0.134086
0.133887
0.133726
0.133602
0.133513
0.133459
0.133438
0.133449
0.133491
0.133559
0.133652
0.133765
0.133897
0.134044
0.134204
0.134372
0.134546
0.134724
0.134903
0.135085
0.135269
0.135457
0.135649
0.135846
0.136049
0.136259
0.136476
0.136701
0.136935
0.137178
0.13743
0.137691
0.137963
0.138244
0.138536
0.138838
0.139151
0.139475
0.139811
0.140159
0.14052
0.140896
0.141286
0.141692
0.142116
0.142557
0.143017
0.143497
0.143998
0.14452
0.145063
0.145627
0.146214
0.146823
0.147455
0.14811
0.148788
0.14949
0.150215
0.150963
0.151729
0.152512
0.153308
0.154114
0.154928
0.155746
0.156567
0.157386
0.158201
0.15901
0.159806
0.160588
0.161351
0.162091
0.162805
0.163488
0.164137
0.164748
0.165317
0.165844
0.166332
0.166784
0.167204
0.167595
0.167961
0.168305
0.16863
0.168941
0.169239
0.169529
0.169811
0.170088
0.170361
0.170631
0.170902
0.171173
0.171448
0.171728
0.172013
0.172306
0.172602
0.172899
0.173193
0.173481
0.173759
0.174024
0.174274
0.174504
0.174711
0.174893
0.17505
0.175184
0.175297
0.17539
0.175464
0.17552
0.175561
0.175588
0.175601
0.175604
0.175595
0.175578
0.175553
0.17552
0.175481
0.175438
0.175391
0.175341
0.175289
0.175237
0.175183
0.175126
0.175063
0.174994
0.174915
0.174825
0.174723
0.174606
0.174473
0.174322
0.174152
0.173966
0.173764
0.173547
0.173317
0.173075
0.172821
0.172558
0.172286
0.172006
0.171721
0.171435
0.171151
0.170874
0.170608
0.170355
0.170121
0.169909
0.169723
0.169567
0.169444
0.169353
0.169297
0.169276
0.16929
0.169341
0.169429
0.169555
0.169719
0.169923
0.170167
0.170452
0.170778
0.171148
0.17156
0.172017
0.172518
0.173066
0.17366
0.174301
0.174989
0.175719
0.176485
0.177282
0.178102
0.17894
0.17979
0.180647
0.181503
0.182354
0.183194
0.184018
0.184822
0.185601
0.186352
0.18707
0.187751
0.188391
0.188986
0.189531
0.190023
0.190464
0.190858
0.191209
0.191522
0.191801
0.19205
0.192273
0.192476
0.192661
0.192834
0.192997
0.193151
0.193299
0.193443
0.193583
0.193722
0.193862
0.194004
0.19415
0.194301
0.194458
0.19462
0.194785
0.194952
0.195119
0.195286
0.195451
0.195612
0.195769
0.19592
0.196064
0.196204
0.196341
0.196476
0.196611
0.196747
0.196886
0.197029
0.197179
0.197336
0.197501
0.197673
0.197852
0.198036
0.198223
0.198414
0.198607
0.1988
0.198993
0.199184
0.199373
0.199559
0.199741
0.199919
0.200093
0.200262
0.200425
0.200583
0.200733
0.200877
0.201014
0.201142
0.201263
0.201375
0.201477
0.201571
0.201654
0.201727
0.20179
0.201841
0.201881
0.201908
0.201921
0.201918
0.201899
0.201862
0.201805
0.201727
0.201627
0.201503
0.201354
0.201181
0.200987
0.200773
0.200544
0.2003
0.200044
0.19978
0.199509
0.199233
0.198956
0.198679
0.198401
0.198124
0.197846
0.197569
0.197293
0.197017
0.196742
0.196469
0.196197
0.195927
0.19566
0.195397
0.195141
0.194891
0.19465
0.194419
0.194199
0.19399
0.193796
0.193616
0.193451
0.193301
0.193167
0.19305
0.192949
0.192865
0.192798
0.19275
0.192719
0.192707
0.192713
0.192737
0.192778
0.192837
0.192912
0.193003
0.19311
0.193232
0.19337
0.193522
0.193687
0.193864
0.19405
0.194244
0.194444
0.194649
0.194857
0.195066
0.195274
0.19548
0.195682
0.195878
0.196067
0.196246
0.196414
0.196568
0.196708
0.196832
0.196937
0.197022
0.197084
0.197123
0.197137
0.197123
0.19708
0.197006
0.196899
0.196757
0.196579
0.196363
0.196108
0.195818
0.195495
0.19514
0.194756
0.194345
0.193909
0.193451
0.192973
0.192476
0.191964
0.191441
0.190909
0.190372
0.189834
0.189299
0.188769
0.188249
0.187742
0.187251
0.18678
0.186332
0.185908
0.185512
0.185146
0.184812
0.184513
0.184251
0.184029
0.18385
0.183715
0.183623
0.183574
0.183567
0.1836
0.183672
0.183784
0.183933
0.184119
0.18434
0.184596
0.184883
0.185199
0.185539
0.185901
0.186282
0.186677
0.187084
0.187499
0.187919
0.188341
0.188761
0.189176
0.189581
0.189973
0.190349
0.190705
0.191036
0.191341
0.191613
0.191852
0.192054
0.192221
0.192353
0.192451
0.192515
0.192544
0.192541
0.192504
0.192435
0.192334
0.192203
0.192045
0.191862
0.191658
0.191437
0.1912
0.190951
0.190694
0.190431
0.190164
0.189898
0.189632
0.189369
0.189109
0.188855
0.188607
0.188367
0.188136
0.187916
0.187708
0.187514
0.187334
0.187172
0.187029
0.186907
0.186806
0.18673
0.18668
0.186657
0.186663
0.186701
0.186769
0.186868
0.186999
0.187161
0.187354
0.18758
0.187837
0.188126
0.188447
0.1888
0.189186
0.189605
0.190057
0.190543
0.191064
0.191618
0.192208
0.192833
0.193494
0.19419
0.194918
0.195672
0.196446
0.197235
0.198034
0.198838
0.199639
0.200434
0.201216
0.201981
0.202725
0.203446
0.204141
0.204809
0.205448
0.206055
0.206628
0.207166
0.207665
0.208124
0.208543
0.20892
0.209256
0.209551
0.209805
0.210018
0.210189
0.210319
0.210408
0.210456
0.210464
0.210434
0.21037
0.210273
0.210147
0.209994
0.209817
0.209618
0.209401
0.209167
0.20892
0.20866
0.20839
0.208111
0.207825
0.207534
0.207239
0.206942
0.206645
0.206349
0.206055
0.205764
0.205475
0.205188
0.204902
0.204618
0.204335
0.204053
0.203771
0.20349

## Sheet: A2.place.se_fit
0.0152886
0.0152886
0.0152886
0.0152886
0.0152886
0.0152886
0.0151492
0.0150097
0.0148703
0.0147308
0.0145914
0.0144519
0.0143125
0.014173
0.0140336
0.0138941
0.0137232
0.0135523
0.0133814
0.0132105
0.0130396
0.0128687
0.0126978
0.0125269
0.012356
0.0121851
0.0122714
0.0123578
0.0124441
0.0125305
0.0126168
0.0127031
0.0127895
0.0128758
0.0129622
0.0130485
0.012954
0.0128594
0.0127649
0.0126704
0.0125758
0.0124813
0.0123867
0.0122922
0.0121977
0.0121031
0.0119586
0.0118141
0.0116696
0.0115251
0.0113806
0.0112361
0.0110916
0.0109471
0.0108026
0.0106581
0.0104659
0.0102736
0.0100814
0.00988917
0.00969694
0.00950471
0.00931248
0.00912025
0.00892802
0.00873579
0.00879695
0.00885812
0.00891928
0.00898044
0.00904161
0.00910277
0.00916394
0.0092251
0.00928626
0.00934743
0.00922602
0.00910461
0.00898321
0.0088618
0.00874039
0.00861899
0.00849758
0.00837617
0.00825477
0.00813336
0.00815475
0.00817613
0.00819752
0.00821891
0.00824029
0.00826168
0.00828306
0.00830445
0.00832584
0.00834722
0.00812726
0.00790729
0.00768732
0.00746735
0.00724738
0.00702742
0.00680745
0.00658748
0.00636751
0.00614754
0.00626268
0.00637782
0.00649296
0.0066081
0.00672324
0.00683838
0.00695352
0.00706866
0.0071838
0.00729894
0.00722929
0.00715964
0.00709
0.00702035
0.00695071
0.00688106
0.00681141
0.00674177
0.00667212
0.00660248
0.00665118
0.00669989
0.0067486
0.00679731
0.00684601
0.00689472
0.00694343
0.00699213
0.00704084
0.00708955
0.00734233
0.00759511
0.00784788
0.00810066
0.00835344
0.00860622
0.00885899
0.00911177
0.00936455
0.00961733
0.00956708
0.00951684
0.00946659
0.00941635
0.0093661
0.00931586
0.00926561
0.00921537
0.00916512
0.00911488
0.00903877
0.00896266
0.00888656
0.00881045
0.00873434
0.00865823
0.00858213
0.00850602
0.00842991
0.0083538
0.00849885
0.00864391
0.00878896
0.00893401
0.00907906
0.00922411
0.00936916
0.00951421
0.00965926
0.00980432
0.00991763
0.0100309
0.0101443
0.0102576
0.0103709
0.0104842
0.0105975
0.0107108
0.0108241
0.0109375
0.0109172
0.0108968
0.0108765
0.0108562
0.0108359
0.0108156
0.0107953
0.010775
0.0107547
0.0107344
0.0105826
0.0104309
0.0102791
0.0101274
0.00997564
0.0098239
0.00967216
0.00952042
0.00936868
0.00921693
0.00952235
0.00982776
0.0101332
0.0104386
0.010744
0.0110494
0.0113548
0.0116602
0.0119656
0.012271
0.0122382
0.0122053
0.0121724
0.0121395
0.0121067
0.0120738
0.0120409
0.012008
0.0119752
0.0119423
0.0118552
0.0117681
0.011681
0.0115939
0.0115068
0.0114197
0.0113326
0.0112455
0.0111584
0.0110713
0.0110971
0.0111228
0.0111485
0.0111743
0.0112
0.0112258
0.0112515
0.0112773
0.011303
0.0113287
0.0113167
0.0113046
0.0112926
0.0112805
0.0112685
0.0112564
0.0112443
0.0112323
0.0112202
0.0112082
0.010975
0.0107418
0.0105086
0.0102754
0.0100422
0.009809
0.0095758
0.00934261
0.00910942
0.00887622
0.0090545
0.00923277
0.00941104
0.00958932
0.00976759
0.00994586
0.0101241
0.0103024
0.0104807
0.010659
0.0108018
0.0109446
0.0110875
0.0112303
0.0113731
0.011516
0.0116588
0.0118016
0.0119445
0.0120873
0.0121849
0.0122825
0.0123801
0.0124777
0.0125753
0.0126729
0.0127706
0.0128682
0.0129658
0.0130634
0.013262
0.0134607
0.0136594
0.0138581
0.0140567
0.0142554
0.0144541
0.0146528
0.0148514
0.0150501
0.0150199
0.0149896
0.0149594
0.0149292
0.014899
0.0148687
0.0148385
0.0148083
0.014778
0.0147478
0.014671
0.0145942
0.0145174
0.0144405
0.0143637
0.0142869
0.0142101
0.0141333
0.0140564
0.0139796
0.0142213
0.0144629
0.0147046
0.0149462
0.0151879
0.0154295
0.0156712
0.0159129
0.0161545
0.0163962
0.0167209
0.0170457
0.0173704
0.0176952
0.0180199
0.0183447
0.0186694
0.0189942
0.0193189
0.0196437
0.0199201
0.0201966
0.0204731
0.0207496
0.0210261
0.0213026
0.021579
0.0218555
0.022132
0.0224085
0.0224826
0.0225566
0.0226307
0.0227048
0.0227788
0.0228529
0.022927
0.023001
0.0230751
0.0231492
0.0231304
0.0231115
0.0230927
0.0230739
0.0230551
0.0230363
0.0230175
0.0229987
0.0229798
0.022961
0.0228821
0.0228033
0.0227244
0.0226455
0.0225666
0.0224878
0.0224089
0.02233
0.0222511
0.0221723
0.0221753
0.0221783
0.0221813
0.0221844
0.0221874
0.0221904
0.0221935
0.0221965
0.0221995
0.0222025
0.0226058
0.023009
0.0234123
0.0238155
0.0242188
0.0246221
0.0250253
0.0254286
0.0258318
0.0262351
0.0258378
0.0254406
0.0250434
0.0246462
0.024249
0.0238518
0.0234545
0.0230573
0.0226601
0.0222629
0.0220124
0.0217619
0.0215115
0.021261
0.0210105
0.02076
0.0205096
0.0202591
0.0200086
0.0197581
0.0196873
0.0196166
0.0195458
0.019475
0.0194043
0.0193335
0.0192627
0.0191919
0.0191212
0.0190504
0.0195759
0.0201013
0.0206268
0.0211522
0.0216777
0.0222032
0.0227286
0.0232541
0.0237796
0.024305
0.0243713
0.0244376
0.0245039
0.0245702
0.0246365
0.0247027
0.024769
0.0248353
0.0249016
0.0249679
0.0249406
0.0249133
0.024886
0.0248586
0.0248313
0.024804
0.0247767
0.0247494
0.0247221
0.0246948
0.0247804
0.024866
0.0249516
0.0250372
0.0251228
0.0252084
0.025294
0.0253796
0.0254651
0.0255507
0.0252731
0.0249955
0.0247179
0.0244403
0.0241626
0.023885
0.0236074
0.0233298
0.0230522
0.0227745
0.0222763
0.0217781
0.0212798
0.0207816
0.0202833
0.0197851
0.0192869
0.0187886
0.0182904
0.0177921
0.0175835
0.0173749
0.0171663
0.0169577
0.0167491
0.0165405
0.0163319
0.0161233
0.0159147
0.0157061
0.0163079
0.0169096
0.0175114
0.0181131
0.0187149
0.0193166
0.0199184
0.0205201
0.0211219
0.0217236
0.0219965
0.0222694
0.0225422
0.0228151
0.0230879
0.0233608
0.0236337
0.0239065
0.0241794
0.0244522
0.0243618
0.0242714
0.024181
0.0240906
0.0240002
0.0239097
0.0238193
0.0237289
0.0236385
0.0235481
0.0230308
0.0225136
0.0219963
0.0214791
0.0209618
0.0204446
0.0199273
0.0194101
0.0188928
0.0183756
0.0182131
0.0180505
0.017888
0.0177255
0.017563
0.0174004
0.0172379
0.0170754
0.0169129
0.0167504
0.0166142
0.016478
0.0163418
0.0162056
0.0160694
0.0159332
0.015797
0.0156608
0.0155246
0.0153884
0.0155315
0.0156747
0.0158179
0.015961
0.0161042
0.0162474
0.0163905
0.0165337
0.0166769
0.01682
0.0166165
0.016413
0.0162095
0.016006
0.0158025
0.015599
0.0153954
0.0151919
0.0149884
0.0147849
0.0152191
0.0156534
0.0160876
0.0165219
0.0169561
0.0173904
0.0178246
0.0182589
0.0186931
0.0191273
0.0191727
0.019218
0.0192634
0.0193087
0.0193541
0.0193994
0.0194448
0.0194901
0.0195355
0.0195809
0.0194533
0.0193258
0.0191982
0.0190707
0.0189432
0.0188156
0.0186881
0.0185605
0.018433
0.0183055
0.0183392
0.0183729
0.0184067
0.0184404
0.0184741
0.0185079
0.0185416
0.0185753
0.0186091
0.0186428
0.0187017
0.0187606
0.0188195
0.0188784
0.0189373
0.0189962
0.0190551
0.019114
0.0191729
0.0192318
0.019247
0.0192623
0.0192775
0.0192928
0.019308
0.0193233
0.0193385
0.0193538
0.019369
0.0193843
0.0193843
0.0193843
0.0193843
0.0193843

[truncated: 70 more sheets: A2.RivalryFacePerceived.all, A2.RivalryFacePerceived.se, A2.RivalryFacePerceived.avg, A2.RivalryFacePerceived.avg_fit, A2.RivalryFacePerceived.se_fit, A2.RivalryPlacePerceived.all, A2.RivalryPlacePerceived.se, A2.RivalryPlacePerceived.avg, A2.RivalryPlacePerceived.avg_fi, A2.RivalryPlacePerceived.se_fit, A3.face.all, A3.face.se, A3.face.avg, A3.face.avg_fit, A3.face.se_fit, A3.place.all, A3.place.se, A3.place.avg, A3.place.avg_fit, A3.place.se_fit …]
