# Supplementary material for: Single-neuron correlates of visual consciousness in human lateral occipital complex
Source: Nat Commun. 2025 Dec 15;16:11008. doi: 10.1038/s41467-025-67077-w (PMC12705761; doi:10.1038/s41467-025-67077-w)
Supplement: Supplementary file 4 — Source Data [file 41467_2025_67077_MOESM4_ESM.zip › SourceData/FigureS24.xlsx]

## Sheet: above.A1.face
0.480482	0.444772	0.444772	0.36945	0.408805	0.527339	0.470354	0.355006	0.254349	0.287037	0.287037	0.197667	0.197667	0.22364	0.22364	0.211412	0.197667	0.22527	0.25372	0.174035	0.172705	0.315297	0.333821	0.318038	0.318038	0.333821	0.318038	0.302665	0.374591	0.530493	0.571424	0.514878	0.532792	0.511717	0.588922	0.626174	0.677882	0.755592	0.808672	0.783305	0.783305	0.819552	0.841535	0.878943	0.861294	0.861294	0.878943	0.841535	0.831708	0.852477
0.490598	0.490598	0.490598	0.529642	0.529642	0.529642	0.490598	0.511717	0.511717	0.472669	0.45167	0.45167	0.45167	0.413326	0.413326	0.45167	0.529642	0.565223	0.565223	0.565223	0.565223	0.526487	0.407992	0.407992	0.407992	0.37084	0.301263	0.26941	0.301263	0.301263	0.301263	0.301263	0.469511	0.469511	0.469511	0.469511	0.469511	0.585861	0.547492	0.585861	0.623217	0.693373	0.639936	0.708439	0.755592	0.783305	0.783305	0.693373	0.755592	0.755592
0.469511	0.487432	0.487432	0.448531	0.448531	0.410251	0.448531	0.487432	0.526487	0.526487	0.487432	0.487432	0.469511	0.469511	0.469511	0.469511	0.413326	0.376007	0.340105	0.340105	0.340105	0.340105	0.392996	0.392996	0.43084	0.469511	0.487432	0.526487	0.60318	0.675123	0.675123	0.66199	0.696041	0.757902	0.757902	0.757902	0.785426	0.810602	0.785426	0.810602	0.833452	0.841535	0.795261	0.795261	0.770852	0.742072	0.728072	0.728072	0.696041	0.588922
0.410251	0.373031	0.356397	0.356397	0.356397	0.356397	0.356397	0.356397	0.392996	0.392996	0.469511	0.469511	0.526487	0.60318	0.60318	0.60318	0.60318	0.60318	0.565223	0.60318	0.565223	0.675123	0.562955	0.583627	0.691426	0.753905	0.80726	0.83043	0.886734	0.914553	0.901515	0.851328	0.92663	0.92663	0.902322	0.871079	0.83043	0.752192	0.655025	0.655025	0.721911	0.752192	0.752192	0.671076	0.671076	0.671076	0.657105	0.725577	0.755592	0.659166
0.405745	0.405745	0.52187	0.443933	0.405745	0.405745	0.52418	0.485113	0.485113	0.485113	0.60318	0.565223	0.448531	0.335156	0.335156	0.37084	0.37084	0.37084	0.37084	0.37084	0.319346	0.303943	0.303943	0.413326	0.413326	0.340105	0.340105	0.376007	0.376007	0.376007	0.43084	0.448531	0.487432	0.526487	0.565223	0.60318	0.639936	0.675123	0.739656	0.739656	0.708439	0.739656	0.708439	0.708439	0.675123	0.639936	0.60318	0.526487	0.448531	0.448531
0.211724	0.238994	0.238994	0.252306	0.315698	0.315698	0.315698	0.334234	0.318442	0.3533	0.3533	0.318442	0.318442	0.3533	0.285506	0.285506	0.26858	0.252306	0.266103	0.266103	0.266103	0.266103	0.266103	0.236702	0.236702	0.209622	0.209622	0.209622	0.252306	0.252306	0.282928	0.26858	0.26858	0.26858	0.300384	0.40701	0.40701	0.466193	0.235648	0.264966	0.296517	0.330136	0.365586	0.440664	0.500601	0.423037	0.539607	0.479484	0.705719	0.705719
0.297732	0.223964	0.223964	0.26858	0.26858	0.238994	0.238994	0.238994	0.238994	0.211724	0.26858	0.315698	0.315698	0.252306	0.252306	0.282928	0.350409	0.350409	0.350409	0.350409	0.282928	0.238994	0.238994	0.252306	0.282928	0.238994	0.176133	0.176133	0.15625	0.15625	0.202025	0.21385	0.271081	0.303059	0.303059	0.318442	0.369883	0.40701	0.558851	0.54107	0.617136	0.720417	0.720417	0.720417	0.720417	0.7789	0.804652	0.828067	0.828067	0.838055
0.282928	0.315698	0.315698	0.315698	0.282928	0.366936	0.366936	0.331423	0.315698	0.282928	0.315698	0.282928	0.282928	0.282928	0.282928	0.197963	0.186802	0.186802	0.223964	0.282928	0.315698	0.38678	0.40701	0.44523	0.48411	0.523183	0.54107	0.523183	0.523183	0.48411	0.44523	0.48411	0.48411	0.523183	0.561974	0.561974	0.705719	0.7789	0.7789	0.7789	0.750803	0.687866	0.703079	0.631797	0.631797	0.614934	0.49975	0.460738	0.538765	0.49975
0.266103	0.266103	0.297732	0.331423	0.331423	0.331423	0.331423	0.331423	0.297732	0.266103	0.266103	0.266103	0.236702	0.209622	0.209622	0.266103	0.266103	0.223964	0.223964	0.211724	0.211724	0.199982	0.199982	0.199982	0.199982	0.176133	0.176133	0.199982	0.226174	0.26858	0.26858	0.26858	0.300384	0.300384	0.285506	0.3533	0.372845	0.42756	0.387588	0.387588	0.502919	0.520869	0.481795	0.502919	0.520869	0.404776	0.4222	0.384587	0.42446	0.38678
0.403956	0.366936	0.366936	0.297732	0.297732	0.266103	0.331423	0.366936	0.331423	0.331423	0.297732	0.297732	0.297732	0.331423	0.331423	0.331423	0.266103	0.209622	0.236702	0.266103	0.266103	0.266103	0.297732	0.252306	0.252306	0.252306	0.252306	0.238994	0.238994	0.211724	0.211724	0.211724	0.211724	0.282928	0.282928	0.282928	0.282928	0.350409	0.350409	0.350409	0.38678	0.46304	0.42446	0.350409	0.350409	0.38678	0.38678	0.331423	0.297732	0.297732
0.264192	0.295685	0.295685	0.329253	0.295685	0.264192	0.264192	0.264192	0.264192	0.295685	0.27839	0.310861	0.345308	0.361726	0.398551	0.398551	0.398551	0.398551	0.324421	0.324421	0.29113	0.231005	0.259941	0.231005	0.231005	0.246356	0.218485	0.276524	0.364659	0.439682	0.478494	0.478494	0.401594	0.439682	0.517567	0.574083	0.648235	0.574083	0.591552	0.553298	0.628728	0.730251	0.730251	0.759926	0.66444	0.591552	0.514402	0.553298	0.514402	0.43656
0.130112	0.148855	0.220084	0.220084	0.148855	0.148855	0.148855	0.148855	0.169771	0.192961	0.159881	0.159881	0.206464	0.308873	0.418975	0.496443	0.574083	0.574083	0.535478	0.496443	0.514402	0.475331	0.38146	0.27839	0.169771	0.148855	0.106387	0.106387	0.0997473	0.123559	0.141512	0.161593	0.171563	0.161593	0.23723	0.23723	0.250468	0.250468	0.295685	0.27839	0.310861	0.310861	0.38146	0.398551	0.43656	0.43656	0.43656	0.475331	0.43656	0.43656
0.0785095	0.0905931	0.119867	0.137367	0.156968	0.147686	0.218485	0.27839	0.264192	0.264192	0.264192	0.234935	0.183418	0.151675	0.151675	0.161148	0.161148	0.161148	0.171096	0.208002	0.208002	0.208002	0.208002	0.248091	0.220084	0.220084	0.248091	0.248091	0.248091	0.205922	0.205922	0.232664	0.220084	0.220084	0.248091	0.27839	0.310861	0.345308	0.418975	0.401594	0.439682	0.439682	0.496443	0.496443	0.535478	0.574083	0.496443	0.379273	0.343211	0.359588
0.106387	0.106387	0.122192	0.148855	0.158193	0.158193	0.158193	0.158193	0.180144	0.231005	0.326458	0.326458	0.293051	0.293051	0.326458	0.361726	0.361726	0.361726	0.326458	0.261734	0.232664	0.232664	0.261734	0.293051	0.261734	0.232664	0.232664	0.293051	0.326458	0.326458	0.326458	0.361726	0.361726	0.293051	0.326458	0.398551	0.43656	0.38146	0.418975	0.418975	0.457452	0.457452	0.418975	0.457452	0.457452	0.38146	0.345308	0.361726	0.293051	0.293051
0.138466	0.158193	0.232664	0.232664	0.232664	0.232664	0.261734	0.261734	0.261734	0.261734	0.261734	0.232664	0.205922	0.205922	0.181527	0.171096	0.171096	0.194422	0.183418	0.183418	0.183418	0.196419	0.250468	0.313588	0.313588	0.364659	0.329253	0.329253	0.345308	0.345308	0.345308	0.38146	0.38146	0.310861	0.345308	0.345308	0.345308	0.364659	0.293748	0.346074	0.497295	0.515253	0.437398	0.437398	0.437398	0.399365	0.399365	0.343211	0.401594	0.345308
0.191137	0.146228	0.228929	0.257691	0.359005	0.290609	0.276018	0.276018	0.245887	0.218054	0.245887	0.310318	0.310318	0.310318	0.295156	0.328692	0.344735	0.344735	0.310318	0.310318	0.263698	0.263698	0.263698	0.234478	0.247618	0.219649	0.219649	0.219649	0.219649	0.221833	0.263698	0.347607	0.347607	0.383858	0.421448	0.498978	0.650538	0.802697	0.847606	0.897745	0.933482	0.92804	0.937807	0.946326	0.937807	0.916875	0.873423	0.695861	0.727906	0.548075
0.0967722	0.128784	0.128784	0.128784	0.112235	0.112235	0.247618	0.247618	0.232212	0.232212	0.232212	0.232212	0.232212	0.261245	0.292526	0.325901	0.361141	0.361141	0.397943	0.435937	0.435937	0.474699	0.474699	0.418358	0.364071	0.328692	0.295156	0.104408	0.0906641	0.104408	0.104408	0.0849066	0.0849066	0.119961	0.0959895	0.110443	0.126766	0.244181	0.340566	0.145109	0.165603	0.175785	0.188352	0.188352	0.272365	0.30443	0.272365	0.376507	0.27418	0.342641
0.159542	0.18164	0.18164	0.206049	0.261891	0.261891	0.293222	0.293222	0.400984	0.495809	0.456822	0.400984	0.400984	0.477861	0.477861	0.477861	0.421448	0.311041	0.326643	0.293222	0.293222	0.308333	0.361923	0.261891	0.232806	0.293222	0.416103	0.534847	0.534847	0.534847	0.534847	0.593998	0.647657	0.647657	0.682467	0.611204	0.611204	0.666695	0.73224	0.73224	0.761766	0.746093	0.647657	0.647657	0.573464	0.573464	0.495809	0.435937	0.361141	0.361141
0.247618	0.277881	0.277881	0.277881	0.310318	0.361141	0.435937	0.552671	0.472389	0.511452	0.511452	0.472389	0.472389	0.472389	0.416103	0.416103	0.378677	0.276018	0.344735	0.277881	0.277881	0.277881	0.277881	0.277881	0.292526	0.261245	0.232212	0.232212	0.232212	0.232212	0.232212	0.261245	0.261245	0.261245	0.261245	0.247618	0.277881	0.344735	0.439057	0.555802	0.63109	0.666695	0.700493	0.700493	0.73224	0.746093	0.774562	0.800692	0.729752	0.628136
0.232212	0.232212	0.219649	0.219649	0.219649	0.219649	0.219649	0.219649	0.148535	0.148535	0.148535	0.169416	0.179772	0.230557	0.230557	0.259456	0.259456	0.290609	0.397943	0.397943	0.397943	0.361141	0.397943	0.259456	0.259456	0.259456	0.245887	0.218054	0.218054	0.218054	0.245887	0.276018	0.245887	0.418358	0.495809	0.495809	0.552671	0.511452	0.571193	0.645533	0.713449	0.823116	0.844743	0.823116	0.678407	0.678407	0.678407	0.744321	0.695861	0.625962
0.299852	0.299852	0.333671	0.369292	0.369292	0.369292	0.369292	0.333671	0.333671	0.333671	0.333671	0.333671	0.299852	0.268083	0.238533	0.238533	0.238533	0.238533	0.238533	0.238533	0.238533	0.238533	0.238533	0.238533	0.268083	0.268083	0.268083	0.268083	0.268083	0.268083	0.268083	0.284989	0.224107	0.252464	0.114855	0.114855	0.150674	0.220939	0.249023	0.279395	0.420174	0.437771	0.594933	0.476545	0.734809	0.791146	0.764139	0.703247	0.703247	0.669616
0.35272	0.35272	0.336497	0.336497	0.302522	0.270579	0.213423	0.213423	0.22573	0.22573	0.22573	0.254222	0.254222	0.240845	0.240845	0.240845	0.240845	0.240845	0.240845	0.240845	0.240845	0.213423	0.22573	0.238533	0.238533	0.238533	0.238533	0.238533	0.238533	0.238533	0.268083	0.299852	0.299852	0.299852	0.333671	0.333671	0.369292	0.406398	0.406398	0.483476	0.465562	0.504602	0.619528	0.655639	0.690037	0.722453	0.722453	0.752693	0.806238	0.829502
0.447737	0.447737	0.486643	0.486643	0.525711	0.504602	0.465562	0.444604	0.406398	0.406398	0.389188	0.336497	0.302522	0.302522	0.25664	0.320653	0.320653	0.355625	0.355625	0.39221	0.409461	0.42694	0.389188	0.372252	0.389188	0.284989	0.284989	0.254222	0.317892	0.284989	0.284989	0.284989	0.317892	0.369292	0.444604	0.56135	0.599413	0.655639	0.60245	0.67446	0.67446	0.67446	0.739073	0.768083	0.739073	0.639238	0.639238	0.582043	0.56135	0.483476
0.299852	0.299852	0.299852	0.299852	0.299852	0.299852	0.254222	0.22573	0.22573	0.22573	0.22573	0.22573	0.22573	0.22573	0.22573	0.213423	0.213423	0.213423	0.213423	0.213423	0.213423	0.240845	0.240845	0.302522	0.336497	0.35272	0.406398	0.444604	0.465562	0.543586	0.60245	0.639238	0.639238	0.639238	0.639238	0.707815	0.739073	0.707815	0.722453	0.722453	0.671676	0.599413	0.705192	0.636314	0.582043	0.504602	0.465562	0.465562	0.409461	0.336497
0.42694	0.504602	0.42694	0.465562	0.447737	0.447737	0.486643	0.486643	0.447737	0.447737	0.409461	0.320653	0.320653	0.287585	0.302522	0.302522	0.270579	0.270579	0.270579	0.215569	0.243181	0.176249	0.176249	0.154681	0.176249	0.176249	0.176249	0.176249	0.176249	0.224107	0.198091	0.284989	0.284989	0.333671	0.333671	0.333671	0.369292	0.483476	0.483476	0.42694	0.42694	0.42694	0.465562	0.409461	0.355625	0.39221	0.355625	0.25664	0.25664	0.270579
0.362897	0.515668	0.437808	0.437808	0.399767	0.515668	0.592776	0.592776	0.592776	0.592776	0.55455	0.399767	0.292174	0.231904	0.231904	0.158866	0.121382	0.105669	0.105669	0.121382	0.121382	0.121382	0.182281	0.182281	0.206751	0.206751	0.195218	0.195218	0.195218	0.171817	0.220956	0.249039	0.346456	0.458711	0.440932	0.479759	0.536739	0.613008	0.613008	0.613008	0.536739	0.575322	0.497711	0.420211	0.420211	0.382658	0.346456	0.31195	0.346456	0.346456
0.0584335	0.0676545	0.104795	0.158866	0.249039	0.249039	0.249039	0.249039	0.249039	0.296744	0.365837	0.365837	0.365837	0.330376	0.296744	0.330376	0.296744	0.296744	0.330376	0.31195	0.170485	0.170485	0.219351	0.234167	0.247297	0.277538	0.309955	0.344354	0.417952	0.380467	0.497711	0.458711	0.420211	0.399767	0.437808	0.399767	0.399767	0.399767	0.399767	0.515668	0.515668	0.575322	0.518833	0.518833	0.557677	0.557677	0.557677	0.500879	0.385663	0.281979
0.208841	0.208841	0.208841	0.184181	0.208841	0.208841	0.208841	0.208841	0.220956	0.195218	0.206751	0.206751	0.206751	0.233569	0.233569	0.206751	0.206751	0.262714	0.294102	0.279411	0.265181	0.265181	0.265181	0.23585	0.208841	0.208841	0.208841	0.161837	0.141733	0.150696	0.150696	0.150696	0.171817	0.220956	0.208841	0.23585	0.330376	0.330376	0.365837	0.402815	0.380467	0.438646	0.438646	0.347225	0.363682	0.328319	0.234167	0.234167	0.207296	0.182773
0.139068	0.073804	0.0852307	0.0982391	0.0920523	0.0920523	0.0920523	0.0920523	0.0797905	0.0698553	0.108089	0.173636	0.210957	0.210957	0.223155	0.251426	0.314685	0.349339	0.349339	0.382658	0.382658	0.382658	0.294102	0.262714	0.262714	0.262714	0.206751	0.206751	0.262714	0.294102	0.327574	0.362897	0.437808	0.437808	0.476596	0.360754	0.360754	0.397543	0.435527	0.474284	0.590534	0.590534	0.590534	0.590534	0.552258	0.629911	0.513353	0.474284	0.259139	0.203721
0.249039	0.220956	0.184181	0.184181	0.184181	0.161837	0.161837	0.150696	0.150696	0.195218	0.220956	0.220956	0.233569	0.233569	0.233569	0.233569	0.233569	0.233569	0.262714	0.206751	0.206751	0.233569	0.233569	0.233569	0.233569	0.262714	0.262714	0.262714	0.233569	0.233569	0.233569	0.262714	0.327574	0.31195	0.31195	0.346456	0.382658	0.458711	0.497711	0.536739	0.536739	0.497711	0.420211	0.476596	0.629911	0.55455	0.55455	0.515668	0.55455	0.515668
0.170128	0.193355	0.246826	0.218917	0.218917	0.218917	0.277031	0.246826	0.218917	0.327015	0.293576	0.262224	0.233116	0.262224	0.262224	0.293576	0.293576	0.362311	0.362311	0.327015	0.362311	0.399158	0.362311	0.327015	0.327015	0.293576	0.233116	0.181903	0.181903	0.206336	0.208421	0.183799	0.183799	0.235392	0.250946	0.314136	0.422686	0.539257	0.651686	0.686289	0.648812	0.683563	0.716379	0.610203	0.510402	0.453486	0.415089	0.341702	0.245113	0.191917
0.329814	0.348761	0.298874	0.237692	0.237692	0.222713	0.17327	0.17327	0.152004	0.161492	0.161492	0.150372	0.159782	0.159782	0.159782	0.159782	0.159782	0.159782	0.171456	0.171456	0.150372	0.171456	0.194819	0.194819	0.194819	0.22052	0.22052	0.22052	0.206336	0.206336	0.206336	0.181903	0.159782	0.159782	0.206336	0.233116	0.327015	0.362311	0.475963	0.553924	0.62932	0.62932	0.665005	0.665005	0.62932	0.595219	0.479127	0.479127	0.399974	0.32776
0.150372	0.159782	0.159782	0.150372	0.131469	0.150372	0.150372	0.161492	0.161492	0.161492	0.161492	0.183799	0.17327	0.208421	0.264686	0.250946	0.250946	0.235392	0.264686	0.264686	0.264686	0.235392	0.248564	0.311405	0.248564	0.262224	0.262224	0.327015	0.362311	0.399158	0.437184	0.458081	0.497077	0.365248	0.402204	0.402204	0.440307	0.402204	0.440307	0.5182	0.595219	0.574703	0.536108	0.665005	0.665005	0.698898	0.665005	0.62932	0.515035	0.399158
0.181903	0.181903	0.181903	0.206336	0.206336	0.206336	0.181903	0.206336	0.206336	0.233116	0.233116	0.233116	0.262224	0.206336	0.233116	0.22052	0.22052	0.22052	0.22052	0.22052	0.208421	0.208421	0.183799	0.183799	0.161492	0.171456	0.171456	0.171456	0.194819	0.22052	0.248564	0.345882	0.419593	0.458081	0.461231	0.443437	0.482292	0.521362	0.598261	0.598261	0.686289	0.577794	0.577794	0.539257	0.536108	0.553924	0.515035	0.437184	0.327015	0.293576
0.139891	0.181903	0.181903	0.181903	0.206336	0.206336	0.206336	0.194819	0.194819	0.194819	0.22052	0.194819	0.248564	0.248564	0.22052	0.208421	0.208421	0.22052	0.248564	0.248564	0.248564	0.248564	0.194819	0.194819	0.194819	0.206336	0.233116	0.248564	0.22052	0.22052	0.183799	0.161492	0.161492	0.183799	0.208421	0.264686	0.235392	0.2789	0.311405	0.345882	0.399158	0.475963	0.475963	0.437184	0.399158	0.327015	0.362311	0.293576	0.262224	0.233116
0.213706	0.213706	0.241153	0.270912	0.201881	0.228251	0.241153	0.241153	0.270912	0.256956	0.256956	0.256956	0.228251	0.256956	0.336873	0.336873	0.372646	0.372646	0.372646	0.389592	0.389592	0.372646	0.409869	0.336873	0.270912	0.241153	0.213706	0.213706	0.213706	0.241153	0.270912	0.318261	0.285337	0.318261	0.389592	0.526134	0.639633	0.674837	0.739407	0.739407	0.739407	0.708171	0.708171	0.674837	0.602859	0.465984	0.353109	0.285337	0.199851	0.156132
0.0829254	0.0956193	0.10202	0.1088	0.16455	0.1088	0.124915	0.132992	0.132992	0.115973	0.153264	0.134053	0.144165	0.125925	0.125925	0.213706	0.177857	0.201881	0.201881	0.256956	0.287926	0.273424	0.256956	0.259389	0.259389	0.259389	0.273424	0.273424	0.375615	0.305562	0.305562	0.339712	0.41294	0.526134	0.526134	0.526134	0.526134	0.526134	0.448155	0.526134	0.487066	0.544007	0.505026	0.427355	0.427355	0.465984	0.465984	0.392609	0.356008	0.287926
0.339712	0.339712	0.339712	0.339712	0.392609	0.356008	0.392609	0.392609	0.356008	0.389592	0.353109	0.353109	0.285337	0.318261	0.270912	0.302878	0.241153	0.213706	0.188607	0.125925	0.125925	0.154905	0.154905	0.135521	0.144165	0.125925	0.125925	0.0819766	0.0767241	0.118223	0.118223	0.0953324	0.125925	0.125925	0.125925	0.125925	0.1088	0.16455	0.252794	0.316258	0.316258	0.350999	0.283453	0.316258	0.350999	0.350999	0.389592	0.389592	0.285337	0.213706
0.285337	0.173355	0.267282	0.267282	0.237791	0.237791	0.28415	0.212721	0.212721	0.25584	0.286729	0.472299	0.41294	0.433572	0.511362	0.511362	0.490234	0.585535	0.658876	0.639633	0.639633	0.639633	0.602859	0.582456	0.505026	0.465984	0.505026	0.505026	0.389592	0.353109	0.353109	0.372646	0.356008	0.356008	0.356008	0.356008	0.321016	0.287926	0.321016	0.356008	0.392609	0.336873	0.318261	0.318261	0.318261	0.302878	0.302878	0.287926	0.287926	0.256956
0.167595	0.177857	0.167595	0.177857	0.165834	0.165834	0.165834	0.165834	0.145319	0.145319	0.145319	0.165834	0.199851	0.22603	0.254547	0.254547	0.285337	0.389592	0.389592	0.389592	0.283453	0.173355	0.143034	0.124915	0.124915	0.0937654	0.0878276	0.0530746	0.0495739	0.0462936	0.0726283	0.112192	0.119548	0.112192	0.0856054	0.11443	0.106134	0.113138	0.138126	0.215844	0.305562	0.339712	0.375615	0.430459	0.582456	0.582456	0.619928	0.619928	0.582456	0.465984
0.434609	0.34066	0.34066	0.306459	0.306459	0.306459	0.306459	0.306459	0.274264	0.24426	0.24426	0.306459	0.306459	0.34066	0.34066	0.34066	0.34066	0.34066	0.306459	0.306459	0.274264	0.21656	0.21656	0.180342	0.180342	0.180342	0.180342	0.180342	0.204619	0.231242	0.260197	0.203106	0.258412	0.374434	0.411719	0.336525	0.409487	0.507785	0.546737	0.546737	0.528882	0.712335	0.712335	0.679265	0.679265	0.745059	0.71424	0.662665	0.624695	0.587383
0.204619	0.204619	0.21656	0.24426	0.191207	0.191207	0.191207	0.191207	0.191207	0.21656	0.21656	0.21656	0.21656	0.112612	0.112612	0.112612	0.0842194	0.0842194	0.0970905	0.0842194	0.0842194	0.0842194	0.0970905	0.166886	0.166886	0.166886	0.24426	0.274264	0.24426	0.24426	0.274264	0.306459	0.260197	0.291404	0.291404	0.291404	0.203106	0.203106	0.203106	0.35776	0.30718	0.30718	0.35776	0.256652	0.256652	0.320671	0.471042	0.471042	0.510102	0.322681
0.204619	0.204619	0.204619	0.21656	0.21656	0.21656	0.21656	0.21656	0.21656	0.191207	0.191207	0.24426	0.274264	0.306459	0.34066	0.34066	0.34066	0.34066	0.309162	0.343515	0.343515	0.262651	0.220904	0.235801	0.208797	0.208797	0.235801	0.223113	0.248983	0.220904	0.0982038	0.104754	0.111689	0.119024	0.136422	0.136422	0.119024	0.145117	0.136422	0.136422	0.291404	0.291404	0.291404	0.147846	0.147846	0.191723	0.217129	0.217129	0.155913	0.190296
0.34066	0.34066	0.306459	0.306459	0.274264	0.274264	0.274264	0.274264	0.24426	0.24426	0.24426	0.24426	0.24426	0.21656	0.21656	0.21656	0.191207	0.168185	0.158372	0.180342	0.180342	0.180342	0.204619	0.193176	0.246609	0.246609	0.246609	0.276796	0.309162	0.327503	0.327503	0.327503	0.327503	0.379589	0.343515	0.343515	0.39969	0.39969	0.437729	0.417044	0.437729	0.476514	0.437729	0.39969	0.39969	0.39969	0.379589	0.343515	0.291404	0.291404
0.169967	0.169967	0.180342	0.169967	0.169967	0.149031	0.158372	0.149031	0.169967	0.193176	0.21872	0.21872	0.246609	0.260197	0.260197	0.260197	0.291404	0.34066	0.306459	0.274264	0.24426	0.24426	0.21656	0.21656	0.21656	0.21656	0.191207	0.168185	0.168185	0.158372	0.158372	0.180342	0.260197	0.324712	0.396648	0.396648	0.434609	0.434609	0.551335	0.64352	0.678536	0.678536	0.606899	0.569036	0.49129	0.512419	0.473352	0.473352	0.359893	0.291404
0.274169	0.274169	0.288692	0.288692	0.274169	0.244173	0.216482	0.216482	0.228912	0.27165	0.27165	0.212769	0.335632	0.335632	0.351841	0.351841	0.351841	0.317057	0.351841	0.351841	0.317057	0.390475	0.255255	0.255255	0.226684	0.286097	0.286097	0.319069	0.27165	0.241838	0.228912	0.257671	0.321829	0.288692	0.15418	0.134872	0.175693	0.199499	0.268	0.268	0.282335	0.315066	0.282335	0.315066	0.620802	0.620802	0.583358	0.620802	0.544926	0.544926
0.17656	0.154966	0.145788	0.189182	0.214336	0.202487	0.202487	0.202487	0.202487	0.202487	0.202487	0.202487	0.241838	0.178408	0.15663	0.166355	0.166355	0.189182	0.214336	0.228912	0.228912	0.228912	0.202487	0.214336	0.214336	0.214336	0.214336	0.214336	0.214336	0.20045	0.20045	0.255255	0.286097	0.390475	0.410768	0.449073	0.487992	0.565796	0.527059	0.527059	0.485677	0.446781	0.446781	0.408525	0.446781	0.467755	0.506804	0.467755	0.584183	0.641265
0.39653	0.455357	0.455357	0.416925	0.309067	0.309067	0.34055	0.274169	0.244173	0.257671	0.228912	0.214336	0.27165	0.27165	0.303665	0.373515	0.373515	0.390475	0.353958	0.353958	0.353958	0.319069	0.255255	0.255255	0.226684	0.17656	0.17656	0.17656	0.17656	0.17656	0.17656	0.20045	0.20045	0.226684	0.226684	0.241838	0.337705	0.410768	0.527059	0.565796	0.603747	0.565796	0.565796	0.640487	0.708939	0.753704	0.620802	0.527059	0.410768	0.449073
0.17656	0.20045	0.17656	0.17656	0.166355	0.166355	0.166355	0.166355	0.166355	0.15663	0.15663	0.128792	0.128792	0.128792	0.137068	0.137068	0.137068	0.137068	0.137068	0.145788	0.145788	0.154966	0.154966	0.154966	0.102057	0.102057	0.0956547	0.0956547	0.110061	0.144624	0.165061	0.165061	0.177038	0.177038	0.321829	0.470064	0.603747	0.675651	0.708939	0.640487	0.675651	0.708939	0.781569	0.781569	0.781569	0.691195	0.583358	0.544926	0.449073	0.487992
0.244173	0.288692	0.27165	0.319069	0.255255	0.20045	0.20045	0.226684	0.286097	0.319069	0.319069	0.286097	0.286097	0.255255	0.255255	0.286097	0.286097	0.253492	0.225056	0.284204	0.284204	0.351841	0.388271	0.425995	0.425995	0.388271	0.425995	0.428263	0.373515	0.27165	0.303665	0.303665	0.27165	0.27165	0.27165	0.303665	0.373515	0.335632	0.446781	0.467755	0.429096	0.391283	0.391283	0.354732	0.391283	0.354732	0.255891	0.288692	0.303665	0.319069
0.373238	0.33744	0.303413	0.303413	0.271413	0.271413	0.285853	0.285853	0.353687	0.285853	0.285853	0.285853	0.285853	0.285853	0.285853	0.285853	0.285853	0.285853	0.241617	0.271413	0.271413	0.271413	0.303413	0.303413	0.33744	0.373238	0.410482	0.410482	0.390194	0.353687	0.373238	0.410482	0.448782	0.487699	0.565508	0.640217	0.675393	0.768843	0.795459	0.819728	0.851031	0.886493	0.9013	0.914362	0.87906	0.86143	0.86143	0.819728	0.841691	0.819728
0.271413	0.271413	0.303413	0.33744	0.303413	0.33744	0.33744	0.33744	0.33744	0.33744	0.318811	0.318811	0.318811	0.285853	0.271413	0.241617	0.241617	0.241617	0.257441	0.288446	0.273929	0.273929	0.24395	0.306102	0.321569	0.321569	0.35659	0.393214	0.410482	0.410482	0.410482	0.448782	0.526766	0.448782	0.469771	0.469771	0.469771	0.469771	0.508828	0.547777	0.565508	0.565508	0.565508	0.603466	0.620525	0.620525	0.583072	0.620525	0.583072	0.50566
0.318811	0.33744	0.35659	0.35659	0.35659	0.35659	0.469771	0.508828	0.58615	0.623504	0.659445	0.640217	0.656594	0.656594	0.690942	0.723302	0.656594	0.583072	0.466615	0.427975	0.390194	0.373238	0.373238	0.410482	0.431081	0.393214	0.393214	0.393214	0.393214	0.469771	0.508828	0.526766	0.526766	0.487699	0.427975	0.25154	0.282104	0.299524	0.406016	0.331295	0.297614	0.297614	0.297614	0.403802	0.403802	0.601239	0.563226	0.542333	0.46431	0.50566
0.319548	0.319548	0.272082	0.272082	0.354465	0.526766	0.526766	0.526766	0.526766	0.487699	0.373238	0.410482	0.427975	0.427975	0.353687	0.318811	0.285853	0.285853	0.285853	0.285853	0.285853	0.255027	0.255027	0.226472	0.226472	0.255027	0.255027	0.285853	0.285853	0.285853	0.271413	0.303413	0.33744	0.373238	0.448782	0.448782	0.526766	0.526766	0.485384	0.545479	0.563226	0.673346	0.657352	0.657352	0.583896	0.583896	0.506511	0.467463	0.547777	0.526766
0.271413	0.271413	0.303413	0.33744	0.271413	0.271413	0.271413	0.271413	0.271413	0.303413	0.318811	0.353687	0.318811	0.285853	0.285853	0.198772	0.198772	0.198772	0.198772	0.198772	0.187572	0.187572	0.187572	0.187572	0.187572	0.24395	0.273929	0.273929	0.306102	0.340282	0.413555	0.413555	0.434196	0.472931	0.494036	0.529924	0.490867	0.490867	0.529924	0.490867	0.508828	0.469771	0.526766	0.487699	0.50566	0.544636	0.544636	0.544636	0.50566	0.466615
0.290609	0.245887	0.218054	0.218054	0.218054	0.364071	0.328692	0.295156	0.232806	0.261891	0.261891	0.276018	0.276018	0.276018	0.245887	0.203992	0.203992	0.203992	0.277881	0.277881	0.277881	0.277881	0.277881	0.344735	0.380862	0.421448	0.459971	0.498978	0.477861	0.516934	0.593998	0.63109	0.666695	0.666695	0.700493	0.759463	0.811911	0.786861	0.873423	0.873423	0.855104	0.873423	0.889724	0.855104	0.811911	0.729752	0.69783	0.786861	0.663875	0.628136
0.196018	0.196018	0.207584	0.207584	0.219649	0.219649	0.232212	0.232212	0.232212	0.232212	0.261245	0.261245	0.277881	0.310318	0.310318	0.344735	0.344735	0.344735	0.344735	0.344735	0.344735	0.380862	0.435937	0.397943	0.397943	0.474699	0.552671	0.590939	0.590939	0.590939	0.552671	0.495809	0.456822	0.534847	0.534847	0.456822	0.456822	0.439057	0.516934	0.593998	0.63109	0.647657	0.682467	0.611204	0.611204	0.573464	0.495809	0.474699	0.435937	0.397943
0.380862	0.380862	0.418358	0.495809	0.534847	0.534847	0.552671	0.590939	0.590939	0.663875	0.628136	0.590939	0.552671	0.513769	0.474699	0.474699	0.418358	0.380862	0.380862	0.310318	0.310318	0.344735	0.344735	0.310318	0.277881	0.247618	0.261245	0.247618	0.247618	0.247618	0.263698	0.263698	0.249991	0.236769	0.236769	0.266175	0.315785	0.442184	0.481026	0.481026	0.537998	0.498978	0.555802	0.611204	0.376507	0.376507	0.356887	0.257691	0.228929	0.228929
0.277881	0.247618	0.261245	0.261245	0.261245	0.219649	0.169416	0.276018	0.27418	0.340566	0.340566	0.340566	0.340566	0.340566	0.340566	0.356887	0.472389	0.308333	0.310318	0.277881	0.310318	0.328692	0.328692	0.347607	0.347607	0.347607	0.297808	0.347607	0.421448	0.421448	0.383858	0.383858	0.442184	0.459971	0.459971	0.3455	0.398757	0.361923	0.293222	0.361923	0.398757	0.378677	0.323867	0.290609	0.276018	0.380862	0.344735	0.344735	0.380862	0.277881
0.361141	0.292526	0.292526	0.261245	0.292526	0.325901	0.310318	0.295156	0.263698	0.263698	0.263698	0.263698	0.249991	0.236769	0.15177	0.132717	0.161249	0.171203	0.194543	0.194543	0.22022	0.22022	0.232806	0.276018	0.361141	0.361141	0.361141	0.361141	0.325901	0.325901	0.292526	0.325901	0.325901	0.325901	0.361141	0.397943	0.435937	0.359005	0.359005	0.359005	0.395725	0.359005	0.359005	0.323867	0.323867	0.290609	0.259456	0.325901	0.435937	0.513769
0.226831	0.189316	0.255416	0.269315	0.269315	0.239675	0.269315	0.335064	0.301169	0.335064	0.301169	0.351256	0.269315	0.269315	0.37075	0.407906	0.407906	0.267486	0.267486	0.299214	0.2818	0.2818	0.365647	0.423103	0.385463	0.443857	0.405668	0.485036	0.524107	0.485036	0.620996	0.620996	0.545134	0.485036	0.562886	0.502994	0.654188	0.766944	0.818151	0.840269	0.828599	0.84968	0.877927	0.893718	0.840269	0.840269	0.737839	0.618012	0.502994	0.387661
0.126066	0.14432	0.164721	0.153421	0.153421	0.164721	0.164721	0.153421	0.174845	0.174845	0.174845	0.153421	0.153421	0.153421	0.153421	0.0935626	0.0935626	0.123662	0.123662	0.123662	0.123662	0.123662	0.107691	0.123662	0.123662	0.185455	0.185455	0.185455	0.185455	0.210242	0.266831	0.332247	0.404849	0.335064	0.354152	0.390676	0.390676	0.390676	0.390676	0.390676	0.152641	0.173983	0.152641	0.131006	0.121691	0.121691	0.181321	0.139416	0.159254	0.159254
0.21235	0.21235	0.224615	0.198559	0.198559	0.198559	0.253011	0.283685	0.224615	0.210242	0.237376	0.266831	0.29851	0.404849	0.443017	0.48187	0.443017	0.404849	0.48187	0.520945	0.443017	0.443017	0.443017	0.332247	0.266831	0.237376	0.210242	0.210242	0.162988	0.142767	0.162988	0.162988	0.162988	0.162988	0.162988	0.185455	0.123662	0.0804319	0.0927812	0.151021	0.195623	0.195623	0.195623	0.221403	0.249527	0.221403	0.385463	0.502994	0.502994	0.367799
0.0355926	0.0514326	0.0690122	0.0797608	0.0920181	0.114207	0.149856	0.170886	0.170886	0.249527	0.425367	0.351256	0.283685	0.224615	0.198559	0.162988	0.12468	0.108596	0.108596	0.108596	0.108596	0.108596	0.108596	0.108596	0.117047	0.117047	0.117047	0.117047	0.0759189	0.0759189	0.0759189	0.0876406	0.0876406	0.100975	0.107691	0.161719	0.235698	0.235698	0.404849	0.520945	0.580478	0.54199	0.688663	0.654188	0.618012	0.54199	0.502994	0.580478	0.54199	0.425367
0.210242	0.200585	0.226831	0.200585	0.176681	0.155075	0.155075	0.135675	0.135675	0.135675	0.135675	0.142767	0.12468	0.117047	0.117047	0.117047	0.0954469	0.109824	0.109824	0.109824	0.109824	0.109824	0.109824	0.117047	0.134196	0.198559	0.198559	0.198559	0.198559	0.198559	0.198559	0.224615	0.253011	0.253011	0.253011	0.224615	0.237376	0.266831	0.253011	0.316502	0.425367	0.463962	0.446147	0.485036	0.265681	0.223584	0.223584	0.197613	0.236309	0.184556
0.345885	0.345885	0.382064	0.246844	0.246844	0.345885	0.345885	0.311407	0.311407	0.311407	0.248562	0.220515	0.194813	0.250305	0.250305	0.237067	0.209957	0.185196	0.237067	0.237067	0.237067	0.237067	0.209957	0.237067	0.266497	0.280774	0.313402	0.33187	0.298154	0.316139	0.350872	0.350872	0.463542	0.463542	0.541568	0.688293	0.737498	0.793429	0.793429	0.804964	0.828349	0.849454	0.779242	0.804964	0.651696	0.500253	0.440312	0.458088	0.458088	0.419599
0.222122	0.222122	0.222122	0.250305	0.250305	0.313402	0.313402	0.280774	0.280774	0.313402	0.384256	0.347988	0.347988	0.313402	0.313402	0.250305	0.250305	0.250305	0.250305	0.250305	0.196282	0.196282	0.196282	0.196282	0.196282	0.222122	0.222122	0.209957	0.209957	0.185196	0.185196	0.185196	0.185196	0.209957	0.266497	0.266497	0.33187	0.421859	0.538421	0.614614	0.718267	0.718267	0.683564	0.775438	0.747046	0.747046	0.683564	0.612412	0.497084	0.419599
0.347988	0.384256	0.384256	0.384256	0.384256	0.384256	0.421859	0.421859	0.384256	0.347988	0.280774	0.250305	0.222122	0.222122	0.222122	0.196282	0.172781	0.172781	0.196282	0.196282	0.222122	0.222122	0.222122	0.222122	0.222122	0.222122	0.250305	0.250305	0.250305	0.250305	0.250305	0.280774	0.252694	0.316139	0.350872	0.387262	0.387262	0.424955	0.502571	0.580063	0.541568	0.502571	0.576975	0.499402	0.46039	0.421859	0.367404	0.33187	0.237067	0.185196
0.209957	0.209957	0.174602	0.1159	0.1159	0.1159	0.1159	0.1159	0.1159	0.123468	0.123468	0.107518	0.123468	0.209957	0.14141	0.14141	0.14141	0.132908	0.0867564	0.0556081	0.0556081	0.0556081	0.0595088	0.0513368	0.0513368	0.0556081	0.0519499	0.0556081	0.0999724	0.173251	0.173251	0.196804	0.173251	0.175079	0.285936	0.334693	0.424955	0.502571	0.541568	0.541568	0.653799	0.637357	0.637357	0.669881	0.7035	0.63443	0.559347	0.481447	0.404441	0.367404
0.718267	0.669881	0.63443	0.559347	0.520522	0.442599	0.442599	0.367404	0.33187	0.404441	0.404441	0.499402	0.614614	0.59746	0.440312	0.440312	0.518208	0.557061	0.539267	0.461236	0.422689	0.314129	0.222697	0.163202	0.239374	0.239374	0.187122	0.164494	0.174602	0.174602	0.174602	0.174602	0.174602	0.222122	0.313402	0.384256	0.499402	0.576975	0.497084	0.574709	0.683564	0.716377	0.747046	0.775438	0.716377	0.716377	0.648814	0.648814	0.748806	0.718267
0.497841	0.458839	0.420336	0.346571	0.312058	0.279511	0.296844	0.184248	0.208916	0.208916	0.235933	0.235933	0.235933	0.223228	0.28207	0.314784	0.296844	0.296844	0.296844	0.296844	0.265273	0.265273	0.265273	0.279511	0.22104	0.195294	0.22104	0.249131	0.22104	0.208916	0.235933	0.251508	0.314784	0.385778	0.423428	0.423428	0.50101	0.50101	0.578543	0.595958	0.632981	0.595958	0.557808	0.557808	0.632981	0.537714	0.459686	0.459686	0.421167	0.421167
0.267753	0.267753	0.267753	0.3689	0.444187	0.483054	0.403757	0.366742	0.421167	0.347341	0.344479	0.418082	0.40071	0.328436	0.294912	0.263468	0.365952	0.330483	0.296844	0.296844	0.296844	0.265273	0.249131	0.208916	0.140653	0.221618	0.221618	0.265932	0.441899	0.558645	0.558645	0.596772	0.653147	0.734477	0.839188	0.736292	0.765512	0.717675	0.613935	0.576278	0.576278	0.576278	0.576278	0.613935	0.576278	0.66643	0.66643	0.668499	0.595958	0.595958
0.195294	0.195294	0.249131	0.22104	0.22104	0.22104	0.249131	0.312058	0.296844	0.330483	0.330483	0.296844	0.235933	0.235933	0.223228	0.223228	0.223228	0.173694	0.184248	0.152384	0.152384	0.152384	0.152384	0.173694	0.184248	0.208916	0.184248	0.184248	0.184248	0.195294	0.22104	0.249131	0.249131	0.22104	0.249131	0.279511	0.312058	0.312058	0.382779	0.420336	0.479889	0.479889	0.518964	0.557808	0.518964	0.479889	0.441058	0.441058	0.365952	0.330483
0.249131	0.195294	0.171885	0.161897	0.141786	0.184248	0.208916	0.160635	0.160635	0.207383	0.234263	0.263468	0.363805	0.380595	0.380595	0.310074	0.27765	0.346571	0.330483	0.265273	0.265273	0.235933	0.161897	0.161897	0.184248	0.184248	0.184248	0.184248	0.184248	0.163625	0.163625	0.199313	0.188102	0.188102	0.213151	0.213151	0.240548	0.302177	0.35234	0.461989	0.50101	0.595958	0.717	0.717	0.649508	0.684224	0.684224	0.613133	0.613133	0.57545
0.22104	0.195294	0.171885	0.150757	0.150757	0.141786	0.161897	0.161897	0.161897	0.122793	0.140653	0.160635	0.182852	0.182852	0.207383	0.207383	0.207383	0.207383	0.234263	0.263468	0.263468	0.234263	0.207383	0.207383	0.182852	0.193839	0.170566	0.160635	0.132188	0.152384	0.133267	0.152384	0.223228	0.223228	0.238228	0.238228	0.267753	0.314784	0.349447	0.423428	0.461989	0.423428	0.349447	0.423428	0.402936	0.402936	0.402936	0.423428	0.402936	0.330483
0.146915	0.146915	0.167615	0.275307	0.343935	0.571758	0.476128	0.512031	0.512031	0.357406	0.289178	0.289178	0.216878	0.191497	0.191497	0.147668	0.156942	0.136244	0.177391	0.177391	0.190057	0.24289	0.287276	0.42968	0.468347	0.468347	0.450504	0.551793	0.432787	0.572593	0.551793	0.473814	0.435065	0.29179	0.29179	0.156154	0.146915	0.156154	0.203407	0.2153	0.24289	0.24289	0.272788	0.272788	0.272788	0.494071	0.568653	0.490903	0.411344	0.374072
0.258124	0.289178	0.289178	0.322346	0.338239	0.338239	0.411344	0.529959	0.451958	0.413594	0.413594	0.376252	0.376252	0.306148	0.306148	0.306148	0.244	0.244	0.244	0.244	0.244	0.244	0.244	0.244	0.244	0.244	0.273977	0.273977	0.273977	0.273977	0.273977	0.273977	0.273977	0.306148	0.340326	0.340326	0.306148	0.306148	0.324388	0.359548	0.396285	0.396285	0.396285	0.359548	0.396285	0.472967	0.512031	0.512031	0.529959	0.490903
0.244	0.273977	0.273977	0.273977	0.306148	0.306148	0.306148	0.306148	0.306148	0.324388	0.324388	0.291104	0.291104	0.291104	0.246345	0.276506	0.308848	0.362476	0.362476	0.343179	0.343179	0.343179	0.343179	0.311568	0.362476	0.327176	0.327176	0.343179	0.343179	0.379233	0.346049	0.382227	0.382227	0.416673	0.4551	0.494071	0.609545	0.571758	0.609545	0.646063	0.77112	0.740578	0.796038	0.796038	0.769474	0.756485	0.660244	0.624338	0.587011	0.548657
0.399324	0.327176	0.308848	0.324388	0.291104	0.291104	0.324388	0.308848	0.276506	0.276506	0.324388	0.324388	0.324388	0.324388	0.324388	0.291104	0.259922	0.273977	0.273977	0.259922	0.230993	0.230993	0.230993	0.218482	0.194953	0.194953	0.194953	0.194953	0.194953	0.206468	0.206468	0.233257	0.262372	0.276506	0.324388	0.359548	0.494071	0.414415	0.491754	0.450504	0.450504	0.412167	0.412167	0.450504	0.42968	0.391853	0.270292	0.374072	0.30417	0.340326
0.276506	0.276506	0.308848	0.308848	0.262372	0.308848	0.324388	0.324388	0.324388	0.324388	0.324388	0.324388	0.324388	0.291104	0.306148	0.273977	0.273977	0.306148	0.306148	0.306148	0.306148	0.306148	0.273977	0.273977	0.273977	0.273977	0.306148	0.259922	0.259922	0.233257	0.233257	0.233257	0.233257	0.233257	0.233257	0.220663	0.208566	0.346049	0.382227	0.476128	0.515196	0.592314	0.66514	0.66514	0.716495	0.787809	0.773343	0.680953	0.646063	0.662318
0.373238	0.288446	0.288446	0.288446	0.257441	0.257441	0.257441	0.241617	0.214132	0.241617	0.241617	0.255027	0.285853	0.255027	0.255027	0.226472	0.255027	0.285853	0.390194	0.353687	0.353687	0.353687	0.318811	0.318811	0.303413	0.303413	0.271413	0.241617	0.178228	0.16795	0.190947	0.24395	0.273929	0.359509	0.451921	0.490867	0.606492	0.67816	0.783518	0.819728	0.808864	0.808864	0.754095	0.767172	0.818333	0.793926	0.706762	0.522138	0.483071	0.522138
0.214132	0.241617	0.241617	0.214132	0.214132	0.214132	0.226472	0.200255	0.200255	0.200255	0.226472	0.200255	0.200255	0.226472	0.241617	0.228698	0.257441	0.288446	0.259879	0.324347	0.291062	0.291062	0.202832	0.168417	0.147636	0.156905	0.129022	0.112445	0.127601	0.0966455	0.111184	0.112445	0.192924	0.20435	0.216275	0.24395	0.257441	0.35659	0.431081	0.469771	0.508828	0.583072	0.656594	0.656594	0.690942	0.675393	0.69364	0.623504	0.547777	0.490867
0.228698	0.257441	0.241617	0.241617	0.271413	0.271413	0.271413	0.285853	0.285853	0.285853	0.285853	0.255027	0.255027	0.255027	0.255027	0.271413	0.257441	0.288446	0.257441	0.257441	0.35659	0.393214	0.393214	0.431081	0.376211	0.431081	0.448782	0.393214	0.431081	0.490867	0.340282	0.306102	0.291062	0.308812	0.359509	0.291062	0.324347	0.376211	0.376211	0.413555	0.451921	0.529924	0.58615	0.526766	0.526766	0.565508	0.526766	0.565508	0.526766	0.427975
0.448782	0.448782	0.487699	0.526766	0.526766	0.448782	0.390194	0.353687	0.353687	0.255027	0.271413	0.271413	0.241617	0.241617	0.271413	0.271413	0.303413	0.303413	0.288446	0.288446	0.257441	0.273929	0.306102	0.273929	0.20435	0.20435	0.180098	0.180098	0.216275	0.20435	0.216275	0.190947	0.216275	0.24395	0.288446	0.35659	0.393214	0.508828	0.508828	0.565508	0.640217	0.723302	0.690942	0.723302	0.690942	0.620525	0.620525	0.50566	0.50566	0.448782
0.228698	0.241617	0.241617	0.241617	0.20229	0.20229	0.20229	0.20229	0.20229	0.214132	0.188995	0.188995	0.190947	0.216275	0.216275	0.24395	0.24395	0.273929	0.306102	0.340282	0.306102	0.291062	0.321569	0.321569	0.33744	0.33744	0.373238	0.321569	0.321569	0.288446	0.321569	0.448782	0.448782	0.448782	0.526766	0.526766	0.603466	0.723302	0.723302	0.753482	0.781365	0.781365	0.830103	0.819728	0.73809	0.73809	0.63807	0.601239	0.563226	0.563226
0.269079	0.239455	0.239455	0.239455	0.212147	0.212147	0.212147	0.224404	0.224404	0.21004	0.21004	0.198365	0.224404	0.224404	0.252784	0.252784	0.252784	0.283442	0.387381	0.387381	0.387381	0.442727	0.442727	0.481578	0.348879	0.348879	0.348879	0.348879	0.281563	0.251035	0.237766	0.210595	0.267256	0.237766	0.316245	0.350986	0.350986	0.210595	0.14189	0.184384	0.221206	0.221206	0.172017	0.162016	0.162016	0.162016	0.14189	0.222792	0.283442	0.224404
0.539395	0.68841	0.580193	0.523815	0.541699	0.42508	0.387381	0.316245	0.283442	0.252784	0.224404	0.198365	0.198365	0.185271	0.162821	0.162821	0.162821	0.185271	0.21004	0.21004	0.21004	0.21004	0.21004	0.237158	0.237158	0.237158	0.237158	0.21004	0.185271	0.185271	0.185271	0.185271	0.185271	0.162821	0.162821	0.162821	0.162821	0.153261	0.153261	0.174668	0.100031	0.115015	0.115015	0.115015	0.131914	0.150873	0.172017	0.23384	0.263009	0.263009
0.296328	0.26479	0.26479	0.298261	0.298261	0.237158	0.237158	0.185271	0.115956	0.115956	0.108788	0.1249	0.143017	0.143017	0.143017	0.143017	0.143017	0.163271	0.224404	0.224404	0.237158	0.21004	0.185271	0.185271	0.185271	0.185271	0.185271	0.162821	0.162821	0.162821	0.162821	0.162821	0.162821	0.174668	0.198365	0.252784	0.316245	0.350986	0.314245	0.422818	0.461367	0.500384	0.500384	0.479265	0.440445	0.402339	0.329936	0.296328	0.367524	0.298261
0.176502	0.154912	0.164551	0.144167	0.144167	0.162821	0.162821	0.162821	0.162821	0.162821	0.162821	0.141481	0.141481	0.141481	0.141481	0.141481	0.161558	0.161558	0.161558	0.161558	0.161558	0.185271	0.21004	0.198365	0.198365	0.198365	0.174668	0.174668	0.198365	0.198365	0.224404	0.224404	0.224404	0.252784	0.283442	0.251035	0.348879	0.348879	0.332737	0.332737	0.332737	0.368315	0.405386	0.461367	0.422818	0.46367	0.350986	0.350986	0.367524	0.367524
0.520652	0.481578	0.481578	0.404565	0.298261	0.266596	0.237158	0.185271	0.185271	0.21004	0.237158	0.252784	0.283442	0.300918	0.334799	0.407622	0.407622	0.407622	0.407622	0.334799	0.300918	0.283442	0.252784	0.237158	0.21004	0.162821	0.162821	0.185271	0.185271	0.185271	0.185271	0.185271	0.185271	0.185271	0.185271	0.185271	0.174668	0.135529	0.135529	0.135529	0.154912	0.166305	0.166305	0.156587	0.156587	0.178361	0.189128	0.212147	0.239455	0.239455
0.391401	0.319911	0.304486	0.338575	0.338575	0.338575	0.338575	0.304486	0.319911	0.319911	0.269914	0.269914	0.284307	0.284307	0.269914	0.286887	0.286887	0.286887	0.286887	0.286887	0.25599	0.25599	0.286887	0.25599	0.269914	0.25359	0.284307	0.284307	0.284307	0.30181	0.354846	0.338575	0.213418	0.240842	0.302524	0.302524	0.336501	0.447745	0.525718	0.543592	0.483485	0.578956	0.707122	0.738429	0.767489	0.840676	0.860521	0.807689	0.754422	0.724316
0.269914	0.240229	0.240229	0.284307	0.284307	0.317165	0.317165	0.351954	0.351954	0.284307	0.317165	0.317165	0.371462	0.335743	0.446902	0.408644	0.408644	0.371462	0.371462	0.446902	0.408644	0.408644	0.351954	0.426115	0.317165	0.30181	0.30181	0.30181	0.30181	0.163859	0.163859	0.211308	0.199576	0.154246	0.175764	0.186423	0.238542	0.268093	0.333683	0.485799	0.52487	0.485799	0.542748	0.52487	0.52487	0.52487	0.52487	0.563638	0.563638	0.563638
0.240229	0.284307	0.284307	0.351954	0.426115	0.426115	0.464723	0.503758	0.503758	0.542748	0.542748	0.503758	0.503758	0.388389	0.30181	0.30181	0.269914	0.240229	0.240229	0.212858	0.212858	0.212858	0.212858	0.240229	0.371462	0.408644	0.485799	0.52487	0.563638	0.601644	0.638463	0.707122	0.738429	0.724316	0.638463	0.601644	0.52487	0.485799	0.485799	0.485799	0.52487	0.467877	0.467877	0.446902	0.408644	0.408644	0.408644	0.408644	0.335743	0.371462
0.187835	0.199046	0.199046	0.212858	0.212858	0.212858	0.212858	0.212858	0.212858	0.212858	0.212858	0.212858	0.212858	0.225148	0.225148	0.225148	0.212858	0.240229	0.240229	0.25599	0.319911	0.284994	0.22413	0.252488	0.283125	0.35063	0.404188	0.367164	0.404188	0.421606	0.421606	0.462421	0.563638	0.485799	0.450037	0.488966	0.52803	0.52803	0.604678	0.641382	0.486651	0.486651	0.582047	0.619528	0.687306	0.652762	0.61653	0.61653	0.501441	0.462421
0.225148	0.225148	0.225148	0.225148	0.225148	0.225148	0.199046	0.199046	0.199046	0.225148	0.225148	0.225148	0.25359	0.25359	0.317165	0.17264	0.114545	0.114545	0.114545	0.099616	0.099616	0.099616	0.0864429	0.0864429	0.0647316	0.152614	0.152614	0.163859	0.154246	0.154246	0.199576	0.225732	0.254226	0.284994	0.284994	0.317899	0.429216	0.446902	0.464723	0.618731	0.618731	0.581221	0.654875	0.689314	0.752065	0.805712	0.829026	0.805712	0.850064	0.780061
0.332169	0.384576	0.401717	0.364776	0.364776	0.281044	0.250554	0.250554	0.250554	0.250554	0.250554	0.295788	0.295788	0.295788	0.295788	0.310973	0.310973	0.310973	0.295788	0.329363	0.313691	0.237307	0.298435	0.367719	0.367719	0.367719	0.367719	0.404768	0.404768	0.367719	0.460728	0.517698	0.439809	0.439809	0.460728	0.538759	0.559683	0.559683	0.718539	0.803185	0.803185	0.803185	0.826737	0.803185	0.814297	0.803185	0.789483	0.803185	0.718539	0.67018
0.218586	0.206556	0.183987	0.183987	0.161659	0.161659	0.237307	0.252946	0.283616	0.283616	0.269253	0.31643	0.348294	0.384576	0.384576	0.42219	0.460728	0.401717	0.401717	0.401717	0.496573	0.535607	0.611929	0.57421	0.57421	0.535607	0.496573	0.535607	0.496573	0.496573	0.419102	0.381583	0.381583	0.419102	0.419102	0.535607	0.594736	0.631803	0.701135	0.777293	0.858576	0.892468	0.858576	0.868524	0.900307	0.885371	0.892468	0.892468	0.858576	0.77947
0.351181	0.334994	0.351181	0.354084	0.334994	0.334994	0.301103	0.301103	0.269253	0.239617	0.224553	0.266758	0.298435	0.295788	0.295788	0.345426	0.345426	0.345426	0.345426	0.419102	0.457581	0.419102	0.419102	0.496573	0.496573	0.439809	0.439809	0.594736	0.577307	0.538759	0.499742	0.538759	0.577307	0.538759	0.538759	0.577307	0.614936	0.499742	0.577307	0.614936	0.614936	0.651238	0.614936	0.577307	0.614936	0.594736	0.538759	0.481788	0.42219	0.348294
0.291961	0.416852	0.535607	0.535607	0.496573	0.457581	0.419102	0.419102	0.345426	0.310973	0.248187	0.278494	0.278494	0.278494	0.193054	0.193054	0.206556	0.195023	0.195023	0.208633	0.208633	0.183987	0.183987	0.183987	0.266758	0.266758	0.250554	0.264287	0.264287	0.248187	0.278494	0.264287	0.237307	0.237307	0.298435	0.367719	0.442935	0.481788	0.481788	0.520862	0.520862	0.577307	0.648352	0.648352	0.57421	0.496573	0.457581	0.419102	0.419102	0.381583
0.250554	0.313691	0.313691	0.348294	0.364776	0.364776	0.381583	0.401717	0.401717	0.439809	0.401717	0.364776	0.364776	0.329363	0.364776	0.348294	0.332169	0.313691	0.298435	0.266758	0.266758	0.237307	0.237307	0.237307	0.210176	0.22235	0.235022	0.250554	0.264287	0.295788	0.329363	0.401717	0.42219	0.460728	0.460728	0.442935	0.442935	0.460728	0.499742	0.460728	0.460728	0.499742	0.594736	0.594736	0.631803	0.648352	0.648352	0.594736	0.594736	0.594736
0.394829	0.394829	0.358143	0.358143	0.412121	0.374824	0.338956	0.272755	0.272755	0.258736	0.275274	0.275274	0.275274	0.275274	0.245197	0.245197	0.245197	0.245197	0.245197	0.258736	0.229894	0.229894	0.217421	0.217421	0.232146	0.232146	0.261176	0.261176	0.261176	0.310249	0.435856	0.456741	0.552588	0.590857	0.644681	0.743617	0.71269	0.772278	0.844262	0.809911	0.757075	0.741194	0.676874	0.676874	0.605083	0.528452	0.567169	0.567169	0.450457	0.450457
0.323046	0.289836	0.275274	0.292454	0.325826	0.310249	0.310249	0.310249	0.310249	0.310249	0.344662	0.310249	0.361063	0.358143	0.323046	0.374824	0.374824	0.338956	0.338956	0.338956	0.304847	0.304847	0.272755	0.272755	0.272755	0.242862	0.242862	0.242862	0.242862	0.242862	0.272755	0.304847	0.289836	0.307537	0.292454	0.361063	0.435856	0.474616	0.513686	0.513686	0.513686	0.552588	0.608108	0.660965	0.710089	0.676874	0.676874	0.676874	0.641773	0.641773
0.450457	0.450457	0.412121	0.450457	0.412121	0.412121	0.374824	0.338956	0.289836	0.258736	0.289836	0.323046	0.323046	0.289836	0.323046	0.323046	0.323046	0.323046	0.338956	0.374824	0.374824	0.338956	0.374824	0.374824	0.374824	0.450457	0.450457	0.528452	0.528452	0.510519	0.492558	0.570278	0.570278	0.608108	0.628055	0.590857	0.628055	0.590857	0.628055	0.608108	0.625092	0.549453	0.549453	0.625092	0.605083	0.605083	0.567169	0.528452	0.528452	0.528452
0.412121	0.48939	0.528452	0.528452	0.567169	0.567169	0.528452	0.528452	0.567169	0.48939	0.48939	0.412121	0.450457	0.336886	0.30289	0.256961	0.256961	0.228254	0.256961	0.22664	0.15374	0.15374	0.117294	0.176517	0.166307	0.176517	0.200407	0.200407	0.154923	0.177857	0.245197	0.275274	0.275274	0.3418	0.43274	0.471456	0.549453	0.660965	0.727176	0.784667	0.842591	0.862236	0.895359	0.895359	0.888434	0.915871	0.871971	0.809911	0.832826	0.784667
0.471456	0.492558	0.492558	0.53161	0.644681	0.590857	0.663795	0.679639	0.608108	0.608108	0.608108	0.608108	0.608108	0.570278	0.453596	0.453596	0.377797	0.377797	0.415195	0.415195	0.377797	0.358143	0.394829	0.394829	0.415195	0.43274	0.510519	0.510519	0.510519	0.453596	0.474616	0.474616	0.435856	0.397863	0.415195	0.415195	0.415195	0.375621	0.321774	0.373461	0.428206	0.505884	0.54485	0.583274	0.62071	0.62071	0.526986	0.568002	0.587791	0.587791
0.241067	0.213628	0.213628	0.225942	0.225942	0.199771	0.225942	0.254451	0.254451	0.268318	0.333935	0.333935	0.369568	0.266496	0.266496	0.331873	0.298154	0.298154	0.298154	0.331873	0.298154	0.283338	0.252686	0.352991	0.427228	0.389469	0.372528	0.336763	0.336763	0.355897	0.320913	0.372528	0.372528	0.409746	0.336763	0.302775	0.287831	0.305468	0.305468	0.339609	0.451168	0.412821	0.451168	0.490104	0.567863	0.567863	0.585404	0.564755	0.564755	0.504896
0.173259	0.173259	0.173259	0.173259	0.196814	0.210514	0.300811	0.300811	0.268977	0.283338	0.427228	0.465854	0.504896	0.465854	0.427228	0.369568	0.266496	0.196814	0.222708	0.210514	0.153624	0.134373	0.101965	0.101965	0.101965	0.101965	0.154839	0.144097	0.125864	0.125864	0.153188	0.153188	0.153188	0.164475	0.187104	0.212058	0.23936	0.409746	0.448028	0.465854	0.465854	0.504896	0.602731	0.582329	0.564755	0.526003	0.526003	0.448028	0.409746	0.409746
0.238753	0.238753	0.238753	0.268318	0.268318	0.268318	0.268318	0.268318	0.238753	0.268318	0.300103	0.300103	0.285233	0.285233	0.285233	0.31815	0.352991	0.427228	0.427228	0.427228	0.409746	0.448028	0.448028	0.526003	0.564755	0.526003	0.508063	0.430336	0.430336	0.392492	0.372528	0.355897	0.392492	0.339609	0.339609	0.412821	0.392492	0.430336	0.430336	0.508063	0.390278	0.370358	0.350872	0.367409	0.367409	0.298154	0.298154	0.298154	0.298154	0.237064
0.300103	0.333935	0.31815	0.285233	0.31815	0.352991	0.352991	0.352991	0.336763	0.320913	0.355897	0.355897	0.409746	0.486936	0.409746	0.409746	0.448028	0.486936	0.504896	0.522843	0.444894	0.389469	0.352991	0.285233	0.285233	0.254451	0.213628	0.167542	0.104006	0.097504	0.0679093	0.0838546	0.104318	0.119859	0.112491	0.112491	0.156962	0.227125	0.41057	0.388077	0.523692	0.562476	0.580071	0.617615	0.669882	0.735046	0.735046	0.703499	0.634433	0.671936
0.390278	0.390278	0.390278	0.353766	0.271483	0.318884	0.28592	0.320913	0.372528	0.352991	0.352991	0.352991	0.427228	0.427228	0.444894	0.444894	0.444894	0.444894	0.522843	0.543877	0.619804	0.655904	0.582329	0.619804	0.602731	0.639508	0.639508	0.639508	0.526003	0.504896	0.427228	0.427228	0.543877	0.504896	0.599695	0.522843	0.561639	0.522843	0.522843	0.561639	0.599695	0.599695	0.561639	0.522843	0.522843	0.522843	0.561639	0.636586	0.636586	0.636586
0.392005	0.355427	0.320463	0.392005	0.339143	0.339143	0.37502	0.37502	0.320463	0.305024	0.287406	0.287406	0.287406	0.227805	0.240691	0.240691	0.213282	0.213282	0.213282	0.225588	0.284822	0.317713	0.317713	0.317713	0.317713	0.317713	0.317713	0.352531	0.352531	0.38899	0.317713	0.284822	0.254068	0.186805	0.211728	0.239	0.239	0.239	0.28551	0.254706	0.28551	0.318448	0.318448	0.525502	0.507561	0.546521	0.58492	0.622314	0.602252	0.602252
0.450665	0.450665	0.468508	0.468508	0.468508	0.486433	0.447528	0.429837	0.468508	0.429837	0.372053	0.372053	0.336308	0.372053	0.372053	0.336308	0.372053	0.336308	0.336308	0.372053	0.372053	0.372053	0.372053	0.302343	0.270412	0.270412	0.190163	0.201473	0.201473	0.167241	0.190163	0.215415	0.215415	0.215415	0.243014	0.258901	0.305024	0.339143	0.339143	0.392005	0.37502	0.339143	0.412325	0.450665	0.4896	0.4896	0.546521	0.507561	0.468508	0.429837
0.240691	0.270412	0.287406	0.355427	0.392005	0.429837	0.507561	0.528662	0.567375	0.58492	0.546521	0.468508	0.486433	0.429837	0.355427	0.226173	0.17613	0.186805	0.164204	0.186805	0.186805	0.186805	0.19998	0.186805	0.186805	0.270412	0.270412	0.240691	0.240691	0.201473	0.201473	0.243014	0.190163	0.179347	0.203523	0.258901	0.323233	0.321204	0.321204	0.410081	0.487284	0.466201	0.561977	0.579575	0.579575	0.579575	0.541073	0.543377	0.543377	0.504392
0.392005	0.320463	0.256472	0.213282	0.225588	0.225588	0.225588	0.199448	0.199448	0.199448	0.199448	0.225588	0.225588	0.199448	0.199448	0.199448	0.213282	0.201473	0.201473	0.201473	0.201473	0.201473	0.190163	0.215415	0.243014	0.258901	0.243014	0.256472	0.287406	0.254706	0.318448	0.353307	0.40702	0.40702	0.369894	0.424473	0.44524	0.484118	0.466201	0.567375	0.605283	0.641964	0.641964	0.605283	0.677055	0.641964	0.658307	0.622314	0.674281	0.602252
0.270412	0.355427	0.355427	0.37502	0.355427	0.355427	0.355427	0.355427	0.339143	0.323233	0.290013	0.215415	0.190163	0.177487	0.177487	0.177487	0.146582	0.137824	0.167241	0.177487	0.201473	0.227805	0.256472	0.287406	0.287406	0.287406	0.336308	0.38899	0.352531	0.352531	0.302343	0.339143	0.305024	0.241306	0.257117	0.392818	0.430674	0.508412	0.529509	0.642736	0.693274	0.690574	0.722953	0.754891	0.794634	0.674281	0.523189	0.40702	0.386794	0.282942
0.344467	0.380583	0.380583	0.344467	0.344467	0.360869	0.360869	0.360869	0.437932	0.539158	0.577693	0.205856	0.232595	0.205856	0.181463	0.181463	0.159382	0.159382	0.159382	0.169248	0.148384	0.440223	0.40213	0.40213	0.327691	0.363018	0.363018	0.363018	0.363018	0.330493	0.330493	0.365957	0.423429	0.501002	0.580773	0.580773	0.618289	0.654446	0.688903	0.777562	0.803433	0.803433	0.762608	0.701464	0.733148	0.701464	0.667723	0.667723	0.632169	0.539158
0.522116	0.598984	0.560915	0.50417	0.350226	0.386587	0.441894	0.540007	0.57544	0.53686	0.497834	0.420334	0.420334	0.399889	0.556952	0.518103	0.479035	0.479035	0.440223	0.440223	0.440223	0.440223	0.440223	0.440223	0.40213	0.440223	0.440223	0.440223	0.440223	0.440223	0.479035	0.479035	0.479035	0.479035	0.479035	0.479035	0.461143	0.500151	0.521265	0.560073	0.598161	0.635101	0.735605	0.721386	0.779725	0.751701	0.81643	0.81643	0.803433	0.777562
0.479035	0.479035	0.461143	0.443352	0.443352	0.443352	0.405186	0.405186	0.405186	0.368134	0.368134	0.368134	0.422606	0.440223	0.440223	0.422606	0.500151	0.500151	0.482199	0.482199	0.503318	0.542301	0.542301	0.580773	0.580773	0.670517	0.704097	0.735605	0.749349	0.803433	0.789749	0.789749	0.789749	0.814541	0.814541	0.837013	0.699534	0.731345	0.788217	0.731345	0.760939	0.788217	0.760939	0.699534	0.699534	0.592893	0.667723	0.632169	0.556952	0.595119
0.577693	0.577693	0.615306	0.598161	0.598161	0.598161	0.635101	0.598161	0.521265	0.542301	0.521265	0.635101	0.618289	0.670517	0.670517	0.654446	0.618289	0.580773	0.563184	0.542301	0.542301	0.408253	0.3711	0.3711	0.3711	0.388004	0.388004	0.388004	0.405186	0.443352	0.482199	0.482199	0.539158	0.539158	0.539158	0.560073	0.542301	0.618289	0.654446	0.688903	0.688903	0.764878	0.791828	0.791828	0.81643	0.803433	0.814541	0.789749	0.762608	0.686198
0.688903	0.688903	0.721386	0.779725	0.777562	0.718851	0.686198	0.718851	0.701464	0.701464	0.667723	0.667723	0.632169	0.556952	0.556952	0.556952	0.556952	0.479035	0.500151	0.539158	0.539158	0.577693	0.615306	0.615306	0.615306	0.615306	0.577693	0.615306	0.556952	0.556952	0.595119	0.420334	0.458834	0.479883	0.479883	0.557797	0.595945	0.438767	0.438767	0.438767	0.555513	0.684215	0.649499	0.630024	0.665677	0.592893	0.630024	0.762608	0.777562	0.749349
0.327312	0.327312	0.327312	0.327312	0.293853	0.293853	0.311694	0.293853	0.293853	0.293853	0.293853	0.262481	0.262481	0.262481	0.262481	0.233352	0.246452	0.26004	0.26004	0.291235	0.291235	0.191602	0.216995	0.231694	0.260688	0.260688	0.20503	0.193565	0.182595	0.182595	0.172116	0.264946	0.296494	0.419924	0.419924	0.536447	0.575035	0.665307	0.744906	0.812885	0.845152	0.864529	0.823569	0.714075	0.714075	0.681112	0.64623	0.64623	0.64623	0.589428
0.346187	0.327312	0.327312	0.293853	0.293853	0.362624	0.416839	0.434403	0.396448	0.379389	0.343324	0.362624	0.362624	0.399484	0.291932	0.231694	0.137826	0.137826	0.0901607	0.0962401	0.0901607	0.0834715	0.0834715	0.0722616	0.111621	0.111621	0.158706	0.130548	0.183996	0.183996	0.195026	0.195026	0.20864	0.20864	0.264946	0.296494	0.330112	0.365562	0.419924	0.497417	0.575035	0.683855	0.665307	0.665307	0.592493	0.592493	0.61273	0.592493	0.473992	0.43524
0.0898826	0.0898826	0.0898826	0.0970315	0.120274	0.137826	0.203536	0.290035	0.497417	0.575035	0.575035	0.64912	0.716652	0.760631	0.714075	0.714075	0.64623	0.571936	0.626675	0.589428	0.589428	0.512209	0.473143	0.396448	0.434403	0.379389	0.343324	0.343324	0.308981	0.276626	0.248813	0.248813	0.248813	0.219148	0.193565	0.231694	0.260688	0.325274	0.397263	0.473992	0.624492	0.624492	0.694527	0.694527	0.726656	0.756589	0.809497	0.756589	0.694527	0.660386
0.377212	0.307007	0.274776	0.291932	0.362624	0.399484	0.362624	0.399484	0.362624	0.362624	0.327312	0.362624	0.399484	0.34124	0.377212	0.34124	0.377212	0.34124	0.377212	0.452977	0.548828	0.509892	0.491932	0.571936	0.533294	0.494249	0.455273	0.533294	0.455273	0.379389	0.343324	0.362624	0.399484	0.362624	0.362624	0.362624	0.399484	0.476303	0.515376	0.592493	0.665307	0.773467	0.785807	0.81095	0.833766	0.897166	0.897166	0.864529	0.864529	0.845152
0.380191	0.437519	0.399484	0.262481	0.262481	0.233352	0.233352	0.216995	0.216995	0.216995	0.229457	0.229457	0.229457	0.229457	0.229457	0.202985	0.178858	0.204488	0.204488	0.193045	0.193045	0.218576	0.218576	0.218576	0.218576	0.218576	0.218576	0.218576	0.276626	0.291235	0.20503	0.20503	0.231694	0.231694	0.260688	0.260688	0.291932	0.291932	0.325274	0.344091	0.455273	0.494249	0.34124	0.272951	0.243042	0.243042	0.21544	0.21544	0.146596	0.146596
0.269054	0.21057	0.237736	0.237736	0.237736	0.267222	0.298931	0.332695	0.265414	0.265414	0.223347	0.316939	0.284093	0.284093	0.316939	0.351718	0.351718	0.284093	0.318962	0.353844	0.334765	0.269054	0.269054	0.239436	0.212132	0.187176	0.164544	0.164544	0.164544	0.164544	0.164544	0.154906	0.200375	0.214263	0.27156	0.356755	0.393381	0.431248	0.431248	0.469936	0.547934	0.64036	0.603616	0.583228	0.583228	0.484696	0.484696	0.484696	0.523767	0.523767
0.164544	0.145737	0.145737	0.127331	0.127331	0.127331	0.127331	0.127331	0.127331	0.127331	0.127331	0.164544	0.12489	0.143003	0.163254	0.21057	0.21057	0.21057	0.185751	0.185751	0.21057	0.21057	0.255164	0.226601	0.200375	0.154906	0.176493	0.166297	0.189116	0.189116	0.189116	0.241756	0.318962	0.353844	0.505822	0.505822	0.544796	0.620676	0.620676	0.656739	0.723431	0.691079	0.691079	0.708822	0.623647	0.65958	0.5863	0.526927	0.487863	0.431248
0.176493	0.117246	0.117246	0.134421	0.134421	0.071155	0.071155	0.071155	0.071155	0.0567914	0.0567914	0.102007	0.102007	0.0885501	0.102007	0.164544	0.164544	0.187176	0.212132	0.212132	0.239436	0.212132	0.212132	0.212132	0.187176	0.187176	0.176493	0.176493	0.176493	0.176493	0.154906	0.154906	0.154906	0.200375	0.200375	0.226601	0.269054	0.239436	0.200375	0.226601	0.255164	0.241756	0.241756	0.189116	0.189116	0.110012	0.0956114	0.110012	0.117246	0.117246
0.303567	0.303567	0.32173	0.356755	0.306266	0.274088	0.34045	0.431248	0.356755	0.376381	0.229427	0.274757	0.322467	0.289293	0.289293	0.25823	0.202958	0.157012	0.189621	0.200903	0.288602	0.241756	0.214263	0.189116	0.226601	0.255164	0.255164	0.255164	0.226601	0.176493	0.187176	0.239436	0.212132	0.239436	0.239436	0.212132	0.200375	0.255164	0.285998	0.285998	0.285998	0.285998	0.27156	0.241756	0.214263	0.214263	0.255164	0.200375	0.176493	0.176493
0.239436	0.187176	0.200375	0.214263	0.202423	0.228839	0.228839	0.202423	0.202423	0.202423	0.178351	0.178351	0.166297	0.176493	0.187176	0.187176	0.187176	0.187176	0.187176	0.212132	0.212132	0.200375	0.176493	0.145737	0.156581	0.137025	0.128757	0.12092	0.1135	0.092499	0.092499	0.106483	0.122296	0.131674	0.14009	0.206593	0.308986	0.359682	0.452089	0.50899	0.491031	0.473097	0.434366	0.413725	0.452089	0.376381	0.34045	0.34045	0.324518	0.276639
0.357172	0.357172	0.288967	0.288967	0.338007	0.338007	0.373832	0.28637	0.255508	0.226915	0.226915	0.226915	0.255508	0.28637	0.255508	0.255508	0.226915	0.226915	0.20066	0.255508	0.226915	0.226915	0.255508	0.226915	0.226915	0.226915	0.20066	0.20066	0.255508	0.20066	0.226915	0.242082	0.242082	0.338007	0.411096	0.449409	0.488333	0.548405	0.586764	0.624098	0.586764	0.566131	0.488333	0.449409	0.449409	0.488333	0.527398	0.426329	0.388596	0.388596
0.287061	0.335936	0.335936	0.335936	0.371665	0.371665	0.335936	0.317351	0.28448	0.319361	0.255508	0.20066	0.226915	0.20066	0.176749	0.155135	0.155135	0.155135	0.155135	0.176749	0.176749	0.176749	0.155135	0.155135	0.155135	0.135729	0.135729	0.135729	0.135729	0.127518	0.119737	0.137221	0.156802	0.1786	0.2027	0.229146	0.322123	0.431703	0.509462	0.527398	0.583689	0.583689	0.583689	0.583689	0.604072	0.604072	0.509462	0.431703	0.376807	0.376807
0.137221	0.112372	0.0976969	0.0976969	0.112372	0.112372	0.105408	0.105408	0.105408	0.121086	0.128937	0.128937	0.128937	0.137221	0.119737	0.119737	0.145949	0.166536	0.166536	0.137221	0.1786	0.189383	0.242082	0.242082	0.187956	0.187956	0.165244	0.136114	0.146361	0.166997	0.146361	0.146361	0.111435	0.127884	0.19134	0.244419	0.260369	0.291588	0.274435	0.244419	0.216706	0.216706	0.244419	0.244419	0.216706	0.180475	0.19134	0.1786	0.2027	0.242082
0.216706	0.244419	0.156802	0.137221	0.137221	0.128937	0.0840237	0.0897216	0.0727463	0.0968669	0.0968669	0.0840237	0.0840237	0.0968669	0.0979849	0.1127	0.218879	0.218879	0.231402	0.204765	0.216706	0.216706	0.244419	0.244419	0.242082	0.214558	0.156802	0.1786	0.1786	0.2027	0.19134	0.19134	0.216706	0.1701	0.193322	0.231402	0.306642	0.340853	0.360095	0.291588	0.340853	0.340853	0.306642	0.338007	0.303949	0.271914	0.214558	0.156802	0.145949	0.145949
0.180475	0.204765	0.204765	0.147957	0.1127	0.1127	0.1127	0.147957	0.146361	0.146361	0.117785	0.0960562	0.0617957	0.022737	0.022737	0.022737	0.0284058	0.0209363	0.0209363	0.0179599	0.0246056	0.0192759	0.0333391	0.109287	0.125464	0.117785	0.0960562	0.110518	0.110518	0.110518	0.110518	0.166997	0.155568	0.168306	0.147539	0.156802	0.214558	0.214558	0.214558	0.271914	0.271914	0.303949	0.306642	0.227504	0.287061	0.320099	0.287061	0.256149	0.227504	0.177233
0.437474	0.362586	0.365524	0.402489	0.328019	0.29452	0.279817	0.383139	0.420708	0.43831	0.400255	0.363367	0.325233	0.260655	0.327279	0.362586	0.244704	0.19158	0.202961	0.22943	0.216969	0.216969	0.231665	0.260655	0.179326	0.0973101	0.14815	0.129482	0.14815	0.129482	0.129482	0.121593	0.129482	0.168989	0.309666	0.476256	0.515328	0.629592	0.649078	0.683816	0.730982	0.71404	0.71404	0.609674	0.646187	0.491884	0.491884	0.397217	0.306968	0.291895
0.512161	0.473096	0.512161	0.473096	0.473096	0.473096	0.396408	0.324498	0.324498	0.324498	0.291207	0.291207	0.21856	0.21856	0.246432	0.246432	0.308951	0.308951	0.308951	0.262458	0.293825	0.296466	0.382339	0.49737	0.458373	0.49737	0.41988	0.41988	0.41988	0.515328	0.515328	0.551079	0.473096	0.37935	0.37935	0.37935	0.494201	0.571888	0.609674	0.571888	0.571888	0.533246	0.571888	0.551079	0.589381	0.551079	0.473096	0.37935	0.327279	0.293825
0.276601	0.276601	0.260018	0.260018	0.231081	0.231081	0.21856	0.21856	0.246432	0.276601	0.246432	0.276601	0.276601	0.246432	0.308951	0.308951	0.308951	0.308951	0.308951	0.276601	0.276601	0.246432	0.246432	0.246432	0.193033	0.193033	0.204475	0.193033	0.169841	0.193033	0.193033	0.21856	0.21856	0.246432	0.246432	0.276601	0.37935	0.512161	0.589381	0.551079	0.62663	0.662436	0.662436	0.662436	0.662436	0.662436	0.551079	0.455228	0.416796	0.416796
0.128074	0.1558	0.177488	0.0884008	0.076585	0.05672	0.05672	0.0884008	0.101839	0.0884008	0.135255	0.117987	0.0662338	0.177488	0.167231	0.244704	0.260655	0.260655	0.179326	0.203501	0.179326	0.179326	0.203501	0.103814	0.127057	0.103814	0.0834543	0.053433	0.0834543	0.0834543	0.0781127	0.0781127	0.104671	0.15869	0.15869	0.168523	0.19158	0.343289	0.308951	0.276601	0.291207	0.324498	0.359665	0.396408	0.343289	0.343289	0.327279	0.262458	0.293825	0.327279
0.205006	0.180694	0.293825	0.293825	0.262458	0.293825	0.276601	0.262458	0.233334	0.220731	0.220731	0.220731	0.195013	0.206537	0.233334	0.206537	0.206537	0.21856	0.21856	0.206537	0.233334	0.104671	0.120256	0.104671	0.0851279	0.0851279	0.0851279	0.0851279	0.0851279	0.0970183	0.0841577	0.21856	0.21856	0.21856	0.231081	0.291207	0.324498	0.396408	0.434359	0.322467	0.432083	0.470786	0.470786	0.452929	0.452929	0.377167	0.341198	0.291895	0.260655	0.399442
0.17656	0.212216	0.269154	0.269154	0.300996	0.33488	0.390475	0.353958	0.33488	0.33488	0.33488	0.303665	0.241838	0.241838	0.241838	0.165061	0.153745	0.153745	0.187752	0.214896	0.258314	0.286783	0.286783	0.319802	0.286783	0.376489	0.34055	0.359783	0.306356	0.27165	0.214336	0.214336	0.288692	0.321829	0.43137	0.449073	0.527059	0.505953	0.505953	0.65686	0.737678	0.793586	0.737678	0.672866	0.562679	0.523897	0.505953	0.544926	0.620802	0.466907
0.370556	0.370556	0.353958	0.319069	0.319069	0.286097	0.27165	0.214336	0.226684	0.214336	0.27165	0.337705	0.353958	0.319069	0.286097	0.286097	0.370556	0.44594	0.407705	0.387467	0.316329	0.252863	0.252863	0.319069	0.319069	0.319069	0.286097	0.226684	0.286097	0.286097	0.319069	0.353958	0.319069	0.252863	0.252863	0.283524	0.283524	0.351071	0.316329	0.351071	0.351071	0.316329	0.351071	0.370556	0.44594	0.407705	0.370556	0.33488	0.300996	0.300996
0.269154	0.269154	0.269154	0.18584	0.163334	0.163334	0.153745	0.101212	0.101212	0.0937874	0.0937874	0.0937874	0.0813164	0.124955	0.143076	0.144624	0.155393	0.244173	0.244173	0.274169	0.244173	0.216482	0.216482	0.191137	0.216482	0.214336	0.163334	0.152121	0.1734	0.1734	0.1734	0.196966	0.18584	0.210666	0.18584	0.237841	0.370556	0.44594	0.407705	0.428263	0.428263	0.390475	0.44594	0.407705	0.370556	0.300996	0.239528	0.187252	0.187252	0.153324
0.163334	0.163334	0.143076	0.124955	0.108838	0.116012	0.116012	0.100916	0.100916	0.153324	0.153324	0.153324	0.174736	0.116012	0.0480121	0.0448258	0.038588	0.038588	0.038588	0.0448258	0.0520175	0.0520175	0.0448258	0.0658109	0.145788	0.154966	0.154966	0.154966	0.154966	0.135578	0.110987	0.119602	0.128792	0.137068	0.126335	0.187752	0.187752	0.187752	0.227267	0.255891	0.408525	0.542625	0.521584	0.560393	0.637562	0.544926	0.565796	0.565796	0.583358	0.544926
0.27165	0.27165	0.337705	0.303665	0.303665	0.27165	0.373515	0.356862	0.43137	0.373515	0.390475	0.428263	0.410768	0.43137	0.449073	0.449073	0.337705	0.390475	0.319069	0.319069	0.319069	0.257671	0.202487	0.189182	0.214336	0.241838	0.241838	0.202487	0.202487	0.178408	0.178408	0.226684	0.226684	0.241838	0.189182	0.166355	0.189182	0.255255	0.165061	0.240134	0.269813	0.301703	0.388271	0.443653	0.482512	0.521584	0.482512	0.405471	0.54178	0.425165
0.313691	0.313691	0.364776	0.295788	0.295788	0.264287	0.278494	0.278494	0.278494	0.310973	0.281044	0.313691	0.281044	0.281044	0.281044	0.281044	0.313691	0.298435	0.298435	0.266758	0.329363	0.295788	0.295788	0.364776	0.364776	0.439809	0.439809	0.457581	0.439809	0.517698	0.517698	0.556557	0.631803	0.667375	0.701135	0.631803	0.667375	0.73284	0.746668	0.746668	0.746668	0.775092	0.824915	0.824915	0.846365	0.865614	0.846365	0.824915	0.846365	0.801175
0.298435	0.298435	0.348294	0.384576	0.42219	0.419102	0.419102	0.419102	0.496573	0.535607	0.535607	0.611929	0.611929	0.648352	0.611929	0.648352	0.683127	0.648352	0.631803	0.577307	0.577307	0.577307	0.538759	0.538759	0.577307	0.577307	0.577307	0.577307	0.594736	0.648352	0.648352	0.57421	0.611929	0.611929	0.648352	0.611929	0.648352	0.683127	0.667375	0.667375	0.762321	0.789483	0.83679	0.875145	0.875145	0.891251	0.891251	0.905503	0.911474	0.911474
0.478623	0.439809	0.419102	0.381583	0.345426	0.310973	0.345426	0.381583	0.381583	0.381583	0.381583	0.348294	0.31643	0.351181	0.351181	0.31643	0.283616	0.283616	0.283616	0.283616	0.283616	0.313691	0.345426	0.345426	0.345426	0.345426	0.345426	0.310973	0.310973	0.345426	0.345426	0.345426	0.381583	0.381583	0.381583	0.381583	0.345426	0.345426	0.381583	0.381583	0.381583	0.381583	0.345426	0.345426	0.246465	0.246465	0.27664	0.27664	0.27664	0.246465
0.346194	0.346194	0.382386	0.325301	0.325301	0.437529	0.362635	0.327322	0.262489	0.246465	0.218586	0.218586	0.1821	0.235022	0.235022	0.235022	0.235022	0.235022	0.250554	0.250554	0.250554	0.250554	0.264287	0.264287	0.264287	0.295788	0.329363	0.329363	0.310973	0.345426	0.345426	0.381583	0.381583	0.457581	0.457581	0.496573	0.57421	0.57421	0.57421	0.611929	0.611929	0.494257	0.494257	0.455284	0.494257	0.399494	0.293862	0.327322	0.327322	0.262489
0.651238	0.651238	0.614936	0.556557	0.57421	0.648352	0.648352	0.683127	0.715968	0.683127	0.648352	0.683127	0.683127	0.715968	0.701135	0.577307	0.577307	0.538759	0.42219	0.348294	0.348294	0.348294	0.348294	0.348294	0.293862	0.308995	0.27664	0.246465	0.262489	0.262489	0.180737	0.149358	0.149358	0.149358	0.220747	0.248814	0.330114	0.365565	0.382386	0.458427	0.577307	0.651238	0.685865	0.651238	0.651238	0.614936	0.556557	0.517698	0.478623	0.401717
0.267586	0.267586	0.238074	0.267586	0.267586	0.333108	0.368702	0.423223	0.405786	0.443978	0.46178	0.443978	0.405786	0.388585	0.388585	0.317342	0.284472	0.240381	0.225287	0.199171	0.199171	0.186034	0.186034	0.173579	0.16351	0.16351	0.186034	0.223087	0.238074	0.240381	0.240381	0.33593	0.371658	0.507137	0.638654	0.767633	0.724473	0.78236	0.818721	0.839085	0.87698	0.816839	0.816839	0.778025	0.686775	0.578338	0.595753	0.518753	0.423223	0.38558
0.317342	0.284472	0.301987	0.317342	0.317342	0.299321	0.267586	0.238074	0.197163	0.223087	0.21088	0.21088	0.197163	0.223087	0.251354	0.251354	0.281903	0.281903	0.314606	0.299321	0.314606	0.314606	0.221486	0.195699	0.195699	0.195699	0.195699	0.18463	0.16224	0.172251	0.172251	0.172251	0.251354	0.281903	0.281903	0.281903	0.267586	0.349257	0.349257	0.333108	0.333108	0.333108	0.333108	0.333108	0.299321	0.352141	0.333108	0.267586	0.333108	0.38558
0.498482	0.498482	0.459479	0.420966	0.383391	0.347159	0.368702	0.265774	0.209339	0.18463	0.209339	0.209339	0.236395	0.209339	0.209339	0.18463	0.18463	0.225287	0.225287	0.253742	0.212996	0.212996	0.253742	0.284472	0.284472	0.284472	0.333108	0.46178	0.482843	0.482843	0.383391	0.420966	0.347159	0.312615	0.297382	0.36655	0.282587	0.186539	0.19769	0.251987	0.426319	0.315336	0.315336	0.35003	0.441693	0.36655	0.420966	0.516438	0.516438	0.400516
0.235792	0.251354	0.251354	0.251354	0.251354	0.281903	0.38558	0.38558	0.443978	0.521918	0.598805	0.671117	0.689495	0.721945	0.752222	0.780205	0.707292	0.738586	0.805843	0.738586	0.707292	0.638654	0.689495	0.707292	0.673905	0.673905	0.673905	0.638654	0.48601	0.581427	0.618931	0.655067	0.581427	0.521918	0.521918	0.482843	0.5008	0.53981	0.578338	0.560726	0.560726	0.53981	0.53981	0.53981	0.5008	0.53981	0.53981	0.46178	0.423223	0.365762
0.172251	0.172251	0.281903	0.281903	0.296677	0.265118	0.265118	0.235792	0.235792	0.235792	0.235792	0.235792	0.235792	0.296677	0.296677	0.330304	0.330304	0.330304	0.330304	0.330304	0.365762	0.349257	0.314606	0.251354	0.251354	0.223087	0.251354	0.281903	0.281903	0.251354	0.223087	0.223087	0.299321	0.368702	0.443978	0.464931	0.426319	0.464931	0.581427	0.581427	0.581427	0.635727	0.560726	0.521918	0.482843	0.46178	0.5008	0.5008	0.46178	0.53981
0.247866	0.247866	0.278149	0.278149	0.278149	0.292803	0.278149	0.310606	0.278149	0.247866	0.247866	0.310606	0.310606	0.34504	0.310606	0.310606	0.361453	0.326197	0.326197	0.326197	0.326197	0.232448	0.247866	0.219876	0.219876	0.219876	0.19423	0.207801	0.222062	0.222062	0.222062	0.250241	0.207801	0.207801	0.234717	0.280706	0.280706	0.263958	0.20627	0.262154	0.233048	0.233048	0.233048	0.262154	0.248495	0.194754	0.235323	0.296143	0.384179	0.313331
0.310606	0.247866	0.247866	0.278149	0.278149	0.310606	0.326197	0.326197	0.292803	0.292803	0.292803	0.326197	0.326197	0.326197	0.278149	0.247866	0.247866	0.247866	0.310606	0.34504	0.34504	0.310606	0.310606	0.278149	0.326197	0.326197	0.292803	0.326197	0.292803	0.292803	0.292803	0.292803	0.292803	0.292803	0.326197	0.361453	0.398268	0.361453	0.398268	0.361453	0.398268	0.436271	0.398268	0.436271	0.398268	0.436271	0.475038	0.514109	0.436271	0.436271
0.205723	0.261502	0.292803	0.292803	0.247866	0.247866	0.247866	0.247866	0.247866	0.247866	0.278149	0.278149	0.247866	0.34504	0.326197	0.398268	0.439392	0.538337	0.57689	0.57689	0.57689	0.538337	0.538337	0.384179	0.421779	0.347914	0.381181	0.292803	0.326197	0.361453	0.381181	0.381181	0.364385	0.364385	0.32899	0.32899	0.295435	0.364385	0.401311	0.401311	0.401311	0.478201	0.535186	0.647966	0.631406	0.666995	0.631406	0.594326	0.517275	0.460309
0.198246	0.17456	0.198246	0.198246	0.25264	0.25264	0.283286	0.25264	0.266437	0.280706	0.208355	0.311334	0.293505	0.293505	0.262154	0.326944	0.293505	0.311334	0.34581	0.343724	0.454862	0.378998	0.378998	0.342948	0.276289	0.246137	0.246137	0.230796	0.192777	0.19423	0.247866	0.247866	0.247866	0.310606	0.310606	0.278149	0.278149	0.278149	0.326197	0.398268	0.361453	0.326197	0.34504	0.278149	0.278149	0.278149	0.278149	0.278149	0.234717	0.172729
0.34504	0.381181	0.45716	0.573797	0.49615	0.553008	0.591268	0.553008	0.553008	0.553008	0.553008	0.573797	0.535186	0.45716	0.418688	0.276289	0.246137	0.218284	0.169603	0.169603	0.148703	0.120718	0.105081	0.0912588	0.0912588	0.0912588	0.0912588	0.0912588	0.120718	0.129976	0.159721	0.220452	0.208355	0.208355	0.208355	0.331802	0.331802	0.367332	0.404365	0.421779	0.421779	0.364385	0.381181	0.381181	0.45716	0.45716	0.49615	0.49615	0.381181	0.381181
0.329626	0.329626	0.296037	0.296037	0.296037	0.296037	0.296037	0.250781	0.250781	0.26452	0.281286	0.249034	0.249034	0.279409	0.265172	0.296738	0.281966	0.296738	0.296738	0.296738	0.279409	0.313948	0.348564	0.313948	0.233569	0.233569	0.309244	0.309244	0.309244	0.311949	0.296738	0.281966	0.25141	0.281966	0.503204	0.405872	0.426409	0.543041	0.581505	0.616015	0.632864	0.747525	0.775879	0.775879	0.573054	0.629912	0.572226	0.341528	0.341528	0.341528
0.298685	0.281286	0.281286	0.281286	0.266994	0.298685	0.313948	0.313948	0.313948	0.329626	0.329626	0.296037	0.296037	0.329626	0.419388	0.381861	0.419388	0.419388	0.419388	0.417135	0.455574	0.455574	0.455574	0.476604	0.399774	0.437816	0.458718	0.497718	0.497718	0.500036	0.46102	0.46102	0.46102	0.402	0.478916	0.517991	0.457873	0.440098	0.517991	0.595019	0.595019	0.651505	0.704027	0.791774	0.76482	0.704027	0.735541	0.735541	0.557686	0.557686
0.281286	0.281286	0.281286	0.329626	0.440098	0.517991	0.517991	0.517991	0.574497	0.612208	0.612208	0.612208	0.612208	0.648621	0.612208	0.574497	0.612208	0.648621	0.648621	0.648621	0.648621	0.648621	0.683383	0.612208	0.535899	0.496867	0.457873	0.36505	0.36505	0.36505	0.36505	0.440098	0.440098	0.440098	0.478916	0.517991	0.598068	0.635017	0.635017	0.704027	0.735541	0.704027	0.735541	0.76482	0.76482	0.668385	0.629912	0.646496	0.609998	0.49455
0.296037	0.311228	0.311228	0.311228	0.311228	0.311228	0.345694	0.345694	0.345694	0.345694	0.345694	0.345694	0.345694	0.381861	0.381861	0.345694	0.311228	0.311228	0.311228	0.345694	0.345694	0.345694	0.381861	0.381861	0.381861	0.381861	0.381861	0.419388	0.457873	0.402	0.440098	0.478916	0.478916	0.517991	0.556847	0.595019	0.667637	0.733073	0.733073	0.801367	0.825091	0.801367	0.801367	0.746894	0.71621	0.746894	0.683383	0.574497	0.535899	0.457873
0.362904	0.362904	0.402	0.440098	0.478916	0.535899	0.535899	0.574497	0.574497	0.478916	0.478916	0.500036	0.500036	0.500036	0.46102	0.422477	0.46102	0.367994	0.367994	0.384856	0.384856	0.36505	0.348564	0.348564	0.348564	0.348564	0.348564	0.384856	0.348564	0.348564	0.348564	0.348564	0.402	0.440098	0.517991	0.595019	0.595019	0.574497	0.612208	0.667637	0.667637	0.667637	0.651505	0.615214	0.539051	0.46102	0.422477	0.422477	0.384856	0.329626
0.330376	0.402815	0.458711	0.437808	0.476596	0.476596	0.437808	0.399767	0.327574	0.327574	0.327574	0.262714	0.206751	0.206751	0.233569	0.206751	0.233569	0.262714	0.262714	0.18089	0.18089	0.231904	0.260914	0.292174	0.157634	0.157634	0.157634	0.129633	0.129633	0.170485	0.170485	0.149496	0.130685	0.113924	0.195218	0.279411	0.346456	0.437808	0.437808	0.437808	0.515668	0.476596	0.665569	0.760848	0.760848	0.731248	0.665569	0.649388	0.632855	0.632855
0.117502	0.134707	0.143293	0.143293	0.12515	0.134707	0.173636	0.208841	0.23585	0.279411	0.265181	0.23585	0.23585	0.105982	0.105982	0.0982391	0.0920523	0.0510026	0.0439441	0.0378236	0.0405302	0.0405302	0.0405302	0.113924	0.132132	0.142132	0.132132	0.163576	0.163576	0.186106	0.210957	0.143699	0.186612	0.238767	0.29745	0.29745	0.331127	0.278224	0.218362	0.246224	0.276383	0.415704	0.342272	0.342272	0.190892	0.22865	0.202246	0.29027	0.397543	0.360754
0.197225	0.197225	0.23585	0.296744	0.182773	0.207296	0.207296	0.219351	0.219351	0.205223	0.18089	0.18089	0.139068	0.105669	0.182281	0.160122	0.160122	0.182281	0.206751	0.206751	0.233569	0.233569	0.158866	0.158866	0.18089	0.18089	0.205223	0.149496	0.122736	0.140589	0.115209	0.172287	0.251426	0.281979	0.210957	0.267672	0.31744	0.368792	0.500879	0.539886	0.557677	0.440932	0.440932	0.402815	0.497711	0.458711	0.437808	0.437808	0.362897	0.31195
0.23585	0.279411	0.279411	0.279411	0.31195	0.31195	0.279411	0.279411	0.294102	0.233569	0.206751	0.182281	0.160122	0.160122	0.140196	0.140196	0.160122	0.160122	0.233569	0.294102	0.294102	0.294102	0.294102	0.279411	0.31195	0.31195	0.346456	0.31195	0.220956	0.195218	0.184181	0.184181	0.208841	0.23585	0.223155	0.251426	0.197225	0.223155	0.223155	0.281979	0.330376	0.330376	0.330376	0.31195	0.362897	0.362897	0.476596	0.437808	0.476596	0.362897
0.195739	0.172287	0.151116	0.160563	0.140589	0.122736	0.130685	0.195218	0.220956	0.171817	0.160122	0.160122	0.182281	0.182281	0.182281	0.206751	0.206751	0.182281	0.160122	0.160122	0.160122	0.160122	0.160122	0.160122	0.160122	0.140196	0.150696	0.171817	0.195218	0.197225	0.197225	0.223155	0.210957	0.238155	0.238155	0.299409	0.314685	0.349339	0.423306	0.497711	0.575322	0.575322	0.592776	0.592776	0.592776	0.55455	0.55455	0.476596	0.399767	0.362897
0.394224	0.470824	0.432118	0.432118	0.470824	0.452968	0.397255	0.360478	0.274768	0.244728	0.244728	0.191599	0.16854	0.16854	0.13893	0.147749	0.202975	0.229446	0.229446	0.258251	0.258251	0.258251	0.258251	0.258251	0.242398	0.188229	0.136322	0.111607	0.120263	0.112866	0.129495	0.192116	0.181212	0.194097	0.247712	0.383187	0.498261	0.593301	0.646996	0.69722	0.75893	0.66323	0.712172	0.660396	0.726673	0.712172	0.584922	0.389822	0.389822	0.389822
0.274768	0.274768	0.291928	0.291928	0.205032	0.16854	0.16854	0.16854	0.147749	0.147749	0.147749	0.147749	0.137423	0.129125	0.129125	0.129125	0.11254	0.11254	0.119918	0.119918	0.119918	0.119918	0.119918	0.127713	0.166778	0.18965	0.18965	0.18965	0.21485	0.21485	0.242398	0.272254	0.304312	0.304312	0.242398	0.242398	0.242398	0.229446	0.202975	0.21699	0.191599	0.191599	0.191599	0.21699	0.21699	0.191599	0.21699	0.258251	0.258251	0.272254
0.242398	0.21485	0.21485	0.166778	0.18965	0.21485	0.272254	0.272254	0.242398	0.272254	0.258251	0.258251	0.258251	0.258251	0.202975	0.17885	0.137423	0.129125	0.147749	0.0841582	0.0898678	0.0898678	0.0898678	0.0898678	0.103503	0.128077	0.128077	0.136322	0.128077	0.191599	0.191599	0.180717	0.180717	0.260686	0.291928	0.274768	0.34123	0.377201	0.394224	0.432118	0.470824	0.566546	0.604476	0.641189	0.604476	0.548825	0.355437	0.355437	0.305028	0.375028
0.149354	0.170326	0.170326	0.149354	0.140459	0.140459	0.140459	0.122622	0.149354	0.180717	0.21699	0.191599	0.191599	0.205032	0.274768	0.274768	0.306998	0.34123	0.322493	0.289315	0.229446	0.258251	0.258251	0.304312	0.304312	0.338389	0.322493	0.289315	0.306998	0.34123	0.243015	0.272923	0.305028	0.156245	0.136718	0.057368	0.061387	0.061387	0.0876671	0.0759401	0.134188	0.117036	0.10182	0.164231	0.164231	0.304312	0.258251	0.258251	0.17885	0.17885
0.18965	0.18965	0.21485	0.18965	0.18965	0.18965	0.166778	0.166778	0.146167	0.166778	0.21485	0.242398	0.242398	0.242398	0.242398	0.304312	0.338389	0.338389	0.338389	0.304312	0.242398	0.258251	0.229446	0.229446	0.229446	0.17885	0.157028	0.17885	0.21699	0.274768	0.306998	0.322493	0.291928	0.325268	0.309705	0.4003	0.438354	0.438354	0.380187	0.309705	0.277305	0.219155	0.244728	0.21699	0.229446	0.18965	0.157028	0.157028	0.17885	0.202975
0.364071	0.344735	0.328692	0.232806	0.232806	0.192568	0.169416	0.169416	0.169416	0.169416	0.192568	0.218054	0.259456	0.361141	0.361141	0.344735	0.310318	0.344735	0.364071	0.328692	0.295156	0.295156	0.263698	0.295156	0.328692	0.380862	0.418358	0.344735	0.261245	0.292526	0.310318	0.14737	0.244181	0.216485	0.244181	0.244181	0.20454	0.26011	0.291312	0.324615	0.340566	0.611204	0.573464	0.53254	0.53254	0.493492	0.431392	0.356887	0.321853	0.257691
0.194025	0.194025	0.194025	0.219649	0.232212	0.232212	0.232212	0.261245	0.277881	0.277881	0.277881	0.263698	0.263698	0.234478	0.263698	0.234478	0.263698	0.234478	0.234478	0.234478	0.207584	0.219649	0.219649	0.234478	0.207584	0.234478	0.207584	0.234478	0.247618	0.219649	0.247618	0.295156	0.295156	0.277881	0.310318	0.418358	0.534847	0.573464	0.454523	0.454523	0.416103	0.395725	0.43366	0.43366	0.395725	0.259456	0.203992	0.157858	0.205509	0.232212
0.113162	0.149725	0.149725	0.149725	0.104958	0.120579	0.120579	0.138166	0.138166	0.138166	0.148535	0.148535	0.129827	0.121921	0.172541	0.151348	0.142355	0.142355	0.142355	0.142355	0.132342	0.151348	0.151348	0.160805	0.170737	0.170737	0.181152	0.159105	0.140808	0.160805	0.183038	0.160805	0.160805	0.183038	0.234478	0.234478	0.232806	0.261891	0.323867	0.323867	0.359005	0.395725	0.43366	0.395725	0.359005	0.359005	0.361141	0.361141	0.325901	0.292526
0.192568	0.169416	0.159542	0.139674	0.234478	0.207584	0.207584	0.172541	0.196018	0.196018	0.172541	0.172541	0.142355	0.142355	0.124313	0.142355	0.142355	0.151348	0.132342	0.140808	0.160805	0.151348	0.219649	0.219649	0.234478	0.221833	0.280436	0.347607	0.383858	0.383858	0.404038	0.498978	0.498978	0.498978	0.593998	0.611204	0.573464	0.495809	0.495809	0.534847	0.513769	0.474699	0.397943	0.380862	0.310318	0.277881	0.247618	0.247618	0.247618	0.219649
0.205509	0.232212	0.205509	0.205509	0.232212	0.181152	0.170737	0.170737	0.183038	0.183038	0.183038	0.183038	0.183038	0.183038	0.160805	0.172541	0.172541	0.196018	0.131261	0.150141	0.0986863	0.0856241	0.0986863	0.0986863	0.0986863	0.0914227	0.0975737	0.0846454	0.138166	0.120579	0.205509	0.232212	0.219649	0.207584	0.207584	0.207584	0.263698	0.328692	0.313041	0.313041	0.280436	0.280436	0.263698	0.310318	0.310318	0.310318	0.247618	0.219649	0.232212	0.261245
0.394296	0.394296	0.394296	0.357818	0.357818	0.339358	0.3054	0.470994	0.356198	0.339358	0.3054	0.3054	0.3054	0.3054	0.339358	0.339358	0.339358	0.214592	0.3054	0.321374	0.255849	0.303478	0.372929	0.372929	0.372929	0.448049	0.486753	0.604141	0.604141	0.566404	0.642765	0.586744	0.50985	0.50985	0.50985	0.470994	0.548587	0.586744	0.710641	0.710641	0.710641	0.710641	0.710641	0.710641	0.695138	0.72707	0.548086	0.586254	0.489021	0.566404
0.509442	0.431768	0.393924	0.393924	0.322291	0.322291	0.28916	0.28916	0.28916	0.258137	0.258137	0.28916	0.28916	0.322291	0.322291	0.322291	0.322291	0.306629	0.274455	0.2914	0.2914	0.260225	0.231296	0.180433	0.180433	0.180433	0.193118	0.231296	0.231296	0.244467	0.244467	0.244467	0.244467	0.244467	0.306629	0.274455	0.340802	0.306629	0.340802	0.340802	0.393924	0.393924	0.431768	0.431768	0.376715	0.376715	0.28916	0.258137	0.229368	0.202929
0.235603	0.235603	0.160909	0.182384	0.182384	0.160356	0.160356	0.122798	0.122798	0.140531	0.140531	0.160356	0.263911	0.295164	0.328467	0.363589	0.476542	0.476542	0.496451	0.496451	0.496451	0.457726	0.419504	0.382225	0.346282	0.312013	0.221552	0.221552	0.208111	0.172607	0.172607	0.172607	0.172607	0.208788	0.264709	0.329373	0.401214	0.516372	0.516372	0.554981	0.554981	0.629816	0.66524	0.681861	0.681861	0.647263	0.647263	0.647263	0.681861	0.786483
0.0842042	0.0842042	0.0729281	0.112355	0.139659	0.218978	0.218978	0.23389	0.23389	0.207102	0.207102	0.207102	0.23389	0.327735	0.379519	0.399768	0.399768	0.362983	0.327735	0.294328	0.327735	0.399768	0.399768	0.327735	0.294328	0.276955	0.276955	0.26023	0.218978	0.218978	0.193466	0.170279	0.149356	0.130599	0.149356	0.218978	0.246824	0.276955	0.32459	0.39634	0.472846	0.55065	0.588872	0.588872	0.588872	0.472846	0.472846	0.434201	0.434201	0.434201
0.193062	0.193062	0.246174	0.260205	0.291244	0.291244	0.291244	0.324363	0.340835	0.340835	0.306798	0.274744	0.204889	0.231394	0.231394	0.231394	0.231394	0.291244	0.324363	0.324363	0.324363	0.324363	0.340835	0.306798	0.274744	0.274744	0.274744	0.217245	0.191956	0.204889	0.204889	0.193062	0.246174	0.276164	0.378269	0.453685	0.492441	0.607408	0.64382	0.726575	0.756368	0.769783	0.796189	0.769783	0.677088	0.605709	0.605709	0.451922	0.413755	0.306798
0.327563	0.346629	0.31152	0.362625	0.26201	0.26201	0.26201	0.26201	0.232771	0.245848	0.245848	0.230371	0.259785	0.137418	0.137418	0.157133	0.157133	0.179089	0.259037	0.308219	0.342702	0.378931	0.378931	0.573398	0.647963	0.682933	0.682933	0.647963	0.573398	0.513299	0.474029	0.435078	0.435078	0.396913	0.30905	0.246209	0.30905	0.245848	0.245848	0.276139	0.308634	0.343141	0.379389	0.455673	0.512812	0.512812	0.4346	0.552405	0.552405	0.552405
0.339243	0.339243	0.273862	0.305574	0.273862	0.273862	0.273862	0.273862	0.273862	0.379734	0.310214	0.310214	0.310214	0.278213	0.278213	0.264374	0.295434	0.295434	0.295434	0.295434	0.295434	0.281072	0.281072	0.281072	0.281072	0.295434	0.264374	0.264374	0.264374	0.235488	0.264374	0.310214	0.310214	0.310214	0.244284	0.21327	0.21327	0.20964	0.265289	0.329552	0.400888	0.438428	0.51522	0.553574	0.66809	0.736872	0.736872	0.741071	0.677673	0.606985
0.156156	0.156156	0.136773	0.119455	0.136773	0.21543	0.242825	0.272493	0.304329	0.304329	0.338156	0.373722	0.410708	0.375181	0.356454	0.321687	0.356454	0.321687	0.288789	0.288789	0.288789	0.257975	0.288789	0.355027	0.355027	0.254953	0.226599	0.254953	0.254953	0.254953	0.213808	0.213808	0.213808	0.213808	0.270589	0.43038	0.468776	0.546225	0.584353	0.546225	0.602329	0.63886	0.546225	0.546225	0.468776	0.410708	0.338156	0.242825	0.21543	0.14581
0.216347	0.273865	0.290415	0.358614	0.395227	0.395227	0.395227	0.395227	0.395227	0.358614	0.323578	0.290415	0.273865	0.216347	0.191069	0.204022	0.217616	0.245341	0.245341	0.245341	0.275354	0.231853	0.231853	0.231853	0.231853	0.192227	0.204022	0.179854	0.192227	0.245341	0.275354	0.323578	0.358614	0.395227	0.510645	0.569622	0.643891	0.711828	0.756674	0.809461	0.832368	0.853021	0.871523	0.853021	0.832368	0.842476	0.708606	0.708606	0.73974	0.640294
0.339231	0.243326	0.243326	0.216955	0.216955	0.204567	0.204567	0.204567	0.158443	0.158443	0.158443	0.180358	0.218139	0.218139	0.245899	0.324263	0.324263	0.35932	0.35932	0.43378	0.43378	0.378277	0.309645	0.342358	0.308159	0.245899	0.275944	0.245899	0.342358	0.216729	0.216729	0.22964	0.303445	0.337375	0.487184	0.526141	0.584687	0.724278	0.724278	0.808745	0.821027	0.862379	0.842806	0.862379	0.821027	0.796958	0.75584	0.623931	0.509614	0.548447
0.294896	0.294896	0.294896	0.263734	0.294896	0.294896	0.294896	0.263734	0.234769	0.263734	0.263734	0.263734	0.263734	0.263734	0.263734	0.234769	0.234769	0.294896	0.294896	0.294896	0.311745	0.311745	0.311745	0.345915	0.381752	0.381752	0.381752	0.311745	0.345915	0.311745	0.294896	0.311745	0.311745	0.279509	0.249397	0.219488	0.27712	0.326487	0.435527	0.551182	0.626049	0.6072	0.6072	0.6072	0.6072	0.680769	0.6462	0.590904	0.514458	0.552994
0.480387	0.44182	0.367177	0.367177	0.331893	0.331893	0.331893	0.315748	0.331893	0.331893	0.298402	0.298402	0.298402	0.298402	0.298402	0.298402	0.298402	0.348444	0.249047	0.222493	0.250506	0.280773	0.297529	0.330968	0.330968	0.330968	0.330968	0.297529	0.388166	0.423718	0.423718	0.386319	0.350214	0.280773	0.383487	0.49777	0.612287	0.648447	0.71561	0.645715	0.645715	0.645715	0.6624	0.730378	0.698729	0.66507	0.698729	0.66507	0.681293	0.801042
0.244884	0.274931	0.274931	0.274931	0.274931	0.260367	0.274931	0.274931	0.307165	0.307165	0.339668	0.323203	0.358301	0.358301	0.323203	0.339668	0.339668	0.35653	0.321519	0.305527	0.305527	0.227379	0.227379	0.227379	0.256007	0.2869	0.2869	0.2869	0.2869	0.40923	0.40923	0.586033	0.693517	0.677498	0.71067	0.675891	0.769231	0.820046	0.841975	0.820046	0.861683	0.830753	0.724243	0.794555	0.706041	0.707564	0.63897	0.674199	0.707564	0.707564
0.320888	0.287907	0.257034	0.257034	0.257034	0.287907	0.320888	0.355759	0.355759	0.255408	0.286162	0.286162	0.255408	0.255408	0.255408	0.255408	0.255408	0.255408	0.271231	0.374671	0.338921	0.304919	0.304919	0.374671	0.411842	0.411842	0.357434	0.324078	0.376383	0.451855	0.490675	0.490675	0.605951	0.642493	0.642493	0.677449	0.783128	0.781885	0.8073	0.8073	0.8073	0.851234	0.830396	0.690088	0.690088	0.722401	0.619819	0.67398	0.564296	0.486719
0.274949	0.168088	0.19094	0.168088	0.147473	0.147473	0.168088	0.168088	0.216092	0.415792	0.415792	0.533497	0.494717	0.494717	0.494717	0.494717	0.456	0.456	0.308735	0.276605	0.308735	0.360884	0.379342	0.416534	0.474396	0.474396	0.474396	0.474396	0.591883	0.664275	0.697986	0.570595	0.532194	0.513202	0.532194	0.532194	0.570595	0.644495	0.644495	0.570595	0.551849	0.759214	0.863634	0.854037	0.727448	0.679233	0.644495	0.608164	0.608164	0.679233
0.214058	0.201547	0.227759	0.201547	0.201547	0.214058	0.214058	0.338584	0.338584	0.338584	0.304648	0.320987	0.320987	0.35581	0.35581	0.35581	0.39223	0.35581	0.374264	0.338584	0.356639	0.321774	0.273429	0.243619	0.243619	0.243619	0.203493	0.28953	0.28953	0.357468	0.357468	0.393953	0.470177	0.528929	0.586889	0.624048	0.676653	0.641708	0.725138	0.755052	0.795338	0.819513	0.782071	0.818978	0.818978	0.818978	0.818978	0.818978	0.768195	0.708241
0.617725	0.542249	0.580457	0.464784	0.334527	0.26928	0.212691	0.187852	0.212691	0.254909	0.254909	0.254909	0.226558	0.226558	0.254909	0.254909	0.285499	0.285499	0.285499	0.300897	0.300897	0.300897	0.300897	0.300897	0.26928	0.26928	0.239845	0.226558	0.200512	0.155303	0.176776	0.188863	0.188863	0.213801	0.270583	0.37147	0.40838	0.464784	0.580457	0.580457	0.687917	0.670284	0.703646	0.703646	0.635114	0.522103	0.522103	0.522103	0.406783	0.406783
0.239226	0.239226	0.268575	0.268575	0.268575	0.28512	0.28512	0.28512	0.28512	0.317747	0.28512	0.302263	0.256546	0.287217	0.287217	0.270596	0.302263	0.33593	0.33593	0.302263	0.302263	0.270596	0.28512	0.254593	0.254593	0.254593	0.2263	0.200306	0.2263	0.2263	0.254593	0.185488	0.210064	0.210064	0.266115	0.297472	0.349407	0.422741	0.422741	0.422741	0.385424	0.541455	0.502786	0.502786	0.502786	0.464083	0.425809	0.425809	0.388403	0.425809
0.163898	0.186347	0.186347	0.186347	0.163695	0.163695	0.143494	0.134281	0.117201	0.285593	0.254934	0.226522	0.254934	0.226522	0.254934	0.318363	0.353036	0.445837	0.445837	0.563619	0.563619	0.525418	0.525418	0.525418	0.486548	0.391255	0.391255	0.320123	0.354888	0.391255	0.354888	0.505807	0.447839	0.447839	0.447839	0.46696	0.447839	0.525418	0.544951	0.583188	0.583188	0.467328	0.601789	0.563983	0.544951	0.544951	0.583188	0.62045	0.563983	0.486548
0.2055	0.232184	0.232184	0.325792	0.360998	0.343955	0.247041	0.277237	0.247041	0.247041	0.344845	0.310448	0.380947	0.310448	0.328173	0.344845	0.344845	0.310448	0.233413	0.233413	0.262524	0.262524	0.206626	0.182182	0.160047	0.14014	0.14014	0.131381	0.249059	0.235354	0.196353	0.196353	0.222181	0.265965	0.280797	0.34796	0.34796	0.440079	0.346401	0.400359	0.495802	0.495802	0.534807	0.475431	0.436691	0.398708	0.475431	0.380947	0.380947	0.344845
0.19597	0.221646	0.221646	0.221646	0.19597	0.19597	0.16214	0.16214	0.142099	0.0934558	0.237179	0.197987	0.197987	0.197987	0.197987	0.223853	0.266465	0.297954	0.297954	0.368548	0.482076	0.651516	0.685957	0.718464	0.748839	0.763661	0.734444	0.790581	0.790581	0.815177	0.719532	0.616666	0.579287	0.540976	0.652715	0.616666	0.652715	0.579287	0.579287	0.579287	0.55957	0.597484	0.634267	0.669547	0.579287	0.634267	0.597484	0.55957	0.634267	0.597484
0.193174	0.205014	0.205014	0.205014	0.205014	0.205014	0.217383	0.275003	0.291553	0.358123	0.358123	0.341237	0.341237	0.377074	0.377074	0.377074	0.377074	0.307127	0.323154	0.290055	0.290055	0.339606	0.339606	0.305584	0.375369	0.450747	0.489538	0.528455	0.528455	0.56703	0.641375	0.586926	0.586926	0.659905	0.693954	0.693954	0.693954	0.755888	0.808743	0.78348	0.726009	0.795814	0.831691	0.78348	0.726009	0.726009	0.677957	0.568812	0.530265	0.530265
0.371247	0.302182	0.302182	0.302182	0.302182	0.302182	0.335837	0.335837	0.408096	0.408096	0.446008	0.446008	0.408096	0.299944	0.253855	0.253855	0.253855	0.225624	0.176064	0.225624	0.199693	0.199693	0.225624	0.286489	0.302182	0.302182	0.302182	0.335837	0.371247	0.319197	0.336707	0.269199	0.23981	0.269199	0.352248	0.352248	0.425774	0.464041	0.464041	0.444345	0.424821	0.581208	0.654255	0.654255	0.59948	0.59948	0.523294	0.484558	0.484558	0.484558
0.298525	0.31514	0.298525	0.298525	0.267069	0.162712	0.173639	0.162855	0.162855	0.152481	0.152481	0.152481	0.185137	0.209705	0.209705	0.298746	0.332242	0.367525	0.404287	0.500232	0.480708	0.480708	0.558043	0.558043	0.632661	0.667936	0.614322	0.557783	0.519229	0.499705	0.538433	0.538433	0.499705	0.538433	0.480182	0.479919	0.499442	0.538171	0.576445	0.518966	0.538433	0.576702	0.538433	0.460981	0.441895	0.442155	0.404287	0.461505	0.423236	0.461505
[truncated: 10 more columns]

## Sheet: above.A1.place
0.609206	0.68062	0.68062	0.645724	0.645724	0.696041	0.783305	0.831708	0.871079	0.871079	0.861294	0.819552	0.819552	0.795261	0.768624	0.739656	0.675123	0.639936	0.565223	0.547492	0.547492	0.547492	0.547492	0.547492	0.585861	0.428553	0.428553	0.373806	0.337991	0.319346	0.286364	0.286364	0.303943	0.357155	0.306645	0.399079	0.277002	0.2916	0.324906	0.360083	0.360083	0.379781	0.360083	0.306645	0.322116	0.373806	0.508553	0.508553	0.45167	0.413326
0.6062	0.568328	0.547492	0.547492	0.508553	0.469511	0.469511	0.508553	0.529642	0.547492	0.490598	0.490598	0.490598	0.45167	0.322116	0.322116	0.322116	0.288971	0.271918	0.242093	0.255511	0.255511	0.255511	0.255511	0.410251	0.410251	0.410251	0.410251	0.448531	0.448531	0.448531	0.43084	0.45167	0.416411	0.260392	0.191874	0.217288	0.14678	0.128259	0.128259	0.128259	0.14678	0.156001	0.199682	0.335896	0.467196	0.506238	0.659166	0.693373	0.693373
0.547492	0.508553	0.469511	0.547492	0.508553	0.526487	0.526487	0.526487	0.490598	0.45167	0.490598	0.490598	0.511717	0.433955	0.416411	0.378997	0.416411	0.493764	0.626174	0.626174	0.626174	0.66199	0.711033	0.770852	0.808672	0.831708	0.808672	0.770852	0.725577	0.755592	0.725577	0.693373	0.623217	0.585861	0.449364	0.301957	0.238655	0.251955	0.282551	0.282551	0.268214	0.299994	0.299994	0.268214	0.352105	0.467196	0.547492	0.508553	0.43084	0.392996
0.356397	0.356397	0.356397	0.392996	0.410251	0.410251	0.410251	0.410251	0.410251	0.410251	0.410251	0.410251	0.448531	0.410251	0.448531	0.448531	0.448531	0.448531	0.448531	0.448531	0.448531	0.448531	0.487432	0.508553	0.45167	0.490598	0.529642	0.529642	0.529642	0.568328	0.626174	0.609206	0.514878	0.376787	0.287037	0.256132	0.287037	0.225846	0.225846	0.177712	0.14519	0.154334	0.163946	0.240361	0.373806	0.373806	0.303943	0.376007	0.376007	0.410251
0.288971	0.322116	0.41106	0.527339	0.566067	0.548341	0.566067	0.583627	0.583627	0.755592	0.755592	0.725577	0.659166	0.547492	0.547492	0.675123	0.675123	0.708439	0.708439	0.675123	0.768624	0.768624	0.768624	0.768624	0.675123	0.639936	0.562955	0.562955	0.600976	0.562955	0.485113	0.485113	0.562955	0.443933	0.464885	0.388545	0.352105	0.199682	0.175861	0.175861	0.154334	0.199682	0.154334	0.227493	0.212981	0.212981	0.303943	0.448531	0.487432	0.508553
0.44523	0.40701	0.40701	0.266761	0.237308	0.237308	0.210175	0.162927	0.134139	0.142708	0.142708	0.142708	0.124625	0.186802	0.15458	0.15458	0.164203	0.164203	0.197963	0.197963	0.197963	0.197963	0.132682	0.185391	0.196493	0.196493	0.196493	0.196493	0.172969	0.172969	0.172969	0.172969	0.282928	0.236702	0.236702	0.236702	0.11476	0.0743865	0.0743865	0.0858955	0.0858955	0.140484	0.160448	0.182646	0.182646	0.207156	0.4222	0.54107	0.54107	0.502067
0.209622	0.18489	0.18489	0.209622	0.197963	0.223964	0.252306	0.252306	0.252306	0.300384	0.334234	0.334234	0.334234	0.334234	0.350409	0.350409	0.315698	0.315698	0.315698	0.266103	0.236702	0.236702	0.236702	0.209622	0.236702	0.197963	0.197963	0.197963	0.197963	0.176133	0.176133	0.226174	0.271081	0.117342	0.110102	0.175274	0.175274	0.225145	0.253592	0.349085	0.3854	0.349085	0.296517	0.617136	0.596975	0.480945	0.480945	0.403956	0.38678	0.350409
0.174304	0.174304	0.174304	0.174304	0.174304	0.18489	0.18489	0.18489	0.18489	0.18489	0.18489	0.18489	0.18489	0.209622	0.209622	0.209622	0.209622	0.209622	0.236702	0.236702	0.297732	0.366936	0.350409	0.315698	0.315698	0.350409	0.38678	0.38678	0.42446	0.42446	0.350409	0.282928	0.159983	0.0637758	0.0596094	0.0514238	0.0514238	0.0325204	0.0239956	0.0325204	0.0378172	0.0378172	0.0804111	0.222355	0.295802	0.295802	0.2643	0.366936	0.403956	0.403956
0.334234	0.334234	0.315698	0.350409	0.350409	0.44523	0.523183	0.48411	0.523183	0.44523	0.579575	0.579575	0.653347	0.617136	0.617136	0.54107	0.46304	0.42446	0.38678	0.46304	0.38678	0.46304	0.38678	0.369883	0.3533	0.369883	0.369883	0.369883	0.369883	0.26858	0.238994	0.186802	0.186802	0.197963	0.141177	0.123261	0.123261	0.075014	0.075014	0.075014	0.075014	0.0866104	0.0866104	0.0998063	0.15173	0.172969	0.196493	0.297732	0.331423	0.366936
0.442102	0.403956	0.366936	0.331423	0.297732	0.297732	0.236702	0.236702	0.236702	0.223964	0.197963	0.197963	0.174304	0.223964	0.223964	0.223964	0.223964	0.252306	0.238994	0.252306	0.252306	0.252306	0.252306	0.223964	0.252306	0.282928	0.42446	0.38678	0.480945	0.502067	0.54107	0.579575	0.34622	0.296517	0.264966	0.264966	0.106784	0.106784	0.0752492	0.0804111	0.0695807	0.0601138	0.185391	0.222355	0.250561	0.222355	0.350409	0.38678	0.442102	0.403956
0.457452	0.478494	0.517567	0.478494	0.517567	0.517567	0.517567	0.556427	0.574083	0.574083	0.611806	0.591552	0.514402	0.43656	0.398551	0.361726	0.361726	0.326458	0.361726	0.361726	0.361726	0.361726	0.43656	0.475331	0.475331	0.475331	0.475331	0.418975	0.38146	0.345308	0.27839	0.234935	0.172905	0.0997473	0.0997473	0.0997473	0.0997473	0.106387	0.106387	0.106387	0.122192	0.130112	0.158193	0.232664	0.220084	0.248091	0.329253	0.329253	0.329253	0.295685
0.262381	0.262381	0.262381	0.364659	0.329253	0.38146	0.345308	0.329253	0.345308	0.329253	0.295685	0.295685	0.295685	0.295685	0.329253	0.295685	0.329253	0.27839	0.310861	0.326458	0.326458	0.361726	0.326458	0.293051	0.293051	0.310861	0.27839	0.27839	0.248091	0.248091	0.220084	0.248091	0.250468	0.250468	0.150465	0.139978	0.0916319	0.105505	0.105505	0.105505	0.105505	0.0794214	0.0785095	0.0905931	0.138466	0.158193	0.220084	0.194422	0.194422	0.248091
0.06296	0.0977947	0.0977947	0.0977947	0.0977947	0.0977947	0.0848399	0.0905931	0.104326	0.158193	0.232664	0.232664	0.205922	0.181527	0.181527	0.181527	0.181527	0.181527	0.159443	0.159443	0.120846	0.120846	0.138466	0.0905931	0.0905931	0.0905931	0.104326	0.0673411	0.0673411	0.0673411	0.104326	0.104326	0.0905931	0.0673411	0.0428454	0.0428454	0.036872	0.0778514	0.118909	0.136292	0.118909	0.118909	0.136292	0.29113	0.398551	0.398551	0.398551	0.326458	0.232664	0.261734
0.220656	0.206464	0.169771	0.204401	0.204401	0.180144	0.232664	0.261734	0.261734	0.293051	0.248091	0.248091	0.248091	0.220084	0.220084	0.220084	0.220084	0.194422	0.171096	0.150048	0.159443	0.159443	0.181527	0.205922	0.232664	0.261734	0.180144	0.204401	0.231005	0.218485	0.246356	0.246356	0.246356	0.14928	0.034514	0.0401222	0.063163	0.050926	0.050926	0.0545174	0.046996	0.046996	0.046996	0.0728401	0.248091	0.194422	0.169771	0.180144	0.158193	0.180144
0.248091	0.232664	0.293051	0.293051	0.293051	0.261734	0.261734	0.205922	0.205922	0.232664	0.232664	0.293051	0.232664	0.261734	0.293051	0.326458	0.361726	0.398551	0.398551	0.398551	0.475331	0.514402	0.591552	0.591552	0.628728	0.628728	0.591552	0.591552	0.591552	0.628728	0.553298	0.535478	0.457452	0.216913	0.104643	0.0851019	0.0851019	0.0689302	0.0689302	0.0595458	0.0595458	0.0408231	0.0408231	0.0997473	0.161148	0.194422	0.194422	0.205922	0.205922	0.181527
0.158303	0.130203	0.148959	0.0978719	0.0978719	0.130203	0.194543	0.206049	0.206049	0.18164	0.192568	0.203992	0.179772	0.261245	0.261245	0.261245	0.261245	0.261245	0.261245	0.261245	0.292526	0.292526	0.292526	0.325901	0.325901	0.325901	0.361141	0.397943	0.435937	0.435937	0.397943	0.418358	0.439057	0.248242	0.121294	0.158763	0.158763	0.0909516	0.0370355	0.0370355	0.0370355	0.0396914	0.036598	0.0714787	0.155439	0.118648	0.103246	0.156636	0.325901	0.259456
0.192568	0.169416	0.203992	0.203992	0.203992	0.230557	0.397943	0.397943	0.474699	0.513769	0.513769	0.495809	0.495809	0.534847	0.534847	0.495809	0.418358	0.418358	0.344735	0.310318	0.310318	0.361141	0.325901	0.292526	0.292526	0.292526	0.292526	0.261245	0.261245	0.261245	0.292526	0.261245	0.261245	0.179772	0.119603	0.119603	0.112235	0.105268	0.105268	0.105268	0.105268	0.12093	0.12093	0.206049	0.280436	0.313041	0.328692	0.344735	0.378677	0.378677
0.344735	0.344735	0.295156	0.328692	0.280436	0.249991	0.221833	0.263698	0.295156	0.295156	0.295156	0.295156	0.310318	0.310318	0.325901	0.325901	0.325901	0.325901	0.325901	0.230557	0.245887	0.261891	0.231159	0.20454	0.231159	0.26011	0.26011	0.231159	0.231159	0.326643	0.308333	0.308333	0.328692	0.232806	0.194543	0.22022	0.22022	0.22022	0.22022	0.22022	0.22022	0.206049	0.218054	0.344735	0.361141	0.292526	0.292526	0.292526	0.261245	0.261245
0.218054	0.218054	0.276018	0.290609	0.359005	0.456822	0.216485	0.231159	0.359793	0.4345	0.4345	0.473239	0.4345	0.551215	0.512302	0.530228	0.700493	0.71535	0.573464	0.495809	0.495809	0.456822	0.418358	0.310318	0.277881	0.277881	0.234478	0.207584	0.207584	0.207584	0.207584	0.207584	0.123284	0.123284	0.123284	0.141204	0.159542	0.12093	0.138563	0.138563	0.158303	0.180268	0.290609	0.323867	0.323867	0.323867	0.323867	0.397943	0.361141	0.361141
0.361141	0.397943	0.418358	0.456822	0.439057	0.439057	0.439057	0.439057	0.439057	0.364071	0.313041	0.280436	0.295156	0.295156	0.310318	0.295156	0.295156	0.295156	0.263698	0.263698	0.277881	0.310318	0.277881	0.247618	0.277881	0.325901	0.361141	0.435937	0.474699	0.513769	0.495809	0.477861	0.477861	0.436774	0.258353	0.1559	0.201601	0.1559	0.128155	0.111674	0.0493742	0.0528677	0.0528677	0.0617703	0.111328	0.16812	0.112235	0.128784	0.137071	0.156636
0.273099	0.287585	0.287585	0.287585	0.270579	0.302522	0.302522	0.302522	0.317892	0.224107	0.209756	0.209756	0.209756	0.18501	0.174417	0.153033	0.174417	0.174417	0.174417	0.254222	0.254222	0.254222	0.284989	0.284989	0.299852	0.299852	0.268083	0.268083	0.317892	0.317892	0.35272	0.465562	0.350606	0.348511	0.35139	0.387803	0.184687	0.184687	0.221553	0.280109	0.31269	0.31269	0.42326	0.425512	0.499967	0.499967	0.736628	0.792695	0.705192	0.619528
0.367138	0.424674	0.447737	0.409461	0.39221	0.39221	0.39221	0.355625	0.254864	0.254864	0.254864	0.186923	0.198091	0.174417	0.18501	0.174417	0.174417	0.174417	0.270579	0.302522	0.336497	0.336497	0.336497	0.336497	0.336497	0.35272	0.35272	0.35272	0.333671	0.333671	0.299852	0.333671	0.35272	0.372252	0.241464	0.228554	0.228554	0.228554	0.155128	0.118397	0.118397	0.111103	0.103023	0.109853	0.186923	0.198091	0.198091	0.198091	0.284989	0.284989
0.486643	0.447737	0.447737	0.409461	0.525711	0.525711	0.543586	0.504602	0.42694	0.389188	0.317892	0.336497	0.372252	0.486643	0.39221	0.430047	0.430047	0.468719	0.468719	0.486643	0.525711	0.543586	0.504602	0.389188	0.369292	0.333671	0.333671	0.299852	0.299852	0.299852	0.406398	0.406398	0.406398	0.250731	0.130713	0.130713	0.085285	0.085285	0.0921036	0.106041	0.0690745	0.0596709	0.0596709	0.107743	0.21186	0.226318	0.320653	0.39221	0.372252	0.372252
0.543586	0.582043	0.582043	0.582043	0.582043	0.543586	0.504602	0.42694	0.42694	0.389188	0.317892	0.302522	0.372252	0.486643	0.525711	0.585119	0.622505	0.622505	0.60245	0.564467	0.564467	0.543586	0.465562	0.35272	0.35272	0.299852	0.268083	0.268083	0.268083	0.254222	0.254222	0.227959	0.145521	0.0614005	0.0494897	0.0494897	0.0462167	0.0536206	0.0621334	0.066455	0.066455	0.0876794	0.163045	0.336497	0.35272	0.35272	0.369292	0.333671	0.299852	0.333671
0.389188	0.372252	0.302522	0.317892	0.25664	0.227959	0.227959	0.227959	0.227959	0.25664	0.320653	0.372252	0.409461	0.39221	0.42694	0.504602	0.525711	0.546727	0.585119	0.528869	0.450877	0.412535	0.450877	0.528869	0.567576	0.489811	0.468719	0.486643	0.447737	0.465562	0.465562	0.465562	0.42694	0.252464	0.132779	0.132779	0.132779	0.115783	0.108623	0.108623	0.124717	0.185524	0.210323	0.350606	0.582043	0.690037	0.690037	0.690037	0.705192	0.765825
0.219351	0.149496	0.140589	0.122736	0.0990674	0.0990674	0.113924	0.130685	0.140589	0.182773	0.121736	0.139468	0.192308	0.192308	0.217771	0.275689	0.344354	0.309955	0.292174	0.231904	0.362897	0.327574	0.262714	0.294102	0.262714	0.206751	0.233569	0.262714	0.262714	0.294102	0.31195	0.330376	0.330376	0.207296	0.18139	0.205776	0.18139	0.159315	0.18139	0.18139	0.192308	0.192308	0.18139	0.328319	0.402815	0.365837	0.365837	0.402815	0.349339	0.314685
0.220956	0.220956	0.249039	0.220956	0.220956	0.171817	0.171817	0.171817	0.171817	0.171817	0.171817	0.182281	0.160122	0.160122	0.182281	0.206751	0.206751	0.233569	0.233569	0.262714	0.262714	0.294102	0.294102	0.294102	0.249039	0.279411	0.31195	0.265181	0.265181	0.265181	0.296744	0.265181	0.265181	0.265181	0.296744	0.160563	0.0591249	0.0731784	0.0731784	0.0731784	0.0731784	0.0731784	0.0912862	0.105114	0.112073	0.192308	0.420211	0.382658	0.382658	0.346456
0.206751	0.206751	0.206751	0.206751	0.206751	0.206751	0.182281	0.182281	0.182281	0.182281	0.182281	0.160122	0.150696	0.150696	0.171817	0.171817	0.195218	0.195218	0.195218	0.195218	0.195218	0.220956	0.233569	0.233569	0.206751	0.220956	0.195218	0.195218	0.195218	0.195218	0.195218	0.171817	0.161837	0.152333	0.0645595	0.0797905	0.0920523	0.0920523	0.0862192	0.0862192	0.0807244	0.0807244	0.114259	0.139468	0.296744	0.23585	0.208841	0.208841	0.220956	0.220956
0.18468	0.162285	0.142132	0.142132	0.162285	0.133601	0.124112	0.124112	0.124112	0.197225	0.220956	0.220956	0.220956	0.220956	0.195218	0.206751	0.206751	0.206751	0.262714	0.294102	0.294102	0.294102	0.279411	0.249039	0.249039	0.249039	0.249039	0.249039	0.195218	0.195218	0.249039	0.31195	0.327574	0.219351	0.219351	0.219351	0.219351	0.219351	0.247297	0.219351	0.170485	0.170485	0.170485	0.294102	0.294102	0.327574	0.362897	0.362897	0.362897	0.362897
0.182281	0.206751	0.233569	0.233569	0.233569	0.262714	0.262714	0.233569	0.233569	0.262714	0.262714	0.233569	0.206751	0.195218	0.195218	0.171817	0.171817	0.195218	0.195218	0.171817	0.195218	0.249039	0.382658	0.437808	0.476596	0.515668	0.55455	0.55455	0.536739	0.536739	0.497711	0.420211	0.279411	0.23585	0.140589	0.0797905	0.0510026	0.0444754	0.0476324	0.0476324	0.0640026	0.0640026	0.0740342	0.0791168	0.121736	0.207296	0.296744	0.327574	0.327574	0.327574
0.113669	0.0988422	0.0988422	0.0988422	0.0988422	0.0988422	0.113669	0.113669	0.0988422	0.150372	0.105431	0.121113	0.138766	0.138766	0.158529	0.149175	0.130398	0.170128	0.170128	0.170128	0.248564	0.248564	0.22052	0.248564	0.22052	0.233116	0.233116	0.181903	0.206336	0.206336	0.206336	0.181903	0.194819	0.171456	0.161492	0.152004	0.152004	0.152004	0.132928	0.12487	0.0519475	0.0562714	0.0519475	0.0519475	0.0556025	0.0594997	0.0688763	0.0796056	0.0796056	0.0796056
0.311405	0.345882	0.311405	0.311405	0.440307	0.422686	0.539257	0.577794	0.5182	0.5182	0.479127	0.440307	0.440307	0.440307	0.311405	0.327015	0.233116	0.233116	0.262224	0.206336	0.206336	0.206336	0.233116	0.206336	0.262224	0.262224	0.293576	0.262224	0.262224	0.262224	0.262224	0.262224	0.233116	0.0980165	0.0736325	0.0469554	0.0469554	0.0544698	0.0631073	0.09721	0.09721	0.09721	0.09721	0.231454	0.231454	0.362311	0.311405	0.2789	0.22052	0.150372
0.131469	0.131469	0.131469	0.131469	0.131469	0.139891	0.159782	0.159782	0.181903	0.206336	0.22052	0.22052	0.22052	0.22052	0.22052	0.22052	0.22052	0.22052	0.194819	0.171456	0.159782	0.159782	0.181903	0.206336	0.233116	0.293576	0.262224	0.262224	0.262224	0.327015	0.362311	0.362311	0.362311	0.291652	0.260427	0.231454	0.231454	0.231454	0.179155	0.148003	0.129349	0.129349	0.129349	0.149175	0.149175	0.130398	0.130398	0.130398	0.171456	0.159782
0.206336	0.206336	0.206336	0.181903	0.181903	0.181903	0.181903	0.171456	0.141424	0.123483	0.141424	0.141424	0.141424	0.141424	0.152004	0.222713	0.222713	0.235392	0.248564	0.248564	0.22052	0.22052	0.22052	0.22052	0.206336	0.0915688	0.0988422	0.0988422	0.0988422	0.113669	0.0544698	0.0631073	0.0638521	0.0738618	0.0738618	0.114003	0.105743	0.114003	0.130777	0.114003	0.250946	0.281464	0.329814	0.296214	0.296214	0.296214	0.296214	0.2789	0.248564	0.248564
0.141424	0.132928	0.152004	0.161492	0.17327	0.196822	0.196822	0.196822	0.196822	0.208421	0.208421	0.208421	0.183799	0.208421	0.171456	0.150372	0.150372	0.150372	0.171456	0.171456	0.171456	0.181903	0.181903	0.181903	0.181903	0.181903	0.181903	0.181903	0.159782	0.159782	0.159782	0.181903	0.0907994	0.0317797	0.0317797	0.0296374	0.0296374	0.0216618	0.0216618	0.0252359	0.0235236	0.0201869	0.0508815	0.122464	0.122464	0.130398	0.130398	0.171456	0.171456	0.171456
0.321016	0.372646	0.336873	0.318261	0.318261	0.353109	0.252794	0.174673	0.174673	0.134053	0.153264	0.174673	0.224413	0.252794	0.252794	0.252794	0.353109	0.389592	0.389592	0.372646	0.372646	0.143034	0.0812955	0.0703553	0.0703553	0.06079	0.0703553	0.0568089	0.0568089	0.0703553	0.06079	0.16455	0.213706	0.213706	0.201881	0.201881	0.177857	0.188607	0.177857	0.156132	0.156132	0.136621	0.136621	0.156132	0.165834	0.165834	0.165834	0.165834	0.176016	0.176016
0.228251	0.201881	0.213706	0.188607	0.177857	0.177857	0.177857	0.213706	0.241153	0.201881	0.228251	0.256956	0.243481	0.273424	0.287926	0.287926	0.273424	0.243481	0.215844	0.228251	0.201881	0.201881	0.213706	0.188607	0.188607	0.188607	0.199851	0.199851	0.176016	0.199851	0.188607	0.165834	0.156132	0.102871	0.110934	0.045743	0.0530746	0.0530746	0.0615058	0.0615058	0.0657918	0.0760808	0.0937654	0.16329	0.196919	0.389592	0.353109	0.353109	0.318261	0.285337
0.154475	0.154475	0.154475	0.136621	0.136621	0.136621	0.136621	0.156132	0.177857	0.177857	0.177857	0.201881	0.287926	0.427355	0.544007	0.619928	0.656022	0.656022	0.656022	0.656022	0.722794	0.708171	0.622909	0.508194	0.392609	0.321016	0.356008	0.356008	0.356008	0.339712	0.290537	0.259389	0.166293	0.110023	0.110023	0.0822329	0.0229025	0.019652	0.0168549	0.0180906	0.0180906	0.0226278	0.0359959	0.0568089	0.0568089	0.0767241	0.188607	0.188607	0.177857	0.177857
0.230497	0.230497	0.218007	0.169379	0.169379	0.159519	0.159519	0.148504	0.167595	0.167595	0.136621	0.177857	0.188607	0.188607	0.213706	0.22603	0.22603	0.22603	0.22603	0.22603	0.22603	0.176016	0.199851	0.22603	0.199851	0.22603	0.254547	0.254547	0.254547	0.254547	0.254547	0.228251	0.201881	0.104044	0.0427039	0.0367493	0.0315976	0.0315976	0.0315976	0.0367493	0.0367493	0.0489882	0.0489882	0.0875559	0.199851	0.199851	0.199851	0.188607	0.213706	0.213706
0.188607	0.213706	0.188607	0.188607	0.188607	0.165834	0.165834	0.165834	0.165834	0.165834	0.176016	0.154475	0.154475	0.176016	0.199851	0.199851	0.22603	0.22603	0.254547	0.285337	0.270912	0.270912	0.270912	0.241153	0.241153	0.241153	0.213706	0.213706	0.188607	0.156132	0.188607	0.188607	0.144165	0.135521	0.0767241	0.0885601	0.117264	0.134443	0.134443	0.143034	0.124915	0.124915	0.16455	0.174673	0.285337	0.285337	0.22603	0.199851	0.22603	0.22603
0.215565	0.179468	0.203661	0.311885	0.311885	0.279351	0.294035	0.327503	0.327503	0.327503	0.309162	0.291404	0.291404	0.126773	0.126773	0.145117	0.165611	0.145117	0.126773	0.126773	0.126773	0.145117	0.126773	0.274264	0.274264	0.274264	0.24426	0.274264	0.260197	0.291404	0.217129	0.205165	0.205165	0.219296	0.207248	0.139429	0.105079	0.0678449	0.0725365	0.0837872	0.136831	0.188896	0.166092	0.166092	0.200159	0.256652	0.341424	0.494459	0.533503	0.437729
0.306459	0.376606	0.324712	0.396648	0.396648	0.396648	0.434609	0.434609	0.396648	0.359893	0.324712	0.260197	0.274264	0.21656	0.21656	0.24426	0.21656	0.24426	0.24426	0.291404	0.324712	0.324712	0.291404	0.276796	0.276796	0.246609	0.246609	0.21872	0.246609	0.204619	0.169967	0.160074	0.099034	0.0682044	0.0682044	0.0682044	0.0909691	0.0851987	0.0982038	0.129591	0.137914	0.190296	0.28949	0.434609	0.434609	0.434609	0.359893	0.376606	0.306459	0.274264
0.0835167	0.0723005	0.0835167	0.0835167	0.0781746	0.191723	0.309162	0.309162	0.324712	0.246609	0.246609	0.16865	0.139021	0.130645	0.113887	0.113887	0.099034	0.0928089	0.0928089	0.0859306	0.0804556	0.123727	0.171772	0.182229	0.193176	0.195169	0.220904	0.233509	0.233509	0.248983	0.294035	0.294035	0.220904	0.248983	0.279351	0.191723	0.191723	0.217129	0.217129	0.203106	0.203106	0.203106	0.214987	0.214987	0.189772	0.306459	0.274264	0.24426	0.274264	0.274264
0.411719	0.374434	0.322681	0.258412	0.28949	0.217129	0.191723	0.191723	0.276796	0.276796	0.276796	0.309162	0.229592	0.28949	0.258412	0.272421	0.272421	0.24255	0.24255	0.189772	0.189772	0.103578	0.15713	0.112612	0.112612	0.112612	0.112612	0.112612	0.112612	0.10563	0.099034	0.182229	0.206695	0.206695	0.195169	0.122703	0.122703	0.122703	0.106839	0.130645	0.158815	0.149453	0.130645	0.180835	0.191723	0.324712	0.324712	0.324712	0.324712	0.291404
0.180342	0.180342	0.180342	0.231242	0.291404	0.324712	0.309162	0.343515	0.379589	0.379589	0.396648	0.396648	0.434609	0.379589	0.309162	0.276796	0.276796	0.276796	0.246609	0.246609	0.246609	0.21872	0.193176	0.193176	0.193176	0.21872	0.231242	0.231242	0.291404	0.291404	0.291404	0.324712	0.327503	0.146684	0.0393435	0.0338403	0.0393435	0.0367109	0.0271179	0.0342487	0.0398159	0.0342487	0.0393435	0.0962925	0.309162	0.309162	0.309162	0.291404	0.324712	0.306459
0.17656	0.154966	0.154966	0.154966	0.154966	0.154966	0.154966	0.145788	0.145788	0.166355	0.166355	0.166355	0.189182	0.241838	0.228912	0.257671	0.257671	0.27165	0.27165	0.241838	0.241838	0.241838	0.214336	0.189182	0.20045	0.17656	0.17656	0.17656	0.17656	0.17656	0.17656	0.17656	0.17656	0.0896155	0.0896155	0.0575007	0.0575007	0.0364377	0.0229052	0.0229052	0.0229052	0.0266787	0.0361204	0.0652517	0.0754621	0.116349	0.152549	0.225056	0.353958	0.390475
0.20045	0.20045	0.17656	0.17656	0.17656	0.17656	0.189182	0.189182	0.189182	0.189182	0.214336	0.189182	0.189182	0.214336	0.214336	0.241838	0.226684	0.226684	0.226684	0.255255	0.226684	0.255255	0.255255	0.214336	0.241838	0.214336	0.214336	0.214336	0.214336	0.189182	0.214336	0.214336	0.27165	0.337705	0.373515	0.449073	0.354732	0.354732	0.391283	0.374309	0.338463	0.304379	0.272315	0.227267	0.177038	0.135958	0.189182	0.189182	0.166355	0.20045
0.226684	0.226684	0.255255	0.286097	0.319069	0.428263	0.487992	0.527059	0.565796	0.565796	0.565796	0.527059	0.487992	0.449073	0.527059	0.410768	0.390475	0.390475	0.353958	0.353958	0.353958	0.353958	0.353958	0.353958	0.286097	0.286097	0.226684	0.20045	0.20045	0.20045	0.17656	0.20045	0.214336	0.202487	0.127736	0.127736	0.146195	0.0959393	0.0959393	0.0959393	0.110385	0.0959393	0.088858	0.0948545	0.153745	0.175207	0.153745	0.286097	0.319069	0.353958
0.226684	0.255255	0.255255	0.214336	0.202487	0.178408	0.178408	0.178408	0.15663	0.178408	0.178408	0.15663	0.15663	0.15663	0.214336	0.27165	0.27165	0.27165	0.257671	0.257671	0.257671	0.257671	0.257671	0.27165	0.214336	0.166355	0.166355	0.189182	0.226684	0.20045	0.226684	0.214336	0.228912	0.126702	0.0772255	0.0772255	0.102671	0.118	0.102671	0.127082	0.166002	0.188798	0.176193	0.304379	0.43137	0.43137	0.34055	0.274169	0.274169	0.288692
0.165061	0.27165	0.27165	0.27165	0.288692	0.393496	0.376489	0.34055	0.34055	0.376489	0.356862	0.356862	0.356862	0.393496	0.410768	0.373515	0.390475	0.428263	0.505953	0.410768	0.449073	0.410768	0.449073	0.410768	0.373515	0.288692	0.288692	0.257671	0.202487	0.214336	0.189182	0.189182	0.166355	0.166355	0.166355	0.166355	0.145788	0.145788	0.145788	0.166355	0.166355	0.166355	0.166355	0.189182	0.189182	0.226684	0.226684	0.226684	0.226684	0.20045
0.255027	0.255027	0.255027	0.255027	0.255027	0.226472	0.226472	0.226472	0.255027	0.255027	0.175036	0.198772	0.253271	0.253271	0.269582	0.301457	0.335371	0.335371	0.301457	0.301457	0.410482	0.410482	0.373238	0.373238	0.353687	0.390194	0.390194	0.390194	0.390194	0.427975	0.410482	0.255667	0.101417	0.101417	0.0653944	0.048686	0.0419335	0.0419335	0.0419335	0.0391353	0.0419335	0.0705182	0.187572	0.20079	0.288446	0.288446	0.288446	0.288446	0.20079	0.187572
0.466615	0.427975	0.353687	0.33744	0.271413	0.241617	0.164897	0.164897	0.135817	0.155236	0.155236	0.155236	0.22706	0.255667	0.188091	0.188091	0.30413	0.30413	0.354465	0.391005	0.42881	0.467463	0.391005	0.371074	0.466615	0.466615	0.427975	0.427975	0.390194	0.303413	0.271413	0.155236	0.127601	0.127601	0.127601	0.127601	0.119816	0.137311	0.202832	0.272082	0.30413	0.547777	0.603466	0.524454	0.563226	0.563226	0.580811	0.542333	0.46431	0.46431
0.353687	0.390194	0.316804	0.301457	0.301457	0.255667	0.242235	0.242235	0.242235	0.214696	0.166645	0.189506	0.306102	0.306102	0.272082	0.319548	0.371074	0.408243	0.446492	0.446492	0.446492	0.371074	0.301457	0.387995	0.466615	0.466615	0.50566	0.50566	0.50566	0.544636	0.526766	0.526766	0.472931	0.289143	0.258088	0.258088	0.202832	0.202832	0.178717	0.156905	0.166645	0.166645	0.212571	0.288446	0.288446	0.288446	0.288446	0.257441	0.24395	0.24395
0.35659	0.393214	0.393214	0.321569	0.321569	0.393214	0.393214	0.431081	0.451921	0.508828	0.526766	0.526766	0.526766	0.526766	0.448782	0.373238	0.373238	0.373238	0.353687	0.318811	0.353687	0.318811	0.271413	0.303413	0.33744	0.33744	0.373238	0.33744	0.410482	0.526766	0.469771	0.451921	0.338201	0.164109	0.0883114	0.0566532	0.0488516	0.0488516	0.0337758	0.0213977	0.0229581	0.0286796	0.0653944	0.134736	0.212571	0.303413	0.33744	0.33744	0.33744	0.33744
0.410482	0.410482	0.410482	0.393214	0.393214	0.175526	0.124198	0.162395	0.162395	0.162395	0.116583	0.116583	0.109377	0.116583	0.101417	0.20079	0.288446	0.228698	0.228698	0.228698	0.241617	0.271413	0.255027	0.285853	0.285853	0.285853	0.285853	0.285853	0.285853	0.303413	0.321569	0.288446	0.178717	0.178717	0.168417	0.191465	0.127979	0.0833789	0.0533763	0.0571298	0.0492664	0.0492664	0.0880281	0.0762566	0.0814817	0.0705182	0.125189	0.187572	0.187572	0.187572
0.245887	0.259456	0.230557	0.259456	0.259456	0.179772	0.179772	0.179772	0.179772	0.277881	0.328692	0.328692	0.400984	0.364071	0.364071	0.364071	0.400984	0.477861	0.516934	0.534847	0.474699	0.552671	0.552671	0.628136	0.628136	0.628136	0.628136	0.552671	0.513769	0.456822	0.456822	0.418358	0.313041	0.173014	0.114774	0.131643	0.114774	0.150571	0.150571	0.206605	0.206605	0.182143	0.20454	0.290609	0.397943	0.361141	0.397943	0.361141	0.361141	0.325901
0.325901	0.361141	0.361141	0.325901	0.292526	0.277881	0.277881	0.277881	0.277881	0.277881	0.247618	0.219649	0.247618	0.344735	0.380862	0.397943	0.435937	0.456822	0.456822	0.456822	0.456822	0.456822	0.418358	0.245887	0.276018	0.261891	0.232806	0.218054	0.218054	0.218054	0.232806	0.208132	0.208132	0.266175	0.106461	0.106461	0.114774	0.150571	0.171683	0.171683	0.182143	0.231159	0.231159	0.218633	0.383858	0.439057	0.418358	0.344735	0.310318	0.344735
0.263698	0.263698	0.263698	0.263698	0.263698	0.263698	0.295156	0.295156	0.277881	0.247618	0.247618	0.277881	0.310318	0.310318	0.344735	0.397943	0.361141	0.361141	0.361141	0.361141	0.361141	0.325901	0.292526	0.292526	0.261245	0.232212	0.232212	0.232212	0.232212	0.232212	0.219649	0.263698	0.295156	0.183533	0.140076	0.140076	0.140076	0.140076	0.140076	0.159994	0.169889	0.158303	0.158303	0.245887	0.310318	0.310318	0.344735	0.418358	0.418358	0.380862
0.380862	0.380862	0.344735	0.344735	0.344735	0.344735	0.344735	0.310318	0.263698	0.234478	0.247618	0.277881	0.277881	0.277881	0.277881	0.277881	0.247618	0.277881	0.325901	0.325901	0.361141	0.325901	0.435937	0.474699	0.513769	0.513769	0.552671	0.552671	0.513769	0.513769	0.456822	0.439057	0.347607	0.140076	0.122278	0.0794839	0.0917044	0.0794839	0.105588	0.121294	0.129168	0.157089	0.146228	0.359005	0.359005	0.552671	0.474699	0.474699	0.397943	0.397943
0.611204	0.682467	0.682467	0.71535	0.774562	0.774562	0.759463	0.625962	0.431392	0.356887	0.321853	0.257691	0.228929	0.178418	0.14737	0.16812	0.14737	0.245887	0.344735	0.344735	0.380862	0.344735	0.344735	0.344735	0.361141	0.325901	0.325901	0.292526	0.292526	0.292526	0.261245	0.292526	0.18164	0.18164	0.159542	0.150141	0.171203	0.171203	0.171203	0.171203	0.171203	0.150141	0.277881	0.310318	0.344735	0.397943	0.361141	0.397943	0.397943	0.435937
0.142767	0.142767	0.12468	0.142767	0.142767	0.142767	0.142767	0.142767	0.142767	0.142767	0.142767	0.142767	0.12468	0.108596	0.12468	0.142767	0.142767	0.142767	0.142767	0.142767	0.142767	0.142767	0.142767	0.174845	0.164721	0.14432	0.164721	0.187373	0.187373	0.187373	0.187373	0.21235	0.200585	0.155075	0.135675	0.127473	0.0457889	0.0343266	0.0298715	0.0298715	0.0298715	0.0256588	0.0239241	0.0298715	0.0200903	0.0251114	0.0628554	0.06722	0.102125	0.11738
0.425367	0.425367	0.425367	0.387661	0.351256	0.351256	0.29851	0.29851	0.266831	0.253011	0.253011	0.253011	0.283685	0.283685	0.283685	0.198559	0.224615	0.174845	0.153421	0.153421	0.134196	0.134196	0.117047	0.134196	0.14432	0.187373	0.187373	0.187373	0.187373	0.224615	0.224615	0.224615	0.283685	0.253011	0.237376	0.210242	0.210242	0.210242	0.198559	0.174845	0.174845	0.174845	0.134196	0.153421	0.198559	0.224615	0.198559	0.198559	0.210242	0.210242
0.198559	0.185455	0.185455	0.185455	0.210242	0.210242	0.210242	0.185455	0.185455	0.210242	0.224615	0.283685	0.283685	0.283685	0.283685	0.283685	0.283685	0.283685	0.316502	0.224615	0.237376	0.185455	0.185455	0.174845	0.14432	0.126066	0.118363	0.118363	0.102997	0.118363	0.102997	0.102997	0.102997	0.109824	0.117047	0.117047	0.142767	0.162988	0.185455	0.162988	0.162988	0.185455	0.185455	0.210242	0.237376	0.237376	0.210242	0.237376	0.187373	0.239675
0.108596	0.12468	0.117047	0.117047	0.153421	0.14432	0.108905	0.108905	0.108905	0.125032	0.125032	0.108905	0.116079	0.116079	0.0876406	0.0935626	0.12468	0.117047	0.117047	0.101832	0.101832	0.117047	0.153421	0.174845	0.198559	0.198559	0.224615	0.237376	0.237376	0.266831	0.29851	0.266831	0.13311	0.0752694	0.0413673	0.0557087	0.0448468	0.0448468	0.0603192	0.0698158	0.0603192	0.0698158	0.132046	0.222996	0.316502	0.239675	0.253011	0.283685	0.253011	0.198559
0.210242	0.210242	0.210242	0.210242	0.210242	0.210242	0.164721	0.14432	0.14432	0.14432	0.126066	0.126066	0.135675	0.155075	0.155075	0.176681	0.198559	0.198559	0.198559	0.224615	0.224615	0.224615	0.210242	0.185455	0.210242	0.185455	0.185455	0.185455	0.162988	0.14432	0.135675	0.155075	0.189316	0.126423	0.0770401	0.049189	0.0310708	0.0361401	0.0337168	0.0333113	0.0415013	0.0415013	0.038271	0.0603192	0.108007	0.163434	0.239675	0.21235	0.224615	0.115133
0.222122	0.209957	0.209957	0.209957	0.185196	0.185196	0.185196	0.185196	0.162753	0.162753	0.185196	0.222122	0.250305	0.250305	0.250305	0.250305	0.250305	0.280774	0.194813	0.194813	0.171448	0.132908	0.1159	0.1159	0.132908	0.132908	0.151984	0.132908	0.252694	0.252694	0.114949	0.0850528	0.0850528	0.0544904	0.0475317	0.0405837	0.0349134	0.0349134	0.0240304	0.0240304	0.0602136	0.123829	0.184294	0.267154	0.264679	0.298154	0.33187	0.33187	0.384256	0.421859
0.142955	0.134379	0.134379	0.153629	0.163202	0.163202	0.163202	0.222697	0.350872	0.404441	0.367404	0.421859	0.421859	0.384256	0.384256	0.421859	0.421859	0.33187	0.298154	0.237067	0.266497	0.237067	0.237067	0.209957	0.209957	0.185196	0.185196	0.196282	0.196282	0.196282	0.172781	0.172781	0.172781	0.172781	0.172781	0.0857666	0.113676	0.130407	0.130407	0.19337	0.246844	0.27705	0.343802	0.417351	0.494768	0.718267	0.685573	0.685573	0.669881	0.559347
0.171448	0.150363	0.150363	0.150363	0.196282	0.196282	0.196282	0.196282	0.185196	0.162753	0.174602	0.174602	0.198291	0.198291	0.198291	0.224322	0.212074	0.200325	0.212074	0.268989	0.283343	0.283343	0.252694	0.283343	0.283343	0.239374	0.252694	0.266497	0.298154	0.283343	0.252694	0.316139	0.30082	0.185695	0.185695	0.196804	0.13184	0.13184	0.114949	0.10663	0.140288	0.122467	0.149186	0.220515	0.220515	0.2789	0.421859	0.46039	0.46039	0.46039
0.196282	0.222122	0.222122	0.222122	0.222122	0.222122	0.222122	0.250305	0.222122	0.222122	0.250305	0.222122	0.250305	0.250305	0.250305	0.280774	0.280774	0.313402	0.313402	0.347988	0.347988	0.347988	0.347988	0.347988	0.384256	0.347988	0.248562	0.194813	0.194813	0.171448	0.171448	0.161478	0.14141	0.0644141	0.0556081	0.0644141	0.0999724	0.0745047	0.0745047	0.0745047	0.0860308	0.0918572	0.0918572	0.220515	0.220515	0.194813	0.183786	0.33187	0.367404	0.442599
0.283343	0.283343	0.283343	0.316139	0.404441	0.481447	0.442599	0.520522	0.520522	0.463542	0.502571	0.541568	0.502571	0.424955	0.404441	0.33187	0.316139	0.283343	0.283343	0.266497	0.252694	0.224322	0.252694	0.316139	0.316139	0.350872	0.404441	0.404441	0.404441	0.442599	0.46039	0.481447	0.348757	0.29886	0.235996	0.235996	0.235996	0.208971	0.197341	0.173736	0.152418	0.141817	0.196804	0.183786	0.209957	0.185196	0.153202	0.153202	0.162753	0.162753
0.195818	0.195818	0.195818	0.221618	0.221618	0.314784	0.330483	0.279511	0.22104	0.208916	0.121804	0.121804	0.139544	0.139544	0.139544	0.159398	0.159398	0.159398	0.159398	0.169272	0.279511	0.279511	0.22104	0.195294	0.195294	0.171885	0.171885	0.150757	0.150757	0.171885	0.171885	0.152384	0.152384	0.0939496	0.0939496	0.0603843	0.0698904	0.0698904	0.0698904	0.0755865	0.0872641	0.114319	0.131132	0.263468	0.328436	0.441058	0.441058	0.518964	0.632981	0.57545
0.251508	0.223228	0.235933	0.296844	0.330483	0.330483	0.330483	0.296844	0.296844	0.330483	0.312058	0.296844	0.296844	0.235933	0.235933	0.208916	0.208916	0.208916	0.197291	0.197291	0.173694	0.184248	0.184248	0.184248	0.161897	0.173694	0.173694	0.197291	0.235933	0.251508	0.238228	0.20947	0.151615	0.151615	0.172844	0.122173	0.13996	0.159864	0.206447	0.19295	0.259934	0.361676	0.495524	0.573179	0.573179	0.649508	0.613133	0.536869	0.458839	0.458839
0.265273	0.296844	0.265273	0.265273	0.265273	0.235933	0.22104	0.195294	0.195294	0.22104	0.22104	0.171885	0.171885	0.171885	0.161897	0.161897	0.161897	0.184248	0.184248	0.161897	0.184248	0.173694	0.173694	0.173694	0.208916	0.235933	0.265273	0.223228	0.223228	0.251508	0.223228	0.211021	0.238228	0.174173	0.10055	0.0872641	0.0755865	0.0872641	0.0872641	0.0559441	0.0559441	0.0598658	0.0598658	0.0862657	0.151179	0.195818	0.221618	0.234263	0.263468	0.330483
0.249131	0.22104	0.22104	0.279511	0.312058	0.312058	0.312058	0.346571	0.346571	0.382779	0.458839	0.458839	0.458839	0.365952	0.365952	0.330483	0.330483	0.365952	0.441058	0.441058	0.365952	0.402936	0.402936	0.441058	0.402936	0.402936	0.365952	0.296844	0.235933	0.235933	0.208916	0.208916	0.208916	0.223228	0.142187	0.162347	0.162347	0.162347	0.107239	0.0931614	0.0931614	0.0807646	0.0931614	0.0921054	0.170566	0.193839	0.247402	0.247402	0.382779	0.382779
0.171885	0.171885	0.171885	0.171885	0.150757	0.150757	0.150757	0.150757	0.150757	0.150757	0.150757	0.150757	0.195294	0.195294	0.195294	0.195294	0.184248	0.208916	0.208916	0.208916	0.208916	0.197291	0.152384	0.173694	0.197291	0.223228	0.235933	0.208916	0.208916	0.235933	0.235933	0.223228	0.211021	0.107239	0.107239	0.0872641	0.0872641	0.0872641	0.0872641	0.0755865	0.0755865	0.0862657	0.106042	0.184248	0.161897	0.171885	0.195294	0.195294	0.22104	0.22104
0.340326	0.340326	0.340326	0.340326	0.340326	0.376252	0.376252	0.340326	0.306148	0.306148	0.306148	0.306148	0.306148	0.306148	0.291104	0.259922	0.259922	0.230993	0.230993	0.230993	0.259922	0.291104	0.291104	0.324388	0.451958	0.472967	0.533115	0.571758	0.592314	0.473814	0.435065	0.417496	0.417496	0.247585	0.113135	0.113135	0.104928	0.0983683	0.0370913	0.0585055	0.0585055	0.0625947	0.0625947	0.110629	0.167144	0.155712	0.167144	0.155712	0.359548	0.359548
0.308848	0.343179	0.343179	0.343179	0.359548	0.324388	0.324388	0.451958	0.529959	0.529959	0.529959	0.529959	0.449661	0.411344	0.394062	0.357406	0.394062	0.289178	0.244605	0.244605	0.244605	0.216878	0.276506	0.276506	0.291104	0.359548	0.324388	0.324388	0.306148	0.306148	0.324388	0.359548	0.343179	0.379233	0.416673	0.379233	0.379233	0.274635	0.306855	0.341078	0.357406	0.322346	0.338239	0.213179	0.188127	0.143795	0.164138	0.270292	0.24058	0.24058
0.324388	0.291104	0.306148	0.244	0.273977	0.273977	0.273977	0.376252	0.413594	0.490903	0.490903	0.490903	0.490903	0.529959	0.568653	0.550949	0.589254	0.512031	0.512031	0.434232	0.512031	0.550949	0.589254	0.662318	0.626507	0.643162	0.606527	0.606527	0.568653	0.568653	0.490903	0.322346	0.201369	0.128003	0.120193	0.120193	0.120193	0.104615	0.120193	0.137734	0.137734	0.216878	0.308848	0.359548	0.451958	0.451958	0.451958	0.451958	0.413594	0.359548
0.259922	0.291104	0.291104	0.324388	0.291104	0.324388	0.359548	0.376252	0.451958	0.529959	0.529959	0.490903	0.606527	0.678197	0.728377	0.75819	0.785694	0.726539	0.660244	0.587011	0.587011	0.56949	0.435065	0.32512	0.274635	0.216878	0.216878	0.262372	0.262372	0.262372	0.262372	0.308848	0.190057	0.168911	0.111872	0.111872	0.0625947	0.0625947	0.0724225	0.0724225	0.0836559	0.0724225	0.157377	0.167144	0.244605	0.274635	0.327176	0.343179	0.343179	0.343179
0.548657	0.548657	0.566379	0.509715	0.431952	0.434232	0.434232	0.512031	0.550949	0.512031	0.472967	0.396285	0.396285	0.413594	0.413594	0.451958	0.413594	0.324388	0.324388	0.324388	0.324388	0.324388	0.324388	0.324388	0.359548	0.324388	0.359548	0.376252	0.340326	0.340326	0.340326	0.340326	0.324388	0.291104	0.259922	0.178754	0.156942	0.156942	0.156942	0.156942	0.147668	0.158624	0.18062	0.18062	0.18062	0.262372	0.293731	0.293731	0.293731	0.293731
0.431081	0.431081	0.490867	0.58615	0.58615	0.623504	0.675393	0.708694	0.675393	0.640217	0.603466	0.526766	0.390194	0.318811	0.255027	0.226472	0.200255	0.176382	0.200255	0.200255	0.200255	0.200255	0.200255	0.200255	0.200255	0.200255	0.226472	0.255027	0.255027	0.255027	0.255027	0.285853	0.285853	0.285853	0.285853	0.198772	0.187572	0.164897	0.144476	0.144476	0.144476	0.126202	0.135817	0.155236	0.155236	0.228698	0.214132	0.241617	0.271413	0.303413
0.178228	0.188995	0.214132	0.241617	0.214132	0.214132	0.214132	0.241617	0.255027	0.255027	0.255027	0.285853	0.255027	0.226472	0.255027	0.255027	0.255027	0.226472	0.226472	0.255027	0.255027	0.226472	0.214132	0.241617	0.214132	0.303413	0.33744	0.33744	0.33744	0.303413	0.303413	0.303413	0.318811	0.257441	0.176864	0.118486	0.103104	0.103104	0.135817	0.135817	0.135817	0.135817	0.135817	0.198772	0.285853	0.285853	0.285853	0.285853	0.226472	0.214132
0.187572	0.187572	0.164897	0.144476	0.214132	0.188995	0.188995	0.166185	0.16795	0.16795	0.190947	0.24395	0.306102	0.413555	0.413555	0.413555	0.413555	0.451921	0.448782	0.466615	0.427975	0.390194	0.318811	0.226472	0.226472	0.226472	0.255027	0.255027	0.271413	0.33744	0.321569	0.288446	0.321569	0.214696	0.136214	0.136214	0.127979	0.127979	0.167119	0.127979	0.155682	0.20134	0.227662	0.357372	0.529924	0.529924	0.508828	0.508828	0.410482	0.487699
0.200255	0.176382	0.176382	0.166185	0.166185	0.166185	0.166185	0.166185	0.166185	0.166185	0.166185	0.166185	0.156467	0.166185	0.188995	0.188995	0.214132	0.214132	0.214132	0.20229	0.20229	0.0887629	0.0947541	0.109043	0.0947541	0.125189	0.125189	0.186174	0.211037	0.282104	0.314819	0.544636	0.583072	0.526766	0.547777	0.354465	0.319548	0.255667	0.214696	0.189506	0.189506	0.214696	0.214696	0.22706	0.22706	0.321569	0.321569	0.288446	0.33744	0.33744
0.318811	0.318811	0.318811	0.353687	0.353687	0.318811	0.318811	0.255027	0.255027	0.255027	0.255027	0.255027	0.226472	0.200255	0.226472	0.226472	0.226472	0.226472	0.226472	0.20229	0.228698	0.190947	0.190947	0.190947	0.158153	0.10428	0.0672965	0.077801	0.0897875	0.102251	0.0887629	0.0947541	0.0887629	0.0887629	0.109043	0.155236	0.257441	0.257441	0.288446	0.321569	0.321569	0.321569	0.373238	0.373238	0.239919	0.283966	0.253271	0.224851	0.175036	0.175036
0.198365	0.174668	0.164551	0.164551	0.212147	0.212147	0.239455	0.239455	0.239455	0.239455	0.334799	0.370474	0.42508	0.46367	0.46367	0.541699	0.484743	0.523815	0.523815	0.523815	0.445856	0.445856	0.407622	0.334799	0.269079	0.212147	0.237158	0.237158	0.237158	0.237158	0.21004	0.185271	0.174668	0.164551	0.1249	0.1249	0.143017	0.1249	0.1249	0.1249	0.117255	0.153689	0.163271	0.17333	0.224404	0.224404	0.224404	0.224404	0.224404	0.252784
0.334799	0.370474	0.387381	0.404565	0.404565	0.331984	0.298261	0.283442	0.350986	0.387381	0.42508	0.42508	0.46367	0.502701	0.502701	0.502701	0.46367	0.442727	0.404565	0.367524	0.331984	0.298261	0.252784	0.198365	0.174668	0.174668	0.198365	0.198365	0.198365	0.224404	0.224404	0.224404	0.224404	0.143017	0.0563076	0.0563076	0.0485522	0.0563076	0.0485522	0.0418177	0.0418177	0.0418177	0.0485522	0.0812738	0.198365	0.198365	0.198365	0.164551	0.164551	0.164551
0.559476	0.520652	0.481578	0.481578	0.520652	0.559476	0.597585	0.294418	0.221206	0.221206	0.249313	0.236102	0.160786	0.160786	0.140787	0.107022	0.0929697	0.185772	0.17333	0.132971	0.100864	0.107575	0.162821	0.162821	0.162821	0.185271	0.21004	0.21004	0.21004	0.21004	0.21004	0.21004	0.21004	0.0868083	0.0937404	0.0812738	0.0812738	0.0937404	0.0937404	0.0937404	0.0937404	0.107895	0.107895	0.252784	0.237158	0.237158	0.237158	0.21004	0.21004	0.21004
0.185271	0.162821	0.162821	0.185271	0.185271	0.185271	0.185271	0.185271	0.185271	0.21004	0.21004	0.21004	0.21004	0.21004	0.237158	0.237158	0.237158	0.237158	0.237158	0.198365	0.224404	0.224404	0.269079	0.286024	0.318994	0.35388	0.428181	0.544843	0.65678	0.706244	0.706244	0.723465	0.560313	0.366173	0.366173	0.366173	0.330695	0.236102	0.152491	0.152491	0.163736	0.19743	0.284129	0.407622	0.334799	0.334799	0.300918	0.300918	0.350986	0.350986
0.445856	0.428181	0.428181	0.428181	0.466825	0.466825	0.390395	0.445856	0.370474	0.334799	0.334799	0.387381	0.42508	0.42508	0.42508	0.387381	0.387381	0.387381	0.387381	0.350986	0.316245	0.350986	0.350986	0.387381	0.350986	0.387381	0.350986	0.331984	0.331984	0.331984	0.298261	0.237158	0.21004	0.198365	0.212147	0.117255	0.117255	0.11002	0.11002	0.0822181	0.0822181	0.0822181	0.0822181	0.0878079	0.0812738	0.132971	0.100031	0.106696	0.0919248	0.115015
0.335743	0.30181	0.319911	0.338575	0.357755	0.432326	0.432326	0.488966	0.450037	0.450037	0.450037	0.488966	0.467877	0.408644	0.317165	0.25359	0.284307	0.25359	0.284307	0.284307	0.284307	0.269914	0.269914	0.269914	0.30181	0.30181	0.269914	0.269914	0.227359	0.214986	0.203111	0.203111	0.203111	0.203111	0.178973	0.111686	0.111686	0.146678	0.201604	0.213418	0.225732	0.211308	0.238542	0.268093	0.299864	0.426115	0.464723	0.464723	0.268093	0.268093
0.251844	0.251844	0.223538	0.223538	0.315168	0.333683	0.299864	0.299864	0.299864	0.268093	0.335743	0.335743	0.371462	0.371462	0.269914	0.25359	0.25359	0.25359	0.25359	0.25359	0.25359	0.225148	0.199046	0.199046	0.225148	0.225148	0.25359	0.284307	0.284307	0.284307	0.269914	0.269914	0.30181	0.272416	0.0962757	0.0619414	0.0534538	0.0534538	0.0619414	0.0619414	0.0662542	0.0662542	0.0572118	0.0654862	0.17395	0.284307	0.317165	0.284307	0.25359	0.25359
0.0816016	0.0522058	0.0522058	0.0522058	0.0605071	0.0605071	0.0605071	0.0748671	0.0864429	0.282431	0.282431	0.388389	0.388389	0.371462	0.371462	0.371462	0.371462	0.319911	0.286887	0.227359	0.227359	0.25599	0.25599	0.269914	0.240229	0.240229	0.240229	0.284307	0.284307	0.25359	0.25359	0.225148	0.25359	0.25359	0.25359	0.284307	0.284307	0.25359	0.284307	0.351954	0.426115	0.464723	0.503758	0.503758	0.618731	0.618731	0.654875	0.689314	0.654875	0.654875
0.446902	0.464723	0.464723	0.426115	0.388389	0.351954	0.351954	0.284307	0.25359	0.284307	0.25359	0.25359	0.225148	0.225148	0.25359	0.25359	0.25359	0.284307	0.284307	0.25359	0.25359	0.284307	0.284307	0.284307	0.284307	0.284307	0.284307	0.25359	0.25359	0.317165	0.335743	0.30181	0.335743	0.335743	0.225732	0.135325	0.135325	0.088431	0.088431	0.0662542	0.0612179	0.0612179	0.0528242	0.0528242	0.101562	0.17395	0.223538	0.319911	0.319911	0.319911
0.284307	0.25359	0.284307	0.284307	0.25359	0.284307	0.284307	0.25359	0.25359	0.25359	0.25359	0.25359	0.225148	0.225148	0.225148	0.225148	0.25359	0.25359	0.25359	0.25359	0.25359	0.284307	0.351954	0.464723	0.542748	0.503758	0.503758	0.542748	0.542748	0.542748	0.581221	0.581221	0.563638	0.485799	0.299864	0.284994	0.240842	0.213418	0.201604	0.201604	0.177602	0.102714	0.0951853	0.082544	0.1451	0.154246	0.186423	0.186423	0.186423	0.211308
0.329363	0.329363	0.329363	0.329363	0.345426	0.381583	0.345426	0.345426	0.381583	0.457581	0.57421	0.611929	0.57421	0.648352	0.683127	0.683127	0.683127	0.746668	0.746668	0.715968	0.715968	0.6811	0.714059	0.744887	0.744887	0.744887	0.773446	0.714059	0.731002	0.699173	0.592494	0.577307	0.559683	0.446067	0.197561	0.132395	0.124356	0.124356	0.11544	0.100405	0.100405	0.160882	0.160882	0.1498	0.330114	0.481788	0.442935	0.481788	0.481788	0.463881
0.345426	0.310973	0.310973	0.381583	0.381583	0.381583	0.419102	0.419102	0.401717	0.478623	0.517698	0.517698	0.556557	0.517698	0.594736	0.594736	0.556557	0.594736	0.648352	0.57421	0.57421	0.57421	0.57421	0.57421	0.496573	0.457581	0.439809	0.384576	0.348294	0.384576	0.348294	0.279173	0.248814	0.208633	0.208633	0.208633	0.149358	0.158727	0.180737	0.149358	0.170333	0.220747	0.220747	0.233358	0.233358	0.233358	0.364776	0.364776	0.329363	0.345426
0.401717	0.329363	0.264287	0.235022	0.235022	0.235022	0.235022	0.235022	0.264287	0.264287	0.264287	0.295788	0.295788	0.295788	0.295788	0.329363	0.329363	0.364776	0.329363	0.364776	0.364776	0.401717	0.401717	0.401717	0.401717	0.401717	0.42219	0.401717	0.439809	0.478623	0.478623	0.367719	0.264943	0.184501	0.184501	0.173934	0.184501	0.11544	0.100405	0.075473	0.075473	0.0861393	0.150966	0.220747	0.220747	0.293862	0.262489	0.457581	0.439809	0.42219
0.461576	0.539604	0.420767	0.328079	0.363429	0.346973	0.363429	0.328079	0.440649	0.328079	0.380211	0.217617	0.309728	0.36051	0.260716	0.244768	0.244768	0.191632	0.168569	0.218586	0.193054	0.278494	0.278494	0.310973	0.310973	0.345426	0.345426	0.345426	0.329363	0.401717	0.401717	0.42219	0.442935	0.367719	0.19556	0.162121	0.107087	0.107087	0.114159	0.0861393	0.0861393	0.0919722	0.0851595	0.098159	0.233358	0.246465	0.381583	0.401717	0.439809	0.478623
0.685865	0.718539	0.718539	0.685865	0.685865	0.651238	0.631803	0.611929	0.648352	0.685865	0.577307	0.577307	0.499742	0.460728	0.42219	0.42219	0.42219	0.384576	0.348294	0.310973	0.310973	0.278494	0.345426	0.345426	0.345426	0.457581	0.496573	0.496573	0.496573	0.496573	0.496573	0.496573	0.401717	0.384576	0.384576	0.281044	0.122613	0.100094	0.100094	0.107967	0.101239	0.101239	0.107967	0.115086	0.115086	0.115086	0.298435	0.313691	0.313691	0.295788
0.258736	0.275274	0.275274	0.3418	0.3418	0.273425	0.287932	0.287932	0.287932	0.287932	0.287932	0.270923	0.30289	0.270923	0.270923	0.338956	0.338956	0.338956	0.304847	0.304847	0.304847	0.304847	0.272755	0.272755	0.304847	0.304847	0.304847	0.338956	0.323046	0.323046	0.307537	0.3418	0.3418	0.325826	0.203927	0.203927	0.203927	0.179711	0.19055	0.215841	0.256961	0.228254	0.256961	0.24348	0.3418	0.3418	0.397863	0.435856	0.590857	0.552588
0.43274	0.450457	0.450457	0.374824	0.338956	0.338956	0.374824	0.374824	0.374824	0.338956	0.338956	0.338956	0.374824	0.374824	0.374824	0.374824	0.338956	0.338956	0.338956	0.304847	0.272755	0.272755	0.272755	0.272755	0.338956	0.338956	0.374824	0.412121	0.412121	0.394829	0.394829	0.361063	0.230489	0.147318	0.10523	0.0734912	0.0635276	0.0512274	0.0446782	0.047846	0.047846	0.0548351	0.0855951	0.139631	0.148486	0.205446	0.205446	0.217421	0.242862	0.242862
0.374824	0.374824	0.338956	0.338956	0.338956	0.272755	0.272755	0.272755	0.272755	0.272755	0.272755	0.272755	0.304847	0.289836	0.289836	0.289836	0.323046	0.289836	0.289836	0.289836	0.289836	0.289836	0.258736	0.272755	0.272755	0.272755	0.242862	0.304847	0.358143	0.394829	0.435856	0.552588	0.416024	0.306296	0.324544	0.324544	0.359718	0.291245	0.244113	0.244113	0.2716	0.241789	0.356017	0.53161	0.510519	0.510519	0.492558	0.492558	0.53161	0.492558
0.292454	0.289836	0.289836	0.289836	0.289836	0.289836	0.304847	0.338956	0.374824	0.412121	0.450457	0.450457	0.450457	0.450457	0.450457	0.43274	0.358143	0.307537	0.275274	0.245197	0.217421	0.217421	0.217421	0.245197	0.275274	0.323046	0.323046	0.338956	0.374824	0.412121	0.412121	0.412121	0.450457	0.394829	0.259384	0.217993	0.205995	0.130165	0.0687455	0.091676	0.091676	0.105557	0.0858666	0.105557	0.158254	0.168064	0.228857	0.375621	0.549453	0.43274
0.323046	0.307537	0.245197	0.245197	0.245197	0.217421	0.245197	0.275274	0.275274	0.289836	0.261176	0.275274	0.275274	0.275274	0.215841	0.203927	0.203927	0.169362	0.169362	0.192511	0.230489	0.205995	0.220169	0.220169	0.266126	0.280379	0.249939	0.295093	0.295093	0.249939	0.234423	0.261176	0.261176	0.261176	0.275274	0.19055	0.12733	0.110942	0.110942	0.118236	0.118236	0.118236	0.109713	0.109713	0.125944	0.213714	0.304847	0.304847	0.338956	0.338956
0.639508	0.690289	0.690289	0.72269	0.690289	0.690289	0.639508	0.602731	0.602731	0.486936	0.392492	0.320913	0.287831	0.25687	0.25687	0.215776	0.201812	0.213628	0.188536	0.213628	0.225942	0.225942	0.241067	0.25687	0.25687	0.270817	0.336763	0.372528	0.448028	0.430336	0.430336	0.412821	0.375504	0.255088	0.116252	0.125219	0.0947749	0.082182	0.0614667	0.0567699	0.07603	0.0812381	0.0867709	0.132912	0.31815	0.333935	0.333935	0.333935	0.333935	0.333935
0.225942	0.238753	0.225942	0.225942	0.254451	0.254451	0.254451	0.254451	0.285233	0.285233	0.285233	0.31815	0.333935	0.333935	0.300103	0.300103	0.268318	0.300103	0.268318	0.268318	0.268318	0.238753	0.162745	0.185189	0.209952	0.237064	0.237064	0.209952	0.237064	0.237064	0.266496	0.252686	0.352991	0.212058	0.212058	0.124844	0.124844	0.124844	0.124844	0.142955	0.124844	0.132912	0.132912	0.209952	0.185189	0.268318	0.268318	0.268318	0.238753	0.211504
0.406682	0.369568	0.333935	0.333935	0.369568	0.31815	0.352991	0.389469	0.352991	0.352991	0.352991	0.352991	0.336763	0.336763	0.302775	0.31815	0.254451	0.225942	0.254451	0.241067	0.241067	0.241067	0.285233	0.31815	0.285233	0.31815	0.31815	0.31815	0.31815	0.237064	0.237064	0.237064	0.15199	0.15199	0.114968	0.0409534	0.0409534	0.0475561	0.0409534	0.0860594	0.0805657	0.0805657	0.131862	0.150816	0.196814	0.389469	0.316136	0.316136	0.316136	0.173259
0.543877	0.619804	0.655904	0.671936	0.705438	0.671936	0.636586	0.599695	0.599695	0.582329	0.582329	0.465854	0.31815	0.31815	0.285233	0.228173	0.228173	0.154839	0.145671	0.154839	0.101965	0.101965	0.117201	0.101965	0.088511	0.100816	0.0944836	0.135462	0.144097	0.144097	0.228173	0.243405	0.215776	0.145671	0.145671	0.145671	0.176422	0.187104	0.212058	0.226526	0.23936	0.224312	0.350872	0.504896	0.504896	0.655904	0.690289	0.72269	0.72269	0.766039
0.241067	0.241067	0.254451	0.254451	0.153188	0.164475	0.164475	0.187104	0.212058	0.187104	0.187104	0.117201	0.109968	0.109968	0.126233	0.117201	0.117201	0.117201	0.101965	0.117201	0.142955	0.252686	0.266496	0.266496	0.333935	0.333935	0.333935	0.300103	0.300103	0.268318	0.213628	0.188536	0.188536	0.177795	0.177795	0.118171	0.118171	0.118171	0.118171	0.127268	0.164475	0.164475	0.164475	0.19828	0.19828	0.285233	0.285233	0.285233	0.285233	0.268318
0.270412	0.270412	0.302343	0.336308	0.409256	0.447528	0.525502	0.507561	0.507561	0.507561	0.447528	0.447528	0.486433	0.486433	0.447528	0.372053	0.302343	0.223975	0.223975	0.223975	0.223975	0.223975	0.174311	0.152939	0.125648	0.125648	0.125648	0.18822	0.177487	0.155799	0.167241	0.167241	0.215415	0.258901	0.339143	0.176624	0.200527	0.226773	0.226773	0.255358	0.226773	0.226773	0.200527	0.187322	0.155018	0.339143	0.290013	0.258901	0.27292	0.243014
0.177487	0.155799	0.177487	0.167241	0.110685	0.0716158	0.0716158	0.0716158	0.0716158	0.0774396	0.0827344	0.0827344	0.0765468	0.0817888	0.125648	0.201473	0.201473	0.201473	0.190163	0.177487	0.201473	0.201473	0.201473	0.201473	0.201473	0.227805	0.256472	0.320463	0.409256	0.409256	0.372053	0.355427	0.254706	0.28551	0.198513	0.174799	0.155018	0.11831	0.0893756	0.0836961	0.111016	0.11831	0.111016	0.111016	0.167705	0.156235	0.154575	0.154575	0.17613	0.186805
0.254068	0.254068	0.284822	0.317713	0.317713	0.352531	0.38899	0.426735	0.426735	0.504392	0.504392	0.543377	0.525502	0.564262	0.639048	0.639048	0.639048	0.707647	0.724821	0.622314	0.658307	0.641964	0.658307	0.658307	0.622314	0.549659	0.531817	0.453807	0.378002	0.378002	0.326024	0.341997	0.215983	0.167705	0.0964959	0.109777	0.117004	0.153376	0.210201	0.210201	0.196523	0.222388	0.350424	0.386794	0.504392	0.564262	0.525502	0.409256	0.336308	0.372053
0.225588	0.284822	0.270412	0.270412	0.270412	0.270412	0.270412	0.302343	0.302343	0.270412	0.270412	0.213282	0.254068	0.254068	0.254068	0.254068	0.254068	0.225588	0.240691	0.240691	0.270412	0.270412	0.240691	0.270412	0.302343	0.302343	0.336308	0.320463	0.302343	0.270412	0.270412	0.336308	0.409256	0.372053	0.254706	0.174799	0.0886335	0.10889	0.125017	0.125017	0.10889	0.0820442	0.0710105	0.0946177	0.134151	0.213843	0.447528	0.409256	0.372053	0.372053
0.287406	0.270412	0.270412	0.256472	0.256472	0.287406	0.302343	0.336308	0.302343	0.320463	0.320463	0.27292	0.27292	0.27292	0.27292	0.339143	0.290013	0.258901	0.258901	0.243014	0.243014	0.256472	0.256472	0.336308	0.302343	0.270412	0.284822	0.317713	0.317713	0.317713	0.287406	0.287406	0.27292	0.145414	0.145414	0.110685	0.127039	0.103807	0.119281	0.119281	0.127039	0.127039	0.135225	0.227805	0.27292	0.305024	0.339143	0.392005	0.37502	0.358339
0.405186	0.405186	0.405186	0.405186	0.422606	0.443352	0.461143	0.539158	0.615306	0.686198	0.749349	0.803433	0.848211	0.848211	0.848211	0.837013	0.848211	0.777562	0.803433	0.803433	0.777562	0.718851	0.635101	0.635101	0.670517	0.670517	0.65159	0.65159	0.539158	0.461143	0.464296	0.368913	0.312784	0.0977726	0.0543328	0.0629512	0.0588381	0.0681199	0.0681199	0.0681199	0.0673322	0.0966744	0.147225	0.458834	0.577693	0.577693	0.595119	0.556952	0.595119	0.632169
0.632169	0.632169	0.667723	0.595119	0.556952	0.556952	0.556952	0.556952	0.518103	0.518103	0.556952	0.556952	0.556952	0.556952	0.556952	0.518103	0.518103	0.500151	0.500151	0.500151	0.461143	0.461143	0.405186	0.405186	0.405186	0.443352	0.405186	0.405186	0.443352	0.482199	0.482199	0.482199	0.485365	0.352359	0.371883	0.268437	0.268437	0.268437	0.270958	0.270958	0.270958	0.30292	0.350226	0.522116	0.578529	0.721386	0.706707	0.721386	0.686198	0.686198
0.554671	0.476719	0.437932	0.518103	0.479035	0.479035	0.500151	0.539158	0.539158	0.539158	0.577693	0.615306	0.615306	0.615306	0.577693	0.539158	0.518103	0.518103	0.518103	0.518103	0.461143	0.461143	0.500151	0.500151	0.500151	0.539158	0.539158	0.539158	0.539158	0.577693	0.577693	0.539158	0.382779	0.420334	0.363797	0.32843	0.32843	0.32843	0.32843	0.294907	0.344467	0.418071	0.57544	0.53686	0.632169	0.632169	0.632169	0.667723	0.667723	0.667723
0.3711	0.408253	0.3711	0.3711	0.425707	0.521265	0.577693	0.497834	0.497834	0.554671	0.554671	0.592893	0.513476	0.552381	0.513476	0.513476	0.534556	0.613123	0.613123	0.649499	0.534556	0.342378	0.456531	0.456531	0.456531	0.418071	0.360869	0.360869	0.360869	0.292279	0.399889	0.518103	0.518103	0.479035	0.479035	0.479035	0.346575	0.346575	0.346575	0.346575	0.346575	0.382779	0.346575	0.346575	0.346575	0.312065	0.440223	0.440223	0.440223	0.440223
0.346575	0.346575	0.363018	0.363018	0.327691	0.327691	0.440223	0.440223	0.479035	0.518103	0.479035	0.556952	0.556952	0.556952	0.556952	0.556952	0.595119	0.595119	0.556952	0.518103	0.556952	0.479035	0.479035	0.479035	0.479035	0.479035	0.440223	0.518103	0.518103	0.556952	0.556952	0.632169	0.53686	0.540007	0.616117	0.616117	0.616117	0.578529	0.578529	0.540007	0.501002	0.423429	0.560073	0.556952	0.479035	0.479035	0.461143	0.422606	0.422606	0.461143
0.293853	0.308981	0.276626	0.26004	0.26004	0.26004	0.26004	0.26004	0.276626	0.128094	0.128094	0.167259	0.190184	0.190184	0.167259	0.157481	0.157481	0.179356	0.167259	0.308981	0.308981	0.246452	0.218576	0.218576	0.246452	0.291235	0.291235	0.26004	0.32453	0.32453	0.32453	0.416839	0.399484	0.437519	0.437519	0.309705	0.217575	0.275461	0.217575	0.167742	0.127478	0.11838	0.126099	0.109851	0.126099	0.176202	0.256513	0.227843	0.227843	0.322507
0.308981	0.308981	0.308981	0.308981	0.308981	0.276626	0.262481	0.262481	0.293853	0.379389	0.327312	0.327312	0.362624	0.362624	0.399484	0.399484	0.379389	0.379389	0.308981	0.276626	0.291235	0.291235	0.291235	0.32453	0.291235	0.32453	0.32453	0.343324	0.343324	0.343324	0.311694	0.296494	0.221326	0.236241	0.160862	0.0792914	0.0792914	0.0733396	0.0976422	0.0976422	0.127478	0.135698	0.188793	0.154641	0.227843	0.343324	0.343324	0.343324	0.276626	0.246452
0.291235	0.291235	0.291235	0.291235	0.26004	0.291235	0.291235	0.276626	0.246452	0.246452	0.276626	0.276626	0.248813	0.27917	0.27917	0.27917	0.311694	0.327312	0.437519	0.497417	0.479467	0.479467	0.515376	0.476303	0.476303	0.476303	0.437519	0.437519	0.327312	0.276626	0.26004	0.26004	0.147749	0.0909097	0.0797036	0.0797036	0.0797036	0.050947	0.0300373	0.0300373	0.0300373	0.0300373	0.050947	0.0851389	0.111621	0.0970315	0.111621	0.168541	0.26004	0.26004
0.458419	0.479467	0.51854	0.51854	0.51854	0.51854	0.539595	0.539595	0.575035	0.419924	0.458419	0.437519	0.399484	0.399484	0.399484	0.416839	0.396448	0.359702	0.291235	0.291235	0.246452	0.246452	0.246452	0.246452	0.246452	0.218576	0.218576	0.220747	0.220747	0.220747	0.233352	0.233352	0.233352	0.262481	0.233352	0.158706	0.20503	0.202985	0.229457	0.258264	0.28933	0.357575	0.41459	0.41459	0.41459	0.533294	0.455273	0.455273	0.416839	0.379389
0.327312	0.327312	0.276626	0.308981	0.262481	0.293853	0.362624	0.379389	0.379389	0.379389	0.379389	0.379389	0.343324	0.308981	0.32453	0.291235	0.204488	0.204488	0.204488	0.204488	0.231098	0.231098	0.246452	0.220747	0.220747	0.20864	0.235631	0.235631	0.251198	0.349069	0.314427	0.249445	0.120639	0.0422904	0.053189	0.041948	0.0391447	0.0527622	0.0416148	0.0307806	0.0358053	0.0756539	0.175434	0.471685	0.412353	0.491932	0.470834	0.394238	0.473143	0.473143
0.334765	0.334765	0.334765	0.370436	0.300889	0.226601	0.200375	0.226601	0.255164	0.226601	0.200375	0.200375	0.200375	0.176493	0.176493	0.187176	0.166297	0.189116	0.189116	0.189116	0.202423	0.202423	0.244102	0.244102	0.244102	0.274088	0.303567	0.241756	0.202423	0.178351	0.156581	0.156581	0.0829206	0.0495643	0.0495643	0.0495643	0.0394969	0.0394969	0.0491263	0.0569675	0.0609554	0.0609554	0.0948021	0.153674	0.175128	0.16499	0.226601	0.255164	0.285998	0.27156
0.370436	0.370436	0.300889	0.269054	0.255164	0.255164	0.226601	0.176493	0.176493	0.166297	0.127331	0.110948	0.110948	0.110948	0.135526	0.135526	0.135526	0.135526	0.135526	0.164544	0.164544	0.187176	0.176493	0.200375	0.200375	0.226601	0.255164	0.285998	0.285998	0.255164	0.255164	0.214263	0.226601	0.200375	0.176493	0.145737	0.145737	0.127331	0.145737	0.166297	0.166297	0.176493	0.166297	0.214263	0.241756	0.27156	0.241756	0.27156	0.241756	0.241756
0.200375	0.176493	0.187176	0.212132	0.212132	0.269054	0.269054	0.269054	0.300889	0.334765	0.370436	0.390355	0.428138	0.448947	0.526927	0.487863	0.487863	0.487863	0.448947	0.410647	0.448947	0.428138	0.390355	0.334765	0.300889	0.269054	0.212132	0.187176	0.187176	0.187176	0.144163	0.144163	0.144163	0.144163	0.0819648	0.0495643	0.0495643	0.0462874	0.0462874	0.0462874	0.0462874	0.0462874	0.0462874	0.0537003	0.0967169	0.154906	0.145737	0.154906	0.200375	0.200375
0.21057	0.21057	0.185751	0.163254	0.163254	0.185751	0.185751	0.163254	0.187176	0.187176	0.239436	0.239436	0.269054	0.269054	0.269054	0.239436	0.143003	0.12489	0.12489	0.12489	0.10878	0.12489	0.10878	0.12489	0.0937277	0.0877964	0.134421	0.134421	0.144561	0.144561	0.126279	0.126279	0.126279	0.110012	0.145737	0.154906	0.154906	0.154906	0.144163	0.164544	0.154906	0.135526	0.135526	0.135526	0.135526	0.154906	0.154906	0.154906	0.154906	0.135526
0.25759	0.32173	0.356755	0.274088	0.274088	0.26004	0.26004	0.26004	0.216418	0.228839	0.228839	0.191081	0.147334	0.156581	0.178351	0.214263	0.288602	0.288602	0.356755	0.373401	0.303567	0.187674	0.187674	0.212683	0.212683	0.187674	0.134421	0.153674	0.117246	0.117246	0.117246	0.187176	0.187176	0.176493	0.154906	0.117246	0.134421	0.117246	0.117246	0.134421	0.153674	0.175128	0.198873	0.185751	0.185751	0.269054	0.239436	0.269054	0.269054	0.269054
0.242082	0.2027	0.229146	0.257927	0.257927	0.2027	0.2027	0.242082	0.214558	0.214558	0.214558	0.226915	0.255508	0.255508	0.255508	0.255508	0.226915	0.20066	0.20066	0.20066	0.20066	0.176749	0.135729	0.11841	0.135729	0.135729	0.135729	0.135729	0.135729	0.127518	0.127518	0.127518	0.127518	0.127518	0.0718993	0.0531577	0.0616003	0.0666667	0.0889665	0.102482	0.117785	0.117785	0.13503	0.199718	0.320099	0.39382	0.357172	0.338007	0.271914	0.28637
0.257927	0.288967	0.303949	0.303949	0.257927	0.257927	0.257927	0.229146	0.242082	0.242082	0.214558	0.214558	0.189383	0.242082	0.255508	0.255508	0.255508	0.255508	0.255508	0.226915	0.226915	0.20066	0.214558	0.145949	0.145949	0.189383	0.214558	0.271914	0.288967	0.322123	0.288967	0.288967	0.303949	0.288967	0.154359	0.117785	0.102482	0.0833094	0.0770806	0.0770806	0.0770806	0.0770806	0.0666667	0.0712829	0.156802	0.156802	0.2027	0.214558	0.2027	0.1786
0.165244	0.187956	0.201196	0.189896	0.193322	0.218879	0.233682	0.182375	0.182375	0.182375	0.182375	0.140272	0.130378	0.138735	0.1786	0.1786	0.166536	0.166536	0.189383	0.176749	0.176749	0.176749	0.20066	0.2027	0.1786	0.1786	0.1786	0.1786	0.2027	0.257927	0.244419	0.231402	0.193322	0.19134	0.127884	0.127884	0.127884	0.127884	0.111435	0.0721194	0.0770806	0.0770806	0.0823542	0.0823542	0.12648	0.103338	0.103338	0.103338	0.0897216	0.119737
0.11841	0.135729	0.155135	0.155135	0.176749	0.176749	0.176749	0.176749	0.20066	0.20066	0.226915	0.255508	0.271914	0.271914	0.242082	0.271914	0.288967	0.322123	0.288967	0.288967	0.288967	0.216706	0.1786	0.1786	0.2027	0.1786	0.242082	0.242082	0.242082	0.257927	0.229146	0.242082	0.201196	0.126853	0.110518	0.110518	0.0721194	0.0623304	0.0779826	0.0721194	0.0721194	0.0721194	0.0897216	0.145949	0.166536	0.166536	0.189383	0.1786	0.145949	0.156802
0.1786	0.214558	0.242082	0.214558	0.189383	0.189383	0.189383	0.20066	0.176749	0.176749	0.176749	0.155135	0.135729	0.135729	0.135729	0.135729	0.155135	0.145949	0.137221	0.137221	0.137221	0.137221	0.137221	0.137221	0.156802	0.156802	0.156802	0.189383	0.226915	0.255508	0.255508	0.28637	0.231402	0.103649	0.0899944	0.0899944	0.0498111	0.0465166	0.0400524	0.0400524	0.0400524	0.0400524	0.0526996	0.144788	0.144788	0.144788	0.214558	0.226915	0.271914	0.242082
0.22943	0.19158	0.15869	0.15869	0.138912	0.138912	0.138912	0.233334	0.233334	0.233334	0.248792	0.327279	0.37935	0.37935	0.455228	0.455228	0.437474	0.399442	0.476256	0.515328	0.533246	0.494201	0.494201	0.533246	0.533246	0.533246	0.571888	0.592447	0.476256	0.476256	0.515328	0.554213	0.515328	0.360441	0.192097	0.12845	0.103814	0.0962196	0.0962196	0.0834543	0.0722473	0.0538918	0.0624429	0.0970183	0.157018	0.260018	0.260018	0.260018	0.260018	0.260018
0.128074	0.128074	0.128074	0.0970183	0.0970183	0.0908976	0.15869	0.233334	0.248792	0.233334	0.248792	0.279144	0.279144	0.346152	0.346152	0.437474	0.437474	0.437474	0.416796	0.494201	0.512161	0.473096	0.589381	0.551079	0.62663	0.62663	0.435192	0.473944	0.513012	0.41762	0.363367	0.363367	0.263103	0.263103	0.139306	0.130911	0.219122	0.219122	0.14815	0.157455	0.146573	0.167231	0.167231	0.137804	0.205006	0.19158	0.216969	0.19158	0.233334	0.233334
0.346152	0.41988	0.458373	0.402489	0.365524	0.346152	0.362586	0.311663	0.362586	0.399442	0.476256	0.437474	0.437474	0.455228	0.455228	0.455228	0.437474	0.49737	0.458373	0.402489	0.402489	0.440598	0.440598	0.440598	0.402489	0.402489	0.41988	0.416796	0.37935	0.396408	0.324498	0.260018	0.246432	0.276601	0.19158	0.19158	0.19158	0.19158	0.216969	0.216969	0.244704	0.306968	0.289293	0.357532	0.473096	0.473096	0.512161	0.473096	0.357532	0.357532
0.121244	0.130536	0.149329	0.149329	0.149329	0.149329	0.149329	0.293825	0.308951	0.308951	0.308951	0.291207	0.260018	0.260018	0.260018	0.231081	0.260018	0.204475	0.129113	0.0841577	0.0841577	0.0841577	0.0538918	0.0538918	0.0538918	0.0538918	0.0538918	0.0538918	0.0841577	0.129113	0.129113	0.0841577	0.0970183	0.0970183	0.111605	0.0675699	0.0232668	0.0232668	0.0249618	0.0249618	0.0249618	0.0396527	0.0538918	0.0538918	0.0464538	0.0778765	0.180215	0.180215	0.180215	0.180215
0.231081	0.231081	0.231081	0.182088	0.171633	0.171633	0.171633	0.141578	0.133074	0.152166	0.152166	0.152166	0.152166	0.195013	0.206537	0.233334	0.293825	0.308951	0.343289	0.308951	0.308951	0.308951	0.308951	0.276601	0.276601	0.276601	0.21856	0.246432	0.231081	0.231081	0.231081	0.231081	0.21856	0.21856	0.138912	0.0787773	0.0787773	0.0681522	0.0433679	0.0433679	0.050338	0.050338	0.0722473	0.0722473	0.118939	0.19158	0.216969	0.216969	0.308951	0.308951
0.20045	0.20045	0.20045	0.239528	0.239528	0.22448	0.174736	0.174736	0.174736	0.187252	0.212216	0.143076	0.143076	0.124955	0.124955	0.143076	0.143076	0.163334	0.18584	0.196966	0.1734	0.252863	0.252863	0.252863	0.283524	0.252863	0.252863	0.22448	0.22448	0.198438	0.198438	0.20045	0.189182	0.118613	0.111304	0.104395	0.104395	0.104395	0.104395	0.119944	0.119944	0.118613	0.126335	0.255255	0.300996	0.300996	0.269154	0.33488	0.300996	0.300996
0.22448	0.22448	0.252863	0.283524	0.283524	0.252863	0.239528	0.286097	0.286097	0.255255	0.255255	0.353958	0.319069	0.319069	0.319069	0.306356	0.321829	0.241838	0.228912	0.288692	0.321829	0.228912	0.257671	0.257671	0.274169	0.353958	0.428263	0.449073	0.544926	0.527059	0.527059	0.586434	0.391283	0.354732	0.335632	0.255891	0.15418	0.143483	0.102358	0.076986	0.0720303	0.0575007	0.0839236	0.111304	0.111304	0.111304	0.147375	0.168123	0.168123	0.191137
0.187252	0.212216	0.22448	0.22448	0.22448	0.252863	0.387467	0.387467	0.387467	0.387467	0.283524	0.283524	0.283524	0.316329	0.316329	0.283524	0.174736	0.174736	0.174736	0.187252	0.187252	0.154966	0.154966	0.135578	0.135578	0.135578	0.135578	0.127376	0.166355	0.154966	0.154966	0.154966	0.17656	0.147375	0.147375	0.168123	0.158318	0.168123	0.147375	0.216482	0.244173	0.288692	0.288692	0.33488	0.33488	0.300996	0.351071	0.351071	0.316329	0.252863
0.153324	0.174736	0.174736	0.174736	0.198438	0.212216	0.212216	0.239528	0.269154	0.269154	0.269154	0.269154	0.269154	0.239528	0.212216	0.198438	0.198438	0.174736	0.153324	0.198438	0.22448	0.283524	0.283524	0.316329	0.351071	0.387467	0.387467	0.387467	0.425165	0.281648	0.251118	0.196966	0.198961	0.133414	0.116349	0.116349	0.0754621	0.0754621	0.0652517	0.116349	0.133414	0.0754621	0.0746028	0.131977	0.131977	0.115073	0.115073	0.131977	0.131977	0.100084
0.300996	0.33488	0.33488	0.269154	0.283524	0.316329	0.351071	0.351071	0.351071	0.33488	0.107947	0.107947	0.162082	0.209143	0.209143	0.23618	0.209143	0.23618	0.33078	0.312357	0.653993	0.688478	0.61781	0.523897	0.466907	0.356862	0.356862	0.321829	0.257671	0.257671	0.202487	0.178408	0.147375	0.0581869	0.024872	0.0286133	0.0286133	0.033295	0.0286133	0.033295	0.033295	0.0286133	0.0306843	0.0868567	0.22448	0.22448	0.252863	0.239528	0.239528	0.212216
0.364776	0.298435	0.313691	0.313691	0.220747	0.195023	0.220747	0.220747	0.195023	0.195023	0.195023	0.218586	0.218586	0.218586	0.310973	0.345426	0.345426	0.381583	0.381583	0.364776	0.401717	0.439809	0.478623	0.439809	0.478623	0.439809	0.478623	0.439809	0.439809	0.457581	0.496573	0.457581	0.401717	0.439809	0.279173	0.219169	0.160412	0.182607	0.182607	0.207115	0.150966	0.172122	0.207115	0.182607	0.311698	0.404768	0.42219	0.42219	0.460728	0.499742
0.499742	0.499742	0.439809	0.384576	0.401717	0.401717	0.401717	0.364776	0.364776	0.295788	0.295788	0.264287	0.295788	0.310973	0.278494	0.310973	0.310973	0.345426	0.345426	0.419102	0.419102	0.535607	0.496573	0.496573	0.496573	0.457581	0.496573	0.457581	0.496573	0.457581	0.439809	0.329363	0.364776	0.348294	0.404768	0.330114	0.296494	0.233971	0.207115	0.207115	0.219169	0.207115	0.182607	0.219169	0.205056	0.262489	0.248814	0.313691	0.348294	0.313691
0.237307	0.266758	0.266758	0.266758	0.266758	0.298435	0.367719	0.404768	0.404768	0.346194	0.311698	0.346194	0.365565	0.365565	0.382386	0.402536	0.346194	0.346194	0.346194	0.42219	0.499742	0.42219	0.517698	0.594736	0.594736	0.556557	0.556557	0.517698	0.499742	0.382386	0.330114	0.349068	0.209199	0.162121	0.173934	0.107087	0.107087	0.107087	0.114159	0.173934	0.152596	0.141983	0.173443	0.197017	0.208633	0.298435	0.351181	0.351181	0.425287	0.460728
0.535607	0.57421	0.611929	0.611929	0.648352	0.648352	0.648352	0.611929	0.57421	0.496573	0.496573	0.419102	0.381583	0.419102	0.381583	0.419102	0.419102	0.364776	0.329363	0.329363	0.329363	0.364776	0.401717	0.364776	0.401717	0.364776	0.329363	0.345426	0.345426	0.345426	0.329363	0.295788	0.332169	0.222931	0.131996	0.0861393	0.0861393	0.099273	0.099273	0.099273	0.099273	0.099273	0.0737408	0.121269	0.206556	0.364776	0.364776	0.329363	0.329363	0.401717
0.577307	0.577307	0.556557	0.538759	0.460728	0.384576	0.42219	0.404768	0.367719	0.404768	0.404768	0.404768	0.404768	0.384576	0.384576	0.384576	0.348294	0.329363	0.364776	0.329363	0.218586	0.218586	0.218586	0.246465	0.246465	0.27664	0.27664	0.27664	0.246465	0.27664	0.348294	0.348294	0.348294	0.248814	0.248814	0.220747	0.13056	0.13056	0.13056	0.13056	0.147774	0.147774	0.147774	0.193054	0.218586	0.218586	0.310973	0.310973	0.206556	0.206556
0.615936	0.578338	0.5008	0.383391	0.347159	0.21991	0.170949	0.140976	0.131057	0.114254	0.114254	0.113342	0.130031	0.194262	0.170949	0.249616	0.249616	0.328265	0.400516	0.420966	0.459479	0.5008	0.464931	0.464931	0.464931	0.464931	0.464931	0.388585	0.33593	0.301987	0.270078	0.227511	0.240381	0.0952501	0.0952501	0.0952501	0.118132	0.119465	0.127228	0.13542	0.13542	0.16443	0.118132	0.320099	0.287064	0.287064	0.240381	0.267586	0.267586	0.267586
0.207265	0.207265	0.296677	0.296677	0.235792	0.235792	0.208788	0.184133	0.184133	0.184133	0.208788	0.208788	0.235792	0.265118	0.296677	0.281903	0.314606	0.314606	0.314606	0.299321	0.267586	0.299321	0.267586	0.299321	0.333108	0.38558	0.349257	0.349257	0.349257	0.365762	0.349257	0.160996	0.160996	0.115526	0.0872062	0.0354148	0.0354148	0.0384134	0.0517883	0.0600285	0.0473975	0.106309	0.139882	0.169671	0.19285	0.383391	0.420966	0.438574	0.347159	0.312615
0.368702	0.368702	0.405786	0.46178	0.423223	0.46178	0.402737	0.402737	0.440853	0.47968	0.47968	0.47968	0.402737	0.365762	0.402737	0.330304	0.365762	0.365762	0.365762	0.365762	0.402737	0.365762	0.294754	0.328265	0.312615	0.347159	0.312615	0.347159	0.312615	0.280034	0.221486	0.221486	0.281903	0.251354	0.223087	0.197163	0.251354	0.223087	0.251354	0.251354	0.251354	0.281903	0.299321	0.299321	0.314606	0.314606	0.251354	0.251354	0.223087	0.223087
0.238074	0.238074	0.251354	0.267586	0.333108	0.299321	0.299321	0.299321	0.314606	0.314606	0.349257	0.349257	0.349257	0.365762	0.296677	0.296677	0.296677	0.296677	0.330304	0.296677	0.296677	0.296677	0.296677	0.251354	0.281903	0.314606	0.314606	0.314606	0.281903	0.281903	0.251354	0.223087	0.18796	0.055911	0.0330362	0.0283895	0.0283895	0.0283895	0.0283895	0.0308127	0.0334365	0.0334365	0.0477972	0.174054	0.299321	0.299321	0.299321	0.333108	0.368702	0.349257
0.333108	0.317342	0.284472	0.284472	0.284472	0.299321	0.299321	0.209339	0.209339	0.209339	0.16224	0.172251	0.172251	0.172251	0.172251	0.16224	0.174054	0.225287	0.267586	0.238074	0.238074	0.238074	0.267586	0.299321	0.333108	0.38558	0.365762	0.402737	0.402737	0.38558	0.312615	0.383391	0.383391	0.347159	0.297382	0.207823	0.263986	0.263986	0.234742	0.278189	0.347159	0.312615	0.280034	0.347159	0.400516	0.47968	0.402737	0.365762	0.47968	0.440853
0.0678428	0.0912588	0.159278	0.159278	0.181346	0.181346	0.181346	0.181346	0.181346	0.181346	0.181346	0.181346	0.159278	0.181346	0.181346	0.181346	0.181346	0.181346	0.181346	0.181346	0.205723	0.205723	0.219876	0.19423	0.170922	0.19423	0.19423	0.219876	0.247866	0.222062	0.23701	0.266437	0.23701	0.25264	0.283286	0.163164	0.101091	0.0877404	0.0760041	0.0999393	0.0751146	0.0751146	0.106591	0.149132	0.130357	0.27883	0.384179	0.499319	0.538337	0.499319
0.278149	0.310606	0.278149	0.326197	0.361453	0.326197	0.292803	0.326197	0.261502	0.247866	0.247866	0.247866	0.247866	0.247866	0.219876	0.207801	0.207801	0.207801	0.207801	0.219876	0.234717	0.207801	0.207801	0.183234	0.183234	0.19423	0.219876	0.19423	0.207801	0.234717	0.219876	0.207801	0.185147	0.164459	0.108711	0.0702741	0.0702741	0.044749	0.0259904	0.0223118	0.0302569	0.0324403	0.0433109	0.0496853	0.0672702	0.119744	0.119744	0.204209	0.278149	0.278149
0.181346	0.181346	0.159278	0.181346	0.205723	0.205723	0.232448	0.232448	0.232448	0.232448	0.261502	0.326197	0.326197	0.292803	0.278149	0.278149	0.234717	0.196226	0.185147	0.17456	0.154835	0.118172	0.118172	0.118172	0.125855	0.144085	0.153164	0.162708	0.172729	0.183234	0.181346	0.232448	0.232448	0.261502	0.232448	0.19423	0.19423	0.219876	0.219876	0.219876	0.219876	0.19423	0.19423	0.170922	0.19423	0.205723	0.205723	0.158035	0.148703	0.169603
0.14989	0.14989	0.14989	0.14989	0.170922	0.19423	0.205723	0.205723	0.205723	0.181346	0.261502	0.292803	0.398268	0.436271	0.436271	0.398268	0.418688	0.418688	0.342948	0.378998	0.276289	0.276289	0.218284	0.20627	0.181839	0.220452	0.194754	0.194754	0.23701	0.266437	0.283286	0.173207	0.101091	0.109041	0.125188	0.101091	0.123796	0.208924	0.24914	0.195293	0.182348	0.329742	0.439392	0.381181	0.34504	0.34504	0.310606	0.19423	0.170922	0.170922
0.361453	0.398268	0.381181	0.310606	0.278149	0.278149	0.247866	0.278149	0.219876	0.19423	0.19423	0.170922	0.205723	0.232448	0.232448	0.232448	0.261502	0.232448	0.261502	0.232448	0.261502	0.261502	0.232448	0.261502	0.261502	0.261502	0.232448	0.261502	0.261502	0.261502	0.232448	0.219876	0.219876	0.113293	0.0742404	0.0857292	0.0988063	0.0857292	0.0857292	0.0988063	0.130357	0.138725	0.138725	0.233048	0.361453	0.326197	0.292803	0.292803	0.261502	0.232448
0.402	0.36505	0.329626	0.329626	0.281286	0.281286	0.26452	0.281286	0.281286	0.313948	0.298685	0.332433	0.316689	0.316689	0.332433	0.367994	0.367994	0.348564	0.348564	0.348564	0.402	0.36505	0.381861	0.419388	0.419388	0.419388	0.419388	0.402	0.402	0.36505	0.313948	0.298685	0.298685	0.173615	0.0698587	0.0603561	0.0382912	0.0410304	0.0410304	0.0476447	0.0510184	0.0546182	0.0632781	0.10482	0.246682	0.276874	0.381861	0.381861	0.381861	0.381861
0.632076	0.632076	0.574497	0.612208	0.535899	0.496867	0.496867	0.496867	0.457873	0.419388	0.440098	0.478916	0.478916	0.384856	0.384856	0.384856	0.384856	0.384856	0.384856	0.422477	0.440098	0.478916	0.478916	0.535899	0.574497	0.667637	0.632076	0.632076	0.667637	0.667637	0.651505	0.539051	0.539051	0.402817	0.402817	0.13108	0.13108	0.13108	0.114273	0.0993737	0.114273	0.13108	0.149942	0.234176	0.207304	0.46102	0.46102	0.500036	0.577593	0.577593
0.36505	0.36505	0.36505	0.36505	0.36505	0.36505	0.329626	0.419388	0.419388	0.457873	0.457873	0.496867	0.496867	0.535899	0.535899	0.574497	0.612208	0.535899	0.535899	0.496867	0.457873	0.402	0.402	0.36505	0.329626	0.296037	0.250781	0.250781	0.237527	0.237527	0.266994	0.266994	0.266994	0.266994	0.266994	0.253174	0.266994	0.266994	0.281286	0.281286	0.250781	0.250781	0.250781	0.250781	0.281286	0.296037	0.296037	0.296037	0.329626	0.329626
0.26452	0.26452	0.26452	0.296037	0.296037	0.296037	0.296037	0.281286	0.348564	0.348564	0.402	0.440098	0.440098	0.402	0.402	0.402	0.440098	0.440098	0.36505	0.36505	0.329626	0.296037	0.296037	0.329626	0.313948	0.313948	0.253174	0.253174	0.253174	0.28386	0.351451	0.425575	0.314676	0.267652	0.267652	0.184675	0.0985671	0.158135	0.158135	0.158135	0.138411	0.120795	0.181417	0.192342	0.259182	0.397562	0.648621	0.574497	0.556847	0.517991
0.345694	0.381861	0.381861	0.345694	0.345694	0.311228	0.311228	0.311228	0.311228	0.311228	0.311228	0.345694	0.345694	0.345694	0.345694	0.345694	0.345694	0.329626	0.329626	0.329626	0.329626	0.296037	0.402	0.440098	0.440098	0.440098	0.478916	0.496867	0.496867	0.496867	0.482081	0.408115	0.370954	0.33526	0.225349	0.25381	0.152747	0.100507	0.100507	0.100507	0.105998	0.137995	0.10482	0.10482	0.168729	0.147918	0.218787	0.311228	0.311228	0.311228
0.0638026	0.0638026	0.0638026	0.073804	0.073804	0.171817	0.182281	0.182281	0.182281	0.182281	0.182281	0.182281	0.182281	0.160122	0.160122	0.140196	0.140196	0.160122	0.182281	0.206751	0.262714	0.262714	0.279411	0.249039	0.249039	0.249039	0.249039	0.220956	0.184181	0.184181	0.141733	0.152333	0.141733	0.141733	0.161837	0.184181	0.184181	0.208841	0.220956	0.195218	0.195218	0.195218	0.220956	0.249039	0.220956	0.195218	0.130685	0.113924	0.130685	0.140589
0.11488	0.11488	0.11488	0.11488	0.131759	0.150696	0.141733	0.141733	0.161837	0.171817	0.171817	0.195218	0.195218	0.195218	0.171817	0.171817	0.206751	0.195218	0.195218	0.184181	0.208841	0.173636	0.173636	0.173636	0.173636	0.173636	0.143293	0.152333	0.133222	0.141733	0.141733	0.161837	0.208841	0.223155	0.133601	0.0755521	0.0931155	0.115551	0.115551	0.132518	0.132518	0.140995	0.107187	0.114259	0.19375	0.279411	0.249039	0.206751	0.206751	0.206751
0.182281	0.182281	0.182281	0.160122	0.140196	0.140196	0.160122	0.160122	0.160122	0.160122	0.160122	0.160122	0.131759	0.131759	0.131759	0.131759	0.11488	0.123759	0.123759	0.123759	0.123759	0.141733	0.150696	0.150696	0.150696	0.150696	0.150696	0.140196	0.140196	0.182281	0.182281	0.160122	0.206751	0.122736	0.0920523	0.0920523	0.0920523	0.0920523	0.0920523	0.0797905	0.0797905	0.105982	0.105982	0.18089	0.233569	0.208841	0.208841	0.208841	0.208841	0.208841
0.206751	0.160122	0.160122	0.160122	0.182281	0.182281	0.182281	0.182281	0.182281	0.206751	0.182281	0.182281	0.182281	0.182281	0.182281	0.206751	0.206751	0.206751	0.182281	0.160122	0.160122	0.182281	0.182281	0.182281	0.160122	0.140196	0.140196	0.140196	0.160122	0.160122	0.171817	0.184181	0.160563	0.160563	0.105982	0.121736	0.131065	0.170963	0.219933	0.278224	0.261572	0.217771	0.247297	0.277538	0.402815	0.365837	0.346456	0.279411	0.195218	0.150696
0.161837	0.208841	0.265181	0.279411	0.279411	0.249039	0.249039	0.220956	0.195218	0.195218	0.195218	0.160122	0.122389	0.122389	0.11488	0.131759	0.171817	0.171817	0.171817	0.171817	0.171817	0.171817	0.171817	0.171817	0.182281	0.182281	0.0917783	0.0589404	0.0682349	0.0788724	0.0788724	0.0852307	0.0684476	0.0791168	0.0319627	0.0186937	0.0298089	0.0734135	0.068669	0.0915767	0.105445	0.0977374	0.138371	0.138371	0.328319	0.440932	0.518833	0.385663	0.402815	0.365837
0.129125	0.129125	0.129125	0.147749	0.147749	0.157028	0.17885	0.17885	0.17885	0.202975	0.21485	0.21485	0.21485	0.18965	0.18965	0.18965	0.166778	0.18965	0.18965	0.166778	0.157028	0.157028	0.157028	0.17885	0.202975	0.202975	0.191599	0.191599	0.191599	0.191599	0.17885	0.17885	0.191599	0.191599	0.158711	0.0631759	0.0429861	0.0232605	0.0202051	0.0219463	0.0219463	0.0219463	0.0219463	0.0219463	0.0274209	0.0730874	0.148165	0.219155	0.19016	0.19016
0.167237	0.167237	0.244728	0.258251	0.258251	0.229446	0.17885	0.17885	0.17885	0.157028	0.137423	0.137423	0.137423	0.146167	0.166778	0.157028	0.157028	0.137423	0.137423	0.137423	0.137423	0.137423	0.137423	0.202975	0.17885	0.21485	0.21485	0.21485	0.21485	0.21485	0.242398	0.229446	0.229446	0.17885	0.0834478	0.0834478	0.0834478	0.0781099	0.0901389	0.0901389	0.0781099	0.0781099	0.0781099	0.0781099	0.191599	0.244728	0.274768	0.322493	0.19016	0.19016
0.306998	0.34123	0.289315	0.304312	0.304312	0.272254	0.272254	0.21485	0.21485	0.242398	0.242398	0.242398	0.272254	0.272254	0.242398	0.304312	0.272254	0.357561	0.357561	0.322493	0.322493	0.357561	0.322493	0.322493	0.322493	0.289315	0.274768	0.202975	0.202975	0.202975	0.229446	0.202975	0.21699	0.205032	0.137813	0.120263	0.0619053	0.0716329	0.0827543	0.095425	0.0827543	0.0716329	0.10182	0.108592	0.21176	0.21176	0.374231	0.338389	0.338389	0.374231
0.491924	0.452968	0.414579	0.377201	0.491924	0.452968	0.470824	0.432118	0.394224	0.338389	0.242398	0.16854	0.21699	0.21699	0.16854	0.191599	0.21699	0.244728	0.244728	0.274768	0.306998	0.374231	0.374231	0.488756	0.449829	0.411508	0.449829	0.432118	0.548825	0.660396	0.660396	0.624498	0.548825	0.127434	0.0531502	0.0531502	0.024826	0.0266313	0.0168259	0.0105916	0.0105916	0.00837445	0.00837445	0.0656688	0.176153	0.176153	0.25648	0.25648	0.287415	0.25648
0.21485	0.21485	0.18965	0.166778	0.166778	0.137423	0.157028	0.157028	0.157028	0.157028	0.157028	0.157028	0.157028	0.157028	0.137423	0.166778	0.146167	0.137423	0.137423	0.137423	0.12126	0.12126	0.12126	0.113813	0.113813	0.0989703	0.0989703	0.105562	0.12126	0.12126	0.157028	0.157028	0.111607	0.118936	0.155799	0.167237	0.167237	0.167237	0.167237	0.167237	0.137813	0.157465	0.21699	0.21699	0.16854	0.157028	0.157028	0.157028	0.129125	0.129125
0.137475	0.129168	0.112574	0.0344315	0.0295943	0.0403712	0.00913333	0.0125524	0.0146462	0.0200895	0.0215577	0.0269409	0.0196802	0.0496201	0.0496201	0.0423842	0.156636	0.156636	0.119603	0.119603	0.104093	0.104093	0.138166	0.138166	0.138166	0.205509	0.232212	0.232212	0.232212	0.232212	0.232212	0.205509	0.205509	0.205509	0.205509	0.159105	0.130892	0.130892	0.140808	0.114435	0.131261	0.131261	0.150141	0.141204	0.161249	0.183533	0.194543	0.22022	0.232806	0.277881
0.172541	0.172541	0.221833	0.221833	0.18164	0.218054	0.276018	0.276018	0.135999	0.118648	0.118648	0.118648	0.0896409	0.0776731	0.039893	0.0343164	0.0294954	0.0294954	0.0467329	0.0628131	0.0628131	0.0628131	0.0726719	0.0726719	0.0776731	0.0776731	0.0776731	0.0776731	0.128784	0.128784	0.14737	0.14737	0.128784	0.0468844	0.0978719	0.112574	0.129168	0.112574	0.119961	0.0906641	0.0785708	0.0785708	0.0785708	0.230557	0.292526	0.292526	0.232212	0.232212	0.205509	0.261245
0.169416	0.157858	0.232212	0.205509	0.205509	0.181152	0.159105	0.159105	0.159105	0.159105	0.205509	0.183038	0.183038	0.183038	0.207584	0.207584	0.207584	0.207584	0.234478	0.234478	0.295156	0.344735	0.364071	0.326643	0.326643	0.326643	0.326643	0.361923	0.361923	0.361923	0.261891	0.276018	0.290609	0.325901	0.261245	0.292526	0.192568	0.192568	0.112235	0.12093	0.12093	0.12093	0.138563	0.158303	0.158303	0.158303	0.276018	0.342641	0.456822	0.435937
0.249991	0.280436	0.280436	0.295156	0.234478	0.234478	0.221833	0.183038	0.160805	0.160805	0.140808	0.122934	0.115398	0.115398	0.115398	0.115398	0.122934	0.122934	0.149725	0.149725	0.149725	0.149725	0.159105	0.159105	0.159105	0.159105	0.159105	0.159105	0.139285	0.159105	0.149725	0.124313	0.116707	0.0818092	0.0943483	0.108582	0.142756	0.142756	0.174849	0.198566	0.266834	0.32944	0.3455	0.477861	0.516934	0.477861	0.400984	0.439057	0.418358	0.380862
0.183038	0.183038	0.149725	0.149725	0.122934	0.122934	0.122934	0.149725	0.170737	0.170737	0.170737	0.170737	0.219649	0.219649	0.261245	0.261245	0.261245	0.232212	0.232212	0.232212	0.232212	0.261245	0.232212	0.232212	0.205509	0.205509	0.232212	0.232212	0.205509	0.194025	0.183038	0.160805	0.0921996	0.0375517	0.0137613	0.0187197	0.0187197	0.0218193	0.0218193	0.0234104	0.0292419	0.0340233	0.0537533	0.14737	0.397943	0.397943	0.397943	0.397943	0.435937	0.513769
0.236846	0.198113	0.224072	0.209808	0.209808	0.209808	0.209808	0.209808	0.266195	0.209808	0.209808	0.222001	0.196222	0.250113	0.280502	0.313041	0.3837	0.421203	0.347532	0.347532	0.3837	0.38653	0.424119	0.38653	0.38653	0.350246	0.28292	0.28292	0.315616	0.38653	0.315616	0.3837	0.421203	0.366813	0.366813	0.366813	0.424119	0.38653	0.38653	0.38653	0.38653	0.350246	0.315616	0.366813	0.33138	0.403746	0.347532	0.3837	0.347532	0.313041
0.232205	0.232205	0.275259	0.275259	0.307292	0.275259	0.245383	0.245383	0.245383	0.245383	0.232205	0.261032	0.205676	0.205676	0.181461	0.205676	0.261032	0.261032	0.292077	0.325188	0.377017	0.377017	0.377017	0.377017	0.414125	0.377017	0.307292	0.307292	0.245383	0.245383	0.245383	0.217775	0.275259	0.292077	0.325188	0.309483	0.309483	0.34361	0.34361	0.309483	0.277313	0.309483	0.24729	0.219529	0.194082	0.205676	0.205676	0.205676	0.205676	0.232205
0.325453	0.231213	0.205263	0.205263	0.205263	0.205263	0.205263	0.205263	0.205263	0.232079	0.205263	0.292956	0.325453	0.325453	0.308968	0.343478	0.343478	0.343478	0.343478	0.308968	0.343478	0.343478	0.343478	0.343478	0.360842	0.325453	0.360842	0.360842	0.360842	0.435982	0.39781	0.417363	0.45599	0.515397	0.592868	0.63017	0.475815	0.475815	0.36136	0.325946	0.436534	0.494499	0.45534	0.397183	0.360238	0.324878	0.43566	0.43566	0.591693	0.591693
0.397943	0.436277	0.475388	0.359433	0.3965	0.3965	0.359433	0.359433	0.275281	0.275281	0.216955	0.127799	0.14644	0.19135	0.19135	0.19135	0.19135	0.157936	0.216955	0.204541	0.231405	0.362775	0.293416	0.293416	0.278181	0.278181	0.278181	0.293416	0.232479	0.232479	0.232479	0.232479	0.261805	0.261805	0.261805	0.192663	0.218395	0.309646	0.418605	0.51541	0.536129	0.496753	0.496753	0.536129	0.496753	0.576532	0.519027	0.402004	0.295172	0.233992
0.337877	0.303718	0.303718	0.303718	0.303718	0.322364	0.289089	0.257941	0.274887	0.307234	0.307234	0.307234	0.307234	0.307234	0.307234	0.289089	0.289089	0.289089	0.257941	0.229068	0.229068	0.257941	0.274887	0.274887	0.307234	0.307234	0.292507	0.310772	0.325995	0.345331	0.381605	0.263615	0.309978	0.348244	0.313534	0.298635	0.209461	0.221315	0.249528	0.233641	0.233641	0.344492	0.263615	0.231347	0.26041	0.452827	0.625311	0.625311	0.587894	0.570799
0.524367	0.38761	0.351413	0.316847	0.316847	0.316847	0.284192	0.253652	0.316847	0.185627	0.185627	0.284192	0.316847	0.316847	0.284192	0.268942	0.268942	0.254219	0.199861	0.30317	0.30317	0.30317	0.271364	0.30317	0.336979	0.354218	0.354218	0.371844	0.408819	0.39053	0.39053	0.39053	0.39053	0.409543	0.300581	0.300581	0.33424	0.33424	0.33424	0.33424	0.406576	0.483204	0.56063	0.502257	0.619566	0.65547	0.619566	0.638056	0.638056	0.65547
0.286876	0.227612	0.154243	0.154243	0.154243	0.175653	0.175653	0.175653	0.286876	0.272253	0.242533	0.272253	0.37675	0.37675	0.37675	0.340968	0.340968	0.37675	0.37675	0.393948	0.393948	0.357469	0.357469	0.357469	0.357469	0.357469	0.357469	0.32257	0.289543	0.258606	0.274836	0.274836	0.260602	0.260602	0.324843	0.229443	0.258105	0.289005	0.289005	0.321999	0.304152	0.304152	0.319736	0.354489	0.286876	0.431649	0.431649	0.393948	0.393948	0.357469
0.327868	0.327868	0.327868	0.327868	0.279649	0.311987	0.311987	0.329932	0.329932	0.365137	0.365137	0.401845	0.439689	0.401845	0.457745	0.419511	0.38222	0.327868	0.327868	0.294589	0.206007	0.181752	0.159779	0.194322	0.171147	0.194322	0.194322	0.194322	0.219804	0.2476	0.346267	0.329932	0.209083	0.114647	0.114647	0.0997965	0.0934271	0.0934271	0.0810739	0.107443	0.141071	0.171069	0.27766	0.38222	0.419511	0.419511	0.437386	0.437386	0.437386	0.327868
0.474282	0.474282	0.513563	0.513563	0.513563	0.474282	0.397133	0.360164	0.291293	0.324781	0.324781	0.324781	0.259928	0.232944	0.206036	0.206036	0.206036	0.206036	0.206036	0.159299	0.159299	0.159299	0.159299	0.179751	0.179751	0.157724	0.157724	0.157724	0.148303	0.169279	0.192552	0.206036	0.262207	0.139069	0.140489	0.140489	0.160569	0.182908	0.247945	0.278408	0.247945	0.232522	0.181149	0.327378	0.324781	0.324781	0.324781	0.291293	0.23084	0.179751
0.185777	0.210857	0.236072	0.249436	0.280153	0.280153	0.280153	0.313075	0.313075	0.364671	0.364671	0.381678	0.419577	0.419577	0.345167	0.345167	0.345167	0.310396	0.277642	0.247105	0.247105	0.21891	0.193106	0.247105	0.277642	0.277642	0.277642	0.310396	0.310396	0.251782	0.238332	0.238332	0.26817	0.225384	0.225384	0.318472	0.467764	0.428728	0.467764	0.540347	0.438634	0.325662	0.325662	0.341828	0.307235	0.216389	0.128027	0.128027	0.128027	0.167608
0.404593	0.29704	0.330478	0.236448	0.280392	0.250128	0.196432	0.196432	0.173051	0.162672	0.162672	0.267371	0.238048	0.267371	0.238048	0.267371	0.267371	0.332437	0.367775	0.385221	0.385221	0.367775	0.367775	0.367775	0.367775	0.332437	0.332437	0.267371	0.198906	0.187327	0.212142	0.198906	0.143425	0.094302	0.101459	0.101459	0.11653	0.133507	0.142342	0.151659	0.132727	0.132727	0.184964	0.267371	0.28218	0.314694	0.314694	0.314694	0.314694	0.314694
0.211942	0.211942	0.225182	0.2118	0.268498	0.253545	0.253545	0.253545	0.284171	0.284171	0.268666	0.239308	0.268834	0.334324	0.334324	0.351795	0.351795	0.369872	0.334324	0.334324	0.351795	0.387915	0.351601	0.284171	0.225182	0.253545	0.268666	0.253545	0.268666	0.268666	0.268666	0.21129	0.143213	0.0944433	0.0944433	0.0819248	0.0944433	0.124696	0.152486	0.142734	0.162895	0.267132	0.368762	0.483546	0.503138	0.503138	0.444785	0.369673	0.300383	0.316925
0.310908	0.248524	0.248524	0.278646	0.278646	0.248524	0.248524	0.207964	0.183539	0.195113	0.248524	0.263741	0.294983	0.263741	0.263741	0.263741	0.294983	0.345119	0.345119	0.381013	0.345119	0.327294	0.327294	0.36236	0.436713	0.47522	0.514024	0.47522	0.47522	0.436713	0.292217	0.292217	0.261159	0.169356	0.130015	0.113434	0.0987273	0.0987273	0.0987273	0.0922159	0.160199	0.160199	0.182212	0.278646	0.310908	0.328276	0.294983	0.294983	0.294983	0.310908
0.254324	0.269512	0.301129	0.370148	0.352021	0.370148	0.370148	0.388648	0.388648	0.352477	0.317921	0.317921	0.254703	0.200363	0.188373	0.21325	0.24044	0.24044	0.226382	0.254703	0.285261	0.254703	0.254703	0.254703	0.254703	0.254703	0.226382	0.226382	0.254703	0.254703	0.226382	0.254703	0.175466	0.175466	0.175466	0.101905	0.101905	0.101905	0.0951061	0.0951061	0.0951061	0.0825649	0.126275	0.126275	0.126275	0.188373	0.21325	0.21325	0.269906	0.24044
0.332538	0.251829	0.297393	0.347374	0.347374	0.313044	0.330833	0.265989	0.265989	0.297393	0.280648	0.297393	0.251829	0.211147	0.238177	0.251829	0.282203	0.3147	0.3147	0.282203	0.299002	0.299002	0.299002	0.299002	0.267494	0.25328	0.225043	0.199114	0.186434	0.162961	0.162961	0.162961	0.070466	0.070466	0.070466	0.0451679	0.0523603	0.0700984	0.0756012	0.101075	0.116088	0.133	0.282621	0.297825	0.33129	0.48115	0.460845	0.422562	0.422562	0.385187
0.248605	0.278711	0.278711	0.2954	0.280309	0.235106	0.264152	0.328694	0.328694	0.363803	0.363803	0.328694	0.363803	0.345142	0.361969	0.361969	0.345142	0.278711	0.278711	0.248605	0.248605	0.248605	0.248605	0.310954	0.345142	0.345142	0.310954	0.310954	0.278711	0.278711	0.278711	0.310954	0.278711	0.235106	0.235106	0.222123	0.150596	0.171543	0.171543	0.171543	0.171543	0.171543	0.194735	0.121565	0.139135	0.216996	0.39589	0.433541	0.510744	0.549385
0.366546	0.366546	0.331009	0.330145	0.403074	0.403074	0.312649	0.280027	0.280027	0.280027	0.280027	0.280027	0.2649	0.18361	0.141009	0.106996	0.18335	0.207962	0.264224	0.264224	0.249655	0.280115	0.329377	0.479257	0.5388	0.577815	0.539232	0.481099	0.501149	0.540202	0.559093	0.597256	0.559093	0.404538	0.42305	0.222162	0.151288	0.183675	0.195397	0.221189	0.279765	0.24933	0.279765	0.420298	0.458846	0.576014	0.685218	0.685218	0.576438	0.498761
0.434755	0.553199	0.436302	0.326079	0.292645	0.261311	0.261311	0.23223	0.23223	0.23223	0.23223	0.23223	0.23223	0.23223	0.261311	0.292645	0.326079	0.36138	0.36138	0.36138	0.344645	0.344645	0.344645	0.344645	0.344645	0.380821	0.41837	0.400652	0.400652	0.400652	0.41837	0.343226	0.310986	0.310986	0.27846	0.220062	0.171009	0.181649	0.232898	0.326902	0.362244	0.477625	0.514248	0.514248	0.553199	0.553199	0.573689	0.573689	0.535023	0.456889
0.287612	0.287612	0.228923	0.18528	0.18528	0.18528	0.18528	0.20961	0.20961	0.296049	0.437481	0.437481	0.475595	0.596636	0.633013	0.248974	0.278806	0.248974	0.278806	0.248974	0.196	0.221355	0.196	0.196	0.172904	0.521006	0.503794	0.503794	0.503794	0.427461	0.354432	0.3201	0.3201	0.260225	0.260225	0.260225	0.244235	0.244235	0.216989	0.205512	0.231743	0.231743	0.219705	0.244235	0.244235	0.244235	0.244235	0.244235	0.244235	0.257174
0.218624	0.218624	0.246341	0.260302	0.274765	0.274765	0.274765	0.274765	0.274765	0.306805	0.274765	0.260302	0.231496	0.231496	0.231496	0.218624	0.218624	0.27633	0.308475	0.27633	0.308475	0.359404	0.395926	0.395926	0.395926	0.451858	0.451858	0.37657	0.340826	0.37657	0.340826	0.291333	0.260302	0.179562	0.137199	0.112241	0.128692	0.120639	0.120639	0.120639	0.13813	0.167757	0.190599	0.306672	0.415613	0.472153	0.5497	0.449762	0.488464	0.488464
0.291362	0.291362	0.306702	0.291362	0.291362	0.359298	0.324406	0.324406	0.359298	0.359298	0.359298	0.324406	0.291362	0.274728	0.306702	0.274728	0.274728	0.274728	0.217357	0.192116	0.193485	0.193485	0.182318	0.182318	0.160313	0.140507	0.12279	0.107029	0.140507	0.160313	0.149581	0.170412	0.113087	0.105951	0.105951	0.099215	0.149259	0.149259	0.113972	0.099215	0.105951	0.0921245	0.170412	0.181011	0.205163	0.274728	0.167587	0.190364	0.215436	0.215436
0.210532	0.141963	0.162002	0.208819	0.235703	0.26489	0.26489	0.26489	0.26489	0.26489	0.26489	0.404279	0.404279	0.33203	0.298449	0.33203	0.298449	0.314182	0.314182	0.314182	0.348653	0.314182	0.314182	0.314182	0.348653	0.314182	0.314182	0.314182	0.348653	0.348653	0.384785	0.36741	0.237069	0.161626	0.0379079	0.0379079	0.0379079	0.0379079	0.0326213	0.0326213	0.0241041	0.0407032	0.0635603	0.113341	0.348653	0.314182	0.348653	0.348653	0.33203	0.33203
0.40147	0.40147	0.296013	0.296013	0.329447	0.364702	0.329447	0.329447	0.329447	0.263008	0.193675	0.27702	0.361586	0.398237	0.326478	0.326478	0.326478	0.231558	0.231558	0.293214	0.381328	0.311041	0.294272	0.294272	0.327601	0.362765	0.311041	0.420705	0.420705	0.497865	0.498681	0.498681	0.403039	0.264275	0.208839	0.107297	0.107297	0.0443868	0.0478822	0.0355272	0.0477336	0.0477336	0.0513192	0.0800529	0.11364	0.219708	0.26202	0.517725	0.497865	0.497865
0.359989	0.359989	0.396601	0.43441	0.472997	0.51191	0.550679	0.43215	0.41239	0.45058	0.41239	0.339477	0.339477	0.273457	0.243623	0.216075	0.167951	0.192282	0.180938	0.158989	0.139249	0.139249	0.121607	0.121607	0.121607	0.139249	0.139249	0.139249	0.148454	0.169241	0.169241	0.112295	0.0784926	0.0505339	0.0585528	0.031992	0.034598	0.0321861	0.0321861	0.027672	0.027672	0.0588983	0.0850409	0.168827	0.168827	0.276538	0.324936	0.377387	0.377387	0.377387
0.409193	0.336608	0.212657	0.226524	0.287276	0.320151	0.354914	0.320151	0.24253	0.257707	0.321525	0.356359	0.414245	0.358253	0.358253	0.323326	0.290264	0.290264	0.339865	0.356804	0.214041	0.214041	0.255302	0.285986	0.285986	0.285986	0.270993	0.270993	0.241374	0.214041	0.304539	0.258079	0.216499	0.0965544	0.0902371	0.103849	0.0497591	0.0576519	0.0667089	0.0667089	0.0667089	0.0715085	0.076625	0.155151	0.165188	0.165188	0.320573	0.287673	0.256873	0.287673
0.568459	0.530017	0.509255	0.470451	0.323057	0.323057	0.290055	0.259134	0.325726	0.325726	0.275653	0.275653	0.275653	0.218089	0.206033	0.232607	0.292569	0.292569	0.292569	0.292569	0.292569	0.277859	0.310079	0.310079	0.360724	0.360724	0.292569	0.292569	0.277859	0.205843	0.194296	0.205843	0.171122	0.113453	0.0987403	0.0857509	0.130042	0.122093	0.14865	0.2324	0.275422	0.275422	0.275422	0.455537	0.455537	0.455537	0.245521	0.259134	0.259134	0.245521
0.495881	0.457123	0.345636	0.345636	0.36367	0.346125	0.262415	0.233455	0.262415	0.262415	0.206795	0.206795	0.233455	0.233455	0.219649	0.233068	0.328035	0.311368	0.27905	0.27905	0.311368	0.381584	0.345636	0.345636	0.345636	0.328512	0.328512	0.345636	0.381584	0.381584	0.328512	0.182454	0.206795	0.206795	0.130678	0.139633	0.139633	0.181319	0.181319	0.181319	0.192975	0.277517	0.247449	0.247449	0.363169	0.363169	0.363169	0.328035	0.294727	0.294727
0.264877	0.264877	0.296494	0.314959	0.314959	0.300115	0.300115	0.334028	0.318704	0.285679	0.226197	0.226197	0.226197	0.21133	0.21133	0.223183	0.251527	0.223183	0.264877	0.282162	0.314959	0.314959	0.196464	0.132008	0.132008	0.124223	0.108152	0.101609	0.0954198	0.101609	0.0576668	0.0724306	0.111079	0.179761	0.16971	0.16971	0.19295	0.230672	0.243275	0.215594	0.288278	0.240946	0.241788	0.241788	0.318704	0.334028	0.334028	0.300115	0.254797	0.254797
0.239949	0.163658	0.163658	0.186005	0.186005	0.186005	0.186005	0.237575	0.237575	0.266796	0.283457	0.389581	0.409626	0.372713	0.337227	0.337227	0.409626	0.372713	0.35615	0.35615	0.337227	0.337227	0.318812	0.318812	0.318812	0.318812	0.255518	0.227149	0.255518	0.255518	0.242152	0.187836	0.187836	0.200917	0.200917	0.178931	0.178931	0.178931	0.157269	0.13779	0.166982	0.216878	0.216878	0.203022	0.203022	0.227149	0.227149	0.227149	0.269359	0.269359
0.252969	0.252969	0.266051	0.224325	0.224325	0.224325	0.224325	0.248903	0.248903	0.248903	0.248903	0.261848	0.261848	0.27522	0.27522	0.27522	0.27522	0.27522	0.27522	0.342382	0.378741	0.400069	0.400069	0.400069	0.400069	0.400069	0.400069	0.400069	0.400069	0.347269	0.312412	0.123112	0.115949	0.125467	0.125467	0.10915	0.102704	0.135646	0.190523	0.287999	0.306739	0.566919	0.583553	0.544774	0.583553	0.657682	0.672842	0.637207	0.616223	0.500036
0.300663	0.33524	0.33524	0.300663	0.300663	0.33524	0.236911	0.25368	0.224673	0.285056	0.285056	0.285056	0.318656	0.318656	0.318656	0.285056	0.393075	0.371679	0.371679	0.286368	0.242026	0.213969	0.213969	0.272487	0.305238	0.324785	0.324785	0.324785	0.309851	0.344963	0.43704	0.556138	0.556138	0.516479	0.459447	0.459447	0.482018	0.561479	0.578377	0.669116	0.632888	0.556138	0.516479	0.516479	0.573086	0.550784	0.567778	0.488419	0.448707	0.409639
[truncated: 10 more columns]

## Sheet: above.A2.face
0.151089	0.172452	0.168957	0.168957	0.144794	0.144794	0.15242	0.128806	0.132788	0.132788	0.167821	0.139675	0.1191	0.125806	0.133216	0.133216	0.101748	0.104883	0.137233	0.137233	0.121271	0.121271	0.143469	0.143207	0.154869	0.154869	0.179015	0.179015	0.138396	0.147495	0.171466	0.169786	0.138651	0.131607	0.140189	0.174078	0.164828	0.160221	0.163194	0.173119	0.141477	0.276285	0.354017	0.480007	0.635557	0.614871	0.668622	0.723397	0.860423	0.890776
0.174996	0.173288	0.146586	0.154568	0.180334	0.171291	0.151644	0.179074	0.168878	0.162558	0.171235	0.200835	0.190014	0.214821	0.194848	0.266511	0.302499	0.250707	0.230735	0.230735	0.224211	0.182496	0.223001	0.187781	0.221155	0.164078	0.146859	0.189667	0.220768	0.233218	0.23321	0.272378	0.26728	0.26728	0.21614	0.220082	0.416441	0.400557	0.372392	0.358687	0.4098	0.535639	0.576281	0.670164	0.80123	0.816936	0.716447	0.766466	0.801049	0.888416
0.289329	0.272174	0.234002	0.215179	0.218013	0.190334	0.211744	0.182665	0.171922	0.178842	0.150345	0.135334	0.176402	0.187131	0.184603	0.191585	0.198765	0.222339	0.26414	0.232344	0.240025	0.251595	0.208338	0.196687	0.212891	0.247541	0.247541	0.243757	0.202364	0.224379	0.225976	0.239234	0.378231	0.380244	0.350103	0.310519	0.290733	0.291418	0.319708	0.306741	0.286854	0.330405	0.268562	0.278845	0.311133	0.67498	0.740134	0.75156	0.80145	0.894093
0.238389	0.284958	0.296835	0.296835	0.31989	0.291591	0.295054	0.258574	0.263566	0.316307	0.324858	0.247912	0.247912	0.296311	0.325587	0.30949	0.313165	0.284535	0.317449	0.392523	0.398856	0.44742	0.412358	0.354554	0.288185	0.285756	0.267466	0.267466	0.249031	0.174233	0.185972	0.167345	0.188247	0.199864	0.221682	0.314643	0.312802	0.299543	0.291127	0.291127	0.262081	0.296622	0.310519	0.449519	0.475627	0.377385	0.6017	0.660597	0.744836	0.806003
0.193912	0.205247	0.269309	0.297043	0.25772	0.291669	0.224965	0.233036	0.182966	0.17212	0.180482	0.165494	0.114603	0.111735	0.118305	0.108627	0.134704	0.122589	0.122589	0.122589	0.116032	0.115692	0.142524	0.129812	0.137788	0.167406	0.143495	0.152441	0.137714	0.145295	0.131396	0.123505	0.0996449	0.105387	0.150713	0.12233	0.151964	0.222623	0.255149	0.303686	0.514084	0.688966	0.823696	0.850779	0.847597	0.915164	0.915538	0.88398	0.941667	0.965152
0.198996	0.16931	0.187599	0.236418	0.226762	0.207021	0.187274	0.167349	0.168543	0.170595	0.177161	0.188071	0.159976	0.100063	0.0844172	0.0996285	0.112037	0.115565	0.115565	0.135558	0.130289	0.15059	0.159895	0.205238	0.227476	0.240189	0.229947	0.213154	0.213154	0.195579	0.196928	0.159895	0.15059	0.228157	0.22912	0.233619	0.23112	0.242398	0.332455	0.357635	0.454116	0.709807	0.824524	0.752196	0.79498	0.826768	0.864165	0.929853	0.925224	0.946945
0.397083	0.382743	0.408078	0.383754	0.426894	0.373104	0.310291	0.261471	0.194677	0.172433	0.140235	0.160195	0.164369	0.201156	0.237202	0.280155	0.280155	0.267126	0.304318	0.32027	0.334009	0.327253	0.371372	0.418402	0.340927	0.33553	0.357321	0.323501	0.311028	0.311028	0.320908	0.327003	0.305352	0.239459	0.297734	0.340134	0.384848	0.465552	0.556471	0.649527	0.684989	0.692405	0.718694	0.798117	0.837513	0.800589	0.831039	0.861284	0.850468	0.793285
0.121257	0.120904	0.129025	0.135953	0.127091	0.151968	0.151968	0.13151	0.13151	0.13151	0.119643	0.135419	0.135419	0.156658	0.155251	0.125071	0.144959	0.171121	0.196685	0.181917	0.208688	0.222835	0.235965	0.256528	0.256936	0.273076	0.313873	0.285641	0.293276	0.2735	0.275202	0.228452	0.203323	0.156826	0.158402	0.226772	0.177735	0.187042	0.264924	0.450868	0.602345	0.656386	0.797294	0.858861	0.917109	0.898413	0.923224	0.956849	0.957928	0.932918
0.290022	0.359549	0.359549	0.387624	0.361794	0.314663	0.379161	0.399644	0.399644	0.420332	0.369954	0.308322	0.310859	0.326263	0.343281	0.275309	0.192747	0.170677	0.162022	0.128976	0.137554	0.149795	0.157636	0.13693	0.146602	0.17964	0.190337	0.209876	0.197821	0.275388	0.31069	0.332409	0.363136	0.329047	0.358657	0.342501	0.538153	0.52624	0.589837	0.589837	0.783243	0.845693	0.876438	0.923537	0.922708	0.941348	0.933908	0.95376	0.951632	0.961734
0.18882	0.169525	0.186592	0.214071	0.212994	0.19953	0.181543	0.167974	0.169172	0.196717	0.185241	0.220585	0.191334	0.171371	0.173063	0.163141	0.171628	0.168444	0.186842	0.181267	0.179197	0.144564	0.144564	0.149215	0.167415	0.189875	0.189875	0.234055	0.198703	0.176264	0.178307	0.210434	0.210434	0.229063	0.247698	0.296071	0.280156	0.371943	0.467432	0.544089	0.607871	0.7596	0.813001	0.821912	0.818989	0.845796	0.849911	0.87305	0.862544	0.847767
0.0931964	0.0921981	0.121547	0.157003	0.207767	0.19768	0.191042	0.229653	0.207259	0.174721	0.183584	0.174413	0.117899	0.113757	0.102513	0.0959796	0.102317	0.0875086	0.0875086	0.113113	0.135819	0.144777	0.172432	0.160482	0.176355	0.197928	0.215657	0.223862	0.236434	0.21747	0.191316	0.191316	0.171051	0.167957	0.267361	0.307546	0.323589	0.394386	0.518452	0.685342	0.760943	0.881091	0.889196	0.914965	0.910376	0.923627	0.951302	0.936574	0.91622	0.858273
0.117677	0.13072	0.129618	0.121465	0.10782	0.10782	0.106683	0.112235	0.118607	0.099318	0.0843146	0.0787532	0.0841498	0.0890871	0.0779814	0.0834932	0.0886637	0.0839118	0.0745707	0.0745707	0.056869	0.06019	0.0561224	0.0529059	0.0634942	0.0598821	0.0422418	0.0449831	0.0587772	0.0587772	0.0770245	0.0828414	0.0992829	0.0992829	0.102656	0.112722	0.13373	0.126663	0.112295	0.210816	0.290781	0.466614	0.529346	0.664202	0.716135	0.818411	0.854834	0.854834	0.854178	0.762936
0.091836	0.0867608	0.102151	0.0942842	0.0897833	0.0950168	0.084811	0.0785983	0.0793757	0.0707186	0.0751628	0.0709371	0.0796187	0.0843146	0.0802643	0.0923808	0.0828461	0.123075	0.121926	0.144489	0.145549	0.188058	0.170035	0.197348	0.194618	0.201469	0.23443	0.15623	0.155107	0.151826	0.152254	0.131276	0.119427	0.0930827	0.0995467	0.135766	0.145375	0.153303	0.132203	0.151294	0.177793	0.240524	0.38081	0.418868	0.437579	0.398866	0.459573	0.542807	0.749932	0.753051
0.0802184	0.0976945	0.0979876	0.0979876	0.103447	0.103447	0.0982815	0.0786149	0.0874936	0.0771765	0.112452	0.0936095	0.0963349	0.0963349	0.086001	0.0984215	0.0971856	0.0980429	0.11453	0.134371	0.0929394	0.0919435	0.0890603	0.0940738	0.0890603	0.0777193	0.0708744	0.069153	0.0496061	0.0474947	0.0474947	0.0480345	0.0486791	0.0509436	0.0755169	0.0865667	0.102122	0.126855	0.146979	0.130651	0.185135	0.220001	0.278488	0.325392	0.371534	0.459736	0.55429	0.57271	0.658013	0.778454
0.0715056	0.0619402	0.050502	0.0627921	0.0795489	0.0820627	0.0846487	0.0846487	0.0875734	0.0885266	0.0795521	0.0840798	0.0927909	0.0829647	0.0887949	0.0759283	0.0743222	0.0821131	0.0851211	0.0842012	0.0795111	0.0709812	0.0671072	0.0689183	0.050069	0.050069	0.0435927	0.0420692	0.039175	0.039175	0.0348087	0.0348087	0.0456817	0.0430363	0.0487781	0.0582388	0.0700317	0.0776477	0.0906007	0.170609	0.385648	0.546328	0.587365	0.662605	0.73986	0.758279	0.805577	0.809685	0.848032	0.814667
0.120816	0.124815	0.149323	0.181076	0.172003	0.146066	0.133087	0.135777	0.143532	0.143532	0.16387	0.14519	0.133267	0.12564	0.138008	0.138008	0.145337	0.159291	0.160887	0.162496	0.155578	0.170319	0.155578	0.17153	0.165131	0.171834	0.198346	0.163002	0.132284	0.120584	0.131306	0.125943	0.149273	0.178323	0.218513	0.314264	0.27634	0.354209	0.418931	0.570831	0.714236	0.805139	0.838673	0.816033	0.823501	0.833745	0.895875	0.895875	0.927706	0.930994
0.0905906	0.105657	0.124177	0.12133	0.12133	0.114831	0.129102	0.134644	0.126587	0.107958	0.112653	0.12392	0.111468	0.124213	0.0999324	0.130921	0.140007	0.143076	0.143076	0.204652	0.197312	0.165286	0.186312	0.169622	0.206942	0.19535	0.164294	0.147474	0.155496	0.143869	0.143869	0.128206	0.106729	0.125706	0.114294	0.12678	0.240782	0.265585	0.292401	0.227081	0.205918	0.281612	0.3169	0.382384	0.531978	0.546955	0.476775	0.64028	0.675629	0.692401
0.105748	0.0939621	0.09112	0.0660074	0.0582446	0.071522	0.067486	0.0705975	0.0946268	0.0905596	0.0968671	0.0847161	0.0791305	0.088501	0.0936675	0.0989122	0.115188	0.111783	0.0991531	0.12141	0.113705	0.121284	0.136624	0.137336	0.150657	0.141799	0.129142	0.127512	0.114473	0.0920751	0.0974279	0.109595	0.108236	0.113586	0.115935	0.108008	0.112492	0.182214	0.203476	0.264781	0.365043	0.441667	0.63645	0.735597	0.807606	0.887903	0.94439	0.923393	0.945365	0.947754
0.213243	0.205325	0.23063	0.22874	0.234766	0.170377	0.146265	0.175015	0.237048	0.215214	0.250745	0.262654	0.22182	0.195452	0.168047	0.187711	0.189855	0.188931	0.155782	0.158694	0.146919	0.171286	0.196868	0.241692	0.230815	0.226155	0.232134	0.180133	0.141761	0.117428	0.117084	0.0918187	0.0785518	0.0651034	0.081441	0.097209	0.113025	0.171841	0.289181	0.534913	0.644679	0.681369	0.839278	0.872169	0.884088	0.952033	0.941905	0.928451	0.891815	0.831841
0.164058	0.179432	0.167557	0.1857	0.176445	0.167934	0.159678	0.110488	0.102052	0.101271	0.123434	0.101627	0.105877	0.100112	0.100112	0.114315	0.142913	0.14964	0.136394	0.123497	0.0957799	0.10241	0.10241	0.106689	0.1217	0.128531	0.108352	0.122974	0.151633	0.172888	0.19332	0.237359	0.231287	0.210641	0.216324	0.272165	0.338979	0.364384	0.393896	0.656455	0.791856	0.883691	0.875835	0.908306	0.925026	0.904782	0.920256	0.938647	0.96145	0.917693
0.196316	0.190525	0.222768	0.222768	0.217528	0.193817	0.178735	0.163409	0.135175	0.108023	0.123195	0.116609	0.100155	0.0946685	0.106736	0.132426	0.106126	0.11683	0.10162	0.105206	0.12924	0.145421	0.145421	0.161632	0.143543	0.130377	0.155347	0.155347	0.15241	0.136973	0.103418	0.0938129	0.126734	0.133805	0.205353	0.21347	0.310188	0.611239	0.704553	0.76816	0.845193	0.854253	0.844147	0.921718	0.912474	0.92632	0.935708	0.85618	0.905524	0.89223
0.0719678	0.0770901	0.0697397	0.078133	0.0743398	0.0793735	0.0990188	0.0990188	0.123103	0.0995028	0.0940479	0.0984443	0.108789	0.107384	0.114066	0.122147	0.109852	0.0974705	0.0854178	0.102009	0.0922424	0.0871469	0.0786786	0.0711885	0.0840706	0.0890037	0.10181	0.116223	0.107402	0.0960071	0.0962957	0.109699	0.117389	0.125308	0.119681	0.183009	0.197844	0.270704	0.375484	0.464463	0.497751	0.504076	0.737823	0.769456	0.788276	0.710428	0.724807	0.679193	0.781551	0.737764
0.107162	0.0902125	0.117128	0.123739	0.139597	0.139739	0.126292	0.122604	0.106991	0.113103	0.119293	0.112889	0.109961	0.129126	0.113652	0.0960055	0.108223	0.113199	0.128386	0.116144	0.192593	0.214189	0.180811	0.170067	0.156187	0.161148	0.160783	0.226375	0.232942	0.220502	0.154073	0.137478	0.138636	0.127166	0.212127	0.308703	0.311242	0.231935	0.383391	0.472448	0.552309	0.637409	0.634661	0.719819	0.766457	0.724007	0.728611	0.781236	0.656572	0.606298
0.121248	0.116461	0.117688	0.113883	0.09796	0.114099	0.0810202	0.0810202	0.0831734	0.0860519	0.0739235	0.0739235	0.100748	0.117631	0.139268	0.120051	0.112327	0.120856	0.107067	0.116082	0.11487	0.102774	0.0824517	0.0776127	0.0719274	0.0850972	0.094085	0.0824126	0.0825744	0.0733702	0.0977614	0.0977614	0.0948162	0.0805196	0.102722	0.112385	0.164782	0.173554	0.223803	0.250667	0.461227	0.606564	0.773343	0.890773	0.905831	0.913728	0.851859	0.862011	0.918203	0.935596
0.125354	0.119791	0.119791	0.134971	0.134559	0.151015	0.140298	0.145755	0.110861	0.117165	0.111919	0.103946	0.138669	0.116549	0.0831552	0.0919585	0.0971177	0.116914	0.141158	0.141158	0.135455	0.131161	0.104876	0.104876	0.103767	0.106958	0.135061	0.126038	0.0983983	0.129568	0.129809	0.12292	0.121646	0.142851	0.115965	0.107735	0.104907	0.130172	0.169079	0.130791	0.196799	0.431391	0.534752	0.571461	0.652506	0.646758	0.717745	0.678742	0.673201	0.807379
0.172078	0.201788	0.18493	0.159281	0.150005	0.118938	0.134634	0.142335	0.160557	0.144123	0.135199	0.11411	0.151647	0.151647	0.161005	0.190226	0.179533	0.197368	0.203322	0.191553	0.201406	0.201063	0.168091	0.18376	0.184259	0.154657	0.154657	0.13833	0.11833	0.124999	0.11833	0.148454	0.135296	0.151827	0.244165	0.267403	0.34911	0.478948	0.608362	0.817907	0.859302	0.883819	0.939989	0.941282	0.939107	0.95593	0.964751	0.959795	0.949152	0.875436
0.366834	0.337605	0.338826	0.316886	0.331971	0.319326	0.314568	0.29129	0.277515	0.291967	0.253183	0.31809	0.304706	0.33278	0.330287	0.336036	0.318946	0.295237	0.277631	0.26321	0.276156	0.306821	0.306821	0.33855	0.331012	0.276385	0.289724	0.282145	0.284555	0.34648	0.313646	0.246482	0.245866	0.252196	0.340943	0.65023	0.657889	0.66429	0.724674	0.703999	0.771959	0.850684	0.859877	0.865858	0.804276	0.722295	0.751598	0.734641	0.768261	0.74252
0.24968	0.17622	0.19609	0.265102	0.305661	0.394038	0.527038	0.568732	0.539088	0.50582	0.48725	0.50582	0.469247	0.392491	0.388515	0.34374	0.23236	0.213991	0.201227	0.191197	0.191197	0.189368	0.169734	0.14981	0.128026	0.139163	0.132834	0.119325	0.0991666	0.104684	0.111313	0.117639	0.117639	0.137541	0.137541	0.162542	0.207043	0.280966	0.525404	0.633134	0.809753	0.860013	0.939338	0.956756	0.96922	0.963211	0.970309	0.963757	0.937707	0.94861
0.445988	0.434197	0.432098	0.391331	0.436202	0.415937	0.377191	0.336128	0.348523	0.318621	0.270956	0.287627	0.287627	0.339792	0.329017	0.313543	0.36925	0.395793	0.378172	0.349904	0.319013	0.335851	0.335851	0.358415	0.327622	0.327622	0.288083	0.229938	0.250042	0.245336	0.262049	0.275577	0.277953	0.241754	0.269369	0.268716	0.254595	0.386162	0.332598	0.382199	0.362071	0.285521	0.32108	0.315712	0.365573	0.438932	0.536917	0.555968	0.614798	0.688408
0.27142	0.272077	0.265434	0.229629	0.197784	0.199485	0.192285	0.18182	0.194469	0.206372	0.196336	0.183182	0.159025	0.150429	0.156647	0.198958	0.223123	0.242427	0.227164	0.214386	0.214386	0.19989	0.19989	0.243501	0.248803	0.198519	0.178144	0.154372	0.146665	0.134026	0.134026	0.143148	0.143148	0.133284	0.149883	0.189939	0.206593	0.248225	0.410812	0.490941	0.58208	0.684206	0.831312	0.864323	0.867618	0.874989	0.876932	0.869902	0.759985	0.796716
0.120534	0.111695	0.111099	0.106664	0.108006	0.11131	0.113952	0.125335	0.104681	0.111522	0.122338	0.131894	0.126747	0.126145	0.130299	0.125569	0.17994	0.174999	0.19697	0.213199	0.227425	0.214636	0.251932	0.228009	0.198854	0.188588	0.152825	0.143453	0.121317	0.104277	0.0960446	0.144742	0.1337	0.142136	0.265976	0.297766	0.309275	0.61839	0.721634	0.813988	0.877115	0.861397	0.895865	0.90723	0.844847	0.821549	0.847349	0.759505	0.746771	0.780081
0.300192	0.319319	0.324241	0.324241	0.347886	0.347886	0.307028	0.302122	0.363881	0.307018	0.331701	0.314727	0.263434	0.27982	0.292571	0.305202	0.285179	0.258782	0.19868	0.19902	0.156957	0.160333	0.173415	0.167694	0.153138	0.162861	0.1627	0.134569	0.154727	0.164694	0.164694	0.150351	0.129703	0.11687	0.10105	0.0895616	0.0924593	0.137813	0.149735	0.140263	0.24443	0.345766	0.504572	0.589976	0.667609	0.774703	0.84531	0.81826	0.798853	0.881333
0.166933	0.152002	0.150904	0.11855	0.0977477	0.104188	0.127115	0.127115	0.121773	0.115253	0.111522	0.115258	0.0996321	0.0996321	0.135201	0.139605	0.122485	0.115932	0.127247	0.120474	0.103034	0.0934601	0.0876181	0.0934601	0.0816091	0.0934601	0.087353	0.087353	0.091244	0.100616	0.0882121	0.100616	0.126642	0.111427	0.123875	0.114606	0.13421	0.222102	0.309371	0.286754	0.381048	0.484719	0.484719	0.662167	0.815007	0.863861	0.872233	0.828015	0.794149	0.826038
0.080323	0.075831	0.0915512	0.0829459	0.0918277	0.0930024	0.0911651	0.0911651	0.08453	0.0894874	0.100194	0.124168	0.124763	0.141508	0.175561	0.150697	0.150545	0.150545	0.166379	0.172817	0.140962	0.120635	0.10574	0.105426	0.0956542	0.154491	0.143977	0.143977	0.123277	0.127346	0.132759	0.140112	0.15826	0.140255	0.138972	0.138154	0.136567	0.153072	0.18888	0.212152	0.40511	0.455605	0.522325	0.60626	0.678155	0.79124	0.805018	0.821921	0.840773	0.831034
0.24515	0.220739	0.213502	0.214941	0.199043	0.227633	0.195383	0.152149	0.137932	0.137932	0.160641	0.191164	0.154572	0.163359	0.155286	0.141624	0.127653	0.119606	0.120242	0.11175	0.115489	0.101156	0.1241	0.109987	0.124799	0.129879	0.165925	0.157466	0.153787	0.155338	0.153941	0.153941	0.131785	0.149313	0.154374	0.154374	0.140922	0.140922	0.118774	0.112064	0.111734	0.126984	0.221153	0.278784	0.40188	0.43872	0.559708	0.574506	0.572415	0.718598
0.123785	0.141865	0.150726	0.178478	0.207253	0.185688	0.1839	0.175952	0.174716	0.164261	0.189034	0.196568	0.191277	0.170109	0.15348	0.141713	0.141713	0.125181	0.115013	0.1379	0.139317	0.128037	0.13354	0.159164	0.160311	0.171779	0.184386	0.236272	0.278459	0.300249	0.263367	0.297761	0.283571	0.26379	0.400431	0.453818	0.450877	0.608026	0.809944	0.859404	0.907989	0.920742	0.934503	0.957326	0.927815	0.926513	0.929881	0.870953	0.730433	0.744809
0.220758	0.182329	0.182329	0.175612	0.203064	0.203064	0.174434	0.126681	0.165464	0.123421	0.123062	0.128383	0.134147	0.145461	0.138845	0.148238	0.193201	0.222659	0.182378	0.162158	0.202279	0.199939	0.180713	0.163252	0.180315	0.185372	0.149683	0.131874	0.147909	0.192278	0.172874	0.198819	0.229478	0.261647	0.22947	0.201243	0.344244	0.36705	0.350723	0.534456	0.584774	0.642735	0.699869	0.755087	0.761896	0.831947	0.82998	0.892805	0.915511	0.839618
0.172785	0.162875	0.18189	0.204519	0.204519	0.19455	0.201815	0.191946	0.180686	0.285877	0.23251	0.209198	0.199059	0.187978	0.189287	0.229149	0.323938	0.338021	0.350178	0.253303	0.281076	0.279113	0.265059	0.262983	0.24946	0.196766	0.12678	0.127598	0.12172	0.155908	0.138127	0.166832	0.213926	0.234586	0.234586	0.288251	0.29772	0.278	0.311197	0.276524	0.333188	0.336697	0.293855	0.378571	0.538697	0.563085	0.625035	0.699451	0.686627	0.779333
0.18684	0.186336	0.186336	0.164125	0.172868	0.177762	0.152644	0.151267	0.144098	0.133931	0.150172	0.161792	0.172122	0.188082	0.168088	0.150525	0.150525	0.144028	0.143619	0.124121	0.103247	0.081782	0.0763737	0.0763737	0.0893084	0.0959907	0.101546	0.0901813	0.102835	0.109894	0.0997538	0.120016	0.134584	0.143474	0.218877	0.261938	0.307658	0.456905	0.43724	0.52595	0.600855	0.754097	0.806146	0.802507	0.846623	0.818657	0.83736	0.77206	0.758723	0.739395
0.13863	0.159832	0.145839	0.140236	0.149013	0.132741	0.100402	0.101372	0.101372	0.0928327	0.0890537	0.0863459	0.115072	0.129128	0.129502	0.129743	0.129743	0.115411	0.115411	0.13577	0.13577	0.146128	0.128546	0.131094	0.130716	0.1526	0.160401	0.179585	0.196073	0.188132	0.189441	0.197079	0.208199	0.194872	0.229537	0.210776	0.22192	0.291531	0.350539	0.577787	0.679921	0.687955	0.835221	0.901925	0.913371	0.937526	0.966699	0.9696	0.970979	0.945592
0.183952	0.164766	0.149994	0.155916	0.110044	0.108887	0.113737	0.113522	0.114996	0.135906	0.128741	0.173293	0.182596	0.167006	0.166248	0.172682	0.197896	0.190323	0.166896	0.149506	0.177877	0.15648	0.220651	0.236695	0.224485	0.216627	0.175068	0.164597	0.196715	0.20578	0.189986	0.195772	0.128981	0.115593	0.264095	0.413802	0.501854	0.613002	0.594481	0.617742	0.624466	0.641721	0.783779	0.933881	0.896835	0.903126	0.881437	0.825429	0.845537	0.880726
0.153712	0.159753	0.185283	0.159753	0.125654	0.13366	0.136617	0.127718	0.131781	0.124801	0.135313	0.123152	0.129811	0.137026	0.130186	0.122358	0.117312	0.130869	0.129284	0.122419	0.125288	0.13229	0.112716	0.119786	0.134579	0.134579	0.156147	0.156585	0.147439	0.195649	0.192036	0.192036	0.184636	0.411498	0.454098	0.454098	0.379564	0.350637	0.328312	0.332398	0.420891	0.522739	0.630152	0.484703	0.49024	0.583189	0.807041	0.870021	0.894176	0.935622
0.314888	0.303383	0.275053	0.239322	0.224568	0.24081	0.187521	0.151495	0.157466	0.159047	0.141862	0.159778	0.168038	0.18193	0.167575	0.155262	0.20771	0.220201	0.222139	0.207607	0.209025	0.185519	0.202953	0.190057	0.205513	0.228734	0.172131	0.170446	0.177492	0.177492	0.180401	0.187259	0.161062	0.143434	0.194484	0.179356	0.212535	0.345693	0.346176	0.499234	0.606588	0.666503	0.749209	0.813962	0.835714	0.858545	0.862606	0.795613	0.844156	0.767343
0.0810588	0.0765291	0.0867677	0.0867677	0.110486	0.116551	0.135039	0.135039	0.112565	0.106275	0.128045	0.136571	0.170966	0.183526	0.164669	0.175453	0.26658	0.272204	0.381021	0.364155	0.355865	0.390604	0.381937	0.361814	0.404105	0.37166	0.283516	0.316489	0.283634	0.25029	0.229382	0.202256	0.216676	0.229551	0.234856	0.298034	0.264266	0.223256	0.189219	0.223148	0.212872	0.236078	0.27012	0.334283	0.407804	0.537334	0.534381	0.756467	0.82137	0.817635
0.136571	0.135177	0.109228	0.110063	0.0973681	0.112234	0.126228	0.135289	0.156792	0.182672	0.171841	0.177195	0.199375	0.208113	0.230025	0.232134	0.245639	0.293767	0.31509	0.315807	0.388418	0.36306	0.420824	0.450319	0.494398	0.475844	0.430667	0.352027	0.293569	0.267709	0.243343	0.25502	0.188142	0.260701	0.308846	0.303473	0.303021	0.317753	0.404196	0.528359	0.65546	0.710039	0.820342	0.838226	0.730497	0.728153	0.7945	0.910468	0.890884	0.817379
0.199343	0.194701	0.161903	0.156923	0.158057	0.168661	0.168661	0.166706	0.165981	0.151273	0.118791	0.0921978	0.13409	0.126062	0.127676	0.126938	0.149996	0.142471	0.126807	0.131223	0.151566	0.190164	0.145125	0.16759	0.183223	0.182441	0.167324	0.185447	0.184946	0.170873	0.196595	0.192121	0.219989	0.227927	0.234917	0.316673	0.326387	0.525066	0.647125	0.749132	0.775705	0.788815	0.768723	0.794528	0.811614	0.816011	0.849027	0.771316	0.825751	0.795813
0.0981227	0.103787	0.172172	0.199216	0.252359	0.252359	0.276206	0.276206	0.281955	0.283689	0.272635	0.302371	0.185006	0.150889	0.114931	0.114931	0.119889	0.110097	0.11444	0.122188	0.117713	0.0914344	0.101493	0.100716	0.104622	0.124435	0.133453	0.125093	0.104274	0.112756	0.110519	0.116807	0.119787	0.11336	0.164196	0.235916	0.204187	0.214517	0.293339	0.320677	0.383782	0.613174	0.63525	0.804021	0.8193	0.751852	0.882373	0.888275	0.858598	0.854508
0.319763	0.319042	0.383429	0.434377	0.479081	0.510138	0.505568	0.566387	0.501927	0.541503	0.447764	0.399986	0.455478	0.482401	0.454654	0.397747	0.370876	0.277732	0.288228	0.254131	0.318713	0.416372	0.374958	0.300094	0.298301	0.270495	0.246576	0.274543	0.231024	0.233522	0.238182	0.214269	0.162693	0.147	0.250018	0.433364	0.512748	0.592296	0.760603	0.886687	0.935602	0.937611	0.961682	0.971799	0.964604	0.958958	0.970932	0.971946	0.959894	0.909742
0.210522	0.223135	0.203025	0.203563	0.198477	0.164285	0.136706	0.15811	0.119322	0.119322	0.105776	0.105463	0.127543	0.112756	0.115968	0.125098	0.152698	0.123635	0.157123	0.186622	0.222266	0.231717	0.218423	0.206549	0.211074	0.197084	0.191179	0.231917	0.221556	0.220085	0.208334	0.200119	0.1703	0.232654	0.312361	0.384119	0.415468	0.382696	0.564466	0.711529	0.765221	0.8243	0.876068	0.860446	0.839893	0.815929	0.869194	0.925706	0.863695	0.787672
0.127928	0.135443	0.136448	0.114852	0.135055	0.160051	0.156246	0.164653	0.180786	0.153142	0.196494	0.19169	0.217592	0.209109	0.20831	0.195562	0.209277	0.230685	0.221468	0.22945	0.242849	0.268628	0.271499	0.313755	0.289192	0.267479	0.252773	0.219062	0.19691	0.180368	0.147369	0.113112	0.107204	0.0919393	0.0724532	0.0737979	0.0755428	0.0800192	0.105557	0.105557	0.126595	0.140796	0.21279	0.227679	0.45736	0.570342	0.648911	0.714482	0.770689	0.783553
0.0836278	0.0967235	0.0773418	0.0577194	0.0656203	0.114657	0.131978	0.173091	0.208658	0.24933	0.270113	0.262848	0.290181	0.439489	0.405624	0.320996	0.253062	0.20722	0.171844	0.149182	0.13597	0.158859	0.155078	0.103068	0.17259	0.125031	0.118584	0.112426	0.123677	0.124038	0.124038	0.0990221	0.0950175	0.075312	0.0476119	0.0719335	0.0871856	0.104192	0.100001	0.214502	0.285684	0.332978	0.47661	0.653018	0.692455	0.808082	0.86333	0.894347	0.924154	0.889666
0.104517	0.134863	0.127745	0.127745	0.127375	0.118448	0.122029	0.126428	0.133869	0.167794	0.162668	0.142783	0.171287	0.181598	0.202461	0.214362	0.268269	0.251919	0.221153	0.178757	0.177505	0.182677	0.154799	0.12977	0.121837	0.108155	0.0749334	0.0755282	0.0705017	0.0659903	0.0622456	0.0627465	0.0617712	0.107944	0.114971	0.150939	0.205683	0.413838	0.50753	0.686898	0.842491	0.864601	0.88798	0.850058	0.862708	0.903421	0.892491	0.84412	0.824038	0.773283
0.113096	0.0967924	0.091471	0.101888	0.103427	0.0988323	0.117694	0.139018	0.123807	0.0911917	0.0861488	0.104276	0.104276	0.107799	0.107018	0.125377	0.117799	0.111945	0.119197	0.149233	0.178821	0.170307	0.198421	0.211927	0.21437	0.19672	0.177736	0.160218	0.186308	0.164454	0.14586	0.174828	0.172431	0.274538	0.249182	0.253945	0.305428	0.318829	0.358472	0.483007	0.60338	0.70812	0.713554	0.65693	0.727239	0.880454	0.858262	0.852269	0.888228	0.878409
0.2319	0.251494	0.251494	0.231478	0.245572	0.176858	0.166301	0.131156	0.1283	0.112912	0.114323	0.110407	0.110198	0.11368	0.119772	0.140377	0.140377	0.132275	0.135205	0.194683	0.210221	0.167661	0.183619	0.164297	0.137729	0.11746	0.146792	0.170839	0.162178	0.13024	0.13024	0.162178	0.149518	0.148435	0.219335	0.244251	0.307811	0.326329	0.359031	0.471672	0.557778	0.596769	0.681262	0.746468	0.689861	0.847185	0.783369	0.80969	0.79929	0.838868
0.14781	0.133149	0.151251	0.17636	0.209126	0.219841	0.2121	0.282899	0.261485	0.250012	0.212562	0.267842	0.26552	0.256068	0.287446	0.350883	0.336802	0.279225	0.254804	0.261805	0.230203	0.22194	0.237174	0.237775	0.203583	0.137153	0.128596	0.115122	0.107768	0.109956	0.117096	0.104624	0.0915001	0.0754066	0.0996837	0.133189	0.133189	0.210683	0.232193	0.243114	0.230294	0.231473	0.357573	0.46255	0.4337	0.458302	0.488883	0.419354	0.439941	0.405321
0.359019	0.289304	0.244241	0.231169	0.253182	0.177373	0.15058	0.127376	0.119694	0.0867838	0.0918602	0.116792	0.117677	0.133754	0.113992	0.148201	0.16749	0.167656	0.167656	0.167656	0.176548	0.15685	0.134591	0.112064	0.112064	0.0963675	0.0844384	0.0900893	0.091067	0.0917772	0.0956596	0.09057	0.0968781	0.124511	0.144325	0.173608	0.25715	0.320046	0.520401	0.544892	0.600551	0.712736	0.817117	0.876739	0.881595	0.858401	0.883042	0.920558	0.874789	0.903545
0.309178	0.361009	0.349776	0.333549	0.335452	0.333677	0.333677	0.339455	0.286882	0.284701	0.277202	0.218538	0.215632	0.197565	0.186555	0.156982	0.148897	0.17515	0.20117	0.242786	0.223462	0.236404	0.204279	0.21662	0.198832	0.189585	0.196709	0.148555	0.128248	0.103272	0.119944	0.109938	0.108782	0.101786	0.101786	0.19425	0.227322	0.330868	0.447375	0.503038	0.600029	0.721997	0.894111	0.933081	0.937573	0.895436	0.886073	0.871181	0.826887	0.827112
0.161617	0.181008	0.181008	0.178859	0.178859	0.138329	0.138329	0.142413	0.157992	0.186615	0.198924	0.199454	0.284195	0.288678	0.333115	0.355104	0.369524	0.412939	0.403171	0.371073	0.410502	0.377591	0.261142	0.247682	0.223094	0.239262	0.241429	0.202134	0.169485	0.172601	0.149162	0.188087	0.207897	0.253842	0.368831	0.339528	0.36679	0.380265	0.496807	0.447749	0.444816	0.469809	0.499774	0.537339	0.561167	0.64147	0.648156	0.714243	0.659256	0.793864
0.164129	0.141269	0.160271	0.180341	0.208893	0.238089	0.214182	0.194676	0.194676	0.18347	0.193006	0.236156	0.218106	0.207297	0.22376	0.221337	0.245792	0.262525	0.242133	0.255393	0.255393	0.230753	0.244203	0.260754	0.234122	0.269474	0.257364	0.293741	0.293741	0.332954	0.399018	0.488827	0.461864	0.49864	0.49864	0.422164	0.436934	0.477004	0.543867	0.484137	0.488419	0.582636	0.64022	0.591129	0.705303	0.834819	0.875808	0.855419	0.872716	0.89547
0.271201	0.238831	0.225589	0.2211	0.196573	0.173852	0.207672	0.208571	0.161901	0.166382	0.146366	0.137325	0.162211	0.171784	0.180848	0.172088	0.166863	0.201463	0.201463	0.205749	0.244843	0.245238	0.221025	0.255058	0.271772	0.302152	0.315474	0.333631	0.318043	0.344353	0.28103	0.29337	0.30946	0.282008	0.264894	0.364172	0.36678	0.31172	0.363754	0.35855	0.663082	0.713008	0.751576	0.793997	0.897114	0.890052	0.942798	0.975784	0.971738	0.972797
0.133156	0.160157	0.151938	0.145874	0.150561	0.209991	0.241956	0.274596	0.289396	0.26046	0.195788	0.172689	0.208195	0.241212	0.217081	0.15259	0.114577	0.098378	0.0976222	0.0976222	0.0996777	0.0996777	0.0950281	0.0755914	0.0828513	0.0749962	0.0795994	0.0795994	0.0935678	0.110704	0.130528	0.143298	0.130662	0.146307	0.15058	0.15058	0.145622	0.175114	0.207707	0.229657	0.302201	0.514805	0.558017	0.682525	0.769922	0.875798	0.898083	0.925539	0.938646	0.946498
0.0920129	0.0984107	0.0778639	0.081572	0.0878259	0.0849857	0.0839029	0.0829951	0.0838119	0.0782809	0.0871253	0.0950924	0.10168	0.0971549	0.106135	0.113059	0.124727	0.119312	0.159058	0.181711	0.250341	0.299712	0.338117	0.321696	0.296218	0.255228	0.242934	0.240367	0.233442	0.195942	0.145777	0.100942	0.104565	0.122562	0.121417	0.164367	0.246384	0.303527	0.293636	0.477408	0.55611	0.753653	0.738585	0.775174	0.884229	0.895408	0.849427	0.830627	0.826956	0.732987
0.244545	0.189139	0.154683	0.162731	0.165912	0.149619	0.107567	0.0858091	0.0927179	0.0754582	0.0729058	0.0694853	0.0838453	0.0840095	0.0760538	0.0814414	0.103869	0.120624	0.098251	0.111681	0.131101	0.144398	0.128793	0.126992	0.120232	0.112592	0.10013	0.090975	0.0931377	0.0870496	0.0779731	0.076932	0.0760265	0.0929099	0.141702	0.142107	0.189756	0.354507	0.410985	0.481359	0.610809	0.770312	0.805842	0.796672	0.843535	0.894476	0.938934	0.894467	0.885245	0.860732
0.080515	0.0890657	0.101273	0.12547	0.102054	0.0937455	0.0937455	0.0946573	0.0946573	0.124236	0.133533	0.178314	0.160046	0.147793	0.164218	0.174198	0.196092	0.196092	0.208069	0.180093	0.159631	0.10779	0.100851	0.113182	0.106862	0.1168	0.108315	0.120069	0.106359	0.0900478	0.0900478	0.0970702	0.110568	0.0950591	0.106098	0.149921	0.244991	0.338663	0.460439	0.513103	0.576677	0.607617	0.67753	0.806513	0.840744	0.749631	0.63723	0.614053	0.610313	0.660491
0.131909	0.178585	0.167946	0.193234	0.167859	0.162731	0.162279	0.150978	0.169351	0.18006	0.161199	0.119307	0.161648	0.137088	0.137481	0.155349	0.195211	0.178779	0.159581	0.157711	0.165885	0.158153	0.135349	0.134961	0.15727	0.161101	0.135967	0.152842	0.139359	0.125283	0.111263	0.0973971	0.0833982	0.108633	0.0864173	0.0824193	0.0767368	0.0739199	0.0911834	0.117683	0.13658	0.14984	0.14984	0.210389	0.228916	0.231498	0.326846	0.333163	0.342423	0.375837
0.243901	0.206606	0.196562	0.177105	0.188993	0.161152	0.151787	0.152062	0.143135	0.146409	0.146409	0.147898	0.147898	0.146557	0.136887	0.151267	0.159456	0.159012	0.184449	0.156634	0.151787	0.134015	0.175073	0.176793	0.178041	0.159637	0.165866	0.192665	0.184365	0.194457	0.228138	0.255352	0.243665	0.401788	0.528823	0.624169	0.699782	0.809533	0.878476	0.911245	0.899355	0.929398	0.950266	0.908196	0.900266	0.876722	0.867862	0.855295	0.819688	0.809766
0.285652	0.249922	0.231721	0.201718	0.143952	0.151541	0.16746	0.185272	0.169501	0.152993	0.144021	0.166217	0.183521	0.17265	0.173875	0.213323	0.224563	0.309291	0.296117	0.314846	0.331088	0.339839	0.298387	0.370649	0.371424	0.396251	0.403107	0.264629	0.301616	0.271925	0.342119	0.363335	0.545311	0.481264	0.562027	0.567195	0.544735	0.617255	0.830353	0.905576	0.919027	0.957881	0.943786	0.96324	0.963754	0.960192	0.979153	0.989057	0.973022	0.968129
0.262323	0.260152	0.213845	0.2115	0.189599	0.218292	0.218292	0.245318	0.219225	0.290268	0.290268	0.253538	0.232758	0.195774	0.237204	0.251309	0.251309	0.213162	0.213162	0.165253	0.175757	0.182974	0.172129	0.166897	0.143047	0.115691	0.115691	0.134703	0.149386	0.140964	0.146929	0.188734	0.326479	0.368415	0.39996	0.441209	0.559992	0.621173	0.71517	0.804677	0.86941	0.917211	0.929933	0.946826	0.949242	0.957984	0.971864	0.968205	0.949401	0.962145
0.144485	0.131625	0.149135	0.16703	0.16703	0.135676	0.144626	0.137327	0.145953	0.140346	0.153907	0.16576	0.156177	0.151347	0.183757	0.197462	0.195587	0.203855	0.214174	0.192579	0.203855	0.199688	0.209497	0.205687	0.197551	0.228069	0.249883	0.254135	0.243096	0.285059	0.290243	0.313014	0.297711	0.323986	0.406576	0.525325	0.549243	0.583099	0.564935	0.547937	0.496983	0.499416	0.517152	0.528557	0.463365	0.435667	0.497647	0.572585	0.653278	0.721213
0.373786	0.342858	0.359022	0.350524	0.367619	0.34528	0.350524	0.266947	0.258096	0.314456	0.288624	0.318203	0.292998	0.315418	0.322772	0.299601	0.300049	0.270687	0.232998	0.198291	0.198291	0.19327	0.250197	0.262732	0.242328	0.314661	0.265038	0.241225	0.241833	0.225202	0.237827	0.237827	0.279795	0.238141	0.26318	0.219649	0.261754	0.377054	0.409146	0.486929	0.542398	0.654491	0.63936	0.708806	0.754685	0.775739	0.788201	0.832179	0.857111	0.871189
0.118648	0.111425	0.147809	0.124804	0.128681	0.11445	0.10259	0.131236	0.132459	0.132459	0.148703	0.148703	0.112128	0.112128	0.109843	0.130501	0.161246	0.139489	0.162567	0.172462	0.187938	0.209148	0.232278	0.232278	0.261355	0.225351	0.249602	0.261475	0.273707	0.293944	0.272011	0.260466	0.272669	0.40237	0.434588	0.615609	0.638658	0.700886	0.790568	0.881801	0.946734	0.949637	0.957332	0.963521	0.957291	0.925819	0.920852	0.901066	0.824893	0.811645
0.248402	0.274793	0.259827	0.236546	0.217576	0.193862	0.211869	0.225119	0.247129	0.247129	0.231661	0.213851	0.25788	0.27911	0.288401	0.303884	0.289083	0.283794	0.222111	0.315178	0.332588	0.317746	0.286683	0.29212	0.255871	0.267518	0.261956	0.312083	0.395475	0.357571	0.345345	0.428842	0.408535	0.39326	0.426312	0.548467	0.56813	0.510699	0.453796	0.561037	0.639326	0.614035	0.612006	0.626221	0.637353	0.530052	0.534697	0.572697	0.58502	0.49378
0.247347	0.247347	0.206909	0.214872	0.237627	0.231719	0.206327	0.215355	0.225038	0.235726	0.185224	0.206204	0.221702	0.215916	0.234998	0.230488	0.243928	0.267913	0.282733	0.278068	0.338029	0.350187	0.349432	0.346738	0.349918	0.312177	0.296452	0.236966	0.261511	0.281186	0.244241	0.221938	0.232904	0.344427	0.303777	0.317138	0.338608	0.467621	0.467621	0.416446	0.415121	0.443703	0.428354	0.343903	0.401846	0.515288	0.518489	0.499647	0.666034	0.779148
0.344884	0.312128	0.312382	0.312382	0.274595	0.31167	0.289394	0.237525	0.234513	0.246883	0.266085	0.290724	0.295968	0.29419	0.336416	0.327018	0.310883	0.316319	0.333074	0.322997	0.301624	0.239013	0.261511	0.270435	0.267571	0.217481	0.218046	0.196158	0.168975	0.155884	0.129492	0.129492	0.111934	0.10747	0.104266	0.129448	0.140689	0.148136	0.163928	0.207175	0.21944	0.357308	0.422844	0.453038	0.597996	0.553468	0.617592	0.646613	0.688142	0.681882
0.337764	0.379695	0.429167	0.327155	0.262161	0.227579	0.221119	0.166291	0.141068	0.132304	0.146699	0.137641	0.131615	0.148042	0.19211	0.201985	0.193774	0.193774	0.205645	0.205645	0.19211	0.175883	0.158873	0.141443	0.11445	0.119166	0.107452	0.107452	0.0942937	0.106635	0.131924	0.131924	0.132906	0.149466	0.172468	0.174865	0.20051	0.245109	0.387815	0.452722	0.445544	0.519169	0.560217	0.669862	0.699364	0.801012	0.887868	0.8868	0.818901	0.784233
0.249762	0.220281	0.231189	0.220648	0.195858	0.158626	0.134765	0.127889	0.116306	0.121603	0.118584	0.112	0.125969	0.163565	0.191911	0.201434	0.19158	0.190736	0.190736	0.154291	0.14815	0.14842	0.137676	0.141104	0.120056	0.136838	0.168408	0.167975	0.167975	0.21647	0.216832	0.239947	0.233829	0.169174	0.183636	0.255709	0.380332	0.403542	0.516571	0.589364	0.700337	0.741036	0.799804	0.86477	0.894289	0.920105	0.892856	0.91126	0.892856	0.839808
0.120021	0.115275	0.115275	0.0971825	0.126939	0.125099	0.126702	0.14788	0.148149	0.172205	0.229302	0.260823	0.310701	0.283939	0.216181	0.209084	0.206685	0.187699	0.178366	0.16744	0.123282	0.0989723	0.108721	0.129332	0.127525	0.181753	0.190891	0.201252	0.205884	0.178449	0.178449	0.169782	0.125995	0.162057	0.260893	0.205051	0.211525	0.189622	0.200769	0.313778	0.476486	0.560429	0.626289	0.506372	0.386092	0.435801	0.555393	0.682155	0.727872	0.658878
0.391338	0.377354	0.385329	0.390685	0.381737	0.31249	0.299239	0.266824	0.21114	0.15607	0.123338	0.0939505	0.0825444	0.0769381	0.0576131	0.0507838	0.0507838	0.0588835	0.0651699	0.076364	0.0737834	0.08912	0.100558	0.0984867	0.105282	0.122464	0.150873	0.155697	0.149509	0.113621	0.106667	0.117418	0.110261	0.13353	0.14613	0.173991	0.149731	0.140913	0.201281	0.391508	0.518486	0.538356	0.626307	0.66935	0.700673	0.737071	0.844305	0.901028	0.894203	0.829753
0.170109	0.188139	0.210791	0.239955	0.216276	0.157695	0.136339	0.114758	0.108568	0.102672	0.104569	0.103015	0.100701	0.108716	0.108716	0.116468	0.105793	0.144528	0.13698	0.152142	0.125928	0.133207	0.132223	0.136434	0.153357	0.173937	0.163974	0.168368	0.168368	0.202576	0.220607	0.258371	0.244393	0.192827	0.210219	0.268927	0.31922	0.304569	0.320529	0.274929	0.278272	0.187752	0.210559	0.29724	0.461233	0.402162	0.446402	0.496088	0.520144	0.669385
0.139044	0.15858	0.134549	0.133173	0.120269	0.116734	0.106241	0.125377	0.141152	0.134001	0.145979	0.119708	0.138481	0.138481	0.147436	0.148514	0.178156	0.160158	0.151786	0.13501	0.123801	0.125094	0.114716	0.135788	0.158209	0.147486	0.146	0.144937	0.150695	0.150695	0.17893	0.198011	0.244522	0.21069	0.19879	0.273108	0.233274	0.280934	0.377736	0.556731	0.568506	0.606935	0.729773	0.787846	0.792583	0.836985	0.857903	0.805817	0.825025	0.756019
0.219989	0.230887	0.271499	0.257692	0.244351	0.244351	0.169671	0.13733	0.128896	0.122048	0.105119	0.100158	0.0869494	0.0869494	0.0917573	0.0970937	0.0971976	0.102814	0.122562	0.129435	0.130025	0.137251	0.123357	0.144477	0.130401	0.152089	0.161759	0.170402	0.167755	0.15922	0.173009	0.202686	0.211176	0.312187	0.359183	0.419333	0.418813	0.482276	0.562927	0.804703	0.814004	0.861106	0.8814	0.833282	0.860485	0.928539	0.945245	0.929245	0.949199	0.889122
0.204418	0.196753	0.194461	0.194461	0.228688	0.239495	0.18758	0.164585	0.131939	0.124953	0.140683	0.122442	0.121298	0.120039	0.105522	0.090648	0.102065	0.100788	0.112466	0.11885	0.105262	0.0987623	0.111616	0.122797	0.117332	0.117332	0.104207	0.0987122	0.0989024	0.0989024	0.115177	0.148867	0.148447	0.143955	0.247544	0.293432	0.319965	0.347717	0.513458	0.529034	0.575595	0.532957	0.589081	0.742435	0.625656	0.641633	0.640248	0.6674	0.608583	0.688669
0.157544	0.147933	0.160771	0.175902	0.203388	0.179881	0.143672	0.165956	0.133393	0.154371	0.19799	0.210052	0.202221	0.185335	0.150773	0.167464	0.23734	0.23734	0.287868	0.287868	0.289542	0.359415	0.345173	0.387485	0.45266	0.431042	0.390306	0.422472	0.349803	0.312069	0.238638	0.212048	0.256234	0.265569	0.235583	0.216668	0.204324	0.233967	0.233967	0.257079	0.283369	0.298	0.420358	0.496196	0.59184	0.665388	0.786087	0.84145	0.896973	0.892206
0.329069	0.297135	0.270049	0.21671	0.166223	0.184253	0.2359	0.179333	0.145809	0.143284	0.152218	0.160162	0.168438	0.179102	0.239598	0.259439	0.227115	0.261238	0.309332	0.304657	0.298229	0.311913	0.314211	0.325205	0.261686	0.219588	0.22694	0.232451	0.215157	0.182158	0.154623	0.138998	0.133616	0.214075	0.293889	0.378212	0.495172	0.593514	0.637164	0.664764	0.713871	0.792641	0.815332	0.821566	0.812643	0.770774	0.806602	0.73298	0.713603	0.778499
0.447334	0.373651	0.332031	0.332031	0.236004	0.247444	0.165167	0.173955	0.146365	0.137324	0.141527	0.14569	0.129484	0.116051	0.129618	0.136824	0.159544	0.161142	0.167794	0.176692	0.1669	0.152401	0.190321	0.214276	0.202569	0.183149	0.157699	0.157699	0.150674	0.150674	0.158838	0.176236	0.183789	0.230091	0.229881	0.252724	0.275389	0.420797	0.409697	0.514443	0.576654	0.634546	0.675726	0.593105	0.656102	0.644607	0.75702	0.644879	0.745985	0.706237
0.155116	0.162653	0.118903	0.125236	0.123709	0.130636	0.144733	0.144733	0.127901	0.127901	0.113411	0.102197	0.140381	0.144926	0.147326	0.132323	0.130131	0.151782	0.147058	0.187354	0.204918	0.194935	0.16123	0.139474	0.130201	0.137435	0.155579	0.157786	0.150435	0.110644	0.189958	0.189958	0.198047	0.334438	0.33073	0.33073	0.364403	0.344347	0.423666	0.457347	0.409929	0.538428	0.618935	0.571669	0.750216	0.788522	0.769718	0.763663	0.818811	0.829573
0.262576	0.206669	0.215708	0.218087	0.184565	0.163242	0.145829	0.14152	0.133356	0.134734	0.125491	0.132503	0.129033	0.173666	0.200049	0.210225	0.22041	0.198344	0.187121	0.224581	0.241788	0.271101	0.26526	0.208395	0.209809	0.241651	0.273605	0.295615	0.348034	0.336654	0.279218	0.237828	0.218785	0.218785	0.169884	0.138083	0.135878	0.139268	0.214815	0.276392	0.343754	0.462448	0.556458	0.758283	0.817508	0.874142	0.878048	0.871204	0.82414	0.74878
0.307761	0.232318	0.144852	0.143796	0.165078	0.150708	0.146018	0.133043	0.17186	0.172333	0.185122	0.17589	0.169361	0.185122	0.188962	0.168894	0.150988	0.143159	0.11246	0.118495	0.116496	0.138212	0.147718	0.134616	0.117059	0.131946	0.148677	0.175373	0.175064	0.156627	0.132081	0.118415	0.133674	0.155808	0.265283	0.239504	0.298589	0.333713	0.363284	0.407605	0.519654	0.725946	0.756002	0.7703	0.788865	0.891996	0.876304	0.898527	0.951294	0.955978
0.176676	0.18594	0.223434	0.224921	0.208043	0.206288	0.26039	0.214613	0.179913	0.170886	0.194742	0.18514	0.151003	0.134686	0.180088	0.156544	0.114042	0.128361	0.134262	0.147067	0.144186	0.17538	0.19375	0.19375	0.158619	0.187033	0.184912	0.165482	0.201578	0.194655	0.181678	0.199363	0.195787	0.195787	0.204912	0.224578	0.228907	0.379362	0.47798	0.680074	0.730854	0.657291	0.688769	0.748339	0.850819	0.824923	0.849458	0.856861	0.828682	0.675697
0.166372	0.166372	0.165622	0.147583	0.134877	0.142068	0.142068	0.142068	0.112754	0.112754	0.119151	0.134263	0.135827	0.143322	0.142653	0.160491	0.186616	0.196277	0.194411	0.203835	0.218433	0.213594	0.203296	0.213594	0.200351	0.21141	0.220531	0.267141	0.302075	0.274716	0.237463	0.240501	0.241499	0.245874	0.27313	0.371572	0.355104	0.383039	0.367626	0.459344	0.604091	0.654486	0.645545	0.664135	0.672374	0.645901	0.630005	0.58161	0.573352	0.494634
0.240643	0.204754	0.182431	0.149394	0.137828	0.112886	0.120895	0.106802	0.0969158	0.0961702	0.101734	0.0954296	0.109049	0.12934	0.110147	0.182971	0.177002	0.192791	0.202692	0.246725	0.248938	0.302762	0.274041	0.274041	0.369337	0.393103	0.399143	0.399428	0.410443	0.36663	0.389258	0.37125	0.379966	0.394134	0.396312	0.268715	0.480993	0.503058	0.594612	0.721191	0.754374	0.808556	0.901312	0.931066	0.915571	0.933919	0.919256	0.931044	0.910764	0.892059
0.142078	0.177402	0.208348	0.251607	0.253849	0.310134	0.301137	0.312595	0.368668	0.341948	0.369441	0.32136	0.277838	0.242754	0.2731	0.269289	0.257185	0.251353	0.230038	0.221003	0.229828	0.230306	0.232417	0.252264	0.222945	0.190353	0.190353	0.217144	0.205322	0.187912	0.184582	0.158326	0.156751	0.163711	0.172912	0.208452	0.255887	0.255887	0.267953	0.34034	0.366141	0.472163	0.569215	0.696174	0.719096	0.788296	0.821855	0.890057	0.931784	0.9216
0.276183	0.206176	0.227359	0.17746	0.167337	0.171053	0.180402	0.17166	0.163256	0.132809	0.132809	0.133549	0.138929	0.147638	0.139954	0.118225	0.105818	0.0875431	0.0990971	0.0829358	0.0829358	0.0818344	0.0698992	0.105637	0.105637	0.117803	0.117803	0.137728	0.12914	0.154348	0.154348	0.132388	0.139724	0.116397	0.122742	0.218831	0.24406	0.237268	0.273539	0.357409	0.499447	0.650192	0.790175	0.784508	0.808565	0.696213	0.741834	0.832592	0.85453	0.888151
0.147962	0.153411	0.139887	0.213318	0.223981	0.186273	0.175754	0.17748	0.16855	0.159982	0.168085	0.172566	0.188558	0.11839	0.119634	0.133036	0.140402	0.138976	0.161824	0.170471	0.166929	0.136232	0.136232	0.168153	0.178003	0.203903	0.236657	0.295651	0.259762	0.281089	0.284042	0.322552	0.35312	0.339474	0.488969	0.514146	0.450957	0.469115	0.550823	0.609857	0.644307	0.721074	0.850399	0.867884	0.791692	0.797564	0.851605	0.832296	0.813578	0.865905
0.272157	0.312876	0.326449	0.284937	0.267712	0.222507	0.199755	0.169511	0.155107	0.161482	0.167768	0.149959	0.142175	0.247235	0.22474	0.202354	0.202354	0.212616	0.192465	0.204276	0.187259	0.185052	0.185052	0.131505	0.1388	0.157091	0.157091	0.195722	0.195722	0.19012	0.210089	0.250328	0.311798	0.243418	0.303427	0.343786	0.499836	0.473667	0.548939	0.64439	0.807429	0.790409	0.78071	0.893667	0.898325	0.902425	0.91965	0.904122	0.894844	0.899959
0.0683864	0.0705717	0.0837224	0.10002	0.113017	0.132635	0.139726	0.105087	0.116259	0.130438	0.185641	0.173918	0.161519	0.163295	0.164473	0.14091	0.172756	0.216466	0.195943	0.176085	0.152966	0.152966	0.162842	0.168184	0.180809	0.217908	0.178117	0.149986	0.147893	0.147893	0.152362	0.178208	0.145121	0.154231	0.23434	0.258188	0.30914	0.450194	0.597532	0.797514	0.811485	0.828803	0.870878	0.877736	0.835651	0.818991	0.802405	0.833463	0.775855	0.617048
0.191962	0.214064	0.187894	0.197605	0.232226	0.240477	0.371396	0.391724	0.409561	0.334087	0.317048	0.350057	0.374438	0.368532	0.360691	0.525187	0.389668	0.374929	0.38211	0.486672	0.558508	0.524579	0.452213	0.431784	0.431784	0.244123	0.214036	0.201804	0.172397	0.108694	0.0929586	0.0859441	0.138775	0.148976	0.145389	0.228015	0.390131	0.458082	0.514077	0.726226	0.787748	0.883064	0.838226	0.909504	0.926793	0.910288	0.901056	0.880032	0.920655	0.906264
0.126992	0.120232	0.191254	0.164905	0.10842	0.0969289	0.0860317	0.0860317	0.0922345	0.0922345	0.107338	0.107338	0.0767405	0.0724331	0.0759869	0.0811223	0.0692831	0.0740017	0.0736287	0.0788592	0.0748192	0.0893794	0.0768215	0.0768215	0.0725098	0.0678793	0.074311	0.0814587	0.0899249	0.119686	0.102739	0.096565	0.101758	0.107607	0.121331	0.127906	0.151109	0.145073	0.180294	0.161169	0.266531	0.292963	0.357355	0.427646	0.476401	0.568899	0.599217	0.629292	0.748671	0.748671
0.136107	0.134717	0.119561	0.108638	0.0986007	0.089398	0.080977	0.0766025	0.0681502	0.0730222	0.0850162	0.0726536	0.0686951	0.0727977	0.0806424	0.0860632	0.101785	0.119367	0.159834	0.169596	0.146108	0.146108	0.133126	0.140496	0.13121	0.131589	0.0994484	0.0904473	0.0749802	0.0702039	0.10245	0.115383	0.15405	0.147159	0.158507	0.168204	0.15965	0.164244	0.173299	0.178201	0.161803	0.152407	0.164141	0.201928	0.192571	0.384839	0.670312	0.752706	0.774459	0.807337
0.264188	0.2463	0.236932	0.227706	0.213666	0.158354	0.172999	0.156935	0.171172	0.18021	0.131127	0.101701	0.112228	0.133267	0.149522	0.155783	0.184121	0.24469	0.212918	0.212918	0.246775	0.262908	0.240538	0.185588	0.157709	0.159134	0.129166	0.0936474	0.092418	0.092418	0.0774049	0.0722633	0.0654712	0.0749401	0.0793839	0.0672415	0.0724039	0.136619	0.23052	0.266769	0.372021	0.595077	0.687895	0.766101	0.863481	0.89273	0.941816	0.917063	0.873967	0.9026
0.138711	0.155865	0.155865	0.149672	0.121456	0.14164	0.14164	0.140203	0.157224	0.133157	0.124813	0.125046	0.123882	0.107866	0.107866	0.13649	0.144015	0.192868	0.172779	0.165888	0.20811	0.18108	0.192175	0.236629	0.262205	0.214103	0.216107	0.181714	0.218585	0.267661	0.240761	0.282905	0.292271	0.258278	0.344502	0.379419	0.391393	0.61492	0.606592	0.624806	0.656269	0.7023	0.806897	0.911877	0.892922	0.887874	0.903764	0.865088	0.848748	0.822625
0.148016	0.157631	0.182896	0.157631	0.167286	0.152759	0.124979	0.117422	0.111105	0.109675	0.103726	0.113884	0.102628	0.133877	0.130006	0.112114	0.126461	0.163644	0.17359	0.204127	0.216462	0.184127	0.202842	0.178783	0.173867	0.165083	0.147091	0.150015	0.150439	0.146896	0.197358	0.23842	0.251545	0.264123	0.312934	0.377137	0.509521	0.517976	0.678474	0.712507	0.830909	0.85786	0.905047	0.913941	0.928367	0.942018	0.954031	0.949049	0.954831	0.971665
0.177588	0.161182	0.176343	0.187069	0.21404	0.237721	0.210973	0.225564	0.223703	0.193807	0.22475	0.191959	0.213503	0.220177	0.220544	0.19625	0.18659	0.182611	0.193777	0.211589	0.180271	0.179011	0.191519	0.174851	0.18404	0.207212	0.228094	0.276941	0.299108	0.273608	0.289613	0.350107	0.302622	0.332226	0.308686	0.442926	0.427584	0.400037	0.389116	0.527229	0.513784	0.636709	0.694348	0.732674	0.773431	0.795604	0.826091	0.804659	0.869104	0.872645
0.152746	0.161	0.154567	0.175303	0.18811	0.19749	0.20898	0.179613	0.170901	0.151963	0.151963	0.136882	0.135235	0.125238	0.132593	0.127123	0.119454	0.133606	0.136696	0.145968	0.177156	0.188247	0.195668	0.192536	0.153146	0.152041	0.166513	0.18766	0.222329	0.246463	0.218553	0.257122	0.278314	0.293921	0.293921	0.38918	0.398836	0.380528	0.483239	0.50069	0.542398	0.657485	0.682838	0.774143	0.802566	0.765746	0.877157	0.918053	0.907116	0.913864
0.25843	0.282519	0.26342	0.329916	0.377334	0.335523	0.273996	0.247656	0.229948	0.20061	0.20061	0.179579	0.168893	0.135782	0.136172	0.174094	0.153752	0.144743	0.136177	0.109018	0.109018	0.121521	0.182319	0.17841	0.149547	0.126846	0.126846	0.116439	0.116439	0.123942	0.139167	0.118715	0.0901762	0.0977371	0.103184	0.163178	0.187824	0.205861	0.3623	0.505973	0.654299	0.72886	0.769435	0.771534	0.832851	0.801265	0.808445	0.827873	0.801667	0.804894
0.138413	0.130165	0.168771	0.168771	0.151149	0.168771	0.178649	0.169672	0.178253	0.169593	0.167551	0.167551	0.151901	0.155183	0.166356	0.179453	0.17282	0.181926	0.131093	0.14391	0.109193	0.109193	0.103268	0.0976286	0.0912765	0.0841209	0.105814	0.106626	0.13497	0.164554	0.164848	0.174852	0.212472	0.303074	0.340258	0.436414	0.444274	0.478234	0.509051	0.489163	0.598326	0.671354	0.778013	0.780229	0.816464	0.797085	0.842941	0.870049	0.92476	0.956182
0.224685	0.194505	0.187262	0.187262	0.177773	0.154474	0.130457	0.118672	0.101961	0.108967	0.123893	0.117275	0.108178	0.114349	0.145479	0.153412	0.16368	0.170035	0.210183	0.188385	0.179423	0.188798	0.214868	0.235207	0.229173	0.218333	0.226235	0.219795	0.164104	0.164104	0.162276	0.168588	0.15369	0.139118	0.134975	0.164266	0.211175	0.209754	0.378474	0.452421	0.473545	0.6095	0.784869	0.844963	0.857305	0.853114	0.81186	0.843129	0.767177	0.796246
0.1708	0.152299	0.158656	0.171548	0.164397	0.146883	0.155034	0.138976	0.133843	0.121795	0.150227	0.150227	0.180286	0.1598	0.137443	0.146076	0.169862	0.176889	0.189282	0.189282	0.15153	0.143678	0.123709	0.127795	0.156936	0.156936	0.144469	0.15083	0.158708	0.173685	0.177824	0.177824	0.198699	0.202942	0.199751	0.210468	0.225621	0.19722	0.191739	0.175536	0.195683	0.247956	0.38582	0.458253	0.554773	0.717145	0.731736	0.774942	0.822447	0.862983
0.196853	0.18717	0.185694	0.195318	0.190053	0.215986	0.186693	0.200472	0.202818	0.193245	0.24568	0.24568	0.234296	0.234296	0.237773	0.165391	0.192132	0.191617	0.217971	0.239609	0.23922	0.252374	0.263918	0.272895	0.261206	0.27343	0.204774	0.182131	0.129485	0.158086	0.151821	0.165094	0.170281	0.163627	0.174049	0.241911	0.274783	0.319895	0.363908	0.483918	0.588946	0.592468	0.64346	0.757846	0.769495	0.808214	0.84948	0.886361	0.882568	0.81193
0.326414	0.318295	0.315972	0.316433	0.32218	0.309158	0.310445	0.306091	0.261947	0.223241	0.181982	0.180712	0.187906	0.207351	0.205407	0.193546	0.242952	0.246728	0.245934	0.215688	0.217597	0.207157	0.19522	0.167763	0.129485	0.129485	0.0953529	0.0990381	0.0930633	0.102601	0.0909536	0.0972856	0.10271	0.116011	0.160769	0.198914	0.24081	0.20825	0.229107	0.267826	0.405396	0.461202	0.498269	0.53187	0.649002	0.665132	0.720912	0.794194	0.865671	0.871335
0.0906448	0.106034	0.125842	0.138227	0.149157	0.158833	0.212701	0.213257	0.244846	0.239039	0.236886	0.195497	0.176916	0.138879	0.137465	0.128892	0.101496	0.122987	0.121713	0.111462	0.0956554	0.101973	0.107628	0.107628	0.110139	0.133953	0.130979	0.119154	0.121957	0.147484	0.180995	0.192786	0.214597	0.31892	0.465215	0.525519	0.643446	0.703449	0.791959	0.767604	0.774741	0.823835	0.893917	0.866752	0.876453	0.827662	0.783661	0.750118	0.640568	0.680946
0.136781	0.128615	0.106259	0.123938	0.133913	0.154957	0.176892	0.18797	0.160537	0.143218	0.127484	0.127484	0.12493	0.117032	0.0920539	0.0834057	0.0840616	0.0840616	0.0885075	0.0936743	0.103377	0.117983	0.11744	0.100882	0.118329	0.118329	0.118329	0.110796	0.106168	0.106168	0.108268	0.0947351	0.109548	0.174286	0.181681	0.230909	0.364376	0.492457	0.653504	0.749034	0.728821	0.740981	0.729477	0.687404	0.668988	0.601966	0.515756	0.467	0.386987	0.364543
0.225926	0.181232	0.127717	0.120017	0.100525	0.0994571	0.0996487	0.106402	0.0995425	0.0955192	0.0964955	0.101772	0.125132	0.147918	0.174813	0.204723	0.204376	0.184823	0.207723	0.207723	0.226082	0.226082	0.207372	0.20827	0.172281	0.146239	0.168843	0.167646	0.132263	0.163853	0.120731	0.113398	0.100662	0.0889439	0.0974551	0.148244	0.121395	0.133409	0.150294	0.195737	0.24926	0.306759	0.451982	0.470441	0.473399	0.446127	0.461598	0.601648	0.660069	0.541773
0.324837	0.316749	0.261361	0.24103	0.189752	0.230863	0.200942	0.249018	0.196917	0.192438	0.134276	0.123115	0.15028	0.160666	0.1676	0.147881	0.166676	0.144575	0.143902	0.131086	0.184244	0.193812	0.150789	0.135489	0.140934	0.137899	0.129435	0.124371	0.126034	0.133072	0.0873493	0.0873493	0.101158	0.108115	0.0939195	0.0871031	0.0909841	0.108061	0.133638	0.177088	0.23865	0.341337	0.456447	0.562005	0.652201	0.744706	0.734253	0.837102	0.83908	0.833727
0.127533	0.127164	0.122805	0.116237	0.0998297	0.095378	0.0986294	0.0986294	0.11758	0.106003	0.0958944	0.0769002	0.0672016	0.0677395	0.0810426	0.080163	0.0661236	0.0772309	0.0763892	0.0815494	0.0912247	0.0912247	0.116006	0.119873	0.0996321	0.111404	0.132068	0.132068	0.108097	0.10253	0.0949222	0.1015	0.0984542	0.0984542	0.101691	0.146072	0.160818	0.138088	0.155865	0.300365	0.414977	0.412099	0.509811	0.542523	0.714884	0.597106	0.67165	0.769398	0.789579	0.74285
0.109272	0.0860498	0.096389	0.107619	0.126433	0.127988	0.120626	0.119947	0.13222	0.147362	0.173394	0.209904	0.219045	0.18261	0.180845	0.188128	0.177043	0.212205	0.192835	0.192835	0.15451	0.121145	0.103331	0.115267	0.122704	0.143731	0.153119	0.157711	0.164335	0.174321	0.204515	0.23744	0.260367	0.369858	0.395395	0.355921	0.416686	0.469521	0.582161	0.765522	0.795091	0.845225	0.877435	0.914704	0.919937	0.933829	0.929087	0.965117	0.942928	0.883646
0.281765	0.340224	0.307703	0.346667	0.318958	0.30486	0.276683	0.215516	0.215516	0.161345	0.16967	0.12372	0.123361	0.101512	0.108491	0.110958	0.121291	0.144164	0.161576	0.211364	0.21172	0.279482	0.318368	0.33661	0.479595	0.416489	0.366777	0.335641	0.306324	0.282731	0.305166	0.198464	0.160752	0.141702	0.0859474	0.102687	0.121271	0.144551	0.231096	0.264068	0.41821	0.556036	0.632651	0.711363	0.810566	0.838984	0.841881	0.81861	0.843853	0.902355
0.111267	0.107645	0.107645	0.121499	0.11042	0.105493	0.0997461	0.100817	0.100817	0.0755782	0.0852748	0.0924666	0.0978397	0.107285	0.125684	0.115703	0.127236	0.119786	0.119786	0.131665	0.144792	0.147953	0.140256	0.136615	0.116829	0.119236	0.108339	0.132354	0.145274	0.146338	0.126656	0.0976054	0.124116	0.123756	0.156141	0.205716	0.217555	0.230466	0.268263	0.304428	0.366411	0.433166	0.542725	0.577215	0.595519	0.62474	0.716327	0.80277	0.826029	0.837826
0.142949	0.125115	0.137439	0.109796	0.112621	0.16053	0.16053	0.184543	0.185833	0.187635	0.193359	0.193693	0.177361	0.236838	0.23899	0.246424	0.274379	0.292421	0.293108	0.347721	0.348474	0.33444	0.358925	0.313118	0.304486	0.29243	0.293117	0.247049	0.26771	0.27431	0.272989	0.275352	0.283494	0.325152	0.468052	0.645196	0.63078	0.721303	0.722274	0.848181	0.848608	0.898824	0.892125	0.943221	0.906389	0.898038	0.916159	0.930215	0.960681	0.8975
0.329997	0.35508	0.345874	0.332364	0.339917	0.262627	0.298056	0.317437	0.259696	0.288142	0.327675	0.299438	0.336646	0.384756	0.394374	0.429546	0.41018	0.361028	0.422094	0.405399	0.347251	0.353007	0.314849	0.271855	0.255139	0.246548	0.256394	0.287797	0.232067	0.22958	0.20081	0.171125	0.156327	0.18047	0.19172	0.352531	0.343964	0.309092	0.36876	0.421976	0.522204	0.727431	0.798197	0.79647	0.846251	0.749046	0.725284	0.839245	0.81739	0.876995
0.242295	0.251188	0.265418	0.190382	0.190382	0.180946	0.171878	0.137724	0.137724	0.118567	0.126554	0.143238	0.147442	0.150797	0.151222	0.143646	0.153029	0.153029	0.153029	0.176466	0.165927	0.133754	0.121713	0.12045	0.112798	0.164662	0.188464	0.207508	0.277188	0.295339	0.364221	0.422568	0.470927	0.48233	0.631829	0.58234	0.5679	0.597211	0.688865	0.717385	0.750473	0.862452	0.85917	0.826864	0.836951	0.905653	0.898138	0.907972	0.896093	0.86774
0.324352	0.307833	0.30531	0.28759	0.268276	0.268696	0.268696	0.295947	0.283109	0.250606	0.197466	0.197466	0.18776	0.199695	0.197805	0.179135	0.16847	0.136891	0.136891	0.125549	0.118854	0.101339	0.153807	0.138251	0.130981	0.117635	0.129332	0.136525	0.149781	0.168036	0.178193	0.189662	0.126795	0.138238	0.200539	0.212715	0.258858	0.340335	0.332041	0.372385	0.381885	0.494349	0.557875	0.593479	0.516164	0.573348	0.578993	0.520584	0.570732	0.633195
0.248541	0.263917	0.23668	0.231557	0.227094	0.230249	0.209223	0.215439	0.203686	0.217912	0.207812	0.237289	0.24877	0.242499	0.223191	0.2342	0.238975	0.264071	0.278759	0.276503	0.350356	0.367447	0.37021	0.348059	0.430965	0.382165	0.38267	0.322365	0.322365	0.319313	0.249491	0.205447	0.228662	0.266274	0.235385	0.371244	0.429432	0.516665	0.578536	0.659521	0.659521	0.710625	0.874904	0.902752	0.899496	0.88075	0.889716	0.899412	0.917295	0.905586
0.213651	0.230472	0.228374	0.258881	0.242696	0.248971	0.246978	0.212187	0.20194	0.200224	0.21183	0.186696	0.213627	0.205505	0.20745	0.209408	0.189817	0.201162	0.202539	0.258328	0.25352	0.237777	0.198491	0.214804	0.251494	0.267936	0.311286	0.309456	0.310166	0.336535	0.328287	0.307875	0.321333	0.32902	0.320619	0.398958	0.495354	0.453384	0.508525	0.582722	0.657708	0.786804	0.894676	0.888011	0.94108	0.945096	0.926134	0.962203	0.974301	0.964349
0.288786	0.239858	0.267333	0.299907	0.313889	0.325137	0.305496	0.226409	0.239685	0.230483	0.228385	0.261882	0.266802	0.239148	0.25069	0.281344	0.344352	0.317201	0.288357	0.295352	0.320926	0.287919	0.266266	0.232173	0.247267	0.230064	0.205345	0.271771	0.308627	0.309792	0.284734	0.309792	0.325897	0.371837	0.321686	0.481422	0.524319	0.599788	0.726984	0.806348	0.846786	0.923973	0.929155	0.946383	0.961603	0.958292	0.952419	0.935593	0.94776	0.944132
0.0587036	0.0543507	0.0543507	0.0601841	0.0513342	0.0543507	0.0791962	0.0692298	0.160791	0.199964	0.208722	0.231608	0.283771	0.312358	0.342448	0.396009	0.311874	0.40865	0.199928	0.185625	0.185625	0.143831	0.119746	0.127063	0.112656	0.104432	0.120932	0.104029	0.118368	0.159929	0.143859	0.142548	0.164105	0.139956	0.171798	0.241592	0.346407	0.39304	0.471852	0.492644	0.553121	0.60576	0.6091	0.746124	0.785239	0.688771	0.638404	0.658047	0.609625	0.523998
0.0959544	0.0892744	0.0856265	0.099188	0.0927449	0.0934668	0.0934668	0.105824	0.107772	0.120026	0.115281	0.139239	0.124939	0.120073	0.135284	0.126826	0.146946	0.130488	0.110095	0.101011	0.0954821	0.0873909	0.104632	0.10383	0.09107	0.116039	0.0996562	0.102249	0.114019	0.125772	0.14682	0.158019	0.148384	0.150513	0.171253	0.253702	0.366722	0.491629	0.568022	0.722902	0.724106	0.765546	0.765163	0.790254	0.810709	0.803593	0.788311	0.80072	0.711175	0.535364
0.052988	0.052988	0.0470617	0.0514679	0.0593434	0.0528528	0.0566977	0.0627664	0.0785668	0.0743119	0.0937347	0.111744	0.122937	0.0993645	0.0926317	0.134692	0.155838	0.190492	0.164389	0.135145	0.108166	0.0937862	0.0849903	0.112656	0.105754	0.111799	0.111799	0.0816583	0.0864633	0.0864633	0.0915227	0.103542	0.103542	0.143314	0.175763	0.136532	0.117297	0.230828	0.437303	0.516751	0.577344	0.579429	0.689145	0.637008	0.743246	0.784326	0.837633	0.709661	0.569315	0.524139
0.0882653	0.0971764	0.0908508	0.0894807	0.0894807	0.0864982	0.0816915	0.0863295	0.08861	0.100533	0.0979785	0.0854558	0.0854558	0.0755909	0.0882336	0.0790896	0.0790896	0.0896376	0.0844156	0.0700683	0.0717317	0.0676848	0.0768386	0.0699882	0.0597884	0.0593096	0.0672042	0.0542705	0.0577453	0.0620799	0.0687583	0.0859287	0.0757808	0.0923875	0.111338	0.19072	0.180006	0.307593	0.394905	0.552144	0.78397	0.803841	0.837714	0.857245	0.884075	0.865914	0.917216	0.92462	0.911056	0.84869
0.573672	0.567193	0.557766	0.626538	0.635952	0.607099	0.534438	0.488887	0.454007	0.283847	0.215245	0.143896	0.112846	0.0705588	0.0535561	0.0551864	0.074981	0.074981	0.0743902	0.0694338	0.0694338	0.057272	0.0579162	0.0573359	0.0573359	0.0665402	0.0460358	0.0415983	0.0415983	0.0473071	0.0473071	0.0502012	0.046775	0.0837052	0.0945208	0.0955416	0.207248	0.261834	0.352105	0.481947	0.664586	0.751312	0.77597	0.789173	0.829203	0.798815	0.706529	0.778975	0.738579	0.680867
0.116512	0.0888045	0.131133	0.131133	0.142903	0.134043	0.129197	0.110023	0.108659	0.106697	0.121131	0.114642	0.10503	0.111891	0.10825	0.140048	0.175141	0.209698	0.212028	0.213206	0.183007	0.192525	0.171713	0.204686	0.229726	0.223223	0.236369	0.242532	0.251135	0.240461	0.35203	0.362527	0.3323	0.422142	0.477093	0.467014	0.506242	0.503275	0.586226	0.658284	0.597324	0.621297	0.692549	0.657263	0.658706	0.805372	0.797864	0.815416	0.794994	0.744301
0.175904	0.165851	0.193166	0.18185	0.161228	0.176392	0.152964	0.154508	0.170373	0.182404	0.180242	0.187507	0.202616	0.202616	0.198559	0.166366	0.18095	0.178884	0.163547	0.153636	0.167196	0.1508	0.10976	0.109436	0.115888	0.115888	0.119526	0.113325	0.107203	0.106387	0.0854188	0.0773408	0.0738096	0.0732273	0.0738096	0.0974717	0.130844	0.189564	0.273457	0.365124	0.506086	0.563979	0.697264	0.732014	0.79658	0.846713	0.803888	0.777093	0.820627	0.817369
0.143836	0.17304	0.142451	0.172061	0.153171	0.137669	0.114816	0.0985867	0.124161	0.133453	0.136015	0.119479	0.119479	0.0776466	0.0869026	0.11579	0.162085	0.170742	0.144627	0.127568	0.116229	0.115353	0.135065	0.135065	0.136962	0.10341	0.0686909	0.0744119	0.0663896	0.0751513	0.0861525	0.0870916	0.0834342	0.128002	0.132946	0.14951	0.245861	0.253103	0.299163	0.460191	0.519411	0.606035	0.67667	0.687295	0.777325	0.806785	0.770246	0.769389	0.880943	0.832892
0.102957	0.0870723	0.067996	0.0640172	0.0698579	0.0611793	0.0776497	0.0929851	0.146662	0.173069	0.196537	0.206581	0.205183	0.191577	0.176258	0.167675	0.141949	0.155201	0.105775	0.11802	0.126513	0.149508	0.143525	0.169179	0.204049	0.233149	0.231244	0.198614	0.185434	0.158839	0.138511	0.153461	0.168042	0.140053	0.151773	0.21766	0.275508	0.332533	0.367504	0.628022	0.679919	0.675459	0.693803	0.826442	0.866546	0.851764	0.921416	0.901567	0.897635	0.8665
0.225286	0.269439	0.257148	0.223496	0.182922	0.135234	0.15838	0.173713	0.214249	0.225594	0.24797	0.172605	0.157987	0.159414	0.148354	0.18934	0.199511	0.166821	0.16472	0.189729	0.203138	0.2629	0.249158	0.276882	0.279695	0.22399	0.217272	0.253041	0.23887	0.227498	0.239258	0.234096	0.259082	0.257852	0.268903	0.32152	0.34616	0.283629	0.276139	0.267095	0.371368	0.480487	0.531681	0.570823	0.717523	0.737264	0.69271	0.7412	0.769256	0.760653
0.103944	0.110743	0.156165	0.189377	0.138151	0.117828	0.148654	0.158304	0.170729	0.1976	0.203553	0.221646	0.161622	0.139822	0.165073	0.165073	0.144206	0.148434	0.164459	0.154938	0.15029	0.128819	0.116542	0.110267	0.0884372	0.116884	0.157534	0.143708	0.114812	0.157991	0.163713	0.182804	0.227777	0.254331	0.384288	0.476353	0.492725	0.679423	0.796515	0.802197	0.873101	0.899036	0.936109	0.938296	0.946148	0.910253	0.902071	0.907411	0.920237	0.893649
0.194413	0.131946	0.153161	0.153315	0.158202	0.174676	0.106338	0.0943108	0.0980996	0.159033	0.191993	0.197299	0.166754	0.177161	0.199526	0.219279	0.21736	0.242472	0.246169	0.184357	0.154279	0.172497	0.171719	0.182056	0.15629	0.119575	0.113644	0.11829	0.111604	0.11732	0.156088	0.148802	0.149073	0.117058	0.144155	0.236394	0.307794	0.367114	0.543464	0.556796	0.586024	0.708785	0.806642	0.849705	0.88794	0.842575	0.800015	0.876033	0.855236	0.888489
0.32747	0.303292	0.28137	0.228374	0.187599	0.164446	0.183697	0.193242	0.204045	0.237202	0.202969	0.209494	0.208592	0.16266	0.175891	0.21624	0.178326	0.15169	0.140342	0.146701	0.154968	0.154534	0.138151	0.169663	0.151965	0.123313	0.116722	0.106027	0.0872074	0.0746997	0.0658553	0.0517463	0.0548963	0.0966453	0.122701	0.122012	0.12329	0.176562	0.238596	0.460504	0.591615	0.712981	0.786037	0.713314	0.780663	0.807897	0.875232	0.901258	0.899125	0.802641
0.159083	0.198617	0.211259	0.21282	0.166238	0.145391	0.179784	0.191	0.20827	0.179784	0.190488	0.194419	0.218449	0.180786	0.194137	0.220279	0.251803	0.268266	0.251803	0.239057	0.247975	0.189916	0.183943	0.175545	0.193595	0.170398	0.137986	0.142461	0.148749	0.175147	0.158562	0.166772	0.141564	0.178116	0.21903	0.239141	0.276798	0.444194	0.441031	0.44232	0.601263	0.67665	0.770648	0.78833	0.794651	0.853358	0.822056	0.697727	0.700225	0.716693
0.187034	0.215474	0.203719	0.168814	0.190699	0.176566	0.153395	0.117931	0.142352	0.131975	0.115864	0.0992104	0.110939	0.112911	0.09781	0.0886738	0.0886738	0.103151	0.0846247	0.0811531	0.101385	0.121933	0.109185	0.119251	0.132442	0.154006	0.154006	0.149648	0.180099	0.182579	0.178353	0.157608	0.185881	0.17367	0.265022	0.380913	0.448439	0.536143	0.609841	0.597748	0.734002	0.845547	0.862176	0.869185	0.819938	0.746302	0.811959	0.860005	0.784818	0.838319
0.10942	0.113955	0.113955	0.135408	0.135408	0.142883	0.142883	0.131494	0.119628	0.134543	0.123722	0.106905	0.138046	0.142123	0.134681	0.13568	0.14422	0.164932	0.17371	0.21539	0.232105	0.20908	0.18984	0.211762	0.224428	0.220894	0.219426	0.208922	0.208922	0.158368	0.180676	0.187543	0.199557	0.19454	0.211492	0.224146	0.357744	0.366328	0.573405	0.605953	0.630959	0.693877	0.730971	0.761791	0.855876	0.91689	0.843157	0.837307	0.750605	0.814585
0.423515	0.39815	0.367157	0.336005	0.312322	0.373321	0.311864	0.240912	0.216802	0.142383	0.142383	0.15386	0.15386	0.162164	0.136892	0.13355	0.149754	0.167841	0.199408	0.207601	0.243835	0.227826	0.234423	0.269151	0.267472	0.25317	0.228788	0.241767	0.264442	0.209467	0.196079	0.216145	0.229584	0.24042	0.248867	0.255871	0.396614	0.463478	0.41773	0.511296	0.516397	0.733147	0.752456	0.807041	0.808969	0.870166	0.836996	0.838266	0.863095	0.9133
0.0769968	0.0807132	0.0900776	0.10302	0.115861	0.113825	0.110455	0.132571	0.153442	0.18032	0.18032	0.160989	0.14543	0.139191	0.111179	0.106741	0.0998619	0.106741	0.0915356	0.0915356	0.100934	0.103249	0.129858	0.142568	0.151466	0.16619	0.16619	0.155026	0.164551	0.153127	0.139623	0.17771	0.163706	0.174132	0.225455	0.193103	0.278366	0.328162	0.38501	0.50101	0.72662	0.755982	0.777533	0.816687	0.832701	0.871258	0.881395	0.886755	0.886755	0.89653
0.183762	0.157675	0.177455	0.167332	0.173629	0.167167	0.147908	0.147908	0.173153	0.153763	0.154115	0.146418	0.154827	0.132428	0.123197	0.124485	0.124485	0.119303	0.0889326	0.0948532	0.100106	0.108401	0.0910516	0.100406	0.111777	0.12829	0.148603	0.156237	0.16545	0.165909	0.165909	0.155881	0.170343	0.256285	0.240809	0.249666	0.268354	0.312875	0.331079	0.409626	0.454357	0.525532	0.525236	0.493614	0.572876	0.582223	0.75136	0.823993	0.897992	0.899125
0.117938	0.12942	0.117839	0.099722	0.120889	0.127443	0.120889	0.152654	0.150779	0.136048	0.136048	0.109952	0.134272	0.134272	0.13107	0.158084	0.175108	0.139439	0.15526	0.169676	0.185639	0.185639	0.161511	0.180892	0.14531	0.106651	0.141089	0.176609	0.169591	0.155181	0.130095	0.152169	0.146027	0.162714	0.202396	0.21266	0.179466	0.176651	0.238105	0.346841	0.481938	0.565468	0.678109	0.8033	0.813661	0.835148	0.888521	0.882408	0.848834	0.88691
0.220703	0.144586	0.154701	0.146713	0.13907	0.126621	0.105377	0.0991471	0.088541	0.0892334	0.116993	0.160328	0.158894	0.157755	0.185546	0.206748	0.264252	0.232829	0.232829	0.211633	0.184894	0.152873	0.186365	0.221761	0.189809	0.260218	0.213649	0.21565	0.237514	0.275009	0.270002	0.275017	0.230478	0.223588	0.223588	0.200051	0.219949	0.330167	0.387896	0.550876	0.602337	0.655502	0.688238	0.805524	0.830561	0.805947	0.788474	0.767766	0.73704	0.609343
0.33271	0.265336	0.218946	0.182028	0.192835	0.214451	0.173974	0.141538	0.13275	0.131763	0.13907	0.11009	0.135072	0.15339	0.145871	0.158874	0.158874	0.203998	0.214321	0.211522	0.224178	0.296217	0.261522	0.23407	0.221015	0.176283	0.192539	0.188136	0.178786	0.153828	0.158286	0.147828	0.140393	0.168112	0.185978	0.264052	0.317896	0.383828	0.646838	0.687437	0.804417	0.844236	0.860727	0.832263	0.823677	0.814607	0.816393	0.877223	0.74679	0.77279
0.228125	0.283806	0.254597	0.237149	0.22249	0.207147	0.206602	0.231217	0.212555	0.174057	0.174057	0.141609	0.141609	0.153441	0.200115	0.192897	0.238459	0.185886	0.225811	0.23691	0.23691	0.243695	0.255383	0.243695	0.17987	0.174151	0.143138	0.145011	0.125117	0.121813	0.129987	0.156894	0.148813	0.135879	0.152315	0.247065	0.271014	0.345898	0.598491	0.609277	0.759752	0.798308	0.904486	0.908764	0.922039	0.884677	0.88756	0.950257	0.892896	0.909583
0.119226	0.126646	0.126646	0.118654	0.137429	0.168808	0.17949	0.168808	0.161673	0.180753	0.197322	0.16873	0.177667	0.177355	0.174479	0.158431	0.157989	0.142342	0.148775	0.123983	0.112707	0.112162	0.112162	0.131654	0.115578	0.103218	0.096831	0.102735	0.0919623	0.120685	0.128794	0.13179	0.13179	0.148235	0.242737	0.276107	0.487188	0.583105	0.77644	0.781562	0.814947	0.826196	0.922164	0.917678	0.878987	0.933882	0.885197	0.885317	0.848103	0.841317
0.252781	0.22566	0.203207	0.219037	0.21847	0.198583	0.2192	0.216717	0.215269	0.239261	0.2275	0.238269	0.238269	0.221238	0.209253	0.187529	0.178203	0.182108	0.162171	0.138237	0.129998	0.137616	0.153113	0.186971	0.210062	0.244613	0.265141	0.299673	0.320981	0.337862	0.382955	0.336854	0.309558	0.33171	0.313149	0.396634	0.385746	0.522132	0.601329	0.639229	0.718037	0.858355	0.875477	0.861794	0.924616	0.900352	0.911621	0.879247	0.869554	0.88211
0.136088	0.133998	0.148396	0.135243	0.136498	0.138157	0.151544	0.165682	0.152799	0.162667	0.167786	0.152118	0.137277	0.154285	0.136659	0.161871	0.163111	0.171812	0.178498	0.167863	0.158181	0.205084	0.195095	0.146853	0.146853	0.127112	0.113462	0.126272	0.109037	0.109037	0.102026	0.0855509	0.0936703	0.165859	0.185145	0.168483	0.18418	0.234207	0.344639	0.412108	0.53089	0.601603	0.592948	0.505905	0.533718	0.565668	0.553876	0.551899	0.420237	0.352235
0.101956	0.112079	0.104896	0.103536	0.127243	0.118871	0.1127	0.132653	0.125869	0.103933	0.0979682	0.106811	0.106607	0.105281	0.096076	0.101087	0.101087	0.0902432	0.105259	0.088096	0.0974708	0.0957392	0.120614	0.129091	0.148079	0.17836	0.194762	0.204299	0.187281	0.238188	0.232101	0.190019	0.159642	0.130669	0.161392	0.152016	0.1553	0.157504	0.149397	0.176506	0.173082	0.316623	0.403454	0.490319	0.450915	0.589839	0.607967	0.672311	0.685913	0.596515
0.0995896	0.0850467	0.0907343	0.113921	0.113921	0.110549	0.110549	0.086944	0.0902089	0.108055	0.121599	0.132398	0.131419	0.125347	0.141119	0.132353	0.154741	0.16118	0.149869	0.176341	0.175103	0.128758	0.121916	0.110539	0.103444	0.118058	0.106124	0.105922	0.105922	0.0685381	0.0609846	0.0929121	0.104581	0.104071	0.104871	0.126976	0.135054	0.198742	0.20887	0.243067	0.324669	0.381254	0.442978	0.510265	0.564799	0.535105	0.517414	0.414527	0.559773	0.607467
0.173208	0.131159	0.151846	0.131537	0.140259	0.12677	0.153128	0.130037	0.147789	0.17851	0.180573	0.184433	0.160145	0.115755	0.115755	0.112862	0.114743	0.0976624	0.113209	0.092641	0.0836877	0.0826199	0.0995958	0.0931289	0.0931289	0.0852184	0.0757993	0.0764004	0.0609392	0.0579069	0.0607947	0.0535497	0.0569176	0.0673302	0.0628123	0.118254	0.143779	0.22581	0.322475	0.415184	0.438733	0.695543	0.741601	0.7781	0.821234	0.745316	0.803113	0.780598	0.733309	0.725978
0.191915	0.190256	0.230475	0.232968	0.209434	0.189512	0.182095	0.187696	0.189003	0.164233	0.146734	0.143454	0.103321	0.0973867	0.0898504	0.0990948	0.10016	0.0908258	0.0871206	0.0871206	0.0868569	0.0736628	0.0742483	0.079519	0.0775059	0.0701189	0.065427	0.0699027	0.0623337	0.0623337	0.0682758	0.0840417	0.142305	0.13249	0.138853	0.196323	0.308738	0.350819	0.483347	0.60384	0.623988	0.681153	0.633234	0.697066	0.725561	0.769369	0.673966	0.667656	0.598095	0.538488
0.153927	0.133	0.180872	0.203937	0.173333	0.182461	0.130223	0.126071	0.134486	0.14799	0.114626	0.122384	0.100985	0.0833766	0.108703	0.116112	0.139184	0.130896	0.15155	0.139512	0.144034	0.135115	0.149341	0.149341	0.115776	0.115776	0.13378	0.14118	0.121382	0.127897	0.122884	0.20338	0.226428	0.239705	0.413161	0.449061	0.541368	0.577967	0.684301	0.754339	0.730477	0.68536	0.784666	0.884991	0.825905	0.831231	0.815918	0.838119	0.783251	0.740662
0.142898	0.144212	0.131616	0.112129	0.108161	0.104628	0.112433	0.112433	0.0843942	0.0796943	0.0898676	0.0806109	0.107654	0.113799	0.112939	0.10025	0.0899323	0.0951736	0.146709	0.146709	0.171735	0.192394	0.190227	0.180797	0.219096	0.243381	0.277856	0.265506	0.183503	0.192708	0.194561	0.174027	0.178946	0.205041	0.197163	0.255325	0.212162	0.363287	0.449113	0.694194	0.699659	0.748079	0.787725	0.794758	0.812668	0.76957	0.826192	0.849141	0.816315	0.68165
0.123139	0.109653	0.100409	0.110607	0.136834	0.125726	0.144639	0.113121	0.0960691	0.112788	0.122786	0.129428	0.133537	0.121513	0.123308	0.115838	0.124597	0.139889	0.163151	0.16829	0.200765	0.208554	0.196557	0.196557	0.194267	0.205617	0.175297	0.166916	0.154233	0.128078	0.0900153	0.091393	0.118205	0.126171	0.140331	0.139303	0.187317	0.167388	0.209541	0.275648	0.385752	0.495624	0.50808	0.607545	0.532388	0.68042	0.673016	0.743476	0.802107	0.823791
0.229388	0.237569	0.265104	0.285622	0.332436	0.308887	0.308887	0.334936	0.287127	0.267833	0.273473	0.276805	0.237594	0.189815	0.178653	0.18546	0.168098	0.129627	0.103617	0.0972084	0.100412	0.0989137	0.114635	0.114635	0.107308	0.0910424	0.0862193	0.0919774	0.0981836	0.0867259	0.0726014	0.0775272	0.066307	0.0710573	0.0830099	0.114139	0.192444	0.226791	0.322964	0.475851	0.687276	0.787273	0.845796	0.862543	0.871356	0.861917	0.815142	0.804395	0.772702	0.671909
0.147138	0.142941	0.159371	0.129606	0.121808	0.117888	0.121449	0.121095	0.119837	0.119837	0.121509	0.113799	0.095494	0.095494	0.0819044	0.0767235	0.0718448	0.0793981	0.0726403	0.10152	0.0958636	0.0958636	0.0919738	0.0973213	0.143363	0.152301	0.175649	0.174415	0.155596	0.12643	0.139119	0.155877	0.187289	0.214643	0.192828	0.211577	0.199791	0.301694	0.32936	0.40855	0.468903	0.482338	0.647263	0.621696	0.636262	0.723354	0.743051	0.678418	0.806815	0.772949
0.269133	0.244109	0.202327	0.151406	0.136557	0.114079	0.118782	0.137507	0.138921	0.138665	0.151817	0.121979	0.141455	0.132671	0.132671	0.137001	0.12471	0.128164	0.189728	0.230245	0.201757	0.214868	0.220626	0.21008	0.23978	0.248212	0.302192	0.299129	0.31678	0.397555	0.427803	0.50708	0.500767	0.576969	0.534889	0.546911	0.637081	0.605202	0.53301	0.476346	0.515073	0.648532	0.660232	0.851308	0.874195	0.86766	0.797059	0.819546	0.808297	0.818971
0.300484	0.288649	0.288649	0.26257	0.151737	0.14561	0.125881	0.109903	0.132911	0.122433	0.154532	0.179098	0.18846	0.22916	0.22916	0.259024	0.317398	0.332284	0.301564	0.301564	0.251004	0.208713	0.218383	0.179641	0.226494	0.224522	0.178756	0.176007	0.210139	0.22865	0.242016	0.216375	0.208724	0.212474	0.200833	0.198595	0.235854	0.222154	0.195329	0.215538	0.195179	0.277757	0.373179	0.462311	0.532165	0.755797	0.749387	0.839702	0.871937	0.880005
0.393759	0.323991	0.187509	0.162444	0.154129	0.12302	0.119066	0.114889	0.137501	0.137248	0.203739	0.202856	0.202319	0.214574	0.225281	0.236748	0.228587	0.238225	0.21323	0.22389	0.131364	0.153615	0.152507	0.127555	0.128509	0.174394	0.16441	0.143082	0.143082	0.15686	0.20794	0.213044	0.245225	0.342442	0.388577	0.412483	0.429783	0.662536	0.707298	0.799783	0.76231	0.797001	0.889592	0.886008	0.916414	0.892438	0.913108	0.901441	0.942615	0.891412
0.259761	0.248958	0.229292	0.240118	0.218083	0.189886	0.189886	0.197883	0.188669	0.170599	0.150592	0.135625	0.135625	0.15385	0.184156	0.19372	0.19372	0.175352	0.164867	0.162947	0.17967	0.196163	0.213777	0.203819	0.170955	0.205752	0.205752	0.20805	0.23755	0.257689	0.232796	0.224261	0.239605	0.215589	0.241166	0.328577	0.489644	0.586963	0.59049	0.631	0.759622	0.743132	0.76504	0.83348	0.893774	0.864318	0.764665	0.780364	0.846285	0.833182
0.279291	0.248996	0.235365	0.230261	0.212012	0.235749	0.285079	0.244086	0.235152	0.267198	0.215146	0.207083	0.207083	0.219914	0.221957	0.220117	0.1904	0.172673	0.169095	0.164099	0.164099	0.16058	0.150817	0.137878	0.129283	0.10513	0.104018	0.116902	0.0993449	0.101329	0.101329	0.104764	0.110764	0.110438	0.109069	0.118906	0.11252	0.105514	0.116164	0.124011	0.191028	0.196831	0.251543	0.321101	0.337984	0.368444	0.443642	0.458567	0.483365	0.483365
0.215681	0.195898	0.184284	0.149479	0.141676	0.165382	0.163038	0.163038	0.124331	0.154657	0.141438	0.142557	0.135191	0.174919	0.174919	0.166206	0.161059	0.161059	0.169718	0.150093	0.140856	0.117529	0.150785	0.145489	0.159489	0.159489	0.168574	0.170364	0.18746	0.191865	0.213424	0.226364	0.201093	0.200368	0.193152	0.285688	0.300351	0.406364	0.587087	0.717052	0.762449	0.859578	0.885508	0.904855	0.929047	0.936027	0.945125	0.929881	0.922335	0.881315
0.0960596	0.109016	0.12014	0.137802	0.142532	0.165345	0.165345	0.181356	0.192543	0.183002	0.152439	0.123868	0.12555	0.130819	0.11884	0.148093	0.148093	0.14334	0.144314	0.19701	0.171166	0.17992	0.162189	0.136026	0.136026	0.101914	0.108852	0.0940491	0.107533	0.0915052	0.103282	0.122386	0.13741	0.149309	0.193768	0.205867	0.248584	0.297575	0.465162	0.535383	0.612579	0.593818	0.649241	0.660368	0.774207	0.808447	0.790702	0.806565	0.721078	0.801942
0.244804	0.244804	0.236045	0.175248	0.171597	0.157506	0.17283	0.19325	0.164795	0.152704	0.151587	0.191667	0.171976	0.15786	0.145633	0.138546	0.117942	0.104449	0.102395	0.0950159	0.131957	0.102776	0.123377	0.115991	0.112894	0.105662	0.139987	0.139987	0.164884	0.171721	0.120215	0.139707	0.152607	0.237811	0.268609	0.435814	0.472866	0.604152	0.712118	0.82649	0.879287	0.944948	0.960737	0.950561	0.968804	0.954345	0.963201	0.961818	0.945066	0.931957
0.123639	0.143288	0.169469	0.202612	0.227336	0.227336	0.215151	0.191128	0.172615	0.20425	0.192993	0.194871	0.154893	0.119044	0.122441	0.106619	0.123946	0.13056	0.13056	0.136054	0.152667	0.227648	0.216888	0.199121	0.163461	0.172385	0.159131	0.161108	0.161108	0.169432	0.174218	0.121966	0.144665	0.230357	0.288406	0.280522	0.365561	0.438279	0.591111	0.618199	0.668686	0.704571	0.720178	0.682991	0.75524	0.834143	0.863692	0.908288	0.913344	0.925178
0.177663	0.153345	0.182132	0.177371	0.151742	0.136394	0.130655	0.112615	0.097423	0.0914795	0.0936906	0.116571	0.13728	0.126516	0.132075	0.184093	0.200702	0.190896	0.201577	0.201577	0.225851	0.206826	0.172354	0.163649	0.178864	0.144203	0.123763	0.13943	0.147982	0.147982	0.132123	0.132749	0.133378	0.132749	0.098385	0.161609	0.203751	0.224687	0.296755	0.351224	0.396589	0.501541	0.560895	0.694074	0.765385	0.676559	0.639762	0.749436	0.699372	0.660312
0.1144	0.13738	0.125204	0.121271	0.125593	0.141146	0.130132	0.127105	0.142708	0.163881	0.159736	0.125266	0.218384	0.229404	0.221361	0.178539	0.172264	0.203499	0.203499	0.144523	0.153447	0.178819	0.104392	0.104141	0.0922282	0.120751	0.110895	0.107356	0.144947	0.15654	0.168856	0.158845	0.171305	0.191147	0.191147	0.314309	0.314309	0.328326	0.243774	0.418789	0.451073	0.469442	0.580207	0.670631	0.843479	0.776203	0.819784	0.806872	0.88379	0.862096
0.186183	0.231599	0.19156	0.147645	0.119177	0.125453	0.124559	0.132451	0.144052	0.125211	0.125211	0.1082	0.136812	0.129867	0.144068	0.12297	0.135526	0.134315	0.135526	0.17053	0.214094	0.19636	0.177434	0.205591	0.208285	0.222598	0.21825	0.208168	0.202132	0.170774	0.143406	0.126338	0.105396	0.095324	0.0891042	0.0987864	0.101806	0.114638	0.152106	0.160098	0.197107	0.285073	0.550387	0.672113	0.745163	0.920321	0.932346	0.9353	0.920151	0.927831
0.171748	0.177899	0.18726	0.26004	0.262127	0.257193	0.257193	0.234883	0.251061	0.222473	0.222473	0.219369	0.220606	0.183163	0.148551	0.131832	0.123529	0.131832	0.111028	0.103879	0.103879	0.113028	0.112307	0.116951	0.12437	0.113859	0.136439	0.152773	0.152773	0.152505	0.160792	0.150061	0.179131	0.179812	0.196206	0.250201	0.336494	0.453532	0.587588	0.647021	0.662827	0.704805	0.70104	0.727984	0.718001	0.708117	0.786282	0.674439	0.690033	0.80337
0.104974	0.0937654	0.0627469	0.0584842	0.101675	0.0954001	0.0938989	0.0908113	0.0823177	0.142315	0.196933	0.230531	0.263144	0.263144	0.196128	0.243078	0.249902	0.24841	0.298581	0.196795	0.169548	0.160334	0.184155	0.221735	0.209305	0.175938	0.158697	0.150506	0.153466	0.16967	0.150138	0.141343	0.150679	0.177715	0.16594	0.18938	0.284043	0.382449	0.503802	0.617918	0.668445	0.794182	0.848714	0.847985	0.879112	0.939611	0.922667	0.898768	0.847883	0.82063
0.0927301	0.110759	0.123654	0.139085	0.138813	0.149382	0.165935	0.148344	0.156398	0.129407	0.123934	0.11624	0.111253	0.129048	0.122443	0.139908	0.132309	0.14416	0.155381	0.174311	0.183471	0.185753	0.201969	0.15736	0.15736	0.159077	0.17086	0.134919	0.161037	0.186353	0.184406	0.17303	0.25172	0.29769	0.326208	0.383219	0.408035	0.672827	0.61954	0.573414	0.736411	0.864118	0.889048	0.89484	0.907296	0.904622	0.909407	0.80912	0.806246	0.855472
0.340478	0.340478	0.246675	0.203497	0.139444	0.140489	0.162202	0.155615	0.160658	0.171276	0.170962	0.190909	0.173996	0.16482	0.189125	0.160348	0.142674	0.139872	0.108864	0.100394	0.10376	0.10316	0.10316	0.10316	0.0996205	0.105626	0.103079	0.117291	0.16123	0.162106	0.161518	0.178113	0.184203	0.193861	0.228471	0.228846	0.204762	0.216801	0.162476	0.167535	0.148939	0.154083	0.227318	0.253211	0.268428	0.302029	0.388914	0.488787	0.56336	0.56336
[truncated: 10 more columns]

## Sheet: above.A2.place
0.596951	0.521896	0.482779	0.534637	0.494046	0.392434	0.428079	0.478976	0.440252	0.314913	0.27446	0.288816	0.424501	0.378011	0.339298	0.322848	0.290374	0.30103	0.30103	0.289182	0.280115	0.306671	0.233563	0.220528	0.265052	0.336539	0.353811	0.310747	0.334845	0.318507	0.304862	0.271004	0.264369	0.298146	0.30954	0.252918	0.233418	0.222435	0.19215	0.19215	0.27637	0.308078	0.295378	0.268392	0.22264	0.22264	0.243705	0.356023	0.387946	0.408591
0.582292	0.577306	0.562669	0.583316	0.568083	0.640062	0.584835	0.599906	0.55918	0.589688	0.523227	0.534617	0.566428	0.6017	0.570388	0.52523	0.555403	0.56044	0.518089	0.486889	0.516882	0.703513	0.644885	0.551447	0.480165	0.419753	0.464719	0.48241	0.485079	0.545332	0.444655	0.254411	0.278266	0.277837	0.339217	0.289099	0.269722	0.242692	0.261049	0.238786	0.277884	0.290025	0.265424	0.268163	0.221428	0.354146	0.256937	0.231713	0.208272	0.215911
0.430186	0.376609	0.347639	0.525612	0.56375	0.633705	0.640715	0.623718	0.71902	0.702223	0.759933	0.791075	0.835302	0.737623	0.685018	0.630465	0.591716	0.562298	0.405431	0.489983	0.427016	0.419564	0.363724	0.3579	0.390292	0.364116	0.356187	0.356187	0.381352	0.304811	0.327465	0.489987	0.514049	0.514878	0.487724	0.522714	0.458644	0.477138	0.464249	0.463718	0.460237	0.298554	0.276411	0.241447	0.178358	0.193721	0.173562	0.161549	0.168214	0.150215
0.477149	0.41148	0.356934	0.348449	0.378809	0.505464	0.486894	0.526823	0.589233	0.57114	0.486883	0.449903	0.476786	0.546604	0.591963	0.394205	0.46639	0.411848	0.354073	0.382479	0.427047	0.40082	0.411697	0.443521	0.419251	0.464206	0.421045	0.409004	0.448663	0.436857	0.619024	0.644179	0.626386	0.508954	0.435558	0.39135	0.380527	0.363945	0.322848	0.306825	0.155637	0.126098	0.0978626	0.110078	0.116124	0.138176	0.136768	0.145365	0.129564	0.129805
0.305276	0.292643	0.244635	0.233285	0.233285	0.190529	0.151046	0.168659	0.166244	0.241447	0.320532	0.417079	0.554124	0.602129	0.599567	0.709574	0.737336	0.784321	0.835447	0.817961	0.76128	0.809052	0.737259	0.79602	0.818913	0.797749	0.766333	0.752768	0.682718	0.669045	0.704661	0.578708	0.550654	0.503868	0.421105	0.395002	0.406494	0.404433	0.396034	0.358856	0.318047	0.325433	0.319778	0.276802	0.309907	0.284843	0.246568	0.222058	0.19266	0.183136
0.47195	0.39252	0.375732	0.5173	0.499031	0.454381	0.483431	0.431919	0.490163	0.403355	0.478126	0.468871	0.517777	0.512003	0.469935	0.409402	0.366898	0.364419	0.480399	0.509083	0.549332	0.676734	0.708351	0.736679	0.819825	0.911505	0.942373	0.947549	0.924935	0.932031	0.912913	0.877541	0.88007	0.84396	0.809454	0.685518	0.596589	0.619663	0.531603	0.396631	0.352522	0.391567	0.340676	0.278713	0.27196	0.253213	0.259667	0.213422	0.199315	0.242838
0.599568	0.579525	0.564769	0.604832	0.569628	0.464016	0.472345	0.454698	0.588581	0.579563	0.455908	0.460978	0.592115	0.423861	0.466784	0.533676	0.471337	0.701699	0.621493	0.597798	0.53779	0.538321	0.401122	0.45467	0.421844	0.437954	0.455494	0.316385	0.339041	0.397445	0.569747	0.616595	0.678137	0.706092	0.685725	0.671388	0.707863	0.673532	0.635927	0.559085	0.398007	0.321958	0.245449	0.20578	0.21852	0.229367	0.209395	0.185857	0.160263	0.15204
0.29258	0.340595	0.325309	0.309676	0.390325	0.437265	0.405277	0.382031	0.48055	0.496442	0.495908	0.370301	0.531352	0.500857	0.446321	0.358982	0.383721	0.365816	0.365816	0.399338	0.4144	0.579195	0.437611	0.467332	0.433504	0.430591	0.389869	0.434844	0.37601	0.368103	0.399787	0.289758	0.299574	0.265882	0.307876	0.340406	0.357279	0.329483	0.341581	0.304318	0.268804	0.243582	0.209333	0.217	0.195527	0.164742	0.189571	0.180167	0.173989	0.202563
0.65262	0.58221	0.537286	0.489415	0.499914	0.433463	0.497135	0.493338	0.352321	0.365922	0.397388	0.435936	0.449323	0.577303	0.546582	0.516176	0.369894	0.380108	0.368271	0.470666	0.455971	0.458917	0.463362	0.386097	0.429607	0.429607	0.447899	0.517376	0.544301	0.436548	0.429533	0.378314	0.349914	0.288521	0.255213	0.257249	0.24489	0.18051	0.183464	0.164155	0.179041	0.150367	0.154743	0.159661	0.149943	0.15292	0.151815	0.148442	0.123358	0.13467
0.549516	0.562385	0.657898	0.623363	0.488578	0.516378	0.472124	0.480566	0.462057	0.510835	0.434508	0.430301	0.35995	0.454728	0.533804	0.626452	0.779436	0.807027	0.865074	0.80737	0.795552	0.805182	0.789085	0.76512	0.715905	0.573144	0.436921	0.411326	0.472183	0.478492	0.436189	0.447463	0.426559	0.386374	0.357717	0.326953	0.275935	0.259168	0.143428	0.116645	0.115428	0.0916423	0.0982061	0.102526	0.114597	0.128843	0.193833	0.192317	0.215893	0.22478
0.309844	0.214422	0.242577	0.242577	0.183684	0.201485	0.251032	0.262014	0.313401	0.253358	0.289509	0.378531	0.424672	0.524037	0.529954	0.473963	0.372211	0.303641	0.281945	0.220539	0.246411	0.204342	0.169186	0.138143	0.138143	0.148232	0.174386	0.237205	0.230932	0.226743	0.36468	0.352648	0.336143	0.343597	0.307794	0.340799	0.415666	0.339625	0.284615	0.259892	0.10829	0.104753	0.0947513	0.0793924	0.0840762	0.0632405	0.0457497	0.0457497	0.0524203	0.0615686
0.294376	0.477091	0.381415	0.429082	0.430363	0.41722	0.529155	0.544674	0.499186	0.492577	0.5814	0.37369	0.302602	0.235975	0.247634	0.209565	0.315553	0.318123	0.344703	0.346637	0.383811	0.447472	0.45947	0.467887	0.411087	0.547081	0.337739	0.288182	0.264202	0.241758	0.169277	0.135489	0.163775	0.151288	0.155686	0.0900244	0.0872933	0.0813046	0.0837048	0.0838688	0.0935621	0.0935621	0.0682965	0.0721545	0.091746	0.091746	0.0914697	0.0857403	0.083942	0.083942
0.300134	0.261313	0.247847	0.284616	0.309669	0.293327	0.229649	0.277501	0.26748	0.206425	0.188944	0.287981	0.358249	0.396425	0.42903	0.459078	0.505367	0.499873	0.484273	0.50367	0.640271	0.565973	0.501017	0.385612	0.315816	0.324965	0.33668	0.302534	0.302534	0.32642	0.238132	0.185434	0.144923	0.155775	0.119039	0.106186	0.08933	0.090028	0.0763925	0.0702145	0.0699981	0.0821096	0.0814676	0.0894569	0.10074	0.0989568	0.0932475	0.0976106	0.102942	0.0883957
0.398116	0.376527	0.386574	0.35017	0.2581	0.235795	0.13445	0.133458	0.218955	0.18045	0.176739	0.153551	0.179498	0.198625	0.194635	0.224252	0.331798	0.316255	0.211981	0.220181	0.207691	0.234734	0.21036	0.228508	0.349533	0.361155	0.228236	0.255457	0.276562	0.281098	0.309531	0.319973	0.320438	0.322303	0.248851	0.181658	0.187248	0.175722	0.159901	0.163328	0.137144	0.122338	0.110086	0.0929023	0.0678015	0.0815234	0.0930826	0.11335	0.111565	0.124552
0.239585	0.260247	0.262539	0.289169	0.215743	0.272881	0.243448	0.198884	0.196662	0.187492	0.243739	0.215687	0.22606	0.310488	0.394342	0.426898	0.472778	0.583205	0.640137	0.642867	0.549269	0.546329	0.516313	0.386861	0.343221	0.250839	0.226406	0.157937	0.14303	0.153412	0.181094	0.197687	0.2136	0.230216	0.214413	0.227192	0.219834	0.238941	0.173185	0.206908	0.202258	0.194647	0.1708	0.157594	0.120597	0.106021	0.0991827	0.0972363	0.118226	0.0833774
0.329201	0.321771	0.322496	0.299345	0.316294	0.234906	0.158415	0.201616	0.201616	0.264081	0.249898	0.24458	0.224577	0.208063	0.219299	0.269394	0.284699	0.314473	0.314729	0.23962	0.278804	0.275997	0.236478	0.26757	0.22658	0.23539	0.230286	0.173998	0.175059	0.164588	0.131344	0.138631	0.138631	0.179795	0.179795	0.175166	0.185836	0.207063	0.194311	0.211801	0.25289	0.284937	0.299615	0.199576	0.189792	0.180694	0.147498	0.142484	0.142484	0.175566
0.478227	0.488326	0.499753	0.426811	0.332999	0.362048	0.318475	0.295034	0.273051	0.310006	0.370797	0.431872	0.420171	0.492125	0.492125	0.514967	0.537273	0.566649	0.554725	0.540083	0.530022	0.507153	0.5289	0.535482	0.584506	0.563732	0.61916	0.690731	0.708023	0.64728	0.66643	0.618654	0.553231	0.569127	0.516815	0.456255	0.394406	0.221683	0.23515	0.273866	0.234553	0.257296	0.281433	0.214783	0.192625	0.171036	0.14462	0.15181	0.11632	0.111707
0.531631	0.689952	0.746847	0.722954	0.630891	0.575191	0.601375	0.590883	0.584765	0.533903	0.526103	0.366891	0.270577	0.332676	0.384637	0.506846	0.473286	0.474352	0.489403	0.558802	0.556986	0.520907	0.552095	0.525089	0.47156	0.429075	0.410979	0.32507	0.336386	0.277679	0.345957	0.340745	0.329817	0.307945	0.277879	0.217091	0.191478	0.200452	0.167559	0.165615	0.111643	0.121675	0.106984	0.0946072	0.0907633	0.0841547	0.0736142	0.0733881	0.0777476	0.0767093
0.334481	0.410888	0.444336	0.445683	0.377238	0.287826	0.285399	0.309239	0.334743	0.367066	0.453777	0.365304	0.324132	0.342538	0.35673	0.324132	0.453806	0.459402	0.389826	0.361193	0.280174	0.387928	0.519866	0.530577	0.54609	0.661298	0.595033	0.566108	0.548601	0.51807	0.587272	0.494149	0.363298	0.334253	0.347187	0.287421	0.256341	0.230947	0.241827	0.265447	0.23303	0.224959	0.22741	0.21891	0.189316	0.231287	0.231287	0.19677	0.238134	0.202519
0.340151	0.43851	0.427765	0.50271	0.4694	0.500334	0.484734	0.593121	0.682295	0.575443	0.565534	0.547482	0.57282	0.583968	0.619053	0.604737	0.614363	0.512567	0.438916	0.434036	0.389368	0.383886	0.346977	0.284363	0.257788	0.235501	0.241041	0.224142	0.224142	0.244004	0.255701	0.241821	0.237006	0.189827	0.166368	0.166829	0.160571	0.142987	0.129495	0.087282	0.0884042	0.0730361	0.062297	0.0696099	0.0790021	0.0787608	0.0781428	0.0844878	0.0764906	0.101026
0.0932255	0.0996983	0.0996983	0.114874	0.121603	0.109355	0.136978	0.145586	0.161897	0.162187	0.23589	0.305132	0.305836	0.307906	0.310442	0.320312	0.398513	0.486305	0.483092	0.485523	0.454005	0.423564	0.593128	0.637058	0.671482	0.721977	0.641014	0.695574	0.684264	0.692936	0.654763	0.583472	0.401505	0.304148	0.24664	0.211557	0.315657	0.224926	0.183834	0.176424	0.161097	0.176252	0.228195	0.240935	0.295737	0.290817	0.152343	0.144046	0.14692	0.160997
0.310204	0.411474	0.480262	0.464705	0.462284	0.538421	0.598408	0.643951	0.670275	0.647914	0.546054	0.455092	0.416574	0.537606	0.540555	0.487113	0.458037	0.387134	0.371656	0.433147	0.475404	0.478366	0.389297	0.322096	0.252509	0.252106	0.239913	0.218716	0.213315	0.182614	0.135671	0.12588	0.17861	0.166403	0.148984	0.221919	0.254601	0.231641	0.249838	0.217226	0.220522	0.222569	0.16942	0.154742	0.187394	0.111272	0.0791524	0.0949375	0.0881458	0.0881458
0.254566	0.303037	0.239549	0.260849	0.25846	0.25805	0.233337	0.23122	0.155124	0.163937	0.213452	0.196045	0.186393	0.146	0.16874	0.183664	0.216872	0.224737	0.246731	0.244137	0.248944	0.249343	0.310671	0.326801	0.280869	0.283707	0.237275	0.218263	0.203919	0.160401	0.129133	0.121006	0.107406	0.104898	0.121797	0.0944201	0.0995961	0.0995961	0.091467	0.091467	0.0864103	0.111733	0.111521	0.101248	0.0845114	0.0845114	0.0997379	0.112703	0.143458	0.15283
0.599072	0.515226	0.391735	0.363813	0.403614	0.548621	0.641503	0.508805	0.629796	0.487286	0.477721	0.497598	0.578705	0.706106	0.772813	0.759795	0.710131	0.736802	0.648584	0.643154	0.663755	0.627326	0.625471	0.557449	0.393987	0.331397	0.304792	0.289965	0.25871	0.340063	0.296891	0.313088	0.304206	0.211937	0.245979	0.205898	0.339671	0.360599	0.36334	0.24801	0.246419	0.247391	0.246014	0.281395	0.255737	0.262232	0.195551	0.183253	0.159089	0.170024
0.449635	0.494526	0.479073	0.484027	0.454148	0.461395	0.490816	0.411687	0.474952	0.451407	0.463283	0.500077	0.429908	0.450847	0.562561	0.60348	0.561618	0.53765	0.506355	0.465906	0.587918	0.482029	0.471158	0.492667	0.362825	0.402815	0.367008	0.367505	0.571369	0.572705	0.404453	0.412632	0.416782	0.396	0.352408	0.25991	0.232955	0.211844	0.105386	0.10945	0.121581	0.109659	0.121539	0.101049	0.120402	0.126505	0.126505	0.118239	0.128412	0.147655
0.381193	0.480888	0.446901	0.498917	0.56687	0.492593	0.489627	0.54092	0.50217	0.443877	0.385333	0.330361	0.317164	0.273085	0.212029	0.210604	0.169489	0.15701	0.14594	0.129711	0.13833	0.148503	0.183474	0.198519	0.210053	0.210053	0.248794	0.234685	0.242996	0.236224	0.233707	0.219199	0.199352	0.188266	0.203613	0.191831	0.168641	0.181468	0.174776	0.210957	0.201097	0.184284	0.173853	0.171771	0.149116	0.126173	0.11945	0.144134	0.136603	0.125641
0.529266	0.547727	0.541983	0.593197	0.57254	0.429299	0.571214	0.560811	0.52691	0.59012	0.542732	0.664315	0.686148	0.738516	0.811575	0.840599	0.783636	0.729699	0.761996	0.759837	0.799755	0.720439	0.749364	0.666087	0.551874	0.547596	0.558895	0.632104	0.591627	0.668339	0.600468	0.631504	0.614053	0.588131	0.602369	0.504019	0.42562	0.42272	0.448484	0.326365	0.323293	0.290596	0.240243	0.258887	0.247092	0.258478	0.317205	0.278641	0.244101	0.221642
0.613327	0.645695	0.703795	0.828137	0.825821	0.770628	0.761458	0.737441	0.675001	0.667542	0.603099	0.624488	0.658887	0.469288	0.464892	0.539918	0.611285	0.639521	0.726168	0.826467	0.803289	0.765335	0.735613	0.836579	0.85872	0.861132	0.911387	0.912682	0.903385	0.825744	0.810946	0.817855	0.77413	0.743439	0.694906	0.605436	0.408937	0.446314	0.378887	0.415557	0.413482	0.367559	0.339525	0.274771	0.241159	0.2578	0.244062	0.165691	0.163764	0.134548
0.525247	0.627092	0.494989	0.542924	0.581148	0.526957	0.504768	0.514875	0.551838	0.622649	0.672215	0.578038	0.613011	0.707756	0.68305	0.741338	0.779703	0.762517	0.824318	0.74196	0.698205	0.703945	0.763172	0.648309	0.62214	0.760482	0.74606	0.792878	0.756496	0.821566	0.809904	0.823975	0.755094	0.728173	0.69528	0.502766	0.423584	0.373844	0.287164	0.267523	0.277241	0.226273	0.208254	0.240425	0.229211	0.206498	0.234306	0.204908	0.204908	0.161222
0.24368	0.221878	0.247355	0.297918	0.309054	0.380195	0.415776	0.467229	0.574126	0.61074	0.580684	0.62712	0.593366	0.612693	0.582165	0.585568	0.622348	0.667627	0.546034	0.503229	0.530226	0.564087	0.629262	0.567666	0.694383	0.722173	0.715446	0.614467	0.581617	0.591425	0.583222	0.519813	0.454266	0.488318	0.341032	0.304667	0.252415	0.253042	0.253042	0.226	0.243283	0.263739	0.24797	0.233432	0.234026	0.220637	0.241282	0.249128	0.229452	0.231938
0.158683	0.173657	0.199168	0.281334	0.226063	0.273433	0.275909	0.285686	0.268665	0.243059	0.23062	0.201753	0.183115	0.115557	0.103957	0.130349	0.226674	0.328772	0.392174	0.475209	0.552878	0.635689	0.686049	0.770322	0.822976	0.816801	0.719064	0.774654	0.838256	0.828402	0.812805	0.791658	0.780607	0.768	0.743389	0.771813	0.712597	0.539755	0.379985	0.371278	0.326571	0.312995	0.279806	0.213881	0.182705	0.114408	0.125251	0.113541	0.128283	0.103499
0.250016	0.265877	0.265885	0.284659	0.284659	0.290269	0.365168	0.381772	0.389836	0.259591	0.248278	0.190165	0.179295	0.238589	0.24518	0.271586	0.257141	0.257141	0.231903	0.220971	0.225457	0.225457	0.22071	0.147607	0.165813	0.151044	0.143213	0.141907	0.152297	0.2031	0.181868	0.191341	0.165145	0.158939	0.134089	0.124035	0.0967894	0.0865801	0.0906624	0.0769391	0.0843165	0.0909366	0.119381	0.143142	0.174156	0.155796	0.194368	0.205722	0.209533	0.182679
0.393993	0.37362	0.535419	0.520536	0.54034	0.476265	0.395215	0.406193	0.422142	0.431223	0.357982	0.336171	0.236043	0.225346	0.2263	0.240525	0.367971	0.42034	0.3387	0.3387	0.384626	0.384626	0.365205	0.411312	0.440785	0.478884	0.387171	0.353319	0.387171	0.440379	0.401718	0.369346	0.440671	0.423107	0.33092	0.311082	0.261578	0.264818	0.250609	0.20827	0.225169	0.228097	0.19494	0.18314	0.247191	0.211149	0.218864	0.177431	0.17285	0.17285
0.518392	0.451021	0.51435	0.560774	0.58721	0.601742	0.578035	0.607793	0.499345	0.436051	0.251457	0.249851	0.19313	0.14341	0.15278	0.159078	0.126411	0.107599	0.128028	0.19627	0.273048	0.316148	0.391978	0.48511	0.44061	0.5583	0.679267	0.695232	0.685339	0.543246	0.431194	0.434108	0.418842	0.358446	0.357955	0.321551	0.281765	0.252065	0.225676	0.212959	0.238817	0.221194	0.225683	0.204616	0.202064	0.156567	0.132657	0.136992	0.140784	0.140784
0.452215	0.445147	0.541527	0.458962	0.507823	0.509031	0.441479	0.423248	0.386201	0.362744	0.315511	0.259025	0.257388	0.312993	0.293125	0.270275	0.300309	0.346418	0.35733	0.352787	0.319183	0.389299	0.32296	0.311548	0.266076	0.263765	0.275637	0.244383	0.238188	0.18817	0.179134	0.138298	0.154112	0.127478	0.167381	0.198541	0.178478	0.185603	0.155796	0.172544	0.228869	0.243816	0.186489	0.177203	0.142481	0.112434	0.11189	0.113075	0.139795	0.119264
0.282394	0.300505	0.30448	0.307573	0.282621	0.363261	0.369122	0.290335	0.427919	0.454574	0.485663	0.476385	0.442445	0.422118	0.45283	0.364289	0.538317	0.462181	0.307022	0.336372	0.336372	0.354347	0.350048	0.372389	0.413466	0.506768	0.378117	0.41519	0.456284	0.444147	0.431704	0.402307	0.430702	0.380678	0.332328	0.279721	0.246062	0.241798	0.270726	0.241912	0.252915	0.256203	0.242304	0.292352	0.274851	0.227688	0.223746	0.234178	0.171036	0.196253
0.397735	0.370144	0.429614	0.44214	0.403435	0.430992	0.471038	0.466723	0.450695	0.51471	0.555757	0.559832	0.479516	0.4003	0.408452	0.482814	0.432652	0.443906	0.420808	0.422893	0.4009	0.35011	0.498886	0.517451	0.535143	0.431595	0.401631	0.401631	0.383915	0.354755	0.386126	0.38562	0.240337	0.204829	0.182181	0.15137	0.166251	0.175564	0.175564	0.17299	0.140168	0.136004	0.136004	0.137012	0.12472	0.155901	0.140752	0.128042	0.135174	0.13393
0.526587	0.566041	0.618218	0.553595	0.559312	0.577383	0.440375	0.392676	0.419919	0.458458	0.445501	0.41203	0.328028	0.332881	0.293427	0.293427	0.340174	0.359771	0.323111	0.408994	0.393996	0.41252	0.438951	0.460951	0.428027	0.475583	0.560425	0.481479	0.465918	0.3734	0.390148	0.35815	0.349652	0.336071	0.346347	0.285305	0.199561	0.219423	0.191608	0.178074	0.153351	0.145686	0.137073	0.132426	0.132426	0.120714	0.105811	0.100485	0.100485	0.106269
0.353602	0.335635	0.351651	0.434026	0.494852	0.516242	0.516242	0.540382	0.39281	0.42243	0.449011	0.487299	0.421251	0.349419	0.309166	0.298226	0.374107	0.337877	0.35198	0.314585	0.291748	0.272797	0.329516	0.331881	0.349168	0.413041	0.349428	0.301183	0.275576	0.236482	0.247435	0.23853	0.202872	0.20613	0.19798	0.158106	0.148886	0.141148	0.164286	0.180941	0.163831	0.12876	0.120653	0.132605	0.122713	0.129834	0.135088	0.152977	0.131181	0.138206
0.543037	0.600712	0.555596	0.527793	0.412626	0.325834	0.2642	0.24351	0.271254	0.252648	0.245088	0.222602	0.275397	0.296521	0.387821	0.496342	0.62482	0.610077	0.642831	0.611375	0.676644	0.615248	0.581334	0.558884	0.460349	0.37411	0.326885	0.290518	0.277822	0.290763	0.271317	0.322327	0.292125	0.244567	0.220565	0.252888	0.197773	0.206109	0.182855	0.182678	0.159483	0.125073	0.130711	0.143496	0.165759	0.140345	0.14955	0.164842	0.169555	0.178214
0.41248	0.471982	0.541	0.554235	0.522926	0.549811	0.58337	0.41924	0.372176	0.355749	0.269873	0.190852	0.175188	0.12406	0.178083	0.227189	0.274711	0.365638	0.398174	0.478961	0.60183	0.693896	0.72428	0.724707	0.618472	0.577497	0.541868	0.452745	0.422693	0.331142	0.257254	0.223963	0.184286	0.195381	0.215299	0.196053	0.17734	0.17734	0.17734	0.17734	0.167488	0.147362	0.138016	0.119727	0.146268	0.146268	0.131665	0.124691	0.129633	0.13684
0.273172	0.260727	0.239822	0.252999	0.287636	0.260975	0.238011	0.216572	0.17853	0.153324	0.147538	0.13742	0.140842	0.166571	0.130648	0.13932	0.154695	0.156097	0.153427	0.178646	0.174041	0.207888	0.188405	0.150643	0.151741	0.191449	0.213508	0.245736	0.286304	0.333177	0.369092	0.400156	0.508962	0.540087	0.612369	0.546757	0.464357	0.443825	0.381241	0.291881	0.263193	0.200963	0.183837	0.186921	0.127563	0.118625	0.15355	0.163165	0.183981	0.183981
0.443291	0.3627	0.302017	0.309909	0.326018	0.300218	0.31003	0.262924	0.183054	0.184836	0.211561	0.224219	0.182821	0.149034	0.16137	0.162983	0.191068	0.2279	0.238681	0.206042	0.153785	0.159904	0.195254	0.263839	0.257317	0.326699	0.29147	0.261119	0.287789	0.296149	0.325417	0.332765	0.305396	0.230889	0.204171	0.137769	0.140143	0.139116	0.126296	0.118323	0.115375	0.0950691	0.113422	0.106479	0.101959	0.101959	0.0958269	0.0958269	0.117779	0.129792
0.305748	0.303685	0.29109	0.29455	0.312051	0.276657	0.302322	0.305285	0.275375	0.305285	0.319953	0.335112	0.440661	0.443589	0.459339	0.509032	0.466443	0.445368	0.47851	0.341253	0.363878	0.320332	0.207877	0.186262	0.171642	0.162948	0.16898	0.160682	0.136245	0.115629	0.0840018	0.100455	0.112374	0.140238	0.12733	0.119301	0.108399	0.124908	0.132875	0.125846	0.141526	0.125951	0.132913	0.112403	0.0997671	0.113045	0.10601	0.101153	0.0959045	0.126999
0.2385	0.261495	0.286747	0.322856	0.336174	0.341096	0.34486	0.384344	0.417681	0.33318	0.297561	0.292065	0.402245	0.379331	0.362003	0.393341	0.366598	0.368088	0.423738	0.425305	0.468099	0.54605	0.45347	0.45053	0.407212	0.352405	0.328137	0.316749	0.263025	0.296054	0.285628	0.188132	0.145875	0.146676	0.158487	0.176027	0.188694	0.161679	0.146214	0.139616	0.117932	0.125517	0.145199	0.129654	0.126831	0.10077	0.104989	0.104989	0.113032	0.0909847
0.564297	0.513561	0.516821	0.513857	0.498789	0.456261	0.498099	0.449138	0.444911	0.473251	0.474079	0.696242	0.75388	0.697925	0.749671	0.81039	0.774823	0.691783	0.785812	0.792096	0.760455	0.631291	0.566226	0.606293	0.701589	0.536595	0.605033	0.641898	0.691777	0.67687	0.638994	0.611156	0.576121	0.50836	0.366605	0.385538	0.379295	0.345743	0.227351	0.213678	0.22992	0.214565	0.231825	0.251638	0.202411	0.191526	0.150924	0.141649	0.124294	0.124061
0.454483	0.533263	0.506765	0.488195	0.512258	0.559718	0.5589	0.588896	0.563014	0.388213	0.320771	0.332146	0.355615	0.42541	0.462363	0.518042	0.453332	0.435284	0.435575	0.436391	0.524273	0.451132	0.445554	0.362842	0.348613	0.259666	0.336229	0.374555	0.361658	0.432227	0.412022	0.40915	0.320649	0.344647	0.36974	0.327262	0.251966	0.184781	0.185426	0.144871	0.131294	0.124337	0.132964	0.102885	0.0881748	0.0881748	0.108906	0.116328	0.116548	0.14276
0.388773	0.324704	0.340242	0.406869	0.444171	0.420549	0.355629	0.416377	0.434535	0.495258	0.413675	0.350646	0.464497	0.463682	0.498626	0.480064	0.510054	0.60496	0.633876	0.532897	0.553157	0.542362	0.453814	0.43336	0.358639	0.429014	0.468235	0.320125	0.324239	0.340459	0.348142	0.320372	0.276929	0.291372	0.345551	0.308059	0.272522	0.283412	0.231504	0.219118	0.166327	0.156279	0.169858	0.13948	0.132537	0.11883	0.101318	0.0921649	0.115671	0.109437
0.333728	0.34969	0.363026	0.41596	0.46617	0.571613	0.613833	0.699521	0.665724	0.628038	0.699086	0.727276	0.75831	0.795173	0.67459	0.59085	0.542235	0.510294	0.486231	0.522824	0.482059	0.462718	0.4647	0.432385	0.443638	0.463343	0.554834	0.494377	0.589833	0.52298	0.536684	0.540989	0.449895	0.376078	0.350577	0.318263	0.268062	0.240537	0.146725	0.137666	0.101828	0.0942141	0.10522	0.10522	0.0996776	0.103063	0.0713097	0.0665437	0.0998732	0.116287
0.395584	0.473007	0.469517	0.569795	0.574559	0.570842	0.52138	0.551215	0.506618	0.46951	0.368226	0.406545	0.470182	0.355076	0.302298	0.300498	0.309524	0.411818	0.41744	0.423883	0.542097	0.45631	0.491161	0.476403	0.5177	0.4865	0.465308	0.332623	0.309524	0.33921	0.225951	0.232517	0.198913	0.214699	0.19598	0.19598	0.176879	0.210592	0.200402	0.152623	0.117534	0.111213	0.117412	0.111096	0.104079	0.104079	0.157492	0.123007	0.146685	0.146685
0.386088	0.426692	0.47097	0.482078	0.400008	0.25417	0.267857	0.258987	0.169537	0.196265	0.18481	0.185956	0.198233	0.233805	0.31673	0.367881	0.351537	0.481999	0.524611	0.560549	0.618909	0.623568	0.713992	0.682119	0.617467	0.626973	0.61824	0.488132	0.476717	0.425961	0.370981	0.31114	0.237933	0.228889	0.261012	0.206549	0.19516	0.171822	0.201255	0.226674	0.213916	0.248397	0.216481	0.18584	0.159802	0.142549	0.23203	0.267551	0.252618	0.228649
0.797335	0.668699	0.76702	0.733268	0.746557	0.727453	0.719361	0.740774	0.758725	0.778161	0.742305	0.764202	0.692792	0.725959	0.732641	0.754401	0.748076	0.665039	0.445508	0.506781	0.454983	0.448728	0.374836	0.342993	0.309875	0.295994	0.295994	0.305599	0.277382	0.317235	0.341106	0.316516	0.326488	0.300468	0.306962	0.256945	0.243018	0.250427	0.250427	0.201345	0.201345	0.180255	0.162905	0.186041	0.167409	0.218824	0.250975	0.267822	0.293	0.234572
0.0831078	0.0846322	0.0990064	0.102176	0.132633	0.139257	0.126793	0.133619	0.147057	0.178117	0.187439	0.173522	0.243914	0.327686	0.306385	0.336657	0.336657	0.481937	0.467578	0.442123	0.41772	0.382866	0.25398	0.211336	0.19956	0.220783	0.242614	0.168109	0.256525	0.279834	0.278114	0.308194	0.31002	0.291456	0.322594	0.273534	0.275662	0.258278	0.181373	0.229327	0.253748	0.284516	0.270292	0.282779	0.262803	0.255043	0.230536	0.257531	0.250497	0.191736
0.740992	0.661407	0.640739	0.530641	0.494632	0.468469	0.476123	0.409297	0.41217	0.422813	0.43333	0.527759	0.482188	0.487832	0.448453	0.441385	0.456827	0.508936	0.540061	0.531348	0.522771	0.392771	0.407754	0.483795	0.446845	0.396251	0.316733	0.288352	0.249265	0.264974	0.235519	0.251563	0.239994	0.257989	0.226706	0.217772	0.22566	0.257074	0.22764	0.204501	0.256104	0.256104	0.255472	0.155697	0.155697	0.159046	0.162905	0.138111	0.143643	0.122627
0.211537	0.16317	0.153278	0.167083	0.117975	0.106346	0.112426	0.111036	0.111036	0.112426	0.107944	0.0809562	0.0809562	0.0778573	0.0941368	0.0853113	0.09031	0.118361	0.141808	0.139085	0.131777	0.14359	0.165864	0.178358	0.243221	0.281171	0.32498	0.351123	0.401365	0.50055	0.561451	0.528917	0.486312	0.446018	0.387631	0.3227	0.299214	0.288479	0.250876	0.279819	0.275411	0.305574	0.305574	0.33798	0.292492	0.300233	0.291805	0.237107	0.20941	0.135112
0.642634	0.668279	0.716108	0.605205	0.574588	0.588163	0.579131	0.553348	0.540385	0.529793	0.546616	0.524646	0.472286	0.510232	0.484034	0.433046	0.496288	0.479092	0.481226	0.432384	0.28792	0.259077	0.244459	0.223523	0.210538	0.183585	0.139442	0.159303	0.152998	0.182066	0.179907	0.189811	0.179137	0.18103	0.172263	0.257103	0.232249	0.206916	0.269436	0.248466	0.260304	0.260077	0.287234	0.240418	0.282091	0.202877	0.213159	0.218557	0.167577	0.157909
0.261276	0.245606	0.232094	0.300093	0.284725	0.443374	0.469373	0.514108	0.428604	0.444774	0.547428	0.648102	0.671199	0.658634	0.65596	0.669907	0.701897	0.689842	0.655529	0.637799	0.55676	0.483117	0.522519	0.528816	0.591969	0.405169	0.373469	0.408835	0.403249	0.436011	0.433094	0.404794	0.345361	0.296975	0.246296	0.269012	0.232555	0.17717	0.166598	0.166895	0.168552	0.194341	0.182477	0.166895	0.178733	0.166895	0.168552	0.201592	0.202127	0.188356
0.300065	0.342244	0.342244	0.289428	0.284812	0.206742	0.225039	0.217166	0.23266	0.289472	0.431715	0.493329	0.560184	0.622137	0.685228	0.728215	0.751811	0.780528	0.755716	0.793598	0.753229	0.729175	0.733493	0.731819	0.69227	0.708308	0.698206	0.632185	0.630958	0.563774	0.49363	0.420981	0.35368	0.289838	0.251022	0.269131	0.29547	0.310708	0.267408	0.222239	0.211637	0.254727	0.23062	0.276222	0.26821	0.236081	0.20726	0.177061	0.177061	0.193372
0.362689	0.378467	0.333616	0.290704	0.29002	0.229883	0.217197	0.286512	0.32841	0.302387	0.381552	0.472007	0.59043	0.721689	0.710104	0.807615	0.755819	0.689157	0.702369	0.75174	0.672845	0.629599	0.54638	0.478172	0.496731	0.474678	0.414298	0.429521	0.417181	0.374839	0.377624	0.353551	0.323692	0.246304	0.21977	0.144325	0.136786	0.122702	0.107788	0.106856	0.110604	0.0915835	0.0915835	0.106796	0.119303	0.142905	0.142905	0.114582	0.121069	0.103068
0.287082	0.355769	0.4026	0.445504	0.418175	0.394681	0.383308	0.373837	0.441003	0.443931	0.408424	0.364199	0.343399	0.351113	0.343441	0.300602	0.263583	0.286849	0.260985	0.337281	0.359125	0.353551	0.362849	0.372983	0.422686	0.421218	0.435981	0.434022	0.389083	0.332433	0.308884	0.29572	0.343644	0.31095	0.25395	0.232483	0.209338	0.198913	0.162744	0.149631	0.149359	0.128001	0.0883692	0.0856802	0.102317	0.112685	0.123958	0.140613	0.159099	0.16296
0.253127	0.39715	0.50286	0.487257	0.475171	0.432918	0.484437	0.350672	0.426043	0.410854	0.397786	0.253629	0.174529	0.184991	0.150876	0.160196	0.115794	0.0941723	0.0615844	0.0651618	0.0929901	0.115801	0.136762	0.128597	0.140175	0.124856	0.1491	0.168483	0.155347	0.156754	0.10266	0.0877128	0.10051	0.106093	0.112801	0.132387	0.117679	0.103414	0.0932979	0.0874651	0.0988195	0.0926767	0.0748882	0.0793291	0.0860665	0.076932	0.0813238	0.0950105	0.127467	0.139986
0.277591	0.312595	0.310303	0.344761	0.35565	0.286976	0.178841	0.21303	0.237448	0.320784	0.347205	0.387576	0.416129	0.449677	0.449971	0.467591	0.405351	0.368095	0.31365	0.291696	0.374118	0.357654	0.307353	0.3093	0.286444	0.377671	0.436693	0.481967	0.599429	0.540302	0.444509	0.393708	0.390879	0.339282	0.387549	0.308923	0.316905	0.228213	0.187116	0.17656	0.162544	0.207905	0.221673	0.197624	0.18997	0.1596	0.140664	0.149886	0.118898	0.155879
0.512144	0.569406	0.656713	0.596009	0.547291	0.482238	0.483543	0.548103	0.548103	0.379397	0.32367	0.336879	0.274444	0.410251	0.474146	0.367818	0.440398	0.423743	0.477229	0.555462	0.576623	0.497446	0.622698	0.542263	0.547856	0.579831	0.469562	0.434128	0.444089	0.405852	0.345731	0.3807	0.26047	0.212594	0.202868	0.188252	0.221687	0.280067	0.22922	0.227465	0.266234	0.229767	0.21834	0.284038	0.254814	0.2586	0.208647	0.175465	0.175465	0.154031
0.198765	0.139932	0.147884	0.13902	0.137746	0.234154	0.167687	0.179659	0.188122	0.23156	0.280335	0.353732	0.37645	0.417812	0.462736	0.354009	0.350684	0.368999	0.374544	0.390669	0.379339	0.342497	0.363724	0.326137	0.334824	0.345081	0.412065	0.366566	0.294284	0.241722	0.217353	0.201423	0.215639	0.219941	0.194169	0.258478	0.214377	0.195379	0.219229	0.206428	0.206972	0.194858	0.147002	0.144127	0.142078	0.106194	0.104761	0.135306	0.131021	0.137578
0.514007	0.510652	0.572946	0.614348	0.63545	0.56149	0.624016	0.694757	0.795852	0.78865	0.652614	0.584715	0.552004	0.492821	0.393033	0.50731	0.438965	0.430647	0.412673	0.467533	0.399212	0.397904	0.372027	0.443507	0.514584	0.448069	0.433502	0.357889	0.298329	0.223872	0.205645	0.208137	0.233687	0.216891	0.194569	0.141849	0.141849	0.164786	0.173171	0.163959	0.162048	0.205709	0.163425	0.178265	0.177779	0.18119	0.170428	0.141988	0.113823	0.135255
0.621499	0.692025	0.645824	0.534284	0.518724	0.472619	0.543803	0.631789	0.620057	0.586614	0.694238	0.641209	0.754976	0.822466	0.867083	0.91047	0.915007	0.865709	0.946452	0.941056	0.913783	0.899396	0.851373	0.904434	0.902417	0.871683	0.846884	0.859093	0.608942	0.649965	0.630253	0.602538	0.561067	0.410333	0.374919	0.36626	0.363015	0.397747	0.433821	0.487236	0.458159	0.383932	0.409809	0.394801	0.354862	0.288704	0.289143	0.268691	0.22779	0.189484
0.516805	0.445955	0.373847	0.318516	0.296854	0.312132	0.384934	0.483773	0.467784	0.560789	0.608075	0.631802	0.629811	0.673132	0.704947	0.750494	0.656936	0.533865	0.505517	0.493555	0.478496	0.475831	0.545644	0.576668	0.558964	0.486601	0.485771	0.579796	0.505564	0.491324	0.475441	0.377339	0.314169	0.261648	0.236708	0.259071	0.281578	0.226669	0.226669	0.165115	0.16394	0.177565	0.168632	0.1666	0.156539	0.125545	0.10659	0.0971829	0.107093	0.114071
0.316854	0.273461	0.231474	0.242154	0.258315	0.231854	0.229369	0.250677	0.255794	0.31291	0.336139	0.339398	0.39341	0.390719	0.398806	0.446312	0.482961	0.484573	0.463095	0.472633	0.522374	0.597411	0.617445	0.543437	0.516506	0.501441	0.53851	0.480729	0.483397	0.627434	0.538341	0.484212	0.460755	0.524539	0.550589	0.498546	0.427732	0.472856	0.439775	0.270342	0.297445	0.311782	0.291145	0.256193	0.223574	0.266176	0.252545	0.217196	0.20483	0.215746
0.746162	0.722768	0.819048	0.691367	0.627433	0.695786	0.664195	0.701809	0.743414	0.715372	0.692153	0.676101	0.523966	0.566523	0.73864	0.763389	0.760955	0.740095	0.611671	0.562686	0.554341	0.601693	0.710725	0.699276	0.578707	0.541452	0.519996	0.520529	0.477915	0.511543	0.49511	0.434804	0.383378	0.430886	0.372131	0.333222	0.320223	0.291466	0.367286	0.333486	0.331588	0.300215	0.289021	0.227143	0.238287	0.186066	0.184275	0.185886	0.156481	0.147609
0.391831	0.221664	0.203762	0.277579	0.447144	0.502368	0.578162	0.600561	0.662795	0.682237	0.731013	0.758602	0.761157	0.695243	0.591707	0.528013	0.478118	0.441758	0.394163	0.365128	0.331685	0.339975	0.322782	0.342985	0.350652	0.336575	0.379859	0.394669	0.432471	0.475012	0.493269	0.554266	0.611136	0.598259	0.710042	0.695668	0.598425	0.579929	0.492384	0.431603	0.406566	0.340695	0.288452	0.254526	0.130517	0.140209	0.197771	0.200192	0.235518	0.2335
0.460838	0.454569	0.448551	0.389033	0.425288	0.425288	0.305003	0.460448	0.424628	0.380649	0.387408	0.379407	0.357017	0.396538	0.409701	0.391862	0.432645	0.298747	0.288819	0.344111	0.37481	0.344453	0.333001	0.3222	0.240318	0.277427	0.298921	0.276107	0.306062	0.254511	0.215135	0.222955	0.216582	0.204782	0.258294	0.267567	0.236363	0.228211	0.20592	0.217767	0.247416	0.21704	0.241168	0.253179	0.213688	0.175901	0.182946	0.199667	0.253882	0.276534
0.614097	0.596349	0.49921	0.524089	0.505394	0.553606	0.529179	0.501347	0.529711	0.526753	0.525925	0.523793	0.502415	0.539762	0.635689	0.465529	0.493577	0.412562	0.444695	0.462282	0.458179	0.540743	0.576402	0.606178	0.544697	0.562526	0.483905	0.559603	0.569545	0.588461	0.619066	0.652934	0.607341	0.471149	0.444315	0.455335	0.496492	0.454805	0.515493	0.504853	0.450649	0.337281	0.357421	0.382621	0.408744	0.351902	0.298272	0.272816	0.162438	0.154402
0.427954	0.398499	0.374886	0.384274	0.402645	0.565137	0.415475	0.36486	0.340185	0.354333	0.337526	0.361347	0.46773	0.454345	0.465701	0.387898	0.371187	0.420003	0.531039	0.512799	0.501669	0.483932	0.394856	0.437594	0.378533	0.36226	0.408084	0.373019	0.309755	0.405124	0.36477	0.399042	0.363233	0.356649	0.429801	0.397177	0.4409	0.408839	0.426097	0.315359	0.338894	0.307147	0.302819	0.259189	0.215362	0.213562	0.191917	0.214015	0.245109	0.27062
0.157676	0.172575	0.189696	0.179027	0.179027	0.155314	0.140661	0.174333	0.154123	0.168754	0.179259	0.195724	0.224176	0.243149	0.325153	0.523711	0.545002	0.484451	0.502723	0.546874	0.590542	0.582333	0.57489	0.609158	0.491875	0.29784	0.308642	0.308642	0.308895	0.292576	0.301467	0.290801	0.281859	0.234093	0.296046	0.311759	0.278535	0.278535	0.34617	0.34617	0.357437	0.311728	0.267307	0.304965	0.269405	0.27947	0.282173	0.279775	0.237736	0.202165
0.419112	0.427374	0.397782	0.40001	0.440069	0.416351	0.395204	0.341563	0.298039	0.324797	0.355466	0.36713	0.409644	0.362984	0.364016	0.393527	0.356717	0.388157	0.394454	0.416491	0.355119	0.303731	0.241327	0.249175	0.212727	0.190729	0.23233	0.221752	0.241365	0.177694	0.184879	0.184879	0.231181	0.22522	0.222785	0.192797	0.14875	0.207289	0.195347	0.183933	0.202633	0.236713	0.23197	0.218998	0.242665	0.255945	0.268432	0.212584	0.241171	0.252778
0.395581	0.482133	0.507011	0.353613	0.336822	0.461049	0.450005	0.612309	0.661062	0.566374	0.566374	0.543411	0.556215	0.543267	0.708704	0.685896	0.703226	0.567516	0.728567	0.760464	0.802196	0.88628	0.873078	0.846337	0.73583	0.752517	0.798745	0.796738	0.622383	0.593793	0.59041	0.479224	0.605926	0.646864	0.607001	0.512613	0.358753	0.355537	0.357989	0.340621	0.290826	0.231716	0.136273	0.129262	0.129262	0.133882	0.126808	0.12092	0.113577	0.107967
0.575945	0.487729	0.531145	0.529016	0.590328	0.72281	0.738573	0.721836	0.701853	0.72355	0.711884	0.658713	0.637971	0.667705	0.555023	0.486894	0.430987	0.415749	0.383755	0.35656	0.370507	0.389247	0.331426	0.253509	0.233595	0.155669	0.154116	0.133167	0.131803	0.140396	0.131359	0.101905	0.102996	0.12623	0.121274	0.120365	0.120139	0.113696	0.122672	0.120885	0.116991	0.118445	0.128872	0.112625	0.117276	0.118387	0.11861	0.129049	0.113249	0.108738
0.186925	0.186097	0.183608	0.189244	0.328626	0.352423	0.395599	0.436491	0.455372	0.499496	0.582787	0.640855	0.622804	0.636857	0.50966	0.468428	0.475798	0.415907	0.439466	0.430867	0.338849	0.277079	0.290438	0.251571	0.212877	0.287085	0.280944	0.377748	0.388686	0.386139	0.355039	0.340878	0.308324	0.343892	0.329948	0.26861	0.220987	0.190858	0.142095	0.15424	0.16256	0.153405	0.154953	0.130629	0.164638	0.1503	0.148449	0.117654	0.117654	0.0997539
0.394574	0.355133	0.34923	0.362285	0.464493	0.44607	0.429422	0.488798	0.436917	0.433999	0.331505	0.278352	0.256011	0.251008	0.161581	0.257122	0.246747	0.204984	0.168107	0.149846	0.155763	0.170216	0.206232	0.206232	0.204295	0.118406	0.107895	0.121194	0.121422	0.134135	0.130253	0.121214	0.1053	0.111116	0.115174	0.146902	0.16304	0.163786	0.209053	0.189486	0.219562	0.225417	0.243382	0.21372	0.217073	0.227285	0.204264	0.182938	0.165305	0.185041
0.319443	0.298202	0.290727	0.286767	0.275259	0.284907	0.308376	0.299408	0.344214	0.328375	0.319518	0.259887	0.255465	0.274318	0.320109	0.339749	0.471425	0.541259	0.532549	0.584527	0.63469	0.732258	0.760151	0.746974	0.705508	0.646201	0.4646	0.496395	0.531848	0.506175	0.496883	0.536635	0.540255	0.500229	0.545848	0.545848	0.545554	0.444102	0.400438	0.407317	0.409393	0.285562	0.223145	0.200345	0.183176	0.17232	0.136117	0.132792	0.161697	0.157862
0.58468	0.587272	0.537548	0.405938	0.437179	0.313484	0.316628	0.273253	0.278422	0.251804	0.253418	0.254047	0.207438	0.331582	0.327199	0.31106	0.25671	0.305422	0.292902	0.318945	0.34472	0.338294	0.417432	0.281799	0.249582	0.29292	0.379627	0.438739	0.43224	0.438601	0.481711	0.662466	0.613532	0.63762	0.684368	0.660558	0.612055	0.494532	0.469967	0.433187	0.371694	0.231803	0.185815	0.199205	0.214447	0.237385	0.272621	0.27328	0.259825	0.259825
0.424551	0.335398	0.525472	0.497629	0.476402	0.461391	0.394107	0.322181	0.322648	0.358662	0.413302	0.346236	0.222173	0.226576	0.251825	0.291158	0.357105	0.47463	0.500278	0.498618	0.459424	0.480056	0.522669	0.49565	0.419538	0.396759	0.35402	0.252033	0.238676	0.252445	0.244996	0.242807	0.221536	0.221536	0.254991	0.222479	0.274357	0.286958	0.301945	0.256127	0.287315	0.285132	0.2658	0.253798	0.226907	0.240203	0.178508	0.178508	0.177258	0.168337
0.298671	0.311909	0.320396	0.334138	0.295291	0.284881	0.302764	0.373516	0.412123	0.395042	0.425647	0.412532	0.438964	0.478784	0.523826	0.530121	0.473147	0.406415	0.371403	0.406701	0.311035	0.332293	0.266683	0.259777	0.29445	0.30153	0.336705	0.36901	0.358922	0.356196	0.37404	0.352274	0.411494	0.410977	0.320224	0.28255	0.239344	0.206928	0.228242	0.216869	0.19507	0.193213	0.183491	0.149259	0.177281	0.188378	0.190711	0.181263	0.162823	0.153379
0.635806	0.516981	0.611671	0.608205	0.517902	0.537775	0.580607	0.51713	0.485929	0.458984	0.461494	0.529739	0.476131	0.461414	0.472793	0.575105	0.577193	0.542703	0.531336	0.558148	0.519264	0.546176	0.409006	0.373634	0.401364	0.279258	0.278591	0.276448	0.259032	0.227661	0.255207	0.218863	0.254171	0.289188	0.272037	0.250533	0.231371	0.233276	0.258204	0.258204	0.217161	0.189382	0.169446	0.141379	0.152766	0.172698	0.176342	0.16627	0.127196	0.156507
0.309058	0.386167	0.353111	0.283808	0.328102	0.390152	0.342746	0.342265	0.503014	0.453366	0.418944	0.353026	0.339382	0.334819	0.303029	0.287572	0.297474	0.287456	0.241264	0.28196	0.280232	0.286032	0.32575	0.298252	0.283614	0.278511	0.219655	0.230541	0.170984	0.152467	0.167434	0.150746	0.129264	0.121484	0.114761	0.130364	0.152047	0.135246	0.12555	0.124021	0.129073	0.12095	0.119818	0.127877	0.143769	0.116514	0.112007	0.137104	0.153385	0.173995
0.325439	0.341955	0.262534	0.239478	0.407811	0.404948	0.395751	0.331712	0.318023	0.310017	0.315444	0.277436	0.340852	0.368934	0.199362	0.199362	0.226683	0.335331	0.428347	0.545331	0.61595	0.672	0.630211	0.706553	0.833264	0.857095	0.906556	0.812566	0.778869	0.719214	0.671073	0.614955	0.580179	0.51655	0.40512	0.38735	0.305895	0.38547	0.299165	0.346989	0.338137	0.352245	0.348302	0.302058	0.364213	0.356412	0.301466	0.219667	0.210507	0.172515
0.931888	0.760114	0.775948	0.727896	0.525148	0.443353	0.551143	0.626908	0.627684	0.642152	0.612984	0.621753	0.65296	0.68941	0.736689	0.699245	0.589766	0.503867	0.514462	0.483262	0.411662	0.507322	0.421309	0.373662	0.347965	0.362259	0.35115	0.495429	0.495429	0.522448	0.464279	0.32549	0.272484	0.29198	0.280458	0.282187	0.286223	0.169957	0.171942	0.157087	0.157087	0.171942	0.177299	0.170426	0.15086	0.138801	0.112365	0.106491	0.0996259	0.0993285
0.372565	0.309087	0.462188	0.685005	0.683827	0.614102	0.597153	0.810917	0.839293	0.861387	0.887052	0.885857	0.821641	0.644961	0.68985	0.71318	0.720484	0.501802	0.38737	0.42577	0.416432	0.398498	0.493777	0.583895	0.577457	0.495333	0.612203	0.597798	0.618328	0.546489	0.422838	0.396691	0.319747	0.243575	0.22178	0.253225	0.202109	0.20403	0.233228	0.209675	0.238731	0.25026	0.228423	0.209926	0.189968	0.135049	0.116839	0.142438	0.133289	0.136234
0.256946	0.234325	0.205815	0.152491	0.150538	0.141024	0.207207	0.258487	0.323435	0.367672	0.359075	0.452823	0.470459	0.558404	0.585683	0.652548	0.529858	0.510111	0.449077	0.454957	0.448409	0.386867	0.427495	0.359088	0.433978	0.391357	0.373311	0.315912	0.378969	0.408246	0.427121	0.42275	0.420665	0.428412	0.440833	0.476591	0.455154	0.555577	0.503875	0.436399	0.423857	0.412216	0.342674	0.305801	0.233728	0.182444	0.191521	0.121322	0.100092	0.100392
0.534324	0.461671	0.473051	0.492428	0.458877	0.500639	0.456898	0.466135	0.456085	0.411312	0.337872	0.351975	0.355305	0.374364	0.31946	0.237508	0.224895	0.222463	0.21286	0.21286	0.220253	0.267475	0.263985	0.23988	0.239491	0.239491	0.25594	0.264133	0.329274	0.362879	0.411603	0.393227	0.442428	0.444538	0.512662	0.546707	0.543763	0.50673	0.419197	0.386326	0.338871	0.331803	0.25586	0.204006	0.186005	0.174232	0.173448	0.163054	0.150265	0.149842
0.671494	0.666628	0.7291	0.593701	0.576474	0.539848	0.523776	0.437243	0.525137	0.569483	0.475394	0.533174	0.477242	0.523351	0.525483	0.517037	0.650185	0.651425	0.608945	0.594784	0.609736	0.525529	0.522569	0.471369	0.542945	0.542651	0.421105	0.502108	0.486506	0.502642	0.529641	0.52363	0.474716	0.47981	0.422191	0.375288	0.376067	0.303686	0.305497	0.305043	0.282614	0.260581	0.240291	0.236687	0.236687	0.28614	0.247646	0.234653	0.227125	0.204024
0.505625	0.528344	0.543491	0.537739	0.579243	0.60251	0.396268	0.456597	0.50627	0.512581	0.580716	0.728513	0.723127	0.702067	0.679431	0.710534	0.712289	0.673509	0.769725	0.742461	0.706758	0.51956	0.443821	0.435482	0.462227	0.423909	0.442965	0.415816	0.327665	0.274024	0.324846	0.269028	0.269028	0.257975	0.246207	0.191842	0.197911	0.195697	0.186706	0.226176	0.183214	0.220307	0.246268	0.267911	0.25904	0.295313	0.375516	0.404565	0.344523	0.318207
0.905086	0.847669	0.896399	0.867376	0.866768	0.836327	0.777433	0.740375	0.624865	0.681682	0.797941	0.781772	0.611366	0.564964	0.658084	0.739159	0.751998	0.832089	0.805036	0.806498	0.756685	0.776309	0.795507	0.833316	0.755393	0.72756	0.738511	0.692225	0.686104	0.651892	0.579347	0.569079	0.571697	0.471873	0.520112	0.443546	0.378272	0.274602	0.23979	0.198553	0.186996	0.157449	0.146164	0.158307	0.128711	0.129083	0.122227	0.127217	0.127217	0.109337
0.205454	0.188036	0.175233	0.161674	0.204756	0.176561	0.176561	0.208805	0.19868	0.173218	0.173218	0.170234	0.201453	0.19912	0.175632	0.194111	0.193777	0.192113	0.222024	0.213774	0.263298	0.270562	0.272676	0.300614	0.319498	0.351126	0.368731	0.486114	0.513961	0.504672	0.455011	0.436133	0.383097	0.372351	0.360209	0.327445	0.297382	0.219098	0.172962	0.166526	0.165606	0.171852	0.180918	0.167823	0.161246	0.161695	0.16054	0.175653	0.184876	0.222214
0.448842	0.406312	0.438322	0.393519	0.368029	0.307808	0.292652	0.330116	0.335513	0.367405	0.410732	0.486883	0.454194	0.533268	0.592904	0.564943	0.564943	0.550883	0.532301	0.566135	0.486742	0.391498	0.426595	0.396884	0.362412	0.365159	0.310477	0.25834	0.238168	0.200107	0.200107	0.222888	0.198742	0.186611	0.171964	0.177148	0.203392	0.203738	0.201819	0.167172	0.176044	0.175172	0.193948	0.214838	0.232114	0.204497	0.188771	0.178142	0.169186	0.169186
0.335687	0.333045	0.333045	0.305663	0.244102	0.217737	0.188264	0.128007	0.130988	0.162116	0.147809	0.161955	0.260857	0.259212	0.298223	0.31145	0.377019	0.348176	0.449162	0.432584	0.468834	0.505939	0.508076	0.523665	0.5321	0.545584	0.539305	0.610324	0.646749	0.652497	0.620106	0.560982	0.409597	0.450189	0.40079	0.474049	0.459046	0.370609	0.321903	0.30057	0.314314	0.363304	0.347536	0.386358	0.365019	0.317725	0.295212	0.295212	0.23185	0.213151
0.425412	0.465409	0.399455	0.328493	0.2575	0.200248	0.202501	0.250244	0.29846	0.29598	0.331762	0.324302	0.281207	0.47596	0.551744	0.540412	0.552411	0.518418	0.536117	0.539598	0.593973	0.611758	0.606104	0.507345	0.41706	0.416541	0.424023	0.399903	0.386954	0.298685	0.236366	0.22678	0.209801	0.153895	0.147767	0.157213	0.159656	0.168675	0.169877	0.171086	0.198868	0.175012	0.198277	0.188541	0.17949	0.160677	0.155728	0.137176	0.110682	0.111009
0.227922	0.195544	0.183219	0.168789	0.196286	0.181049	0.176851	0.129633	0.143855	0.148068	0.149572	0.141804	0.172756	0.20696	0.279016	0.331551	0.390803	0.434993	0.409142	0.392894	0.465106	0.529196	0.519927	0.455873	0.338638	0.32964	0.24805	0.253014	0.230532	0.267311	0.41663	0.402191	0.411952	0.502914	0.536741	0.527782	0.511907	0.478279	0.48673	0.434357	0.268883	0.243263	0.233874	0.174492	0.178333	0.154974	0.15513	0.187844	0.19808	0.224028
0.253064	0.32227	0.335576	0.333672	0.342594	0.330565	0.395264	0.335923	0.350743	0.346108	0.332594	0.440396	0.491499	0.607403	0.6931	0.6778	0.567758	0.50376	0.544914	0.559154	0.513821	0.350746	0.382981	0.278991	0.189608	0.189608	0.222108	0.217107	0.153259	0.168501	0.161826	0.183005	0.160306	0.160594	0.218304	0.231247	0.188868	0.167612	0.178061	0.146475	0.137176	0.1079	0.081048	0.0867562	0.0654342	0.0610351	0.0682465	0.0799238	0.0792974	0.0792974
0.304246	0.258509	0.266337	0.207071	0.281546	0.364155	0.561085	0.465006	0.461524	0.512691	0.57351	0.626928	0.620353	0.632319	0.549521	0.489007	0.319617	0.311132	0.373124	0.388625	0.33288	0.2871	0.274921	0.258309	0.38251	0.444955	0.446596	0.430945	0.385635	0.353033	0.432411	0.458106	0.424935	0.444473	0.31511	0.193991	0.187239	0.181649	0.152359	0.155805	0.127058	0.117525	0.124155	0.128253	0.120525	0.129827	0.118438	0.124879	0.152364	0.15264
0.872774	0.864043	0.853333	0.834204	0.816437	0.70176	0.667734	0.644574	0.583183	0.572798	0.515556	0.503302	0.498342	0.635072	0.767077	0.787829	0.787829	0.809453	0.825965	0.760278	0.774136	0.787417	0.784503	0.747329	0.619865	0.605561	0.625808	0.592483	0.624397	0.663474	0.652707	0.657064	0.612198	0.50649	0.489579	0.474669	0.39974	0.393413	0.304402	0.217526	0.184071	0.14724	0.145756	0.138409	0.110535	0.106364	0.109624	0.0879091	0.0879091	0.079616
0.345564	0.302714	0.326014	0.345349	0.336263	0.338652	0.302675	0.256272	0.24237	0.27346	0.316135	0.275588	0.266138	0.33155	0.294892	0.305762	0.298625	0.406045	0.453624	0.372765	0.348343	0.377469	0.400343	0.303819	0.377191	0.476449	0.484898	0.35322	0.357046	0.367154	0.338391	0.340788	0.317391	0.352992	0.302096	0.210011	0.214231	0.226893	0.201891	0.217283	0.205455	0.203178	0.205106	0.159787	0.138194	0.124874	0.117323	0.137572	0.130332	0.12214
0.451984	0.526103	0.523143	0.488153	0.472573	0.451691	0.506962	0.458637	0.462943	0.494085	0.459993	0.35615	0.384118	0.419817	0.384118	0.41131	0.345127	0.35664	0.446207	0.324255	0.315457	0.36022	0.410135	0.449821	0.446885	0.395496	0.385868	0.379398	0.334972	0.338843	0.408882	0.44147	0.397084	0.407277	0.427419	0.446993	0.446993	0.439168	0.360449	0.353889	0.304161	0.298843	0.242668	0.21271	0.210729	0.199508	0.247958	0.250462	0.264665	0.279249
0.279053	0.328967	0.328967	0.261675	0.188278	0.309468	0.378135	0.440767	0.423353	0.415631	0.36039	0.423505	0.49325	0.491113	0.508854	0.329613	0.303086	0.311657	0.30374	0.377643	0.454863	0.325561	0.26798	0.317917	0.345581	0.378531	0.41155	0.386141	0.401038	0.346409	0.28398	0.299325	0.323887	0.295833	0.316529	0.289476	0.253151	0.242533	0.208391	0.210355	0.188544	0.175324	0.157147	0.156864	0.135602	0.15844	0.148784	0.159584	0.159584	0.165083
0.389876	0.502006	0.479409	0.57922	0.560489	0.55967	0.556743	0.677042	0.700221	0.64607	0.571536	0.473164	0.470066	0.400867	0.436727	0.447521	0.434767	0.338527	0.328366	0.279173	0.347641	0.414289	0.399228	0.428699	0.370047	0.377972	0.373183	0.424227	0.436619	0.522749	0.461628	0.401354	0.42259	0.364242	0.391572	0.365362	0.386812	0.301051	0.263169	0.241464	0.215303	0.199832	0.160105	0.143232	0.120486	0.104549	0.100346	0.105061	0.11828	0.115013
0.517133	0.570731	0.735292	0.720582	0.635281	0.598015	0.588542	0.519516	0.413158	0.3102	0.248931	0.210719	0.114168	0.154317	0.235699	0.366638	0.416863	0.529184	0.636923	0.684178	0.728567	0.781197	0.824347	0.772325	0.698899	0.613132	0.595654	0.562343	0.633122	0.618506	0.620522	0.596017	0.598359	0.662102	0.638126	0.576201	0.49458	0.433759	0.251936	0.224976	0.181701	0.166172	0.1632	0.121587	0.113992	0.111466	0.148549	0.155493	0.211834	0.233044
0.469467	0.498067	0.3725	0.403657	0.436136	0.467044	0.449123	0.246207	0.303738	0.290701	0.364075	0.354046	0.411819	0.365835	0.326772	0.31575	0.312865	0.312865	0.267926	0.280345	0.194305	0.183115	0.168986	0.199652	0.230881	0.263558	0.254376	0.396777	0.332826	0.332826	0.392049	0.36322	0.418102	0.384022	0.34698	0.305764	0.263948	0.178259	0.204279	0.203932	0.143581	0.162836	0.117583	0.134509	0.156757	0.164065	0.1898	0.158746	0.153844	0.160178
0.487249	0.578084	0.55934	0.541781	0.528912	0.568051	0.477137	0.389142	0.32418	0.326786	0.4134	0.325695	0.356403	0.370347	0.430779	0.459107	0.608378	0.657349	0.705655	0.72139	0.646533	0.682284	0.76541	0.756605	0.753912	0.682065	0.591422	0.558021	0.515353	0.524774	0.524774	0.476238	0.392461	0.452115	0.399763	0.450482	0.458343	0.536602	0.536886	0.515408	0.551544	0.498977	0.471439	0.437558	0.411149	0.342556	0.277467	0.218562	0.230723	0.195409
0.239027	0.252801	0.24784	0.238537	0.328916	0.320765	0.320765	0.294638	0.267043	0.439862	0.440154	0.461482	0.532151	0.649388	0.575111	0.616443	0.710872	0.738142	0.794675	0.807043	0.810945	0.799292	0.749618	0.663735	0.681831	0.691666	0.692121	0.678663	0.620971	0.539485	0.457076	0.438707	0.454425	0.484979	0.398182	0.301916	0.264907	0.250695	0.239643	0.159124	0.188915	0.194156	0.158966	0.162011	0.150731	0.150731	0.130172	0.142913	0.135048	0.135048
0.625471	0.585262	0.649684	0.608421	0.463742	0.359531	0.404065	0.400412	0.326287	0.31746	0.298774	0.321911	0.301267	0.254595	0.276083	0.262126	0.233473	0.202957	0.186024	0.188566	0.18127	0.16577	0.13727	0.16726	0.177379	0.193713	0.191866	0.221749	0.246236	0.243149	0.203303	0.227262	0.223317	0.195132	0.195132	0.20786	0.191938	0.180363	0.153048	0.158365	0.192935	0.190286	0.17088	0.17088	0.171047	0.146104	0.155619	0.155619	0.172432	0.152249
0.622877	0.566798	0.433321	0.515948	0.530018	0.400618	0.289938	0.357388	0.3126	0.341954	0.322965	0.314892	0.289039	0.275956	0.266684	0.24299	0.317543	0.207178	0.175603	0.171977	0.17947	0.185009	0.165275	0.109609	0.149241	0.231341	0.169262	0.17132	0.178303	0.19888	0.223038	0.214856	0.242337	0.242337	0.229845	0.157798	0.153198	0.137947	0.14547	0.133769	0.110309	0.110519	0.0805334	0.0951175	0.0686653	0.0783205	0.093493	0.111791	0.0952041	0.0954905
0.647879	0.675216	0.538883	0.505992	0.51771	0.472967	0.42086	0.443959	0.476021	0.425983	0.4986	0.587049	0.57831	0.591484	0.51774	0.690354	0.62405	0.612625	0.583145	0.580545	0.529298	0.452766	0.639497	0.593604	0.628117	0.557867	0.551475	0.562601	0.630346	0.730374	0.721402	0.703435	0.526063	0.511309	0.459479	0.373922	0.357461	0.320029	0.234291	0.136572	0.146362	0.114518	0.121914	0.12743	0.120649	0.105753	0.118888	0.112717	0.126253	0.134678
0.274513	0.312874	0.201913	0.202449	0.1721	0.189964	0.199755	0.127136	0.16019	0.16216	0.140959	0.163702	0.163702	0.202183	0.329557	0.329557	0.328824	0.376451	0.312402	0.286668	0.297762	0.355061	0.369481	0.332609	0.216199	0.228844	0.221081	0.210322	0.181619	0.212196	0.226756	0.175921	0.171816	0.186447	0.180882	0.181374	0.178733	0.207095	0.215158	0.213265	0.205346	0.159984	0.161586	0.140827	0.125681	0.105581	0.0899972	0.0665235	0.0743748	0.0703663
0.181548	0.171983	0.139201	0.128891	0.152518	0.144888	0.151838	0.135445	0.154714	0.143973	0.185799	0.173592	0.206679	0.254462	0.224054	0.284337	0.419678	0.480199	0.454891	0.391149	0.40209	0.545743	0.535983	0.457195	0.471363	0.408204	0.269153	0.347584	0.358013	0.328438	0.305616	0.182345	0.166312	0.205009	0.247792	0.259198	0.232675	0.157611	0.153854	0.163776	0.161791	0.158395	0.135635	0.109401	0.0822096	0.0734132	0.0792513	0.0701871	0.082418	0.0769712
0.228495	0.241855	0.171938	0.213693	0.233954	0.216581	0.253485	0.229081	0.233572	0.24089	0.310548	0.294179	0.30776	0.244995	0.248098	0.267138	0.216572	0.246904	0.215125	0.173232	0.185511	0.176746	0.151825	0.173185	0.162513	0.177772	0.182774	0.16671	0.172989	0.174215	0.128131	0.120059	0.117352	0.102029	0.0816382	0.0630328	0.0569401	0.0501864	0.0531392	0.0588506	0.0659188	0.0659188	0.0660505	0.0623026	0.0772309	0.0772309	0.0817985	0.0926714	0.0740352	0.0786702
0.255377	0.279288	0.303368	0.303368	0.29781	0.252286	0.259134	0.249369	0.252	0.245058	0.208144	0.170185	0.172557	0.208042	0.220547	0.239697	0.242259	0.358144	0.340772	0.324286	0.340027	0.313634	0.341201	0.333634	0.281579	0.303961	0.269125	0.159631	0.176223	0.182958	0.200644	0.1801	0.162342	0.186157	0.195799	0.178075	0.183083	0.187215	0.170103	0.165673	0.172394	0.209619	0.199653	0.170875	0.207854	0.191933	0.18462	0.18609	0.204955	0.202682
0.431397	0.33717	0.310571	0.288976	0.261715	0.246424	0.304235	0.315296	0.377059	0.328925	0.29243	0.334786	0.408349	0.469383	0.499347	0.565289	0.493023	0.542032	0.581177	0.59629	0.59549	0.587175	0.605342	0.564477	0.519221	0.482378	0.550553	0.553628	0.564799	0.552042	0.568239	0.561061	0.496061	0.476971	0.522546	0.559809	0.491741	0.383965	0.293947	0.301719	0.273719	0.21413	0.192538	0.285152	0.270253	0.216066	0.226452	0.237186	0.224008	0.2158
0.320566	0.34118	0.28504	0.285717	0.314414	0.289023	0.28659	0.294249	0.316475	0.285243	0.336439	0.314589	0.378299	0.366971	0.358652	0.428505	0.525813	0.564754	0.538011	0.530902	0.507704	0.566375	0.592718	0.546706	0.528772	0.431847	0.373046	0.359058	0.426986	0.437726	0.43954	0.375194	0.317189	0.291785	0.264358	0.2889	0.247945	0.228232	0.191361	0.148091	0.129717	0.114393	0.113315	0.138659	0.147772	0.142751	0.159865	0.146938	0.156497	0.198677
0.397412	0.383068	0.368925	0.408168	0.416369	0.399835	0.312659	0.411658	0.420678	0.421442	0.456394	0.504167	0.504167	0.431289	0.404986	0.426429	0.481618	0.453876	0.441762	0.438064	0.454683	0.396239	0.384569	0.404214	0.45719	0.4297	0.373363	0.325453	0.317347	0.263975	0.242008	0.228642	0.205971	0.186625	0.174369	0.122577	0.11602	0.123731	0.109979	0.11602	0.0934513	0.108937	0.119886	0.127949	0.113789	0.136218	0.136218	0.14508	0.169202	0.176036
0.187838	0.276368	0.36729	0.328622	0.392478	0.34799	0.33444	0.35499	0.502093	0.529095	0.548852	0.430394	0.363035	0.424736	0.344985	0.429255	0.475612	0.425015	0.301108	0.324342	0.325799	0.333405	0.316641	0.31908	0.326602	0.320349	0.348961	0.3122	0.335402	0.413758	0.403983	0.397769	0.430116	0.375909	0.347588	0.330937	0.265072	0.258531	0.256262	0.147828	0.13433	0.139993	0.130008	0.139993	0.15054	0.125862	0.147339	0.184274	0.152064	0.18992
0.776517	0.678575	0.705949	0.716573	0.713159	0.717432	0.741221	0.684049	0.649897	0.700448	0.629551	0.746641	0.708849	0.682173	0.541511	0.55961	0.514143	0.480275	0.587893	0.381387	0.431439	0.389781	0.444379	0.466956	0.469085	0.417865	0.496069	0.56115	0.541482	0.55756	0.508032	0.501719	0.430363	0.391682	0.351876	0.351876	0.2711	0.240304	0.170415	0.162589	0.153156	0.132318	0.132318	0.154423	0.180262	0.196459	0.214092	0.26302	0.268596	0.308433
0.675791	0.597609	0.511459	0.49639	0.625272	0.66621	0.500676	0.450227	0.440238	0.54984	0.568152	0.632078	0.645983	0.627361	0.598905	0.616613	0.701288	0.691624	0.708239	0.694817	0.787291	0.781202	0.822938	0.809434	0.739063	0.676113	0.573294	0.558486	0.530473	0.4248	0.263989	0.25204	0.184519	0.177427	0.165494	0.170905	0.160634	0.160634	0.150868	0.164075	0.191163	0.170005	0.197315	0.204656	0.212198	0.221043	0.351682	0.405132	0.423155	0.350439
0.687522	0.695903	0.679956	0.687847	0.709458	0.617625	0.56184	0.582486	0.561395	0.570235	0.628938	0.582057	0.579167	0.564561	0.549687	0.658446	0.655021	0.664802	0.650752	0.593268	0.44765	0.4717	0.475963	0.428166	0.419102	0.331553	0.338884	0.376348	0.367941	0.398959	0.398959	0.381285	0.381296	0.479772	0.426234	0.386432	0.358264	0.293726	0.266602	0.266602	0.241127	0.217567	0.182996	0.10946	0.115694	0.115355	0.121879	0.127394	0.127394	0.130367
0.60866	0.488542	0.512071	0.511101	0.526682	0.490382	0.502485	0.334701	0.277458	0.315469	0.300431	0.358084	0.408408	0.364457	0.399514	0.513396	0.543822	0.623265	0.714129	0.717094	0.668283	0.66144	0.606689	0.606179	0.757373	0.769837	0.737596	0.725762	0.714754	0.682258	0.672957	0.620784	0.672015	0.83461	0.68458	0.655535	0.653602	0.636101	0.582316	0.589204	0.529456	0.552826	0.476223	0.283827	0.268972	0.198046	0.188318	0.192725	0.194913	0.158185
0.443385	0.42899	0.542369	0.629316	0.539924	0.470369	0.50666	0.500051	0.536303	0.603685	0.607675	0.655325	0.605728	0.544415	0.548555	0.472748	0.434633	0.495892	0.459665	0.516748	0.508779	0.509987	0.434091	0.374554	0.362021	0.40175	0.429275	0.386108	0.390074	0.319674	0.297321	0.233173	0.274044	0.250425	0.251049	0.217232	0.177709	0.157906	0.142005	0.13432	0.179076	0.211306	0.186802	0.212669	0.224794	0.258168	0.353174	0.331505	0.35589	0.339527
0.352204	0.338097	0.25963	0.161083	0.182972	0.213359	0.223446	0.254022	0.240203	0.194128	0.143934	0.172991	0.210508	0.242527	0.226709	0.172388	0.30802	0.319619	0.333344	0.332869	0.363121	0.384695	0.377217	0.518751	0.511614	0.487551	0.362539	0.368671	0.499263	0.526806	0.557256	0.541511	0.488858	0.363254	0.454261	0.438835	0.348842	0.369877	0.243741	0.213688	0.160407	0.162012	0.18144	0.18321	0.126202	0.108561	0.115962	0.110978	0.122104	0.152396
0.35032	0.224387	0.266771	0.222046	0.197968	0.246919	0.20286	0.20286	0.205226	0.241563	0.363871	0.412642	0.335846	0.394494	0.442391	0.323384	0.353989	0.316023	0.335411	0.35426	0.254561	0.276047	0.30741	0.292952	0.300012	0.353309	0.404928	0.470487	0.401273	0.356505	0.353915	0.299423	0.252601	0.220304	0.29551	0.238685	0.169319	0.126817	0.14843	0.148011	0.124555	0.118252	0.118252	0.121245	0.0804607	0.0789628	0.0789628	0.0813001	0.0686737	0.063561
0.631142	0.6174	0.477442	0.588682	0.643219	0.51209	0.551196	0.586803	0.644653	0.612754	0.616605	0.530084	0.517476	0.42036	0.356794	0.27884	0.26249	0.253513	0.252885	0.241274	0.156366	0.143937	0.14919	0.180222	0.161348	0.187161	0.21704	0.183499	0.169045	0.188205	0.186075	0.181468	0.180752	0.148141	0.148141	0.13233	0.0980135	0.100569	0.0882655	0.0691972	0.0616996	0.058014	0.0555655	0.0555655	0.0555655	0.074661	0.0675252	0.0616443	0.0624595	0.0715261
0.305309	0.283542	0.250205	0.219952	0.23047	0.188611	0.141884	0.161667	0.18794	0.158558	0.159702	0.133758	0.147547	0.132525	0.12481	0.190537	0.170338	0.143217	0.122025	0.154191	0.195992	0.250945	0.309839	0.332951	0.376627	0.244188	0.307031	0.31244	0.312899	0.287142	0.297401	0.289254	0.257856	0.256223	0.24343	0.235493	0.193469	0.226071	0.22874	0.239549	0.206948	0.20318	0.156271	0.165858	0.141803	0.113183	0.125799	0.123974	0.130536	0.126015
0.333264	0.512297	0.510161	0.5529	0.568275	0.531239	0.496318	0.458969	0.425262	0.307607	0.300773	0.176937	0.30612	0.295804	0.335763	0.296812	0.354738	0.375934	0.405644	0.467894	0.486426	0.562905	0.422603	0.370267	0.314617	0.300866	0.238432	0.247944	0.277959	0.265606	0.25813	0.215151	0.213146	0.256669	0.297798	0.275453	0.247426	0.217815	0.229223	0.252648	0.207303	0.199891	0.159007	0.131794	0.117143	0.131799	0.135721	0.112697	0.0934389	0.0900652
0.469251	0.432481	0.403572	0.358569	0.363461	0.392163	0.418496	0.402589	0.443146	0.404792	0.360448	0.346187	0.354647	0.429754	0.301419	0.307469	0.289873	0.316947	0.241205	0.282955	0.257098	0.316363	0.291683	0.272199	0.284305	0.243385	0.203958	0.182657	0.203958	0.180118	0.19444	0.218206	0.25132	0.241822	0.272752	0.321317	0.35833	0.344108	0.39288	0.378094	0.38765	0.308558	0.294267	0.284863	0.253038	0.223656	0.177346	0.181553	0.15713	0.171684
0.089967	0.084067	0.0849855	0.0906695	0.13685	0.165444	0.210635	0.25584	0.295997	0.398774	0.49435	0.548268	0.604609	0.640287	0.617054	0.536308	0.431445	0.440723	0.569404	0.490071	0.437506	0.429195	0.406259	0.424296	0.460265	0.472313	0.587476	0.707691	0.500521	0.519085	0.552543	0.56252	0.579901	0.539566	0.555169	0.603008	0.52523	0.41783	0.450588	0.39908	0.365302	0.361787	0.320821	0.308082	0.252804	0.262059	0.281768	0.197434	0.18473	0.207615
0.244061	0.30507	0.305775	0.277976	0.278089	0.24288	0.230278	0.19954	0.178771	0.163442	0.117378	0.0972204	0.0904423	0.153691	0.175738	0.260395	0.368139	0.411497	0.456944	0.508223	0.61176	0.713117	0.759045	0.709041	0.622828	0.606007	0.607388	0.686555	0.665351	0.652551	0.598684	0.489002	0.426716	0.426426	0.492206	0.422346	0.362526	0.262669	0.241668	0.205126	0.213038	0.227731	0.210148	0.167143	0.127293	0.118918	0.113393	0.136007	0.14351	0.155753
0.233984	0.181668	0.180001	0.260712	0.249661	0.28228	0.23999	0.189688	0.220153	0.198569	0.176459	0.270485	0.29057	0.211106	0.229677	0.234075	0.259059	0.278628	0.316985	0.284649	0.337748	0.291966	0.308681	0.320846	0.331614	0.290967	0.353286	0.390465	0.322702	0.381935	0.336757	0.340853	0.307884	0.290518	0.310753	0.32296	0.288077	0.343814	0.327129	0.294609	0.283973	0.228545	0.247151	0.277533	0.305306	0.303045	0.302475	0.222146	0.208162	0.212553
0.317363	0.512304	0.488927	0.554865	0.520897	0.575233	0.593276	0.691818	0.660373	0.64743	0.653925	0.447565	0.49565	0.5013	0.516365	0.404143	0.54077	0.450024	0.38994	0.320957	0.360682	0.376702	0.364764	0.392286	0.457526	0.533657	0.347998	0.354519	0.390179	0.431725	0.407993	0.375933	0.362666	0.308019	0.238027	0.191018	0.180606	0.164694	0.123535	0.119792	0.0987995	0.110276	0.0968093	0.0924784	0.0855858	0.0906966	0.0914042	0.0856785	0.0914042	0.0755578
0.685735	0.767674	0.684256	0.700082	0.498015	0.371297	0.380014	0.319199	0.361906	0.396599	0.337771	0.311471	0.384881	0.342695	0.367947	0.351602	0.388055	0.362707	0.322405	0.283905	0.460668	0.401102	0.372015	0.386204	0.459047	0.443063	0.419178	0.378315	0.367899	0.345059	0.180295	0.140267	0.130949	0.131925	0.103904	0.1107	0.0890621	0.0897581	0.0803823	0.0797526	0.0903803	0.0998649	0.0903803	0.100164	0.108766	0.108766	0.11596	0.127514	0.138359	0.197546
0.503238	0.415253	0.333123	0.360424	0.34934	0.461522	0.523616	0.530066	0.575137	0.663768	0.551324	0.593323	0.738452	0.701157	0.701852	0.71164	0.607219	0.557552	0.572367	0.542633	0.574225	0.580398	0.4988	0.502977	0.465353	0.442179	0.499631	0.432228	0.416979	0.370415	0.351888	0.298707	0.324769	0.393962	0.452851	0.383696	0.369543	0.386236	0.344466	0.330721	0.347236	0.317647	0.262172	0.215811	0.18918	0.171071	0.180105	0.19494	0.183544	0.20773
0.24429	0.194682	0.183796	0.184116	0.156342	0.148554	0.152205	0.162041	0.304333	0.269658	0.271345	0.15804	0.194408	0.286809	0.332564	0.400136	0.492958	0.463317	0.25738	0.366748	0.370007	0.405258	0.379483	0.292794	0.292352	0.262586	0.23786	0.262879	0.294762	0.249644	0.343712	0.397202	0.409	0.453576	0.57765	0.593602	0.517893	0.518426	0.494368	0.527166	0.481593	0.442172	0.442699	0.400977	0.289735	0.262428	0.335432	0.329093	0.359459	0.344948
0.46761	0.472837	0.496877	0.39729	0.411157	0.417815	0.415067	0.251917	0.263862	0.306123	0.385086	0.411506	0.388407	0.431995	0.43118	0.341054	0.319503	0.386324	0.416308	0.376781	0.324892	0.319378	0.359503	0.433923	0.405512	0.47541	0.445758	0.429579	0.457846	0.494119	0.433306	0.363023	0.299535	0.23592	0.224854	0.211813	0.207082	0.220116	0.201082	0.183451	0.192987	0.201923	0.190216	0.202613	0.214321	0.18142	0.176448	0.174729	0.169222	0.136123
0.190277	0.256878	0.213329	0.237177	0.248655	0.223423	0.191291	0.20858	0.220538	0.206822	0.225124	0.196414	0.224732	0.224732	0.224732	0.239421	0.305308	0.380262	0.406856	0.442329	0.431083	0.335313	0.341712	0.336044	0.322262	0.311322	0.265121	0.172761	0.174682	0.154211	0.13721	0.119416	0.116224	0.104201	0.105569	0.105256	0.102111	0.118273	0.105055	0.106636	0.113588	0.124008	0.145822	0.150859	0.143297	0.133809	0.148262	0.15789	0.149767	0.121536
0.557638	0.553221	0.414223	0.370904	0.363809	0.336035	0.358114	0.339997	0.308195	0.316638	0.201345	0.246627	0.290324	0.358904	0.403029	0.30881	0.357522	0.4609	0.574231	0.653134	0.658833	0.586391	0.586391	0.647595	0.665786	0.704638	0.652509	0.750272	0.672277	0.597087	0.564624	0.513052	0.554938	0.494483	0.461743	0.437923	0.45252	0.362839	0.362839	0.383622	0.439985	0.455418	0.361214	0.309124	0.293486	0.24948	0.212643	0.150055	0.148547	0.169757
0.560393	0.614349	0.593745	0.612785	0.578615	0.541543	0.407755	0.40255	0.376838	0.506255	0.361455	0.30901	0.297627	0.27274	0.27274	0.27712	0.27712	0.312428	0.386588	0.289319	0.243852	0.209733	0.210284	0.204178	0.214148	0.192555	0.25289	0.246945	0.179996	0.229382	0.254437	0.256469	0.254212	0.26456	0.252998	0.292442	0.223454	0.189489	0.211381	0.153156	0.159829	0.189904	0.225419	0.235633	0.24706	0.198492	0.253744	0.264681	0.250477	0.241993
0.35212	0.45369	0.42221	0.518559	0.506308	0.545741	0.528584	0.510041	0.49147	0.440798	0.474186	0.391977	0.433287	0.402925	0.444545	0.280567	0.271423	0.473548	0.536807	0.512508	0.542786	0.575664	0.691246	0.659149	0.657225	0.809844	0.806679	0.701477	0.661453	0.696281	0.761165	0.759209	0.659702	0.661618	0.610498	0.473249	0.455068	0.394661	0.395171	0.340786	0.25891	0.183896	0.207922	0.180452	0.169725	0.16338	0.153127	0.137188	0.122149	0.150923
0.427188	0.486519	0.45247	0.439161	0.478688	0.382552	0.401647	0.419625	0.306556	0.305851	0.294861	0.411605	0.40059	0.370884	0.297704	0.285255	0.267525	0.267525	0.351954	0.50278	0.57922	0.468407	0.508856	0.527107	0.655637	0.701597	0.725976	0.763379	0.760625	0.702031	0.650998	0.624636	0.627415	0.602603	0.524809	0.533242	0.467946	0.427627	0.392641	0.367173	0.35132	0.292927	0.260309	0.245865	0.186052	0.151778	0.170228	0.155494	0.115356	0.105266
0.363817	0.321759	0.40358	0.375929	0.39272	0.476746	0.441983	0.376282	0.339831	0.36004	0.321748	0.243693	0.163353	0.183404	0.209982	0.158712	0.190271	0.209255	0.250006	0.21491	0.272517	0.27017	0.321181	0.317415	0.326242	0.366765	0.350301	0.308169	0.284812	0.297696	0.282834	0.32312	0.276525	0.253288	0.257467	0.226602	0.190018	0.201716	0.154036	0.146076	0.13285	0.106273	0.0986577	0.0976072	0.095119	0.0833302	0.0774537	0.0774537	0.0927544	0.116733
0.60492	0.562562	0.681961	0.623439	0.641477	0.709773	0.750628	0.723554	0.750228	0.70809	0.616058	0.610067	0.604033	0.649175	0.599746	0.525233	0.473359	0.510322	0.46493	0.546798	0.58249	0.579601	0.443437	0.424665	0.439457	0.439318	0.424006	0.36172	0.344268	0.340987	0.295966	0.279117	0.307436	0.339942	0.41069	0.295457	0.311153	0.354862	0.341184	0.294361	0.294361	0.299194	0.256901	0.347404	0.272629	0.361413	0.375941	0.331441	0.344932	0.328345
0.768312	0.681536	0.554633	0.439724	0.586579	0.575161	0.578439	0.464699	0.400956	0.400159	0.432189	0.529264	0.630863	0.713415	0.571031	0.587954	0.541963	0.568136	0.644904	0.645664	0.64899	0.52193	0.451885	0.434374	0.448419	0.34131	0.330635	0.294477	0.269221	0.265409	0.239017	0.246451	0.197691	0.197164	0.168291	0.204501	0.192681	0.192681	0.172213	0.146595	0.130923	0.12639	0.12639	0.115262	0.1227	0.117863	0.12293	0.115142	0.170089	0.233362
0.555	0.622363	0.647422	0.618786	0.567112	0.618003	0.559311	0.719493	0.656583	0.554316	0.454612	0.409358	0.383491	0.373518	0.401106	0.372926	0.404096	0.294063	0.281273	0.27888	0.293817	0.359246	0.410388	0.389712	0.385746	0.403962	0.387504	0.391758	0.465526	0.458424	0.520359	0.416067	0.379235	0.336725	0.299751	0.253633	0.242	0.213892	0.173974	0.194169	0.164434	0.175206	0.15789	0.143774	0.151631	0.168099	0.17701	0.175458	0.170615	0.14606
0.440014	0.427969	0.443315	0.400928	0.441676	0.518108	0.579328	0.40945	0.417658	0.389298	0.389298	0.485262	0.594053	0.656163	0.646536	0.571087	0.551606	0.602533	0.637649	0.646941	0.700218	0.624387	0.525564	0.483441	0.53506	0.566094	0.581879	0.596185	0.712357	0.669899	0.642351	0.702007	0.67148	0.648572	0.637186	0.539385	0.515394	0.516224	0.329679	0.400745	0.386865	0.340679	0.344667	0.360377	0.308924	0.325475	0.363204	0.391389	0.423582	0.351325
0.721194	0.782412	0.842003	0.793838	0.673102	0.701432	0.730518	0.7186	0.712786	0.657995	0.609061	0.506566	0.560895	0.502134	0.528603	0.50656	0.42863	0.492854	0.439088	0.664391	0.671895	0.639111	0.563393	0.567498	0.491629	0.476574	0.530728	0.463683	0.445266	0.249387	0.243105	0.270829	0.255489	0.293918	0.271986	0.287495	0.271365	0.261486	0.276084	0.269371	0.294636	0.315021	0.282802	0.258817	0.285893	0.282495	0.241747	0.255409	0.241539	0.230288
0.142252	0.120216	0.128839	0.155195	0.173499	0.158383	0.139966	0.14765	0.15568	0.186591	0.196775	0.287896	0.305877	0.245774	0.254977	0.25683	0.250423	0.244124	0.255419	0.209912	0.227824	0.251553	0.213938	0.246212	0.232685	0.256936	0.24301	0.219116	0.216634	0.223576	0.184451	0.141361	0.158497	0.19528	0.18616	0.182188	0.173071	0.146811	0.141956	0.12207	0.12207	0.087139	0.0726905	0.0523055	0.0487431	0.0420847	0.0420847	0.0576121	0.050886	0.0612189
0.364815	0.461729	0.431551	0.379469	0.43647	0.253427	0.240235	0.260111	0.272303	0.255687	0.253328	0.166119	0.183238	0.185429	0.147617	0.175703	0.203512	0.241199	0.326019	0.382829	0.390392	0.406146	0.48481	0.419066	0.440841	0.509701	0.507565	0.467121	0.385702	0.310212	0.25267	0.260868	0.185836	0.263686	0.254394	0.193697	0.252469	0.255228	0.252979	0.279675	0.334176	0.311731	0.311731	0.332653	0.300526	0.287327	0.174172	0.184117	0.173218	0.167502
0.311019	0.233276	0.370496	0.404688	0.402915	0.455558	0.4372	0.425174	0.381308	0.436121	0.406353	0.535653	0.375566	0.327093	0.31325	0.303751	0.402833	0.387912	0.449499	0.370665	0.42526	0.282002	0.334838	0.337232	0.469046	0.515916	0.423182	0.421097	0.43228	0.406485	0.356026	0.379943	0.356778	0.408067	0.270002	0.301199	0.288226	0.297695	0.240696	0.240306	0.21624	0.193783	0.161763	0.126117	0.127431	0.0711159	0.0873205	0.098553	0.103444	0.109055
0.160111	0.239426	0.291551	0.409389	0.515333	0.51908	0.553595	0.573965	0.582265	0.590474	0.535996	0.492589	0.526068	0.402648	0.31636	0.332642	0.317748	0.289314	0.310417	0.331643	0.422298	0.355904	0.328171	0.37048	0.387179	0.455813	0.46422	0.524817	0.465717	0.426248	0.347921	0.364191	0.322188	0.293527	0.268974	0.211344	0.203825	0.157153	0.125995	0.160164	0.149061	0.143355	0.147562	0.154798	0.167353	0.179935	0.209341	0.225928	0.277666	0.236226
0.389043	0.401922	0.356231	0.376226	0.399072	0.401922	0.365208	0.402721	0.332071	0.331072	0.232893	0.238606	0.245205	0.261159	0.26736	0.349763	0.317654	0.299648	0.257949	0.242744	0.251863	0.24532	0.227937	0.21144	0.178393	0.135153	0.141713	0.125885	0.127065	0.117812	0.136725	0.139158	0.134135	0.130851	0.170828	0.152754	0.1345	0.126084	0.144508	0.131646	0.111943	0.0975366	0.11509	0.129763	0.114222	0.127474	0.113575	0.126763	0.1057	0.111536
0.677385	0.699975	0.494234	0.491267	0.461873	0.408763	0.401875	0.37618	0.39931	0.291992	0.297249	0.229104	0.266763	0.243458	0.245255	0.329794	0.35488	0.354391	0.390317	0.350569	0.263806	0.311452	0.384662	0.369997	0.429927	0.358834	0.368544	0.485268	0.441819	0.494306	0.514379	0.444944	0.307323	0.416957	0.35449	0.30315	0.286699	0.189805	0.234769	0.219645	0.194481	0.22408	0.267395	0.297486	0.281651	0.30223	0.253617	0.292432	0.250426	0.227728
0.760483	0.60406	0.666789	0.659665	0.66882	0.641822	0.749854	0.701888	0.747111	0.729151	0.668133	0.579404	0.546305	0.587674	0.547939	0.52735	0.408251	0.408251	0.343761	0.29315	0.29315	0.360576	0.319204	0.289572	0.307119	0.313232	0.337683	0.361783	0.373035	0.384293	0.343364	0.360303	0.376316	0.312773	0.253526	0.20948	0.195755	0.170588	0.184644	0.194227	0.215596	0.166497	0.174027	0.196428	0.219271	0.21984	0.207715	0.237181	0.220206	0.233711
0.26301	0.231308	0.201001	0.201001	0.20528	0.220531	0.192944	0.20285	0.205216	0.193883	0.229931	0.229931	0.242737	0.243918	0.219499	0.182191	0.151879	0.136486	0.133089	0.139241	0.127147	0.177072	0.195056	0.205586	0.212721	0.381887	0.417232	0.447864	0.436062	0.415003	0.408875	0.342856	0.35809	0.358581	0.368887	0.221678	0.25019	0.279083	0.257854	0.234097	0.208515	0.212356	0.174274	0.157032	0.13464	0.122531	0.127226	0.124086	0.143843	0.148481
0.226668	0.264479	0.288231	0.189458	0.187642	0.189698	0.210698	0.26098	0.310418	0.334502	0.350482	0.329628	0.329156	0.328684	0.341374	0.343299	0.429654	0.392156	0.367197	0.350867	0.365213	0.365564	0.371441	0.38268	0.398326	0.358241	0.290703	0.292469	0.301568	0.279292	0.276369	0.227799	0.199201	0.202914	0.193005	0.220967	0.19886	0.19939	0.274818	0.284022	0.26874	0.26874	0.296439	0.257694	0.234927	0.194313	0.174973	0.157676	0.110379	0.13555
0.552038	0.433281	0.4559	0.389934	0.3325	0.300382	0.309658	0.269194	0.3255	0.257382	0.297645	0.288177	0.282225	0.308643	0.298278	0.327658	0.28502	0.255731	0.286096	0.295524	0.238412	0.190509	0.187947	0.154938	0.16933	0.187115	0.16963	0.178292	0.16002	0.172327	0.172327	0.209541	0.210092	0.222317	0.216882	0.176221	0.208067	0.188571	0.147648	0.124535	0.137205	0.111033	0.110705	0.098134	0.0866815	0.132681	0.104812	0.104812	0.100406	0.106187
0.528792	0.383776	0.372392	0.361149	0.361149	0.30439	0.322675	0.258124	0.303491	0.391594	0.376325	0.440837	0.447892	0.518198	0.578758	0.549257	0.459124	0.407364	0.360934	0.306579	0.342666	0.370315	0.369541	0.413503	0.426767	0.486918	0.520548	0.553699	0.574591	0.578011	0.505192	0.463153	0.482496	0.490518	0.533109	0.51458	0.539105	0.487801	0.454576	0.414647	0.399582	0.375955	0.311729	0.226454	0.169361	0.154967	0.142369	0.164196	0.178233	0.195147
0.855695	0.829788	0.843834	0.859263	0.861899	0.843965	0.754311	0.728527	0.740695	0.656951	0.638904	0.690622	0.671917	0.624747	0.520605	0.523411	0.569688	0.527872	0.517782	0.546057	0.497613	0.422109	0.432775	0.558654	0.603035	0.608422	0.503462	0.578169	0.562876	0.579733	0.616692	0.599783	0.580541	0.426683	0.384787	0.351024	0.323139	0.20565	0.199645	0.187532	0.165207	0.181934	0.164379	0.169548	0.193594	0.213379	0.226114	0.190515	0.17981	0.154891
0.266749	0.297243	0.312278	0.31668	0.271832	0.238807	0.216858	0.209968	0.241218	0.221983	0.221983	0.198741	0.298516	0.302026	0.31977	0.302726	0.299778	0.345845	0.314472	0.38083	0.381334	0.443353	0.338993	0.353118	0.399031	0.38812	0.403557	0.434224	0.471019	0.431452	0.434366	0.303486	0.290456	0.287025	0.247073	0.224382	0.241294	0.174259	0.148042	0.128996	0.127668	0.147899	0.167532	0.162419	0.144667	0.158284	0.16205	0.146822	0.139174	0.147239
0.434433	0.475504	0.381464	0.434433	0.45571	0.462275	0.442566	0.517804	0.430841	0.410654	0.37523	0.297311	0.271905	0.23067	0.234593	0.231987	0.229501	0.189892	0.201585	0.251989	0.285474	0.299719	0.314823	0.324768	0.301067	0.326769	0.48425	0.451054	0.477946	0.355343	0.332872	0.299517	0.300214	0.290014	0.251183	0.227309	0.118565	0.107721	0.110173	0.139946	0.148048	0.159165	0.149472	0.159165	0.178324	0.173113	0.211877	0.223971	0.224548	0.240789
0.785097	0.781366	0.753051	0.656385	0.603129	0.645873	0.576565	0.67883	0.736353	0.637076	0.639816	0.759792	0.759186	0.764371	0.769446	0.716362	0.673964	0.590497	0.551494	0.585021	0.63286	0.451918	0.665523	0.702361	0.674214	0.717856	0.710276	0.632682	0.571418	0.492955	0.448362	0.527934	0.299031	0.266861	0.247835	0.195059	0.211718	0.265414	0.265414	0.294682	0.258231	0.199584	0.242756	0.2613	0.247835	0.248338	0.184063	0.18535	0.206886	0.205487
0.156467	0.156467	0.125187	0.129021	0.126243	0.138713	0.180715	0.165194	0.180715	0.156775	0.120458	0.120458	0.189794	0.18411	0.198736	0.192848	0.157554	0.176097	0.169489	0.169489	0.168026	0.188876	0.157907	0.158285	0.167164	0.157488	0.178375	0.197134	0.235866	0.282814	0.282814	0.254851	0.213398	0.211444	0.219255	0.219255	0.22727	0.185367	0.160548	0.130211	0.175313	0.185843	0.185843	0.19294	0.180365	0.189765	0.176706	0.176706	0.152261	0.175424
0.274157	0.264725	0.219953	0.232282	0.243699	0.255203	0.223572	0.175416	0.131136	0.154782	0.127267	0.120597	0.163416	0.154009	0.133042	0.133042	0.118707	0.118707	0.0895136	0.0749545	0.0807724	0.0913813	0.0791334	0.0791334	0.0984648	0.109485	0.144356	0.158397	0.163446	0.201104	0.218723	0.196528	0.182018	0.182018	0.164212	0.178232	0.157894	0.153191	0.196701	0.176892	0.128718	0.135769	0.150269	0.164775	0.168767	0.217325	0.252016	0.24974	0.24974	0.263481
0.339076	0.29469	0.28192	0.320906	0.325905	0.302417	0.267546	0.267546	0.228682	0.203823	0.133048	0.11943	0.123314	0.0948162	0.0802673	0.0849179	0.0950316	0.10048	0.10382	0.0982109	0.0938505	0.107064	0.118042	0.147435	0.19785	0.193857	0.191659	0.203237	0.225965	0.225965	0.236896	0.223952	0.259937	0.224305	0.175351	0.168576	0.172215	0.162045	0.141506	0.205867	0.269674	0.267391	0.228721	0.218006	0.251186	0.251172	0.258085	0.267315	0.25539	0.179037
0.265253	0.273955	0.246102	0.22546	0.223506	0.181017	0.173383	0.186579	0.174568	0.174568	0.115466	0.10494	0.103505	0.0977836	0.104209	0.104209	0.107453	0.0899787	0.120597	0.120597	0.128267	0.135504	0.152455	0.160804	0.181381	0.181381	0.184083	0.206843	0.158806	0.190958	0.189906	0.189906	0.1832	0.193402	0.178126	0.178126	0.171748	0.152109	0.167435	0.138566	0.138522	0.149065	0.155831	0.161254	0.160234	0.19425	0.184546	0.196013	0.185153	0.216088
0.20415	0.179458	0.170419	0.151939	0.136491	0.132511	0.138497	0.118379	0.118379	0.133537	0.142355	0.155775	0.157298	0.14297	0.119432	0.118225	0.125737	0.159451	0.196927	0.20768	0.20538	0.229049	0.251917	0.240111	0.263707	0.26644	0.242681	0.228298	0.240894	0.260489	0.263201	0.260007	0.223501	0.26635	0.288053	0.337665	0.352728	0.377844	0.334307	0.30903	0.30903	0.269906	0.291784	0.2548	0.234776	0.199247	0.198608	0.162439	0.168195	0.121697
0.162635	0.153979	0.144514	0.168419	0.176658	0.174028	0.1525	0.160772	0.136665	0.140573	0.126393	0.125363	0.104425	0.0948268	0.0840819	0.0865986	0.137363	0.13706	0.163163	0.200955	0.184663	0.170402	0.230291	0.242827	0.26151	0.269721	0.208215	0.24741	0.270957	0.256215	0.312741	0.297479	0.270131	0.231411	0.187068	0.169671	0.161376	0.146587	0.11739	0.102623	0.0750361	0.0842064	0.0941828	0.117165	0.155202	0.147461	0.157573	0.153276	0.171544	0.171878
0.1867	0.169636	0.178241	0.185439	0.159486	0.16065	0.138966	0.130326	0.102333	0.111559	0.111559	0.100257	0.13557	0.151637	0.181546	0.167578	0.177746	0.205888	0.205888	0.20042	0.20042	0.282169	0.208266	0.19677	0.164858	0.147676	0.148051	0.143841	0.153219	0.223273	0.254228	0.176475	0.185348	0.196811	0.217336	0.236773	0.223631	0.22604	0.235071	0.153384	0.159374	0.187026	0.198515	0.196252	0.177267	0.16011	0.16011	0.161277	0.152995	0.165944
0.204056	0.203708	0.216585	0.21765	0.169967	0.159755	0.175179	0.191191	0.189258	0.237755	0.199819	0.226336	0.198857	0.15686	0.170657	0.190082	0.182645	0.177474	0.17932	0.148157	0.123792	0.113898	0.115171	0.115171	0.137102	0.137615	0.154542	0.145362	0.136638	0.145362	0.2128	0.210705	0.198632	0.210349	0.193115	0.168177	0.167871	0.167871	0.274137	0.298571	0.242628	0.220697	0.25026	0.268831	0.226405	0.235119	0.22241	0.22241	0.132534	0.120474
0.181863	0.202762	0.18344	0.181512	0.152579	0.166028	0.149549	0.126216	0.112131	0.0982456	0.0951328	0.0980857	0.137224	0.139152	0.148264	0.154149	0.185395	0.176419	0.194241	0.16249	0.180093	0.220719	0.162245	0.160224	0.186604	0.186604	0.163504	0.155194	0.13301	0.137504	0.128992	0.101019	0.129509	0.145263	0.122539	0.109219	0.110394	0.164686	0.197569	0.176873	0.187864	0.205325	0.1734	0.153417	0.153227	0.169188	0.196041	0.188212	0.164953	0.19386
0.16094	0.16592	0.1308	0.1308	0.122585	0.115996	0.135406	0.101931	0.117236	0.117236	0.105321	0.0956157	0.105321	0.105321	0.113035	0.171281	0.160995	0.160995	0.202601	0.202601	0.194704	0.206613	0.206872	0.206872	0.193908	0.141745	0.141745	0.160794	0.161007	0.189601	0.227715	0.214919	0.253363	0.307557	0.396466	0.439477	0.416384	0.430912	0.356163	0.352408	0.311785	0.311785	0.262804	0.235637	0.208304	0.175766	0.194439	0.189855	0.190892	0.173184
0.113407	0.143254	0.154088	0.153798	0.149417	0.164719	0.169851	0.154665	0.132647	0.132647	0.164964	0.143032	0.112094	0.115814	0.115464	0.0974339	0.112675	0.161877	0.240478	0.201411	0.173273	0.131575	0.126169	0.112912	0.111845	0.138202	0.131506	0.105411	0.0875641	0.119021	0.125481	0.132496	0.145734	0.141621	0.169103	0.145384	0.123574	0.119808	0.0925183	0.0676694	0.0709969	0.081658	0.0862886	0.0973987	0.0888312	0.105567	0.0943424	0.0782776	0.0966558	0.107676
0.13788	0.136476	0.136079	0.130818	0.130435	0.142144	0.174299	0.189146	0.13939	0.151763	0.118378	0.119267	0.119267	0.112855	0.12259	0.126033	0.12819	0.124996	0.128829	0.094851	0.118066	0.142937	0.156373	0.190938	0.190938	0.18739	0.139101	0.126663	0.14352	0.13501	0.127874	0.118027	0.114812	0.0985855	0.105396	0.0988857	0.0885135	0.0939756	0.0714688	0.0895267	0.0699487	0.0727393	0.0735435	0.078775	0.0735435	0.0710615	0.0810266	0.0754919	0.100499	0.0887829
0.196759	0.174295	0.166774	0.161698	0.17216	0.147106	0.164229	0.147794	0.132339	0.117515	0.121947	0.108319	0.108319	0.124147	0.122353	0.151517	0.166461	0.174252	0.165973	0.184521	0.175858	0.214655	0.204932	0.183405	0.206684	0.177684	0.152428	0.164677	0.164677	0.184502	0.193492	0.222438	0.255793	0.293784	0.238777	0.252722	0.269765	0.262897	0.317199	0.353964	0.51089	0.43516	0.390694	0.431949	0.583261	0.596127	0.578744	0.578744	0.5321	0.410665
0.0819102	0.0952846	0.0952846	0.0865013	0.0979513	0.111395	0.125687	0.137849	0.138261	0.14551	0.14551	0.132378	0.148473	0.182412	0.190391	0.189021	0.179736	0.194453	0.215043	0.21199	0.223051	0.274705	0.261946	0.213483	0.229123	0.227103	0.21418	0.228786	0.196206	0.233826	0.278791	0.302085	0.310137	0.354398	0.374319	0.380685	0.414238	0.400481	0.416183	0.352825	0.344219	0.330904	0.338429	0.300919	0.253639	0.250044	0.303603	0.305757	0.292137	0.306493
0.149621	0.159333	0.167541	0.157887	0.128393	0.108514	0.124271	0.110133	0.122973	0.128002	0.12157	0.156113	0.148365	0.158011	0.224026	0.225504	0.241411	0.273957	0.271766	0.23115	0.198584	0.185775	0.223161	0.233118	0.194851	0.175127	0.16008	0.16008	0.138066	0.138066	0.167342	0.153445	0.139945	0.140651	0.120276	0.191968	0.20687	0.20687	0.241026	0.269275	0.237532	0.217099	0.201985	0.192113	0.170568	0.111873	0.110457	0.101376	0.111639	0.0977152
0.144528	0.128805	0.136	0.144528	0.183997	0.16096	0.178609	0.176301	0.173145	0.163251	0.130709	0.139423	0.1275	0.147778	0.159014	0.149781	0.134966	0.119497	0.128911	0.146615	0.152256	0.168255	0.159478	0.14745	0.131739	0.139537	0.146744	0.154443	0.15103	0.140261	0.136686	0.142781	0.17445	0.168457	0.14305	0.13386	0.155844	0.152224	0.154094	0.164073	0.142105	0.136034	0.129273	0.14522	0.172638	0.172988	0.175824	0.160847	0.187485	0.178127
0.0864604	0.0733745	0.0678582	0.0717182	0.176652	0.166555	0.107914	0.0980112	0.0778056	0.085861	0.0973078	0.107148	0.121284	0.122915	0.0821322	0.0993088	0.110248	0.124977	0.209348	0.2164	0.205898	0.205898	0.219621	0.219621	0.176566	0.17218	0.184499	0.200494	0.15699	0.165014	0.192199	0.192199	0.17038	0.191978	0.221796	0.222426	0.225836	0.207041	0.179935	0.169689	0.162557	0.158167	0.171843	0.170195	0.141551	0.207688	0.178683	0.174774	0.163169	0.167669
0.103201	0.0954851	0.111471	0.110563	0.11681	0.153073	0.203823	0.184372	0.172138	0.178251	0.178251	0.16305	0.164887	0.192896	0.181179	0.133674	0.118217	0.130195	0.129886	0.118831	0.167619	0.20176	0.189403	0.163481	0.199543	0.232366	0.20742	0.18777	0.205156	0.213444	0.161656	0.161656	0.152238	0.152238	0.117136	0.0985013	0.0985013	0.116964	0.162708	0.155999	0.148352	0.139908	0.168727	0.168286	0.193355	0.184277	0.184277	0.151155	0.104828	0.150805
0.113377	0.107255	0.114251	0.170628	0.170628	0.146327	0.136254	0.129076	0.141727	0.129076	0.113589	0.16389	0.16389	0.108604	0.132754	0.140104	0.140104	0.170242	0.163879	0.188602	0.193027	0.142693	0.106026	0.100255	0.0795872	0.0830025	0.0672689	0.0541699	0.0541699	0.0581102	0.0599846	0.0599846	0.0672689	0.0672689	0.0651258	0.0668925	0.073738	0.0889818	0.0880142	0.0702378	0.0668088	0.0767042	0.093795	0.100011	0.116194	0.102868	0.105316	0.0936704	0.127287	0.135392
[truncated: 10 more columns]

## Sheet: above.A3.face
0.286326	0.286326	0.286326	0.184802	0.184802	0.184802	0.184802	0.286326	0.286326	0.259358	0.259358	0.259358	0.259358	0.259358	0.259358	0.259358	0.259358	0.165183	0.165183	0.165183	0.259358	0.259358	0.259358	0.259358	0.259358	0.518571	0.518571	0.518571	0.518571	0.518571	0.378356	0.422348	0.607415	0.607415	0.604574	0.600613	0.600613	0.600613	0.638211	0.638211	0.638211	0.71974	0.545293	0.545293	0.548242	0.552334	0.552334	0.596008	0.687449	0.687449
0.359023	0.589193	0.325738	0.32313	0.32313	0.320533	0.320533	0.320533	0.320533	0.32313	0.457956	0.282912	0.285333	0.287766	0.290211	0.290211	0.290211	0.287766	0.326761	0.326761	0.215224	0.250907	0.250907	0.250907	0.248676	0.250907	0.461687	0.461687	0.416552	0.457579	0.59887	0.50552	0.551187	0.548242	0.584551	0.627203	0.576991	0.612622	0.652451	0.830137	0.731815	0.734144	0.696856	0.699364	0.670016	0.884994	0.78754	0.763894	0.766033	0.515599
0.509653	0.543547	0.546498	0.579944	0.579944	0.577042	0.577042	0.531771	0.309793	0.442694	0.442694	0.409448	0.409448	0.254812	0.254812	0.2839	0.415215	0.448574	0.448574	0.314906	0.314906	0.314906	0.307255	0.304728	0.433905	0.400844	0.302212	0.267274	0.482942	0.482942	0.482942	0.482942	0.536483	0.539441	0.542396	0.542396	0.542396	0.551243	0.324198	0.324198	0.551243	0.548298	0.680785	0.680785	0.546498	0.546498	0.512627	0.512627	0.512627	0.760898
0.50376	0.469794	0.694081	0.607777	0.466831	0.466831	0.466831	0.466831	0.515599	0.515599	0.515599	0.515599	0.291167	0.190207	0.515599	0.561144	0.604574	0.604574	0.560002	0.554129	0.554129	0.640954	0.643688	0.67162	0.303378	0.26607	0.257807	0.257807	0.257807	0.262388	0.617156	0.528807	0.571223	0.540593	0.549446	0.546498	0.512627	0.512627	0.729238	0.826584	0.690991	0.723063	0.715904	0.865817	0.885731	0.932806	0.932056	0.932056	0.859903	0.806437
0.366673	0.366673	0.366673	0.398791	0.398791	0.398791	0.355742	0.585731	0.700385	0.629421	0.523706	0.523706	0.523706	0.629421	0.626641	0.626641	0.626641	0.395941	0.2839	0.312344	0.2839	0.2839	0.2839	0.183016	0.184802	0.184802	0.206176	0.237807	0.263331	0.237807	0.263331	0.263331	0.263331	0.387488	0.387488	0.387488	0.353019	0.312344	0.537692	0.537692	0.639683	0.636936	0.75638	0.67559	0.670352	0.707084	0.743578	0.880058	0.714377	0.714377
0.134675	0.193815	0.193815	0.193815	0.193815	0.193815	0.193815	0.193815	0.193815	0.193815	0.193815	0.258072	0.284958	0.413588	0.413588	0.413588	0.413588	0.413588	0.413588	0.413588	0.413588	0.215956	0.215956	0.134675	0.134675	0.134675	0.157513	0.157513	0.157513	0.157513	0.157513	0.248617	0.425123	0.425123	0.422217	0.422217	0.375436	0.367102	0.367102	0.364342	0.364342	0.280087	0.486559	0.486559	0.489532	0.489532	0.492506	0.498456	0.532414	0.535375
0.248617	0.213947	0.213947	0.213947	0.366548	0.563941	0.563941	0.563941	0.422217	0.422217	0.563941	0.566865	0.566865	0.566865	0.381033	0.193815	0.298478	0.521408	0.521408	0.521408	0.381033	0.381033	0.381033	0.521408	0.521408	0.521408	0.381033	0.193815	0.193815	0.193815	0.193815	0.224085	0.224085	0.140293	0.140293	0.140293	0.140293	0.140293	0.224085	0.224085	0.425123	0.381033	0.515466	0.515466	0.515466	0.765937	0.765937	0.797203	0.689557	0.727393
0.235559	0.237709	0.295992	0.295992	0.295992	0.37823	0.410704	0.410704	0.410704	0.446916	0.492563	0.526541	0.383082	0.383082	0.523573	0.300298	0.523573	0.523573	0.568995	0.535375	0.486615	0.449803	0.45275	0.45275	0.318556	0.318556	0.217939	0.416422	0.372649	0.369871	0.369871	0.369871	0.369871	0.412409	0.412409	0.412409	0.286393	0.217149	0.415296	0.418188	0.421086	0.42399	0.42399	0.375436	0.647947	0.647947	0.765105	0.647947	0.418188	0.415296
0.521408	0.381033	0.381033	0.381033	0.381033	0.193815	0.191963	0.295992	0.295992	0.191963	0.191963	0.295992	0.325097	0.325097	0.325097	0.325097	0.327714	0.215956	0.239872	0.239872	0.239872	0.151328	0.151328	0.169635	0.196319	0.196319	0.196319	0.301827	0.271598	0.271598	0.271598	0.309354	0.281072	0.254422	0.219974	0.219974	0.561012	0.419317	0.419317	0.419317	0.602708	0.555142	0.555142	0.761643	0.763797	0.763797	0.416422	0.416422	0.688564	0.688564
0.566865	0.425123	0.425123	0.338235	0.338235	0.566865	0.566865	0.566865	0.566865	0.653814	0.470437	0.470437	0.653814	0.516244	0.516244	0.294167	0.516244	0.516244	0.653814	0.566865	0.566865	0.611224	0.425123	0.425123	0.425123	0.425123	0.425123	0.425123	0.425123	0.425123	0.425123	0.425123	0.425123	0.425123	0.425123	0.425123	0.224085	0.248617	0.176414	0.204656	0.397184	0.492563	0.492563	0.492563	0.489589	0.737807	0.737807	0.811156	0.844001	0.837661
0.176794	0.176794	0.176794	0.176794	0.176794	0.176794	0.176794	0.0921372	0.0921372	0.0921372	0.152262	0.152262	0.152262	0.315025	0.355868	0.355868	0.355868	0.355868	0.355868	0.477377	0.340425	0.340425	0.340425	0.167753	0.143683	0.161242	0.161242	0.161242	0.161242	0.122559	0.166462	0.338346	0.520878	0.520878	0.517908	0.529724	0.572124	0.572124	0.572124	0.568071	0.701976	0.619478	0.433667	0.467324	0.611081	0.566717	0.524226	0.557986	0.557986	0.732309
0.175739	0.273958	0.273958	0.196317	0.196317	0.196317	0.194447	0.194447	0.168982	0.168982	0.168982	0.101963	0.0998037	0.0882315	0.0872788	0.0872788	0.146219	0.146219	0.302329	0.302329	0.299825	0.342348	0.347727	0.347727	0.350431	0.350431	0.233618	0.267128	0.201228	0.199322	0.201228	0.173357	0.173357	0.173357	0.231496	0.231496	0.435452	0.566717	0.427886	0.47622	0.47622	0.697021	0.697021	0.823467	0.764564	0.764564	0.676074	0.50723	0.75913	0.724027
0.309912	0.312463	0.312463	0.315025	0.315025	0.315025	0.315025	0.315025	0.315025	0.315025	0.152262	0.315025	0.315025	0.345084	0.376436	0.516529	0.516529	0.516529	0.516529	0.654071	0.516529	0.294404	0.294404	0.482539	0.44871	0.315025	0.354806	0.354806	0.354806	0.237067	0.237067	0.354806	0.429666	0.227329	0.227329	0.227329	0.261137	0.615626	0.612806	0.609979	0.800186	0.800186	0.745109	0.745109	0.778352	0.861396	0.812263	0.488428	0.569637	0.774257
0.126716	0.126716	0.126716	0.270897	0.308597	0.308597	0.308597	0.271814	0.269464	0.235755	0.235755	0.235755	0.235755	0.10752	0.0911464	0.204325	0.312463	0.309912	0.339725	0.339725	0.476599	0.521257	0.521257	0.521257	0.566717	0.338101	0.22398	0.226055	0.235758	0.485732	0.43508	0.532687	0.532687	0.532687	0.48689	0.48689	0.626773	0.809496	0.780398	0.53718	0.476599	0.339725	0.339725	0.568496	0.568496	0.699845	0.568496	0.3424	0.339725	0.339725
0.206267	0.315025	0.152262	0.17747	0.355868	0.355868	0.355868	0.494376	0.494376	0.494376	0.494376	0.355868	0.355868	0.315025	0.152262	0.315025	0.44871	0.315025	0.315025	0.315025	0.315025	0.315025	0.445768	0.445768	0.673146	0.445768	0.312463	0.312463	0.312463	0.353145	0.353145	0.353145	0.485728	0.485728	0.394964	0.394964	0.439521	0.439521	0.433667	0.389291	0.767956	0.767956	0.519444	0.519444	0.379179	0.379179	0.337061	0.565574	0.702339	0.702339
0.267636	0.267636	0.267636	0.152709	0.152709	0.241832	0.241832	0.449567	0.449567	0.449567	0.449567	0.449567	0.449567	0.449567	0.449567	0.315772	0.315772	0.152709	0.152709	0.152709	0.152709	0.152709	0.152709	0.152709	0.241832	0.276096	0.276096	0.276096	0.276096	0.276096	0.276096	0.494083	0.494083	0.538693	0.397531	0.355599	0.430514	0.587687	0.898885	0.908638	0.919319	0.836019	0.853824	0.846873	0.846873	0.933306	0.92128	0.881748	0.766441	0.745758
0.535081	0.670712	0.670712	0.670712	0.631793	0.446624	0.449567	0.449567	0.241832	0.276096	0.30409	0.38734	0.431651	0.431651	0.431651	0.431651	0.573399	0.573399	0.573399	0.529212	0.495242	0.634557	0.591079	0.591079	0.591079	0.591079	0.449567	0.449567	0.449567	0.449567	0.494083	0.276096	0.276096	0.276096	0.276096	0.35394	0.492271	0.772782	0.793835	0.813409	0.78475	0.702394	0.858023	0.892676	0.892676	0.883732	0.837011	0.59415	0.791384	0.793342
0.583819	0.539845	0.539845	0.674931	0.634557	0.634557	0.449567	0.449567	0.241832	0.241832	0.241832	0.449567	0.633481	0.494083	0.494083	0.494083	0.494083	0.494083	0.494083	0.494083	0.494083	0.276096	0.152709	0.152709	0.241832	0.241832	0.449567	0.449567	0.449567	0.449567	0.449567	0.449567	0.591079	0.591079	0.494083	0.539845	0.536888	0.578025	0.578025	0.578025	0.578025	0.578025	0.622003	0.69271	0.828397	0.80074	0.737582	0.704035	0.74077	0.766023
0.483404	0.483404	0.483404	0.623502	0.591079	0.360819	0.360819	0.449567	0.495242	0.495242	0.495242	0.495242	0.665484	0.529212	0.529212	0.529212	0.529212	0.305072	0.295122	0.295122	0.295122	0.292653	0.169469	0.169469	0.169469	0.169469	0.26531	0.26531	0.239657	0.237495	0.237495	0.271364	0.271364	0.271364	0.299077	0.338876	0.425822	0.425822	0.425822	0.570486	0.567567	0.526246	0.739876	0.77278	0.840092	0.813895	0.672314	0.836868	0.835237	0.76645
0.308109	0.305578	0.440749	0.237495	0.62902	0.62902	0.62902	0.62902	0.62902	0.660165	0.66283	0.665484	0.574533	0.574533	0.305072	0.305072	0.334646	0.334646	0.334646	0.305072	0.305072	0.305072	0.267636	0.483404	0.388441	0.388441	0.356662	0.399754	0.399754	0.399754	0.399754	0.584945	0.584945	0.396905	0.35394	0.395796	0.626498	0.625412	0.625412	0.625412	0.780198	0.811144	0.809314	0.830082	0.85383	0.830082	0.695238	0.656102	0.656102	0.656102
0.172131	0.172131	0.136742	0.218953	0.218953	0.218953	0.220995	0.220995	0.220995	0.304695	0.304695	0.304695	0.304695	0.196583	0.196583	0.196583	0.218953	0.218953	0.218953	0.251922	0.251922	0.251922	0.251922	0.254171	0.254171	0.280804	0.557378	0.557378	0.557378	0.371986	0.371986	0.371986	0.437409	0.516923	0.713122	0.847461	0.730908	0.730908	0.756806	0.788182	0.853807	0.869981	0.900215	0.88249	0.904616	0.809286	0.72908	0.755095	0.826469	0.799321
0.388018	0.388018	0.304695	0.304695	0.304695	0.304695	0.198469	0.198469	0.304695	0.304695	0.528768	0.528768	0.388018	0.388018	0.388018	0.388018	0.432352	0.432352	0.300881	0.300881	0.229259	0.229259	0.229259	0.229259	0.229259	0.229259	0.198469	0.198469	0.198469	0.198469	0.122741	0.16147	0.46599	0.46599	0.510624	0.556234	0.589501	0.633042	0.627496	0.811797	0.884176	0.847249	0.550352	0.550352	0.550352	0.504675	0.504675	0.458921	0.718162	0.543361
0.432352	0.432352	0.388018	0.388018	0.198469	0.198469	0.198469	0.198469	0.263764	0.388018	0.385196	0.429434	0.429434	0.429434	0.429434	0.429434	0.658379	0.658379	0.473672	0.337097	0.339762	0.431214	0.475483	0.698905	0.698905	0.698905	0.475483	0.521298	0.47664	0.47664	0.69988	0.568535	0.66105	0.47664	0.473672	0.473672	0.473672	0.42248	0.651954	0.692329	0.640527	0.640527	0.546256	0.498725	0.72052	0.752854	0.804829	0.88199	0.744819	0.860099
0.22635	0.224273	0.42248	0.376777	0.376777	0.423612	0.423612	0.423612	0.423612	0.293424	0.293424	0.295897	0.227163	0.229259	0.432352	0.388018	0.388018	0.420764	0.420764	0.417866	0.559544	0.556609	0.414974	0.76272	0.556609	0.556609	0.556609	0.522834	0.56713	0.570049	0.428298	0.431214	0.66001	0.464837	0.543361	0.576859	0.609665	0.711221	0.8374	0.922862	0.922862	0.932004	0.859805	0.751534	0.796229	0.796229	0.897257	0.863858	0.752134	0.599448
0.299907	0.338723	0.336062	0.564474	0.696395	0.693873	0.42248	0.42248	0.42248	0.42248	0.564206	0.519864	0.522834	0.522834	0.382382	0.385196	0.388018	0.388018	0.388018	0.431214	0.299907	0.299907	0.652202	0.468019	0.608912	0.608912	0.65161	0.65161	0.65161	0.734627	0.734627	0.734627	0.430574	0.418998	0.510624	0.510624	0.464837	0.605865	0.605865	0.464837	0.464837	0.759436	0.72291	0.694858	0.611481	0.611481	0.643263	0.549204	0.757256	0.757256
0.159882	0.159882	0.179007	0.179007	0.199875	0.199875	0.179007	0.159882	0.327643	0.463063	0.463063	0.496999	0.463063	0.463063	0.463063	0.429466	0.429466	0.429466	0.227186	0.126626	0.126626	0.112332	0.112332	0.244733	0.220472	0.220472	0.220472	0.220472	0.220472	0.252719	0.288892	0.288892	0.288892	0.153814	0.494394	0.664728	0.703326	0.703326	0.728555	0.720021	0.745725	0.770645	0.822205	0.948163	0.802597	0.734025	0.725599	0.751834	0.727962	0.727962
0.406777	0.406777	0.406777	0.451673	0.451673	0.317614	0.317614	0.317614	0.117144	0.117144	0.137482	0.220024	0.416492	0.367169	0.367169	0.367169	0.367169	0.506617	0.506617	0.506617	0.686395	0.552919	0.328303	0.375503	0.375503	0.375503	0.375503	0.375503	0.419387	0.419387	0.220024	0.419387	0.419387	0.375503	0.604514	0.604514	0.604514	0.463431	0.494394	0.714596	0.714596	0.491419	0.536044	0.536044	0.352103	0.581863	0.624613	0.624613	0.550249	0.32332
0.257031	0.469732	0.330933	0.330933	0.330933	0.330933	0.330933	0.330933	0.330933	0.330933	0.218434	0.218434	0.220472	0.220472	0.220472	0.333573	0.333573	0.333573	0.333573	0.561726	0.561726	0.333573	0.333573	0.333573	0.333573	0.220472	0.220472	0.333573	0.333573	0.333573	0.333573	0.333573	0.375503	0.375503	0.463431	0.509211	0.509211	0.369587	0.600185	0.506237	0.55075	0.636728	0.786866	0.786866	0.719909	0.719909	0.786866	0.903303	0.784865	0.673355
0.182979	0.182979	0.163514	0.163514	0.163514	0.190168	0.117144	0.117144	0.117144	0.117144	0.117144	0.137482	0.137482	0.137482	0.137482	0.117144	0.137482	0.137482	0.136076	0.159109	0.250859	0.416492	0.416492	0.416492	0.410719	0.407842	0.364408	0.364408	0.367169	0.325684	0.246897	0.132767	0.154732	0.154732	0.24912	0.251353	0.540806	0.574345	0.618453	0.618453	0.798324	0.765882	0.847266	0.868991	0.811109	0.811109	0.583763	0.626444	0.582635	0.803743
0.561726	0.561726	0.469732	0.333573	0.333573	0.333573	0.333573	0.333573	0.333573	0.257031	0.257031	0.257031	0.163514	0.163514	0.163514	0.375503	0.375503	0.375503	0.375503	0.253596	0.253596	0.253596	0.253596	0.253596	0.253596	0.0994677	0.333573	0.333573	0.333573	0.330933	0.330933	0.415366	0.415366	0.415366	0.415366	0.415366	0.135532	0.135532	0.415366	0.497369	0.531331	0.441111	0.668983	0.668983	0.668983	0.698381	0.803837	0.803837	0.474861	0.426553
0.224197	0.224197	0.224197	0.224197	0.194642	0.339417	0.339417	0.339417	0.380568	0.380568	0.193507	0.193507	0.193507	0.193507	0.193507	0.118903	0.256809	0.256809	0.224197	0.224197	0.248736	0.248736	0.248736	0.248736	0.283613	0.283613	0.133907	0.214839	0.214839	0.214839	0.192785	0.222136	0.222136	0.254547	0.419476	0.376677	0.516787	0.373887	0.373887	0.373887	0.406232	0.363937	0.363937	0.595455	0.489096	0.489096	0.393868	0.74874	0.781647	0.781647
0.216851	0.216851	0.225004	0.225004	0.225004	0.225004	0.225004	0.225004	0.101837	0.101837	0.167127	0.165477	0.141679	0.141679	0.141679	0.141679	0.141679	0.297093	0.297093	0.297093	0.192783	0.194642	0.192783	0.192783	0.214836	0.323646	0.323646	0.182641	0.203828	0.203828	0.203828	0.234371	0.236514	0.442345	0.679468	0.547947	0.547947	0.544998	0.556718	0.556718	0.850553	0.826381	0.826381	0.650208	0.377766	0.377766	0.377766	0.601175	0.689507	0.726427
0.380568	0.611376	0.611376	0.380568	0.339417	0.339417	0.339417	0.339417	0.339417	0.382278	0.522724	0.299584	0.299584	0.299584	0.299584	0.299584	0.299584	0.299584	0.659666	0.464456	0.328878	0.370545	0.414234	0.414234	0.644225	0.644225	0.644225	0.644225	0.285501	0.258582	0.381661	0.370545	0.328878	0.328878	0.186221	0.238669	0.479078	0.479078	0.513066	0.851543	0.76206	0.759896	0.759896	0.759896	0.752011	0.688818	0.552769	0.552769	0.734211	0.336621
0.370545	0.370545	0.370545	0.370545	0.289201	0.289201	0.289201	0.370545	0.370545	0.370545	0.370545	0.370545	0.370545	0.554711	0.338379	0.338379	0.338379	0.193507	0.380568	0.380568	0.520916	0.520916	0.520916	0.339417	0.339417	0.380568	0.423509	0.379475	0.222938	0.292796	0.374619	0.406986	0.406986	0.450738	0.450738	0.44018	0.460319	0.460319	0.412328	0.630388	0.432822	0.432822	0.574565	0.564086	0.564086	0.564086	0.543984	0.807119	0.882274	0.681167
0.421736	0.421736	0.421736	0.421736	0.421736	0.421736	0.336754	0.336754	0.339417	0.194642	0.119878	0.119878	0.194232	0.381661	0.381661	0.381661	0.381661	0.381661	0.381661	0.381661	0.299584	0.299584	0.299584	0.143132	0.143132	0.143132	0.143132	0.143132	0.143132	0.143132	0.299584	0.299584	0.257694	0.257694	0.353755	0.49207	0.523081	0.556854	0.590109	0.808559	0.62256	0.693216	0.643151	0.793033	0.743958	0.652899	0.624266	0.591865	0.558646	0.524893
0.151197	0.151197	0.151197	0.151197	0.239687	0.265342	0.169492	0.169492	0.169492	0.169492	0.169492	0.169492	0.169492	0.169492	0.103393	0.204915	0.235574	0.235574	0.352914	0.352914	0.352914	0.352914	0.352914	0.352914	0.352914	0.175593	0.175593	0.175593	0.107423	0.107423	0.107423	0.107423	0.158884	0.250544	0.529105	0.659726	0.650068	0.690557	0.753522	0.800514	0.819598	0.817832	0.740957	0.805391	0.585183	0.48365	0.591317	0.57982	0.720614	0.66273
0.313242	0.313242	0.446664	0.673945	0.53873	0.313242	0.446664	0.446664	0.446664	0.446664	0.673945	0.673945	0.53873	0.313242	0.446664	0.446664	0.313242	0.353973	0.712892	0.712892	0.492308	0.492308	0.492308	0.492308	0.627618	0.627618	0.697785	0.657773	0.428774	0.428774	0.428774	0.697785	0.697785	0.697785	0.428774	0.428774	0.429911	0.794618	0.683572	0.683572	0.712232	0.479669	0.619985	0.651467	0.651467	0.681681	0.799367	0.470823	0.473789	0.507767
0.176266	0.176266	0.396941	0.396941	0.396941	0.308812	0.441559	0.396941	0.396941	0.441559	0.441559	0.48714	0.23594	0.23594	0.307268	0.269666	0.17093	0.17093	0.267329	0.232971	0.232971	0.201813	0.232143	0.232143	0.350201	0.347498	0.347498	0.347498	0.347498	0.378942	0.378942	0.378942	0.378942	0.378942	0.192432	0.381746	0.417212	0.558881	0.417212	0.414321	0.493319	0.713719	0.714665	0.714665	0.766773	0.562161	0.694403	0.562161	0.79021	0.833428
0.313242	0.53873	0.313242	0.313242	0.313242	0.352914	0.352914	0.352914	0.352914	0.352914	0.352914	0.175593	0.202985	0.394723	0.438131	0.394723	0.438131	0.438131	0.471846	0.471846	0.376407	0.376407	0.398539	0.314116	0.495134	0.495134	0.450608	0.450608	0.417212	0.417212	0.374495	0.374495	0.343216	0.227965	0.116699	0.159505	0.199424	0.389441	0.53026	0.53026	0.527294	0.572651	0.60556	0.60556	0.774328	0.732391	0.675849	0.44881	0.315112	0.44881
0.313242	0.313242	0.313242	0.313242	0.151197	0.151197	0.0914475	0.107869	0.327022	0.327022	0.327022	0.327022	0.327022	0.462361	0.462361	0.462361	0.462361	0.462361	0.353973	0.353973	0.353973	0.353973	0.353973	0.23641	0.23641	0.23641	0.27018	0.235574	0.107423	0.175593	0.395831	0.440415	0.440415	0.518813	0.596295	0.659726	0.618533	0.88719	0.900103	0.834189	0.791646	0.783725	0.914022	0.924126	0.910603	0.885846	0.885846	0.677428	0.647019	0.68925
0.115879	0.115879	0.115879	0.115879	0.251278	0.251278	0.251278	0.415274	0.415274	0.286375	0.286375	0.286375	0.286375	0.321649	0.156244	0.156244	0.156244	0.0804653	0.0804653	0.112121	0.244341	0.363969	0.363969	0.323675	0.354133	0.348709	0.380198	0.380198	0.380198	0.429318	0.259971	0.192541	0.192541	0.216587	0.216587	0.539912	0.585011	0.713865	0.774453	0.699761	0.660923	0.826394	0.893892	0.909692	0.923341	0.743984	0.705056	0.574599	0.495309	0.835942
0.157471	0.157471	0.183355	0.157471	0.095521	0.0808091	0.0799294	0.133257	0.134638	0.134638	0.134638	0.134638	0.114666	0.114666	0.114666	0.114666	0.115879	0.0816976	0.0816976	0.0816976	0.0816976	0.0816976	0.287323	0.287323	0.287323	0.287323	0.287323	0.287323	0.287323	0.287323	0.4164	0.4164	0.13603	0.13603	0.13603	0.178103	0.354133	0.313392	0.395998	0.428946	0.428946	0.428946	0.473175	0.724891	0.724891	0.656886	0.430726	0.47202	0.383628	0.352015
0.251278	0.159406	0.159406	0.159406	0.159406	0.184839	0.184839	0.286375	0.135487	0.135487	0.183748	0.183748	0.212086	0.451798	0.451798	0.405147	0.405147	0.316151	0.449999	0.449999	0.362896	0.362896	0.322661	0.151287	0.151287	0.152821	0.152821	0.130558	0.0782131	0.0782131	0.0782131	0.0924996	0.108637	0.0961504	0.245685	0.245685	0.397737	0.397737	0.442379	0.486813	0.486813	0.441235	0.68941	0.843911	0.679617	0.679617	0.545167	0.611397	0.734856	0.726446
0.460379	0.286375	0.286375	0.214078	0.214078	0.214078	0.0961504	0.158437	0.158437	0.13603	0.13603	0.13603	0.13603	0.115879	0.115879	0.115879	0.115879	0.0689527	0.114666	0.114666	0.114666	0.114666	0.114666	0.114666	0.114666	0.186473	0.184674	0.184674	0.113463	0.113463	0.113463	0.113463	0.184674	0.229177	0.229177	0.216587	0.414491	0.414491	0.417382	0.417382	0.450781	0.484629	0.576369	0.50599	0.539908	0.461379	0.374659	0.374659	0.451929	0.451929
0.13603	0.158437	0.158437	0.158437	0.158437	0.183748	0.183748	0.183748	0.157819	0.0957482	0.0957482	0.0813504	0.0813504	0.135487	0.135487	0.115879	0.115879	0.115879	0.115879	0.115879	0.115879	0.115879	0.115879	0.0689527	0.0689527	0.0689527	0.115879	0.115879	0.13603	0.13603	0.13603	0.159056	0.178103	0.206547	0.229727	0.263771	0.1667	0.338727	0.322971	0.502362	0.502362	0.456624	0.456624	0.681715	0.690915	0.650449	0.653149	0.423767	0.396627	0.262479
0.337544	0.337544	0.337544	0.298802	0.298802	0.298802	0.298802	0.142675	0.126832	0.126832	0.126832	0.126832	0.126832	0.126832	0.271105	0.298802	0.298802	0.298802	0.298802	0.298802	0.224355	0.224355	0.224355	0.338582	0.193649	0.173291	0.200411	0.200411	0.200411	0.230592	0.199669	0.262919	0.262919	0.187601	0.159631	0.185793	0.328251	0.325632	0.356177	0.313748	0.61594	0.52868	0.692069	0.662353	0.692069	0.69108	0.466284	0.500236	0.728804	0.73115
0.12422	0.12422	0.12422	0.12552	0.12552	0.12422	0.12422	0.12422	0.0741989	0.197771	0.199666	0.199666	0.199666	0.199666	0.197771	0.197771	0.197771	0.192167	0.1885	0.11789	0.11789	0.137784	0.136377	0.136377	0.137784	0.222516	0.222516	0.43165	0.437498	0.305303	0.344474	0.305303	0.307833	0.347167	0.484838	0.389806	0.434199	0.434199	0.464901	0.464901	0.562538	0.562538	0.767047	0.759323	0.640635	0.759323	0.724238	0.724238	0.698775	0.698775
0.308821	0.308821	0.308821	0.308821	0.148568	0.126832	0.308821	0.308821	0.308821	0.338582	0.256982	0.256982	0.379689	0.379689	0.379689	0.379689	0.192926	0.192926	0.192926	0.172627	0.173291	0.173291	0.1059	0.1059	0.1059	0.1059	0.201575	0.201575	0.201575	0.308821	0.271105	0.271105	0.271105	0.271105	0.337544	0.368596	0.207104	0.475179	0.688022	0.554788	0.588084	0.661686	0.833558	0.851583	0.833558	0.833558	0.839402	0.753534	0.589842	0.589842
0.271105	0.126832	0.126832	0.126832	0.0758508	0.0758508	0.0758508	0.173665	0.173665	0.271105	0.306287	0.306287	0.306287	0.306287	0.306287	0.306287	0.306287	0.147069	0.147069	0.0887804	0.173665	0.271105	0.271105	0.271105	0.271105	0.379689	0.412205	0.412205	0.456088	0.453137	0.279922	0.239844	0.239844	0.239844	0.525338	0.435193	0.58844	0.620939	0.610829	0.610829	0.59951	0.510319	0.727411	0.727411	0.465687	0.606681	0.420467	0.387728	0.387728	0.390557
0.463528	0.2523	0.2523	0.373897	0.604608	0.463528	0.497467	0.358706	0.358706	0.328055	0.328055	0.328055	0.328055	0.328055	0.160133	0.160133	0.142675	0.142675	0.160133	0.160133	0.160133	0.142675	0.142675	0.0859521	0.0859521	0.0859521	0.0859521	0.142675	0.126832	0.126832	0.126832	0.271105	0.271105	0.271105	0.298802	0.298802	0.328055	0.275191	0.557722	0.59096	0.718854	0.567233	0.632416	0.632416	0.632416	0.834636	0.815001	0.886319	0.701263	0.701263
0.245517	0.245517	0.245517	0.245517	0.245517	0.245517	0.245517	0.245517	0.155315	0.155315	0.155315	0.201957	0.201957	0.201957	0.201957	0.201957	0.309328	0.309328	0.309328	0.309328	0.309328	0.245517	0.245517	0.271574	0.271574	0.271574	0.174006	0.271574	0.271574	0.271574	0.308338	0.338074	0.566688	0.578283	0.578283	0.622252	0.619451	0.476135	0.695414	0.87485	0.868745	0.867382	0.718648	0.70651	0.70651	0.853141	0.87284	0.89254	0.854049	0.656498
0.39884	0.540052	0.537094	0.540052	0.540052	0.540052	0.540052	0.540052	0.585147	0.543006	0.278648	0.206973	0.208933	0.208933	0.544808	0.544808	0.544808	0.544808	0.499082	0.499082	0.499082	0.45452	0.500241	0.500241	0.180921	0.208933	0.206973	0.206973	0.206973	0.315955	0.315955	0.315955	0.277717	0.315955	0.346058	0.531228	0.578283	0.578283	0.622252	0.619451	0.650953	0.68119	0.862415	0.902292	0.889628	0.758909	0.751002	0.751002	0.767205	0.828337
0.593034	0.45452	0.45452	0.500241	0.500241	0.500241	0.180921	0.180921	0.179164	0.358521	0.358521	0.358521	0.358521	0.317524	0.31495	0.31495	0.448625	0.448625	0.451571	0.243319	0.243319	0.243319	0.243319	0.451571	0.45452	0.45452	0.320108	0.320108	0.320108	0.361263	0.361263	0.404561	0.437704	0.258322	0.285224	0.643914	0.674455	0.674455	0.671837	0.857265	0.857265	0.833324	0.898459	0.898459	0.898459	0.691073	0.661308	0.851369	0.874426	0.663968
0.532386	0.532386	0.576514	0.860515	0.860515	0.860515	0.837646	0.811139	0.789417	0.789417	0.638111	0.638111	0.595903	0.365443	0.45452	0.45452	0.45452	0.45452	0.45452	0.45452	0.45452	0.500241	0.639181	0.500241	0.281046	0.500241	0.500241	0.500241	0.500241	0.500241	0.680311	0.639181	0.545958	0.633321	0.633321	0.402816	0.481423	0.698905	0.804229	0.804229	0.688843	0.848522	0.842332	0.788105	0.788105	0.900173	0.867582	0.723785	0.819277	0.819277
0.361263	0.361263	0.500241	0.500241	0.500241	0.500241	0.544808	0.544808	0.499082	0.499082	0.280111	0.318532	0.238689	0.238689	0.238689	0.238689	0.207735	0.207735	0.207735	0.207735	0.543006	0.497266	0.45452	0.45452	0.499082	0.499082	0.499082	0.533037	0.533037	0.533037	0.232302	0.302967	0.302967	0.332433	0.457826	0.49173	0.52571	0.739461	0.764801	0.866937	0.842753	0.788633	0.810416	0.905247	0.84371	0.89292	0.879204	0.739752	0.765072	0.856697
0.222079	0.222079	0.306027	0.306027	0.308561	0.308561	0.308561	0.308561	0.308561	0.148414	0.148414	0.148414	0.0896481	0.148414	0.308561	0.308561	0.308561	0.308561	0.308561	0.308561	0.308561	0.308561	0.348993	0.232488	0.105784	0.105784	0.105784	0.173115	0.193458	0.193458	0.193458	0.193458	0.207665	0.207665	0.230934	0.434674	0.514146	0.578526	0.545055	0.545055	0.545055	0.578526	0.545055	0.815039	0.821395	0.639614	0.563232	0.498541	0.498541	0.498541
0.193458	0.380493	0.424564	0.424564	0.424564	0.421659	0.38889	0.38889	0.230371	0.230371	0.430974	0.228268	0.197577	0.197577	0.197577	0.199471	0.199471	0.199471	0.199471	0.199471	0.0896481	0.0896481	0.105784	0.104663	0.104663	0.230371	0.230371	0.230371	0.230371	0.230371	0.230371	0.230371	0.290811	0.423431	0.456935	0.273504	0.273504	0.487858	0.484885	0.530689	0.530689	0.594606	0.695323	0.593484	0.560298	0.560298	0.560298	0.365875	0.441472	0.627537
0.48569	0.519679	0.519679	0.519679	0.519679	0.29703	0.29703	0.29703	0.379401	0.379401	0.338308	0.348993	0.348993	0.348993	0.348993	0.348993	0.346294	0.346294	0.191608	0.255364	0.291768	0.255364	0.255364	0.279671	0.279671	0.27728	0.27728	0.27728	0.369338	0.186139	0.158346	0.184343	0.237254	0.239415	0.265051	0.517061	0.725204	0.751464	0.664519	0.694133	0.696654	0.723681	0.65552	0.809632	0.882722	0.719547	0.546856	0.580296	0.546856	0.546856
0.270348	0.270348	0.270348	0.486848	0.348993	0.348993	0.348993	0.348993	0.348993	0.348993	0.201378	0.201378	0.201378	0.0896481	0.148414	0.173115	0.173115	0.173115	0.173115	0.173115	0.173115	0.173115	0.173115	0.173115	0.105784	0.201378	0.201378	0.201378	0.224142	0.224142	0.224142	0.338308	0.338308	0.423431	0.423431	0.423431	0.502675	0.641424	0.734268	0.734268	0.734268	0.648485	0.825293	0.790261	0.869591	0.722543	0.654235	0.516708	0.376603	0.639285
0.284492	0.284492	0.284492	0.248677	0.248677	0.248677	0.148414	0.148414	0.148414	0.148414	0.172453	0.172453	0.172453	0.172453	0.172453	0.172453	0.105346	0.105346	0.105346	0.105346	0.0896481	0.0896481	0.146916	0.306027	0.306027	0.306027	0.306027	0.306027	0.306027	0.306027	0.303506	0.330363	0.22003	0.131134	0.210798	0.234314	0.50704	0.584901	0.62754	0.696182	0.752708	0.726531	0.824617	0.909655	0.850507	0.850507	0.628623	0.552691	0.725725	0.774933
0.309185	0.173534	0.193914	0.216063	0.216063	0.216063	0.248735	0.157597	0.157597	0.157597	0.140369	0.119664	0.10606	0.154884	0.154884	0.154884	0.148784	0.17287	0.348604	0.391313	0.391313	0.532219	0.532219	0.391313	0.391313	0.391313	0.359437	0.319393	0.154884	0.212598	0.210613	0.131007	0.171834	0.171834	0.171834	0.171834	0.171834	0.230426	0.226232	0.226232	0.431049	0.473504	0.422316	0.422316	0.419416	0.687091	0.725107	0.64638	0.768136	0.649096
0.150268	0.150268	0.150268	0.126996	0.125682	0.125682	0.126996	0.206683	0.229874	0.231988	0.145795	0.163562	0.161941	0.161941	0.163562	0.163562	0.163562	0.0994986	0.0879584	0.0879584	0.0879584	0.0776413	0.0784979	0.0793632	0.0793632	0.0938384	0.209588	0.209588	0.319393	0.319393	0.316812	0.316812	0.316812	0.316812	0.316812	0.31581	0.277058	0.634597	0.492311	0.489337	0.492311	0.492311	0.492311	0.492311	0.492311	0.674964	0.494123	0.198041	0.199938	0.258193
0.173534	0.173534	0.173534	0.173534	0.148784	0.148784	0.173534	0.154884	0.154884	0.154884	0.0938384	0.154884	0.154884	0.154884	0.154884	0.154884	0.244909	0.244909	0.244909	0.244909	0.244909	0.154884	0.180434	0.180434	0.180434	0.280383	0.154884	0.154884	0.154884	0.154884	0.154884	0.154884	0.132368	0.132368	0.132368	0.0898868	0.0898868	0.148784	0.17287	0.348604	0.343219	0.417214	0.417214	0.417214	0.417214	0.384561	0.615385	0.553277	0.508792	0.28801
0.280911	0.280911	0.319393	0.319393	0.154884	0.154884	0.154884	0.0938384	0.110181	0.110181	0.110181	0.110181	0.093445	0.179067	0.179067	0.179067	0.177324	0.177324	0.152732	0.31581	0.31581	0.31581	0.31581	0.179065	0.199938	0.199938	0.201849	0.199938	0.390206	0.198041	0.304124	0.304124	0.301612	0.301612	0.273756	0.273756	0.273756	0.701581	0.478663	0.515623	0.370019	0.370019	0.372797	0.372797	0.603484	0.645372	0.645372	0.374497	0.374497	0.343219
0.208822	0.208822	0.208822	0.208822	0.280911	0.280911	0.280911	0.309185	0.309185	0.309185	0.148784	0.148784	0.148784	0.309185	0.201849	0.201849	0.348604	0.359437	0.359437	0.359437	0.359437	0.359437	0.359437	0.179749	0.200682	0.200682	0.10606	0.0898868	0.230067	0.230067	0.345906	0.345906	0.345906	0.345906	0.355639	0.494126	0.494126	0.714377	0.44961	0.446667	0.492311	0.492311	0.492311	0.492311	0.674964	0.674964	0.674964	0.447813	0.450757	0.453705
0.179897	0.155015	0.155015	0.245093	0.245093	0.376574	0.376574	0.376574	0.376574	0.376574	0.376574	0.376574	0.376574	0.25446	0.290785	0.138023	0.138023	0.220807	0.220807	0.220807	0.220807	0.220807	0.220807	0.220807	0.190872	0.220807	0.220807	0.138023	0.138023	0.138023	0.138023	0.138023	0.155015	0.245093	0.499669	0.487827	0.532467	0.526538	0.526538	0.730371	0.756303	0.756303	0.725658	0.790872	0.551458	0.584816	0.540864	0.546769	0.546769	0.592334
0.189041	0.189041	0.189041	0.189041	0.136613	0.136613	0.138023	0.138023	0.161323	0.161323	0.1877	0.1877	0.217273	0.250072	0.329424	0.3268	0.3268	0.321586	0.282948	0.282948	0.273434	0.273434	0.238548	0.400399	0.273954	0.276327	0.304335	0.309397	0.309397	0.442236	0.408999	0.453952	0.453952	0.271121	0.271121	0.366926	0.640653	0.698113	0.735306	0.610844	0.760919	0.72361	0.74997	0.74997	0.897955	0.886008	0.688036	0.660795	0.650097	0.650097
0.134674	0.133293	0.131924	0.130567	0.129222	0.1766	0.351782	0.351782	0.3545	0.357227	0.357227	0.359964	0.362711	0.365466	0.36823	0.373784	0.190872	0.190872	0.190872	0.190872	0.190872	0.190872	0.294525	0.516677	0.516677	0.376574	0.376574	0.376574	0.376574	0.420498	0.595352	0.595352	0.487827	0.271121	0.271121	0.271121	0.337562	0.609406	0.734128	0.696836	0.564987	0.564987	0.564987	0.564987	0.564987	0.768821	0.70825	0.442236	0.309397	0.34883
0.250844	0.253087	0.160696	0.186994	0.186994	0.208556	0.180582	0.180582	0.155015	0.155015	0.173677	0.173677	0.173677	0.14891	0.14891	0.132482	0.132482	0.155015	0.155015	0.245093	0.220807	0.220807	0.218767	0.218767	0.218767	0.216739	0.216739	0.185419	0.185419	0.113961	0.113961	0.113961	0.151922	0.176412	0.176412	0.2039	0.582338	0.582338	0.615003	0.646663	0.646663	0.684794	0.612181	0.700271	0.856784	0.835068	0.515872	0.564341	0.666776	0.635903
0.420498	0.464566	0.328975	0.464566	0.464566	0.464566	0.461607	0.45865	0.248614	0.215953	0.215953	0.187223	0.187223	0.134674	0.151326	0.151326	0.449856	0.452803	0.452803	0.452803	0.452803	0.452803	0.449856	0.406126	0.373784	0.373784	0.112765	0.20997	0.20997	0.20997	0.208002	0.208002	0.20997	0.20997	0.20997	0.233421	0.23987	0.278713	0.276327	0.400399	0.433449	0.464142	0.464142	0.543818	0.860904	0.860904	0.860904	0.830536	0.832205	0.764662
0.110214	0.110214	0.110214	0.110214	0.110214	0.179799	0.179799	0.179799	0.179799	0.179799	0.179799	0.208445	0.208445	0.402735	0.402735	0.44752	0.44752	0.44752	0.44752	0.44752	0.44752	0.402735	0.44752	0.240319	0.240319	0.129525	0.129525	0.129525	0.151643	0.151643	0.151643	0.151643	0.31299	0.446374	0.446374	0.487883	0.574873	0.617868	0.775104	0.773023	0.857699	0.85624	0.657804	0.520656	0.562059	0.606568	0.735539	0.699341	0.475998	0.478967
0.359515	0.498344	0.359515	0.402735	0.402735	0.44752	0.44752	0.589078	0.589078	0.589078	0.589078	0.44752	0.44752	0.402735	0.402735	0.179799	0.179799	0.110214	0.110214	0.110214	0.179799	0.179799	0.359515	0.359515	0.445229	0.445229	0.445229	0.445229	0.586831	0.586831	0.535484	0.535484	0.489045	0.567323	0.478372	0.738282	0.738282	0.738282	0.608833	0.608833	0.520057	0.520057	0.631416	0.555651	0.555651	0.289031	0.328118	0.328118	0.333387	0.69385
0.317893	0.208445	0.208445	0.208445	0.275892	0.275892	0.275892	0.402735	0.359515	0.359515	0.391394	0.391394	0.391394	0.391394	0.391394	0.391394	0.391394	0.266529	0.266529	0.266529	0.359515	0.359515	0.359515	0.359515	0.359515	0.40162	0.40162	0.542926	0.542926	0.542926	0.40162	0.434699	0.434699	0.51417	0.292444	0.351713	0.710862	0.614137	0.614137	0.737997	0.763434	0.794944	0.908481	0.954872	0.960383	0.946511	0.817313	0.817313	0.929202	0.88118
0.577564	0.577564	0.577564	0.317893	0.317893	0.317893	0.317893	0.317893	0.317893	0.208445	0.208445	0.206488	0.22139	0.454791	0.454791	0.454791	0.454791	0.454791	0.499355	0.499355	0.499355	0.50233	0.302894	0.129003	0.230952	0.434699	0.479024	0.479024	0.434699	0.434699	0.434699	0.434699	0.434699	0.479024	0.311994	0.168676	0.228845	0.431776	0.476055	0.510038	0.55451	0.725747	0.725747	0.848481	0.848481	0.830155	0.736484	0.52187	0.511197	0.477211
0.208445	0.179799	0.110214	0.129525	0.151643	0.151643	0.151643	0.240319	0.44752	0.44752	0.44752	0.44752	0.44752	0.44752	0.402735	0.402735	0.544077	0.402735	0.208445	0.208445	0.240319	0.240319	0.240319	0.208445	0.208445	0.208445	0.129525	0.129525	0.208445	0.208445	0.179799	0.179799	0.179799	0.179799	0.179799	0.200737	0.30771	0.532302	0.469524	0.51417	0.51417	0.558591	0.621419	0.807806	0.807806	0.815054	0.713478	0.493025	0.555655	0.728106
0.430628	0.430628	0.228019	0.343287	0.343287	0.228019	0.228019	0.386351	0.343877	0.343877	0.343877	0.478234	0.478234	0.341197	0.341197	0.383533	0.383533	0.195475	0.195475	0.195475	0.195475	0.121985	0.299404	0.299404	0.299404	0.262401	0.262401	0.262401	0.262401	0.262401	0.386351	0.430628	0.197354	0.278455	0.306586	0.336236	0.609096	0.609096	0.733874	0.75958	0.820505	0.791894	0.813421	0.871229	0.855184	0.853704	0.684889	0.71348	0.584555	0.780715
0.475538	0.475538	0.475538	0.475538	0.660059	0.279914	0.279914	0.318321	0.348534	0.348534	0.348534	0.578044	0.620931	0.719963	0.50101	0.433402	0.575143	0.529834	0.495866	0.715795	0.715795	0.495866	0.451332	0.375181	0.375181	0.375181	0.289562	0.648755	0.648755	0.419052	0.419052	0.419052	0.463089	0.429491	0.429491	0.429491	0.52586	0.385252	0.385252	0.385252	0.520701	0.520701	0.566169	0.563244	0.695336	0.723362	0.790938	0.639625	0.639625	0.804807
0.262401	0.262401	0.262401	0.299404	0.386351	0.386351	0.386351	0.386351	0.380723	0.19361	0.19361	0.19361	0.19361	0.186321	0.114565	0.134522	0.134522	0.323458	0.464242	0.464242	0.464242	0.464242	0.461283	0.427712	0.427712	0.383533	0.383533	0.382438	0.259213	0.259213	0.259213	0.259213	0.385252	0.385252	0.385252	0.382438	0.644978	0.369619	0.506273	0.581262	0.581262	0.581262	0.439574	0.473306	0.473306	0.616772	0.616772	0.619581	0.482213	0.407565
0.386351	0.343877	0.343877	0.386351	0.527016	0.527016	0.740469	0.527016	0.386351	0.386351	0.386351	0.386351	0.386351	0.481205	0.343877	0.573017	0.481205	0.481205	0.481205	0.481205	0.527016	0.527016	0.740469	0.617172	0.617172	0.386351	0.262401	0.476695	0.648755	0.648755	0.605917	0.637885	0.582445	0.582445	0.582445	0.615107	0.612286	0.682315	0.514389	0.514389	0.548246	0.652131	0.703036	0.730628	0.730628	0.703036	0.732964	0.440773	0.474518	0.725962
0.572378	0.343287	0.343287	0.228019	0.427712	0.569463	0.569463	0.613737	0.524049	0.524049	0.383533	0.416158	0.416158	0.557811	0.332687	0.243997	0.452481	0.407565	0.407565	0.549044	0.549044	0.515194	0.652861	0.515194	0.515194	0.481205	0.265914	0.265914	0.265914	0.169905	0.169905	0.19662	0.14246	0.278455	0.278455	0.306586	0.664422	0.755207	0.809379	0.829487	0.864598	0.842276	0.853697	0.715251	0.798419	0.8985	0.693704	0.746653	0.746653	0.720074
0.166585	0.166585	0.166585	0.166585	0.166585	0.22387	0.22387	0.22387	0.22387	0.337959	0.337959	0.337959	0.369027	0.369027	0.369027	0.2884	0.2884	0.2884	0.326421	0.214963	0.214963	0.214963	0.223066	0.223066	0.336922	0.336922	0.336922	0.336922	0.327441	0.411531	0.411531	0.672302	0.630701	0.630701	0.535721	0.579782	0.579782	0.709453	0.841996	0.80954	0.83559	0.634026	0.785688	0.785688	0.774271	0.74151	0.880172	0.832941	0.666006	0.754917
0.516971	0.516971	0.472318	0.472318	0.475285	0.521099	0.611551	0.611551	0.611551	0.380741	0.380741	0.380741	0.380741	0.380741	0.521099	0.475285	0.261308	0.259018	0.25674	0.469353	0.469353	0.610188	0.610188	0.610188	0.46639	0.46639	0.46639	0.469353	0.472318	0.259018	0.29477	0.334268	0.334268	0.334268	0.336922	0.565422	0.562496	0.722753	0.755774	0.755774	0.718897	0.546059	0.546059	0.546059	0.815649	0.77795	0.779999	0.636175	0.595635	0.790435
0.553747	0.553747	0.553747	0.553747	0.734982	0.791635	0.724206	0.724206	0.597383	0.597383	0.553747	0.760616	0.760616	0.760616	0.597383	0.519942	0.379649	0.519942	0.519942	0.519942	0.564283	0.564283	0.607619	0.607619	0.564283	0.69623	0.73266	0.607619	0.607619	0.607619	0.564283	0.335887	0.29725	0.326421	0.326421	0.214963	0.186333	0.2884	0.285964	0.285964	0.366261	0.363503	0.593885	0.636175	0.674869	0.739824	0.735216	0.760835	0.762994	0.762994
0.413288	0.413288	0.413288	0.554893	0.509266	0.509266	0.509266	0.509266	0.509266	0.509266	0.475285	0.261308	0.29725	0.1929	0.1929	0.214963	0.238803	0.238803	0.238803	0.587063	0.671279	0.671279	0.62514	0.62514	0.62514	0.592766	0.559565	0.559565	0.559565	0.251065	0.292302	0.292302	0.29725	0.326421	0.388793	0.619599	0.742441	0.765452	0.765452	0.755499	0.706142	0.860201	0.893949	0.880346	0.937178	0.911587	0.853501	0.937875	0.94751	0.948099
0.641666	0.641666	0.641666	0.641666	0.598498	0.457195	0.683218	0.457195	0.457195	0.598498	0.521099	0.521099	0.521099	0.521099	0.521099	0.735884	0.521099	0.521099	0.521099	0.380741	0.380741	0.380741	0.380741	0.423688	0.565422	0.29725	0.29725	0.29725	0.519942	0.519942	0.553747	0.553747	0.553747	0.553747	0.491095	0.603433	0.755221	0.904675	0.78752	0.807548	0.785522	0.826105	0.844787	0.819879	0.85408	0.787773	0.677151	0.635832	0.635832	0.669346
0.244645	0.244645	0.244645	0.242452	0.277701	0.315938	0.315938	0.315938	0.315938	0.230173	0.178471	0.178471	0.178471	0.180223	0.154697	0.132204	0.212359	0.212359	0.212359	0.212359	0.244645	0.244645	0.244645	0.244645	0.244645	0.244645	0.154697	0.154697	0.154697	0.137734	0.137185	0.154092	0.318077	0.34828	0.486063	0.531863	0.528899	0.574226	0.615526	0.803899	0.857055	0.83796	0.668827	0.666186	0.563689	0.652876	0.829748	0.829748	0.824677	0.647514
0.294022	0.294022	0.190498	0.190498	0.376005	0.376005	0.376005	0.516071	0.376005	0.405541	0.405541	0.405541	0.405541	0.405541	0.242452	0.450403	0.450403	0.450403	0.450403	0.419907	0.419907	0.419907	0.419907	0.419907	0.419907	0.22039	0.419907	0.290285	0.329463	0.329463	0.329463	0.329463	0.465115	0.509745	0.497903	0.531863	0.439851	0.519399	0.473587	0.725219	0.747006	0.747006	0.771838	0.764224	0.738844	0.764224	0.824244	0.773111	0.802931	0.581388
0.508583	0.508583	0.508583	0.357438	0.496087	0.544789	0.544789	0.71839	0.745072	0.745072	0.533017	0.533017	0.533017	0.453351	0.349332	0.30888	0.533667	0.30888	0.338643	0.338643	0.338643	0.338643	0.412271	0.412271	0.379753	0.520051	0.297342	0.335985	0.527743	0.524776	0.524776	0.524776	0.490795	0.490795	0.661511	0.524776	0.570178	0.525933	0.491953	0.494928	0.662549	0.662549	0.807858	0.834733	0.740525	0.740525	0.703769	0.739633	0.528899	0.528899
0.217563	0.217563	0.217563	0.219595	0.137185	0.137185	0.160369	0.186624	0.186624	0.160994	0.160994	0.160994	0.160994	0.160994	0.509745	0.555366	0.554221	0.508587	0.508587	0.508587	0.760965	0.760965	0.760965	0.758794	0.364552	0.323212	0.324226	0.324226	0.324226	0.354709	0.15161	0.176059	0.260163	0.510755	0.547591	0.710498	0.700657	0.850774	0.850774	0.935174	0.944826	0.934732	0.896932	0.772654	0.747882	0.59399	0.721384	0.731318	0.75719	0.55206
0.499062	0.499062	0.360176	0.510904	0.465115	0.465115	0.465115	0.465115	0.509745	0.509745	0.374305	0.374305	0.374305	0.418779	0.418779	0.415885	0.415885	0.415885	0.370437	0.367666	0.247295	0.247295	0.245087	0.112522	0.112522	0.185053	0.183265	0.405486	0.408358	0.411237	0.411237	0.411237	0.414121	0.447459	0.525933	0.647764	0.819266	0.595741	0.628027	0.810321	0.908459	0.908459	0.928707	0.919159	0.919159	0.794902	0.64577	0.886028	0.871555	0.762275
0.207366	0.207366	0.230612	0.26474	0.26474	0.26474	0.300961	0.300961	0.340889	0.22615	0.22615	0.22615	0.203236	0.175147	0.273143	0.311022	0.274064	0.274064	0.239124	0.239124	0.239124	0.239124	0.239124	0.239124	0.150801	0.128788	0.128788	0.150801	0.150801	0.239124	0.26474	0.26474	0.26474	0.26474	0.26474	0.26474	0.566849	0.521391	0.521391	0.381017	0.392252	0.742945	0.742945	0.773501	0.773501	0.769304	0.610413	0.653042	0.647629	0.849701
0.444755	0.444755	0.444755	0.441818	0.398304	0.398304	0.398304	0.205417	0.12614	0.311348	0.308803	0.308803	0.308803	0.311348	0.311348	0.311348	0.311348	0.536537	0.539495	0.272221	0.274585	0.274585	0.274585	0.274585	0.274585	0.274585	0.536809	0.341477	0.341477	0.52436	0.52436	0.52436	0.52436	0.568631	0.568631	0.611832	0.403249	0.727729	0.727729	0.554036	0.554036	0.554036	0.551094	0.724436	0.724436	0.750744	0.696474	0.399273	0.540499	0.543453
0.509559	0.509559	0.475576	0.478545	0.341477	0.311582	0.311582	0.401159	0.4459	0.490377	0.273143	0.490377	0.490377	0.490377	0.490377	0.490377	0.490377	0.393985	0.351152	0.311582	0.311582	0.238282	0.444755	0.444755	0.444755	0.444755	0.444755	0.4459	0.4459	0.4459	0.53616	0.53616	0.311022	0.311022	0.311022	0.311022	0.311022	0.273143	0.399419	0.670645	0.586366	0.490377	0.521391	0.521391	0.566849	0.611208	0.652749	0.721224	0.593799	0.550068
0.476733	0.431306	0.660093	0.398304	0.398304	0.398304	0.539495	0.398304	0.442962	0.670642	0.730077	0.730077	0.559262	0.720114	0.720114	0.720114	0.592468	0.592468	0.830115	0.686158	0.666763	0.666763	0.624852	0.45099	0.496679	0.496679	0.817248	0.817248	0.525516	0.491536	0.4459	0.4459	0.4459	0.490377	0.62895	0.62895	0.339848	0.370993	0.75383	0.786261	0.784255	0.784255	0.806379	0.899179	0.808227	0.881778	0.84422	0.825485	0.476733	0.498875
0.582469	0.626283	0.626283	0.626283	0.582469	0.440796	0.396201	0.491536	0.491536	0.491536	0.301938	0.52436	0.699962	0.699962	0.699962	0.699962	0.699962	0.568631	0.568631	0.568631	0.535006	0.586366	0.4459	0.4459	0.442962	0.584603	0.58171	0.58171	0.58171	0.58171	0.58171	0.23482	0.203482	0.259242	0.297494	0.193082	0.299987	0.556974	0.556974	0.590227	0.590227	0.663665	0.663665	0.808633	0.882533	0.895916	0.82946	0.655108	0.655108	0.655108
0.393653	0.393653	0.1812	0.1812	0.1812	0.1812	0.0942796	0.1812	0.161888	0.161888	0.161888	0.202261	0.202261	0.202261	0.233467	0.233467	0.233467	0.125311	0.125311	0.305882	0.305882	0.251342	0.251342	0.251342	0.218427	0.218427	0.218427	0.218427	0.330924	0.138521	0.161888	0.217981	0.217981	0.217981	0.217981	0.250851	0.458659	0.455705	0.318561	0.356887	0.313417	0.586185	0.586185	0.628776	0.67048	0.628776	0.400983	0.403845	0.756488	0.723528
0.459311	0.459311	0.459311	0.41423	0.370542	0.329899	0.329899	0.330924	0.330924	0.0984033	0.0984033	0.161888	0.161888	0.161888	0.161888	0.160279	0.160279	0.289195	0.418619	0.418619	0.418619	0.289195	0.289195	0.289195	0.289195	0.291648	0.291648	0.138521	0.0832888	0.218427	0.218427	0.218427	0.330924	0.371624	0.41423	0.41423	0.41423	0.459311	0.685059	0.631605	0.631605	0.747657	0.62605	0.615992	0.637803	0.637803	0.637803	0.594464	0.406361	0.45304
0.36063	0.36063	0.36063	0.36063	0.36063	0.241682	0.241682	0.27686	0.242533	0.0984033	0.0984033	0.115914	0.251342	0.251342	0.277789	0.277789	0.405016	0.361699	0.405016	0.405016	0.405016	0.361699	0.202261	0.202261	0.233467	0.482546	0.387626	0.387626	0.34509	0.34509	0.34509	0.528356	0.494383	0.528356	0.562068	0.295372	0.354937	0.584879	0.773547	0.773547	0.773547	0.61638	0.802588	0.802588	0.755936	0.755936	0.662646	0.467765	0.266055	0.266055
0.540792	0.592	0.361699	0.330924	0.330924	0.330924	0.330924	0.330924	0.330924	0.291648	0.138521	0.188736	0.350835	0.350835	0.350835	0.350835	0.393653	0.393653	0.426543	0.426543	0.426543	0.225097	0.111147	0.111147	0.130071	0.130071	0.130071	0.146251	0.130071	0.130071	0.130071	0.1768	0.1768	0.275411	0.239031	0.239031	0.398182	0.505448	0.502473	0.502473	0.502473	0.446151	0.446151	0.571791	0.574702	0.568875	0.342748	0.385164	0.387986	0.420731
0.403899	0.448717	0.494383	0.538992	0.313469	0.313469	0.284966	0.323755	0.323755	0.323755	0.460463	0.415356	0.511396	0.512554	0.512554	0.512554	0.512554	0.466759	0.511396	0.371624	0.217192	0.24998	0.158483	0.217192	0.415356	0.415356	0.415356	0.415356	0.372707	0.413593	0.369929	0.328294	0.328294	0.216402	0.179441	0.179441	0.435242	0.435242	0.435242	0.393653	0.393653	0.393653	0.393653	0.746324	0.592	0.592	0.291648	0.513207	0.513207	0.513207
0.148568	0.148568	0.166608	0.166608	0.166608	0.11459	0.369676	0.328055	0.328055	0.328055	0.328055	0.328055	0.298802	0.298802	0.298802	0.271105	0.0758508	0.0758508	0.0758508	0.0758508	0.271105	0.307833	0.307833	0.307833	0.484838	0.484838	0.481866	0.481866	0.481866	0.481866	0.170278	0.162697	0.162697	0.162697	0.220239	0.218202	0.3724	0.412151	0.412151	0.40927	0.453081	0.464845	0.464845	0.689842	0.464845	0.464845	0.321437	0.283751	0.283751	0.448392
0.396954	0.396954	0.396954	0.396954	0.396954	0.396954	0.308821	0.308821	0.487154	0.173291	0.173291	0.231416	0.231416	0.231416	0.231416	0.231416	0.200411	0.347626	0.200411	0.200411	0.42373	0.338582	0.338582	0.338582	0.338582	0.380782	0.380782	0.224355	0.224355	0.338582	0.148568	0.193649	0.223901	0.248419	0.274671	0.239678	0.480462	0.526275	0.557077	0.557077	0.554139	0.474524	0.716443	0.688018	0.688018	0.688018	0.429135	0.384907	0.494492	0.629657
0.337544	0.307833	0.20083	0.307833	0.348218	0.348218	0.172627	0.192926	0.166608	0.166608	0.166608	0.193649	0.193649	0.119486	0.11459	0.11459	0.11459	0.101497	0.166608	0.166608	0.166608	0.338582	0.338582	0.40189	0.369676	0.412205	0.412205	0.412205	0.283797	0.283797	0.321487	0.282856	0.454938	0.388704	0.388704	0.378598	0.563185	0.563185	0.790898	0.790898	0.819614	0.63957	0.456088	0.489979	0.489979	0.699628	0.523962	0.565318	0.598396	0.598396
0.123553	0.123553	0.0897481	0.0897481	0.0758508	0.0758508	0.0758508	0.0758508	0.126832	0.126832	0.126832	0.126832	0.160133	0.160133	0.160133	0.160133	0.160133	0.160133	0.097257	0.097257	0.097257	0.11459	0.0897481	0.0897481	0.0897481	0.0897481	0.0897481	0.0897481	0.1059	0.1059	0.124562	0.1059	0.193649	0.257371	0.257371	0.284211	0.312672	0.538069	0.536916	0.603474	0.69156	0.719794	0.558869	0.72032	0.72032	0.799133	0.77641	0.605574	0.605574	0.572665
0.487154	0.349271	0.349271	0.308821	0.308821	0.308821	0.308821	0.173665	0.271105	0.271105	0.126832	0.126832	0.271105	0.271105	0.271105	0.307833	0.307833	0.440429	0.307833	0.307833	0.307833	0.307833	0.171966	0.347167	0.347167	0.307833	0.307833	0.307833	0.307833	0.307833	0.307833	0.307833	0.271105	0.126832	0.235113	0.235113	0.260447	0.337544	0.337544	0.491138	0.491138	0.627965	0.627965	0.812104	0.668683	0.668683	0.668683	0.437846	0.437846	0.291376
0.242364	0.242364	0.153085	0.153085	0.153085	0.242364	0.242364	0.242364	0.276676	0.276676	0.276676	0.276676	0.276676	0.276676	0.403679	0.314833	0.314833	0.314833	0.277605	0.277605	0.277605	0.277605	0.277605	0.277605	0.178401	0.153085	0.153085	0.153085	0.153085	0.153085	0.153085	0.171562	0.246163	0.366251	0.366251	0.596742	0.628998	0.805052	0.805052	0.803177	0.828229	0.808007	0.751347	0.627863	0.625078	0.664329	0.633354	0.458876	0.684682	0.81491
0.495967	0.495967	0.581631	0.581631	0.780693	0.780693	0.671931	0.671931	0.671931	0.536456	0.536456	0.536456	0.59178	0.719538	0.719538	0.719538	0.59178	0.59178	0.59178	0.59178	0.59178	0.59178	0.450284	0.542365	0.450284	0.450284	0.494808	0.494808	0.494808	0.494808	0.634154	0.634154	0.634154	0.470501	0.407522	0.451289	0.707945	0.849195	0.863009	0.87831	0.803083	0.801195	0.911655	0.915397	0.900486	0.883282	0.711002	0.652088	0.657468	0.626217
0.313268	0.313268	0.538761	0.538761	0.400449	0.495967	0.495967	0.495967	0.450284	0.450284	0.450284	0.450284	0.494808	0.494808	0.539414	0.398225	0.539414	0.539414	0.539414	0.572974	0.703672	0.703672	0.436803	0.665097	0.624183	0.624183	0.624183	0.624183	0.624183	0.59178	0.450284	0.450284	0.495967	0.277605	0.277605	0.277605	0.38913	0.529934	0.560697	0.593875	0.634482	0.859499	0.85368	0.884504	0.913346	0.913346	0.782269	0.901959	0.903006	0.889256
0.704638	0.704638	0.575242	0.619319	0.619319	0.784297	0.630423	0.630423	0.751173	0.773642	0.658843	0.616509	0.572331	0.526969	0.663477	0.435017	0.435017	0.663477	0.526969	0.495967	0.495967	0.495967	0.529934	0.529934	0.38913	0.38913	0.346523	0.268205	0.268205	0.268205	0.268205	0.268205	0.276676	0.313834	0.539414	0.584524	0.584524	0.476651	0.614315	0.735836	0.769091	0.769091	0.735836	0.725078	0.676211	0.634837	0.634837	0.793367	0.724153	0.600178
0.621387	0.481157	0.450284	0.242364	0.242364	0.361488	0.361488	0.361488	0.268205	0.268205	0.268205	0.268205	0.268205	0.305687	0.305687	0.199215	0.197323	0.303167	0.275225	0.275225	0.275225	0.275225	0.275225	0.44734	0.44734	0.4444	0.44734	0.313831	0.313831	0.313831	0.313831	0.375136	0.375136	0.218961	0.278416	0.68006	0.717643	0.717643	0.715225	0.7421	0.7421	0.822662	0.822662	0.908543	0.878316	0.57006	0.525813	0.525813	0.528779	0.494808
[truncated: 37 more rows]
[truncated: 10 more columns]

## Sheet: above.A3.place
0.843047	0.8242	0.8242	0.760898	0.509653	0.726882	0.726882	0.731581	0.826584	0.87336	0.729238	0.755243	0.757436	0.719782	0.754384	0.590319	0.590319	0.786763	0.67583	0.482619	0.482619	0.448789	0.445846	0.590319	0.546498	0.719782	0.719782	0.639683	0.642422	0.61061	0.61061	0.61061	0.613436	0.472759	0.472759	0.259358	0.472759	0.336279	0.336279	0.333628	0.375561	0.512627	0.509653	0.509653	0.509653	0.506679	0.286279	0.286279	0.286279	0.509653
[truncated: 159 more rows]
[truncated: 10 more columns]

[truncated: 20 more sheets: above.A4.face, above.A4.place, above.A5.face, above.A5.place, below.A2.decoder_results, below.A2.distance_plotted, below.A2.degree_plotted, below.A2.decoder_results_plotte, below.A3.decoder_results, below.A3.distance_plotted, below.A3.degree_plotted, below.A3.decoder_results_plotte, below.A4.decoder_results, below.A4.distance_plotted, below.A4.degree_plotted, below.A4.decoder_results_plotte, below.A5.decoder_results, below.A5.distance_plotted, below.A5.degree_plotted, below.A5.decoder_results_plotte]
