# Supplementary material for: Single-neuron correlates of visual consciousness in human lateral occipital complex
Source: Nat Commun. 2025 Dec 15;16:11008. doi: 10.1038/s41467-025-67077-w (PMC12705761; doi:10.1038/s41467-025-67077-w)
Supplement: Supplementary file 4 — Source Data [file 41467_2025_67077_MOESM4_ESM.zip › SourceData/FigureS25.xlsx]

## Sheet: A1.FaceRight.all
0.645007
0.176199
0.562733
0.176199
0.591947
0.189001
0.675091
0.256684
0.682495
0.280191
0.707862
0.304967
0.70079
0.357959
0.707862
0.385925
0.776312
0.503643
0.738607
0.563184
0.707862
0.600563
0.731998
0.65641
0.754831
0.682892
0.81515
0.697413
0.81515
0.697413
0.81515
0.679006
0.86161
0.679006
0.875282
0.71155
0.830505
0.660024
0.776312
0.632659
0.682495
0.604412
0.663618
0.57545
0.689808
0.57545
0.663618
0.516144
0.738607
0.456381
0.74511
0.486213
0.721706
0.486213
0.671156
0.516144
0.587619
0.604412
0.558326
0.604412
0.587619
0.675864
0.587619
0.675864
0.528621
0.567133
0.616305
0.451527
0.718809
0.481323
0.764603
0.481323
0.764603
0.443132
0.693982
0.413814
0.640901
0.357153
0.554778
0.385094
0.612899
0.258763
0.612899
0.215526
0.612899
0.177781
0.640901
0.131161
0.640901
0.106191
0.604813
0.109458
0.660401
0.109458
0.686723
0.147872
0.660401
0.196789
0.604813
0.191476
0.546375
0.191476
0.575859
0.191476
0.604813
0.191476
0.604813
0.210704
0.633049
0.191476
0.633049
0.250576
0.604813
0.244254
0.604813
0.244254
0.633049
0.244254
0.686723
0.23804
0.718809
0.23804
0.718809
0.23804
0.718809
0.23804
0.693982
0.260438
0.74237
0.267031
0.764603
0.267031
0.764603
0.323823
0.804962
0.323823
0.804962
0.350578
0.823081
0.342887
0.804962
0.31955
0.823081
0.326979
0.839852
0.41033
0.804962
0.357153
0.764603
0.393166
0.718809
0.451527
0.693982
0.511253
0.718809
0.481323
0.693982
0.451527
0.667975
0.422075
0.640901
0.422075
0.604813
0.364987
0.516563
0.364987
0.546375
0.311459
0.516563
0.318788
0.486632
0.397847
0.456796
0.397847
0.427267
0.315674
0.456796
0.366193
0.486632
0.338868
0.486632
0.287437
0.486632
0.240967
0.427267
0.240967
0.427267
0.240967
0.398248
0.240967
0.398248
0.263545
0.465234
0.263545
0.525037
0.263545
0.495118
0.263545
0.465234
0.263545
0.525037
0.219746
0.584131
0.219746
0.612899
0.219746
0.584131
0.219746
0.604813
0.213979
0.604813
0.213979
0.625126
0.213979
0.679371
0.213979
0.679371
0.213979
0.679371
0.213979
0.70488
0.194526
0.625126
0.194526
0.625126
0.213979
0.625126
0.234811
0.652744
0.196789
0.596668
0.196789
0.559191
0.216407
0.559191
0.180662
0.58847
0.136768
0.567544
0.172372
0.567544
0.184958
0.516563
0.203696
0.456796
0.203696
0.456796
0.223811
0.486632
0.223811
0.456796
0.268142
0.456796
0.268142
0.398248
0.245301
0.398248
0.223811
0.398248
0.26533
0.418979
0.26533
0.398248
0.242649
0.286715
0.286373
0.221612
0.358348
0.242956
0.305326
0.289664
0.287437
0.341303
0.263545
0.33371
0.287437
0.33371
0.263545
0.33371
0.263545
0.33371
0.219746
0.33371
0.219746
0.380863
0.219746
0.372889
0.219746
0.345336
0.219746
0.326203
0.240967
0.326203
0.263545
0.41422
0.263545
0.469687
0.263545
0.44
0.257007
0.382091
0.257007
0.354242
0.257007
0.362048
0.257007
0.362048
0.257007
0.334868
0.257007
0.334868
0.257007
0.362048
0.257007
0.316035
0.196789
0.323421
0.196789
0.323421
0.196789
0.323421
0.178543
0.323421
0.161649
0.323421
0.161649
0.350161
0.161649
0.323421
0.10137
0.350161
0.10137
0.350161
0.10137
0.377876
0.0909698
0.406414
0.0909698
0.435597
0.0909698
0.435597
0.0909698
0.406414
0.0855069
0.406414
0.113163
0.406414
0.113163
0.406414
0.1098
0.406414
0.1098
0.435597
0.106525
0.435597
0.106525
0.398248
0.106525
0.398248
0.192021
0.427267
0.211289
0.427267
0.231936
0.398248
0.253951
0.369927
0.253951
0.369927
0.277301
0.427267
0.277301
0.427267
0.316432
0.456796
0.323823
0.486632
0.323823
0.546375
0.331302
0.460366
0.323823
0.430789
0.331302
0.460366
0.358348
0.558326
0.263216
0.558326
0.240657
0.498712
0.219456
0.528621
0.219456
0.520152
0.199631
0.579367
0.219456
0.549936
0.199631
0.490224
0.199631
0.490224
0.181182
0.460366
0.181182
0.460366
0.199631
0.401699
0.199631
0.486632
0.225328
0.516563
0.246917
0.486632
0.269854
0.398248
0.423344
0.398248
0.423344
0.398248
0.423344
0.342473
0.386327
0.350161
0.415076
0.323421
0.386327
0.316035
0.386327
0.327348
0.415076
0.354242
0.533954
0.354242
0.533954
0.354242
0.504066
0.402543
0.525495
0.402543
0.584577
0.374106
0.558779
0.374106
0.499171
0.374106
0.499171
0.402543
0.529079
0.402543
0.529079
0.402543
0.567133
0.402543
0.53753
0.374106
0.53753
0.382091
0.53753
0.427267
0.567133
0.390139
0.50766
0.448383
0.50766
0.418979
0.558779
0.369927
0.53753
0.456796
0.477735
0.486632
0.474149
0.516563
0.504066
0.546375
0.444416
0.516563
0.444416
0.516563
0.436048
0.516563
0.406856
0.516563
0.406856
0.546375
0.406856
0.546375
0.406856
0.486632
0.350578
0.495118
0.342887
0.435597
0.370355
0.465234
0.323823
0.465234
0.323823
0.377876
0.298171
0.350161
0.323823
0.323421
0.298171
0.323421
0.298171
0.323421
0.298171
0.323421
0.305326
0.350161
0.305326
0.377876
0.331302
0.350161
0.358348
0.350161
0.358348
0.350161
0.358348
0.350161
0.312576
0.350161
0.287437
0.323421
0.280532
0.323421
0.267031
0.342473
0.284157
0.342473
0.260438
0.342473
0.277301
0.316035
0.301929
0.316035
0.277301
0.316035
0.327752
0.290736
0.354662
0.266672
0.327752
0.266672
0.304967
0.266672
0.304967
0.260085
0.259436
0.260085
0.293739
0.260085
0.242984
0.260085
0.249284
0.260085
0.286026
0.290736
0.26883
0.290736
0.26883
0.290736
0.252303
0.316035
0.230387
0.316035
0.224421
0.316035
0.185487
0.342473
0.16807
0.342473
0.16807
0.342473
0.166069
0.369927
0.16142
0.406414
0.213695
0.406414
0.186274
0.406414
0.228764
0.406414
0.228764
0.406414
0.202778
0.342473
0.202778
0.342473
0.202778
0.342473
0.202778
0.316035
0.202778
0.316035
0.228764
0.316035
0.222828
0.290736
0.222828
0.290736
0.211289
0.290736
0.231936
0.266672
0.23804
0.243915
0.217003
0.243915
0.217003
0.243915
0.23804
0.243915
0.23804
0.243915
0.244254
0.273365
0.23804
0.273365
0.23804
0.273365
0.260438
0.273365
0.284157
0.273365
0.260438
0.273365
0.267031
0.273365
0.267031
0.273365
0.280532
0.273365
0.257007
0.273365
0.280532
0.273365
0.280532
0.273365
0.280532
0.273365
0.250576
0.273365
0.350578
0.273365
0.436048
0.250232
0.46569
0.273365
0.525495
0.273365
0.555231
0.297788
0.555231
0.297788
0.641323
0.297788
0.668381
0.297788
0.71918
0.297788
0.74272
0.297788
0.736178
0.290736
0.736178
0.290736
0.736178
0.290736
0.736178
0.316035
0.74272
0.342473
0.558779
0.342473
0.460822
0.342473
0.439587
0.342473
0.373713
0.369927
0.31955
0.342473
0.31955
0.342473
0.188463
0.369927
0.170825
0.369927
0.15014
0.398248
0.13549
0.456796
0.13549
0.465234
0.118472
0.465234
0.118472
0.495118
0.131561
0.465234
0.131561
0.435597
0.176199
0.435597
0.181182
0.465234
0.181182
0.435597
0.205112
0.406414
0.225328
0.406414
0.225328
0.406414
0.277301
0.406414
0.270547
0.406414
0.253951
0.377876
0.253951
0.350161
0.253951
0.350161
0.260438
0.350161
0.260438
0.323421
0.260438
0.323421
0.284157
0.323421
0.277301
0.323421
0.277301
0.323421
0.327752
0.323421
0.382524
0.350161
0.382524
0.377876
0.382524
0.300803
0.398688
0.27623
0.326979
0.353439
0.353858
0.381262
0.41033
0.353439
0.418571
0.353439
0.447969
0.353439
0.477735
0.381262
0.477735
0.409887
0.46927
0.498712
0.477735
0.528621
0.477735
0.528621
0.418571
0.528621
0.334495
0.528621
0.308384
0.528621
0.283443
0.667975
0.283443
0.667975
0.358348
0.612899
0.259762
0.612899
0.216407
0.612899
0.216407
0.612899
0.216407
0.612899
0.196789
0.612899
0.178543
0.584131
0.166305
0.525037
0.183579
0.554778
0.183579
0.525037
0.183579
0.584131
0.183579
0.612899
0.202212
0.604813
0.196789
0.567544
0.196789
0.625126
0.191476
0.679371
0.250576
0.679371
0.27373
0.729168
0.27373
0.682495
0.27373
0.731998
0.298171
0.707862
0.323823
0.707862
0.350578
0.682495
0.323823
0.628489
0.342887
0.648293
0.342887
0.591947
0.342887
0.533076
0.316432
0.511672
0.316432
0.490224
0.316432
0.460366
0.378308
0.373284
0.406856
0.345718
0.370355
0.293709
0.398688
0.369927
0.370355
0.316035
0.427717
0.316035
0.427717
0.316035
0.427717
0.316035
0.419426
0.316035
0.457251
0.323421
0.457251
0.323421
0.373713
0.350161
0.373713
0.350161
0.381695
0.377876
0.381695
0.406414
0.326979
0.525037
0.301189
0.575859
0.308384
0.575859
0.308384
0.575859
0.262536
0.633049
0.160945
0.660401
0.145421
0.686723
0.131161
0.711895
0.149693
0.758436
0.121689
0.735822
0.121689
0.689808
0.180662
0.663618
0.180662
0.663618
0.199071
0.636383
0.199071
0.608244
0.199071
0.520152
0.199071
0.468813
0.199071
0.528621
0.180662
0.498712
0.216407
0.468813
0.263545
0.439135
0.263545
0.322283
0.263545
0.322283
0.240967
0.272333
0.240967
0.296701
0.234811
0.373284
0.213979
0.373284
0.234811
0.401699
0.257007
0.401699
0.305326
0.401699
0.298171
0.373284
0.316432
0.401699
0.342887
0.345718
0.342887
0.345718
0.342887
0.345718
0.342887
0.373284
0.398688
0.465234
0.398688
0.435597
0.427717
0.435597
0.427717
0.406414
0.436048
0.377876
0.353858
0.377876
0.326979
0.350161
0.276597
0.350161
0.231311
0.323421
0.237404
0.323421
0.216407
0.297788
0.196789
0.297788
0.196789
0.297788
0.216407
0.266672
0.237404
0.266672
0.216407
0.260085
0.237404
0.260085
0.237404
0.308742
0.237404
0.308742
0.276597
0.308742
0.436048
0.308742
0.46569
0.308742
0.46569
0.308742
0.495577
0.334868
0.525495
0.362048
0.5636
0.362048
0.5636
0.354242
0.5636
0.382091
0.533954
0.390139
0.504066
0.362048
0.504066
0.369927
0.474149
0.369927
0.444416
0.316035
0.444416
0.316035
0.394408
0.316035
0.312576
0.316035
0.287437
0.316035
0.287437
0.246576
0.280532
0.141029
0.257007
0.127136
0.234811
0.127136
0.257007
0.130952
0.257007
0.117915
0.257007
0.117915
0.257007
0.117915
0.234811
0.117915
0.234811
0.117915
0.228764
0.130952
0.222828
0.130952
0.244254
0.130952
0.244254
0.141029
0.244254
0.15617
0.244254
0.207165
0.228764
0.342473
0.228764
0.342473
0.250576
0.369927
0.222828
0.369927
0.222828
0.390139
0.222828
0.390139
0.217003
0.390139
0.23804
0.418979
0.23804
0.418979
0.244254
0.390139
0.250576
0.418979
0.228764
0.448383
0.228764
0.44
0.228764
0.44
0.244254
0.44
0.244254
0.402543
0.244254
0.431651
0.244254
0.402543
0.250576
0.431651
0.244254
0.44
0.205112
0.44
0.175689
0.49959
0.175689
0.469687
0.193712
0.49959
0.213105
0.49959
0.233877
0.469687
0.233877
0.431651
0.256014
0.448383
0.279483
0.448383
0.262536
0.478153
0.279483
0.516563
0.304224
0.546375
0.304224
0.633049
0.304224
0.596668
0.311459
0.567544
0.353858
0.567544
0.436048
0.508079
0.406856
0.537946
0.406856
0.49959
0.406856
0.529496
0.378308
0.559191
0.378308
0.652744
0.350578
0.645007
0.350578
0.67193
0.378308
0.67193
0.436048
0.645007
0.436048
0.617135
0.46569
0.559191
0.555231
0.567544
0.668381
0.567544
0.701529
0.625126
0.749155
0.645007
0.791441
0.67193
0.81052
0.773806
0.844607
0.75216
0.886169
0.729168
0.917698
0.652744
0.934072
0.686723
0.945656
0.711895
0.951492
0.711895
0.941074
0.758436
0.958114
0.758436
0.966739
0.758436
0.953036
0.799576
0.934072
0.799576
0.934072
0.799576
0.917698
0.804962
0.917698
0.823081
0.926302
0.785472
0.897702
0.823081
0.886169
0.86561
0.844607
0.878942
0.828233
0.851058
0.83301
0.835231
0.83301
0.86561
0.877223
0.835231
0.81568
0.835231
0.755482
0.835231
0.755482
0.818082
0.776924
0.818082
0.79699
0.779694
0.81568
0.818082
0.776924
0.812974
0.725986
0.794079
0.764933
0.767807
0.74272
0.729168
0.785781
0.75216
0.80525
0.773806
0.764933
0.75216
0.764933
0.70488
0.71918
0.729168
0.736178
0.70488
0.758772
0.75216
0.79987
0.729168
0.780009
0.729168
0.758772
0.773806
0.712271
0.70488
0.712271
0.660401
0.71918
0.660401
0.701529
0.667975
0.701529
0.686723
0.649096
0.660401
0.649096
0.633049
0.675864
0.633049
0.668381
0.520152
0.641323
0.520152
0.649096
0.579367
0.613335
0.549936
0.641323
0.549936
0.605251
0.608244
0.576307
0.579367
0.576307
0.636383
0.687117
0.663618
0.712271
0.689808
0.712271
0.663618
0.687117
0.608244
0.712271
0.636383
0.687117
0.655996
0.633475
0.655996
0.576307
0.773806
0.576307
0.794079
0.54683
0.75216
0.525495
0.773806
0.436048
0.812974
0.444416
0.794079
0.444416
0.812974
0.444416
0.812974
0.331302
0.812974
0.27373
0.794079
0.27373
0.794079
0.27373
0.835231
0.27373
0.76106
0.250576
0.76718
0.250576
0.787884
0.257007
0.76718
0.257007
0.74511
0.257007
0.787884
0.257007
0.721706
0.257007
0.721706
0.280532
0.74511
0.280532
0.74511
0.231311
0.697026
0.231311
0.644203
0.237404
0.644203
0.237404
0.644203
0.237404
0.587619
0.216407
0.640901
0.216407
0.612899
0.216407
0.554778
0.216407
0.525037
0.196789
0.495118
0.196789
0.435597
0.196789
0.435597
0.196789
0.406414
0.178543
0.350161
0.178543
0.350161
0.219746
0.350161
0.240967
0.350161
0.240967
0.350161
0.240967
0.342473
0.240967
0.369927
0.263545
0.369927
0.263545
0.369927
0.263545
0.369927
0.263545
0.369927
0.257007
0.369927
0.280532
0.369927
0.280532
0.369927
0.27373
0.342473
0.27373
0.342473
0.27373
0.290736
0.27373
0.290736
0.250576
0.290736
0.244254
0.260085
0.244254
0.290736
0.244254
0.266672
0.222828
0.266672
0.222828
0.266672
0.222828
0.266672
0.222828
0.266672
0.228764
0.266672
0.202778
0.266672
0.202778
0.290736
0.208323
0.342473
0.208323
0.369927
0.228764
0.369927
0.228764
0.427267
0.228764
0.486632
0.234811
0.525037
0.208323
0.525037
0.208323
0.525037
0.208323
0.525037
0.208323
0.525037
0.228764
0.525037
0.228764
0.525037
0.27373
0.525037
0.358348
0.525037
0.358348
0.495118
0.386327
0.435597
0.386327
0.406414
0.386327
0.435597
0.415076
0.377876
0.436048
0.377876
0.436048
0.377876
0.444416
0.342473
0.444416
0.269493
0.444416
0.15617
0.444416
0.167813
0.444416
0.167813
0.444416
0.167813
0.415076
0.203967
0.331302
0.224102
0.358348
0.187389
0.331302
0.187389
0.331302
0.187389
0.331302
0.169831
0.305326
0.206311
0.312576
0.169831
0.312576
0.153607
0.312576
0.158074
0.312576
0.209536
0.338868
0.338078
0.338868
0.319151
0.338868
0.319151
0.366193
0.319151
0.358348
0.269493
0.358348
0.246576
0.331302
0.290736
0.386327
0.290736
0.386327
0.290736
0.358348
0.316035
0.350578
0.290736
0.309133
0.316035
0.390576
0.316035
0.390576
0.342473
0.390576
0.369927
0.354662
0.435597
0.382524
0.465234
0.382524
0.465234
0.354662
0.465234
0.327752
0.465234
0.354662
0.495118
0.382524
0.525037
0.354662
0.554778
0.354662
0.640901
0.354662
0.667975
0.362472
0.693982
0.378308
0.718809
0.291114
0.764603
0.335277
0.804962
0.335277
0.804962
0.370355
0.779694
0.362472
0.779694
0.335277
0.818082
0.335277
0.835231
0.342887
0.835231
0.316432
0.835231
0.284157
0.835231
0.260438
0.818082
0.260438
0.758436
0.260438
0.711895
0.260438
0.660401
0.260438
0.633049
0.291114
0.604813
0.250576
0.546375
0.27373
0.546375
0.250576
0.584131
0.257007
0.554778
0.257007
0.495118
0.257007
0.465234
0.257007
0.465234
0.257007
0.435597
0.202212
0.373284
0.216407
0.373284
0.216407
0.373284
0.210704
0.373284
0.210704
0.373284
0.210704
0.338078
0.210704
0.338078
0.210704
0.338078
0.210704
0.311818
0.253286
0.26286
0.231311
0.26286
0.253286
0.286715
0.253286
0.221612
0.253286
0.21581
0.276597
0.21581
0.378308
0.18305
0.358348
0.18305
0.358348
0.201643
0.366193
0.201643
0.394408
0.196232
0.394408
0.201643
0.366193
0.221612
0.366193
0.201643
0.366193
0.201643
0.312576
0.201643
0.312576
0.201643
0.312576
0.18305
0.312576
0.240322
0.305326
0.246576
0.280532
0.246576
0.27373
0.334868
0.27373
0.327348
0.298171
0.327348
0.350578
0.327348
0.378308
0.362048
0.378308
0.390139
0.406856
0.327348
0.436048
0.354242
0.406856
0.354242
0.406856
0.382091
0.406856
0.382091
0.378308
0.382091
0.378308
0.374106
0.386327
0.297434
0.386327
0.297434
0.366193
0.304578
0.366193
0.311818
0.338868
0.311818
0.287437
0.311818
0.240967
0.286715
0.234811
0.311818
0.213979
0.319151
0.213979
0.293709
0.234811
0.293709
0.234811
0.293709
0.234811
0.293709
0.234811
0.345718
0.250576
0.409887
0.250576
0.525037
0.250576
0.525037
0.27373
0.495118
0.27373
0.495118
0.27373
0.465234
0.27373
0.465234
0.27373
0.495118
0.280532
0.465234
0.280532
0.525037
0.280532
0.554778
0.305326
0.554778
0.331302
0.554778
0.331302
0.584131
0.331302
0.525037
0.312576
0.465234
0.305326
0.495118
0.305326
0.525037
0.280532
0.554778
0.280532
0.554778
0.305326
0.554778
0.358348
0.554778
0.378308
0.430789
0.436048
0.430789
0.495577
0.373284
0.495577
0.345718
0.525495
0.401699
0.495577
0.401699
0.555231
0.373284
0.584577
0.460366
0.613335
0.460366
0.675864
0.430789
0.725986
0.401699
0.749155
0.373284
0.749155
0.401699
0.749155
0.401699
0.736178
0.430789
0.71918
0.525037
0.668381
0.486632
0.641323
0.486632
0.641323
0.486632
0.576307
0.478153
0.567995
0.567544
0.508537
0.567544
0.478611
0.508079
0.448837
0.537946
0.390576
0.567544
0.335277
0.625126
0.335277
0.625126
0.335277
0.652744
0.335277
0.70488
0.298171
0.679371
0.298171
0.679371
0.298171
0.679371
0.27373
0.729168
0.244254
0.794079
0.228764
0.835231
0.234811
0.758436
0.257007
0.758436
0.280532
0.779694
0.280532
0.799576
0.305326
0.779694
0.305326
0.75216
0.280532
0.773806
0.280532
0.75216
0.257007
0.70488
0.250576
0.729168
0.250576
0.773806
0.250576
0.799576
0.250576
0.758436
0.257007
0.686723
0.257007
0.604813
0.257007
0.604813
0.234811
0.604813
0.213979
0.537946
0.234811
0.508079
0.213979
0.508079
0.213979
0.486632
0.213979
0.486632
0.213979
0.456796
0.213979
0.456796
0.219746
0.427267
0.219746
0.369927
0.219746
0.342473
0.219746
0.342473
0.219746
0.342473
0.219746
0.316035
0.219746
0.316035
0.219746
0.342473
0.240967
0.377876
0.219746
0.350161
0.219746
0.350161
0.219746
0.350161
0.219746
0.323421
0.219746
0.350161
0.219746
0.334868
0.219746
0.26286
0.219746
0.286715
0.219746
0.338078
0.219746
0.365375
0.219746
0.422483
0.219746
0.451942
0.219746
0.511672
0.219746
0.533076
0.199902
0.503184
0.199902
0.533076
0.219746
0.562733
0.240967
0.562733
0.234811
0.591947
0.234811
0.55436
0.234811
0.57107
0.250576
0.645007
0.250576
0.645007
0.298171
0.58847
0.323823
0.559191
0.350578
0.49959
0.378308
0.58847
0.378308
0.617135
0.378308
0.511672
0.406856
0.511672
0.436048
0.541518
0.46569
0.511672
0.495577
0.562733
0.533954
0.562733
0.447969
0.57107
0.447969
0.628489
0.426858
0.663618
0.426858
0.663618
0.369537
0.738607
0.397847
0.738607
0.397847
0.738607
0.369537
0.636383
0.369537
0.636383
0.369537

## Sheet: A1.FaceRight.PercentPerBin
0
0.00253293
0.0202634
0.0466059
0.124113
0.142857
0.117021
0.122087
0.0805471
0.0587639
0.0511651
0.0440729
0.0445795
0.0385005
0.0379939
0.0344478
0.0227964
0.00506586
0.00455927
0.00202634

## Sheet: A1.FaceLeft.all
0.291638
0.205482
0.221523
0.235337
0.193694
0.588492
0.298548
0.5686
0.146245
0.149816
0.253136
0.562108
0.402331
0.218546
0.322818
0.541344
0.485852
0.381348
0.468909
0.247309
0.213254
0.330732
0.635319
0.62415
0.719248
0.272599
0.536912
0.266904
0.321508
0.419439
0.139591
0.271629
0.167369
0.632324
0.624394
0.468423
0.766622
0.446637
0.148187
0.160104
0.404287
0.786983
0.712647
0.761899
0.62573
0.26121
0.327617
0.597933
0.346369
0.702794
0.662105
0.678492
0.152362
0.364567
0.456819
0.103177
0.605003
0.142056
0.318999
0.326432
0.790438
0.709479
0.397413
0.620275
0.74836
0.494338
0.761126
0.549164
0.617237
0.524417
0.88297
0.434468
0.861315
0.927651
0.549398
0.269698
0.5788
0.472384
0.617979
0.183416
0.363739
0.360502
0.595917
0.497932
0.384289
0.909261
0.744434
0.546578
0.491837
0.43738
0.589796
0.736534
0.708091
0.18692
0.153851
0.363534
0.662743
0.35043
0.814167
0.487656
0.566554
0.54312
0.304199
0.554801
0.705985
0.580828
0.128076
0.243474
0.68272
0.594804
0.564659
0.44182
0.75793
0.587449
0.314604
0.757859
0.405253
0.382192
0.149805
0.646416
0.603714
0.421881
0.739351
0.15657
0.571325
0.5788
0.509907
0.555661
0.213208
0.336499
0.352711
0.494338
0.210464
0.566299
0.372554
0.647482
0.55498
0.164723
0.257718
0.475933
0.346549
0.183742
0.256826
0.174943
0.340306
0.239608
0.366042
0.740451
0.492549
0.46381
0.424058
0.154509
0.495141
0.828728
0.394998
0.29068
0.2562
0.655438
0.233723
0.284318
0.413785
0.434919
0.377313
0.562381
0.145238
0.15882
0.500575
0.204684
0.646416
0.245724
0.227708
0.835762
0.348484
0.297652
0.529338
0.333297
0.641724
0.0513629
0.307236
0.352711
0.172907
0.111238
0.600154
0.430024
0.182519
0.361426
0.140497
0.347359
0.123396
0.211595
0.159857
0.398461
0.138898
0.278222
0.245849
0.550648
0.424821
0.577717
0.397282
0.227744
0.272673
0.440023
0.436906
0.378063
0.11152
0.279679
0.68272
0.227697
0.332257
0.14363
0.64805
0.199226
0.321972
0.234547
0.231054
0.305773
0.168431
0.331885
0.430078
0.410138
0.626031
0.15657
0.365616
0.219634
0.168045
0.487525
0.060494
0.27552
0.296036
0.207507
0.231054
0.459977
0.480962
0.19512
0.473896
0.140497
0.22972
0.165305
0.266372
0.211168
0.21441
0.156194
0.412293
0.268723
0.373957
0.458753
0.226634
0.368988
0.288036
0.255993
0.300822
0.22938
0.234624
0.319856
0.168443
0.293925
0.481108
0.351559
0.207447
0.451678
0.213269
0.485852
0.350243
0.266062
0.280958
0.204684
0.176827
0.200341
0.596073
0.530459
0.210039
0.345954
0.157238
0.15196
0.403404
0.0858305
0.307236
0.348638
0.143035
0.389397
0.345365
0.334173
0.300056
0.0839098
0.0690639
0.379581
0.184653
0.187087
0.390403
0.194377
0.0904036
0.155126
0.218472
0.253483
0.602419
0.306552
0.282965
0.159632
0.14363
0.273383
0.18463
0.313107
0.191694
0.196121
0.178427
0.544456
0.398878
0.193429
0.265448
0.460191
0.137212
0.365852
0.276308
0.538926
0.620339
0.261271
0.599427
0.439391
0.409564
0.269065
0.283282
0.164231
0.383819
0.35836
0.0885324
0.344915
0.352711
0.248673
0.43483
0.530517
0.326661
0.544205
0.173471
0.232133
0.577628
0.497365
0.605689
0.411004
0.30587
0.104193
0.336301
0.184619
0.373957
0.658153
0.370883
0.524031
0.118955
0.207447
0.42729
0.195073
0.297954
0.146245
0.196121
0.152553
0.532445
0.295337
0.292987
0.286497
0.557736
0.163641
0.468903
0.174973
0.572449
0.570875
0.281773
0.570359
0.301022
0.276665
0.300346
0.240512
0.67179
0.215495
0.759091
0.078036
0.549057
0.429148
0.667282
0.29605
0.179392
0.249646
0.25773
0.250386
0.128435
0.488442
0.344501
0.568445
0.499867
0.194663
0.120957
0.245103
0.245849
0.338722
0.618567
0.306552
0.341566
0.226135
0.330125
0.208036
0.174118
0.354811
0.113304
0.286571
0.326804
0.376883
0.453883
0.158303
0.393311
0.425823
0.236507
0.18258
0.340601
0.351058
0.628303
0.285037
0.763775
0.308215
0.487597
0.318679
0.193588
0.315532
0.185459
0.466124
0.10986
0.594967
0.310382
0.515783
0.218608
0.169117
0.524259
0.258727
0.418324
0.192192
0.367057
0.251922
0.184381
0.221803
0.362252
0.138898
0.153708
0.279032
0.358198
0.424821
0.513996
0.46423
0.226135
0.188446
0.210415
0.124375
0.216826
0.10682
0.30443
0.23117
0.523982
0.492181
0.0880543
0.40922
0.311667
0.340982
0.473782
0.24334
0.358833
0.228004
0.285037
0.413516
0.225189
0.759143
0.207386
0.326804
0.22551
0.333297
0.530387
0.180752
0.28235
0.198271
0.266062
0.28315
0.332583
0.6597
0.170064
0.55498
0.103922
0.281284
0.288905
0.144512
0.15678
0.423969
0.151319
0.39167
0.251881
0.22865
0.226682
0.66966
0.142716
0.220248
0.248605
0.380885
0.217597
0.755939
0.136069
0.545782
0.168688
0.428893
0.445479
0.186
0.731789
0.523565
0.393224
0.435686
0.19656
0.386826
0.163728
0.244739
0.236242
0.255863
0.568493
0.116204
0.678833
0.263418
0.217935
0.316809
0.12213
0.59927
0.190159
0.255739
0.19656
0.385521
0.524259
0.325794
0.423096
0.12294
0.344107
0.399562
0.244592
0.231806
0.257496
0.109297
0.543114
0.400758
0.312436
0.251053
0.602354
0.288835
0.235337
0.485761
0.293728
0.151253
0.657348
0.250523
0.282585
0.345954
0.47981
0.359339
0.249579
0.814989
0.16232
0.170365
0.297864
0.266062
0.517547
0.180793
0.367619
0.396308
0.361477
0.899517
0.0454035
0.422737
0.137924
0.20981
0.282741
0.0925106
0.252268
0.258797
0.477374
0.107925
0.397874
0.322738
0.268794
0.131045
0.13835
0.317604
0.299671
0.331709
0.277154
0.316987
0.190417
0.34679
0.322195
0.338722
0.179432
0.367535
0.368988
0.160104
0.53263
0.35346
0.235438
0.289827
0.146245
0.143332
0.393814
0.352473
0.359339
0.357126
0.532811
0.368552
0.481385
0.346596
0.369199
0.641808
0.265501
0.179445
0.203497
0.276438
0.687553
0.116566
0.381507
0.137924
0.55745
0.267372
0.159095
0.344915
0.372539
0.308076
0.156909
0.55794
0.369199
0.459483
0.243419
0.398548
0.245254
0.264936
0.301575
0.453086
0.347097
0.0561622
0.310115
0.510693
0.40239
0.328684
0.454247
0.292874
0.0969994
0.632239
0.239699
0.217597
0.415676
0.146245
0.170467
0.422737
0.221781
0.317365
0.233856
0.272817
0.21268
0.185781
0.377962
0.345807
0.534478
0.221475
0.483279
0.337429
0.422737
0.529163
0.190857
0.249451
0.135612
0.344915
0.479046
0.11668
0.268794
0.459574
0.452038
0.170861
0.486241
0.209881
0.400845
0.276394
0.169448
0.261481
0.437809
0.312606
0.225814
0.194928
0.092027
0.192735
0.619603
0.253483
0.274234
0.200827
0.19057
0.184546
0.252281
0.516586
0.1817
0.411338
0.213931
0.307482
0.439391
0.304041
0.526568
0.0392023
0.434919
0.161553
0.204581
0.694059
0.718177
0.621852
0.31474
0.454337
0.523892
0.308215
0.440953
0.275796
0.279323
0.331158
0.510784
0.517456
0.0585927
0.61082
0.420849
0.570305
0.209881
0.2788
0.216162
0.451062
0.312357
0.115615
0.556567
0.172584
0.346549
0.270403
0.37471
0.0876499
0.238874
0.548967
0.194424
0.618567
0.23585
0.319038
0.15073
0.139503
0.222527
0.306066
0.253089
0.222464
0.191084
0.308215
0.265847
0.320856
0.161404
0.357293
0.337921
0.182837
0.259479
0.170861
0.35434
0.345539
0.479689
0.763775
0.361477
0.375012
0.269065
0.210572
0.503026
0.261494
0.274076
0.0540352
0.108769
0.310382
0.757864
0.172907
0.368351
0.554007
0.59927
0.240781
0.144213
0.662024
0.355496
0.440039
0.301775
0.238175
0.22694
0.539544
0.348088
0.51239
0.378904
0.462678
0.341566
0.354915
0.252281
0.43562
0.324586
0.453428
0.191694
0.152328
0.210572
0.32996
0.291278
0.188446
0.243407
0.365212
0.227891
0.447605
0.17341
0.444936
0.154641
0.305884
0.598177
0.652184
0.311532
0.123744
0.156995
0.354096
0.195672
0.135497
0.0755096
0.307236
0.425629
0.201978
0.297135
0.364199
0.575097
0.760414
0.243419
0.288036
0.564931
0.288557
0.316829
0.308978
0.226071
0.348221
0.278222
0.262102
0.435888
0.184486
0.581632
0.259309
0.17687
0.252944
0.280181
0.530821
0.228581
0.142056
0.0966806
0.269698
0.142899
0.332257
0.357126
0.249715
0.647331
0.472913
0.240698
0.216162
0.280958
0.341124
0.471221
0.754293
0.523999
0.399176
0.118054
0.23117
0.198967
0.204236
0.169044
0.0428072
0.43826
0.203724
0.485852
0.221971
0.397874
0.644292
0.142982
0.259566
0.208807
0.564931
0.379992
0.316829
0.260298
0.407475
0.429558
0.501197
0.502205
0.305188
0.462745
0.518463
0.397282
0.142448
0.385066
0.4095
0.192017
0.270675
0.159201
0.240194
0.173503
0.296904
0.508736
0.455932
0.532811
0.446923
0.311512
0.315356
0.24334
0.159767
0.143753
0.305884
0.647631
0.447773
0.39106
0.185668
0.23117
0.35043
0.28235
0.223131
0.0436169
0.229433
0.352711
0.300147
0.34945
0.2788
0.334173
0.333297
0.452564
0.103922
0.420744
0.268434
0.291493
0.256545
0.145951
0.124615
0.167431
0.384563
0.213587
0.665752
0.136367
0.337962
0.157713
0.558332
0.460389
0.235134
0.269649
0.0959202
0.136883
0.210572
0.27931
0.395436
0.30007
0.459681
0.37312
0.0866575
0.361321
0.640182
0.253684
0.286553
0.569055
0.674455
0.137089
0.543349
0.292181
0.173503
0.17584
0.233542
0.260774
0.188557
0.230354
0.344204
0.266062
0.125778
0.464845
0.293062
0.536191
0.23722
0.103922
0.292232
0.264936
0.17388
0.243807
0.241435
0.195707
0.223625
0.207099
0.473986
0.535459
0.367535
0.345601
0.153254
0.300808
0.26669
0.186804
0.709101
0.382026
0.511496
0.216273
0.148922
0.271038
0.129519
0.31159
0.587449
0.227891
0.330976
0.718177
0.280958
0.262707
0.232706
0.681866
0.464198
0.168355
0.14781
0.293925
0.373957
0.325794
0.374945
0.11668
0.190644
0.408267
0.322738
0.237142
0.451974
0.612159
0.615465
0.305111
0.211192
0.43738
0.146964
0.280903
0.353305
0.621959
0.125184
0.278222
0.193363
0.419268
0.535459
0.497021
0.644083
0.25416
0.183307
0.50363
0.18463
0.530115
0.260032
0.16374
0.145971
0.32996
0.437107
0.150125
0.286497
0.333554
0.272745
0.600616
0.693318
0.214334
0.152316
0.30284
0.562019
0.293925
0.479118
0.111332
0.414473
0.199798
0.177754
0.287447
0.0676695
0.285989
0.16292
0.24334
0.249646
0.464845
0.290092
0.372454
0.135569
0.153254
0.270922
0.527279
0.668788
0.225814
0.407475
0.112647
0.223625
0.255588
0.231496
0.638595
0.317683
0.447386
0.130451
0.156397
0.579389
0.211872
0.250381
0.12395
0.16374
0.381507
0.532445
0.247065
0.137169
0.583461
0.203853
0.272745
0.538037
0.290092
0.452918
0.262707
0.646416
0.44638
0.23726
0.39106
0.303376
0.253136
0.247111
0.20981
0.238357
0.0676695
0.367889
0.658897
0.24334
0.135519
0.648322
0.249646
0.586758
0.150461
0.445139
0.149
0.367855
0.116805
0.260298
0.370953
0.165356
0.336301
0.255588
0.358198
0.496211
0.351894
0.583151
0.130053
0.385066
0.316055
0.197898
0.460563
0.382026
0.318999
0.283282
0.50255
0.379321
0.129519
0.240128
0.318999
0.240062
0.486722
0.249646
0.235189
0.163016
0.691872
0.463218
0.193588
0.723185
0.405482
0.236954
0.202674
0.279106
0.374945
0.159095
0.285989
0.544715
0.188501
0.221971
0.707888
0.489444
0.699307
0.240781
0.144647
0.241648
0.355496
0.118841
0.231806
0.284308
0.160722
0.336301
0.187585
0.280401
0.484132
0.375463
0.763876
0.277522
0.447521
0.269511
0.189537
0.716055
0.202438
0.352892
0.472654
0.711026
0.362655
0.0920138
0.218959
0.190281
0.193751
0.571573
0.216162
0.313029
0.377292
0.702813
0.333065
0.253136
0.4445
0.20446
0.225189
0.181336
0.252268
0.402559
0.422223
0.292973
0.274893
0.297135
0.0986519
0.558805
0.255739
0.278399
0.240781
0.16671
0.320728
0.454589
0.28453
0.225814
0.297973
0.221038
0.336301
0.190327
0.18348
0.35974
0.149261
0.578384
0.298785
0.562291
0.300822
0.560502
0.645577
0.135854
0.170964
0.21932
0.599514
0.237241
0.177006
0.17787
0.265519
0.156445
0.473782
0.199402
0.653636
0.199212
0.355651
0.71788
0.23726
0.479118
0.143584
0.319377
0.256883
0.325794
0.349791
0.253082
0.242304
0.224453
0.711254
0.218608
0.262559
0.221074
0.417261
0.228585
0.305202
0.359594
0.720622
0.415522
0.335115
0.559827
0.306923
0.285092
0.364467
0.240847
0.332644
0.403529
0.779001
0.12294
0.125167
0.297807
0.743386
0.546572
0.253551
0.227401
0.191354
0.413605
0.320856
0.227827
0.308153
0.242827
0.464457
0.640985
0.34945
0.694818
0.180793
0.261271
0.472546
0.311289
0.362941
0.0840805
0.132717
0.171472
0.400845
0.346528
0.12213
0.189842
0.242681
0.751578
0.566778
0.524647
0.212863
0.485322
0.512299
0.181868
0.441786
0.156146
0.229088
0.186697
0.768266
0.134887
0.531097
0.268723
0.51239
0.35974
0.594192
0.361117
0.220248
0.292987
0.419001
0.379128
0.722909
0.0827289
0.41405
0.308215
0.221781
0.535025
0.104824
0.612245
0.286571
0.341771
0.563238
0.0825125
0.618065
0.180793
0.285037
0.337429
0.32566
0.419921
0.108017
0.265859
0.131681
0.178023
0.27765
0.0756276
0.28235
0.230419
0.473367
0.554007
0.426885
0.438366
0.446637
0.290905
0.142448
0.43343
0.15805
0.324224
0.419249
0.440635
0.0499745
0.355714
0.239608
0.366042
0.148635
0.50551
0.632111
0.288036
0.201919
0.683275
0.157562
0.384848
0.104966
0.199226
0.141788
0.368942
0.462312
0.137586
0.434919
0.451768
0.433968
0.365852
0.227891
0.466214
0.237259
0.404024
0.311196
0.326804
0.39106
0.224629
0.353677
0.173767
0.224389
0.18873
0.060398
0.204236
0.5659
0.464457
0.272745
0.368745
0.64758
0.594967
0.280327
0.354915
0.328171
0.160673
0.305715
0.580492
0.137687
0.221038
0.471288
0.356639
0.247111
0.437536
0.467128
0.344807
0.153254
0.188446
0.679391
0.235438
0.440613
0.166499
0.325278
0.225189
0.32996
0.432711
0.0399467
0.368467
0.413199
0.34945
0.486722
0.227891
0.27027
0.22487
0.49264
0.23017
0.397251
0.362941
0.553822
0.210572
0.173767
0.337284
0.423356
0.0655584
0.239674
0.258797
0.180447
0.178331
0.220738
0.817363
0.396152
0.365957
0.121023
0.281626
0.192586
0.229088
0.612761
0.277449
0.105702
0.27076
0.619603
0.263418
0.375527
0.399231
0.49411
0.313205
0.213086
0.35346
0.343673
0.382678
0.110104
0.561696
0.381507
0.21538
0.251386
0.243273
0.519464
0.269355
0.361327
0.482255
0.477374
0.157379
0.562537
0.375548
0.689186
0.116
0.723185
0.233788
0.20181
0.270059
0.25773
0.229072
0.104892
0.429919
0.282424
0.290092
0.122091
0.214952
0.511769
0.417261
0.312357
0.17687
0.399986
0.408584
0.199924
0.354495
0.390753
0.125184
0.164719
0.619603
0.287303
0.346708
0.457814
0.586641
0.145996
0.227827
0.473714
0.203343
0.833354
0.197011
0.532901
0.308215
0.198934
0.423125
0.255993
0.443282
0.23056
0.282438
0.68294
0.405661
0.13977
0.481543
0.132056
0.236242
0.550194
0.626031
0.249508
0.147772
0.212996
0.20981
0.263554
0.0957052
0.187641
0.311135
0.477374
0.166104
0.628519
0.293062
0.586758
0.273528
0.205866
0.325009
0.475933
0.157343
0.282952
0.27424
0.190417
0.167431
0.611568
0.40239
0.408317
0.121146
0.35332
0.269739
0.337298
0.256674
0.151253
0.609672
0.29068
0.240194
0.329975
0.233723
0.313501
0.175673
0.292411
0.297287
0.595071
0.377962
0.545602
0.555751
0.246429
0.313141
0.295013
0.345954
0.907011
0.185668
0.225189
0.168945
0.311057
0.324204
0.1296
0.128341
0.368367
0.303918
0.28315
0.281699
0.315361
0.300056
0.263347
0.113983
0.606544
0.391444
0.250921
0.224906
0.211413
0.211957
0.292063
0.138207
0.327208
0.492617
0.220738
0.318276
0.347179
0.236442
0.334888
0.148756
0.546572
0.128076
0.127058
0.587872
0.413605
0.359339
0.125738
0.356099
0.41405
0.527843
0.495209
0.43483
0.29155
0.152316
0.391605
0.374754
0.210572
0.597598
0.172801
0.345954
0.157238
0.179865
0.229072
0.0685819
0.204236
0.489427
0.604066
0.113188
0.341332
0.168104
0.522854
0.41483
0.148899
0.281626
0.61503
0.324224
0.145121
0.226071
0.288979
0.169445
0.306799
0.273601
0.526127
0.172387
0.405441
0.17687
0.0869069
0.250249
0.197898
0.572538
0.202438
0.18589
0.566938
0.299914
0.387348
0.0839794
0.271786
0.318999
0.337758
0.600616
0.221971
0.415588
0.168431
0.244739
0.447248
0.361477
0.39106
0.224629
0.460624
0.0779447
0.206582
0.350975
0.116506
0.278399
0.258797
0.545602
0.135519
0.286396
0.221971
0.258727
0.444165
0.1056
0.471492
0.493348
0.291493
0.163988
0.551443
0.158324
0.198073
0.400758
0.198967
0.216838
0.295643
0.397282
0.347179
0.170809
0.418147
0.15948
0.521649
0.242907
0.353279
0.143546
0.356955
0.428771
0.106514
0.279606
0.300655
0.180698
0.390226
0.477374
0.487616
0.401508
0.355651
0.227016
0.308215
0.509045
0.123744
0.204983
0.234694
0.626838
0.226248
0.0456781
0.417261
0.388546
0.579461
0.178331
0.384289
0.361327
0.300056
0.213808
0.160104
0.560977
0.201049
0.197079
0.205567
0.762166
0.103865
0.153708
0.329655
0.210013
0.367598
0.217987
0.36444
0.16671
0.243273
0.35346
0.284867
0.621111
0.109938
0.353279
0.161542
0.44647
0.332257
0.109789
0.256131
0.289519
0.286423
0.636467
0.246649
0.394911
0.401508
0.229228
0.65937
0.410138
0.649973
0.143584
0.259284
0.199798
0.325794
0.274076
0.0473395
0.623469
0.282424
0.468909
0.426504
0.220738
0.377142
0.325794
0.3236
0.15559
0.467037
0.201049
0.208626
0.178952
0.551443
0.396205
0.0499217
0.376559
0.256883
0.484132
0.117212
0.289905
0.241502
0.142354
0.304957
0.302665
0.264024
0.199856
0.31476
0.148215
0.236943
0.274587
0.103
0.268261
0.322897
0.24334
0.612986
0.372554
0.474674
0.430595
0.560709
0.401002
0.334318
0.34621
0.443009
0.447773
0.270059
0.20981
0.42859
0.125818
0.441803
0.352711
0.188501
0.104699
0.44316
0.221971
0.31838
0.240781
0.10663
0.488442
0.484409
0.179329
0.277154
0.320476
0.153851
0.285092
0.493716
0.491397
0.618567
0.328251
0.376929
0.0803001
0.166053
0.43562
0.138636
0.281031
0.503116
0.311667
0.652184
0.115993
0.424395
0.616311
0.300223
0.360685
0.233921
0.468903
0.490321
0.407365
0.404968
0.414452
0.255781
0.282227
0.661267
0.26244
0.23726
0.210013
0.198772
0.370761
0.106249
0.29596
0.352711
0.17341
0.188501
0.79088
0.308076
0.218535
0.386086
0.251127
0.117175
0.454589
0.179329
0.234376
0.320476
0.172636
0.343922
0.33284
0.478448
0.211126
0.487656
0.459364
0.186975
0.213086
0.273383
0.257673
0.435792
0.414154
0.196121
0.161542
0.190539
0.320856
0.510801
0.243407
0.381096
0.357209
0.330976
0.498809
0.231685
0.365191
0.238825
0.44283
0.507461
0.626031
0.296981
0.225189
0.338722
0.156388
0.305337
0.0941678
0.252268
0.215556
0.183361
0.300885
0.503216
0.249646
0.230354
0.287229
0.162046
0.285259
0.177487
0.15781
0.42361
0.403163
0.684884
0.113102
0.284853
0.423185
0.214406
0.320043
0.38918
0.194985
0.186
0.270203
0.291835
0.394998
0.469619
0.173011
0.311289
0.227697
0.403582
0.595829
0.285434
0.365212
0.322738
0.353522
0.393659
0.323145
0.219006
0.278167
0.239793
0.477537
0.342173
0.0774628
0.345954
0.40239
0.479978
0.508973
0.0941678
0.463056
0.289356
0.0911406
0.224464
0.451974
0.209881
0.239674
0.525242
0.20037
[truncated: 1,225 more rows]

## Sheet: A1.FaceLeft.PercentPerBin
0.00434109
0.0217054
0.084031
0.128062
0.141705
0.136434
0.109767
0.0911628
0.0697674
0.059845
0.0427907
0.0347287
0.0269767
0.019845
0.0111628
0.0127132
0.00248062
0.00124031
0.00124031
0

## Sheet: A1.boundaries
0.025
0.075

## Sheet: A1.pval
5.58942e-67

## Sheet: A2.FaceRight.all
0.145382
0.159499
0.16607
0.150678
0.156572
0.334942
0.0679884
0.234047
0.0661092
0.154085
0.345944
0.174533
0.248576
0.284205
0.429807
0.0899646
0.303083
0.0947262
0.166192
0.810291
0.429957
0.658543
0.602715
0.538901
0.125628
0.351512
0.189178
0.15803
0.817651
0.415623
0.887764
0.672431
0.465885
0.222339
0.403378
0.205615
0.178756
0.927556
0.63068
0.873706
0.778481
0.622498
0.359823
0.566516
0.246074
0.143199
0.918799
0.763507
0.817525
0.668785
0.752262
0.383468
0.506047
0.16493
0.125108
0.953697
0.745365
0.713309
0.654327
0.6102
0.410065
0.512519
0.276701
0.126475
0.912039
0.648388
0.71524
0.461018
0.542941
0.43295
0.32675
0.185951
0.23439
0.819694
0.449322
0.698749
0.269195
0.324718
0.375977
0.301802
0.198456
0.296685
0.812741
0.38134
0.561293
0.266436
0.186851
0.406428
0.294946
0.148335
0.403675
0.734441
0.34102
0.654351
0.252158
0.123853
0.381078
0.288115
0.148924
0.494294
0.734829
0.277718
0.424167
0.277208
0.105023
0.352055
0.215898
0.101235
0.573598
0.6477
0.544889
0.404681
0.211871
0.16715
0.294466
0.137597
0.0821479
0.771788
0.633651
0.438987
0.168779
0.164828
0.222057
0.26213
0.202939
0.0742374
0.801579
0.410037
0.314776
0.103143
0.350611
0.290247
0.270706
0.198639
0.0881397
0.841555
0.240151
0.273249
0.0536354
0.41892
0.226385
0.176714
0.187502
0.0868343
0.723084
0.119307
0.431808
0.0633435
0.602994
0.227346
0.147718
0.151176
0.0801097
0.769858
0.118661
0.483424
0.060493
0.457859
0.240074
0.117935
0.169601
0.0656786
0.833423
0.14598
0.245246
0.103096
0.242692
0.336931
0.166046
0.16904
0.0784182
0.875915
0.204031
0.167329
0.0948954
0.136485
0.340469
0.140164
0.220314
0.0762059
0.88743
0.24523
0.148522
0.117348
0.11377
0.296567
0.169229
0.245721
0.0781879
0.780194
0.228023
0.186901
0.0797786
0.169067
0.373322
0.129959
0.294118
0.0597315
0.801749
0.18449
0.188455
0.0810468
0.208316
0.415177
0.120209
0.161463
0.0566427
0.458166
0.15245
0.166077
0.10187
0.152934
0.496535
0.0905491
0.147442
0.0708591
0.482467
0.176956
0.130119
0.147015
0.1699
0.27856
0.0809402
0.150736
0.0863525
0.439295
0.197877
0.092616
0.18122
0.105079
0.194336
0.080603
0.169694
0.11845
0.448515
0.197658
0.0967746
0.146397
0.115271
0.148523
0.0888733
0.193581
0.133756
0.511883
0.136816
0.0917446
0.122858
0.0843767
0.168455
0.0958253
0.251478
0.104755
0.456353
0.149667
0.104425
0.0654549
0.116001
0.130141
0.123279
0.353203
0.0736127
0.635448
0.145865
0.0830991
0.0768291
0.131982
0.147012
0.1083
0.433284
0.0758028
0.564071
0.21536
0.111837
0.0755208
0.142332
0.15015
0.115419
0.319552
0.0992367
0.558515
0.185288
0.131091
0.135106
0.142194
0.162178
0.120251
0.28295
0.106284
0.601817
0.19633
0.170813
0.104108
0.111944
0.0835706
0.151881
0.271165
0.139337
0.451593
0.152904
0.169697
0.0763334
0.108352
0.0792616
0.258175
0.304045
0.137551
0.427498
0.162029
0.136989
0.0654549
0.0839657
0.0744513
0.288077
0.263789
0.185555
0.23286
0.184894
0.0984273
0.06523
0.0790806
0.120938
0.385658
0.178348
0.148147
0.301519
0.164129
0.0631317
0.10907
0.0737668
0.11957
0.32485
0.288255
0.186686
0.177308
0.150325
0.056779
0.0937466
0.0780289
0.103686
0.310916
0.326562
0.175163
0.300617
0.174326
0.0845313
0.192338
0.117845
0.119868
0.255116
0.36526
0.190793
0.402693
0.170083
0.112624
0.142982
0.0886337
0.255316
0.273338
0.254043
0.12246
0.568834
0.187522
0.123639
0.162633
0.0874514
0.501585
0.25596
0.211066
0.0790391
0.399721
0.161775
0.106922
0.0788565
0.053152
0.526484
0.214839
0.207382
0.0501381
0.294464
0.175188
0.0967935
0.0657651
0.0804025
0.483676
0.142905
0.215918
0.0626039
0.445522
0.202894
0.0876219
0.0446548
0.0742484
0.379649
0.102481
0.199479
0.0740673
0.590827
0.172216
0.0896603
0.067997
0.0784048
0.464258
0.14271
0.213409
0.0991613
0.57932
0.178051
0.137589
0.114666
0.0568164
0.302978
0.123289
0.159862
0.0944456
0.525273
0.161999
0.206713
0.213905
0.0523913
0.318055
0.181516
0.18075
0.135242
0.6632
0.21879
0.213899
0.170405
0.0591701
0.247176
0.111307
0.161338
0.100665
0.609222
0.307859
0.192637
0.258818
0.0676888
0.261145
0.165405
0.174648
0.0848871
0.500437
0.316281
0.158112
0.226761
0.0731586
0.209006
0.145951
0.156266
0.0626133
0.352143
0.235304
0.175422
0.55418
0.102533
0.131972
0.225802
0.219425
0.0646777
0.407142
0.170617
0.159803
0.270701
0.094389
0.225793
0.298799
0.195132
0.115829
0.370381
0.138883
0.174506
0.239504
0.106985
0.202337
0.256809
0.227275
0.144242
0.382203
0.165853
0.1831
0.0797338
0.0672769
0.233426
0.237164
0.143351
0.144348
0.62542
0.177108
0.199874
0.187135
0.0811098
0.133642
0.157454
0.156938
0.144692
0.570131
0.20064
0.175195
0.127059
0.115028
0.159931
0.121704
0.114553
0.0890019
0.480642
0.175024
0.159118
0.231483
0.137238
0.15576
0.112419
0.174912
0.0983521
0.210418
0.166275
0.252568
0.133549
0.10948
0.150339
0.118128
0.21195
0.0641438
0.296727
0.156126
0.264467
0.251979
0.0962519
0.123548
0.172321
0.287606
0.0666666
0.441298
0.160592
0.349696
0.219507
0.0911071
0.148632
0.150443
0.313992
0.0928176
0.498087
0.168476
0.218758
0.327163
0.105023
0.137953
0.199934
0.288386
0.0759968
0.425731
0.157385
0.258601
0.247496
0.0898255
0.176969
0.206801
0.286112
0.159613
0.312528
0.171116
0.209027
0.178361
0.104035
0.223425
0.271668
0.190584
0.167755
0.319218
0.153362
0.197928
0.121208
0.104639
0.222573
0.143882
0.219514
0.210735
0.329239
0.199833
0.245694
0.105372
0.137924
0.168905
0.116813
0.255659
0.0968889
0.333451
0.201012
0.239707
0.0841716
0.118206
0.0951484
0.0874139
0.280574
0.0475964
0.349213
0.230375
0.30947
0.116457
0.159961
0.112721
0.156639
0.274707
0.0411675
0.301049
0.205117
0.257215
0.112542
0.167953
0.110638
0.20159
0.15467
0.0550202
0.398928
0.259488
0.303392
0.112442
0.245764
0.110374
0.196586
0.195505
0.0592919
0.404439
0.299595
0.312547
0.0850156
0.21881
0.156935
0.130032
0.19336
0.0648284
0.452282
0.415381
0.281663
0.20998
0.144889
0.147597
0.0947439
0.245906
0.0858001
0.386448
0.528915
0.240832
0.235307
0.0997236
0.142561
0.119781
0.211764
0.103687
0.310969
0.459498
0.187031
0.296446
0.131078
0.104998
0.119936
0.272669
0.11404
0.29679
0.466669
0.37325
0.19421
0.171428
0.191034
0.141246
0.327393
0.094668
0.36568
0.422736
0.322311
0.349328
0.271701
0.194432
0.119584
0.401323
0.1252
0.542879
0.344773
0.381943
0.382202
0.226575
0.173822
0.111018
0.349602
0.0939303
0.503951
0.308717
0.187419
0.442331
0.261252
0.100878
0.079354
0.357342
0.0839816
0.475346
0.179408
0.254415
0.271906
0.216931
0.167394
0.0867555
0.209293
0.0656726
0.390765
0.178511
0.213403
0.373863
0.178075
0.135308
0.0892988
0.202717
0.0742214
0.419014
0.138779
0.196504
0.340962
0.128261
0.123052
0.0928065
0.182886
0.0988777
0.326225
0.185117
0.173161
0.400548
0.155644
0.0784552
0.0776838
0.341584
0.0754739
0.280223
0.27027
0.161255
0.2812
0.349629
0.102887
0.0571671
0.424214
0.082215
0.209915
0.27274
0.262939
0.224439
0.375666
0.0971626
0.0572195
0.498927
0.0733571
0.164478
0.23916
0.244001
0.146612
0.259274
0.13657
0.0593178
0.416432
0.0968705
0.226513
0.191155
0.295435
0.11343
0.113345
0.148873
0.0803395
0.287807
0.145917
0.210471
0.141053
0.202337
0.121089
0.110626
0.155707
0.105164
0.187579
0.110833
0.403824
0.170469
0.256887
0.121866
0.11973
0.0921577
0.107644
0.247683
0.128412
0.36051
0.267669
0.188331
0.150428
0.130653
0.0624489
0.104729
0.251208
0.0718507
0.383271
0.473459
0.177404
0.124362
0.161829
0.0671854
0.0980501
0.246718
0.0860718
0.306849
0.450229
0.121669
0.114882
0.12592
0.127697
0.0900074
0.142369
0.0584791
0.256692
0.509298
0.165074
0.113368
0.0738478
0.18819
0.12233
0.148047
0.0596122
0.260325
0.384972
0.121947
0.151005
0.0424747
0.314315
0.126178
0.21089
0.0512232
0.170308
0.473865
0.156519
0.239934
0.0728887
0.273551
0.14813
0.204701
0.0596685
0.196545
0.273921
0.101228
0.173804
0.118539
0.244973
0.108016
0.131753
0.0546313
0.26958
0.252522
0.122901
0.174402
0.109689
0.188637
0.102921
0.108136
0.0676077
0.319186
0.125004
0.0911624
0.113245
0.0623764
0.237783
0.0843418
0.119415
0.061261
0.317017
0.11463
0.156977
0.113669
0.039201
0.291249
0.112654
0.155972
0.0715616
0.292851
0.112855
0.148407
0.105745
0.0372234
0.484061
0.12951
0.130377
0.0523652
0.278457
0.149169
0.132559
0.245157
0.0497877
0.481621
0.145629
0.187395
0.0655411
0.269834
0.149675
0.122528
0.334309
0.114651
0.507432
0.124323
0.201846
0.0603327
0.276327
0.109839
0.153622
0.310145
0.170411
0.297737
0.108778
0.344714
0.0713919
0.512488
0.0942187
0.153582
0.127958
0.170287
0.228547
0.0873484
0.352706
0.0561666
0.598951
0.0960213
0.128872
0.0755733
0.165986
0.212584
0.0882402
0.359248
0.0536973
0.590634
0.1046
0.133527
0.0695624
0.368493
0.247549
0.068049
0.264812
0.0601573
0.366117
0.120917
0.216576
0.0781729
0.404551
0.273699
0.080598
0.241256
0.0627405
0.360672
0.158023
0.216672
0.085968
0.486545
0.38767
0.100081
0.26057
0.0672768
0.385306
0.197047
0.218111
0.121052
0.41242
0.346576
0.129845
0.275427
0.0805067
0.364198
0.198617
0.142078
0.340844
0.405898
0.309102
0.121371
0.234589
0.104278
0.275351
0.148389
0.142106
0.31973
0.223174
0.236522
0.0844843
0.306642
0.117023
0.169057
0.122637
0.120276
0.325645
0.0728126
0.332234
0.0867528
0.203102
0.0908136
0.214138
0.161901
0.147176
0.117171
0.0609595
0.392779
0.102812
0.205337
0.0613379
0.232588
0.193065
0.166997
0.129207
0.0992628
0.386022
0.098239
0.159165
0.0495338
0.360381
0.168474
0.11807
0.102264
0.132485
0.300152
0.0906771
0.168363
0.0370733
0.277661
0.10969
0.136462
0.140866
0.157668
0.259977
0.0793946
0.203771
0.0303226
0.27964
0.112407
0.0868684
0.297355
0.144399
0.227128
0.150798
0.234645
0.0271794
0.255766
0.105126
0.123772
0.516844
0.247381
0.181547
0.191447
0.253202
0.0277852
0.295968
0.109791
0.0872622
0.44269
0.270499
0.168947
0.174357
0.242652
0.0460455
0.259728
0.0821743
0.126466
0.4295
0.246172
0.140475
0.10937
0.125188
0.0595733
0.235411
0.203661
0.150137
0.360522
0.431593
0.116596
0.101566
0.155667
0.0731596
0.211416
0.19241
0.280623
0.406642
0.444737
0.181317
0.113304
0.108621
0.0589822
0.254538
0.303344
0.289908
0.265502
0.293174
0.176426
0.162164
0.117146
0.065939
0.251512
0.205765
0.276698
0.143247
0.143588
0.253117
0.116171
0.0734484
0.0713262
0.197953
0.255378
0.193914
0.236196
0.112433
0.198668
0.121059
0.0761435
0.132654
0.16895
0.228054
0.15308
0.315707
0.142852
0.161076
0.0523762
0.121541
0.189842
0.321729
0.327363
0.128314
0.348207
0.168901
0.135807
0.0625841
0.169767
0.206342
0.413051
0.318468
0.0844071
0.233579
0.128563
0.148183
0.0678588
0.193173
0.19606
0.40641
0.265915
0.096464
0.127567
0.121765
0.201168
0.0879446
0.170234
0.186747
0.292681
0.183591
0.0904314
0.108359
0.165616
0.187244
0.129606
0.172913
0.291219
0.242367
0.172921
0.167833
0.194289
0.24521
0.16192
0.108436
0.202255
0.261967
0.26913
0.216923
0.216332
0.326201
0.289127
0.131885
0.0898702
0.202498
0.23274
0.34128
0.224396
0.206316
0.429903
0.125039
0.097275
0.0529904
0.304001
0.209923
0.401207
0.530289
0.135822
0.294772
0.0948763
0.0643021
0.0410741
0.380793
0.140752
0.495352
0.568678
0.116011
0.287028
0.092932
0.0503153
0.0606164
0.387931
0.106488
0.438293
0.653939
0.136625
0.228126
0.0766348
0.189979
0.0655658
0.227333
0.0708128
0.436589
0.599337
0.22328
0.146371
0.0695849
0.198095
0.097158
0.133772
0.0787476
0.369861
0.649578
0.189699
0.110516
0.0683545
0.211204
0.0811561
0.104013
0.0732205
0.350027
0.550801
0.246937
0.0939529
0.0690707
0.0734424
0.0828824
0.110849
0.0583478
0.346377
0.344289
0.141174
0.10795
0.088521
0.100794
0.0615658
0.0962067
0.0845243
0.385474
0.222105
0.138839
0.0891243
0.106612
0.0919697
0.0610074
0.16286
0.18335
0.308576
0.204882
0.12999
0.0732625
0.13098
0.152398
0.0520573
0.138673
0.254018
0.314533
0.268719
0.129982
0.0721253
0.166357
0.170258
0.0714055
0.148627
0.298835
0.257577
0.274018
0.111641
0.0980243
0.148137
0.243665
0.0738637
0.0960408
0.180842
0.318442
0.310187
0.0772492
0.134137
0.212246
0.18797
0.152972
0.10532
0.193104
0.546399
0.263817
0.0730469
0.216212
0.10532
0.209224
0.116199
0.217123
0.12559
0.548239
0.379834
0.0758281
0.212705
0.115571
0.221021
0.210118
0.26517
0.120768
0.550914
0.339692
0.073374
0.257052
0.0679409
0.209002
0.245597
0.311857
0.0913847
0.267609
0.323381
0.0762649
0.165001
0.0859
0.208405
0.608015
0.155482
0.145503
0.233295
0.261424
0.0663265
0.130802
0.0689003
0.187596
0.488465
0.141636
0.0981227
0.18946
0.229778
0.0766978
0.0957251
0.0784986
0.181754
0.344739
0.168908
0.0873391
0.228826
0.207362
0.0742345
0.155711
0.112849
0.131208
0.307317
0.181121
0.0725743
0.197896
0.164097
0.104596
0.168182
0.113459
0.153031
0.468094
0.204084
0.150034
0.156694
0.178051
0.0964935
0.183589
0.0932752
0.139445
0.579835
0.152657
0.308911
0.15331
0.143739
0.172271
0.0984841
0.0753735
0.116684
0.526969
0.195692
0.328048
0.209439
0.171782
0.14592
0.106528
0.129238
0.0818454
0.324248
0.121207
0.34582
0.275291
0.158282
0.135609
0.0928214
0.15063
0.105023
0.358878
0.114232
0.236045
0.218236
0.134368
0.081562
0.102748
0.210405
0.138729
0.27411
0.0921335
0.233322
0.175975
0.099442
0.0930217
0.0737552
0.175696
0.146401
0.36057
0.15647
0.14387
0.17326
0.129687
0.0952501
0.0985528
0.180136
0.123409
0.2689
0.170066
0.116705
0.203862
0.147536
0.133915
0.0996414
0.157106
0.122453
0.268461
0.168673
0.0649233
0.241866
0.314966
0.152476
0.119801
0.142277
0.118067
0.189796
0.118486
0.0612536
0.17121
0.269331
0.163942
0.0964256
0.125608
0.107829
0.16127
0.136522
0.0539784
0.123243
0.431892
0.0987262
0.0924072
0.0992143
0.0865539
0.0921961
0.149679
0.0736994
0.153105
0.35309
0.0887137
0.129941
0.0865353
0.079872
0.0948879
0.198267
0.0999078
0.144104
0.425682
0.0807933
0.149845
0.110452
0.114006
0.109561
0.215884
0.0881988
0.187658
0.299093
0.135461
0.172357
0.0991017
0.141162
0.128054
0.227472
0.0925198
0.121223
0.272105
0.204104
0.128279
0.0950765
0.237801
0.386924
0.238001
0.0741557
0.160047
0.237326
0.277606
0.132866
0.132302
0.152929
0.488545
0.247913
0.074691
0.163715
0.286618
0.207541
0.130877
0.168853
0.143835
0.555213
0.232958
0.0780531
0.22108
0.213627
0.168942
0.212465
0.12783
0.107281
0.436008
0.298238
0.0845736
0.257705
0.225444
0.203272
0.189367
0.0738016
0.149869
0.277976
0.309742
0.0765161
0.267177
0.276806
0.177059
0.209621
0.0580358
0.13532
0.307637
0.36736
0.0523354
0.212856
0.340134
0.162079
0.112024
0.0834669
0.137017
0.213516
0.280897
0.041661
0.200337
0.36106
0.148093
0.142893
0.0946465
0.113113
0.241295
0.257823
0.0573039
0.161981
0.281886
0.248455
0.233487
0.0828691
0.114642
0.118073
0.214576
0.074486
0.202434
0.203066
0.283122
0.300314
0.0724682
0.112105
0.0889472
0.168707
0.102255
0.171638
0.169136
0.311641
0.281752
0.0523072
0.151259
0.0686886
0.148829
0.204901
0.16042
0.13814
0.230811
0.20144
0.0629907
0.204272
0.139402
0.178322
0.17911
0.118042
0.237232
0.301071
0.204294
0.0638303
0.185697
0.119743
0.186876
0.199598
0.134661
0.230365
0.462595
0.30076
0.150634
0.142503
0.164281
0.184223
0.199153
0.15414
0.327219
0.557414
0.267522
0.183689
0.151446
0.162435
0.123232
0.304898
0.145256
0.248758
0.666765
0.213264
0.213561
0.146158
0.146131
0.159336
0.244179
0.140111
0.281486
0.392581
0.152497
0.131247
0.202759
0.173499
0.163766
0.108701
0.311723
0.212533
0.357519
0.202346
0.115015
0.147495
0.222067
0.252947
0.0736621
0.376041
0.203398
0.212638
0.209872
0.148419
0.205605
0.428632
0.33162
0.16528
0.348308
0.20709
0.47516
0.165982
0.160066
0.173649
0.430036
0.439065
0.242995
0.189837
0.323401
0.560954
0.143398
0.188769
0.185071
0.406107
0.335004
0.315334
0.184098
0.455979
0.628942
0.116871
0.154666
0.12264
0.252441
0.304879
0.175103
0.202133
0.461103
0.435578
0.14862
0.122573
0.183737
0.228238
0.271397
0.101472
0.162536
0.429629
0.408178
0.103426
0.101303
0.173909
0.121814
0.33548
0.0737383
0.14871
0.309618
0.355022
0.129858
0.127563
0.240764
0.129253
0.340327
0.0961779
0.141267
0.325374
0.358777
0.0921741
0.149335
0.115255
0.133363
0.315932
0.0971586
0.161803
0.388806
0.226026
0.141312
0.2017
0.154365
0.19488
0.32088
0.106274
0.151252
0.43068
0.136034
0.16939
0.152788
0.153783
0.348829
0.243126
0.0715083
0.164278
0.404011
0.09633
0.246496
0.143307
0.2614
0.364487
0.141103
0.0935913
0.154623
0.323833
0.110553
0.183008
0.122513
0.372461
0.339983
0.0980581
0.127563
0.164303
0.501087
0.12322
0.209977
0.120768
0.311118
0.18248
0.107849
0.171624
0.194846
0.579379
0.106165
0.131801
0.125948
0.279576
0.145631
0.159288
0.240311
0.206103
0.696718
0.104985
0.126015

## Sheet: A2.FaceRight.PercentPerBin
0.00844119
0.172763
0.225661
0.182893
0.122116
0.0838492
0.0619021
0.0348903
0.0343275
0.0185706
0.0123804
0.0118177
0.00844119
0.00562746
0.00337648
0.00337648
0.00506472
0.00225098
0.00168824
0.000562746

## Sheet: A2.FaceLeft.all
0.0935141
0.191675
0.0543688
0.128879
0.100208
0.252827
0.151902
0.129601
0.403108
0.187192
0.225225
0.0632677
0.20194
0.107303
0.0980206
0.193012
0.0324424
0.0953863
0.355311
0.0882133
0.110132
0.11936
0.152506
0.108773
0.220936
0.136505
0.0866052
0.147952
0.255114
0.262054
0.18934
0.191166
0.165533
0.138478
0.170021
0.184232
0.071832
0.0835962
0.0842089
0.164221
0.216312
0.252864
0.206782
0.157198
0.0872681
0.0653017
0.188928
0.107384
0.102118
0.152626
0.114522
0.148086
0.230677
0.0997147
0.0734022
0.132351
0.0964177
0.0971613
0.33488
0.11056
0.0887416
0.0874719
0.112961
0.220039
0.0490096
0.169108
0.157991
0.101802
0.174737
0.15145
0.0491131
0.0279856
0.0958155
0.175404
0.153544
0.130109
0.294637
0.0999409
0.117188
0.0741668
0.20353
0.185645
0.109869
0.137431
0.148948
0.1045
0.170386
0.182727
0.0492385
0.20924
0.0964923
0.0739854
0.0932263
0.0599272
0.108239
0.0975577
0.0666824
0.25781
0.0883589
0.173112
0.130834
0.115983
0.122432
0.143881
0.132493
0.0502836
0.0967606
0.104984
0.139554
0.0738795
0.49381
0.0816482
0.128773
0.105521
0.148851
0.10573
0.175189
0.112405
0.110425
0.0835927
0.166738
0.0937755
0.0818514
0.192151
0.16022
0.116743
0.113936
0.101977
0.261185
0.0554735
0.0755999
0.227323
0.0769307
0.128361
0.196232
0.110269
0.123435
0.120141
0.0820075
0.0935289
0.120695
0.12203
0.0580378
0.0875324
0.419335
0.289224
0.148236
0.0763683
0.098135
0.0872162
0.0910703
0.268848
0.0913505
0.0681787
0.137378
0.161803
0.0674119
0.254581
0.134311
0.113277
0.187806
0.0966615
0.26446
0.162704
0.097346
0.0834008
0.0553251
0.134784
0.121739
0.122375
0.17188
0.115839
0.066381
0.0814875
0.136079
0.294054
0.106532
0.140154
0.160084
0.226133
0.167555
0.0474869
0.162072
0.105965
0.0513468
0.210298
0.0989886
0.115025
0.179682
0.0847624
0.0525612
0.165103
0.15498
0.180469
0.168222
0.102761
0.202374
0.116494
0.169495
0.252341
0.0831381
0.0894206
0.185653
0.144973
0.154767
0.151371
0.0475008
0.0536481
0.106901
0.178964
0.120495
0.0936008
0.145359
0.420258
0.147297
0.0659868
0.241013
0.275864
0.051807
0.114772
0.184345
0.0889722
0.138104
0.0704313
0.0920663
0.116912
0.0910487
0.0749691
0.207192
0.0797851
0.22523
0.0820045
0.0829492
0.19511
0.0925196
0.189989
0.13528
0.0804986
0.239689
0.164005
0.18121
0.0300826
0.0712412
0.327843
0.154854
0.104972
0.223018
0.0684846
0.146564
0.0844713
0.0836308
0.148678
0.0843499
0.140078
0.124116
0.114841
0.116369
0.153175
0.0755783
0.124253
0.158628
0.154679
0.134057
0.0990688
0.112019
0.135592
0.139429
0.152072
0.0540429
0.165038
0.185165
0.198377
0.153658
0.102326
0.145724
0.0601154
0.175486
0.164985
0.150021
0.105894
0.171345
0.0988941
0.149447
0.246125
0.13792
0.0888104
0.0637198
0.153064
0.0873387
0.0904576
0.156038
0.11913
0.101248
0.198166
0.190129
0.131946
0.160639
0.134459
0.0889366
0.0980609
0.142172
0.152016
0.0461764
0.172685
0.210557
0.171674
0.187919
0.115935
0.0683097
0.0633164
0.117271
0.127722
0.144367
0.128834
0.184892
0.0775348
0.119767
0.155499
0.140851
0.132004
0.0521923
0.161117
0.0493917
0.176595
0.183438
0.124645
0.0988856
0.107862
0.114154
0.130863
0.185321
0.151956
0.158228
0.128459
0.179115
0.230208
0.108452
0.202837
0.101123
0.0786909
0.209147
0.146798
0.0804314
0.0400189
0.0639484
0.245008
0.177565
0.159401
0.152385
0.124349
0.160971
0.411195
0.132842
0.113396
0.114469
0.141957
0.104538
0.129058
0.35746
0.0715411
0.151224
0.0909862
0.0968076
0.10101
0.161193
0.111036
0.15557
0.106036
0.0760491
0.184428
0.0430719
0.137758
0.133116
0.146274
0.153956
0.147297
0.0469286
0.0726956
0.119421
0.0912339
0.119242
0.103959
0.16411
0.0833858
0.0985503
0.578161
0.195139
0.0781902
0.156963
0.288584
0.0705474
0.0628453
0.405427
0.113899
0.0696755
0.207765
0.178456
0.101453
0.318382
0.156575
0.109341
0.104724
0.173986
0.116042
0.0632047
0.127514
0.200348
0.14382
0.190156
0.151906
0.0547505
0.0619967
0.0865041
0.163648
0.0985956
0.145284
0.128644
0.131441
0.133122
0.191912
0.233457
0.137475
0.107082
0.361145
0.0922556
0.106431
0.180502
0.127232
0.0632158
0.0990836
0.134876
0.065525
0.148772
0.155997
0.0891654
0.14233
0.0812902
0.177831
0.131243
0.255401
0.125089
0.180327
0.200671
0.118261
0.0483038
0.0508268
0.121251
0.204684
0.128294
0.112341
0.218132
0.0922296
0.183359
0.180554
0.173159
0.111682
0.0706022
0.199038
0.130973
0.0744455
0.170375
0.0879991
0.125955
0.1485
0.151681
0.157816
0.145193
0.110389
0.170607
0.111766
0.0937067
0.116814
0.0407767
0.256123
0.132635
0.139404
0.117792
0.0988541
0.118574
0.0599906
0.074408
0.201236
0.116672
0.132218
0.254418
0.102187
0.24145
0.413274
0.112621
0.119006
0.117382
0.200102
0.0897062
0.0625796
0.206056
0.103867
0.0628604
0.123121
0.130388
0.16808
0.15287
0.227058
0.184578
0.105962
0.104776
0.244771
0.0947785
0.205957
0.122614
0.124393
0.202731
0.0924211
0.06482
0.177242
0.0843119
0.13739
0.213206
0.220004
0.175677
0.0848848
0.20412
0.147177
0.0754159
0.128775
0.075695
0.181662
0.104532
0.104533
0.177024
0.0701184
0.0984772
0.0954121
0.195253
0.0839575
0.159851
0.115552
0.131451
0.142138
0.115606
0.174312
0.0563535
0.180446
0.116794
0.151261
0.199733
0.111779
0.131041
0.0724703
0.123601
0.107349
0.157246
0.105889
0.239217
0.0950367
0.218383
0.273808
0.134484
0.126172
0.150756
0.166285
0.110776
0.0691229
0.117313
0.117796
0.068345
0.172163
0.0724998
0.141809
0.104958
0.108329
0.101774
0.0952445
0.108352
0.172205
0.0813478
0.194414
0.178571
0.139833
0.318857
0.148449
0.113059
0.0441162
0.0976162
0.136418
0.12218
0.228284
0.189791
0.146074
0.280634
0.120408
0.0917721
0.144665
0.120224
0.2482
0.153324
0.163682
0.105147
0.130357
0.163068
0.120731
0.0806168
0.309999
0.143094
0.134624
0.177202
0.0623933
0.0953797
0.320208
0.0940508
0.125797
0.123435
0.130905
0.144771
0.107114
0.0454078
0.0306583
0.135018
0.16437
0.132186
0.155761
0.428732
0.0575395
0.252283
0.0518852
0.0928129
0.103776
0.10933
0.234787
0.109635
0.129164
0.147942
0.0947402
0.132024
0.0871051
0.142166
0.115078
0.137727
0.185365
0.128037
0.110363
0.0582419
0.228374
0.058145
0.11219
0.133932
0.133494
0.0940107
0.170651
0.0886187
0.0547808
0.128609
0.1531
0.178535
0.127618
0.147976
0.108408
0.370729
0.072571
0.122211
0.127688
0.0735987
0.193115
0.0841313
0.141144
0.19052
0.15925
0.050447
0.153864
0.0838408
0.0620618
0.213517
0.0692432
0.159209
0.0660973
0.234185
0.151347
0.07215
0.128541
0.434564
0.1765
0.125436
0.167273
0.0510623
0.0503197
0.0779295
0.26239
0.1467
0.0885094
0.193043
0.0951808
0.492566
0.127767
0.163896
0.139117
0.148024
0.130871
0.0786509
0.0863872
0.186486
0.211326
0.0551954
0.174803
0.183646
0.0668092
0.148314
0.0800377
0.10093
0.0727722
0.16344
0.172165
0.153097
0.340835
0.154168
0.115931
0.142368
0.151818
0.0618208
0.056801
0.155426
0.272225
0.0999341
0.124254
0.21384
0.165284
0.444443
0.0778046
0.0807279
0.202427
0.0721151
0.149737
0.0679289
0.0860971
0.199922
0.08241
0.0651076
0.181903
0.11666
0.0737835
0.158781
0.161182
0.0852666
0.0643928
0.0726619
0.138973
0.0622478
0.104599
0.243944
0.177232
0.155551
0.103819
0.106601
0.0394934
0.121886
0.153446
0.180626
0.294275
0.249031
0.158952
0.379835
0.0913987
0.134654
0.495379
0.123538
0.10485
0.10862
0.149103
0.117826
0.0540771
0.446649
0.0849182
0.160423
0.0765581
0.138832
0.155084
0.118251
0.0576152
0.0723771
0.1056
0.0378202
0.23862
0.271648
0.185201
0.144224
0.152484
0.0529716
0.0714773
0.120011
0.16338
0.152679
0.171946
0.262618
0.123327
0.260627
0.0778115
0.119543
0.443925
0.0992818
0.161234
0.096799
0.14397
0.100827
0.0887437
0.18535
0.12681
0.13415
0.12829
0.166117
0.120197
0.145873
0.0990101
0.0477316
0.165354
0.0648622
0.479535
0.194391
0.0663847
0.155288
0.127514
0.0524838
0.061745
0.136489
0.182887
0.135058
0.154448
0.188412
0.152375
0.316164
0.0973338
0.135427
0.478806
0.100128
0.139107
0.0536929
0.083496
0.172797
0.143942
0.218741
0.114946
0.10784
0.160032
0.162601
0.136959
0.170165
0.0967679
0.0742524
0.231977
0.069853
0.484163
0.129669
0.0934983
0.161757
0.189654
0.0641179
0.0493656
0.109775
0.194744
0.0765315
0.141028
0.252994
0.0931824
0.224257
0.0732361
0.0719173
0.251029
0.0843632
0.233414
0.0974136
0.115325
0.142494
0.0831269
0.0915299
0.109723
0.178261
0.0740561
0.201208
0.127892
0.132688
0.137149
0.107933
0.217821
0.0579825
0.633823
0.192906
0.161556
0.160035
0.139952
0.0587483
0.0717959
0.117423
0.306818
0.180681
0.168099
0.259882
0.160188
0.174235
0.116353
0.0867496
0.0797477
0.11981
0.118914
0.110735
0.0757943
0.340823
0.0680972
0.318222
0.123087
0.157613
0.124278
0.202042
0.122864
0.106054
0.0984312
0.0895847
0.339649
0.08442
0.366292
0.188018
0.153507
0.0711882
0.188432
0.0795937
0.0543588
0.114901
0.115373
0.180409
0.209805
0.316626
0.105112
0.209266
0.0770831
0.108191
0.0793628
0.0750757
0.277529
0.0822059
0.0987599
0.190996
0.122465
0.161279
0.15203
0.137381
0.0740918
0.122784
0.0827043
0.140161
0.0575589
0.130578
0.460739
0.163779
0.164909
0.161227
0.128047
0.161517
0.129483
0.0984198
0.0733594
0.0723283
0.201004
0.101131
0.2193
0.204241
0.130912
0.327517
0.0820271
0.127176
0.0719332
0.0917263
0.237931
0.0866025
0.149164
0.264203
0.108128
0.0438396
0.176394
0.230556
0.0750667
0.177487
0.223591
0.110136
0.152645
0.0701635
0.135076
0.120295
0.382736
0.224889
0.135338
0.164837
0.156208
0.0696946
0.0859048
0.0972789
0.203926
0.193566
0.156999
0.141224
0.0902727
0.304083
0.0617279
0.0965692
0.0895538
0.0739743
0.0920185
0.116128
0.157473
0.122569
0.136511
0.0618245
0.108537
0.288774
0.123731
0.132313
0.0824159
0.145922
0.231913
0.108016
0.179363
0.0994839
0.263
0.187807
0.0729532
0.166563
0.13067
0.0538419
0.0545698
0.0741176
0.149597
0.155915
0.176797
0.257671
0.0680798
0.24241
0.0672251
0.118139
0.107075
0.0936741
0.268073
0.12833
0.0735772
0.172227
0.129374
0.0449077
0.136179
0.229073
0.118717
0.19148
0.171971
0.143976
0.10195
0.0861128
0.158241
0.0946312
0.366797
0.250591
0.136382
0.168872
0.204521
0.11084
0.0372061
0.0616049
0.170502
0.113784
0.0781612
0.222413
0.0866251
0.11632
0.0891251
0.247612
0.150634
0.167245
0.120158
0.0904253
0.0757758
0.211655
0.123828
0.0828359
0.168793
0.333042
0.140474
0.121797
0.107797
0.114481
0.080096
0.228791
0.254592
0.171649
0.169659
0.18195
0.164996
0.161745
0.239158
0.0875955
0.0426433
0.140748
0.113629
0.110527
0.208414
0.218541
0.100055
0.210521
0.0562047
0.152901
0.133771
0.0567447
0.262432
0.0821909
0.218141
0.15535
0.0938756
0.0936144
0.16165
0.0916905
0.108844
0.192582
0.18728
0.136588
0.0662078
0.165034
0.318806
0.0590274
0.148478
0.161706
0.0942487
0.169719
0.110507
0.0639798
0.0493592
0.0843487
0.0906126
0.128255
0.113158
0.236986
0.084092
0.2804
0.0918687
0.121356
0.0914769
0.0699028
0.167361
0.0788405
0.170256
0.118955
0.137394
0.0600715
0.148528
0.145315
0.0986745
0.202592
0.0607217
0.148757
0.156721
0.132233
0.170598
0.226151
0.233672
0.154243
0.161581
0.238918
0.138744
0.0521081
0.0710465
0.0957
0.240795
0.142235
0.160449
0.330904
0.123204
0.210222
0.0820214
0.140437
0.105614
0.0873336
0.172678
0.0680093
0.110465
0.139191
0.0670056
0.0778827
0.0882402
0.10032
0.123661
0.142159
0.134377
0.165539
0.170014
0.0768948
0.120894
0.169141
0.189973
0.253916
0.114741
0.0754932
0.130527
0.10499
0.0393691
0.117634
0.14992
0.101845
0.133764
0.160679
0.201303
0.0922196
0.053608
0.16346
0.0901023
0.162336
0.24993
0.0925526
0.114296
0.217347
0.0937967
0.0876783
0.145418
0.164945
0.136587
0.158069
0.139105
0.127441
0.118825
0.108326
0.195477
0.0700034
0.207556
0.195929
0.134081
0.12779
0.122071
0.0390447
0.0830631
0.1664
0.0793956
0.0915132
0.1277
0.250246
0.15809
0.113185
0.081328
0.174776
0.15707
0.0806426
0.157817
0.086102
0.0920883
0.253781
0.0947953
0.104488
0.093408
0.106124
0.0431939
0.181303
0.0935194
0.204405
0.111268
0.0864346
0.118396
0.105377
0.256711
0.147333
0.0978447
0.216378
0.11405
0.0548505
0.108519
0.100159
0.13814
0.0608243
0.0838731
0.180583
0.0539037
0.196963
0.0432493
0.0932912
0.0627666
0.0790939
0.195086
0.10437
0.117161
0.193489
0.185187
0.048225
0.220214
0.285964
0.182717
0.202569
0.126858
0.0948248
0.110814
0.110237
0.333088
0.0590606
0.162966
0.240317
0.0811166
0.176107
0.0889907
0.115009
0.0389677
0.153228
0.207822
0.106894
0.0946143
0.260516
0.168394
0.112123
0.0401346
0.129372
0.0834289
0.172094
0.148351
0.0622895
0.188327
0.147214
0.0611433
0.0378973
0.114548
0.227332
0.113672
0.102597
0.145764
0.0606475
0.0937774
0.0909735
0.208746
0.0608864
0.227507
0.104484
0.0968714
0.161798
0.126331
0.0563614
0.0894192
0.106478
0.155518
0.0922589
0.0615671
0.307275
0.101014
0.303041
0.0879734
0.117696
0.0715107
0.0739772
0.188591
0.0720546
0.113317
0.115562
0.0928447
0.0674692
0.168832
0.137529
0.146214
0.112227
0.123936
0.0727546
0.140522
0.14278
0.196407
0.120153
0.203043
0.157942
0.129218
0.120335
0.159436
0.0570431
0.0607557
0.127111
0.16955
0.100136
0.126929
0.216836
0.192452
0.158864
0.060974
0.0772881
0.116547
0.121389
0.116787
0.0940344
0.0733048
0.160671
0.0614462
0.077632
0.145321
0.109129
0.244153
0.143352
0.141816
0.130958
0.0709067
0.178149
0.198942
0.152259
0.130751
0.39821
0.111538
0.187523
0.195218
0.065632
0.0530688
0.118554
0.103557
0.0745339
0.201376
0.187622
0.0776429
0.155173
0.10487
0.162368
0.140835
0.0873996
0.285357
0.137081
0.0870211
0.114851
0.0727775
0.166681
0.0820136
0.116598
0.11044
0.151761
0.206224
0.245226
0.132572
0.153663
0.179152
0.175283
0.223947
0.18931
0.091767
0.116698
0.23197
0.0471546
0.0907755
0.101563
0.133983
0.110732
0.136957
0.280011
0.178929
0.114712
0.202251
0.0877146
0.167707
0.12891
0.280382
0.109648
0.135762
0.168067
0.0576933
0.0631208
0.155822
0.120829
0.0597749
0.131721
0.0998744
0.193793
0.0791645
0.0861484
0.160689
0.13676
0.14477
0.218498
0.20775
0.258497
0.140601
0.160578
0.0473113
0.0875201
0.139492
0.135291
0.242328
0.189251
0.16096
0.109841
0.0994136
0.0709118
0.118863
0.0822352
0.157855
0.0699129
0.1215
0.304204
0.176333
0.0547758
0.13528
0.309882
0.124955
0.164917
0.170049
0.51069
0.151811
0.130634
0.194472
0.0848448
0.279801
0.139959
0.130897
0.192557
0.126585
0.0950461
0.0516012
0.115381
0.205347
0.168401
0.196351
0.137561
0.0872692
0.113699
0.0689449
0.280691
0.101449
0.0957969
0.124297
0.121736
0.145357
0.0717037
0.186013
0.116946
0.102684
0.243959
0.0949007
0.24485
0.0961137
0.422675
0.0711279
0.0483345
0.267362
0.0902539
0.204992
0.108697
0.114668
0.371215
0.115633
0.0921517
0.0825697
0.0799546
0.0961302
0.129633
0.109866
0.376549
0.286722
0.136274
0.0494641
0.246952
0.0814207
0.0710189
0.162958
0.0983753
0.107978
0.377182
0.130323
0.205978
0.109841
0.167593
0.146732
0.254786
0.126312
0.550519
0.0808345
0.170073
0.254825
0.111815
0.218881
0.165559
0.0805961
0.144783
0.397213
0.0718492
0.0763742
0.0776621
0.161896
0.134148
0.226297
0.260333
0.101754
0.10741
0.102028
0.13049
0.127009
0.194347
0.147868
0.127948
0.123848
0.461793
0.227448
0.0647257
0.124574
0.166502
0.129111
0.136301
0.152486
0.387572
0.135104
0.197292
0.214832
0.102959
0.153494
0.254155
0.183791
0.0876932
0.132156
0.0590958
0.098411
0.0896297
0.174409
0.080403
0.0834934
0.179072
0.106787
0.0607335
0.0650086
0.200477
0.193016
0.0616661
0.113648
0.081369
0.0613721
0.207124
0.094944
0.0682078
0.126461
0.213109
0.146154
0.280242
0.119666
0.361351
0.0807771
0.151823
0.281205
0.104282
0.292658
0.144286
0.282771
0.097274
0.093391
0.105855
0.0688108
0.0701607
0.131631
0.103351
0.129298
0.154405
0.188993
0.205614
0.0744491
0.16086
0.141032
0.0839598
0.253844
0.214664
0.114749
0.173954
0.131588
0.0532834
0.170833
0.114484
0.0889173
0.143303
0.114487
0.211266
0.0887245
0.138616
0.119059
0.0756726
0.194999
0.139135
0.0850979
0.104151
0.183278
0.197545
0.0458221
0.0793447
0.10992
0.0780374
0.114997
0.203302
0.0751599
0.133813
0.084957
0.121965
0.275773
0.072074
0.29852
0.106972
0.116619
0.225143
0.0994545
0.0643317
0.126241
0.208059
0.178073
0.169908
0.124538
0.208445
0.108959
0.221016
0.136773
0.107071
0.16309
0.179859
0.0888306
0.163313
0.345542
0.0731607
0.0616997
0.099533
0.209612
0.095521
0.115575
0.13622
0.241253
0.126805
0.0496466
0.324367
0.0791771
0.0812484
0.270095
0.11424
0.128343
0.192979
0.0880383
0.0859273
0.188956
0.108273
0.145407
0.149531
0.228758
0.139735
0.115916
0.052253
0.105372
0.17611
0.119241
0.120865
0.275537
0.182563
0.617814
0.121419
0.0582872
0.087124
0.243212
0.12281
0.172343
0.362866
0.122515
0.290244
0.0798555
0.150718
0.151781
0.0757325
0.187589
0.111254
0.0995134
0.0997859
0.0691813
0.108599
0.123141
0.254634
0.166402
0.140497
0.102421
0.224353
0.134864
0.0992208
0.160043
0.0471641
0.568892
0.192825
0.130438
0.187135
0.532064
0.0618075
0.0569917
0.0692781
0.136946
0.0845289
0.174491
0.171639
0.140997
0.0891644
0.081485
0.197255
0.0775853
0.0755733
0.122479
0.167227
0.074446
0.126976
0.0698672
0.0958529
0.151377
0.0955437
0.0559223
0.193761
0.161035
0.200767
0.183367
0.0737632
0.284635
0.0627211
0.275168
0.165192
0.214817
0.189883
0.707707
0.0756445
0.0582662
0.0791439
0.137093
0.183077
0.16289
0.175664
0.120923
0.144709
0.0959053
0.0880634
0.131681
0.124042
0.109197
0.124001
0.169342
0.137166
0.0750749
0.0631542
0.118239
0.115615
0.124452
0.142362
0.124609
0.139405
0.0937935
0.0560975
0.290714
0.0709941
0.425162
0.0721911
0.16052
0.147209
0.442128
0.07066
0.145222
0.141776
0.216876
0.121289
0.143869
0.141798
0.0925954
0.106792
0.195529
0.159303
0.116366
0.111626
0.163679
0.0689105
0.187942
0.165409
0.173706
0.110217
0.164798
0.202612
0.128986
0.217865
0.0681268
0.1414
0.14696
0.106571
0.222418
0.139783
0.366194
0.173008
0.128688
0.245384
0.399134
0.0859969
0.108302
0.111036
0.154143
0.16142
0.229027
0.187547
0.13652
0.193749
0.0857639
0.0919072
0.100019
0.107572
0.313668
0.114777
0.133769
0.266813
0.107792
0.0405645
0.119421
0.2119
0.0793465
0.224771
0.0737977
0.174994
0.0787939
0.203735
0.143768
0.0840762
0.223927
0.0969248
0.146665
0.168966
0.544245
0.0764909
0.0283835
0.0603021
0.11247
0.123567
0.122854
0.13549
0.220478
0.178922
0.0762186
0.096828
0.171059
0.138423
0.229198
0.046369
0.0922501
0.137887
0.0984524
0.163397
0.143872
0.167768
0.0728032
0.251524
0.149104
0.105853
0.0625722
0.0573409
0.112637
0.092741
0.225461
0.161447
0.134298
0.162227
0.496759
0.0699495
0.0319011
0.116344
0.120105
0.174391
0.135187
0.162584
0.0938063
0.149679
0.123749
0.0971178
0.160284
0.0684812
0.125684
0.0864719
0.0884238
0.186137
0.0819884
0.0709375
0.0875447
0.230905
0.234515
0.224328
0.083963
0.148058
0.130601
0.151014
0.185476
0.0687202
0.226618
0.15379
0.110072
0.118711
0.195811
0.0931351
0.0939647
0.0884133
0.170394
0.138371
0.171577
0.235582
0.108322
0.185393
0.0578126
0.171572
0.102392
0.109247
0.103402
0.239436
0.106782
0.186127
0.120621
0.116215
0.0998846
0.126665
0.152881
0.174347
0.0980644
0.191322
0.113872
[truncated: 238 more rows]

## Sheet: A2.FaceLeft.PercentPerBin
0.0227882
0.275246
0.334674
0.210903
0.0813226
0.0366399
0.0138517
0.00893655
0.00670241
0.00446828
0.00134048
0.00178731
0.000893655
0
0.000446828
0
0
0
0
0

[truncated: 20 more sheets: A2.boundaries, A2.pval, A3.FaceRight.all, A3.FaceRight.PercentPerBin, A3.FaceLeft.all, A3.FaceLeft.PercentPerBin, A3.boundaries, A3.pval, A4.FaceRight.all, A4.FaceRight.PercentPerBin, A4.FaceLeft.all, A4.FaceLeft.PercentPerBin, A4.boundaries, A4.pval, A5.FaceRight.all, A5.FaceRight.PercentPerBin, A5.FaceLeft.all, A5.FaceLeft.PercentPerBin, A5.boundaries, A5.pval]
