# Supplementary material for: Single-neuron correlates of visual consciousness in human lateral occipital complex
Source: Nat Commun. 2025 Dec 15;16:11008. doi: 10.1038/s41467-025-67077-w (PMC12705761; doi:10.1038/s41467-025-67077-w)
Supplement: Supplementary file 4 — Source Data [file 41467_2025_67077_MOESM4_ESM.zip › SourceData/FigureS26.xlsx]

## Sheet: neuron_a.face.all.nrfacestart
-13.3333	-13.3333	-13.3333	-13.3333	-13.3333	-13.3333	-13.3333	-13.3333	-13.3333	-13.3333	-13.3333	86.6667	-13.3333	-13.3333	-13.3333	-13.3333	-13.3333	86.6667	-13.3333	86.6667	-13.3333	-13.3333	-13.3333	-13.3333	-13.3333	-13.3333	86.6667	-13.3333	-13.3333	-13.3333	-13.3333	-13.3333	-13.3333	-13.3333	-13.3333	-13.3333	-13.3333	-13.3333	-13.3333	86.6667	86.6667	-13.3333	-13.3333	-13.3333	86.6667	-13.3333	86.6667	-13.3333	-13.3333	-13.3333
0	0	0	0	0	0	0	0	0	0	0	0	0	0	0	0	0	0	0	0	0	0	0	0	0	0	0	0	0	0	0	0	0	0	0	0	0	0	0	100	0	0	0	0	0	0	0	0	0	0
-6.66667	-6.66667	-6.66667	-6.66667	-6.66667	-6.66667	-6.66667	-6.66667	-6.66667	-6.66667	-6.66667	-6.66667	-6.66667	-6.66667	-6.66667	-6.66667	-6.66667	-6.66667	-6.66667	-6.66667	-6.66667	93.3333	93.3333	-6.66667	-6.66667	-6.66667	-6.66667	-6.66667	-6.66667	-6.66667	-6.66667	-6.66667	-6.66667	-6.66667	-6.66667	-6.66667	-6.66667	-6.66667	-6.66667	-6.66667	-6.66667	-6.66667	-6.66667	-6.66667	-6.66667	-6.66667	-6.66667	-6.66667	-6.66667	93.3333
-10	-10	-10	90	-10	-10	-10	-10	-10	90	90	-10	-10	-10	-10	-10	-10	-10	-10	-10	-10	-10	-10	-10	-10	-10	-10	-10	-10	-10	-10	90	-10	-10	-10	-10	-10	-10	-10	-10	-10	-10	-10	-10	-10	-10	-10	-10	190	-10
-3.33333	-3.33333	-3.33333	-3.33333	-3.33333	-3.33333	-3.33333	-3.33333	-3.33333	-3.33333	-3.33333	-3.33333	96.6667	-3.33333	-3.33333	-3.33333	-3.33333	-3.33333	-3.33333	-3.33333	-3.33333	-3.33333	-3.33333	-3.33333	-3.33333	-3.33333	-3.33333	-3.33333	-3.33333	-3.33333	-3.33333	-3.33333	-3.33333	-3.33333	-3.33333	-3.33333	-3.33333	-3.33333	-3.33333	-3.33333	-3.33333	-3.33333	-3.33333	-3.33333	-3.33333	-3.33333	-3.33333	-3.33333	-3.33333	-3.33333
-3.33333	-3.33333	-3.33333	-3.33333	-3.33333	-3.33333	-3.33333	-3.33333	96.6667	-3.33333	-3.33333	-3.33333	-3.33333	-3.33333	-3.33333	-3.33333	-3.33333	-3.33333	-3.33333	-3.33333	-3.33333	-3.33333	-3.33333	-3.33333	-3.33333	-3.33333	-3.33333	-3.33333	-3.33333	-3.33333	-3.33333	96.6667	-3.33333	-3.33333	-3.33333	-3.33333	-3.33333	-3.33333	-3.33333	-3.33333	-3.33333	-3.33333	-3.33333	-3.33333	-3.33333	-3.33333	-3.33333	-3.33333	-3.33333	-3.33333
-3.33333	96.6667	-3.33333	-3.33333	-3.33333	-3.33333	-3.33333	-3.33333	-3.33333	-3.33333	-3.33333	-3.33333	-3.33333	-3.33333	-3.33333	-3.33333	-3.33333	-3.33333	-3.33333	-3.33333	-3.33333	-3.33333	-3.33333	-3.33333	-3.33333	-3.33333	-3.33333	-3.33333	-3.33333	-3.33333	-3.33333	-3.33333	96.6667	-3.33333	-3.33333	-3.33333	-3.33333	-3.33333	-3.33333	-3.33333	-3.33333	-3.33333	-3.33333	-3.33333	-3.33333	-3.33333	-3.33333	-3.33333	-3.33333	-3.33333
-3.33333	-3.33333	-3.33333	-3.33333	-3.33333	-3.33333	-3.33333	-3.33333	-3.33333	-3.33333	-3.33333	-3.33333	-3.33333	-3.33333	-3.33333	-3.33333	-3.33333	-3.33333	-3.33333	-3.33333	-3.33333	-3.33333	96.6667	-3.33333	-3.33333	-3.33333	-3.33333	-3.33333	-3.33333	-3.33333	-3.33333	-3.33333	-3.33333	-3.33333	-3.33333	96.6667	-3.33333	-3.33333	-3.33333	-3.33333	-3.33333	-3.33333	-3.33333	96.6667	-3.33333	-3.33333	-3.33333	-3.33333	-3.33333	-3.33333
93.3333	-6.66667	-6.66667	-6.66667	-6.66667	93.3333	-6.66667	-6.66667	-6.66667	-6.66667	-6.66667	-6.66667	-6.66667	-6.66667	-6.66667	-6.66667	-6.66667	-6.66667	-6.66667	-6.66667	-6.66667	-6.66667	-6.66667	-6.66667	-6.66667	-6.66667	-6.66667	-6.66667	-6.66667	-6.66667	-6.66667	-6.66667	-6.66667	-6.66667	-6.66667	-6.66667	-6.66667	-6.66667	-6.66667	-6.66667	-6.66667	-6.66667	-6.66667	-6.66667	-6.66667	-6.66667	93.3333	-6.66667	-6.66667	-6.66667
-6.66667	-6.66667	-6.66667	-6.66667	-6.66667	-6.66667	-6.66667	-6.66667	-6.66667	-6.66667	-6.66667	-6.66667	93.3333	-6.66667	-6.66667	-6.66667	-6.66667	-6.66667	-6.66667	-6.66667	-6.66667	-6.66667	-6.66667	93.3333	-6.66667	-6.66667	-6.66667	-6.66667	-6.66667	-6.66667	-6.66667	-6.66667	-6.66667	-6.66667	-6.66667	-6.66667	-6.66667	-6.66667	-6.66667	93.3333	-6.66667	-6.66667	-6.66667	-6.66667	-6.66667	-6.66667	-6.66667	93.3333	-6.66667	-6.66667
-10	-10	-10	-10	90	-10	-10	-10	-10	-10	-10	-10	-10	-10	-10	-10	-10	-10	-10	-10	90	-10	-10	-10	-10	-10	-10	-10	-10	90	-10	-10	-10	-10	-10	-10	-10	-10	-10	-10	90	-10	-10	-10	90	-10	-10	-10	-10	-10
-3.33333	-3.33333	-3.33333	-3.33333	-3.33333	-3.33333	-3.33333	-3.33333	-3.33333	-3.33333	-3.33333	-3.33333	-3.33333	-3.33333	-3.33333	96.6667	-3.33333	-3.33333	-3.33333	-3.33333	-3.33333	-3.33333	-3.33333	-3.33333	-3.33333	-3.33333	-3.33333	-3.33333	-3.33333	-3.33333	-3.33333	-3.33333	-3.33333	-3.33333	-3.33333	-3.33333	-3.33333	-3.33333	-3.33333	-3.33333	-3.33333	-3.33333	-3.33333	-3.33333	-3.33333	-3.33333	-3.33333	-3.33333	-3.33333	-3.33333
86.6667	-13.3333	-13.3333	-13.3333	-13.3333	-13.3333	-13.3333	-13.3333	-13.3333	-13.3333	-13.3333	-13.3333	-13.3333	-13.3333	86.6667	-13.3333	-13.3333	-13.3333	-13.3333	-13.3333	-13.3333	-13.3333	-13.3333	86.6667	-13.3333	-13.3333	-13.3333	-13.3333	86.6667	-13.3333	86.6667	-13.3333	-13.3333	-13.3333	-13.3333	-13.3333	-13.3333	-13.3333	-13.3333	-13.3333	-13.3333	-13.3333	86.6667	-13.3333	-13.3333	-13.3333	-13.3333	-13.3333	-13.3333	-13.3333
0	0	0	0	0	0	0	0	0	0	0	0	0	0	0	0	0	0	0	0	0	0	0	0	0	0	0	0	0	0	0	0	0	0	0	0	0	0	0	0	0	0	0	0	0	0	0	0	0	0
-3.33333	-3.33333	-3.33333	-3.33333	-3.33333	-3.33333	-3.33333	-3.33333	-3.33333	-3.33333	-3.33333	-3.33333	-3.33333	-3.33333	-3.33333	-3.33333	-3.33333	-3.33333	-3.33333	-3.33333	-3.33333	-3.33333	-3.33333	-3.33333	-3.33333	-3.33333	-3.33333	-3.33333	-3.33333	96.6667	-3.33333	-3.33333	-3.33333	-3.33333	-3.33333	-3.33333	-3.33333	96.6667	-3.33333	-3.33333	-3.33333	96.6667	-3.33333	-3.33333	-3.33333	-3.33333	-3.33333	-3.33333	-3.33333	-3.33333
-3.33333	-3.33333	-3.33333	-3.33333	-3.33333	-3.33333	-3.33333	-3.33333	-3.33333	-3.33333	-3.33333	-3.33333	-3.33333	-3.33333	-3.33333	-3.33333	-3.33333	-3.33333	-3.33333	-3.33333	-3.33333	96.6667	-3.33333	-3.33333	-3.33333	-3.33333	-3.33333	-3.33333	-3.33333	-3.33333	-3.33333	-3.33333	-3.33333	-3.33333	-3.33333	-3.33333	-3.33333	-3.33333	-3.33333	-3.33333	-3.33333	-3.33333	-3.33333	-3.33333	-3.33333	-3.33333	-3.33333	-3.33333	-3.33333	-3.33333
-3.33333	-3.33333	-3.33333	-3.33333	-3.33333	-3.33333	-3.33333	-3.33333	-3.33333	-3.33333	-3.33333	-3.33333	-3.33333	-3.33333	-3.33333	-3.33333	-3.33333	-3.33333	-3.33333	-3.33333	-3.33333	96.6667	-3.33333	-3.33333	-3.33333	-3.33333	-3.33333	-3.33333	-3.33333	-3.33333	-3.33333	-3.33333	-3.33333	-3.33333	-3.33333	-3.33333	-3.33333	-3.33333	-3.33333	-3.33333	-3.33333	-3.33333	-3.33333	-3.33333	-3.33333	-3.33333	-3.33333	-3.33333	96.6667	-3.33333
-6.66667	-6.66667	-6.66667	-6.66667	-6.66667	-6.66667	-6.66667	-6.66667	-6.66667	-6.66667	-6.66667	-6.66667	-6.66667	-6.66667	-6.66667	-6.66667	-6.66667	-6.66667	-6.66667	-6.66667	93.3333	-6.66667	-6.66667	-6.66667	-6.66667	-6.66667	-6.66667	-6.66667	93.3333	-6.66667	-6.66667	-6.66667	-6.66667	-6.66667	-6.66667	-6.66667	-6.66667	-6.66667	-6.66667	-6.66667	-6.66667	-6.66667	-6.66667	-6.66667	-6.66667	-6.66667	-6.66667	-6.66667	-6.66667	-6.66667
-3.33333	-3.33333	-3.33333	-3.33333	-3.33333	-3.33333	-3.33333	-3.33333	-3.33333	-3.33333	-3.33333	-3.33333	-3.33333	-3.33333	-3.33333	-3.33333	-3.33333	-3.33333	-3.33333	96.6667	-3.33333	-3.33333	-3.33333	-3.33333	-3.33333	-3.33333	-3.33333	-3.33333	-3.33333	-3.33333	-3.33333	-3.33333	-3.33333	196.667	-3.33333	-3.33333	96.6667	-3.33333	-3.33333	-3.33333	-3.33333	-3.33333	-3.33333	-3.33333	-3.33333	-3.33333	-3.33333	-3.33333	-3.33333	-3.33333
-3.33333	-3.33333	-3.33333	-3.33333	-3.33333	-3.33333	-3.33333	-3.33333	-3.33333	-3.33333	-3.33333	-3.33333	-3.33333	-3.33333	-3.33333	-3.33333	-3.33333	-3.33333	-3.33333	-3.33333	96.6667	-3.33333	-3.33333	-3.33333	-3.33333	-3.33333	-3.33333	-3.33333	-3.33333	-3.33333	-3.33333	-3.33333	-3.33333	-3.33333	-3.33333	-3.33333	-3.33333	-3.33333	96.6667	-3.33333	-3.33333	-3.33333	-3.33333	-3.33333	96.6667	-3.33333	-3.33333	-3.33333	-3.33333	-3.33333
-6.66667	-6.66667	-6.66667	-6.66667	-6.66667	-6.66667	-6.66667	-6.66667	-6.66667	-6.66667	-6.66667	-6.66667	-6.66667	-6.66667	-6.66667	93.3333	-6.66667	-6.66667	-6.66667	-6.66667	-6.66667	-6.66667	-6.66667	-6.66667	-6.66667	-6.66667	-6.66667	93.3333	-6.66667	-6.66667	-6.66667	-6.66667	93.3333	-6.66667	-6.66667	-6.66667	-6.66667	-6.66667	-6.66667	-6.66667	-6.66667	93.3333	-6.66667	-6.66667	-6.66667	-6.66667	-6.66667	-6.66667	-6.66667	-6.66667
93.3333	-6.66667	-6.66667	-6.66667	93.3333	-6.66667	-6.66667	-6.66667	-6.66667	-6.66667	-6.66667	-6.66667	-6.66667	-6.66667	-6.66667	-6.66667	-6.66667	-6.66667	-6.66667	-6.66667	-6.66667	-6.66667	-6.66667	-6.66667	-6.66667	-6.66667	-6.66667	-6.66667	-6.66667	-6.66667	-6.66667	-6.66667	-6.66667	-6.66667	93.3333	-6.66667	-6.66667	-6.66667	-6.66667	-6.66667	-6.66667	-6.66667	-6.66667	-6.66667	-6.66667	-6.66667	-6.66667	-6.66667	-6.66667	-6.66667
0	0	0	0	0	0	0	0	0	0	0	0	0	0	0	0	0	0	0	0	0	0	0	0	0	0	0	0	0	0	0	0	100	0	0	0	0	0	0	0	0	0	0	0	0	0	0	0	0	0
0	0	0	0	0	0	0	0	0	0	0	0	0	0	0	0	0	0	0	0	0	0	0	0	0	0	0	0	0	0	0	0	0	0	0	0	0	0	100	0	0	0	0	0	0	0	100	0	0	0
0	0	0	0	0	0	0	0	0	0	0	0	0	0	0	0	0	0	0	0	0	0	0	0	0	0	0	0	0	0	0	0	0	0	0	0	0	0	0	0	0	0	0	0	0	0	0	0	0	0
[truncated: 980 more columns]

## Sheet: neuron_a.face.all.rivfacel
0	0	0	0	0	0	0	0	0	0	0	0	0	0	0	0	0	0	0	0	0	0	0	0	0	0	0	0	0	0	0	0	0	0	0	0	0	0	100	0	0	0	0	0	0	0	0	0	100	0
-13.3333	-13.3333	-13.3333	-13.3333	-13.3333	-13.3333	-13.3333	-13.3333	-13.3333	-13.3333	86.6667	-13.3333	-13.3333	-13.3333	-13.3333	-13.3333	-13.3333	-13.3333	-13.3333	-13.3333	86.6667	86.6667	-13.3333	-13.3333	-13.3333	-13.3333	-13.3333	86.6667	-13.3333	-13.3333	86.6667	-13.3333	-13.3333	-13.3333	-13.3333	-13.3333	-13.3333	-13.3333	-13.3333	-13.3333	-13.3333	-13.3333	-13.3333	-13.3333	-13.3333	-13.3333	-13.3333	-13.3333	-13.3333	-13.3333
93.3333	-6.66667	-6.66667	-6.66667	-6.66667	-6.66667	-6.66667	-6.66667	-6.66667	-6.66667	-6.66667	-6.66667	-6.66667	-6.66667	-6.66667	-6.66667	-6.66667	-6.66667	-6.66667	-6.66667	-6.66667	-6.66667	-6.66667	-6.66667	-6.66667	-6.66667	-6.66667	-6.66667	-6.66667	93.3333	-6.66667	-6.66667	-6.66667	-6.66667	-6.66667	-6.66667	-6.66667	-6.66667	-6.66667	-6.66667	-6.66667	-6.66667	-6.66667	-6.66667	-6.66667	-6.66667	-6.66667	-6.66667	-6.66667	-6.66667
-3.33333	-3.33333	-3.33333	-3.33333	-3.33333	-3.33333	-3.33333	-3.33333	-3.33333	-3.33333	-3.33333	-3.33333	-3.33333	-3.33333	-3.33333	96.6667	-3.33333	-3.33333	-3.33333	-3.33333	-3.33333	-3.33333	-3.33333	-3.33333	-3.33333	-3.33333	-3.33333	-3.33333	-3.33333	-3.33333	-3.33333	-3.33333	-3.33333	-3.33333	-3.33333	-3.33333	-3.33333	-3.33333	-3.33333	96.6667	-3.33333	-3.33333	-3.33333	196.667	-3.33333	96.6667	-3.33333	96.6667	-3.33333	-3.33333
0	0	0	0	0	0	0	0	0	0	0	0	0	0	0	0	0	0	0	0	0	0	0	0	0	0	0	0	0	0	0	0	0	0	0	0	0	0	0	0	0	0	0	0	0	0	0	0	0	0
93.3333	-6.66667	-6.66667	-6.66667	-6.66667	-6.66667	-6.66667	-6.66667	-6.66667	-6.66667	-6.66667	-6.66667	-6.66667	-6.66667	-6.66667	-6.66667	-6.66667	-6.66667	-6.66667	-6.66667	-6.66667	-6.66667	-6.66667	-6.66667	-6.66667	-6.66667	-6.66667	-6.66667	-6.66667	93.3333	-6.66667	-6.66667	-6.66667	-6.66667	-6.66667	-6.66667	-6.66667	-6.66667	-6.66667	-6.66667	-6.66667	93.3333	-6.66667	-6.66667	-6.66667	-6.66667	-6.66667	-6.66667	-6.66667	-6.66667
0	0	0	0	0	0	0	0	0	0	0	0	0	0	0	0	0	0	0	0	0	0	0	0	0	0	0	0	0	0	0	0	0	0	100	0	0	0	0	0	0	0	0	0	0	0	0	100	100	0
-23.3333	-23.3333	76.6667	-23.3333	176.667	-23.3333	-23.3333	76.6667	-23.3333	-23.3333	-23.3333	-23.3333	76.6667	-23.3333	-23.3333	-23.3333	-23.3333	-23.3333	-23.3333	76.6667	-23.3333	76.6667	-23.3333	-23.3333	-23.3333	-23.3333	-23.3333	-23.3333	-23.3333	-23.3333	-23.3333	-23.3333	-23.3333	-23.3333	-23.3333	-23.3333	-23.3333	76.6667	-23.3333	-23.3333	-23.3333	176.667	-23.3333	-23.3333	76.6667	-23.3333	-23.3333	-23.3333	-23.3333	-23.3333
-6.66667	-6.66667	-6.66667	-6.66667	-6.66667	-6.66667	-6.66667	93.3333	-6.66667	-6.66667	-6.66667	-6.66667	-6.66667	-6.66667	-6.66667	-6.66667	-6.66667	-6.66667	-6.66667	-6.66667	-6.66667	-6.66667	-6.66667	-6.66667	-6.66667	-6.66667	-6.66667	-6.66667	-6.66667	93.3333	-6.66667	-6.66667	-6.66667	-6.66667	-6.66667	-6.66667	-6.66667	93.3333	93.3333	-6.66667	-6.66667	-6.66667	-6.66667	-6.66667	-6.66667	-6.66667	93.3333	93.3333	93.3333	193.333
-3.33333	-3.33333	-3.33333	-3.33333	-3.33333	-3.33333	-3.33333	-3.33333	-3.33333	-3.33333	-3.33333	-3.33333	-3.33333	-3.33333	-3.33333	-3.33333	-3.33333	-3.33333	-3.33333	96.6667	-3.33333	-3.33333	-3.33333	-3.33333	-3.33333	-3.33333	-3.33333	-3.33333	-3.33333	-3.33333	-3.33333	-3.33333	-3.33333	-3.33333	-3.33333	-3.33333	-3.33333	-3.33333	-3.33333	-3.33333	-3.33333	-3.33333	-3.33333	-3.33333	-3.33333	-3.33333	-3.33333	-3.33333	-3.33333	-3.33333
0	0	0	0	0	0	0	0	0	0	0	0	0	0	0	0	0	0	0	0	0	0	0	0	0	0	0	0	0	0	0	0	0	0	0	0	0	0	0	0	0	0	0	0	0	100	0	0	0	0
-10	-10	-10	90	-10	-10	-10	-10	-10	-10	-10	-10	-10	-10	-10	-10	-10	-10	-10	-10	-10	-10	90	-10	-10	-10	90	-10	-10	-10	-10	-10	90	-10	-10	-10	-10	-10	-10	-10	-10	-10	-10	-10	-10	90	190	-10	90	90
-13.3333	86.6667	-13.3333	-13.3333	-13.3333	-13.3333	-13.3333	-13.3333	86.6667	-13.3333	-13.3333	-13.3333	-13.3333	-13.3333	-13.3333	86.6667	-13.3333	-13.3333	-13.3333	-13.3333	-13.3333	-13.3333	-13.3333	86.6667	-13.3333	-13.3333	-13.3333	-13.3333	-13.3333	-13.3333	-13.3333	-13.3333	-13.3333	86.6667	-13.3333	-13.3333	-13.3333	-13.3333	-13.3333	-13.3333	-13.3333	-13.3333	-13.3333	-13.3333	-13.3333	86.6667	-13.3333	-13.3333	-13.3333	-13.3333
0	0	0	0	0	0	0	0	0	0	0	0	0	0	0	0	0	0	0	0	0	0	0	0	0	0	0	0	0	0	0	0	0	0	0	0	0	100	0	0	100	0	0	0	100	0	200	0	100	0
-23.3333	76.6667	-23.3333	-23.3333	-23.3333	-23.3333	-23.3333	-23.3333	-23.3333	76.6667	76.6667	-23.3333	-23.3333	-23.3333	-23.3333	-23.3333	-23.3333	-23.3333	76.6667	-23.3333	-23.3333	-23.3333	-23.3333	-23.3333	-23.3333	-23.3333	176.667	76.6667	-23.3333	-23.3333	-23.3333	-23.3333	-23.3333	-23.3333	-23.3333	-23.3333	-23.3333	-23.3333	-23.3333	-23.3333	-23.3333	76.6667	-23.3333	76.6667	76.6667	176.667	176.667	-23.3333	-23.3333	76.6667
0	0	0	0	0	0	0	0	0	0	0	0	0	0	0	0	0	0	0	0	0	0	0	0	0	0	0	0	0	0	0	0	0	0	0	100	0	0	0	0	200	100	200	100	100	100	0	0	100	100
0	0	0	0	0	0	0	0	0	0	0	0	0	0	0	0	0	0	0	0	0	0	0	0	0	0	0	0	0	0	0	0	100	0	0	0	0	0	0	100	0	0	100	0	0	0	200	0	100	300
-3.33333	-3.33333	-3.33333	-3.33333	-3.33333	-3.33333	-3.33333	-3.33333	-3.33333	-3.33333	-3.33333	-3.33333	-3.33333	-3.33333	-3.33333	-3.33333	-3.33333	-3.33333	-3.33333	-3.33333	-3.33333	-3.33333	-3.33333	-3.33333	96.6667	-3.33333	-3.33333	-3.33333	-3.33333	-3.33333	-3.33333	96.6667	-3.33333	96.6667	-3.33333	-3.33333	-3.33333	-3.33333	-3.33333	-3.33333	-3.33333	-3.33333	-3.33333	-3.33333	-3.33333	196.667	-3.33333	-3.33333	-3.33333	-3.33333
-6.66667	-6.66667	-6.66667	-6.66667	-6.66667	-6.66667	-6.66667	-6.66667	93.3333	-6.66667	93.3333	-6.66667	-6.66667	-6.66667	-6.66667	-6.66667	-6.66667	-6.66667	-6.66667	-6.66667	-6.66667	-6.66667	-6.66667	-6.66667	-6.66667	-6.66667	-6.66667	-6.66667	-6.66667	-6.66667	-6.66667	-6.66667	-6.66667	-6.66667	-6.66667	-6.66667	-6.66667	-6.66667	-6.66667	-6.66667	93.3333	-6.66667	-6.66667	-6.66667	-6.66667	-6.66667	193.333	93.3333	-6.66667	-6.66667
0	0	0	0	0	0	0	0	0	0	0	0	0	0	0	0	0	0	0	0	0	0	0	0	0	0	0	0	0	0	0	0	0	0	0	0	0	0	0	0	100	0	0	0	0	0	0	0	0	0
[truncated: 980 more columns]

## Sheet: neuron_a.face.all.rivfacer
-10	-10	-10	-10	-10	90	-10	90	-10	-10	-10	-10	-10	-10	-10	-10	-10	-10	-10	-10	-10	-10	-10	-10	-10	-10	-10	90	-10	-10	-10	-10	-10	-10	-10	-10	-10	-10	-10	-10	90	90	-10	-10	-10	-10	90	-10	90	90
-3.33333	-3.33333	-3.33333	-3.33333	-3.33333	-3.33333	-3.33333	-3.33333	-3.33333	-3.33333	-3.33333	-3.33333	-3.33333	-3.33333	-3.33333	-3.33333	-3.33333	-3.33333	-3.33333	-3.33333	-3.33333	-3.33333	-3.33333	96.6667	-3.33333	-3.33333	-3.33333	-3.33333	-3.33333	-3.33333	-3.33333	-3.33333	-3.33333	-3.33333	-3.33333	-3.33333	-3.33333	-3.33333	-3.33333	96.6667	-3.33333	-3.33333	-3.33333	196.667	96.6667	-3.33333	196.667	96.6667	96.6667	-3.33333
-3.33333	-3.33333	96.6667	-3.33333	-3.33333	-3.33333	-3.33333	-3.33333	-3.33333	-3.33333	-3.33333	-3.33333	-3.33333	-3.33333	-3.33333	-3.33333	-3.33333	-3.33333	-3.33333	-3.33333	-3.33333	-3.33333	-3.33333	-3.33333	-3.33333	-3.33333	-3.33333	-3.33333	-3.33333	-3.33333	-3.33333	-3.33333	-3.33333	-3.33333	-3.33333	-3.33333	-3.33333	96.6667	96.6667	-3.33333	-3.33333	-3.33333	-3.33333	-3.33333	96.6667	-3.33333	-3.33333	-3.33333	-3.33333	-3.33333
93.3333	-6.66667	-6.66667	-6.66667	-6.66667	-6.66667	-6.66667	-6.66667	-6.66667	-6.66667	-6.66667	-6.66667	-6.66667	-6.66667	-6.66667	-6.66667	-6.66667	-6.66667	-6.66667	93.3333	-6.66667	-6.66667	-6.66667	-6.66667	-6.66667	-6.66667	-6.66667	-6.66667	-6.66667	-6.66667	-6.66667	-6.66667	-6.66667	-6.66667	-6.66667	-6.66667	-6.66667	-6.66667	-6.66667	-6.66667	193.333	-6.66667	-6.66667	93.3333	-6.66667	93.3333	-6.66667	-6.66667	-6.66667	-6.66667
-6.66667	-6.66667	93.3333	-6.66667	-6.66667	-6.66667	-6.66667	93.3333	-6.66667	-6.66667	-6.66667	-6.66667	-6.66667	-6.66667	-6.66667	-6.66667	-6.66667	-6.66667	-6.66667	-6.66667	-6.66667	-6.66667	-6.66667	-6.66667	-6.66667	-6.66667	-6.66667	-6.66667	-6.66667	-6.66667	-6.66667	-6.66667	-6.66667	-6.66667	-6.66667	-6.66667	-6.66667	-6.66667	-6.66667	-6.66667	-6.66667	-6.66667	93.3333	93.3333	93.3333	-6.66667	-6.66667	-6.66667	93.3333	-6.66667
0	0	0	0	0	0	0	0	0	0	0	0	0	0	0	0	0	0	0	0	0	0	0	0	0	0	0	0	0	0	0	0	0	0	100	0	0	0	0	0	0	0	0	0	100	0	0	0	0	0
-3.33333	-3.33333	-3.33333	-3.33333	-3.33333	-3.33333	96.6667	-3.33333	-3.33333	-3.33333	-3.33333	-3.33333	-3.33333	-3.33333	-3.33333	-3.33333	-3.33333	-3.33333	-3.33333	-3.33333	-3.33333	-3.33333	-3.33333	-3.33333	-3.33333	-3.33333	-3.33333	-3.33333	-3.33333	-3.33333	-3.33333	-3.33333	96.6667	-3.33333	-3.33333	-3.33333	-3.33333	-3.33333	-3.33333	-3.33333	-3.33333	-3.33333	-3.33333	-3.33333	-3.33333	-3.33333	-3.33333	-3.33333	-3.33333	-3.33333
-3.33333	-3.33333	-3.33333	-3.33333	-3.33333	-3.33333	-3.33333	-3.33333	-3.33333	-3.33333	-3.33333	-3.33333	-3.33333	-3.33333	-3.33333	-3.33333	-3.33333	-3.33333	-3.33333	-3.33333	-3.33333	-3.33333	96.6667	-3.33333	-3.33333	-3.33333	-3.33333	-3.33333	-3.33333	-3.33333	-3.33333	-3.33333	-3.33333	-3.33333	-3.33333	-3.33333	-3.33333	96.6667	96.6667	-3.33333	-3.33333	96.6667	-3.33333	-3.33333	-3.33333	96.6667	-3.33333	-3.33333	-3.33333	96.6667
0	0	0	0	0	0	0	0	0	0	0	0	0	0	0	0	0	0	0	0	0	0	0	0	0	0	0	0	0	0	0	0	0	0	0	0	0	100	0	0	0	100	100	0	0	0	0	0	0	0
-16.6667	83.3333	-16.6667	-16.6667	-16.6667	-16.6667	83.3333	-16.6667	-16.6667	83.3333	-16.6667	-16.6667	-16.6667	-16.6667	-16.6667	-16.6667	-16.6667	-16.6667	-16.6667	-16.6667	83.3333	-16.6667	-16.6667	-16.6667	-16.6667	-16.6667	-16.6667	83.3333	-16.6667	-16.6667	-16.6667	-16.6667	-16.6667	-16.6667	-16.6667	-16.6667	-16.6667	-16.6667	83.3333	83.3333	-16.6667	-16.6667	-16.6667	-16.6667	-16.6667	-16.6667	-16.6667	-16.6667	-16.6667	-16.6667
0	0	0	0	0	0	0	0	0	0	0	0	0	0	0	0	0	0	0	0	0	0	0	0	0	0	0	0	0	0	0	0	0	0	0	0	0	0	0	0	0	0	0	0	100	0	0	0	0	0
-3.33333	-3.33333	-3.33333	-3.33333	-3.33333	-3.33333	-3.33333	-3.33333	-3.33333	96.6667	-3.33333	-3.33333	-3.33333	-3.33333	-3.33333	-3.33333	-3.33333	-3.33333	-3.33333	-3.33333	-3.33333	-3.33333	-3.33333	-3.33333	-3.33333	-3.33333	-3.33333	-3.33333	-3.33333	-3.33333	-3.33333	-3.33333	-3.33333	-3.33333	-3.33333	-3.33333	-3.33333	-3.33333	-3.33333	-3.33333	96.6667	-3.33333	-3.33333	-3.33333	-3.33333	-3.33333	96.6667	96.6667	96.6667	96.6667
-3.33333	-3.33333	-3.33333	-3.33333	-3.33333	-3.33333	-3.33333	-3.33333	-3.33333	-3.33333	-3.33333	-3.33333	-3.33333	-3.33333	-3.33333	-3.33333	-3.33333	-3.33333	96.6667	-3.33333	-3.33333	-3.33333	-3.33333	-3.33333	-3.33333	-3.33333	-3.33333	-3.33333	-3.33333	-3.33333	-3.33333	-3.33333	-3.33333	-3.33333	-3.33333	-3.33333	-3.33333	-3.33333	-3.33333	-3.33333	96.6667	-3.33333	196.667	96.6667	-3.33333	-3.33333	96.6667	-3.33333	-3.33333	96.6667
-3.33333	-3.33333	-3.33333	-3.33333	-3.33333	-3.33333	-3.33333	-3.33333	-3.33333	-3.33333	-3.33333	-3.33333	-3.33333	-3.33333	-3.33333	-3.33333	-3.33333	-3.33333	-3.33333	-3.33333	-3.33333	-3.33333	-3.33333	-3.33333	-3.33333	-3.33333	-3.33333	-3.33333	-3.33333	96.6667	-3.33333	-3.33333	-3.33333	-3.33333	-3.33333	-3.33333	-3.33333	-3.33333	-3.33333	96.6667	96.6667	-3.33333	-3.33333	96.6667	-3.33333	-3.33333	96.6667	-3.33333	-3.33333	-3.33333
-3.33333	-3.33333	-3.33333	-3.33333	-3.33333	-3.33333	-3.33333	-3.33333	-3.33333	-3.33333	-3.33333	96.6667	-3.33333	-3.33333	-3.33333	-3.33333	-3.33333	-3.33333	-3.33333	-3.33333	-3.33333	-3.33333	-3.33333	-3.33333	-3.33333	-3.33333	-3.33333	-3.33333	-3.33333	-3.33333	-3.33333	-3.33333	-3.33333	-3.33333	-3.33333	-3.33333	-3.33333	-3.33333	-3.33333	-3.33333	-3.33333	-3.33333	-3.33333	-3.33333	-3.33333	-3.33333	-3.33333	196.667	96.6667	-3.33333
96.6667	-3.33333	-3.33333	-3.33333	-3.33333	-3.33333	-3.33333	-3.33333	-3.33333	-3.33333	-3.33333	-3.33333	-3.33333	-3.33333	-3.33333	-3.33333	-3.33333	-3.33333	-3.33333	-3.33333	-3.33333	-3.33333	-3.33333	-3.33333	-3.33333	-3.33333	-3.33333	-3.33333	-3.33333	-3.33333	-3.33333	-3.33333	-3.33333	-3.33333	-3.33333	-3.33333	-3.33333	-3.33333	-3.33333	96.6667	-3.33333	96.6667	-3.33333	-3.33333	-3.33333	-3.33333	96.6667	-3.33333	-3.33333	-3.33333
-6.66667	-6.66667	-6.66667	93.3333	-6.66667	-6.66667	-6.66667	-6.66667	-6.66667	-6.66667	-6.66667	93.3333	-6.66667	-6.66667	-6.66667	-6.66667	-6.66667	-6.66667	-6.66667	-6.66667	-6.66667	-6.66667	-6.66667	-6.66667	-6.66667	-6.66667	-6.66667	-6.66667	-6.66667	-6.66667	-6.66667	-6.66667	-6.66667	-6.66667	-6.66667	-6.66667	-6.66667	293.333	193.333	-6.66667	-6.66667	-6.66667	-6.66667	-6.66667	93.3333	-6.66667	-6.66667	-6.66667	-6.66667	93.3333
0	0	0	0	0	0	0	0	0	0	0	0	0	0	0	0	0	0	0	0	0	0	0	0	0	0	0	0	0	0	0	0	0	0	0	0	0	0	0	0	0	100	0	100	0	100	0	100	0	0
0	0	0	0	0	0	0	0	0	0	0	0	0	0	0	0	0	0	0	0	0	0	0	0	0	0	0	0	0	0	0	0	0	0	0	0	0	0	0	100	0	0	0	0	100	0	100	100	0	0
0	0	0	0	0	0	0	0	0	0	0	0	0	0	0	0	0	0	0	0	0	0	0	0	0	0	0	0	0	0	0	0	0	0	0	0	0	0	0	100	0	0	0	0	100	0	200	0	100	0
-3.33333	-3.33333	-3.33333	-3.33333	-3.33333	96.6667	-3.33333	-3.33333	-3.33333	-3.33333	-3.33333	-3.33333	-3.33333	-3.33333	-3.33333	-3.33333	-3.33333	-3.33333	-3.33333	-3.33333	-3.33333	-3.33333	-3.33333	-3.33333	-3.33333	-3.33333	-3.33333	-3.33333	-3.33333	-3.33333	-3.33333	-3.33333	-3.33333	-3.33333	-3.33333	-3.33333	-3.33333	-3.33333	96.6667	-3.33333	-3.33333	96.6667	96.6667	-3.33333	96.6667	96.6667	-3.33333	-3.33333	-3.33333	-3.33333
-13.3333	-13.3333	-13.3333	-13.3333	-13.3333	-13.3333	-13.3333	-13.3333	-13.3333	86.6667	86.6667	-13.3333	-13.3333	-13.3333	-13.3333	-13.3333	-13.3333	-13.3333	-13.3333	-13.3333	-13.3333	-13.3333	-13.3333	-13.3333	-13.3333	-13.3333	-13.3333	186.667	-13.3333	-13.3333	-13.3333	-13.3333	-13.3333	-13.3333	-13.3333	-13.3333	-13.3333	-13.3333	186.667	86.6667	-13.3333	-13.3333	-13.3333	-13.3333	-13.3333	-13.3333	86.6667	186.667	-13.3333	-13.3333
-6.66667	-6.66667	-6.66667	-6.66667	-6.66667	-6.66667	-6.66667	-6.66667	-6.66667	-6.66667	-6.66667	-6.66667	-6.66667	-6.66667	93.3333	-6.66667	-6.66667	-6.66667	-6.66667	-6.66667	-6.66667	-6.66667	93.3333	-6.66667	-6.66667	-6.66667	-6.66667	-6.66667	-6.66667	-6.66667	-6.66667	-6.66667	-6.66667	-6.66667	-6.66667	-6.66667	-6.66667	-6.66667	-6.66667	-6.66667	-6.66667	93.3333	-6.66667	-6.66667	-6.66667	-6.66667	93.3333	-6.66667	-6.66667	-6.66667
0	0	0	0	0	0	0	0	0	0	0	0	0	0	0	0	0	0	0	0	0	0	0	0	0	0	0	0	0	0	0	0	0	0	0	0	0	0	0	0	0	0	0	100	0	0	0	100	0	0
-6.66667	-6.66667	-6.66667	-6.66667	-6.66667	-6.66667	-6.66667	-6.66667	93.3333	-6.66667	-6.66667	-6.66667	-6.66667	-6.66667	-6.66667	-6.66667	-6.66667	-6.66667	-6.66667	-6.66667	-6.66667	-6.66667	-6.66667	93.3333	-6.66667	-6.66667	-6.66667	-6.66667	-6.66667	-6.66667	-6.66667	-6.66667	-6.66667	-6.66667	-6.66667	-6.66667	-6.66667	-6.66667	-6.66667	-6.66667	93.3333	-6.66667	-6.66667	93.3333	-6.66667	-6.66667	-6.66667	93.3333	93.3333	93.3333
0	0	0	0	0	0	0	0	0	0	0	0	0	0	0	0	0	0	0	0	0	0	0	0	0	0	0	0	0	0	0	0	0	0	100	0	0	0	0	0	0	100	0	0	0	0	0	0	100	0
[truncated: 980 more columns]

## Sheet: neuron_a.face.all.statface
-3.33333	-3.33333	-3.33333	-3.33333	-3.33333	-3.33333	-3.33333	-3.33333	-3.33333	96.6667	-3.33333	-3.33333	-3.33333	-3.33333	-3.33333	-3.33333	-3.33333	-3.33333	-3.33333	-3.33333	-3.33333	-3.33333	-3.33333	-3.33333	-3.33333	-3.33333	-3.33333	-3.33333	-3.33333	-3.33333	-3.33333	-3.33333	-3.33333	-3.33333	-3.33333	-3.33333	-3.33333	-3.33333	-3.33333	-3.33333	-3.33333	-3.33333	-3.33333	-3.33333	-3.33333	-3.33333	-3.33333	-3.33333	-3.33333	-3.33333
93.3333	-6.66667	-6.66667	-6.66667	-6.66667	-6.66667	-6.66667	-6.66667	-6.66667	-6.66667	-6.66667	-6.66667	93.3333	-6.66667	-6.66667	-6.66667	-6.66667	-6.66667	-6.66667	-6.66667	-6.66667	-6.66667	-6.66667	-6.66667	-6.66667	-6.66667	-6.66667	-6.66667	-6.66667	-6.66667	-6.66667	-6.66667	-6.66667	-6.66667	-6.66667	-6.66667	-6.66667	193.333	93.3333	-6.66667	-6.66667	-6.66667	-6.66667	-6.66667	-6.66667	-6.66667	-6.66667	-6.66667	-6.66667	-6.66667
-3.33333	-3.33333	-3.33333	-3.33333	-3.33333	-3.33333	-3.33333	-3.33333	-3.33333	-3.33333	-3.33333	-3.33333	96.6667	-3.33333	-3.33333	-3.33333	-3.33333	-3.33333	-3.33333	-3.33333	-3.33333	-3.33333	-3.33333	-3.33333	-3.33333	-3.33333	-3.33333	-3.33333	-3.33333	-3.33333	-3.33333	-3.33333	-3.33333	-3.33333	-3.33333	-3.33333	-3.33333	-3.33333	96.6667	-3.33333	96.6667	-3.33333	-3.33333	-3.33333	-3.33333	-3.33333	-3.33333	-3.33333	-3.33333	96.6667
-13.3333	-13.3333	86.6667	86.6667	-13.3333	-13.3333	-13.3333	-13.3333	-13.3333	-13.3333	-13.3333	-13.3333	-13.3333	-13.3333	-13.3333	86.6667	-13.3333	-13.3333	-13.3333	-13.3333	-13.3333	-13.3333	-13.3333	-13.3333	-13.3333	-13.3333	-13.3333	86.6667	-13.3333	-13.3333	-13.3333	-13.3333	-13.3333	-13.3333	-13.3333	-13.3333	86.6667	-13.3333	-13.3333	-13.3333	-13.3333	-13.3333	-13.3333	-13.3333	-13.3333	-13.3333	-13.3333	-13.3333	-13.3333	86.6667
0	0	0	0	0	0	0	0	0	0	0	0	0	0	0	0	0	0	0	0	0	0	0	0	0	0	0	0	0	0	0	100	0	0	0	0	0	0	0	0	0	0	0	0	0	0	100	0	0	0
-3.33333	-3.33333	-3.33333	-3.33333	-3.33333	-3.33333	-3.33333	-3.33333	-3.33333	-3.33333	-3.33333	-3.33333	-3.33333	-3.33333	-3.33333	-3.33333	-3.33333	-3.33333	-3.33333	-3.33333	-3.33333	-3.33333	-3.33333	-3.33333	-3.33333	-3.33333	-3.33333	96.6667	-3.33333	-3.33333	-3.33333	-3.33333	-3.33333	-3.33333	-3.33333	-3.33333	-3.33333	-3.33333	-3.33333	-3.33333	-3.33333	-3.33333	-3.33333	-3.33333	-3.33333	-3.33333	-3.33333	-3.33333	-3.33333	-3.33333
-6.66667	-6.66667	-6.66667	-6.66667	-6.66667	-6.66667	-6.66667	-6.66667	-6.66667	-6.66667	-6.66667	-6.66667	-6.66667	-6.66667	93.3333	-6.66667	-6.66667	-6.66667	-6.66667	-6.66667	-6.66667	-6.66667	-6.66667	-6.66667	-6.66667	-6.66667	93.3333	-6.66667	-6.66667	-6.66667	-6.66667	-6.66667	-6.66667	-6.66667	-6.66667	-6.66667	-6.66667	-6.66667	-6.66667	-6.66667	-6.66667	-6.66667	-6.66667	-6.66667	-6.66667	-6.66667	-6.66667	-6.66667	93.3333	-6.66667
-3.33333	-3.33333	-3.33333	-3.33333	-3.33333	-3.33333	-3.33333	-3.33333	-3.33333	-3.33333	96.6667	-3.33333	-3.33333	-3.33333	-3.33333	-3.33333	-3.33333	-3.33333	-3.33333	-3.33333	-3.33333	-3.33333	-3.33333	-3.33333	-3.33333	-3.33333	-3.33333	-3.33333	-3.33333	-3.33333	-3.33333	-3.33333	-3.33333	-3.33333	-3.33333	-3.33333	-3.33333	-3.33333	-3.33333	-3.33333	-3.33333	-3.33333	-3.33333	-3.33333	-3.33333	-3.33333	-3.33333	-3.33333	-3.33333	-3.33333
0	0	0	0	0	0	0	0	0	0	0	0	0	0	0	0	0	0	0	0	0	0	0	0	0	0	0	0	0	0	0	0	0	0	0	0	0	0	0	0	0	0	0	0	0	0	0	0	0	0
0	0	0	0	0	0	0	0	0	0	0	0	0	0	0	0	0	0	0	0	0	0	0	0	0	0	0	0	0	0	100	0	0	0	0	0	0	0	0	100	0	0	0	0	0	0	0	0	0	0
0	0	0	0	0	0	0	0	0	0	0	0	0	0	0	0	0	0	0	0	0	0	0	0	0	0	0	0	0	0	0	0	0	0	0	0	0	0	0	0	0	0	0	0	0	0	0	0	0	0
-3.33333	-3.33333	-3.33333	-3.33333	-3.33333	-3.33333	-3.33333	-3.33333	-3.33333	-3.33333	-3.33333	-3.33333	-3.33333	-3.33333	-3.33333	-3.33333	-3.33333	-3.33333	96.6667	-3.33333	-3.33333	-3.33333	-3.33333	-3.33333	-3.33333	-3.33333	-3.33333	-3.33333	-3.33333	-3.33333	-3.33333	-3.33333	-3.33333	-3.33333	-3.33333	-3.33333	-3.33333	-3.33333	-3.33333	-3.33333	-3.33333	-3.33333	-3.33333	-3.33333	-3.33333	-3.33333	-3.33333	-3.33333	96.6667	-3.33333
96.6667	-3.33333	-3.33333	-3.33333	-3.33333	-3.33333	-3.33333	-3.33333	-3.33333	-3.33333	-3.33333	-3.33333	-3.33333	-3.33333	-3.33333	-3.33333	-3.33333	-3.33333	-3.33333	-3.33333	-3.33333	-3.33333	-3.33333	-3.33333	-3.33333	-3.33333	-3.33333	-3.33333	-3.33333	-3.33333	-3.33333	-3.33333	-3.33333	-3.33333	-3.33333	96.6667	-3.33333	-3.33333	-3.33333	-3.33333	-3.33333	-3.33333	-3.33333	-3.33333	-3.33333	-3.33333	-3.33333	-3.33333	-3.33333	-3.33333
0	0	0	0	0	0	0	0	0	0	0	0	0	0	0	0	0	0	0	0	0	0	0	0	0	0	0	0	0	0	0	0	0	0	0	100	0	100	100	0	0	0	0	0	0	0	0	0	0	0
[truncated: 980 more columns]

## Sheet: neuron_a.face.all.statplace
-3.33333	-3.33333	-3.33333	-3.33333	-3.33333	-3.33333	-3.33333	-3.33333	-3.33333	-3.33333	-3.33333	-3.33333	-3.33333	-3.33333	-3.33333	-3.33333	-3.33333	-3.33333	-3.33333	-3.33333	-3.33333	-3.33333	-3.33333	-3.33333	96.6667	-3.33333	-3.33333	-3.33333	-3.33333	-3.33333	-3.33333	-3.33333	-3.33333	-3.33333	-3.33333	-3.33333	-3.33333	-3.33333	-3.33333	-3.33333	-3.33333	-3.33333	-3.33333	-3.33333	-3.33333	-3.33333	-3.33333	-3.33333	-3.33333	-3.33333
-6.66667	-6.66667	-6.66667	-6.66667	-6.66667	-6.66667	93.3333	-6.66667	-6.66667	-6.66667	-6.66667	-6.66667	-6.66667	-6.66667	93.3333	-6.66667	-6.66667	-6.66667	-6.66667	-6.66667	-6.66667	-6.66667	-6.66667	-6.66667	-6.66667	-6.66667	-6.66667	-6.66667	-6.66667	-6.66667	-6.66667	93.3333	-6.66667	-6.66667	-6.66667	-6.66667	-6.66667	93.3333	-6.66667	-6.66667	-6.66667	-6.66667	-6.66667	-6.66667	-6.66667	-6.66667	-6.66667	-6.66667	-6.66667	-6.66667
-20	-20	80	-20	80	-20	-20	80	-20	-20	-20	-20	-20	-20	-20	-20	80	-20	-20	-20	-20	-20	80	-20	-20	80	-20	-20	-20	-20	-20	-20	-20	80	-20	-20	-20	-20	-20	-20	-20	-20	-20	-20	-20	-20	-20	-20	-20	-20
-3.33333	-3.33333	-3.33333	-3.33333	-3.33333	-3.33333	-3.33333	-3.33333	-3.33333	-3.33333	-3.33333	-3.33333	-3.33333	-3.33333	-3.33333	-3.33333	-3.33333	-3.33333	96.6667	-3.33333	-3.33333	-3.33333	-3.33333	-3.33333	-3.33333	-3.33333	-3.33333	-3.33333	-3.33333	-3.33333	-3.33333	-3.33333	-3.33333	-3.33333	-3.33333	-3.33333	-3.33333	-3.33333	-3.33333	-3.33333	-3.33333	-3.33333	-3.33333	-3.33333	-3.33333	-3.33333	-3.33333	-3.33333	-3.33333	-3.33333
-6.66667	-6.66667	-6.66667	-6.66667	-6.66667	-6.66667	-6.66667	-6.66667	-6.66667	-6.66667	-6.66667	-6.66667	-6.66667	93.3333	-6.66667	-6.66667	-6.66667	-6.66667	-6.66667	-6.66667	-6.66667	-6.66667	-6.66667	-6.66667	-6.66667	93.3333	-6.66667	-6.66667	-6.66667	-6.66667	-6.66667	-6.66667	-6.66667	93.3333	-6.66667	-6.66667	-6.66667	-6.66667	-6.66667	-6.66667	-6.66667	-6.66667	-6.66667	-6.66667	-6.66667	-6.66667	-6.66667	-6.66667	-6.66667	-6.66667
0	0	0	0	0	0	0	0	0	0	0	0	0	0	0	0	0	0	0	0	0	0	0	0	0	0	0	0	0	0	0	0	0	0	0	0	0	0	0	0	0	0	0	0	0	0	0	0	0	0
90	-10	90	-10	-10	-10	-10	90	-10	-10	-10	-10	-10	-10	-10	-10	-10	-10	-10	-10	-10	-10	-10	-10	-10	-10	-10	-10	-10	-10	-10	-10	-10	-10	-10	-10	-10	-10	-10	-10	-10	-10	-10	-10	-10	-10	-10	-10	-10	-10
-3.33333	-3.33333	-3.33333	-3.33333	-3.33333	-3.33333	96.6667	-3.33333	-3.33333	-3.33333	-3.33333	-3.33333	-3.33333	-3.33333	-3.33333	-3.33333	-3.33333	-3.33333	-3.33333	-3.33333	-3.33333	-3.33333	-3.33333	-3.33333	-3.33333	-3.33333	-3.33333	-3.33333	-3.33333	-3.33333	-3.33333	-3.33333	-3.33333	-3.33333	-3.33333	-3.33333	-3.33333	-3.33333	-3.33333	-3.33333	-3.33333	-3.33333	-3.33333	-3.33333	-3.33333	-3.33333	-3.33333	-3.33333	-3.33333	-3.33333
-3.33333	-3.33333	-3.33333	-3.33333	-3.33333	-3.33333	-3.33333	-3.33333	-3.33333	-3.33333	-3.33333	-3.33333	-3.33333	-3.33333	-3.33333	-3.33333	-3.33333	96.6667	-3.33333	-3.33333	-3.33333	-3.33333	-3.33333	-3.33333	-3.33333	-3.33333	-3.33333	-3.33333	-3.33333	-3.33333	-3.33333	-3.33333	-3.33333	-3.33333	-3.33333	-3.33333	-3.33333	-3.33333	-3.33333	-3.33333	-3.33333	-3.33333	-3.33333	-3.33333	-3.33333	-3.33333	-3.33333	-3.33333	-3.33333	-3.33333
-6.66667	-6.66667	-6.66667	93.3333	93.3333	-6.66667	-6.66667	-6.66667	-6.66667	-6.66667	-6.66667	-6.66667	-6.66667	-6.66667	-6.66667	-6.66667	-6.66667	-6.66667	-6.66667	-6.66667	-6.66667	-6.66667	-6.66667	-6.66667	-6.66667	-6.66667	-6.66667	-6.66667	-6.66667	-6.66667	-6.66667	-6.66667	-6.66667	-6.66667	-6.66667	-6.66667	-6.66667	-6.66667	-6.66667	-6.66667	-6.66667	-6.66667	-6.66667	-6.66667	-6.66667	-6.66667	-6.66667	-6.66667	-6.66667	-6.66667
96.6667	-3.33333	-3.33333	-3.33333	-3.33333	-3.33333	-3.33333	-3.33333	-3.33333	-3.33333	-3.33333	-3.33333	-3.33333	-3.33333	-3.33333	-3.33333	-3.33333	-3.33333	-3.33333	-3.33333	-3.33333	-3.33333	-3.33333	-3.33333	-3.33333	-3.33333	-3.33333	-3.33333	-3.33333	-3.33333	-3.33333	-3.33333	-3.33333	-3.33333	-3.33333	-3.33333	-3.33333	-3.33333	-3.33333	-3.33333	-3.33333	-3.33333	-3.33333	-3.33333	-3.33333	-3.33333	-3.33333	-3.33333	-3.33333	-3.33333
-6.66667	-6.66667	-6.66667	-6.66667	93.3333	-6.66667	-6.66667	-6.66667	-6.66667	-6.66667	-6.66667	-6.66667	-6.66667	-6.66667	-6.66667	-6.66667	-6.66667	-6.66667	-6.66667	-6.66667	-6.66667	-6.66667	-6.66667	-6.66667	93.3333	-6.66667	-6.66667	-6.66667	-6.66667	-6.66667	-6.66667	-6.66667	-6.66667	-6.66667	93.3333	-6.66667	-6.66667	-6.66667	-6.66667	-6.66667	-6.66667	-6.66667	-6.66667	-6.66667	-6.66667	-6.66667	-6.66667	-6.66667	-6.66667	-6.66667
-3.33333	-3.33333	-3.33333	-3.33333	-3.33333	-3.33333	-3.33333	-3.33333	-3.33333	-3.33333	-3.33333	-3.33333	-3.33333	-3.33333	-3.33333	-3.33333	-3.33333	-3.33333	-3.33333	-3.33333	-3.33333	-3.33333	-3.33333	-3.33333	-3.33333	-3.33333	96.6667	-3.33333	-3.33333	-3.33333	-3.33333	-3.33333	-3.33333	-3.33333	-3.33333	-3.33333	-3.33333	-3.33333	-3.33333	-3.33333	96.6667	-3.33333	-3.33333	-3.33333	-3.33333	-3.33333	-3.33333	-3.33333	-3.33333	-3.33333
-3.33333	-3.33333	-3.33333	-3.33333	-3.33333	-3.33333	-3.33333	-3.33333	-3.33333	-3.33333	-3.33333	-3.33333	-3.33333	-3.33333	-3.33333	-3.33333	-3.33333	-3.33333	-3.33333	-3.33333	-3.33333	-3.33333	-3.33333	-3.33333	-3.33333	-3.33333	-3.33333	-3.33333	-3.33333	96.6667	-3.33333	-3.33333	-3.33333	-3.33333	-3.33333	-3.33333	96.6667	-3.33333	-3.33333	-3.33333	-3.33333	-3.33333	-3.33333	-3.33333	-3.33333	-3.33333	-3.33333	-3.33333	-3.33333	-3.33333
-6.66667	-6.66667	-6.66667	-6.66667	-6.66667	-6.66667	-6.66667	-6.66667	-6.66667	-6.66667	-6.66667	-6.66667	-6.66667	-6.66667	-6.66667	-6.66667	-6.66667	-6.66667	93.3333	-6.66667	-6.66667	-6.66667	-6.66667	-6.66667	-6.66667	-6.66667	93.3333	-6.66667	-6.66667	-6.66667	-6.66667	-6.66667	-6.66667	-6.66667	-6.66667	-6.66667	-6.66667	-6.66667	-6.66667	-6.66667	-6.66667	-6.66667	-6.66667	-6.66667	-6.66667	-6.66667	-6.66667	-6.66667	-6.66667	-6.66667
[truncated: 980 more columns]

## Sheet: neuron_a.face.avg
3.4188
1.7094
-0.854701
-7.40149e-17
-4.44089e-16
-1.7094
-3.4188
-3.4188
-1.7094
-1.4803e-16
-1.4803e-16
1.7094
-5.92119e-16
0.854701
-7.40149e-16
-7.77156e-16
-0.854701
-2.5641
-0.854701
0.854701
2.5641
2.5641
1.7094
-0.854701
-2.5641
-2.5641
-2.96059e-16
1.7094
1.7094
0.854701
1.7094
2.5641
2.5641
0.854701
0.854701
0.854701
3.4188
5.12821
6.83761
5.98291
3.4188
0.854701
-0.854701
0
-0.854701
1.7094
-7.40149e-16
4.2735
3.4188
3.4188
0.854701
-1.7094
-1.7094
-2.5641
-0.854701
-0.854701
0.854701
-2.96059e-16
-0.854701
-2.5641
-2.5641
-0.854701
-0.854701
1.7094
0.854701
-5.92119e-16
-3.4188
-3.4188
-1.7094
-0.42735

## Sheet: neuron_a.face.se
5.26519
2.66
2.39292
3.34393
3.47585
2.57405
0.611637
0.611637
2.66
3.53997
3.53997
2.39292
4.91978
0.611637
3.41053
4.20013
0.611637
2.39292
2.66
3.47585
4.25335
4.35783
3.60295
3.41053
0.611637
0.611637
3.41053
4.20013
3.41053
3.53997
3.53997
4.35783
4.40914
5.18906
2.57405
4.45986
3.47585
6.17652
5.55618
4.91978
4.14624
3.60295
2.39292
2.66
4.14624
0.611637
4.91978
2.57405
6.45502
4.20013
2.66
3.66484
0.611637
2.66
2.74325
3.66484
2.66
4.51001
2.66
0.611637
2.66
2.74325
3.53997
2.66
4.96529
2.74325
0.611637
0.611637
2.74325
3.53997

## Sheet: neuron_a.face.avg_fit
3.11884
2.96113
2.80371
2.64686
2.49088
2.33606
2.18268
2.03102
1.88139
1.73407
1.58934
1.44751
1.30898
1.17415
1.04346
0.917321
0.796162
0.680403
0.570465
0.466771
0.369742
0.279724
0.196357
0.118915
0.0466632
-0.0211299
-0.0851971
-0.146271
-0.205084
-0.262369
-0.318858
-0.375271
-0.432151
-0.489906
-0.548939
-0.609656
-0.672462
-0.73776
-0.805957
-0.877455
-0.95266
-1.03196
-1.1153
-1.20214
-1.29194
-1.38415
-1.47821
-1.57358
-1.6697
-1.76602
-1.862
-1.95707
-2.05061
-2.14187
-2.23009
-2.31452
-2.3944
-2.46896
-2.53746
-2.59913
-2.65322
-2.69897
-2.73583
-2.76369
-2.7825
-2.79218
-2.7927
-2.78399
-2.766
-2.73867
-2.70194
-2.65576
-2.60023
-2.53593
-2.46353
-2.3837
-2.29713
-2.20447
-2.10641
-2.00362
-1.89678
-1.78655
-1.6736
-1.55854
-1.44199
-1.32454
-1.20679
-1.08936
-0.972848
-0.857854
-0.744982
-0.634839
-0.527971
-0.424548
-0.324583
-0.228086
-0.135069
-0.045544
0.0404786
0.122987
0.20197
0.277416
0.349298
0.417418
0.481479
0.54118
0.596222
0.646305
0.69113
0.730397
0.763807
0.791059
0.811881
0.826453
0.835336
0.839105
0.838335
0.833598
0.825471
0.814526
0.801338
0.786482
0.77052
0.753691
0.735843
0.716802
0.696394
0.674446
0.650785
0.625235
0.597624
0.567779
0.535526
0.500798
0.463701
0.42436
0.382898
0.339439
0.294105
0.247022
0.198312
0.148099
0.0965063
0.0436309
-0.0104958
-0.0658517
-0.122415
-0.180163
-0.239074
-0.299126
-0.360297
-0.422565
-0.485908
-0.550215
-0.615068
-0.67998
-0.744464
-0.808034
-0.870202
-0.930482
-0.988387
-1.04343
-1.09512
-1.14295
-1.18625
-1.22428
-1.25633
-1.28168
-1.2996
-1.30938
-1.31028
-1.30159
-1.28259
-1.25265
-1.21192
-1.16092
-1.10016
-1.03015
-0.951421
-0.86448
-0.769843
-0.668027
-0.559547
-0.444934
-0.324901
-0.200283
-0.0719185
0.0593564
0.192704
0.327287
0.462267
0.596808
0.730071
0.861222
0.989452
1.11398
1.23404
1.34884
1.4576
1.55955
1.65392
1.73991
1.81676
1.88369
1.94021
1.98619
2.02153
2.04614
2.05992
2.06275
2.05455
2.03522
2.00465
1.96275
1.9096
1.84563
1.77131
1.68711
1.59348
1.49091
1.37985
1.26078
1.13416
1.00045
0.860294
0.714738
0.564919
0.411967
0.257016
0.101195
-0.0543615
-0.208523
-0.360157
-0.508131
-0.65137
-0.789019
-0.920279
-1.04435
-1.16044
-1.26774
-1.36547
-1.45281
-1.52897
-1.59315
-1.64465
-1.68339
-1.70948
-1.72307
-1.72426
-1.7132
-1.69001
-1.65482
-1.60776
-1.54896
-1.4786
-1.39749
-1.30676
-1.20751
-1.10087
-0.987957
-0.8699
-0.747817
-0.622829
-0.496057
-0.368606
-0.241348
-0.11498
0.00980755
0.132321
0.25187
0.367761
0.479302
0.585802
0.686569
0.780927
0.868637
0.94992
1.02502
1.09418
1.15765
1.21566
1.26847
1.31631
1.35943
1.39807
1.43261
1.46357
1.49152
1.51701
1.5406
1.56284
1.58429
1.6055
1.62703
1.64943
1.67304
1.69771
1.72324
1.74942
1.77605
1.80292
1.82983
1.85658
1.88297
1.90878
1.93377
1.95758
1.97981
2.00006
2.01795
2.03308
2.04505
2.05347
2.05795
2.0581
2.05358
2.04441
2.03067
2.01246
1.98988
1.963
1.93194
1.89678
1.85761
1.81452
1.76769
1.71773
1.66546
1.61172
1.55731
1.50307
1.4498
1.39835
1.34952
1.30413
1.263
1.22666
1.19552
1.16999
1.15046
1.13733
1.13102
1.13191
1.14042
1.15694
1.18187
1.21545
1.25777
1.30894
1.36907
1.43826
1.5166
1.6042
1.70116
1.80758
1.92355
2.04873
2.18228
2.32332
2.47096
2.62434
2.78257
2.94478
3.1101
3.27764
3.44653
3.61591
3.78491
3.95268
4.11837
4.28113
4.44009
4.59441
4.74324
4.88571
5.02098
5.14822
5.2667
5.37568
5.47444
5.56225
5.63838
5.7021
5.75268
5.7894
5.81152
5.81851
5.81047
5.78767
5.75037
5.69882
5.63328
5.55402
5.46129
5.35536
5.23647
5.10498
4.96173
4.80769
4.64387
4.47124
4.29079
4.10351
3.9104
3.71242
3.51058
3.30585
3.0992
2.89156
2.68387
2.47709
2.27214
2.06997
1.87152
1.67774
1.48956
1.30791
1.13338
0.966375
0.807288
0.65651
0.514434
0.381453
0.257959
0.144344
0.0410017
-0.0516949
-0.133775
-0.205649
-0.267742
-0.320479
-0.364285
-0.399584
-0.426802
-0.446364
-0.458694
-0.464213
-0.46316
-0.455531
-0.441306
-0.420465
-0.392987
-0.358852
-0.31804
-0.270531
-0.216305
-0.155343
-0.0878383
-0.0143837
0.0643844
0.147829
0.235315
0.326204
0.419861
0.515648
0.61293
0.71107
0.809664
0.908942
1.00924
1.1109
1.21424
1.31962
1.42736
1.5378
1.65127
1.76812
1.8884
2.01101
2.13461
2.25782
2.37929
2.49763
2.6115
2.71952
2.82034
2.91258
2.99503
3.0673
3.12934
3.18106
3.22242
3.25333
3.27374
3.28357
3.28277
3.27126
3.24899
3.21598
3.17233
3.11811
3.05339
2.97827
2.89281
2.79711
2.69123
2.57527
2.44932
2.31398
2.17016
2.01881
1.86087
1.69727
1.52894
1.35684
1.18189
1.00503
0.827201
0.649313
0.472248
0.29689
0.124119
-0.0451809
-0.210129
-0.369841
-0.523437
-0.670034
-0.808755
-0.939072
-1.06097
-1.17449
-1.27964
-1.37647
-1.46499
-1.54525
-1.61727
-1.68108
-1.73671
-1.78419
-1.82352
-1.85473
-1.87782
-1.89282
-1.89974
-1.89859
-1.88939
-1.87214
-1.84687
-1.81373
-1.77335
-1.72642
-1.67364
-1.61571
-1.55335
-1.48724
-1.41809
-1.34661
-1.27348
-1.19937
-1.12464
-1.0496
-0.974549
-0.899788
-0.82562
-0.752348
-0.680273
-0.609697
-0.540922
-0.47428
-0.410303
-0.349604
-0.2928
-0.240504
-0.193334
-0.151903
-0.116826
-0.0887195
-0.0681978
-0.0558267
-0.0516521
-0.0554103
-0.066833
-0.0856522
-0.1116
-0.144407
-0.183807
-0.229531
-0.281311
-0.33887
-0.401778
-0.469477
-0.541406
-0.617002
-0.695704
-0.776948
-0.860173
-0.944817
-1.03032
-1.11611
-1.20153
-1.28582
-1.36819
-1.44786
-1.52407
-1.59602
-1.66295
-1.72407
-1.77861
-1.82579
-1.86509
-1.89643
-1.91973
-1.93496
-1.94205
-1.94094
-1.9316
-1.91395
-1.88796
-1.85355
-1.81086
-1.76045
-1.70294
-1.63896
-1.56912
-1.49404
-1.41436
-1.3307
-1.24367
-1.15389
-1.06195
-0.968201
-0.872986
-0.776633
-0.679472
-0.581837
-0.484056
-0.386461
-0.289384
-0.193155
-0.0981874
-0.00531843
0.0844765
0.170222
0.250942
0.325663
0.393408
0.453201
0.504069
0.545035
0.575212
0.59441
0.602764
0.600411
0.587488
0.564133
0.530484
0.486677
0.432851
0.369141
0.29571
0.212994
0.121618
0.0222099
-0.084602
-0.19819
-0.317926
-0.443183
-0.573331
-0.707744
-0.845776
-0.986414
-1.1283
-1.27006
-1.41033
-1.54773
-1.6809
-1.80845
-1.92902
-2.04123
-2.14374
-2.23568
-2.31692
-2.38733
-2.44682
-2.49528
-2.53259
-2.55865
-2.57335
-2.57658
-2.56824
-2.54849
-2.51797
-2.4774
-2.42747
-2.36891
-2.30241
-2.22868
-2.14843
-2.06236
-1.97119
-1.87555
-1.77592
-1.67274
-1.56646
-1.45752
-1.34636
-1.23343
-1.11917
-1.00401
-0.88842

## Sheet: neuron_a.face.se_fit
5.26519
5.26519
5.26519
5.26519
5.26519
5.26519
5.00467
4.74415
4.48363
4.22311
3.96259
3.70208
3.44156
3.18104
2.92052
2.66
2.63329
2.60658
2.57988
2.55317
2.52646
2.49975
2.47305
2.44634
2.41963
2.39292
2.48802
2.58312
2.67822
2.77332
2.86842
2.96353
3.05863
3.15373
3.24883
3.34393
3.35712
3.37031
3.38351
3.3967
3.40989
3.42308
3.43627
3.44947
3.46266
3.47585
3.38567
3.29549
3.20531
3.11513
3.02495
2.93477
2.84459
2.75441
2.66423
2.57405
2.37781
2.18157
1.98533
1.78909
1.59285
1.3966
1.20036
1.00412
0.807879
0.611637
0.611637
0.611637
0.611637
0.611637
0.611637
0.611637
0.611637
0.611637
0.611637
0.611637
0.816473
1.02131
1.22615
1.43098
1.63582
1.84065
2.04549
2.25033
2.45516
2.66
2.748
2.83599
2.92399
3.01199
3.09998
3.18798
3.27598
3.36398
3.45197
3.53997
3.53997
3.53997
3.53997
3.53997
3.53997
3.53997
3.53997
3.53997
3.53997
3.53997
3.42526
3.31056
3.19585
3.08115
2.96645
2.85174
2.73704
2.62233
2.50763
2.39292
2.64561
2.89829
3.15098
3.40366
3.65635
3.90904
4.16172
4.41441
4.66709
4.91978
4.48896
4.05815
3.62734
3.19652
2.76571
2.33489
1.90408
1.47327
1.04245
0.611637
0.891526
1.17142
1.4513
1.73119
2.01108
2.29097
2.57086
2.85075
3.13064
3.41053
3.48949
3.56845
3.64741
3.72637
3.80533
3.88429
3.96325
4.04221
4.12117
4.20013
3.84129
3.48244
3.12359
2.76474
2.40589
2.04704
1.68819
1.32934
0.970487
0.611637
0.789765
0.967894
1.14602
1.32415
1.50228
1.68041
1.85854
2.03666
2.21479
2.39292
2.41963
2.44634
2.47305
2.49975
2.52646
2.55317
2.57988
2.60658
2.63329
2.66
2.74159
2.82317
2.90476
2.98634
3.06793
3.14951
3.2311
3.31268
3.39427
3.47585
3.5536
3.63135
3.7091
3.78685
3.8646
3.94235
4.0201
4.09785
4.1756
4.25335
4.2638
4.27424
4.28469
4.29514
4.30559
4.31604
4.32648
4.33693
4.34738
4.35783
4.28234
4.20685
4.13136
4.05588
3.98039
3.9049
3.82941
3.75392
3.67843
3.60295
3.5837
3.56446
3.54522
3.52598
3.50674
3.4875
3.46825
3.44901
3.42977
3.41053
3.13064
2.85075
2.57086
2.29097
2.01108
1.73119
1.4513
1.17142
0.891526
0.611637
0.611637
0.611637
0.611637
0.611637
0.611637
0.611637
0.611637
0.611637
0.611637
0.611637
0.891526
1.17142
1.4513
1.73119
2.01108
2.29097
2.57086
2.85075
3.13064
3.41053
3.48949
3.56845
3.64741
3.72637
3.80533
3.88429
3.96325
4.04221
4.12117
4.20013
4.12117
4.04221
3.96325
3.88429
3.80533
3.72637
3.64741
3.56845
3.48949
3.41053
3.42347
3.43642
3.44936
3.4623
3.47525
3.48819
3.50114
3.51408
3.52703
3.53997
3.53997
3.53997
3.53997
3.53997
3.53997
3.53997
3.53997
3.53997
3.53997
3.53997
3.62176
3.70354
3.78533
3.86711
3.9489
4.03068
4.11247
4.19426
4.27604
4.35783
4.36296
4.36809
4.37322
4.37835
4.38348
4.38861
4.39375
4.39888
4.40401
4.40914
4.48713
4.56512
4.64312
4.72111
4.7991
4.87709
4.95508
5.03308
5.11107
5.18906
4.92756
4.66606
4.40456
4.14306
3.88156
3.62006
3.35856
3.09706
2.83556
2.57405
2.76264
2.95122
3.1398
3.32838
3.51696
3.70554
3.89412
4.0827
4.27128
4.45986
4.36146
4.26306
4.16466
4.06626
3.96786
3.86945
3.77105
3.67265
3.57425
3.47585
3.74592
4.01598
4.28605
4.55612
4.82618
5.09625
5.36632
5.63638
5.90645
6.17652
6.11448
6.05245
5.99041
5.92838
5.86635
5.80431
5.74228
5.68025
5.61821
5.55618
5.49254
5.4289
5.36526
5.30162
5.23798
5.17434
5.1107
5.04706
4.98342
4.91978
4.84242
4.76507
4.68772
4.61036
4.53301
4.45565
4.3783
4.30095
4.22359
4.14624
4.09191
4.03758
3.98325
3.92892
3.87459
3.82026
3.76593
3.71161
3.65728
3.60295
3.48194
3.36094
3.23994
3.11894
2.99793
2.87693
2.75593
2.63493
2.51392
2.39292
2.41963
2.44634
2.47305
2.49975
2.52646
2.55317
2.57988
2.60658
2.63329
2.66
2.80862
2.95725
3.10587
3.2545
3.40312
3.55174
3.70037
3.84899
3.99761
4.14624
3.79278
3.43932
3.08586
2.7324
2.37894
2.02548
1.67202
1.31856
0.965097
0.611637
1.04245
1.47327
1.90408
2.33489
2.76571
3.19652
3.62734
4.05815
4.48896
4.91978
4.68521
4.45063
4.21606
3.98149
3.74692
3.51234
3.27777
3.0432
2.80863
2.57405
2.96215
3.35025
3.73835
4.12644
4.51454
4.90264
5.29073
5.67883
6.06693
6.45502
6.22954
6.00405
5.77856
5.55307
5.32758
5.10209
4.8766
4.65111
4.42562
4.20013
4.04612
3.89211
3.73809
3.58408
3.43007
3.27605
3.12204
2.96803
2.81401
2.66
2.76048
2.86097
2.96145
3.06194
3.16242
3.26291
3.36339
3.46387
3.56436
3.66484
3.35952
3.0542
2.74888
2.44356
2.13824
1.83292
1.5276
1.22228
0.916958
0.611637
0.816473
1.02131
1.22615
1.43098
1.63582
1.84065
2.04549
2.25033
2.45516
2.66
2.66833
2.67665
2.68498
2.6933
2.70163
2.70995
2.71828
2.7266
2.73493
2.74325
2.83541
2.92757
3.01973
3.11189
3.20405
3.29621
3.38837
3.48052
3.57268
3.66484
3.56436
3.46387
3.36339
3.26291
3.16242
3.06194
2.96145
2.86097
2.76048
2.66
2.845
3.03
3.215
3.4
3.585
3.77001
3.95501
4.14001
4.32501
4.51001
4.32501
4.14001
3.95501
3.77001
3.585
3.4
3.215
3.03
2.845
2.66
2.45516
2.25033
2.04549
1.84065
1.63582
1.43098
1.22615
1.02131
0.816473
0.611637
0.816473
1.02131
1.22615
1.43098
1.63582
1.84065
2.04549
2.25033
2.45516
2.66
2.66833
2.67665
2.68498
2.6933
2.70163
2.70995
2.71828
2.7266
2.73493
2.74325
2.82293
2.9026
2.98227
3.06194
3.14161
3.22128
3.30095
3.38063
3.4603
3.53997
3.45197
3.36398
3.27598
3.18798
3.09998
3.01199
2.92399
2.83599
2.748
2.66
2.89053
3.12106
3.35159
3.58211
3.81264
4.04317
4.2737
4.50423
4.73476
4.96529
4.74308
4.52088
4.29868
4.07647
3.85427
3.63207
3.40986
3.18766
2.96546
2.74325
2.53009
2.31693
2.10377
1.89061
1.67745
1.46428
1.25112
1.03796
0.824799
0.611637
0.611637
0.611637
0.611637
0.611637
0.611637
0.611637
0.611637
0.611637
0.611637
0.611637
0.824799
1.03796
1.25112
1.46428
1.67745
1.89061
2.10377
2.31693
2.53009
2.74325
2.82293
2.9026
2.98227
3.06194
3.14161
3.22128
3.30095
3.38063
3.4603
3.53997
3.53997
3.53997
3.53997
3.53997

## Sheet: neuron_a.faceDominantEye.all.nr
-13.3333	-13.3333	-13.3333	-13.3333	-13.3333	-13.3333	-13.3333	-13.3333	-13.3333	-13.3333	-13.3333	86.6667	-13.3333	-13.3333	-13.3333	-13.3333	-13.3333	86.6667	-13.3333	86.6667	-13.3333	-13.3333	-13.3333	-13.3333	-13.3333	-13.3333	86.6667	-13.3333	-13.3333	-13.3333	-13.3333	-13.3333	-13.3333	-13.3333	-13.3333	-13.3333	-13.3333	-13.3333	-13.3333	86.6667	86.6667	-13.3333	-13.3333	-13.3333	86.6667	-13.3333	86.6667	-13.3333	-13.3333	-13.3333
0	0	0	0	0	0	0	0	0	0	0	0	0	0	0	0	0	0	0	0	0	0	0	0	0	0	0	0	0	0	0	0	0	0	0	0	0	0	0	100	0	0	0	0	0	0	0	0	0	0
-6.66667	-6.66667	-6.66667	-6.66667	-6.66667	-6.66667	-6.66667	-6.66667	-6.66667	-6.66667	-6.66667	-6.66667	-6.66667	-6.66667	-6.66667	-6.66667	-6.66667	-6.66667	-6.66667	-6.66667	-6.66667	93.3333	93.3333	-6.66667	-6.66667	-6.66667	-6.66667	-6.66667	-6.66667	-6.66667	-6.66667	-6.66667	-6.66667	-6.66667	-6.66667	-6.66667	-6.66667	-6.66667	-6.66667	-6.66667	-6.66667	-6.66667	-6.66667	-6.66667	-6.66667	-6.66667	-6.66667	-6.66667	-6.66667	93.3333
-10	-10	-10	90	-10	-10	-10	-10	-10	90	90	-10	-10	-10	-10	-10	-10	-10	-10	-10	-10	-10	-10	-10	-10	-10	-10	-10	-10	-10	-10	90	-10	-10	-10	-10	-10	-10	-10	-10	-10	-10	-10	-10	-10	-10	-10	-10	190	-10
-3.33333	-3.33333	-3.33333	-3.33333	-3.33333	-3.33333	-3.33333	-3.33333	-3.33333	-3.33333	-3.33333	-3.33333	96.6667	-3.33333	-3.33333	-3.33333	-3.33333	-3.33333	-3.33333	-3.33333	-3.33333	-3.33333	-3.33333	-3.33333	-3.33333	-3.33333	-3.33333	-3.33333	-3.33333	-3.33333	-3.33333	-3.33333	-3.33333	-3.33333	-3.33333	-3.33333	-3.33333	-3.33333	-3.33333	-3.33333	-3.33333	-3.33333	-3.33333	-3.33333	-3.33333	-3.33333	-3.33333	-3.33333	-3.33333	-3.33333
-3.33333	-3.33333	-3.33333	-3.33333	-3.33333	-3.33333	-3.33333	-3.33333	96.6667	-3.33333	-3.33333	-3.33333	-3.33333	-3.33333	-3.33333	-3.33333	-3.33333	-3.33333	-3.33333	-3.33333	-3.33333	-3.33333	-3.33333	-3.33333	-3.33333	-3.33333	-3.33333	-3.33333	-3.33333	-3.33333	-3.33333	96.6667	-3.33333	-3.33333	-3.33333	-3.33333	-3.33333	-3.33333	-3.33333	-3.33333	-3.33333	-3.33333	-3.33333	-3.33333	-3.33333	-3.33333	-3.33333	-3.33333	-3.33333	-3.33333
-3.33333	96.6667	-3.33333	-3.33333	-3.33333	-3.33333	-3.33333	-3.33333	-3.33333	-3.33333	-3.33333	-3.33333	-3.33333	-3.33333	-3.33333	-3.33333	-3.33333	-3.33333	-3.33333	-3.33333	-3.33333	-3.33333	-3.33333	-3.33333	-3.33333	-3.33333	-3.33333	-3.33333	-3.33333	-3.33333	-3.33333	-3.33333	96.6667	-3.33333	-3.33333	-3.33333	-3.33333	-3.33333	-3.33333	-3.33333	-3.33333	-3.33333	-3.33333	-3.33333	-3.33333	-3.33333	-3.33333	-3.33333	-3.33333	-3.33333
-3.33333	-3.33333	-3.33333	-3.33333	-3.33333	-3.33333	-3.33333	-3.33333	-3.33333	-3.33333	-3.33333	-3.33333	-3.33333	-3.33333	-3.33333	-3.33333	-3.33333	-3.33333	-3.33333	-3.33333	-3.33333	-3.33333	96.6667	-3.33333	-3.33333	-3.33333	-3.33333	-3.33333	-3.33333	-3.33333	-3.33333	-3.33333	-3.33333	-3.33333	-3.33333	96.6667	-3.33333	-3.33333	-3.33333	-3.33333	-3.33333	-3.33333	-3.33333	96.6667	-3.33333	-3.33333	-3.33333	-3.33333	-3.33333	-3.33333
93.3333	-6.66667	-6.66667	-6.66667	-6.66667	93.3333	-6.66667	-6.66667	-6.66667	-6.66667	-6.66667	-6.66667	-6.66667	-6.66667	-6.66667	-6.66667	-6.66667	-6.66667	-6.66667	-6.66667	-6.66667	-6.66667	-6.66667	-6.66667	-6.66667	-6.66667	-6.66667	-6.66667	-6.66667	-6.66667	-6.66667	-6.66667	-6.66667	-6.66667	-6.66667	-6.66667	-6.66667	-6.66667	-6.66667	-6.66667	-6.66667	-6.66667	-6.66667	-6.66667	-6.66667	-6.66667	93.3333	-6.66667	-6.66667	-6.66667
-6.66667	-6.66667	-6.66667	-6.66667	-6.66667	-6.66667	-6.66667	-6.66667	-6.66667	-6.66667	-6.66667	-6.66667	93.3333	-6.66667	-6.66667	-6.66667	-6.66667	-6.66667	-6.66667	-6.66667	-6.66667	-6.66667	-6.66667	93.3333	-6.66667	-6.66667	-6.66667	-6.66667	-6.66667	-6.66667	-6.66667	-6.66667	-6.66667	-6.66667	-6.66667	-6.66667	-6.66667	-6.66667	-6.66667	93.3333	-6.66667	-6.66667	-6.66667	-6.66667	-6.66667	-6.66667	-6.66667	93.3333	-6.66667	-6.66667
-10	-10	-10	-10	90	-10	-10	-10	-10	-10	-10	-10	-10	-10	-10	-10	-10	-10	-10	-10	90	-10	-10	-10	-10	-10	-10	-10	-10	90	-10	-10	-10	-10	-10	-10	-10	-10	-10	-10	90	-10	-10	-10	90	-10	-10	-10	-10	-10
-3.33333	-3.33333	-3.33333	-3.33333	-3.33333	-3.33333	-3.33333	-3.33333	-3.33333	-3.33333	-3.33333	-3.33333	-3.33333	-3.33333	-3.33333	96.6667	-3.33333	-3.33333	-3.33333	-3.33333	-3.33333	-3.33333	-3.33333	-3.33333	-3.33333	-3.33333	-3.33333	-3.33333	-3.33333	-3.33333	-3.33333	-3.33333	-3.33333	-3.33333	-3.33333	-3.33333	-3.33333	-3.33333	-3.33333	-3.33333	-3.33333	-3.33333	-3.33333	-3.33333	-3.33333	-3.33333	-3.33333	-3.33333	-3.33333	-3.33333
86.6667	-13.3333	-13.3333	-13.3333	-13.3333	-13.3333	-13.3333	-13.3333	-13.3333	-13.3333	-13.3333	-13.3333	-13.3333	-13.3333	86.6667	-13.3333	-13.3333	-13.3333	-13.3333	-13.3333	-13.3333	-13.3333	-13.3333	86.6667	-13.3333	-13.3333	-13.3333	-13.3333	86.6667	-13.3333	86.6667	-13.3333	-13.3333	-13.3333	-13.3333	-13.3333	-13.3333	-13.3333	-13.3333	-13.3333	-13.3333	-13.3333	86.6667	-13.3333	-13.3333	-13.3333	-13.3333	-13.3333	-13.3333	-13.3333
0	0	0	0	0	0	0	0	0	0	0	0	0	0	0	0	0	0	0	0	0	0	0	0	0	0	0	0	0	0	0	0	0	0	0	0	0	0	0	0	0	0	0	0	0	0	0	0	0	0
-3.33333	-3.33333	-3.33333	-3.33333	-3.33333	-3.33333	-3.33333	-3.33333	-3.33333	-3.33333	-3.33333	-3.33333	-3.33333	-3.33333	-3.33333	-3.33333	-3.33333	-3.33333	-3.33333	-3.33333	-3.33333	-3.33333	-3.33333	-3.33333	-3.33333	-3.33333	-3.33333	-3.33333	-3.33333	96.6667	-3.33333	-3.33333	-3.33333	-3.33333	-3.33333	-3.33333	-3.33333	96.6667	-3.33333	-3.33333	-3.33333	96.6667	-3.33333	-3.33333	-3.33333	-3.33333	-3.33333	-3.33333	-3.33333	-3.33333
-3.33333	-3.33333	-3.33333	-3.33333	-3.33333	-3.33333	-3.33333	-3.33333	-3.33333	-3.33333	-3.33333	-3.33333	-3.33333	-3.33333	-3.33333	-3.33333	-3.33333	-3.33333	-3.33333	-3.33333	-3.33333	96.6667	-3.33333	-3.33333	-3.33333	-3.33333	-3.33333	-3.33333	-3.33333	-3.33333	-3.33333	-3.33333	-3.33333	-3.33333	-3.33333	-3.33333	-3.33333	-3.33333	-3.33333	-3.33333	-3.33333	-3.33333	-3.33333	-3.33333	-3.33333	-3.33333	-3.33333	-3.33333	-3.33333	-3.33333
-3.33333	-3.33333	-3.33333	-3.33333	-3.33333	-3.33333	-3.33333	-3.33333	-3.33333	-3.33333	-3.33333	-3.33333	-3.33333	-3.33333	-3.33333	-3.33333	-3.33333	-3.33333	-3.33333	-3.33333	-3.33333	96.6667	-3.33333	-3.33333	-3.33333	-3.33333	-3.33333	-3.33333	-3.33333	-3.33333	-3.33333	-3.33333	-3.33333	-3.33333	-3.33333	-3.33333	-3.33333	-3.33333	-3.33333	-3.33333	-3.33333	-3.33333	-3.33333	-3.33333	-3.33333	-3.33333	-3.33333	-3.33333	96.6667	-3.33333
-6.66667	-6.66667	-6.66667	-6.66667	-6.66667	-6.66667	-6.66667	-6.66667	-6.66667	-6.66667	-6.66667	-6.66667	-6.66667	-6.66667	-6.66667	-6.66667	-6.66667	-6.66667	-6.66667	-6.66667	93.3333	-6.66667	-6.66667	-6.66667	-6.66667	-6.66667	-6.66667	-6.66667	93.3333	-6.66667	-6.66667	-6.66667	-6.66667	-6.66667	-6.66667	-6.66667	-6.66667	-6.66667	-6.66667	-6.66667	-6.66667	-6.66667	-6.66667	-6.66667	-6.66667	-6.66667	-6.66667	-6.66667	-6.66667	-6.66667
-3.33333	-3.33333	-3.33333	-3.33333	-3.33333	-3.33333	-3.33333	-3.33333	-3.33333	-3.33333	-3.33333	-3.33333	-3.33333	-3.33333	-3.33333	-3.33333	-3.33333	-3.33333	-3.33333	96.6667	-3.33333	-3.33333	-3.33333	-3.33333	-3.33333	-3.33333	-3.33333	-3.33333	-3.33333	-3.33333	-3.33333	-3.33333	-3.33333	196.667	-3.33333	-3.33333	96.6667	-3.33333	-3.33333	-3.33333	-3.33333	-3.33333	-3.33333	-3.33333	-3.33333	-3.33333	-3.33333	-3.33333	-3.33333	-3.33333
-3.33333	-3.33333	-3.33333	-3.33333	-3.33333	-3.33333	-3.33333	-3.33333	-3.33333	-3.33333	-3.33333	-3.33333	-3.33333	-3.33333	-3.33333	-3.33333	-3.33333	-3.33333	-3.33333	-3.33333	96.6667	-3.33333	-3.33333	-3.33333	-3.33333	-3.33333	-3.33333	-3.33333	-3.33333	-3.33333	-3.33333	-3.33333	-3.33333	-3.33333	-3.33333	-3.33333	-3.33333	-3.33333	96.6667	-3.33333	-3.33333	-3.33333	-3.33333	-3.33333	96.6667	-3.33333	-3.33333	-3.33333	-3.33333	-3.33333
-6.66667	-6.66667	-6.66667	-6.66667	-6.66667	-6.66667	-6.66667	-6.66667	-6.66667	-6.66667	-6.66667	-6.66667	-6.66667	-6.66667	-6.66667	93.3333	-6.66667	-6.66667	-6.66667	-6.66667	-6.66667	-6.66667	-6.66667	-6.66667	-6.66667	-6.66667	-6.66667	93.3333	-6.66667	-6.66667	-6.66667	-6.66667	93.3333	-6.66667	-6.66667	-6.66667	-6.66667	-6.66667	-6.66667	-6.66667	-6.66667	93.3333	-6.66667	-6.66667	-6.66667	-6.66667	-6.66667	-6.66667	-6.66667	-6.66667
93.3333	-6.66667	-6.66667	-6.66667	93.3333	-6.66667	-6.66667	-6.66667	-6.66667	-6.66667	-6.66667	-6.66667	-6.66667	-6.66667	-6.66667	-6.66667	-6.66667	-6.66667	-6.66667	-6.66667	-6.66667	-6.66667	-6.66667	-6.66667	-6.66667	-6.66667	-6.66667	-6.66667	-6.66667	-6.66667	-6.66667	-6.66667	-6.66667	-6.66667	93.3333	-6.66667	-6.66667	-6.66667	-6.66667	-6.66667	-6.66667	-6.66667	-6.66667	-6.66667	-6.66667	-6.66667	-6.66667	-6.66667	-6.66667	-6.66667
0	0	0	0	0	0	0	0	0	0	0	0	0	0	0	0	0	0	0	0	0	0	0	0	0	0	0	0	0	0	0	0	100	0	0	0	0	0	0	0	0	0	0	0	0	0	0	0	0	0
0	0	0	0	0	0	0	0	0	0	0	0	0	0	0	0	0	0	0	0	0	0	0	0	0	0	0	0	0	0	0	0	0	0	0	0	0	0	100	0	0	0	0	0	0	0	100	0	0	0
0	0	0	0	0	0	0	0	0	0	0	0	0	0	0	0	0	0	0	0	0	0	0	0	0	0	0	0	0	0	0	0	0	0	0	0	0	0	0	0	0	0	0	0	0	0	0	0	0	0
[truncated: 980 more columns]

[truncated: 118 more sheets: neuron_a.faceDominantEye.all.ri, neuron_a.faceDominantEye.all.st, neuron_a.faceDominantEye.avg, neuron_a.faceDominantEye.se, neuron_a.faceDominantEye.avg_fi, neuron_a.faceDominantEye.se_fit, neuron_a.placeDominantEye.all.n, neuron_a.placeDominantEye.all.r, neuron_a.placeDominantEye.all.s, neuron_a.placeDominantEye.avg, neuron_a.placeDominantEye.se, neuron_a.placeDominantEye.avg_f, neuron_a.placeDominantEye.se_fi, neuron_a.place.all.nrfacestart, neuron_a.place.all.rivfacel, neuron_a.place.all.rivfacer, neuron_a.place.all.statface, neuron_a.place.all.statplace, neuron_a.place.avg, neuron_a.place.se …]
