# Supplementary material for: Single-neuron correlates of visual consciousness in human lateral occipital complex
Source: Nat Commun. 2025 Dec 15;16:11008. doi: 10.1038/s41467-025-67077-w (PMC12705761; doi:10.1038/s41467-025-67077-w)
Supplement: Supplementary file 4 — Source Data [file 41467_2025_67077_MOESM4_ESM.zip › SourceData/FigureS30.xlsx]

## Sheet: median.Left
-0.0503581
0.0478024
-0.0895034
-0.0149933
-0.0436644
0.108955
0.00802992
-0.0142713
0.259236
0.0433196
0.0813525
-0.0806046
0.058068
-0.036569
-0.0458517
0.0491395
-0.11143
-0.0484859
0.211438
-0.055659
-0.0337398
-0.0245127
0.00863388
-0.035099
0.0770642
-0.00736765
-0.057267
0.00408022
0.111241
0.118182
0.0454676
0.0472935
0.0216612
-0.0053944
0.0261485
0.04036
-0.0720403
-0.060276
-0.0596633
0.020349
0.0724398
0.108992
0.0629099
0.0133262
-0.0566041
-0.0785706
0.0450562
-0.0364886
-0.041754
0.00875372
-0.0293505
0.00421366
0.0868049
-0.0441575
-0.0704701
-0.0115214
-0.0474545
-0.046711
0.191008
-0.0333118
-0.0551306
-0.0564004
-0.0309109
0.076167
-0.0948627
0.0252361
0.0141183
-0.0420707
0.0308647
0.00757821
-0.0947592
-0.115887
-0.0480568
0.031532
0.00967187
-0.0137629
0.150764
-0.0439313
-0.0266839
-0.0697055
0.0596582
0.041773
-0.0340035
-0.00644163
0.00507587
-0.0393718
0.0265141
0.0388551
-0.0946337
0.0653682
-0.0473799
-0.0698868
-0.0506459
-0.083945
-0.0356329
-0.0463145
-0.0771898
0.113938
-0.0555133
0.02924
-0.0130381
-0.0278891
-0.02144
8.24641e-06
-0.0113791
-0.0935886
-0.0471116
-0.0388884
-0.0043178
-0.0699928
0.349938
-0.0622241
-0.0150997
-0.0383514
0.00497839
-0.0381422
0.0313166
-0.0314676
-0.0334476
-0.0602795
0.0228653
-0.0500968
-0.0620208
0.0482791
0.016348
-0.027129
-0.0299365
-0.0418949
0.117312
-0.0883988
-0.0682724
0.0834506
-0.0669415
-0.015511
0.0523599
-0.0336036
-0.0204372
-0.0237309
-0.0618648
-0.0503434
-0.0231773
-0.0218423
-0.0858345
-0.0563399
0.275463
0.145352
0.00436352
-0.067504
-0.0457372
-0.056656
-0.0528019
0.124975
-0.0525218
-0.0756935
-0.00649475
0.0179308
-0.0764604
0.110708
-0.00956146
-0.0305952
0.0439335
-0.0472108
0.120588
0.0188314
-0.0465262
-0.0604715
-0.0885471
-0.00908845
-0.0221329
-0.0214972
0.0280073
-0.0280333
-0.0774913
-0.0623847
-0.007793
0.150182
-0.0373407
-0.00371828
0.0162119
0.082261
0.0236828
-0.0963853
0.0181998
-0.0379073
-0.0925254
0.0664256
-0.0448836
-0.0288475
0.0358098
-0.0591099
-0.091311
0.0212312
0.0111079
0.036597
0.0243499
-0.0411116
0.0585018
-0.0273781
0.0256229
0.108468
-0.0607342
-0.0544517
0.0417811
0.00110113
0.0108943
0.00749848
-0.0963714
-0.0902241
-0.0369712
0.0350916
-0.0233775
-0.0502714
0.00148649
0.276386
0.00342433
-0.0778854
0.0971412
0.131991
-0.0920652
-0.0291003
0.0404731
-0.0549
-0.00576822
-0.073441
-0.051806
-0.02696
-0.0528236
-0.0689032
0.0633199
-0.0640872
0.0813573
-0.0618678
-0.0609231
0.0512382
-0.0513527
0.0461165
-0.00859193
-0.0633737
0.0958169
0.0201332
0.0373381
-0.11379
-0.0726311
0.18397
0.010982
-0.0388998
0.0791457
-0.0753876
0.00269176
-0.059401
-0.0602414
0.00480527
-0.0595223
-0.00379418
-0.0197559
-0.029031
-0.0275035
0.00930323
-0.068294
-0.0196192
0.0147558
0.010807
-0.00981551
-0.0448035
-0.031853
-0.00827992
-0.00444358
0.00819948
-0.0898293
0.0211655
0.0412928
0.054505
0.00978549
-0.0415464
0.00185132
-0.0837569
0.0316133
0.0211127
0.00614862
-0.0379778
0.027473
-0.0449782
0.00557511
0.102253
-0.00595271
-0.0550619
-0.0801525
0.00919148
-0.0565336
-0.0534147
0.0121657
-0.0247418
-0.0426238
0.0542936
0.0462568
-0.0119267
0.0167671
-0.00941284
-0.0549357
-0.0458114
-0.00170005
0.00814409
-0.0976959
0.0288125
0.0666843
0.0278014
0.0440464
-0.0279369
-0.0755625
-0.0805559
-0.0266008
-0.0161502
0.000495162
-0.0150378
0.0410197
-0.0663375
-0.0241056
0.0116269
-0.00302129
-0.0118681
-0.0916799
0.0172446
-0.0944806
0.0327226
0.0395656
-0.019227
-0.0449867
-0.0360101
-0.0297184
-0.0130091
0.0414486
0.00808409
0.014356
-0.0154137
0.035243
0.0863354
-0.0354204
0.0589644
-0.0427492
-0.0651814
0.0652746
0.00292587
-0.0634408
-0.103853
-0.0799239
0.101135
0.0336923
0.0155283
0.00851278
-0.019523
0.017099
0.267323
-0.0110304
-0.0304765
-0.0294028
-0.00191562
-0.0393342
-0.0148143
0.213587
-0.0723312
0.00735135
-0.0528861
-0.0470647
-0.0428628
0.0173208
-0.032836
0.0116979
-0.0378361
-0.0678232
0.0405553
-0.1008
-0.00611437
-0.0107566
0.00240149
0.0100841
0.00342457
-0.0969437
-0.0711767
-0.0244512
-0.0526383
-0.0246307
-0.0399128
0.0202382
-0.0604864
-0.0453219
0.434289
0.051267
-0.065682
0.0130911
0.144712
-0.0733248
-0.081027
0.261555
-0.0299729
-0.0741967
0.063893
0.0345839
-0.0424188
0.174509
0.0127023
-0.0345314
-0.039148
0.0301133
-0.0278302
-0.0806676
-0.0163584
0.0564753
-5.19931e-05
0.0462841
0.00803404
-0.0891218
-0.0818756
-0.0573682
0.019776
-0.0452766
0.00141187
-0.0152282
-0.0124308
-0.0107507
0.0480402
0.0895848
-0.00639749
-0.0367905
0.217273
-0.0516166
-0.0374413
0.0366293
-0.0166403
-0.0806565
-0.0447887
-0.00899663
-0.0783472
0.00489926
0.0121251
-0.0547068
-0.00154218
-0.0625821
0.0339592
-0.0126295
0.111528
-0.0187836
0.0364549
0.0567987
-0.0256114
-0.0955684
-0.0930454
-0.0226217
0.0608114
-0.0155778
-0.0315314
0.07426
-0.0516427
0.039487
0.0366813
0.0292867
-0.0321903
-0.07327
0.0551654
-0.0128993
-0.0694268
0.0265032
-0.0558731
-0.0179175
0.00462797
0.00780891
0.0139439
0.00132034
-0.0334833
0.0267349
-0.0321065
-0.0501655
-0.0270587
-0.103096
0.112251
-0.0112368
-0.00446802
-0.0260806
-0.0450181
-0.025298
-0.0838817
-0.0694642
0.0573637
-0.0272005
-0.0116545
0.110546
-0.0416856
0.0975773
0.269402
-0.0312513
-0.0248664
-0.0264901
0.0562299
-0.0541661
-0.0812926
0.0621841
-0.0400056
-0.0810119
-0.0207517
-0.0134843
0.0242081
0.0089973
0.0831859
0.0407054
-0.0379102
-0.039096
0.100899
-0.0490938
0.0620848
-0.0212581
-0.0194789
0.0588582
-0.0514512
-0.0790522
0.0333696
-0.0595604
-0.00648218
0.0693339
0.0761314
0.0318043
-0.0589874
0.060248
0.00330474
-0.0684563
-0.0150975
-0.0681773
0.0377896
-0.0393407
-0.0393391
0.0331514
-0.0737539
-0.045395
-0.0484602
0.0513812
-0.0599147
0.015979
-0.0283205
-0.0124209
-0.0017338
-0.0282665
0.0304394
-0.0875188
0.0365739
-0.0270784
0.00738916
0.055861
-0.0320934
-0.0128314
-0.071402
-0.0202714
-0.0365231
0.0133734
-0.0379837
0.095345
-0.0488355
0.074511
0.129936
-0.00938837
-0.0177007
0.00688423
0.0224131
-0.0330959
-0.0747493
-0.0265593
-0.0260767
-0.0755272
0.0282906
-0.0713725
-0.0020635
-0.0389145
-0.0355429
-0.0420982
-0.0486277
-0.0355202
0.0283323
-0.0625244
0.0505417
0.034699
-0.00403953
0.174985
0.00457675
-0.0308128
-0.099756
-0.046256
-0.00745458
-0.0216919
0.0844116
0.0459187
0.00220211
0.136762
-0.0234644
-0.0521001
0.000793165
-0.0236486
0.104328
0.00945188
0.0198097
-0.0387254
-0.0135151
0.0191955
-0.0231409
-0.0632554
0.166127
-0.000778565
-0.00924844
0.0333299
-0.081479
-0.0484925
0.176335
-0.0498215
-0.0180757
-0.0204368
-0.0129668
0.000898333
-0.0367587
-0.0984645
-0.113214
-0.00885432
0.020498
-0.0116861
0.0118884
0.28486
-0.0863327
0.108411
-0.0919871
-0.0510594
-0.0400961
-0.0345421
0.090915
-0.0342377
-0.0147078
0.00406996
-0.049132
-0.0118479
-0.0567672
-0.00170642
-0.0287947
-0.00614544
0.0414927
-0.0158356
-0.033509
-0.0856303
0.0845017
-0.0857273
-0.0316824
-0.00994071
-0.0103778
-0.0498616
0.0267786
-0.0552536
-0.0890915
-0.0152635
0.00922775
0.0346624
-0.0162542
0.00410412
-0.0354644
0.226856
-0.0713012
-0.0216612
-0.0161842
-0.0702735
0.0492425
-0.0597409
-0.00272791
0.0466473
0.0153773
-0.0934252
0.00999189
-0.0600314
-0.0818105
0.0696444
-0.074629
0.0153367
-0.077775
0.0903123
0.00747434
-0.0717223
-0.0153314
0.290692
0.0326277
-0.0184365
0.0234007
-0.09281
-0.0935525
-0.0659428
0.118518
0.0028278
-0.0553628
0.0491704
-0.0486915
0.348694
-0.0161048
0.0200236
-0.00475509
0.0041519
-0.0130012
-0.0652213
-0.057485
0.0426133
0.0674538
-0.0886768
0.0309311
0.039774
-0.077063
0.00444126
-0.0638346
-0.0429425
-0.0711
0.0195678
0.0282929
0.00922519
0.196962
0.0102958
-0.0279408
-0.0015041
0.00794602
-0.0820514
-0.0870713
0.0115535
0.128352
-0.0439382
-0.0196183
0.0699681
0.0214113
0.300571
-0.0660676
-0.0631444
0.0585546
-0.0717571
0.00586507
-0.0759434
-0.0577751
0.0560502
-0.0614623
-0.0787646
0.0380312
-0.027212
-0.0700887
0.0149086
0.0173094
-0.0586056
-0.0794795
-0.0712103
-0.00489896
-0.0816244
-0.0392729
0.100072
0.0333596
0.0116783
-0.0400535
-0.0372715
-0.104379
-0.0219863
0.0095736
0.0367536
0.150403
0.105159
0.0150801
0.235963
-0.0524736
-0.0092182
0.351507
-0.0203342
-0.0390227
-0.0352527
0.00523064
-0.0260466
-0.0897951
0.302777
-0.058954
0.0165508
-0.0673142
-0.00503989
0.0112114
-0.0256213
-0.086257
-0.0714952
-0.0382726
-0.106052
0.0947478
0.127776
0.0413291
0.000351991
0.0086118
-0.0909006
-0.072395
-0.0238615
0.0195078
0.0088069
0.028074
0.118745
-0.0205456
0.116755
-0.0660608
-0.0243293
0.300053
-0.0445904
0.0173615
-0.0470732
9.79025e-05
-0.0430452
-0.0551286
0.0414777
-0.0170624
-0.00972206
-0.0155818
0.0222444
-0.0236753
0.00200026
-0.0448622
-0.0961406
0.0214815
-0.0790101
0.335662
0.0505184
-0.0774876
0.011416
-0.0163579
-0.0913885
-0.0821273
-0.00738331
0.0390146
-0.00881443
0.010576
0.0445395
0.00850271
0.172291
-0.0465385
-0.00844525
0.334934
-0.0437447
-0.00476543
-0.0901793
-0.0603762
0.0289243
6.93694e-05
0.0748684
-0.0289263
-0.0360319
0.0161597
0.0187288
-0.00691337
0.0262923
-0.0471044
-0.0696199
0.0881051
-0.0740193
0.34029
-0.014203
-0.050374
0.017885
0.0457813
-0.0797543
-0.0945066
-0.034097
0.0508718
-0.0673408
-0.0028443
0.109122
-0.0506899
0.080385
-0.0706362
-0.0719549
0.107157
-0.059509
0.0895419
-0.0464586
-0.028547
-0.00137778
-0.0607454
-0.0523424
-0.0341496
0.0343882
-0.0698162
0.057336
-0.01598
-0.0111838
-0.00672353
-0.0359389
0.0739486
-0.0858898
0.489951
0.0490333
0.0176834
0.0161625
-0.00392065
-0.0851239
-0.0720764
-0.0264494
0.162946
0.0368092
0.0242268
0.11601
0.0163156
0.0303624
-0.0275196
-0.0571226
-0.0641246
-0.024062
-0.0249583
-0.0331369
-0.0680779
0.196951
-0.0757751
0.17435
-0.0207855
0.0137408
-0.0195945
0.0581699
-0.0210083
-0.037818
-0.0454411
-0.0542876
0.195777
-0.0594523
0.22242
0.0441454
0.00963515
-0.0726841
0.0445598
-0.0642786
-0.0895134
-0.0289714
-0.0284989
0.0365366
0.0659327
0.172754
-0.0387604
0.065394
-0.0667892
-0.0356812
-0.0645094
-0.0687966
0.133657
-0.0616663
-0.0451124
0.047124
-0.0214075
0.0174072
0.00815764
-0.00649116
-0.0697805
-0.0210884
-0.061168
-0.00371127
-0.0863134
-0.0132944
0.316866
0.0199067
0.0210363
0.0173552
-0.0158252
0.0176446
-0.0143888
-0.0454524
-0.0705129
-0.071544
0.0571313
-0.0427415
0.0754277
0.0603691
-0.0129604
0.183644
-0.0618452
-0.0166963
-0.0719391
-0.052146
0.0940585
-0.0572698
0.00529154
0.120331
-0.0357439
-0.100033
0.0325214
0.0866842
-0.0688055
0.0336152
0.079719
-0.0337365
0.00877297
-0.0737087
-0.00879667
-0.0235769
0.238864
0.0810172
-0.00853424
0.020965
0.0123361
-0.0741776
-0.0579675
-0.0465934
0.0600541
0.0496937
0.0131268
-0.0026479
-0.0535995
0.160211
-0.0821444
-0.0473031
-0.0543184
-0.069898
-0.0518538
-0.0277438
0.0136005
-0.0213037
-0.00736163
-0.0820477
-0.0353348
0.144902
-0.0201417
-0.011559
-0.0614564
0.0020501
0.0880408
-0.0358565
0.035491
-0.0443883
0.119128
0.0439346
-0.070919
0.022691
-0.0132027
-0.0900304
-0.0893024
-0.0697546
0.00572472
0.0120432
0.0329245
0.113799
-0.0757925
0.0985381
-0.0766472
-0.0257332
-0.0367977
-0.0501982
0.124201
-0.0155421
-0.0702951
0.0283549
-0.0144984
-0.0989645
-0.00769312
0.085201
-0.0251552
0.047608
0.0280987
0.000103258
-0.0419218
-0.0577595
0.0143691
-0.049241
0.222924
0.106718
-0.00749026
0.0249994
0.0606492
-0.0330325
-0.106666
-0.0822673
0.0266296
-0.0300887
-0.065711
0.0785405
-0.0572472
-0.0275524
-0.0547471
0.103739
0.00676212
0.0233726
-0.0237138
-0.053447
-0.0680965
0.0677827
-0.0200446
-0.0610364
0.0249205
0.18917
-0.00339858
-0.0220748
-0.0360757
-0.0293915
-0.0637762
0.0849185
0.11072
0.0277769
0.0257867
0.0380774
0.021124
0.017873
0.095286
-0.0562768
-0.101229
-0.00312444
-0.0302435
-0.0333454
0.0645413
0.0746685
-0.0438172
0.0666492
-0.0876675
0.00902905
-0.0101012
-0.0871275
0.118559
-0.0616813
0.0742688
0.0114778
-0.0499966
-0.0502579
0.0177779
-0.0521817
-0.0350285
0.0487102
0.0434075
-0.0072841
-0.0776645
0.0211616
0.174934
-0.0848448
0.00460564
0.0178341
-0.0496235
0.0258469
-0.0333653
-0.0798925
-0.094513
-0.0595236
-0.0532597
-0.0156177
-0.0307144
0.0931142
-0.0597803
0.136528
-0.0520035
-0.0225159
-0.0523954
-0.0739695
0.0234888
-0.0650317
0.0263837
-0.0249175
-0.00647875
-0.0838007
0.00465611
0.00144248
-0.0451977
0.0587198
-0.0831505
0.00488427
0.0128492
-0.0116397
0.0267255
0.0822788
0.0897997
0.0103706
0.0177086
0.0950461
-0.00512815
-0.0917642
-0.0728258
-0.0481723
0.0969226
-0.00163769
0.0165764
0.187032
-0.0206678
0.0663497
-0.0618509
-0.00343575
-0.038258
-0.0565386
0.0288053
-0.0758629
-0.0334075
-0.00468174
-0.0768666
-0.0659895
-0.0556321
-0.0435522
-0.0202116
-0.00171281
-0.00949506
0.021667
0.0261419
-0.0669775
-0.0229783
0.0252683
0.0461008
0.110043
-0.0291316
-0.0683791
-0.0133457
-0.0388824
-0.104503
-0.0262386
0.00604754
-0.042027
-0.010108
0.0168065
0.057431
-0.0516527
-0.0902643
0.0195876
-0.05377
0.0184638
0.106058
-0.0513197
-0.0295765
0.0734749
-0.0500756
-0.056194
0.00154554
0.0210723
-0.00728498
0.014197
-0.00476732
-0.0164311
-0.0250471
-0.0355465
0.0516048
-0.0738688
0.0636838
0.0520571
-0.00979131
-0.0160819
-0.0218011
-0.104828
-0.0608092
0.0225276
-0.0644767
-0.052359
-0.0161721
0.106374
0.014218
-0.030687
-0.0625443
0.0309033
0.0131982
-0.0632297
0.0139444
-0.0577702
-0.051784
0.109908
-0.0490769
-0.0393844
-0.0504642
-0.0377478
-0.100678
0.0374307
-0.0503528
0.0605328
-0.0326045
-0.0574377
-0.0254761
-0.0384948
0.112839
0.00346067
-0.0460276
0.072506
-0.0298223
-0.0890217
-0.0353528
-0.0437134
-0.00573183
-0.083048
-0.0599991
0.0367109
-0.0899686
0.0530911
-0.100623
-0.0505811
-0.0811057
-0.0647784
0.051214
-0.0395018
-0.0267111
0.0496163
0.0413144
-0.0956473
0.0763419
0.142092
0.0388449
0.0586965
-0.0170141
-0.0490474
-0.0330581
-0.0336357
0.189216
-0.0848117
0.0190938
0.0964443
-0.0627556
0.032235
-0.0548816
-0.0288632
-0.104905
0.00935579
0.0639499
-0.0369784
-0.049258
0.116644
0.0245217
-0.0317496
-0.103738
-0.0145001
-0.0604433
0.0282214
0.00447866
-0.0815827
0.0444551
0.00334144
-0.082729
-0.105975
-0.029324
0.08346
-0.0302002
-0.0412754
0.00189165
-0.0832247
-0.0500949
-0.0528988
0.0648742
-0.0829858
0.083635
-0.0393882
-0.0470009
0.0179262
-0.0175414
-0.0875108
-0.0544531
-0.037394
0.0116458
-0.0516134
-0.0823052
0.163403
-0.0428587
0.159169
-0.0558989
-0.0261766
-0.0723616
-0.069895
0.0447188
-0.0718177
-0.0305556
-0.0283101
-0.0510276
-0.076403
0.02496
-0.00634313
0.00234166
-0.0316456
-0.0199367
-0.0711176
-0.00334987
-0.00109219
0.0525348
-0.0237195
0.0591712
0.0140695
-0.014654
-0.0235373
0.015564
-0.0868292
-0.0831165
-0.0167612
0.0256778
-0.0437366
-0.0169431
0.0729633
0.0485802
0.014992
-0.0828983
-0.0665841
-0.0273252
-0.0224828
-0.0270849
-0.0498379
-0.0705674
0.0167989
-0.0824261
-0.0662402
0.00144845
-0.0347436
0.10028
-0.000519858
-0.00205658
-0.0129141
-0.0729655
0.0342767
0.0550698
0.0083869
-0.0131214
0.254337
-0.0323343
0.0436505
0.0513458
-0.0782402
-0.0908034
-0.0253187
-0.0403154
-0.0693384
0.0575041
0.0437495
-0.0662293
0.0113004
-0.0390026
0.0184961
-0.00303683
-0.0564726
0.141485
-0.00679145
-0.0568511
-0.0290214
-0.0710948
0.0228085
-0.0618586
-0.0272742
-0.0334322
0.00788845
0.0623519
0.101353
-0.0113004
0.00979042
0.0352799
0.0314111
0.0800748
0.045438
-0.0521053
-0.0271747
0.0880976
-0.0967177
-0.0530967
-0.0423092
-0.00988922
-0.0331401
-0.00691519
0.136139
0.0350563
-0.02916
0.0583789
-0.0561577
0.0238343
-0.0149623
0.13651
-0.0342243
-0.00811022
0.0241946
-0.0861789
-0.0807514
0.0119501
-0.0230429
-0.0840973
-0.0121508
-0.0439979
0.0499209
-0.0647078
-0.0577238
0.0168164
-0.0071127
0.00089749
0.074626
0.0638776
0.114625
-0.00327166
0.0167057
-0.096561
-0.0563522
-0.00438039
-0.00858151
0.098456
0.0453787
0.017088
-0.0340309
-0.0444586
-0.0729604
-0.0250088
-0.0616371
0.0139824
-0.0739594
-0.0223727
0.160332
0.0324611
-0.0890965
-0.00859233
0.16601
-0.0189175
0.0210445
0.0261769
0.366818
0.00793894
-0.0132387
0.0505999
-0.0590275
0.135929
-0.00391322
-0.0129748
0.0486848
-0.0172875
-0.0488262
-0.092271
-0.0284915
0.0614749
0.0245285
0.0524787
-0.0063112
-0.056603
-0.0301728
-0.0749274
0.136818
-0.0424233
-0.0480753
-0.0195748
-0.0221361
0.00148463
-0.0721685
0.0421407
-0.026926
-0.0411883
0.100086
-0.0489716
0.100978
-0.0477586
0.278803
-0.0727443
-0.0955377
0.12349
-0.0536184
0.0611198
-0.0351751
-0.0292039
0.227343
-0.0282395
-0.0517205
-0.0613026
-0.0639177
-0.047742
-0.0142397
-0.0340066
0.232676
0.14285
-0.00759864
-0.0944081
0.103079
-0.0624515
-0.0728534
0.0190862
-0.045497
-0.0358942
0.23331
-0.0135493
0.062106
-0.0340311
0.0237212
0.00285995
0.110914
-0.0175603
0.406646
-0.0630378
0.0262003
0.110953
-0.0320568
0.0750085
0.0216869
-0.0632761
0.000911224
0.253341
-0.072023
-0.0674981
-0.0662101
0.0180238
-0.00972387
0.0824251
0.116461
-0.0421181
-0.0364622
-0.0418442
-0.0133822
-0.016863
0.0504747
0.00399624
-0.0159244
-0.0200241
0.31792
0.0835753
-0.0791466
-0.0192985
0.02263
-0.0147613
-0.00757132
0.00861368
0.2437
-0.00876834
0.0534198
0.07096
-0.0409134
0.00962216
0.110283
0.0399183
-0.0561791
-0.0117161
-0.0847764
-0.0454613
-0.0542426
0.0305364
-0.0634693
-0.0603789
0.0351997
-0.037085
-0.0831387
-0.0788637
0.0566043
0.0491434
-0.0822062
-0.0302245
-0.0625032
-0.0825001
0.0632521
-0.0489282
-0.0756645
-0.0174115
0.0692372
0.0022814
0.136369
-0.0242059
0.217479
-0.0630951
0.00795117
0.137332
-0.0395902
0.148786
0.000414168
0.138899
-0.0465982
-0.0504813
-0.038017
-0.0750615
-0.0737116
-0.0122417
-0.0405215
-0.0145745
0.0105326
0.045121
0.0617418
-0.0694231
0.0169874
-0.00284029
-0.0599125
0.109972
0.070792
-0.0291235
0.0300819
-0.012284
-0.0905889
0.0269603
-0.0293886
-0.054955
-0.000568932
-0.029385
0.0673935
-0.0551477
-0.00525606
-0.0248133
-0.0681996
0.0511263
-0.00473741
-0.0587744
-0.0397213
0.0394055
0.0536729
-0.0980502
-0.0645276
-0.0339524
-0.0658349
-0.0288751
0.0594296
-0.0687124
-0.0100596
-0.0589153
-0.021907
0.131901
-0.0717982
0.154647
-0.0369003
-0.027253
0.0812709
-0.0444178
-0.0795405
-0.0176308
0.064187
0.0342007
0.0260356
-0.0193347
0.0645723
-0.0349133
0.0771442
-0.00709896
-0.0368015
0.0192176
0.0359871
-0.0550417
0.0194403
0.201669
-0.0707115
-0.0821726
-0.0443392
0.0657397
-0.0483513
-0.0282968
-0.00765181
0.0973811
-0.017067
-0.0942256
0.180495
-0.0646952
-0.0626239
0.126223
-0.0296325
-0.0155289
0.0491066
-0.055834
-0.057945
0.0450835
-0.0355993
0.00153484
0.0056591
0.084886
-0.00413679
-0.0279561
-0.0916192
-0.0384998
0.0322377
-0.0246308
-0.0230077
0.131665
0.0386906
0.473942
-0.0224537
-0.0855851
-0.0567482
0.0993396
-0.0210626
0.0284703
0.218994
-0.0213577
0.146371
-0.0640168
0.00684568
0.00790849
-0.0681397
0.0437163
-0.032618
-0.0443589
-0.0440864
-0.074691
-0.0352729
-0.0207313
0.110761
0.0225299
-0.00337563
-0.041451
0.0804811
-0.0090078
-0.0446515
0.0161712
-0.0967081
0.42502
0.0489528
-0.0134341
0.0432624
0.388191
-0.0820647
-0.0868805
-0.0745942
-0.00692648
-0.0593434
0.0306186
0.0277663
-0.00287484
-0.0547078
-0.0623873
0.0533828
-0.066287
-0.0682989
-0.0213931
0.0233548
-0.0694262
-0.0168967
-0.0740051
-0.0480194
0.00750472
-0.0483286
-0.08795
0.0498884
0.0171628
0.0568952
0.0394947
-0.0701091
0.140762
-0.0811511
0.131295
0.0213201
0.0709447
0.0460102
0.563835
-0.0682278
-0.085606
-0.0647283
-0.00677905
0.0392051
0.0190175
0.0317921
-0.0229488
0.000836711
-0.0479669
-0.0558088
-0.0121914
-0.0198299
-0.0346753
-0.0198717
0.0254697
-0.00670653
-0.0687974
-0.080718
-0.025633
-0.0282568
-0.01942
-0.0015101
-0.019263
-0.00446734
-0.0500788
-0.0877747
0.146842
-0.0728781
0.281289
-0.0716812
0.0166478
0.00333722
0.298256
-0.0732122
0.00134962
-0.00209596
0.0730037
-0.0225834
-3.14258e-06
-0.00207398
-0.0512769
-0.0370801
0.0516565
0.015431
-0.0275059
-0.0322462
0.0198069
-0.0749618
0.0440702
0.0215363
0.0298336
-0.0336555
0.0209254
0.0587401
-0.0148864
0.0739924
-0.0757454
-0.00247182
0.00308742
-0.0373016
0.0785459
-0.00408893
0.222322
0.029136
-0.0151844
0.101512
0.255261
-0.0578754
-0.0355699
-0.0328358
0.0102704
0.0175475
0.0851544
0.0436748
-0.00735245
0.0498765
-0.0581083
-0.0519651
-0.0438528
-0.0362999
0.169795
-0.029095
-0.0101034
0.122941
-0.0360805
-0.103308
-0.0244516
0.0680273
-0.0645257
0.0808988
-0.0700746
0.031122
-0.0650784
0.0598623
-0.000104345
-0.0597961
0.0800552
-0.0469474
0.00279236
0.0250941
0.400373
-0.0673814
-0.115489
-0.0835702
-0.0314025
-0.020305
-0.0210182
-0.00838185
0.0766062
0.0350493
-0.0676537
-0.0470442
0.0271866
-0.00544949
0.0853253
-0.0975033
-0.0516221
-0.00598572
-0.0454199
0.0195249
0
0.0238957
-0.0710691
0.107652
0.00523149
-0.0380196
-0.0813
-0.0865313
-0.031235
-0.0511313
0.0815888
0.0175746
-0.00957388
0.0183545
0.352887
-0.0739227
-0.111971
-0.0275282
-0.0237672
0.0305187
-0.00868513
0.0187114
-0.050066
0.00580685
-0.0201229
-0.0467545
0.0164114
-0.075391
-0.0181883
-0.0574004
-0.0554485
0.042265
-0.0618839
-0.0729347
-0.0563275
0.0870332
0.0906429
0.0804561
-0.0599093
0.00418615
-0.013271
0.00714163
0.0416036
-0.075152
0.0827461
0.00991772
-0.0337998
-0.0251616
0.0519392
-0.0507372
-0.0499075
-0.055459
0.026522
-0.00550106
0.0277046
0.0917099
-0.0355501
0.0415208
-0.0860596
0.0276993
-0.0414805
-0.0346256
-0.0404705
0.0955634
-0.0370907
0.0422551
-0.0232516
-0.0276574
-0.0439877
-0.0172071
0.00900853
0.0304749
-0.0458078
0.0474493
-0.0300002
[truncated: 6,359 more rows]

## Sheet: median.Right
0.00150953
0.0156272
0.0221977
0.00680603
0.0126996
0.19107
-0.0758838
0.0901747
-0.077763
0.0102127
0.202072
0.0306608
0.104704
0.140333
0.285935
-0.0539077
0.159211
-0.049146
0.02232
0.666418
0.286085
0.51467
0.458843
0.395029
-0.0182444
0.20764
0.0453055
0.0141576
0.673778
0.27175
0.743892
0.528559
0.322012
0.0784663
0.259505
0.0617425
0.0348838
0.783684
0.486808
0.729834
0.634609
0.478626
0.215951
0.422644
0.102202
-0.00067289
0.774926
0.619634
0.673652
0.524913
0.608389
0.239595
0.362175
0.0210575
-0.018764
0.809825
0.601493
0.569437
0.510455
0.466328
0.266193
0.368647
0.132829
-0.0173968
0.768166
0.504516
0.571368
0.317146
0.399069
0.289078
0.182878
0.042079
0.0905182
0.675822
0.305449
0.554876
0.125322
0.180846
0.232104
0.15793
0.0545837
0.152813
0.668869
0.237468
0.41742
0.122563
0.0429784
0.262555
0.151074
0.00446244
0.259802
0.590569
0.197148
0.510479
0.108286
-0.0200196
0.237206
0.144243
0.0050513
0.350422
0.590957
0.133846
0.280295
0.133336
-0.0388494
0.208183
0.0720253
-0.0426376
0.429726
0.503828
0.401017
0.260809
0.0679989
0.0232778
0.150594
-0.00627529
-0.0617243
0.627915
0.489779
0.295114
0.0249063
0.0209554
0.0781844
0.118258
0.0590666
-0.0696349
0.657707
0.266165
0.170904
-0.0407291
0.206739
0.146374
0.126833
0.0547665
-0.0557325
0.697683
0.0962789
0.129377
-0.0902368
0.275048
0.0825125
0.0328417
0.0436301
-0.0570379
0.579212
-0.0245651
0.287935
-0.0805287
0.459122
0.0834737
0.00384598
0.00730421
-0.0637626
0.625986
-0.0252108
0.339552
-0.0833793
0.313987
0.0962014
-0.0259376
0.0257287
-0.0781936
0.689551
0.00210762
0.101374
-0.040776
0.0988197
0.193059
0.0221738
0.0251679
-0.0654541
0.732043
0.0601591
0.0234568
-0.0489769
-0.0073872
0.196596
-0.00370794
0.076442
-0.0676663
0.743558
0.101358
0.00464998
-0.0265238
-0.0301018
0.152695
0.0253572
0.101849
-0.0656844
0.636322
0.0841508
0.0430289
-0.0640937
0.0251945
0.229449
-0.013913
0.150246
-0.0841408
0.657877
0.0406174
0.0445823
-0.0628255
0.0644441
0.271305
-0.0236631
0.0175908
-0.0872296
0.314294
0.00857812
0.0222048
-0.0420019
0.00906196
0.352663
-0.0533232
0.00356928
-0.0730131
0.338594
0.0330838
-0.0137532
0.00314319
0.026028
0.134688
-0.0629321
0.00686366
-0.0575198
0.295422
0.0540047
-0.0512562
0.0373482
-0.0387936
0.0504639
-0.0632692
0.0258221
-0.0254227
0.304643
0.0537861
-0.0470976
0.0025248
-0.0286008
0.00465056
-0.0549989
0.0497091
-0.0101161
0.368011
-0.00705638
-0.0521277
-0.021014
-0.0594956
0.0245824
-0.048047
0.107605
-0.0391177
0.312481
0.00579455
-0.0394472
-0.0784174
-0.0278711
-0.013731
-0.0205935
0.20933
-0.0702596
0.491575
0.00199311
-0.0607732
-0.0670432
-0.0118904
0.00313945
-0.0355727
0.289411
-0.0680694
0.420199
0.0714882
-0.0320348
-0.0683514
-0.00154037
0.00627812
-0.0284529
0.17568
-0.0446356
0.414643
0.0414156
-0.0127808
-0.00876592
-0.00167863
0.0183059
-0.0236209
0.139078
-0.0375886
0.457945
0.0524575
0.0269408
-0.0397639
-0.0319287
-0.0603017
0.0080084
0.127293
-0.0045354
0.307721
0.00903141
0.025825
-0.0675388
-0.03552
-0.0646106
0.114303
0.160172
-0.00632118
0.283626
0.0181567
-0.00688291
-0.0784174
-0.0599065
-0.0694209
0.144205
0.119917
0.0416823
0.0889873
0.0410219
-0.0454449
-0.0786422
-0.0647917
-0.0229346
0.241786
0.0344757
0.00427505
0.157647
0.0202572
-0.0807405
-0.0348023
-0.0701054
-0.0243018
0.180977
0.144382
0.0428133
0.0334361
0.00645318
-0.0870933
-0.0501256
-0.0658434
-0.0401865
0.167043
0.182689
0.0312909
0.156744
0.0304534
-0.059341
0.0484659
-0.0260272
-0.0240042
0.111243
0.221388
0.046921
0.258821
0.0262107
-0.0312478
-0.000889997
-0.0552385
0.111444
0.129465
0.11017
-0.0214125
0.424961
0.0436494
-0.0202336
0.0187607
-0.0564209
0.357713
0.112088
0.0671935
-0.0648332
0.255849
0.0179032
-0.0369502
-0.0650157
-0.0907202
0.382611
0.0709669
0.0635093
-0.0937342
0.150592
0.0313158
-0.0470787
-0.0781072
-0.0634698
0.339804
-0.000966936
0.072046
-0.0812683
0.30165
0.0590217
-0.0562504
-0.0992174
-0.0696238
0.235776
-0.0413917
0.0556063
-0.069805
0.446955
0.0283438
-0.0542119
-0.0758753
-0.0654674
0.320385
-0.00116243
0.0695369
-0.044711
0.435448
0.0341783
-0.00628327
-0.0292066
-0.0870559
0.159105
-0.020583
0.0159898
-0.0494267
0.3814
0.0181266
0.0628407
0.0700325
-0.0914809
0.174183
0.0376441
0.0368773
-0.00863007
0.519327
0.0749181
0.0700272
0.0265326
-0.0847021
0.103304
-0.0325648
0.0174656
-0.0432069
0.46535
0.163986
0.0487646
0.114946
-0.0761835
0.117273
0.0215331
0.0307761
-0.0589852
0.356565
0.172409
0.0142397
0.0828886
-0.0707137
0.0651342
0.00207886
0.0123934
-0.081259
0.208271
0.0914319
0.0315502
0.410307
-0.0413391
-0.0119001
0.0819298
0.0755526
-0.0791946
0.263269
0.0267445
0.015931
0.126829
-0.0494833
0.081921
0.154927
0.0512594
-0.0280431
0.226509
-0.00498957
0.0306342
0.095632
-0.0368869
0.0584649
0.112937
0.0834032
0.00036993
0.238331
0.0219804
0.0392282
-0.0641384
-0.0765953
0.0895533
0.0932919
-0.000521303
0.000475469
0.481548
0.0332357
0.0560014
0.0432623
-0.0627624
-0.0102305
0.0135819
0.0130655
0.00081964
0.426259
0.0567682
0.0313226
-0.0168134
-0.0288441
0.0160592
-0.0221678
-0.0293196
-0.0548704
0.33677
0.0311514
0.0152459
0.0876111
-0.0066345
0.0118876
-0.0314532
0.0310398
-0.0455202
0.0665457
0.022403
0.108695
-0.0103236
-0.0343919
0.00646655
-0.0257439
0.0680779
-0.0797285
0.152855
0.0122542
0.120595
0.108106
-0.0476204
-0.0203244
0.0284486
0.143734
-0.0772057
0.297426
0.0167198
0.205824
0.0756343
-0.0527652
0.00476019
0.00657056
0.17012
-0.0510547
0.354215
0.0246035
0.0748855
0.183291
-0.0388496
-0.00591917
0.0560616
0.144514
-0.0678754
0.281859
0.0135126
0.114728
0.103624
-0.0540468
0.0330969
0.0629285
0.14224
0.0157405
0.168655
0.0272434
0.0651551
0.0344889
-0.0398373
0.0795528
0.127796
0.0467113
0.0238824
0.175345
0.00948976
0.0540554
-0.0226645
-0.0392334
0.0787008
9.79944e-06
0.0756421
0.0668623
0.185367
0.0559608
0.101822
-0.0385005
-0.00594792
0.025033
-0.0270597
0.111786
-0.0469834
0.189579
0.0571395
0.0958348
-0.0597006
-0.0256668
-0.0487239
-0.0564583
0.136702
-0.0962759
0.20534
0.0865032
0.165597
-0.0274153
0.0160883
-0.031151
0.0127666
0.130835
-0.102705
0.157176
0.0612443
0.113342
-0.0313302
0.0240804
-0.0332346
0.0577177
0.0107973
-0.0888521
0.255056
0.115616
0.159519
-0.0314307
0.101892
-0.0334982
0.0527134
0.0516326
-0.0845803
0.260567
0.155723
0.168675
-0.0588567
0.0749377
0.0130628
-0.0138402
0.049488
-0.0790439
0.30841
0.271508
0.137791
0.066108
0.00101717
0.00372454
-0.0491284
0.102034
-0.0580721
0.242576
0.385043
0.0969599
0.0914348
-0.0441487
-0.0013115
-0.0240908
0.0678918
-0.0401857
0.167096
0.315626
0.0431587
0.152573
-0.0127944
-0.0388746
-0.0239361
0.128797
-0.0298325
0.152918
0.322796
0.229378
0.0503376
0.0275557
0.047162
-0.00262602
0.183521
-0.0492042
0.221808
0.278864
0.178438
0.205456
0.127828
0.0505593
-0.0242882
0.257451
-0.0186727
0.399007
0.200901
0.238071
0.238329
0.0827024
0.0299499
-0.0328547
0.20573
-0.0499419
0.360079
0.164845
0.0435469
0.298459
0.11738
-0.0429944
-0.0645182
0.21347
-0.0598906
0.331474
0.0355359
0.110543
0.128034
0.0730588
0.0235215
-0.0571167
0.0654203
-0.0781997
0.246892
0.0346392
0.0695309
0.22999
0.0342026
-0.00856423
-0.0545734
0.0588448
-0.0696509
0.275141
-0.00509306
0.052632
0.19709
-0.0156116
-0.0208199
-0.0510657
0.039014
-0.0449946
0.182352
0.0412447
0.0292886
0.256676
0.0117717
-0.065417
-0.0661885
0.197712
-0.0683983
0.136351
0.126398
0.0173823
0.137328
0.205757
-0.0409857
-0.0867052
0.280342
-0.0616573
0.0660423
0.128867
0.119066
0.0805666
0.231794
-0.0467096
-0.0866528
0.355055
-0.0705152
0.0206058
0.0952874
0.100129
0.00273983
0.115402
-0.00730237
-0.0845544
0.272559
-0.0470017
0.0826407
0.0472831
0.151563
-0.0304422
-0.0305269
0.00500044
-0.0635328
0.143935
0.00204509
0.0665987
-0.00281895
0.0584651
-0.0227835
-0.0332461
0.0118344
-0.0387084
0.0437064
-0.0330394
0.259952
0.0265969
0.113015
-0.0220061
-0.0241427
-0.0517146
-0.0362281
0.103811
-0.0154601
0.216638
0.123796
0.0444591
0.00655589
-0.0132189
-0.0814234
-0.0391429
0.107336
-0.0720215
0.239399
0.329587
0.0335316
-0.0195107
0.0179569
-0.0766869
-0.0458222
0.102846
-0.0578005
0.162977
0.306357
-0.0222032
-0.0289903
-0.0179523
-0.0161751
-0.0538649
-0.00150347
-0.0853931
0.11282
0.365426
0.0212022
-0.0305045
-0.0700244
0.0443179
-0.0215419
0.00417498
-0.0842601
0.116453
0.2411
-0.0219256
0.0071326
-0.101398
0.170443
-0.017694
0.0670176
-0.092649
0.0264356
0.329992
0.0126463
0.0960613
-0.0709835
0.129679
0.00425761
0.0608291
-0.0842038
0.0526723
0.130049
-0.0426445
0.0299322
-0.0253333
0.101101
-0.0358561
-0.0121197
-0.0892409
0.125708
0.10865
-0.020971
0.03053
-0.0341828
0.0447648
-0.0409515
-0.0357366
-0.0762646
0.175314
-0.0188678
-0.0527099
-0.0306271
-0.0814959
0.0939104
-0.0595305
-0.0244576
-0.0826113
0.173145
-0.029242
0.0131049
-0.0302028
-0.104671
0.147376
-0.0312182
0.0121002
-0.0723106
0.148979
-0.0310174
0.00453468
-0.0381273
-0.106649
0.340189
-0.0143624
-0.0134948
-0.0915071
0.134585
0.00529693
-0.0113133
0.101285
-0.0940846
0.337749
0.00175633
0.0435227
-0.0783312
0.125962
0.00580324
-0.0213441
0.190437
-0.029221
0.36356
-0.0195489
0.0579734
-0.0835396
0.132454
-0.0340328
0.00974947
0.166273
0.0265388
0.153865
-0.0350943
0.200841
-0.0724803
0.368616
-0.0496535
0.00970984
-0.0159142
0.0264149
0.0846743
-0.0565239
0.208834
-0.0877057
0.455079
-0.047851
-0.0149999
-0.068299
0.0221135
0.0687115
-0.0556321
0.215376
-0.0901749
0.446762
-0.0392726
-0.0103449
-0.0743099
0.22462
0.103677
-0.0758233
0.120939
-0.0837149
0.222245
-0.0229549
0.0727041
-0.0656994
0.260679
0.129827
-0.0632743
0.0973841
-0.0811318
0.2168
0.0141509
0.0727993
-0.0579043
0.342673
0.243798
-0.0437909
0.116698
-0.0765954
0.241434
0.0531745
0.0742388
-0.0228198
0.268547
0.202703
-0.0140276
0.131555
-0.0633656
0.220326
0.0547444
-0.00179464
0.196971
0.262026
0.16523
-0.0225015
0.0907169
-0.0395941
0.131478
0.00451647
-0.0017666
0.175858
0.079302
0.0926493
-0.0593879
0.16277
-0.0268488
0.0251849
-0.0212354
-0.0235965
0.181773
-0.0710596
0.188362
-0.0571195
0.0592298
-0.0530586
0.0702654
0.0180286
0.00330332
-0.0267017
-0.0829127
0.248907
-0.0410599
0.0614643
-0.0825344
0.088716
0.0491925
0.0231252
-0.014665
-0.0446095
0.24215
-0.0456333
0.0152932
-0.0943385
0.216508
0.0246013
-0.0258027
-0.0416085
-0.0113874
0.15628
-0.0531952
0.0244903
-0.106799
0.133789
-0.0341821
-0.00741063
-0.00300634
0.0137957
0.116104
-0.0644776
0.0598988
-0.11355
0.135767
-0.0314649
-0.0570039
0.153483
0.00052707
0.0832561
0.00692594
0.0907728
-0.116693
0.111894
-0.0387466
-0.0201002
0.372972
0.103508
0.0376747
0.0475745
0.109329
-0.116087
0.152096
-0.0340811
-0.05661
0.298817
0.126626
0.0250742
0.0304847
0.0987795
-0.0978267
0.115856
-0.061698
-0.0174064
0.285628
0.1023
-0.00339775
-0.034502
-0.0186839
-0.084299
0.0915392
0.0597885
0.00626427
0.21665
0.287721
-0.0272761
-0.0423058
0.0117943
-0.0707126
0.0675442
0.0485379
0.13675
0.26277
0.300865
0.0374446
-0.0305683
-0.0352508
-0.0848901
0.110666
0.159471
0.146036
0.12163
0.149301
0.0325537
0.0182919
-0.0267258
-0.0779332
0.10764
0.061893
0.132826
-0.000625438
-0.000284447
0.109245
-0.0277009
-0.0704238
-0.0725461
0.0540803
0.111506
0.0500416
0.0923237
-0.0314392
0.0547958
-0.022813
-0.0677288
-0.0112185
0.0250779
0.0841814
0.00920764
0.171835
-0.00102027
0.0172042
-0.091496
-0.0223308
0.0459693
0.177857
0.183491
-0.0155586
0.204334
0.0250287
-0.00806483
-0.0812881
0.0258948
0.0624699
0.269178
0.174596
-0.0594651
0.0897066
-0.0153089
0.00431109
-0.0760134
0.0493009
0.0521879
0.262538
0.122043
-0.0474082
-0.0163056
-0.0221075
0.057296
-0.0559276
0.0263614
0.0428747
0.148809
0.0397185
-0.0534409
-0.0355137
0.0217434
0.0433713
-0.0142659
0.0290408
0.147347
0.0984946
0.0290492
0.0239603
0.0504169
0.101338
0.0180479
-0.0354365
0.0583824
0.118095
0.125258
0.0730509
0.0724596
0.182328
0.145254
-0.0119869
-0.054002
0.0586256
0.0888681
0.197408
0.0805242
0.0624436
0.286031
-0.0188332
-0.0465972
-0.0908818
0.160129
0.0660509
0.257335
0.386417
-0.00805
0.1509
-0.048996
-0.0795702
-0.102798
0.236921
-0.00311995
0.351479
0.424806
-0.0278613
0.143155
-0.0509403
-0.0935569
-0.0832559
0.244059
-0.0373844
0.29442
0.510066
-0.00724727
0.0842539
-0.0672375
0.0461066
-0.0783064
0.0834611
-0.0730595
0.292716
0.455465
0.0794078
0.00249915
-0.0742873
0.0542229
-0.0467142
-0.0101005
-0.0651246
0.225989
0.505705
0.0458266
-0.0333559
-0.0755178
0.067332
-0.0627162
-0.0398596
-0.0706517
0.206155
0.406929
0.103065
-0.0499194
-0.0748015
-0.0704298
-0.0609898
-0.0330231
-0.0855244
0.202505
0.200417
-0.00269841
-0.0359226
-0.0553513
-0.0430783
-0.0823065
-0.0476656
-0.0593479
0.241602
0.0782332
-0.00503275
-0.054748
-0.0372606
-0.0519025
-0.0828648
0.0189879
0.0394781
0.164703
0.0610101
-0.0138827
-0.0706098
-0.012892
0.00852543
-0.091815
-0.00519938
0.110145
0.17066
0.124847
-0.0138901
-0.0717469
0.0224849
0.0263854
-0.0724668
0.0047552
0.154963
0.113705
0.130146
-0.0322317
-0.045848
0.00426484
0.0997923
-0.0700086
-0.0478315
0.0369696
0.174569
0.166315
-0.0666231
-0.00973523
0.0683737
0.0440978
0.0090995
-0.0385519
0.0492322
0.402526
0.119944
-0.0708254
0.0723401
-0.0385519
0.065352
-0.0276737
0.0732506
-0.0182821
0.404367
0.235961
-0.0680441
0.0688325
-0.0283016
0.0771484
0.066246
0.121298
-0.023104
0.407042
0.19582
-0.0704983
0.113179
-0.0759313
0.0651298
0.101725
0.167984
-0.0524876
0.123736
0.179508
-0.0676074
0.021129
-0.0579722
0.064533
0.464143
0.0116102
0.00163045
0.0894226
0.117552
-0.0775457
-0.0130701
-0.0749719
0.0437234
0.344592
-0.00223654
-0.0457496
0.0455876
0.0859055
-0.0671745
-0.0481471
-0.0653737
0.0378821
0.200867
0.0250353
-0.0565331
0.0849539
0.0634898
-0.0696378
0.0118387
-0.0310233
-0.0126643
0.163444
0.0372487
-0.0712979
0.0540237
0.0202248
-0.0392758
0.0243095
-0.030413
0.00915882
0.324222
0.0602119
0.00616147
0.0128218
0.0341787
-0.0473787
0.0397163
-0.0505971
-0.00442767
0.435963
0.00878437
0.165039
0.00943789
-0.000132895
0.0283986
-0.0453881
-0.0684987
-0.0271881
0.383096
0.0518197
0.184176
0.0655672
0.0279094
0.00204819
-0.0373441
-0.0146344
-0.0620269
0.180376
-0.0226649
0.201948
0.131419
0.0144094
-0.00826346
-0.0510509
0.00675784
-0.0388495
0.215006
-0.0296399
0.0921728
0.0743637
-0.00950475
-0.0623102
-0.0411241
0.0665328
-0.00514341
0.130238
-0.0517388
0.0894494
0.0321026
-0.0444303
-0.0508506
-0.070117
0.0318237
0.00252856
0.216698
0.0125981
-2.18539e-06
0.0293874
-0.0141854
-0.0486222
-0.0453195
0.0362637
-0.0204628
0.125027
0.0261934
-0.0271676
0.0599893
0.00366378
-0.00995744
-0.0442308
0.0132334
-0.0214195
0.124589
0.0248009
-0.0789489
0.0979938
0.171094
0.00860393
-0.0240712
-0.00159543
-0.0258058
0.0459233
-0.025386
-0.0826186
0.0273373
0.125459
0.0200701
-0.0474466
-0.0182639
-0.0360432
0.0173982
-0.00735027
-0.0898938
-0.020629
0.28802
-0.045146
-0.0514651
-0.044658
-0.0573183
-0.0516762
0.00580706
-0.0701728
0.00923234
0.209218
-0.0551585
-0.0139311
-0.0573369
-0.0640002
-0.0489844
0.0543942
-0.0439645
0.000231509
0.28181
-0.063079
0.0059731
-0.0334198
-0.0298658
-0.0343117
0.0720118
-0.0556735
0.0437854
0.155221
-0.0084113
0.0284844
-0.0447706
-0.00270988
-0.0158186
0.0835994
-0.0513524
-0.0226492
0.128233
0.0602316
-0.0155937
-0.0487958
0.0939291
0.243052
0.0941284
-0.0697165
0.0161752
0.0934536
0.133734
-0.0110065
-0.0115699
0.00905709
0.344673
0.104041
-0.0691812
0.0198427
0.142746
0.0636684
-0.0129954
0.0249807
-3.68249e-05
0.41134
0.0890856
-0.0658192
0.0772081
0.0697548
0.0250696
0.0685931
-0.0160422
-0.0365912
0.292136
0.154366
-0.0592986
0.113832
0.0815722
0.0593994
0.0454945
-0.0700706
0.00599724
0.134104
0.16587
-0.0673562
0.123304
0.132933
0.0331863
0.0657488
-0.0858364
-0.00855212
0.163765
0.223487
-0.0915369
0.068984
0.196262
0.0182071
-0.0318484
-0.0604053
-0.00685541
0.0696442
0.137024
-0.102211
0.0564644
0.217188
0.00422072
-0.000978874
-0.0492257
-0.030759
0.0974223
0.113951
-0.0865684
0.0181085
0.138014
0.104583
0.0896145
-0.0610032
-0.02923
-0.0257988
0.070704
-0.0693862
0.058562
0.059194
0.13925
0.156442
-0.071404
-0.0317677
-0.0549251
0.0248346
-0.0416172
0.0277658
0.0252641
0.167769
0.13788
-0.0915651
0.00738722
-0.0751837
0.00495689
0.0610291
0.0165477
-0.00573254
0.0869386
0.0575679
-0.0808816
0.0603993
-0.00447046
0.0344496
0.0352381
-0.0258305
0.0933595
0.157199
0.0604221
-0.080042
0.0418245
-0.0241288
0.0430036
0.0557253
-0.00921172
0.0864927
0.318723
0.156888
0.00676132
-0.00136876
0.0204084
0.0403511
0.0552808
0.0102674
0.183347
0.413541
0.12365
0.0398164
0.00757407
0.018563
-0.0206405
0.161025
0.00138326
0.104886
0.522893
0.0693922
0.0696884
0.0022856
0.00225827
0.0154637
0.100306
-0.00376113
0.137613
0.248709
0.00862522
-0.0126253
0.0588863
0.0296269
0.0198937
-0.0351709
0.167851
0.0686606
0.213647
0.0584737
-0.0288577
0.00362248
0.0781948
0.109075
-0.0702102
0.232169
0.0595255
0.0687657
0.0659995
0.00454695
0.0617325
0.28476
0.187748
0.0214073
0.204436
0.0632182
0.331288
0.0221096
0.0161942
0.0297772
0.286164
0.295193
0.0991223
0.0459649
0.179528
0.417081
-0.000474396
0.0448969
0.0411992
0.262234
0.191131
0.171462
0.0402258
0.312106
0.485069
-0.0270014
0.0107939
-0.0212322
0.108569
0.161007
0.031231
0.0582608
0.31723
0.291705
0.00474772
-0.0212993
0.039865
0.0843656
0.127525
-0.0424004
0.018664
0.285757
0.264306
-0.0404462
-0.042569
0.0300371
-0.022058
0.191608
-0.070134
0.00483812
0.165746
0.21115
-0.0140146
-0.0163094
0.096892
-0.0146195
0.196455
-0.0476944
-0.00260539
0.181502
0.214905
-0.0516982
0.00546314
-0.0286173
-0.0105094
0.172059
-0.0467136
0.0179312
0.244934
0.0821536
-0.00256037
0.0578279
0.0104931
0.0510073
0.177007
-0.037598
0.00738017
0.286808
-0.00783853
0.0255182
0.00891553
0.00991037
0.204957
0.0992542
-0.0723639
0.0204054
0.260138
-0.0475423
0.102624
-0.00056477
0.117528
0.220615
-0.00276918
-0.050281
0.0107506
0.179961
-0.0333193
0.0391355
-0.0213596
0.228589
0.196111
-0.0458142
-0.0163097
0.0204304
0.357214
-0.0206521
0.0661051
-0.0231044
0.167245
0.0386074
-0.0360229
0.0277517
0.0509735
0.435507
-0.0377077
-0.0120711
-0.0179247
0.135703
0.00175849
0.0154159
0.0964385
0.0622307
0.552846
-0.0388873
-0.0178571
-0.0929234
-0.0364792
-0.00558866
-0.208388
0.0132985
-0.0245755
-0.192486
-0.145194
-0.17411
-0.238461
0.0245657
-0.0450393
0.0293932
-0.0162062
0.00791648
-0.0739408
0.368853
0.128022
-0.122262
-0.110788
0.201041
0.43782
0.236598
-0.00794881
0.0529975
0.0182232
-0.0097566
-0.0515545
0.172022
-0.199369
0.22683
-0.0955076
-0.01624
0.0839374
0.0122099
0.330512
-0.0577267
0.158394
0.320883
0.282781
0.426467
0.23438
0.170323
-0.0125376
0.219052
0.293544
0.21342
0.0347859
0.141652
0.228056
0.378674
0.365322
0.35635
0.474217
0.0855054
-0.00161553
0.234544
0.294662
0.371687
-0.00160186
0.0604563
0.391763
-0.198718
-0.133662
0.395793
0.0697566
0.160821
0.462086
0.201276
0.437251
0.0111675
0.382828
0.134051
0.0604977
-0.193954
-0.0845744
0.322104
-0.0436218
-0.0993209
0.29625
0.00907935
0.410233
-0.176865
0.410958
0.370008
0.179924
0.36777
0.498091
-0.0799015
0.039347
0.400537
0.136517
0.362552
0.190876
0.416738
0.234596
0.218167
0.261344
0.343953
0.187742
0.133968
-0.108336
0.119555
-0.0700867
0.311779
0.0294624
0.302593
0.111269
0.144709
0.467764
0.470299
-0.0852021
0.455325
0.415511
0.20677
0.11933
0.134632
0.416727
-0.180772
0.359044
-0.00703469
0.453563
0.448729
0.0243725
0.0961183
0.423339
0.334693
0.20636
0.0159303
0.355015
0.0819288
0.331342
0.245903
0.185496
0.171938
0.236894
0.29545
0.342045
0.232618
0.0373867
0.49608
-0.00814208
0.375697
0.403519
0.215339
0.0752966
-0.0469725
0.00732845
0.359
0.321109
-0.0921777
-0.00283129
0.482037
0.340168
0.00460608
-0.156199
-0.026961
0.0243685
-0.00211131
0.417321
-0.0017321
-0.0708038
-0.018147
0.438449
0.0478273
-0.00331779
0.13479
0.342016
0.309926
0.118746
-0.113051
0.12313
0.218785
0.0624895
0.0860852
0.466561
0.260631
-0.0774067
0.133424
0.178521
-0.201986
-0.0590682
0.248089
0.298329
0.33091
0.216613
0.380964
0.0830394
0.0458077
-0.113881
-0.103425
-0.0217931
-0.0253668
0.0469808
0.0948418
0.191157
-0.0637503
-0.177873
0.351099
0.451628
-0.132134
0.00857366
0.000385281
-0.222044
0.158649
0.0257957
0.1133
0.121599
0.124667
0.0334881
-0.060494
0.0458597
0.0288067
0.0972161
0.0413679
-0.221588
0.181311
0.150256
0.155886
-0.175938
-0.151155
0.126672
0.120367
[truncated: 4,779 more rows]

## Sheet: median.Left_binned
0
0.000239263
0.00957052
0.0296686
0.062328
0.0879292
0.152769
0.215097
0.131834
0.0934322
0.060055
0.0392391
0.0352913
0.023687
0.020457
0.013638
0.00837421
0.00885273

## Sheet: median.Right_binned
0
0.00177017
0.00545803
0.015194
0.0289128
0.0622511
0.121109
0.193834
0.126125
0.107981
0.0837882
0.0482372
0.0531052
0.0331907
0.0334858
0.0283228
0.0197669
0.0174067

## Sheet: median.histogram_edges
-0.4
-0.35
-0.3
-0.25
-0.2
-0.15
-0.1
-0.05
0
0.05
0.1
0.15
0.2
0.25
0.3
0.35
0.4
0.45
0.5

## Sheet: median.pval
4.96636e-94

## Sheet: avg.Left
-0.0818378
0.0163227
-0.120983
-0.0464729
-0.0751441
0.0774753
-0.0234498
-0.045751
0.227756
0.0118399
0.0498728
-0.112084
0.0265883
-0.0680487
-0.0773314
0.0176598
-0.14291
-0.0799656
0.179959
-0.0871387
-0.0652195
-0.0559924
-0.0228458
-0.0665787
0.0455845
-0.0388473
-0.0887467
-0.0273995
0.0797616
0.0867021
0.0139879
0.0158138
-0.00981846
-0.0368741
-0.00533122
0.00888028
-0.10352
-0.0917557
-0.091143
-0.0111307
0.0409601
0.0775124
0.0314302
-0.0181535
-0.0880838
-0.11005
0.0135765
-0.0679683
-0.0732337
-0.022726
-0.0608302
-0.027266
0.0553252
-0.0756372
-0.10195
-0.0430011
-0.0789342
-0.0781906
0.159528
-0.0647915
-0.0866103
-0.0878801
-0.0623906
0.0446873
-0.126342
-0.00624359
-0.0173614
-0.0735504
-0.000615036
-0.0239015
-0.126239
-0.147366
-0.0795365
5.23023e-05
-0.0218078
-0.0452426
0.119285
-0.075411
-0.0581636
-0.101185
0.0281785
0.0102933
-0.0654832
-0.0379213
-0.0264038
-0.0708515
-0.00496555
0.00737541
-0.126113
0.0338885
-0.0788596
-0.101367
-0.0821256
-0.115425
-0.0671126
-0.0777942
-0.10867
0.0824584
-0.086993
-0.0022397
-0.0445178
-0.0593688
-0.0529197
-0.0314714
-0.0428588
-0.125068
-0.0785913
-0.0703681
-0.0357975
-0.101472
0.318458
-0.0937038
-0.0465794
-0.0698311
-0.0265013
-0.0696219
-0.00016305
-0.0629472
-0.0649273
-0.0917592
-0.00861435
-0.0815765
-0.0935005
0.0167994
-0.0151317
-0.0586087
-0.0614162
-0.0733746
0.0858327
-0.119878
-0.0997521
0.0519709
-0.0984212
-0.0469907
0.0208803
-0.0650833
-0.0519169
-0.0552106
-0.0933444
-0.0818231
-0.054657
-0.0533219
-0.117314
-0.0878196
0.243983
0.113872
-0.0271162
-0.0989837
-0.0772169
-0.0881357
-0.0842816
0.0934956
-0.0840014
-0.107173
-0.0379744
-0.0135489
-0.10794
0.0792288
-0.0410412
-0.0620749
0.0124538
-0.0786905
0.0891082
-0.0126483
-0.0780059
-0.0919512
-0.120027
-0.0405681
-0.0536126
-0.0529769
-0.00347239
-0.059513
-0.108971
-0.0938644
-0.0392727
0.118703
-0.0688204
-0.035198
-0.0152678
0.0507813
-0.0077969
-0.127865
-0.0132799
-0.069387
-0.124005
0.034946
-0.0763633
-0.0603272
0.00433012
-0.0905896
-0.122791
-0.0102485
-0.0203718
0.00511731
-0.00712976
-0.0725913
0.0270221
-0.0588578
-0.00585682
0.0769886
-0.0922138
-0.0859314
0.0103014
-0.0303786
-0.0205854
-0.0239812
-0.127851
-0.121704
-0.0684509
0.00361193
-0.0548572
-0.0817511
-0.0299932
0.244906
-0.0280554
-0.109365
0.0656615
0.100512
-0.123545
-0.06058
0.00899338
-0.0863797
-0.0372479
-0.104921
-0.0832857
-0.0584397
-0.0843033
-0.100383
0.0318402
-0.0955669
0.0498776
-0.0933475
-0.0924028
0.0197585
-0.0828324
0.0146368
-0.0400716
-0.0948534
0.0643372
-0.0113465
0.0058584
-0.145269
-0.104111
0.152491
-0.0204977
-0.0703795
0.047666
-0.106867
-0.0287879
-0.0908807
-0.0917211
-0.0266744
-0.091002
-0.0352739
-0.0512356
-0.0605107
-0.0589832
-0.0221765
-0.0997736
-0.0510989
-0.0167239
-0.0206727
-0.0412952
-0.0762832
-0.0633327
-0.0397596
-0.0359233
-0.0232802
-0.121309
-0.0103142
0.00981314
0.0230253
-0.0216942
-0.0730261
-0.0296284
-0.115237
0.000133606
-0.010367
-0.0253311
-0.0694575
-0.00400668
-0.0764579
-0.0259046
0.070773
-0.0374324
-0.0865416
-0.111632
-0.0222882
-0.0880133
-0.0848944
-0.019314
-0.0562215
-0.0741035
0.0228139
0.0147771
-0.0434064
-0.0147126
-0.0408925
-0.0864154
-0.0772911
-0.0331797
-0.0233356
-0.129176
-0.00266724
0.0352046
-0.00367825
0.0125667
-0.0594166
-0.107042
-0.112036
-0.0580805
-0.0476299
-0.0309845
-0.0465175
0.00954
-0.0978171
-0.0555853
-0.0198528
-0.034501
-0.0433478
-0.12316
-0.0142351
-0.12596
0.00124294
0.00808588
-0.0507067
-0.0764664
-0.0674898
-0.061198
-0.0444888
0.00996887
-0.0233956
-0.0171237
-0.0468934
0.00376333
0.0548558
-0.0669001
0.0274847
-0.0742289
-0.0966611
0.0337949
-0.0285538
-0.0949205
-0.135333
-0.111404
0.0696558
0.00221265
-0.0159514
-0.0229669
-0.0510027
-0.0143807
0.235843
-0.0425101
-0.0619562
-0.0608825
-0.0333953
-0.0708139
-0.0462939
0.182108
-0.103811
-0.0241283
-0.0843658
-0.0785444
-0.0743424
-0.0141589
-0.0643157
-0.0197818
-0.0693158
-0.0993028
0.00907561
-0.13228
-0.0375941
-0.0422363
-0.0290782
-0.0213956
-0.0280551
-0.128423
-0.102656
-0.0559309
-0.084118
-0.0561104
-0.0713925
-0.0112415
-0.0919661
-0.0768016
0.402809
0.0197873
-0.0971617
-0.0183886
0.113232
-0.104805
-0.112507
0.230075
-0.0614526
-0.105676
0.0324133
0.00310425
-0.0738985
0.14303
-0.0187774
-0.0660111
-0.0706277
-0.0013664
-0.0593099
-0.112147
-0.0478381
0.0249957
-0.0315317
0.0148044
-0.0234457
-0.120601
-0.113355
-0.0888479
-0.0117037
-0.0767563
-0.0300678
-0.0467079
-0.0439105
-0.0422304
0.0165605
0.0581051
-0.0378772
-0.0682702
0.185793
-0.0830963
-0.068921
0.00514964
-0.04812
-0.112136
-0.0762684
-0.0404763
-0.109827
-0.0265804
-0.0193546
-0.0861865
-0.0330219
-0.0940617
0.00247954
-0.0441092
0.0800487
-0.0502633
0.00497524
0.025319
-0.0570911
-0.127048
-0.124525
-0.0541014
0.0293317
-0.0470575
-0.0630111
0.0427803
-0.0831223
0.00800733
0.00520159
-0.00219297
-0.06367
-0.10475
0.0236858
-0.044379
-0.100906
-0.0049765
-0.0873528
-0.0493972
-0.0268517
-0.0236708
-0.0175358
-0.0301594
-0.064963
-0.00474477
-0.0635862
-0.0816452
-0.0585384
-0.134575
0.0807709
-0.0427165
-0.0359477
-0.0575603
-0.0764978
-0.0567777
-0.115361
-0.100944
0.025884
-0.0586802
-0.0431342
0.079066
-0.0731653
0.0660976
0.237922
-0.062731
-0.0563461
-0.0579697
0.0247502
-0.0856458
-0.112772
0.0307044
-0.0714853
-0.112492
-0.0522314
-0.044964
-0.00727156
-0.0224824
0.0517062
0.00922569
-0.0693899
-0.0705757
0.0694193
-0.0805734
0.0306051
-0.0527378
-0.0509586
0.0273786
-0.0829309
-0.110532
0.00188995
-0.0910401
-0.0379619
0.0378542
0.0446517
0.000324616
-0.0904671
0.0287683
-0.028175
-0.099936
-0.0465772
-0.099657
0.00630995
-0.0708204
-0.0708188
0.00167175
-0.105234
-0.0768747
-0.0799399
0.0199015
-0.0913944
-0.0155007
-0.0598002
-0.0439006
-0.0332135
-0.0597462
-0.0010403
-0.118998
0.00509416
-0.058558
-0.0240905
0.0243813
-0.0635731
-0.0443111
-0.102882
-0.0517511
-0.0680028
-0.0181063
-0.0694634
0.0638653
-0.0803152
0.0430313
0.0984563
-0.0408681
-0.0491804
-0.0245955
-0.00906663
-0.0645756
-0.106229
-0.058039
-0.0575564
-0.107007
-0.00318907
-0.102852
-0.0335432
-0.0703942
-0.0670226
-0.0735779
-0.0801074
-0.0669999
-0.00314743
-0.0940041
0.019062
0.00321932
-0.0355192
0.143505
-0.0269029
-0.0622925
-0.131236
-0.0777357
-0.0389343
-0.0531716
0.0529319
0.014439
-0.0292776
0.105282
-0.0549441
-0.0835798
-0.0306865
-0.0551283
0.072848
-0.0220278
-0.01167
-0.0702051
-0.0449948
-0.0122842
-0.0546206
-0.0947351
0.134647
-0.0322583
-0.0407281
0.00185016
-0.112959
-0.0799722
0.144856
-0.0813012
-0.0495553
-0.0519165
-0.0444465
-0.0305814
-0.0682384
-0.129944
-0.144694
-0.040334
-0.0109817
-0.0431658
-0.0195913
0.253381
-0.117812
0.0769312
-0.123467
-0.0825391
-0.0715758
-0.0660218
0.0594353
-0.0657174
-0.0461875
-0.0274097
-0.0806117
-0.0433276
-0.0882469
-0.0331861
-0.0602744
-0.0376251
0.010013
-0.0473153
-0.0649887
-0.11711
0.053022
-0.117207
-0.0631621
-0.0414204
-0.0418575
-0.0813413
-0.00470107
-0.0867333
-0.120571
-0.0467432
-0.0222519
0.00318272
-0.0477339
-0.0273756
-0.0669441
0.195377
-0.102781
-0.0531409
-0.0476639
-0.101753
0.0177628
-0.0912206
-0.0342076
0.0151676
-0.0161024
-0.124905
-0.0214878
-0.0915111
-0.11329
0.0381647
-0.106109
-0.016143
-0.109255
0.0588326
-0.0240054
-0.103202
-0.0468111
0.259212
0.00114798
-0.0499162
-0.00807898
-0.12429
-0.125032
-0.0974224
0.0870381
-0.0286519
-0.0868425
0.0176907
-0.0801712
0.317214
-0.0475845
-0.0114561
-0.0362348
-0.0273278
-0.0444809
-0.096701
-0.0889647
0.0111336
0.0359741
-0.120157
-0.000548582
0.00829432
-0.108543
-0.0270384
-0.0953143
-0.0744222
-0.10258
-0.0119118
-0.00318678
-0.0222545
0.165483
-0.0211839
-0.0594205
-0.0329838
-0.0235337
-0.113531
-0.118551
-0.0199262
0.0968727
-0.0754179
-0.051098
0.0384884
-0.0100684
0.269091
-0.0975473
-0.0946241
0.0270749
-0.103237
-0.0256146
-0.107423
-0.0892548
0.0245705
-0.092942
-0.110244
0.00655153
-0.0586917
-0.101568
-0.0165711
-0.0141703
-0.0900853
-0.110959
-0.10269
-0.0363787
-0.113104
-0.0707526
0.0685918
0.00187993
-0.0198014
-0.0715332
-0.0687512
-0.135859
-0.053466
-0.0219061
0.00527395
0.118923
0.0736788
-0.0163996
0.204483
-0.0839533
-0.0406979
0.320027
-0.0518138
-0.0705024
-0.0667324
-0.0262491
-0.0575263
-0.121275
0.271297
-0.0904337
-0.0149289
-0.0987939
-0.0365196
-0.0202683
-0.057101
-0.117737
-0.102975
-0.0697523
-0.137532
0.0632681
0.0962965
0.00984939
-0.0311277
-0.0228679
-0.12238
-0.103875
-0.0553412
-0.0119719
-0.0226728
-0.00340571
0.0872656
-0.0520253
0.085275
-0.0975405
-0.055809
0.268573
-0.0760701
-0.0141182
-0.0785529
-0.0313818
-0.0745249
-0.0866082
0.00999796
-0.0485421
-0.0412018
-0.0470615
-0.0092353
-0.055155
-0.0294794
-0.0763419
-0.12762
-0.00999822
-0.11049
0.304183
0.0190388
-0.108967
-0.0200637
-0.0478376
-0.122868
-0.113607
-0.038863
0.00753486
-0.0402941
-0.0209037
0.0130598
-0.022977
0.140812
-0.0780181
-0.0399249
0.303454
-0.0752244
-0.0362451
-0.121659
-0.0918559
-0.00255544
-0.0314103
0.0433887
-0.060406
-0.0675116
-0.01532
-0.0127509
-0.0383931
-0.00518742
-0.0785841
-0.1011
0.0566255
-0.105499
0.308811
-0.0456826
-0.0818537
-0.0135947
0.0143016
-0.111234
-0.125986
-0.0655767
0.0193921
-0.0988205
-0.034324
0.0776418
-0.0821696
0.0489053
-0.102116
-0.103435
0.0756773
-0.0909887
0.0580622
-0.0779383
-0.0600267
-0.0328575
-0.0922251
-0.0838221
-0.0656293
0.00290855
-0.101296
0.0258563
-0.0474597
-0.0426635
-0.0382032
-0.0674186
0.0424689
-0.117369
0.458471
0.0175536
-0.0137963
-0.0153172
-0.0354003
-0.116604
-0.103556
-0.0579291
0.131466
0.00532947
-0.00725293
0.0845299
-0.0151641
-0.0011173
-0.0589992
-0.0886023
-0.0956043
-0.0555417
-0.056438
-0.0646166
-0.0995576
0.165471
-0.107255
0.14287
-0.0522652
-0.0177389
-0.0510741
0.0266902
-0.052488
-0.0692977
-0.0769208
-0.0857673
0.164298
-0.090932
0.19094
0.0126657
-0.0218445
-0.104164
0.0130801
-0.0957583
-0.120993
-0.0604511
-0.0599786
0.00505689
0.034453
0.141274
-0.0702401
0.0339143
-0.0982688
-0.0671609
-0.0959891
-0.100276
0.102177
-0.093146
-0.0765921
0.0156443
-0.0528872
-0.0140725
-0.0233221
-0.0379709
-0.10126
-0.0525681
-0.0926477
-0.035191
-0.117793
-0.0447741
0.285387
-0.011573
-0.0104434
-0.0141245
-0.0473049
-0.0138351
-0.0458685
-0.0769321
-0.101993
-0.103024
0.0256516
-0.0742212
0.043948
0.0288894
-0.0444401
0.152165
-0.0933249
-0.048176
-0.103419
-0.0836257
0.0625788
-0.0887495
-0.0261882
0.0888512
-0.0672236
-0.131512
0.00104175
0.0552045
-0.100285
0.00213547
0.0482393
-0.0652162
-0.0227067
-0.105188
-0.0402764
-0.0550566
0.207384
0.0495375
-0.0400139
-0.0105147
-0.0191436
-0.105657
-0.0894472
-0.0780731
0.0285744
0.018214
-0.0183528
-0.0341276
-0.0850792
0.128731
-0.113624
-0.0787828
-0.0857981
-0.101378
-0.0833335
-0.0592235
-0.0178792
-0.0527833
-0.0388413
-0.113527
-0.0668145
0.113422
-0.0516214
-0.0430387
-0.0929361
-0.0294296
0.0565611
-0.0673362
0.00401134
-0.075868
0.0876485
0.0124549
-0.102399
-0.00878869
-0.0446824
-0.12151
-0.120782
-0.101234
-0.025755
-0.0194365
0.00144479
0.0823191
-0.107272
0.0670584
-0.108127
-0.0572129
-0.0682773
-0.0816779
0.0927213
-0.0470218
-0.101775
-0.00312479
-0.0459781
-0.130444
-0.0391728
0.0537213
-0.0566348
0.0161283
-0.00338101
-0.0313764
-0.0734015
-0.0892392
-0.0171106
-0.0807207
0.191445
0.0752387
-0.03897
-0.00648033
0.0291695
-0.0645122
-0.138146
-0.113747
-0.00485011
-0.0615684
-0.0971907
0.0470608
-0.0887269
-0.0590321
-0.0862268
0.0722597
-0.0247176
-0.00810705
-0.0551935
-0.0849267
-0.0995762
0.036303
-0.0515243
-0.0925161
-0.00655921
0.15769
-0.0348783
-0.0535545
-0.0675554
-0.0608712
-0.0952559
0.0534388
0.0792399
-0.00370284
-0.00569299
0.00659773
-0.0103557
-0.0136067
0.0638063
-0.0877565
-0.132709
-0.0346041
-0.0617232
-0.0648251
0.0330616
0.0431888
-0.0752969
0.0351695
-0.119147
-0.0224506
-0.0415809
-0.118607
0.0870798
-0.093161
0.0427891
-0.0200019
-0.0814763
-0.0817376
-0.0137018
-0.0836614
-0.0665082
0.0172305
0.0119278
-0.0387638
-0.109144
-0.0103181
0.143454
-0.116325
-0.0268741
-0.0136456
-0.0811032
-0.00563284
-0.064845
-0.111372
-0.125993
-0.0910033
-0.0847394
-0.0470974
-0.0621941
0.0616345
-0.09126
0.105048
-0.0834832
-0.0539955
-0.083875
-0.105449
-0.00799089
-0.0965114
-0.00509602
-0.0563972
-0.0379584
-0.11528
-0.0268236
-0.0300372
-0.0766774
0.0272401
-0.11463
-0.0265954
-0.0186305
-0.0431194
-0.00475415
0.0507991
0.05832
-0.0211091
-0.0137711
0.0635664
-0.0366078
-0.123244
-0.104305
-0.079652
0.0654429
-0.0331174
-0.0149033
0.155552
-0.0521475
0.03487
-0.0933305
-0.0349154
-0.0697376
-0.0880183
-0.00267442
-0.107343
-0.0648872
-0.0361614
-0.108346
-0.0974692
-0.0871118
-0.0750319
-0.0516913
-0.0331925
-0.0409748
-0.00981269
-0.00533783
-0.0984572
-0.054458
-0.00621135
0.0146211
0.0785637
-0.0606113
-0.0998588
-0.0448254
-0.0703621
-0.135983
-0.0577183
-0.0254322
-0.0735067
-0.0415877
-0.0146732
0.0259513
-0.0831324
-0.121744
-0.0118921
-0.0852497
-0.0130159
0.0745779
-0.0827994
-0.0610562
0.0419952
-0.0815553
-0.0876737
-0.0299342
-0.0104074
-0.0387647
-0.0172826
-0.036247
-0.0479108
-0.0565268
-0.0670262
0.0201251
-0.105349
0.0322041
0.0205774
-0.041271
-0.0475616
-0.0532808
-0.136307
-0.0922889
-0.00895212
-0.0959564
-0.0838387
-0.0476518
0.0748939
-0.0172617
-0.0621667
-0.094024
-0.000576387
-0.0182815
-0.0947094
-0.0175353
-0.0892499
-0.0832637
0.0784286
-0.0805566
-0.0708641
-0.0819439
-0.0692275
-0.132158
0.00595099
-0.0818325
0.0290531
-0.0640842
-0.0889174
-0.0569558
-0.0699745
0.0813592
-0.028019
-0.0775073
0.0410263
-0.061302
-0.120501
-0.0668325
-0.0751931
-0.0372115
-0.114528
-0.0914788
0.00523121
-0.121448
0.0216114
-0.132103
-0.0820607
-0.112585
-0.0962581
0.0197343
-0.0709815
-0.0581908
0.0181366
0.00983472
-0.127127
0.0448622
0.110612
0.00736525
0.0272168
-0.0484938
-0.0805271
-0.0645378
-0.0651154
0.157736
-0.116291
-0.0123859
0.0649646
-0.0942353
0.000755261
-0.0863613
-0.0603429
-0.136384
-0.0221239
0.0324702
-0.0684581
-0.0807377
0.0851644
-0.00695801
-0.0632293
-0.135217
-0.0459798
-0.091923
-0.00325834
-0.027001
-0.113062
0.0129754
-0.0281383
-0.114209
-0.137455
-0.0608037
0.0519803
-0.0616799
-0.0727551
-0.029588
-0.114704
-0.0815746
-0.0843785
0.0333945
-0.114466
0.0521553
-0.0708679
-0.0784806
-0.0135535
-0.0490211
-0.118991
-0.0859328
-0.0688737
-0.0198339
-0.0830931
-0.113785
0.131923
-0.0743384
0.127689
-0.0873786
-0.0576563
-0.103841
-0.101375
0.0132391
-0.103297
-0.0620353
-0.0597898
-0.0825073
-0.107883
-0.00651965
-0.0378228
-0.029138
-0.0631253
-0.0514164
-0.102597
-0.0348296
-0.0325719
0.0210551
-0.0551992
0.0276915
-0.0174102
-0.0461337
-0.055017
-0.0159157
-0.118309
-0.114596
-0.0482409
-0.00580187
-0.0752163
-0.0484228
0.0414836
0.0171005
-0.0164877
-0.114378
-0.0980638
-0.0588049
-0.0539625
-0.0585646
-0.0813176
-0.102047
-0.0146808
-0.113906
-0.0977199
-0.0300312
-0.0662233
0.0688008
-0.0319996
-0.0335363
-0.0443938
-0.104445
0.00279696
0.0235901
-0.0230928
-0.0446011
0.222858
-0.063814
0.0121708
0.0198661
-0.10972
-0.122283
-0.0567984
-0.0717951
-0.100818
0.0260244
0.0122698
-0.097709
-0.0201793
-0.0704823
-0.0129836
-0.0345165
-0.0879523
0.110005
-0.0382711
-0.0883308
-0.0605011
-0.102574
-0.00867121
-0.0933383
-0.0587539
-0.0649119
-0.0235912
0.0308722
0.0698737
-0.04278
-0.0216893
0.00380018
-6.86414e-05
0.0485951
0.0139583
-0.083585
-0.0586544
0.0566179
-0.128197
-0.0845764
-0.0737889
-0.0413689
-0.0646198
-0.0383949
0.104659
0.00357661
-0.0606397
0.0268992
-0.0876374
-0.00764539
-0.046442
0.10503
-0.065704
-0.0395899
-0.00728509
-0.117659
-0.112231
-0.0195296
-0.0545226
-0.115577
-0.0436305
-0.0754776
0.0184412
-0.0961875
-0.0892035
-0.0146633
-0.0385924
-0.0305822
0.0431463
0.0323979
0.0831451
-0.0347514
-0.014774
-0.128041
-0.0878319
-0.0358601
-0.0400612
0.0669763
0.013899
-0.0143917
-0.0655106
-0.0759383
-0.10444
-0.0564885
-0.0931168
-0.0174972
-0.105439
-0.0538524
0.128852
0.000981405
-0.120576
-0.040072
0.13453
-0.0503972
-0.0104352
-0.00530279
0.335338
-0.0235408
-0.0447184
0.0191202
-0.0905072
0.104449
-0.0353929
-0.0444545
0.0172051
-0.0487672
-0.0803059
-0.123751
-0.0599711
0.0299952
-0.00695121
0.020999
-0.0377909
-0.0880827
-0.0616525
-0.106407
0.105339
-0.073903
-0.079555
-0.0510545
-0.0536158
-0.0299951
-0.103648
0.010661
-0.0584057
-0.072668
0.0686066
-0.0804513
0.0694984
-0.0792383
0.247323
-0.104224
-0.127017
0.09201
-0.0850981
0.0296401
-0.0666548
-0.0606835
0.195863
-0.0597192
-0.0832002
-0.0927823
-0.0953974
-0.0792217
-0.0457193
-0.0654863
0.201197
0.11137
-0.0390783
-0.125888
0.0715996
-0.0939312
-0.104333
-0.0123935
-0.0769767
-0.0673739
0.20183
-0.045029
0.0306263
-0.0655108
-0.00775853
-0.0286197
0.0794338
-0.04904
0.375167
-0.0945174
-0.00527943
0.0794734
-0.0635365
0.0435288
-0.00979275
-0.0947558
-0.0305685
0.221861
-0.103503
-0.0989777
-0.0976898
-0.0134559
-0.0412036
0.0509454
0.0849812
-0.0735978
-0.0679419
-0.0733239
-0.0448619
-0.0483427
0.018995
-0.0274835
-0.0474041
-0.0515038
0.286441
0.0520957
-0.110626
-0.0507782
-0.00884968
-0.046241
-0.039051
-0.022866
0.21222
-0.040248
0.0219401
0.0394803
-0.0723931
-0.0218575
0.0788031
0.00843857
-0.0876588
-0.0431958
-0.116256
-0.076941
-0.0857223
-0.00094333
-0.094949
-0.0918586
0.00372
-0.0685647
-0.114618
-0.110343
0.0251246
0.0176637
-0.113686
-0.0617042
-0.0939829
-0.11398
0.0317724
-0.0804079
-0.107144
-0.0488912
0.0377575
-0.0291983
0.10489
-0.0556856
0.186
-0.0945748
-0.0235285
0.105853
-0.0710699
0.117306
-0.0310655
0.107419
-0.0780779
-0.081961
-0.0694967
-0.106541
-0.105191
-0.0437214
-0.0720012
-0.0460541
-0.0209471
0.0136413
0.0302621
-0.100903
-0.0144923
-0.03432
-0.0913922
0.0784919
0.0393123
-0.0606032
-0.00139776
-0.0437637
-0.122069
-0.00451938
-0.0608682
-0.0864347
-0.0320486
-0.0608647
0.0359138
-0.0866274
-0.0367358
-0.056293
-0.0996793
0.0196466
-0.0362171
-0.0902541
-0.071201
0.00792585
0.0221933
-0.12953
-0.0960073
-0.0654321
-0.0973146
-0.0603548
0.0279499
-0.100192
-0.0415393
-0.090395
-0.0533866
0.100421
-0.103278
0.123168
-0.06838
-0.0587327
0.0497912
-0.0758975
-0.11102
-0.0491105
0.0327073
0.002721
-0.00544414
-0.0508144
0.0330926
-0.066393
0.0456645
-0.0385787
-0.0682812
-0.0122621
0.00450737
-0.0865214
-0.0120394
0.17019
-0.102191
-0.113652
-0.0758189
0.03426
-0.079831
-0.0597765
-0.0391315
0.0659014
-0.0485466
-0.125705
0.149015
-0.0961749
-0.0941036
0.0947434
-0.0611122
-0.0470086
0.017627
-0.0873137
-0.0894247
0.0136038
-0.0670789
-0.0299449
-0.0258206
0.0534063
-0.0356165
-0.0594358
-0.123099
-0.0699795
0.000757986
-0.0561105
-0.0544874
0.100185
0.00721089
0.442462
-0.0539334
-0.117065
-0.0882279
0.0678599
-0.0525423
-0.00300936
0.187515
-0.0528374
0.114892
-0.0954965
-0.024634
-0.0235712
-0.0996194
0.0122367
-0.0640977
-0.0758386
-0.0755661
-0.106171
-0.0667526
-0.052211
0.0792817
-0.0089498
-0.0348553
-0.0729307
0.0490014
-0.0404875
-0.0761312
-0.0153085
-0.128188
0.39354
0.0174731
-0.0449138
0.0117827
0.356712
-0.113544
-0.11836
-0.106074
-0.0384062
-0.0908231
-0.000861134
-0.00371344
-0.0343545
-0.0861875
-0.093867
0.0219031
-0.0977667
-0.0997786
-0.0528728
-0.00812491
-0.100906
-0.0483764
-0.105485
-0.0794991
-0.023975
-0.0798083
-0.11943
0.0184087
-0.0143169
0.0254155
0.00801497
-0.101589
0.109283
-0.112631
0.0998157
-0.0101596
0.039465
0.0145306
0.532355
-0.0997075
-0.117086
-0.096208
-0.0382587
0.00772539
-0.0124622
0.000312434
-0.0544285
-0.030643
-0.0794466
-0.0872885
-0.0436711
-0.0513096
-0.066155
-0.0513514
-0.00600999
-0.0381862
-0.100277
-0.112198
-0.0571127
-0.0597365
-0.0508997
-0.0329898
-0.0507427
-0.035947
-0.0815585
-0.119254
0.115362
-0.104358
0.24981
-0.103161
-0.0148319
-0.0281425
0.266776
-0.104692
-0.0301301
-0.0335757
0.041524
-0.0540631
-0.0314828
-0.0335537
-0.0827566
-0.0685598
0.0201768
-0.0160487
-0.0589856
-0.0637259
-0.0116728
-0.106441
0.0125905
-0.00994336
-0.00164614
-0.0651352
-0.0105543
0.0272604
-0.0463661
0.0425127
-0.107225
-0.0339515
-0.0283923
-0.0687813
0.0470662
-0.0355686
0.190842
-0.00234365
-0.0466641
0.0700323
0.223782
-0.089355
-0.0670496
-0.0643155
-0.0212093
-0.0139322
0.0536747
0.0121951
-0.0388321
0.0183968
-0.089588
-0.0834448
-0.0753325
-0.0677796
0.138316
-0.0605747
-0.0415831
0.0914611
-0.0675602
-0.134787
-0.0559313
0.0365476
-0.0960054
0.0494191
-0.101554
-0.000357681
-0.0965581
0.0283826
-0.031584
-0.0912758
0.0485755
-0.0784271
-0.0286873
-0.00638555
0.368893
-0.0988611
-0.146968
-0.11505
-0.0628822
-0.0517847
-0.0524979
-0.0398615
0.0451265
0.00356965
-0.0991334
-0.0785239
-0.00429311
-0.0369292
0.0538456
-0.128983
-0.0831018
-0.0374654
-0.0768996
-0.0119548
-0.0314797
-0.00758398
-0.102549
0.076172
-0.0262482
-0.0694993
-0.11278
-0.118011
-0.0627147
-0.082611
0.0501091
-0.0139051
-0.0410536
-0.0131252
0.321407
-0.105402
-0.143451
-0.0590079
-0.0552469
-0.000961034
-0.0401648
-0.0127683
-0.0815457
-0.0256728
-0.0516026
-0.0782342
-0.0150683
-0.106871
-0.049668
-0.0888801
-0.0869282
0.0107853
-0.0933636
-0.104414
-0.0878072
0.0555535
0.0591632
0.0489764
-0.091389
-0.0272935
-0.0447507
-0.0243381
0.0101239
-0.106632
0.0512664
-0.021562
-0.0652795
-0.0566413
0.0204595
-0.0822169
-0.0813872
-0.0869387
-0.00495767
-0.0369808
-0.00377507
0.0602302
-0.0670298
0.0100411
-0.117539
-0.00378039
-0.0729602
-0.0661053
-0.0719502
0.0640837
-0.0685704
0.0107754
-0.0547313
-0.0591371
-0.0754673
-0.0486868
-0.0224712
-0.00100483
-0.0772875
0.0159696
-0.0614799
[truncated: 6,359 more rows]

## Sheet: avg.Right
-0.0299702
-0.0158525
-0.00928201
-0.0246737
-0.0187801
0.15959
-0.107364
0.058695
-0.109243
-0.021267
0.170592
-0.00081885
0.073224
0.108853
0.254455
-0.0853874
0.127731
-0.0806257
-0.00915974
0.634939
0.254605
0.483191
0.427363
0.363549
-0.0497241
0.17616
0.0138258
-0.0173221
0.642299
0.240271
0.712412
0.497079
0.290533
0.0469866
0.228026
0.0302628
0.00340415
0.752204
0.455328
0.698354
0.603129
0.447146
0.184471
0.391165
0.0707224
-0.0321526
0.743447
0.588155
0.642173
0.493433
0.57691
0.208116
0.330695
-0.0104222
-0.0502437
0.778345
0.570014
0.537957
0.478975
0.434848
0.234713
0.337168
0.101349
-0.0488765
0.736687
0.473036
0.539888
0.285666
0.367589
0.257598
0.151398
0.0105993
0.0590385
0.644342
0.27397
0.523397
0.0938428
0.149366
0.200625
0.12645
0.023104
0.121333
0.637389
0.205988
0.385941
0.0910838
0.0114987
0.231076
0.119594
-0.0270173
0.228323
0.559089
0.165668
0.479
0.0768063
-0.0514993
0.205726
0.112763
-0.0264284
0.318942
0.559477
0.102366
0.248815
0.101856
-0.0703291
0.176703
0.0405456
-0.0741172
0.398246
0.472348
0.369538
0.229329
0.0365192
-0.00820192
0.119114
-0.037755
-0.093204
0.596436
0.458299
0.263635
-0.00657344
-0.0105243
0.0467047
0.0867782
0.0275869
-0.101115
0.626228
0.234685
0.139424
-0.0722088
0.175259
0.114895
0.0953536
0.0232868
-0.0872122
0.666203
0.0647992
0.0978974
-0.121717
0.243568
0.0510328
0.00136199
0.0121504
-0.0885176
0.547732
-0.0560448
0.256456
-0.112008
0.427642
0.051994
-0.0276337
-0.0241755
-0.0952423
0.594507
-0.0566905
0.308072
-0.114859
0.282507
0.0647217
-0.0574173
-0.00575095
-0.109673
0.658071
-0.0293721
0.0698945
-0.0722557
0.06734
0.161579
-0.00930594
-0.00631182
-0.0969338
0.700563
0.0286794
-0.00802288
-0.0804566
-0.0388669
0.165117
-0.0351876
0.0449623
-0.099146
0.712078
0.069878
-0.0268297
-0.0580035
-0.0615815
0.121215
-0.00612247
0.070369
-0.0971641
0.604842
0.0526711
0.0115492
-0.0955733
-0.0062852
0.19797
-0.0453927
0.118766
-0.11562
0.626397
0.0091377
0.0131026
-0.0943052
0.0329644
0.239825
-0.0551428
-0.0138889
-0.118709
0.282814
-0.0229016
-0.0092749
-0.0734816
-0.0224177
0.321183
-0.0848029
-0.0279104
-0.104493
0.307115
0.0016041
-0.0452329
-0.0283365
-0.0054517
0.103208
-0.0944117
-0.024616
-0.0889995
0.263943
0.022525
-0.0827359
0.00586853
-0.0702733
0.0189842
-0.0947489
-0.00565764
-0.0569024
0.273163
0.0223064
-0.0785773
-0.0289549
-0.0600805
-0.0268291
-0.0864786
0.0182294
-0.0415958
0.336531
-0.0385361
-0.0836074
-0.0524937
-0.0909753
-0.00689727
-0.0795267
0.0761256
-0.0705974
0.281001
-0.0256851
-0.0709269
-0.109897
-0.0593508
-0.0452107
-0.0520732
0.177851
-0.101739
0.460096
-0.0294866
-0.0922529
-0.0985229
-0.0433701
-0.0283402
-0.0670524
0.257932
-0.0995491
0.388719
0.0400085
-0.0635145
-0.0998311
-0.0330201
-0.0252016
-0.0599326
0.1442
-0.0761153
0.383163
0.00993589
-0.0442605
-0.0402456
-0.0331583
-0.0131738
-0.0551006
0.107598
-0.0690683
0.426466
0.0209778
-0.00453887
-0.0712436
-0.0634084
-0.0917814
-0.0234713
0.0958135
-0.0360151
0.276241
-0.0224483
-0.00565465
-0.0990185
-0.0669997
-0.0960903
0.0828229
0.128693
-0.0378009
0.252146
-0.013323
-0.0383626
-0.109897
-0.0913862
-0.100901
0.112725
0.0884371
0.0102026
0.0575076
0.00954223
-0.0769246
-0.110122
-0.0962714
-0.0544143
0.210306
0.00299599
-0.0272046
0.126167
-0.0112225
-0.11222
-0.066282
-0.101585
-0.0557815
0.149498
0.112903
0.0113336
0.00195642
-0.0250265
-0.118573
-0.0816053
-0.0973231
-0.0716662
0.135564
0.15121
-0.000188759
0.125265
-0.00102633
-0.0908207
0.0169863
-0.0575069
-0.0554839
0.0797636
0.189908
0.0154413
0.227341
-0.00526903
-0.0627275
-0.0323697
-0.0867182
0.0799639
0.0979857
0.0786906
-0.0528922
0.393482
0.0121697
-0.0517133
-0.012719
-0.0879006
0.326233
0.0806083
0.0357138
-0.0963129
0.224369
-0.0135765
-0.0684299
-0.0964954
-0.1222
0.351132
0.0394872
0.0320296
-0.125214
0.119112
-0.000163925
-0.0785584
-0.109587
-0.0949495
0.308324
-0.0324466
0.0405663
-0.112748
0.27017
0.027542
-0.0877301
-0.130697
-0.101104
0.204297
-0.0728714
0.0241266
-0.101285
0.415475
-0.00313593
-0.0856916
-0.107355
-0.0969471
0.288906
-0.0326421
0.0380572
-0.0761907
0.403968
0.00269863
-0.037763
-0.0606863
-0.118536
0.127626
-0.0520627
-0.0154899
-0.0809064
0.349921
-0.0133531
0.031361
0.0385528
-0.122961
0.142703
0.00616439
0.00539762
-0.0401098
0.487848
0.0434384
0.0385475
-0.00494706
-0.116182
0.071824
-0.0640445
-0.0140141
-0.0746866
0.43387
0.132507
0.0172849
0.0834658
-0.107663
0.0857934
-0.00994656
-0.000703627
-0.0904649
0.325085
0.140929
-0.01724
0.0514089
-0.102193
0.0336545
-0.0294008
-0.0190863
-0.112739
0.176791
0.0599523
7.04936e-05
0.378828
-0.0728188
-0.0433798
0.0504501
0.0440729
-0.110674
0.23179
-0.00473515
-0.0155487
0.0953492
-0.0809629
0.0504413
0.123447
0.0197797
-0.0595227
0.195029
-0.0364693
-0.000845478
0.0641523
-0.0683666
0.0269852
0.0814569
0.0519235
-0.0311098
0.206851
-0.00949928
0.00774852
-0.0956181
-0.108075
0.0580736
0.0618122
-0.032001
-0.0310042
0.450068
0.001756
0.0245217
0.0117826
-0.0942421
-0.0417102
-0.0178978
-0.0184142
-0.0306601
0.394779
0.0252885
-0.000157047
-0.0482931
-0.0603238
-0.0154205
-0.0536475
-0.0607993
-0.0863501
0.305291
-0.00032833
-0.0162338
0.0561314
-0.0381142
-0.0195921
-0.0629329
-0.000439879
-0.0769999
0.035066
-0.00907671
0.0772156
-0.0418033
-0.0658716
-0.0250131
-0.0572236
0.0365982
-0.111208
0.121375
-0.0192255
0.0891148
0.0766266
-0.0791001
-0.0518041
-0.00303109
0.112254
-0.108685
0.265946
-0.0147599
0.174344
0.0441546
-0.0842449
-0.0267195
-0.0249091
0.13864
-0.0825344
0.322735
-0.00687621
0.0434058
0.151811
-0.0703293
-0.0373989
0.0245819
0.113034
-0.0993551
0.250379
-0.0179671
0.0832487
0.0721441
-0.0855265
0.00161723
0.0314488
0.11076
-0.0157392
0.137176
-0.00423628
0.0336754
0.00300924
-0.071317
0.0480731
0.0963159
0.0152316
-0.00759729
0.143866
-0.0219899
0.0225757
-0.0541442
-0.0707131
0.0472211
-0.0314699
0.0441624
0.0353826
0.153887
0.0244811
0.0703421
-0.0699802
-0.0374276
-0.00644669
-0.0585394
0.0803067
-0.0784631
0.158099
0.0256598
0.0643551
-0.0911803
-0.0571464
-0.0802036
-0.087938
0.105222
-0.127756
0.173861
0.0550235
0.134118
-0.058895
-0.0153914
-0.0626307
-0.0187131
0.0993548
-0.134184
0.125697
0.0297646
0.0818627
-0.0628099
-0.00739932
-0.0647143
0.026238
-0.0206824
-0.120332
0.223576
0.084136
0.12804
-0.0629104
0.070412
-0.0649779
0.0212337
0.0201529
-0.11606
0.229087
0.124243
0.137195
-0.0903364
0.043458
-0.0184169
-0.0453199
0.0180083
-0.110524
0.276931
0.240029
0.106311
0.0346283
-0.0304625
-0.0277552
-0.080608
0.0705541
-0.0895518
0.211096
0.353563
0.0654802
0.0599551
-0.0756284
-0.0327912
-0.0555705
0.0364121
-0.0716654
0.135617
0.284146
0.011679
0.121094
-0.0442741
-0.0703543
-0.0554158
0.097317
-0.0613122
0.121438
0.291317
0.197899
0.0188579
-0.00392403
0.0156823
-0.0341057
0.152041
-0.0806839
0.190328
0.247384
0.146959
0.173976
0.0963488
0.0190796
-0.0557679
0.225971
-0.0501524
0.367528
0.169421
0.206591
0.20685
0.0512227
-0.00152981
-0.0643344
0.17425
-0.0814216
0.328599
0.133365
0.0120672
0.266979
0.0859004
-0.0744741
-0.0959979
0.18199
-0.0913703
0.299994
0.0040562
0.0790634
0.0965541
0.0415791
-0.00795815
-0.0885964
0.0339406
-0.109679
0.215413
0.00315948
0.0380512
0.198511
0.00272291
-0.0400439
-0.0860531
0.0273651
-0.101131
0.243662
-0.0365728
0.0211523
0.16561
-0.0470913
-0.0522996
-0.0825454
0.0075343
-0.0764743
0.150873
0.00976498
-0.00219113
0.225196
-0.019708
-0.0968967
-0.0976682
0.166232
-0.099878
0.104871
0.0949179
-0.0140974
0.105848
0.174277
-0.0724653
-0.118185
0.248862
-0.093137
0.0345626
0.0973876
0.0875866
0.0490869
0.200314
-0.0781893
-0.118132
0.323575
-0.101995
-0.0108739
0.0638078
0.0686492
-0.0287399
0.0839224
-0.0387821
-0.116034
0.24108
-0.0784814
0.051161
0.0158034
0.120083
-0.0619219
-0.0620066
-0.0264793
-0.0950125
0.112455
-0.0294346
0.035119
-0.0342986
0.0269854
-0.0542632
-0.0647257
-0.0196453
-0.0701881
0.0122267
-0.0645191
0.228472
-0.00488283
0.0815355
-0.0534858
-0.0556224
-0.0831943
-0.0677078
0.0723312
-0.0469398
0.185158
0.0923168
0.0129794
-0.0249238
-0.0446986
-0.112903
-0.0706226
0.0758563
-0.103501
0.20792
0.298107
0.00205187
-0.0509904
-0.0135228
-0.108167
-0.0773019
0.0713659
-0.0892802
0.131497
0.274877
-0.0536829
-0.06047
-0.049432
-0.0476548
-0.0853446
-0.0329832
-0.116873
0.0813399
0.333946
-0.0102775
-0.0619841
-0.101504
0.0128382
-0.0530216
-0.0273047
-0.11574
0.0849735
0.20962
-0.0534053
-0.0243471
-0.132877
0.138963
-0.0491737
0.0355379
-0.124129
-0.00504407
0.298513
-0.0188333
0.0645816
-0.102463
0.098199
-0.0272221
0.0293494
-0.115683
0.0211926
0.0985695
-0.0741242
-0.00154749
-0.056813
0.0696209
-0.0673358
-0.0435994
-0.120721
0.0942279
0.0771698
-0.0524507
-0.000949689
-0.0656625
0.0132851
-0.0724311
-0.0672163
-0.107744
0.143834
-0.0503475
-0.0841896
-0.0621068
-0.112976
0.0624307
-0.0910101
-0.0559373
-0.114091
0.141665
-0.0607217
-0.0183748
-0.0616825
-0.136151
0.115897
-0.0626979
-0.0193795
-0.10379
0.117499
-0.0624971
-0.026945
-0.069607
-0.138129
0.308709
-0.0458421
-0.0449745
-0.122987
0.103105
-0.0261828
-0.042793
0.069805
-0.125564
0.306269
-0.0297234
0.012043
-0.109811
0.0944819
-0.0256765
-0.0528238
0.158957
-0.0607007
0.33208
-0.0510286
0.0264937
-0.115019
0.100975
-0.0655125
-0.0217302
0.134793
-0.00494085
0.122385
-0.066574
0.169362
-0.10396
0.337136
-0.0811332
-0.0217699
-0.0473939
-0.00506479
0.0531947
-0.0880036
0.177354
-0.119185
0.423599
-0.0793307
-0.0464796
-0.0997787
-0.00936624
0.0372318
-0.0871118
0.183896
-0.121655
0.415283
-0.0707523
-0.0418246
-0.10579
0.193141
0.072197
-0.107303
0.0894596
-0.115195
0.190765
-0.0544346
0.0412244
-0.0971791
0.229199
0.0983473
-0.094754
0.0659044
-0.112611
0.18532
-0.0173288
0.0413196
-0.089384
0.311193
0.212318
-0.0752705
0.0852179
-0.108075
0.209954
0.0216948
0.0427591
-0.0542995
0.237068
0.171224
-0.0455073
0.100075
-0.0948453
0.188847
0.0232647
-0.0332743
0.165492
0.230546
0.13375
-0.0539812
0.0592372
-0.0710738
0.0999986
-0.0269632
-0.0332463
0.144378
0.0478224
0.0611697
-0.0908676
0.13129
-0.0583285
-0.00629475
-0.0527151
-0.0550762
0.150293
-0.102539
0.156882
-0.0885992
0.0277501
-0.0845383
0.0387857
-0.0134511
-0.0281764
-0.0581814
-0.114392
0.217427
-0.0725396
0.0299846
-0.114014
0.0572363
0.0177128
-0.00835449
-0.0461447
-0.0760892
0.21067
-0.077113
-0.0161865
-0.125818
0.185029
-0.00687844
-0.0572824
-0.0730882
-0.0428671
0.1248
-0.0846749
-0.00698938
-0.138279
0.102309
-0.0656618
-0.0388903
-0.034486
-0.017684
0.0846247
-0.0959573
0.0284191
-0.145029
0.104288
-0.0629446
-0.0884835
0.122004
-0.0309526
0.0517764
-0.0245538
0.0592931
-0.148173
0.0804142
-0.0702263
-0.0515799
0.341492
0.0720287
0.00619503
0.0160948
0.0778496
-0.147567
0.120616
-0.0655608
-0.0880897
0.267338
0.0951467
-0.00640545
-0.000995031
0.0672998
-0.129306
0.0843759
-0.0931777
-0.0488861
0.254148
0.0708202
-0.0348774
-0.0659817
-0.0501636
-0.115779
0.0600595
0.0283088
-0.0252154
0.18517
0.256241
-0.0587558
-0.0737855
-0.0196854
-0.102192
0.0360645
0.0170582
0.105271
0.23129
0.269385
0.00596488
-0.062048
-0.0667305
-0.11637
0.0791865
0.127992
0.114556
0.0901498
0.117822
0.00107398
-0.0131878
-0.0582055
-0.109413
0.0761599
0.0304133
0.101346
-0.0321051
-0.0317641
0.0777654
-0.0591806
-0.101904
-0.104026
0.0226006
0.080026
0.0185619
0.060844
-0.0629189
0.0233161
-0.0542927
-0.0992085
-0.0426982
-0.00640179
0.0527017
-0.0222721
0.140355
-0.0325
-0.0142755
-0.122976
-0.0538105
0.0144896
0.146377
0.152011
-0.0470383
0.172855
-0.00645103
-0.0395445
-0.112768
-0.00558488
0.0309902
0.237699
0.143116
-0.0909448
0.0582269
-0.0467886
-0.0271686
-0.107493
0.0178212
0.0207082
0.231058
0.0905635
-0.0788879
-0.0477852
-0.0535872
0.0258163
-0.0874073
-0.00511828
0.011395
0.117329
0.00823878
-0.0849206
-0.0669934
-0.00973634
0.0118916
-0.0457455
-0.00243891
0.115867
0.0670149
-0.00243053
-0.00751942
0.0189372
0.0698582
-0.0134318
-0.0669162
0.0269027
0.0866149
0.0937785
0.0415712
0.0409799
0.150849
0.113775
-0.0434666
-0.0854817
0.0271459
0.0573884
0.165928
0.0490445
0.0309639
0.254551
-0.0503129
-0.0780769
-0.122362
0.128649
0.0345712
0.225855
0.354937
-0.0395297
0.119421
-0.0804756
-0.11105
-0.134278
0.205441
-0.0345996
0.32
0.393326
-0.059341
0.111676
-0.08242
-0.125037
-0.114736
0.212579
-0.0688641
0.262941
0.478587
-0.038727
0.0527742
-0.0987171
0.0146269
-0.109786
0.0519814
-0.104539
0.261237
0.423985
0.0479281
-0.0289805
-0.105767
0.0227432
-0.0781939
-0.0415802
-0.0966043
0.19451
0.474226
0.0143469
-0.0648356
-0.106997
0.0358523
-0.0941959
-0.0713393
-0.102131
0.174676
0.375449
0.071585
-0.081399
-0.106281
-0.10191
-0.0924695
-0.0645028
-0.117004
0.171025
0.168937
-0.0341781
-0.0674023
-0.086831
-0.074558
-0.113786
-0.0791453
-0.0908276
0.210122
0.0467535
-0.0365124
-0.0862277
-0.0687403
-0.0833822
-0.114345
-0.0124918
0.00799843
0.133224
0.0295304
-0.0453623
-0.102089
-0.0443717
-0.0229543
-0.123295
-0.0366791
0.0786658
0.139181
0.0933674
-0.0453698
-0.103227
-0.00899484
-0.00509426
-0.103946
-0.0267245
0.123483
0.0822249
0.0986658
-0.0637114
-0.0773277
-0.0272149
0.0683126
-0.101488
-0.0793112
0.00548994
0.14309
0.134835
-0.0981028
-0.0412149
0.036894
0.0126181
-0.0223802
-0.0700316
0.0177525
0.371047
0.0884647
-0.102305
0.0408604
-0.0700316
0.0338723
-0.0591534
0.041771
-0.0497618
0.372887
0.204482
-0.0995238
0.0373528
-0.0597812
0.0456687
0.0347663
0.0898183
-0.0545837
0.375562
0.16434
-0.101978
0.0816997
-0.107411
0.0336501
0.0702455
0.136505
-0.0839673
0.0922567
0.148029
-0.0990871
-0.0103507
-0.0894519
0.0330533
0.432663
-0.0198695
-0.0298492
0.0579429
0.0860721
-0.109025
-0.0445498
-0.106452
0.0122437
0.313113
-0.0337162
-0.0772293
0.0141079
0.0544258
-0.0986542
-0.0796268
-0.0968534
0.00640242
0.169387
-0.00644442
-0.0880128
0.0534742
0.0320101
-0.101117
-0.019641
-0.062503
-0.044144
0.131965
0.00576904
-0.102778
0.022544
-0.0112549
-0.0707555
-0.00717019
-0.0618927
-0.0223209
0.292742
0.0287322
-0.0253182
-0.0186579
0.00269898
-0.0788584
0.00823663
-0.0820768
-0.0359074
0.404483
-0.0226953
0.13356
-0.0220418
-0.0316126
-0.00308107
-0.0768678
-0.0999784
-0.0586678
0.351617
0.02034
0.152696
0.0340875
-0.00357025
-0.0294315
-0.0688238
-0.0461141
-0.0935066
0.148896
-0.0541446
0.170468
0.0999393
-0.0170703
-0.0397432
-0.0825306
-0.0247219
-0.0703292
0.183526
-0.0611196
0.0606931
0.042884
-0.0409844
-0.0937899
-0.0726038
0.0350531
-0.0366231
0.0987585
-0.0832185
0.0579697
0.000622903
-0.07591
-0.0823302
-0.101597
0.000344052
-0.0289511
0.185218
-0.0188816
-0.0314819
-0.00209229
-0.045665
-0.0801019
-0.0767992
0.00478402
-0.0519425
0.0935478
-0.00528626
-0.0586473
0.0285096
-0.0278159
-0.0414371
-0.0757105
-0.0182463
-0.0528991
0.0931093
-0.00667883
-0.110429
0.0665141
0.139614
-0.0228758
-0.0555509
-0.0330751
-0.0572854
0.0144436
-0.0568657
-0.114098
-0.00414236
0.0939789
-0.0114096
-0.0789263
-0.0497436
-0.0675229
-0.0140815
-0.03883
-0.121374
-0.0521087
0.25654
-0.0766257
-0.0829448
-0.0761377
-0.088798
-0.0831559
-0.0256726
-0.101653
-0.0222474
0.177738
-0.0866382
-0.0454108
-0.0888166
-0.0954799
-0.0804641
0.0229146
-0.0754442
-0.0312482
0.25033
-0.0945587
-0.0255066
-0.0648995
-0.0613455
-0.0657914
0.0405321
-0.0871532
0.0123057
0.123741
-0.039891
-0.00299531
-0.0762503
-0.0341896
-0.0472983
0.0521197
-0.0828321
-0.0541289
0.096753
0.0287519
-0.0470734
-0.0802755
0.0624494
0.211572
0.0626487
-0.101196
-0.0153045
0.0619739
0.102254
-0.0424862
-0.0430496
-0.0224226
0.313193
0.072561
-0.100661
-0.011637
0.111266
0.0321887
-0.0444751
-0.00649899
-0.0315165
0.379861
0.0576059
-0.0972989
0.0457284
0.0382751
-0.00641007
0.0371134
-0.0475219
-0.0680709
0.260656
0.122886
-0.0907783
0.0823527
0.0500925
0.0279197
0.0140148
-0.10155
-0.0254825
0.102624
0.13439
-0.0988359
0.0918246
0.101454
0.00170661
0.0342691
-0.117316
-0.0400318
0.132285
0.192008
-0.123017
0.0375043
0.164782
-0.0132726
-0.0633281
-0.091885
-0.0383351
0.0381645
0.105545
-0.133691
0.0249847
0.185708
-0.027259
-0.0324586
-0.0807054
-0.0622387
0.0659426
0.0824714
-0.118048
-0.0133712
0.106534
0.0731035
0.0581348
-0.0924829
-0.0607097
-0.0572785
0.0392243
-0.100866
0.0270823
0.0277143
0.10777
0.124962
-0.102884
-0.0632474
-0.0864048
-0.00664507
-0.0730969
-0.00371386
-0.00621561
0.136289
0.1064
-0.123045
-0.0240925
-0.106663
-0.0265228
0.0295494
-0.014932
-0.0372122
0.0554589
0.0260882
-0.112361
0.0289197
-0.0359502
0.00296991
0.00375837
-0.0573102
0.0618799
0.12572
0.0289424
-0.111522
0.0103448
-0.0556085
0.0115239
0.0242456
-0.0406914
0.055013
0.287243
0.125408
-0.0247184
-0.0328485
-0.0110713
0.00887141
0.0238011
-0.0212123
0.151867
0.382062
0.0921702
0.00833674
-0.0239056
-0.0129167
-0.0521202
0.129546
-0.0300964
0.0734065
0.491413
0.0379125
0.0382087
-0.0291941
-0.0292214
-0.016016
0.0688266
-0.0352408
0.106134
0.217229
-0.0228545
-0.044105
0.0274066
-0.00185276
-0.011586
-0.0666505
0.136371
0.0371809
0.182167
0.026994
-0.0603374
-0.0278572
0.0467151
0.0775951
-0.10169
0.200689
0.0280458
0.037286
0.0345198
-0.0269327
0.0302529
0.253281
0.156268
-0.0100724
0.172956
0.0317385
0.299808
-0.00937009
-0.0152855
-0.00170246
0.254684
0.263713
0.0676426
0.0144852
0.148049
0.385602
-0.0319541
0.0134172
0.00971953
0.230755
0.159652
0.139982
0.00874611
0.280627
0.45359
-0.0584811
-0.0206858
-0.0527119
0.0770889
0.129527
-0.000248703
0.0267811
0.285751
0.260226
-0.026732
-0.052779
0.00838529
0.0528859
0.0960455
-0.0738801
-0.0128157
0.254277
0.232826
-0.0719259
-0.0740487
-0.00144263
-0.0535377
0.160128
-0.101614
-0.0266416
0.134266
0.179671
-0.0454943
-0.0477891
0.0654123
-0.0460992
0.164975
-0.0791741
-0.0340851
0.150022
0.183425
-0.0831779
-0.0260166
-0.060097
-0.0419891
0.14058
-0.0781933
-0.0135485
0.213454
0.050674
-0.0340401
0.0263482
-0.0209866
0.0195276
0.145528
-0.0690777
-0.0240995
0.255328
-0.0393182
-0.00596145
-0.0225642
-0.0215693
0.173477
0.0677745
-0.103844
-0.0110743
0.228659
-0.079022
0.0711441
-0.0320445
0.0860479
0.189135
-0.0342489
-0.0817606
-0.0207291
0.148481
-0.064799
0.00765578
-0.0528393
0.19711
0.164631
-0.0772939
-0.0477894
-0.0110493
0.325735
-0.0521318
0.0346254
-0.0545841
0.135766
0.00712771
-0.0675026
-0.00372801
0.0194938
0.404027
-0.0691874
-0.0435508
-0.0494044
0.104224
-0.0297212
-0.0160638
0.0649588
0.0307511
0.521366
-0.070367
-0.0493368
-0.115609
-0.0591645
-0.028274
-0.231073
-0.00938679
-0.0472609
-0.215171
-0.167879
-0.196795
-0.261146
0.00188039
-0.0677246
0.00670792
-0.0388915
-0.0147689
-0.0966261
0.346168
0.105337
-0.144948
-0.133473
0.178355
0.415135
0.213913
-0.0306341
0.0303122
-0.00446215
-0.0324419
-0.0742398
0.149336
-0.222054
0.204145
-0.118193
-0.0389254
0.0612521
-0.0104754
0.307827
-0.080412
0.135708
0.298198
0.260095
0.403782
0.211695
0.147638
-0.035223
0.196367
0.270859
0.190735
0.0121006
0.118967
0.205371
0.355989
0.342637
0.333665
0.451531
0.0628201
-0.0243009
0.211859
0.271977
0.349002
-0.0242872
0.037771
0.369078
-0.221403
-0.156348
0.373108
0.0470712
0.138136
0.439401
0.178591
0.414566
-0.0115178
0.360143
0.111365
0.0378124
-0.216639
-0.10726
0.299418
-0.0663072
-0.122006
0.273565
-0.013606
0.387548
-0.199551
0.388273
0.347323
0.157238
0.345085
0.475406
-0.102587
0.0166616
0.377852
0.113832
0.339866
0.168191
0.394052
0.211911
0.195481
0.238658
0.321268
0.165056
0.111283
-0.131022
0.09687
-0.092772
0.289094
0.00677703
0.279908
0.0885841
0.122023
0.445078
0.447614
-0.107887
0.43264
0.392825
0.184085
0.0966442
0.111947
0.394042
-0.203457
0.336359
-0.02972
0.430878
0.426044
0.00168717
0.0734329
0.400654
0.312008
0.183674
-0.00675502
0.33233
0.0592435
0.308657
0.223218
0.162811
0.149253
0.214209
0.272764
0.31936
0.209933
0.0147013
0.473395
-0.0308274
0.353012
0.380834
0.192653
0.0526113
-0.0696579
-0.0153569
0.336315
0.298424
-0.114863
-0.0255166
0.459352
0.317482
-0.0180793
-0.178885
-0.0496464
0.00168315
-0.0247966
0.394636
-0.0244174
-0.0934892
-0.0408323
0.415764
0.0251419
-0.0260031
0.112104
0.319331
0.287241
0.0960607
-0.135736
0.100445
0.1961
0.0398042
0.0633998
0.443875
0.237946
-0.100092
0.110738
0.155836
-0.224671
-0.0817535
0.225404
0.275643
0.308225
0.193928
0.358279
0.060354
0.0231223
-0.136566
-0.12611
-0.0444785
-0.0480521
0.0242954
0.0721564
0.168472
-0.0864357
-0.200558
0.328414
0.428942
-0.154819
-0.0141117
-0.0223001
-0.244729
0.135964
0.00311038
0.0906146
0.0989139
0.101982
0.0108028
-0.0831793
0.0231743
0.00612136
0.0745308
0.0186826
-0.244273
0.158626
0.12757
0.133201
-0.198623
-0.173841
0.103986
0.0976818
[truncated: 4,779 more rows]

## Sheet: avg.Left_binned
0.000119632
0.00466563
0.0211748
0.0551501
0.082785
0.143797
0.206723
0.156358
0.0921163
0.0665151
0.0485704
0.0320613
0.0284723
0.0186625
0.0160306
0.009092
0.00945089
0.00406747

## Sheet: avg.Right_binned
0.000590058
0.0041304
0.00840832
0.025815
0.0466145
0.121552
0.184393
0.157545
0.0949993
0.0814279
0.0649063
0.0442543
0.0390913
0.0297979
0.0315681
0.0241924
0.0166691
0.0118012

[truncated: 8 more sheets: avg.histogram_edges, avg.pval, nosubtration.Left, nosubtration.Right, nosubtration.Left_binned, nosubtration.Right_binned, nosubtration.histogram_edges, nosubtration.pval]
