# Supplementary material for: Single-neuron correlates of visual consciousness in human lateral occipital complex
Source: Nat Commun. 2025 Dec 15;16:11008. doi: 10.1038/s41467-025-67077-w (PMC12705761; doi:10.1038/s41467-025-67077-w)
Supplement: Supplementary file 4 — Source Data [file 41467_2025_67077_MOESM4_ESM.zip › SourceData/FigureS31.xlsx]

## Sheet: A.Face_true.Face.All
0.255536	0.255536	0.255536	0.307376	0.285984	0.257984	0.257984	0.257984	0.257984	0.257984	0.283324	0.304603	0.304603	0.278098	0.278098	0.307376	0.307376	0.307376	0.307376	0.307376	0.280727	0.402349	0.402349	0.371887	0.556298	0.556298	0.556298	0.556298	0.581445	0.581445	0.581445	0.420915	0.606175	0.606175	0.420915	0.420915	0.420915	0.420915	0.39614	0.39614	0.420915	0.659769	0.659769	0.659769	0.768444	0.802922	0.853722	0.900144	0.91111	0.920978
0.257013	0.257013	0.282882	0.282882	0.282882	0.282882	0.282882	0.263118	0.263118	0.263118	0.263118	0.263118	0.238455	0.238455	0.238455	0.238455	0.238455	0.257013	0.282882	0.282882	0.282882	0.282882	0.282882	0.30352	0.30352	0.30352	0.30352	0.282882	0.282882	0.282882	0.429836	0.429836	0.429836	0.405611	0.405611	0.405611	0.429836	0.429836	0.429836	0.644769	0.519934	0.519934	0.516472	0.699505	0.798397	0.859127	0.861274	0.861274	0.861274	0.77029
0.227382	0.210434	0.210434	0.250995	0.250995	0.250995	0.227382	0.227382	0.227382	0.227382	0.227382	0.227382	0.227382	0.18967	0.18967	0.306775	0.357498	0.347668	0.347668	0.347668	0.347668	0.370482	0.370482	0.370482	0.370482	0.237386	0.198441	0.20538	0.20538	0.222035	0.24527	0.227382	0.227382	0.227382	0.227382	0.360346	0.446451	0.471066	0.495823	0.471066	0.630282	0.765436	0.782768	0.896615	0.94827	0.905451	0.927558	0.920606	0.91305	0.956889
0.275882	0.256581	0.238185	0.238185	0.238185	0.262379	0.262379	0.281951	0.281951	0.281951	0.281951	0.302385	0.302385	0.330272	0.330272	0.302385	0.302385	0.281951	0.281951	0.281951	0.281951	0.262379	0.262379	0.374741	0.374741	0.374741	0.405423	0.405423	0.405423	0.405423	0.405423	0.405423	0.405423	0.262379	0.262379	0.288101	0.281951	0.254145	0.254145	0.273331	0.418954	0.634484	0.791045	0.791045	0.87889	0.924398	0.917195	0.927348	0.941282	0.965323
0.226302	0.226302	0.226302	0.226302	0.226302	0.226302	0.226302	0.226302	0.226302	0.226302	0.226302	0.244265	0.244265	0.382893	0.382893	0.382893	0.351215	0.351215	0.351215	0.351215	0.351215	0.328809	0.328809	0.203311	0.219968	0.219968	0.244265	0.244265	0.244265	0.244265	0.267922	0.267922	0.267922	0.267922	0.310426	0.310426	0.3322	0.354715	0.599203	0.599203	0.569031	0.651643	0.679291	0.679291	0.700649	0.817954	0.839048	0.842312	0.662624	0.662624
0.188292	0.205109	0.205109	0.205109	0.223016	0.223016	0.201469	0.201469	0.201469	0.184881	0.184881	0.169369	0.169369	0.169369	0.169369	0.184881	0.377969	0.377969	0.40873	0.40873	0.40873	0.40873	0.40873	0.40873	0.383267	0.35843	0.172554	0.172554	0.154911	0.172554	0.172554	0.172554	0.172554	0.191751	0.226934	0.266445	0.308178	0.308178	0.485342	0.485342	0.642187	0.642187	0.642187	0.612044	0.708159	0.662284	0.771959	0.771959	0.669262	0.640121
0.149792	0.162988	0.291558	0.318883	0.472363	0.318883	0.318883	0.318883	0.394164	0.394164	0.394164	0.370536	0.240612	0.235382	0.279051	0.299622	0.299622	0.321035	0.253867	0.253867	0.305709	0.356346	0.482026	0.457105	0.259369	0.240612	0.28489	0.264948	0.40802	0.40802	0.347512	0.297551	0.181348	0.297551	0.325179	0.35408	0.454651	0.486759	0.35408	0.475699	0.532881	0.732817	0.86499	0.847223	0.82978	0.903115	0.847223	0.903115	0.893998	0.815175
0.211311	0.361475	0.361475	0.361475	0.361475	0.361475	0.361475	0.361475	0.361475	0.361475	0.361475	0.211311	0.211311	0.211311	0.228387	0.228387	0.228387	0.228387	0.228387	0.228387	0.228387	0.228387	0.228387	0.228387	0.228387	0.228387	0.228387	0.228387	0.228387	0.228387	0.228387	0.228387	0.307645	0.335678	0.313842	0.313842	0.313842	0.313842	0.335678	0.381447	0.405208	0.530532	0.429473	0.583105	0.752603	0.792603	0.792603	0.81294	0.892611	0.882684
0.230569	0.230569	0.257202	0.257202	0.276565	0.276565	0.257202	0.257202	0.257202	0.257202	0.257202	0.276565	0.296803	0.296803	0.303035	0.303035	0.303035	0.303035	0.303035	0.303035	0.276565	0.257202	0.238748	0.238748	0.216152	0.216152	0.216152	0.216152	0.216152	0.216152	0.216152	0.216152	0.238748	0.213476	0.213476	0.213476	0.360675	0.407469	0.373091	0.532343	0.612117	0.577295	0.723164	0.769191	0.791241	0.811701	0.791241	0.774418	0.896151	0.818563
0.200115	0.200115	0.200115	0.200115	0.215806	0.232369	0.232369	0.257511	0.376275	0.376275	0.354187	0.354187	0.354187	0.354187	0.332704	0.311894	0.311894	0.283469	0.171339	0.171339	0.22278	0.22278	0.22278	0.22278	0.239715	0.239715	0.239715	0.239715	0.239715	0.239715	0.185296	0.200115	0.239715	0.257511	0.239715	0.376275	0.535805	0.500287	0.657011	0.678153	0.815996	0.815996	0.870678	0.870678	0.881035	0.794687	0.636971	0.669197	0.513922	0.490103
0.128201	0.128201	0.219622	0.236912	0.263692	0.263692	0.263692	0.263692	0.245076	0.245076	0.245076	0.245076	0.145028	0.133273	0.133273	0.227367	0.227367	0.245076	0.245076	0.245076	0.383207	0.383207	0.383207	0.383207	0.406664	0.263692	0.263692	0.326639	0.355515	0.355515	0.223745	0.223745	0.223745	0.223745	0.19992	0.19992	0.19992	0.280303	0.280303	0.280303	0.475645	0.532263	0.762049	0.75945	0.784568	0.887965	0.887965	0.821728	0.817238	0.895373
0.242872	0.242872	0.242872	0.242872	0.242872	0.242872	0.267782	0.294254	0.28799	0.309079	0.309079	0.309079	0.309079	0.309079	0.309079	0.309079	0.281806	0.256048	0.237334	0.219584	0.242872	0.242872	0.242872	0.242872	0.242872	0.242872	0.242872	0.242872	0.242872	0.242872	0.237334	0.237334	0.237334	0.237334	0.275704	0.275704	0.275704	0.275704	0.275704	0.275704	0.256048	0.256048	0.256048	0.256048	0.349528	0.470299	0.629025	0.76405	0.870909	0.870909
0.200854	0.200854	0.200854	0.200854	0.18057	0.18057	0.18057	0.18057	0.18057	0.18057	0.161918	0.269751	0.269751	0.269751	0.269751	0.446155	0.446155	0.446155	0.470427	0.470427	0.470427	0.470427	0.470427	0.470427	0.470427	0.289441	0.289441	0.289441	0.269751	0.269751	0.289441	0.175631	0.156474	0.156474	0.156474	0.156474	0.156474	0.156474	0.261813	0.288017	0.268387	0.412246	0.446155	0.446155	0.446155	0.629415	0.797932	0.797932	0.673769	0.82458
0.302224	0.302224	0.302224	0.170284	0.170284	0.170284	0.165801	0.165801	0.152558	0.152558	0.152558	0.152558	0.165801	0.165801	0.165801	0.184731	0.170284	0.170284	0.330558	0.330558	0.485561	0.485561	0.485561	0.485561	0.485561	0.45293	0.45293	0.45293	0.256014	0.256014	0.256014	0.281765	0.262169	0.262169	0.262169	0.262169	0.262169	0.262169	0.288299	0.35282	0.221912	0.345533	0.527012	0.559521	0.728318	0.849795	0.849795	0.849795	0.845656	0.802807
0.186332	0.186332	0.166739	0.166739	0.186332	0.153917	0.153917	0.258523	0.258523	0.400564	0.400564	0.426323	0.459595	0.486073	0.486073	0.486073	0.486073	0.307355	0.307355	0.188	0.207655	0.190715	0.207655	0.21058	0.21058	0.21058	0.231922	0.231922	0.254728	0.254728	0.231922	0.231922	0.213536	0.193461	0.173277	0.173277	0.156235	0.170758	0.168267	0.168267	0.279405	0.279405	0.301289	0.301289	0.429398	0.565027	0.624681	0.62882	0.603701	0.603701
0.211586	0.211586	0.211586	0.211586	0.2289	0.179472	0.199259	0.183653	0.183653	0.183653	0.183653	0.322463	0.322463	0.322463	0.300834	0.300834	0.419734	0.419734	0.419734	0.419734	0.451436	0.280056	0.280056	0.426603	0.426603	0.426603	0.280056	0.280056	0.306786	0.306786	0.280056	0.280056	0.300834	0.300834	0.451436	0.451436	0.451436	0.451436	0.469499	0.628621	0.764006	0.860953	0.828974	0.828974	0.822771	0.822771	0.909923	0.909923	0.903782	0.903782
0.253279	0.253279	0.253279	0.253279	0.253279	0.253279	0.253279	0.253279	0.253279	0.278521	0.278521	0.278521	0.278521	0.278521	0.278521	0.278521	0.278521	0.278521	0.278521	0.278521	0.278521	0.278521	0.278521	0.278521	0.298827	0.298827	0.298827	0.298827	0.298827	0.272439	0.272439	0.272439	0.272439	0.272439	0.272439	0.292481	0.292481	0.313363	0.313363	0.341851	0.364442	0.54768	0.718846	0.718846	0.724963	0.820364	0.906044	0.883383	0.883383	0.927169
0.300377	0.300377	0.300377	0.300377	0.300377	0.300377	0.272216	0.272216	0.272216	0.234055	0.234055	0.234055	0.234055	0.294778	0.294778	0.294778	0.324233	0.324233	0.324233	0.235538	0.235538	0.235538	0.235538	0.183837	0.183837	0.183837	0.183837	0.183837	0.183837	0.183837	0.183837	0.183837	0.183837	0.183837	0.183837	0.1998	0.1998	0.1998	0.1998	0.322462	0.322462	0.475665	0.633589	0.633589	0.767225	0.748323	0.748323	0.748323	0.748323	0.60936
0.294473	0.241026	0.241026	0.241026	0.241026	0.241026	0.201481	0.201481	0.181167	0.196255	0.196255	0.219606	0.219606	0.219606	0.219606	0.219606	0.219606	0.219606	0.219606	0.203176	0.327905	0.327905	0.327905	0.327905	0.327905	0.327905	0.327905	0.327905	0.397928	0.397928	0.256738	0.256738	0.256738	0.275999	0.275999	0.421771	0.421771	0.454103	0.411862	0.596573	0.775091	0.868318	0.926563	0.919566	0.956284	0.919566	0.919566	0.909295	0.893818	0.819693
0.26473	0.26473	0.240433	0.142298	0.142298	0.142298	0.142298	0.142298	0.240433	0.240433	0.280293	0.280293	0.280293	0.280293	0.426294	0.426294	0.426294	0.617232	0.423292	0.423292	0.304383	0.304383	0.304383	0.455	0.326203	0.326203	0.326203	0.182394	0.204379	0.204379	0.184233	0.184233	0.184233	0.105841	0.0850121	0.0819547	0.145535	0.145535	0.145535	0.245263	0.438283	0.628706	0.763631	0.763631	0.763631	0.770768	0.770768	0.770768	0.770768	0.770768
0.255405	0.255405	0.255405	0.255405	0.275423	0.301927	0.280729	0.280729	0.280729	0.275423	0.275423	0.275423	0.275423	0.275423	0.301927	0.275423	0.275423	0.275423	0.275423	0.255405	0.255405	0.255405	0.255405	0.255405	0.213854	0.236367	0.236367	0.236367	0.236367	0.236367	0.236367	0.260463	0.260463	0.260463	0.260463	0.236367	0.236367	0.255405	0.275423	0.335668	0.365049	0.358945	0.382905	0.379822	0.379822	0.448759	0.480873	0.487474	0.461868	0.461868
0.223767	0.223767	0.223767	0.223767	0.35543	0.35543	0.35543	0.326508	0.326508	0.326508	0.326508	0.35543	0.378076	0.408793	0.265505	0.265505	0.238827	0.238827	0.238827	0.238827	0.238827	0.21621	0.200139	0.180318	0.180318	0.180318	0.202197	0.202197	0.218388	0.218388	0.218388	0.218388	0.218388	0.218388	0.218388	0.218388	0.218388	0.348307	0.326508	0.348307	0.378076	0.345405	0.390733	0.550913	0.701186	0.746353	0.786768	0.786768	0.786768	0.786768
0.313434	0.292554	0.266377	0.266377	0.266377	0.266377	0.286144	0.286144	0.286144	0.286144	0.286144	0.286144	0.286144	0.286144	0.286144	0.286144	0.266377	0.266377	0.266377	0.239609	0.264103	0.264103	0.264103	0.264103	0.264103	0.264103	0.264103	0.264103	0.264103	0.320182	0.292554	0.320182	0.320182	0.342079	0.310928	0.310928	0.354803	0.323061	0.323061	0.295294	0.338045	0.309578	0.486183	0.450903	0.510902	0.687922	0.643969	0.675765	0.833586	0.833586
0.209498	0.209498	0.209498	0.209498	0.209498	0.209498	0.18882	0.18882	0.18882	0.18882	0.16745	0.16745	0.16745	0.16745	0.277092	0.277092	0.277092	0.277092	0.277092	0.422126	0.458114	0.458114	0.426124	0.426124	0.280383	0.280383	0.280383	0.280383	0.280383	0.169744	0.150133	0.150133	0.150133	0.150133	0.16745	0.16745	0.16745	0.16745	0.21902	0.21902	0.245035	0.245035	0.245035	0.290247	0.236847	0.338211	0.493401	0.525814	0.602479	0.742821
0.193643	0.216642	0.200443	0.200443	0.222456	0.222456	0.222456	0.222456	0.353553	0.353553	0.353553	0.353553	0.353553	0.353553	0.323972	0.323972	0.345837	0.376304	0.239901	0.239901	0.239901	0.239901	0.264813	0.264813	0.264813	0.291321	0.271472	0.246143	0.246143	0.246143	0.246143	0.246143	0.239901	0.239901	0.239901	0.209437	0.209437	0.232151	0.250112	0.461204	0.461204	0.461204	0.461204	0.643513	0.643513	0.782719	0.782719	0.857834	0.845433	0.802922
0.30582	0.30582	0.279565	0.279565	0.259231	0.259231	0.259231	0.259231	0.233361	0.233361	0.233361	0.233361	0.233361	0.233361	0.252358	0.252358	0.252358	0.272352	0.300847	0.300847	0.323022	0.476564	0.476564	0.476564	0.450868	0.450868	0.450868	0.425431	0.425431	0.425431	0.425431	0.425431	0.450868	0.450868	0.450868	0.450868	0.476564	0.634667	0.658281	0.658281	0.658281	0.71288	0.717673	0.82907	0.902486	0.902486	0.893004	0.813922	0.797759	0.902486
0.207319	0.207319	0.207319	0.207319	0.333541	0.333541	0.311956	0.333541	0.333541	0.333541	0.305589	0.305589	0.305589	0.305589	0.186977	0.202459	0.256802	0.256802	0.256802	0.256802	0.256802	0.256802	0.282104	0.282104	0.282104	0.262537	0.207319	0.191555	0.191555	0.191555	0.191555	0.191555	0.172424	0.172424	0.172424	0.191555	0.191555	0.333541	0.333541	0.333541	0.513873	0.570255	0.842846	0.855491	0.894606	0.894606	0.942003	0.894606	0.894606	0.880205
0.305551	0.305551	0.284229	0.284229	0.284229	0.284229	0.284229	0.284229	0.284229	0.284229	0.284229	0.284229	0.284229	0.26383	0.26383	0.26383	0.26383	0.26383	0.26383	0.26383	0.26383	0.284229	0.284229	0.284229	0.311176	0.311176	0.311176	0.333577	0.362831	0.362831	0.362831	0.339466	0.339466	0.339466	0.356756	0.430118	0.46197	0.436595	0.565267	0.565267	0.565267	0.565267	0.596648	0.757791	0.718181	0.781403	0.75858	0.75858	0.622083	0.75858
0.19006	0.19006	0.2106	0.2106	0.188096	0.181792	0.201661	0.201661	0.325734	0.325734	0.325734	0.480225	0.448323	0.448323	0.451493	0.461869	0.430178	0.430178	0.283021	0.283021	0.283021	0.171089	0.171089	0.19006	0.19006	0.19006	0.19006	0.19006	0.309765	0.307033	0.307033	0.307033	0.307033	0.280429	0.300894	0.300894	0.451493	0.451493	0.476181	0.536202	0.709459	0.841505	0.910346	0.910346	0.94619	0.94619	0.912686	0.922384	0.861378	0.904442
0.287689	0.287689	0.287689	0.287689	0.287689	0.287689	0.287689	0.263186	0.263186	0.263186	0.263186	0.263186	0.263186	0.263186	0.263186	0.263186	0.263186	0.263186	0.263186	0.263186	0.263186	0.263186	0.263186	0.263186	0.263186	0.263186	0.263186	0.263186	0.263186	0.263186	0.282392	0.282392	0.282392	0.282392	0.302425	0.323238	0.314556	0.314556	0.314556	0.335802	0.341624	0.341624	0.363728	0.392603	0.398818	0.375841	0.438418	0.600016	0.629103	0.606237
0.203909	0.203909	0.203909	0.203909	0.203909	0.203909	0.203909	0.203909	0.298548	0.298548	0.298548	0.298548	0.298548	0.32797	0.388432	0.388432	0.388432	0.412172	0.2889	0.2889	0.2889	0.2889	0.2889	0.261619	0.213989	0.237904	0.237904	0.231416	0.214291	0.214291	0.214291	0.214291	0.214291	0.341955	0.341955	0.488037	0.488037	0.472366	0.472366	0.472366	0.472366	0.429567	0.494964	0.339661	0.424968	0.246003	0.327453	0.290553	0.494825	0.485796
0.164732	0.164732	0.164732	0.164732	0.164732	0.273636	0.273636	0.273636	0.273636	0.273636	0.293623	0.293623	0.293623	0.293623	0.314437	0.193623	0.193623	0.343443	0.343443	0.343443	0.321609	0.321609	0.321609	0.321609	0.300528	0.300528	0.300528	0.164732	0.164732	0.164732	0.178721	0.15834	0.15834	0.15834	0.15834	0.165283	0.179309	0.294454	0.315301	0.431959	0.431959	0.649607	0.649607	0.753785	0.771588	0.859758	0.847469	0.847469	0.847469	0.770882
0.240605	0.240605	0.240605	0.240605	0.240605	0.240605	0.240605	0.217258	0.217258	0.217258	0.210851	0.341531	0.341531	0.341531	0.341531	0.341531	0.341531	0.341531	0.341531	0.341531	0.320658	0.210851	0.210851	0.226964	0.226964	0.243927	0.243927	0.243927	0.243927	0.243927	0.243927	0.226964	0.226964	0.26771	0.29444	0.275242	0.275242	0.302414	0.302414	0.352241	0.352241	0.352241	0.352241	0.303969	0.276713	0.276713	0.276713	0.25102	0.25102	0.190401
0.410762	0.410762	0.410762	0.265746	0.247186	0.247186	0.247186	0.247186	0.265746	0.265746	0.265746	0.265746	0.265746	0.265746	0.2917	0.312217	0.312217	0.312217	0.2917	0.2917	0.2917	0.2917	0.263289	0.263289	0.257165	0.239009	0.239009	0.376925	0.376925	0.376925	0.431415	0.455439	0.490772	0.490772	0.466481	0.466481	0.466481	0.312217	0.312217	0.466481	0.538145	0.513875	0.670625	0.81693	0.81693	0.912609	0.952638	0.945813	0.971114	0.945813
0.228927	0.228927	0.228927	0.245686	0.245686	0.228927	0.362915	0.362915	0.362915	0.38459	0.38459	0.351871	0.351871	0.331047	0.331047	0.331047	0.205038	0.205038	0.205038	0.211408	0.211408	0.235818	0.235818	0.235818	0.235818	0.235818	0.235818	0.235818	0.235818	0.212988	0.212988	0.212988	0.212988	0.212988	0.190352	0.190352	0.190352	0.227262	0.227262	0.243938	0.261423	0.449748	0.449748	0.4824	0.673033	0.712424	0.731021	0.653669	0.653669	0.653669
0.194949	0.194949	0.194949	0.194949	0.15955	0.0903075	0.098921	0.098921	0.098921	0.098921	0.112399	0.112399	0.194949	0.338666	0.371346	0.371346	0.505311	0.505311	0.661402	0.683556	0.683556	0.683556	0.530427	0.371346	0.338666	0.338666	0.211226	0.211226	0.122835	0.112399	0.112399	0.112399	0.112399	0.102745	0.115437	0.129471	0.157851	0.157851	0.157851	0.386343	0.595518	0.595518	0.626574	0.626574	0.782202	0.759113	0.759113	0.857677	0.937373	0.81672
0.274686	0.274686	0.294883	0.294883	0.274686	0.274686	0.301136	0.301136	0.301136	0.301136	0.301136	0.301136	0.280681	0.280681	0.280681	0.280681	0.255372	0.255372	0.255372	0.255372	0.255372	0.255372	0.255372	0.255372	0.255372	0.255372	0.255372	0.255372	0.274686	0.274686	0.274686	0.274686	0.247405	0.247405	0.247405	0.247405	0.266332	0.258142	0.258142	0.423664	0.448048	0.472684	0.663931	0.663931	0.790769	0.790769	0.773885	0.781207	0.888983	0.888983
0.229437	0.229437	0.229437	0.229437	0.229437	0.229437	0.229437	0.229437	0.229437	0.229437	0.229437	0.229437	0.229437	0.363459	0.363459	0.386408	0.386408	0.382662	0.382662	0.349412	0.349412	0.349412	0.349412	0.195274	0.195274	0.18034	0.195274	0.197772	0.197772	0.244277	0.244277	0.244277	0.244277	0.271701	0.271701	0.297659	0.297659	0.297659	0.448345	0.382662	0.43714	0.532413	0.587907	0.641252	0.82242	0.82242	0.807661	0.80519	0.74438	0.812646
0.202499	0.202499	0.218823	0.218823	0.348852	0.348852	0.348852	0.241228	0.241228	0.241228	0.241228	0.241228	0.22371	0.22371	0.130946	0.146035	0.309085	0.282727	0.282727	0.282727	0.282727	0.282727	0.282727	0.282727	0.282727	0.277011	0.127752	0.127752	0.127752	0.127752	0.142533	0.142533	0.154963	0.154963	0.154963	0.142533	0.142533	0.158713	0.262086	0.281518	0.452572	0.484079	0.484079	0.670691	0.670691	0.811222	0.876973	0.862653	0.791072	0.774375
0.30093	0.255071	0.255071	0.255071	0.255071	0.255071	0.255071	0.280333	0.280333	0.280333	0.280333	0.280333	0.280333	0.30093	0.30093	0.30093	0.30093	0.274521	0.274521	0.274521	0.274521	0.274521	0.274521	0.255071	0.255071	0.255071	0.274521	0.274521	0.274521	0.247159	0.247159	0.247159	0.247159	0.247159	0.247159	0.266221	0.247159	0.247159	0.409886	0.658338	0.658338	0.658338	0.786732	0.786732	0.938955	0.932969	0.958539	0.958539	0.916159	0.837791
0.24598	0.24598	0.24598	0.24598	0.24598	0.24598	0.24598	0.263886	0.263886	0.263886	0.263886	0.263886	0.263886	0.263886	0.263886	0.263886	0.282606	0.263886	0.263886	0.263886	0.289185	0.289185	0.289185	0.289185	0.289185	0.289185	0.270193	0.270193	0.270193	0.270193	0.24598	0.24598	0.24598	0.263886	0.263886	0.263886	0.409609	0.409609	0.409609	0.409609	0.432592	0.432592	0.455868	0.432592	0.432592	0.463872	0.33659	0.357959	0.357959	0.379909
0.231333	0.231333	0.231333	0.231333	0.231333	0.231333	0.208419	0.208419	0.208419	0.208419	0.208419	0.20223	0.20223	0.20223	0.20223	0.20223	0.20223	0.20223	0.20223	0.326066	0.356095	0.36484	0.39634	0.39634	0.39634	0.39634	0.39634	0.39634	0.39634	0.282226	0.27539	0.27539	0.249529	0.249529	0.249529	0.249529	0.249529	0.249529	0.310301	0.324529	0.453552	0.453552	0.453552	0.453552	0.453552	0.453552	0.453552	0.613028	0.690836	0.669153
0.246504	0.23865	0.265292	0.240734	0.223157	0.223157	0.223157	0.223157	0.223157	0.223157	0.20143	0.208395	0.225146	0.225146	0.357179	0.357179	0.357179	0.357179	0.380146	0.370125	0.370125	0.370125	0.347424	0.347424	0.217775	0.217775	0.217775	0.194641	0.179633	0.18602	0.18602	0.20143	0.20143	0.217775	0.259233	0.259233	0.259233	0.287306	0.287306	0.307933	0.459711	0.459711	0.63245	0.748821	0.723586	0.833497	0.846748	0.86287	0.86287	0.866534
0.207028	0.207028	0.231285	0.231285	0.231285	0.231285	0.231285	0.231285	0.208968	0.208968	0.208968	0.208968	0.208968	0.208968	0.208968	0.208968	0.225993	0.225993	0.358298	0.358298	0.358298	0.358298	0.358298	0.358298	0.358298	0.358298	0.335628	0.335628	0.208968	0.208968	0.208968	0.208968	0.208968	0.208968	0.208968	0.208968	0.208968	0.231285	0.231285	0.295083	0.594031	0.62498	0.62498	0.654941	0.711156	0.842826	0.918923	0.908688	0.908688	0.937957
0.240817	0.240817	0.240817	0.240817	0.240817	0.240817	0.240817	0.222592	0.222592	0.222592	0.24496	0.24496	0.24496	0.218601	0.218601	0.218601	0.218601	0.218601	0.214661	0.214661	0.314981	0.314981	0.492639	0.529644	0.529644	0.529644	0.529644	0.529644	0.560785	0.72945	0.585833	0.699238	0.524028	0.67727	0.67727	0.81925	0.81925	0.907316	0.898336	0.825827	0.843075	0.861696	0.918995	0.836927	0.91725	0.815684	0.85034	0.724571	0.724571	0.720052
0.232779	0.232779	0.210421	0.187869	0.20352	0.20352	0.20352	0.187869	0.187869	0.168875	0.168875	0.168875	0.183301	0.205443	0.309254	0.277487	0.277487	0.423486	0.423486	0.423486	0.423486	0.423486	0.399402	0.455424	0.304225	0.337623	0.337623	0.232779	0.232779	0.232779	0.232779	0.276177	0.276177	0.232779	0.232779	0.232779	0.251014	0.237672	0.256163	0.281647	0.485343	0.460552	0.525299	0.48994	0.522349	0.547093	0.724545	0.826092	0.891599	0.888643
0.347791	0.216613	0.199274	0.201831	0.201831	0.201831	0.201831	0.201831	0.219331	0.219331	0.219331	0.219331	0.351417	0.37974	0.351417	0.351417	0.383503	0.383503	0.358926	0.358926	0.358926	0.358926	0.224996	0.201831	0.222228	0.222228	0.199274	0.199274	0.324299	0.324299	0.324299	0.355265	0.355265	0.351417	0.347589	0.37184	0.37184	0.37184	0.260576	0.260576	0.260576	0.234857	0.234857	0.237896	0.296651	0.275156	0.275156	0.303537	0.275156	0.275156
0.266324	0.266324	0.266324	0.266324	0.266324	0.284789	0.284789	0.284789	0.284789	0.284789	0.284789	0.284789	0.284789	0.284789	0.284789	0.266324	0.266324	0.266324	0.266324	0.266324	0.266324	0.266324	0.266324	0.266324	0.266324	0.284789	0.284789	0.284789	0.284789	0.284789	0.284789	0.284789	0.304004	0.304004	0.344512	0.323928	0.323928	0.323928	0.323928	0.344512	0.344512	0.548659	0.525659	0.490232	0.444201	0.499603	0.499603	0.499603	0.499603	0.508975
0.432435	0.432435	0.284383	0.284383	0.264715	0.264715	0.264715	0.264715	0.284383	0.258865	0.258865	0.258865	0.258865	0.258865	0.278264	0.278264	0.278264	0.278264	0.258865	0.258865	0.278264	0.304908	0.304908	0.304908	0.284383	0.284383	0.284383	0.284383	0.284383	0.284383	0.284383	0.401078	0.425022	0.425022	0.425022	0.425022	0.425022	0.481421	0.506108	0.610602	0.773783	0.640814	0.756026	0.779037	0.871128	0.871128	0.928367	0.911656	0.947157	0.921343
0.178326	0.178326	0.178326	0.178326	0.218996	0.202563	0.218996	0.218996	0.19594	0.19594	0.19594	0.19594	0.19594	0.19594	0.158683	0.158683	0.246649	0.246649	0.44347	0.44347	0.44347	0.44347	0.604255	0.604255	0.604255	0.604255	0.467977	0.467977	0.293715	0.293715	0.361827	0.435983	0.287451	0.314385	0.314385	0.336066	0.336066	0.336066	0.388421	0.388421	0.496306	0.450998	0.641476	0.712493	0.712493	0.753741	0.790808	0.854192	0.857801	0.857801
0.416097	0.416097	0.271342	0.271342	0.271342	0.271342	0.292196	0.26838	0.26838	0.26838	0.292196	0.292196	0.292196	0.292196	0.292196	0.292196	0.271342	0.271342	0.271342	0.271342	0.248629	0.248629	0.248629	0.248629	0.248629	0.248629	0.248629	0.248629	0.248629	0.248629	0.248629	0.248629	0.248629	0.248629	0.248629	0.248629	0.248629	0.26838	0.289097	0.289097	0.313962	0.313962	0.30741	0.333112	0.510595	0.536303	0.536303	0.540039	0.51435	0.54377
0.16427	0.16427	0.16427	0.16427	0.151039	0.151039	0.151039	0.151039	0.170139	0.189337	0.330273	0.330273	0.485187	0.485187	0.485187	0.517756	0.517756	0.517756	0.517756	0.485187	0.308608	0.308608	0.189337	0.189337	0.189337	0.170139	0.184679	0.184679	0.330273	0.330273	0.485187	0.485187	0.609827	0.609827	0.749185	0.749185	0.754898	0.772871	0.609827	0.609827	0.449894	0.449894	0.517756	0.542581	0.542581	0.693902	0.807752	0.791796	0.863142	0.863142
0.177778	0.177778	0.177778	0.163026	0.163026	0.177778	0.177778	0.177778	0.177778	0.177778	0.293845	0.293845	0.26652	0.465942	0.465942	0.440076	0.440076	0.469028	0.469028	0.469028	0.314591	0.314591	0.34453	0.179597	0.179597	0.179597	0.179597	0.163026	0.163026	0.163026	0.163026	0.163026	0.163026	0.163026	0.193556	0.210376	0.228244	0.415241	0.440796	0.598207	0.598207	0.625932	0.652854	0.652854	0.655658	0.631719	0.607112	0.419721	0.394526	0.323392
0.282047	0.282047	0.282047	0.257429	0.262578	0.282047	0.282047	0.282047	0.308043	0.308043	0.308043	0.308043	0.308043	0.308043	0.282047	0.262578	0.262578	0.262578	0.262578	0.262578	0.262578	0.262578	0.262578	0.282047	0.282047	0.282047	0.282047	0.282047	0.257429	0.257429	0.276659	0.276659	0.276659	0.257429	0.230205	0.272134	0.272134	0.292031	0.318539	0.47188	0.478554	0.558672	0.558672	0.558672	0.751569	0.707582	0.732769	0.713089	0.68193	0.55306
0.262722	0.262722	0.262722	0.262722	0.262722	0.262722	0.282469	0.282469	0.282469	0.262722	0.262722	0.262722	0.262722	0.262722	0.282469	0.30946	0.288586	0.288586	0.288586	0.288586	0.268571	0.288586	0.288586	0.288586	0.268571	0.243887	0.243887	0.243887	0.243887	0.243887	0.243887	0.225988	0.225988	0.243887	0.243887	0.412751	0.412751	0.412751	0.437089	0.469194	0.651473	0.781563	0.798093	0.781563	0.872592	0.731666	0.839211	0.852204	0.909014	0.897711
0.254644	0.254644	0.254644	0.254644	0.254644	0.254644	0.280031	0.280031	0.330705	0.330705	0.302654	0.302654	0.302654	0.302654	0.302654	0.302654	0.276001	0.276001	0.256975	0.256975	0.256975	0.302654	0.302654	0.302654	0.302654	0.302654	0.302654	0.302654	0.302654	0.302654	0.302654	0.256975	0.276001	0.276001	0.267185	0.293331	0.293331	0.325395	0.512386	0.610302	0.64067	0.787906	0.787906	0.876673	0.881411	0.881411	0.891217	0.885991	0.781049	0.725146
0.305792	0.305792	0.305792	0.280448	0.280448	0.261209	0.261209	0.242846	0.242846	0.242846	0.190193	0.190193	0.190193	0.190193	0.190193	0.310934	0.310934	0.33774	0.33774	0.33774	0.33774	0.33774	0.33774	0.33774	0.33774	0.209758	0.209758	0.190193	0.190193	0.190193	0.190193	0.190193	0.190193	0.190193	0.190193	0.243887	0.301717	0.292431	0.292431	0.318379	0.373675	0.426375	0.456539	0.53428	0.558428	0.50997	0.588089	0.598817	0.627829	0.594113
0.320507	0.34956	0.34956	0.482744	0.482744	0.482744	0.299977	0.299977	0.320507	0.320507	0.320507	0.292782	0.292782	0.178024	0.175755	0.175755	0.175755	0.175755	0.162282	0.162282	0.162282	0.162282	0.162282	0.180809	0.183129	0.183129	0.183129	0.183129	0.183129	0.183129	0.183129	0.183129	0.183129	0.164412	0.164412	0.273313	0.273313	0.292782	0.292782	0.363661	0.330581	0.485586	0.631842	0.766386	0.804467	0.682777	0.682777	0.661637	0.661637	0.58618
0.161751	0.161751	0.161751	0.161751	0.1757	0.1757	0.289181	0.310055	0.310055	0.289181	0.310055	0.310055	0.310055	0.310055	0.289181	0.289181	0.1757	0.161751	0.161751	0.269165	0.295538	0.295538	0.295538	0.295538	0.266704	0.266704	0.266704	0.266704	0.266704	0.160057	0.143314	0.24202	0.24202	0.24202	0.269165	0.289181	0.280369	0.322211	0.344314	0.367112	0.52542	0.52542	0.55774	0.706488	0.697436	0.814801	0.821242	0.790142	0.773167	0.854852
0.267552	0.267552	0.287661	0.287661	0.287661	0.287661	0.287661	0.287661	0.287661	0.287661	0.287661	0.287661	0.267552	0.267552	0.267552	0.287661	0.287661	0.287661	0.287661	0.260086	0.260086	0.279848	0.279848	0.279848	0.279848	0.260086	0.260086	0.260086	0.279848	0.308645	0.492927	0.467894	0.627421	0.627421	0.627421	0.627421	0.627421	0.627421	0.603689	0.768352	0.603689	0.627421	0.467894	0.467894	0.467894	0.574837	0.696807	0.756569	0.756569	0.612089
0.21524	0.232384	0.232384	0.232384	0.232384	0.232384	0.232384	0.232384	0.232384	0.232384	0.208094	0.213172	0.213172	0.213172	0.213172	0.2302	0.2302	0.2302	0.24816	0.222699	0.386974	0.356791	0.356791	0.356791	0.356791	0.334467	0.334467	0.334467	0.31286	0.373798	0.213172	0.213172	0.213172	0.213172	0.213172	0.213172	0.370927	0.370927	0.40156	0.394243	0.643008	0.665338	0.791761	0.807571	0.914784	0.914784	0.848784	0.848784	0.844822	0.831434
0.434607	0.434607	0.266615	0.266615	0.266615	0.266615	0.266615	0.292722	0.292722	0.272679	0.272679	0.272679	0.292722	0.292722	0.292722	0.292722	0.292722	0.266615	0.266615	0.266615	0.266615	0.286389	0.266615	0.292722	0.292722	0.292722	0.292722	0.292722	0.320269	0.320269	0.320269	0.299137	0.449794	0.383843	0.383843	0.40748	0.616157	0.79441	0.789336	0.887924	0.943667	0.94809	0.94809	0.954654	0.954654	0.973353	0.939936	0.925661	0.918564	0.85862
0.238437	0.26289	0.26289	0.26289	0.244192	0.244192	0.244192	0.244192	0.269027	0.295402	0.269027	0.381841	0.381841	0.381841	0.381841	0.381841	0.381841	0.381841	0.3516	0.322505	0.2925	0.342051	0.342051	0.342051	0.342051	0.342051	0.342051	0.342051	0.342051	0.342051	0.374449	0.177795	0.192705	0.192705	0.213785	0.236496	0.371941	0.371941	0.395306	0.611146	0.634359	0.808281	0.792497	0.792497	0.865048	0.865048	0.865048	0.865048	0.853088	0.821995
0.463054	0.463054	0.463054	0.290141	0.290141	0.290141	0.290141	0.290141	0.290141	0.224541	0.250125	0.250125	0.250125	0.250125	0.250125	0.250125	0.250125	0.274894	0.274894	0.240941	0.240941	0.240941	0.240941	0.240941	0.240941	0.240941	0.240941	0.21831	0.21831	0.197253	0.212955	0.212955	0.212955	0.212955	0.341435	0.363418	0.393518	0.360316	0.405813	0.429239	0.418226	0.579383	0.632882	0.662088	0.52963	0.726755	0.726755	0.753927	0.741732	0.72285
0.155658	0.155658	0.306833	0.334903	0.334903	0.334903	0.334903	0.334903	0.334903	0.334903	0.522764	0.522764	0.313283	0.286246	0.286246	0.286246	0.286246	0.286246	0.286246	0.286246	0.155658	0.155658	0.169078	0.169078	0.169078	0.169078	0.169078	0.169078	0.169078	0.169078	0.169078	0.169078	0.155658	0.173357	0.173357	0.173357	0.187963	0.203497	0.373132	0.396497	0.612029	0.612029	0.796074	0.774354	0.791135	0.791135	0.774354	0.867771	0.843427	0.829944
0.207217	0.207217	0.228297	0.228297	0.228297	0.228297	0.228297	0.228297	0.246302	0.246302	0.246302	0.246302	0.355764	0.368096	0.368096	0.368096	0.368096	0.368096	0.345267	0.345267	0.345267	0.345267	0.233462	0.246302	0.270005	0.336125	0.336125	0.38188	0.4582	0.4582	0.4582	0.4582	0.433617	0.40349	0.374074	0.325361	0.325361	0.303907	0.285081	0.457253	0.640281	0.640281	0.66828	0.66828	0.66828	0.66828	0.635245	0.606701	0.612488	0.452472
0.326378	0.326378	0.298741	0.329446	0.329446	0.301665	0.301665	0.301665	0.275266	0.275266	0.256465	0.256465	0.256465	0.256465	0.256465	0.256465	0.256465	0.256465	0.256465	0.256465	0.256465	0.256465	0.256465	0.256465	0.256465	0.256465	0.256465	0.256465	0.256465	0.256465	0.256465	0.256465	0.256465	0.256465	0.256465	0.256465	0.256465	0.275266	0.322343	0.365792	0.396128	0.396128	0.580248	0.611228	0.611228	0.611228	0.722908	0.703199	0.675658	0.632087
0.296312	0.296312	0.244379	0.244379	0.244379	0.244379	0.244379	0.244379	0.244379	0.244379	0.269557	0.269557	0.269557	0.269557	0.296312	0.296312	0.296312	0.296312	0.296312	0.293702	0.293702	0.293702	0.293702	0.293702	0.267093	0.267093	0.267093	0.267093	0.267093	0.269557	0.218689	0.218689	0.370995	0.370995	0.370995	0.554143	0.554143	0.602111	0.742924	0.85895	0.85895	0.920821	0.8466	0.920821	0.920821	0.85895	0.929923	0.915958	0.831627	0.727857
0.383184	0.414062	0.414062	0.414062	0.414062	0.359951	0.393218	0.393218	0.252987	0.252987	0.252987	0.229417	0.229417	0.229417	0.252987	0.252987	0.245086	0.219811	0.219811	0.219811	0.219811	0.219811	0.219811	0.219811	0.219811	0.219811	0.250554	0.304697	0.304697	0.304697	0.304697	0.304697	0.304697	0.304697	0.278103	0.278103	0.252987	0.229417	0.38624	0.38624	0.410083	0.602088	0.761811	0.779397	0.871142	0.884928	0.92729	0.944783	0.91285	0.91285
0.272573	0.272573	0.272573	0.272573	0.272573	0.272573	0.272573	0.272573	0.252704	0.252704	0.252704	0.252704	0.252704	0.252704	0.272573	0.272573	0.272573	0.272573	0.272573	0.272573	0.272573	0.29339	0.322595	0.322595	0.300587	0.300587	0.300587	0.300587	0.300587	0.300587	0.300587	0.279461	0.228698	0.253776	0.253776	0.253776	0.30178	0.30178	0.30178	0.30178	0.30178	0.30178	0.330174	0.363646	0.363646	0.387712	0.332549	0.332549	0.332549	0.332549
0.286357	0.266995	0.283462	0.283462	0.303525	0.303525	0.303525	0.303525	0.277368	0.277368	0.277368	0.277368	0.261126	0.261126	0.261126	0.261126	0.261126	0.261126	0.261126	0.261126	0.261126	0.261126	0.261126	0.261126	0.242888	0.261126	0.280225	0.306537	0.334172	0.334172	0.334172	0.334172	0.334172	0.334172	0.334172	0.340925	0.319525	0.292569	0.266995	0.266995	0.266995	0.266995	0.286357	0.35604	0.378526	0.456297	0.58258	0.58258	0.752165	0.752165
0.251226	0.251226	0.251226	0.251226	0.251226	0.251226	0.251226	0.251226	0.251226	0.243399	0.243399	0.243399	0.243399	0.26794	0.26794	0.26794	0.287699	0.287699	0.287699	0.31734	0.31734	0.31734	0.31734	0.290068	0.290068	0.290068	0.270208	0.270208	0.270208	0.251226	0.270208	0.270208	0.290068	0.290068	0.261996	0.279159	0.279159	0.279159	0.327153	0.349195	0.356162	0.587084	0.563016	0.563016	0.627851	0.630542	0.765484	0.861931	0.83256	0.896024
0.233402	0.233402	0.233402	0.233402	0.233402	0.210937	0.19449	0.19449	0.19449	0.19449	0.215682	0.233402	0.233402	0.233402	0.233402	0.233402	0.233402	0.233402	0.25211	0.25211	0.361302	0.338155	0.338155	0.367854	0.367854	0.367854	0.367854	0.367854	0.367854	0.367854	0.233402	0.233402	0.233402	0.210937	0.233402	0.233402	0.233402	0.233402	0.215682	0.215682	0.215682	0.344514	0.344514	0.344514	0.526557	0.526557	0.551847	0.551847	0.551847	0.576872
0.222879	0.222879	0.222879	0.222879	0.206853	0.206853	0.206853	0.206853	0.228907	0.228907	0.228907	0.228907	0.228907	0.228907	0.228907	0.228907	0.252564	0.252564	0.228907	0.228907	0.362777	0.362777	0.362777	0.362777	0.362777	0.362777	0.333401	0.333401	0.333401	0.354846	0.199921	0.199921	0.199921	0.199921	0.221443	0.23826	0.281367	0.475905	0.499646	0.475905	0.534049	0.714446	0.751598	0.751598	0.836006	0.836006	0.802859	0.666529	0.645082	0.666529
0.304552	0.304552	0.304552	0.28419	0.28419	0.28419	0.28419	0.28419	0.28419	0.28419	0.28419	0.28419	0.28419	0.28419	0.264671	0.264671	0.264671	0.264671	0.264671	0.264671	0.264671	0.311297	0.311297	0.311297	0.311297	0.311297	0.311297	0.3327	0.489226	0.489226	0.546037	0.521639	0.521639	0.521639	0.596915	0.596915	0.596915	0.627695	0.679203	0.700183	0.7976	0.869273	0.927402	0.960847	0.947565	0.947565	0.972002	0.968248	0.960447	0.979013
0.260117	0.260117	0.260117	0.260117	0.260117	0.279789	0.254333	0.254333	0.254333	0.254333	0.254333	0.254333	0.254333	0.279789	0.306745	0.28593	0.28593	0.28593	0.28593	0.28593	0.28593	0.28593	0.28593	0.260117	0.235865	0.235865	0.254333	0.394999	0.394999	0.419093	0.419093	0.419093	0.419093	0.419093	0.419093	0.419093	0.394999	0.254333	0.254333	0.273729	0.294021	0.468343	0.617434	0.640727	0.747277	0.747277	0.865711	0.925037	0.925037	0.95531
0.326894	0.326894	0.326894	0.326894	0.326894	0.326894	0.326894	0.326894	0.218533	0.218533	0.218533	0.218533	0.218533	0.218533	0.218533	0.218533	0.218533	0.218533	0.202124	0.241604	0.241604	0.241604	0.241604	0.241604	0.241604	0.241604	0.241604	0.241604	0.241604	0.202124	0.202124	0.180215	0.180215	0.180215	0.160204	0.160204	0.173951	0.220738	0.374788	0.374788	0.559199	0.73702	0.73702	0.843082	0.843082	0.91916	0.951798	0.936222	0.93006	0.938077
0.235811	0.21846	0.21846	0.21846	0.21846	0.241565	0.21846	0.235811	0.235811	0.235811	0.228325	0.36127	0.36127	0.36127	0.36127	0.331723	0.331723	0.310179	0.310179	0.310179	0.3411	0.213101	0.213101	0.213101	0.213101	0.213101	0.213101	0.213101	0.235811	0.235811	0.235811	0.235811	0.235811	0.235811	0.235811	0.235811	0.254092	0.254092	0.363659	0.363659	0.394372	0.554523	0.554523	0.7041	0.819776	0.819776	0.819776	0.833926	0.847172	0.847172
0.260178	0.279465	0.299604	0.279465	0.279465	0.279465	0.279465	0.279465	0.279465	0.279465	0.279465	0.260178	0.265771	0.265771	0.265771	0.265771	0.265771	0.265771	0.265771	0.285314	0.285314	0.285314	0.425939	0.425939	0.425939	0.45004	0.45004	0.415092	0.415092	0.467535	0.491972	0.491972	0.314596	0.28472	0.28472	0.265204	0.265204	0.342554	0.364936	0.317147	0.296329	0.345219	0.421292	0.616247	0.616247	0.582052	0.751508	0.707226	0.686546	0.692723
0.260777	0.260777	0.260777	0.260777	0.260777	0.242213	0.2692	0.2692	0.2692	0.2692	0.2692	0.289043	0.289043	0.289043	0.289043	0.289043	0.289043	0.289043	0.289043	0.309729	0.309729	0.289043	0.289043	0.289043	0.289043	0.260777	0.280237	0.280237	0.280237	0.260777	0.260777	0.260777	0.260777	0.280237	0.30056	0.360218	0.33781	0.360218	0.582008	0.635987	0.658505	0.686747	0.713669	0.713669	0.835519	0.817118	0.848631	0.917009	0.817118	0.872003
0.280458	0.280458	0.301225	0.301225	0.280458	0.260589	0.260589	0.23619	0.23619	0.260589	0.260589	0.280458	0.260589	0.260589	0.260589	0.286564	0.286564	0.314027	0.314027	0.286564	0.286564	0.266422	0.266422	0.266422	0.266422	0.241655	0.241655	0.218505	0.23619	0.260589	0.402319	0.402319	0.402319	0.402319	0.402319	0.402319	0.426757	0.426757	0.562493	0.530091	0.530091	0.587103	0.618403	0.618403	0.618403	0.641871	0.618403	0.618403	0.618403	0.618403
0.309259	0.309259	0.339539	0.339539	0.339539	0.339539	0.347118	0.217159	0.217159	0.23547	0.23547	0.261258	0.23547	0.23547	0.23547	0.23547	0.211498	0.211498	0.211498	0.211498	0.211498	0.189363	0.189363	0.189363	0.189363	0.189363	0.189363	0.189363	0.189363	0.173822	0.173822	0.173822	0.173822	0.189363	0.189363	0.189363	0.189363	0.189363	0.309259	0.309259	0.309259	0.309259	0.309259	0.287366	0.46182	0.46182	0.46182	0.46182	0.309259	0.309259
0.281025	0.281025	0.281025	0.281025	0.281025	0.281025	0.281025	0.281025	0.255732	0.255732	0.255732	0.274462	0.274462	0.274462	0.274462	0.274462	0.274462	0.274462	0.274462	0.274462	0.274462	0.300859	0.300859	0.300859	0.300859	0.300859	0.300859	0.300859	0.300859	0.300859	0.300859	0.255732	0.230141	0.230141	0.230141	0.230141	0.230141	0.230141	0.230141	0.230141	0.247621	0.247621	0.321466	0.475753	0.656805	0.656805	0.678145	0.725183	0.725183	0.725183
0.281728	0.281728	0.281728	0.281728	0.281728	0.277049	0.277049	0.277049	0.277049	0.277049	0.277049	0.277049	0.277049	0.298377	0.252725	0.233575	0.252725	0.252725	0.252725	0.272887	0.272887	0.272887	0.294024	0.272887	0.298377	0.298377	0.277049	0.277049	0.272887	0.272887	0.272887	0.294024	0.272887	0.272887	0.294024	0.3636	0.524215	0.550092	0.555254	0.52942	0.52942	0.52942	0.52942	0.560984	0.560984	0.482261	0.3257	0.303264	0.303264	0.303264
0.240826	0.240826	0.240826	0.240826	0.240826	0.240826	0.240826	0.240826	0.240826	0.240826	0.260512	0.260512	0.260512	0.260512	0.260512	0.260512	0.260512	0.307362	0.307362	0.330122	0.307362	0.307362	0.307362	0.276602	0.325073	0.325073	0.325073	0.276602	0.276602	0.256121	0.256121	0.256121	0.256121	0.307362	0.260512	0.260512	0.260512	0.260512	0.260512	0.260512	0.281211	0.427416	0.494579	0.531315	0.562522	0.556874	0.556874	0.627643	0.627643	0.719449
0.22589	0.22589	0.22589	0.243989	0.243989	0.243989	0.220874	0.351072	0.351072	0.351072	0.351072	0.351072	0.351072	0.328481	0.328481	0.328481	0.328481	0.220874	0.220874	0.220874	0.220874	0.220874	0.238695	0.238695	0.238695	0.238695	0.238695	0.220874	0.220874	0.220874	0.220874	0.220874	0.220874	0.220874	0.220874	0.220874	0.405176	0.429668	0.589777	0.613911	0.666893	0.767084	0.850361	0.850361	0.883991	0.883991	0.785662	0.790491	0.692384	0.670523
0.244455	0.244455	0.263239	0.2392	0.346628	0.376125	0.376125	0.376125	0.376125	0.376125	0.376125	0.376125	0.353148	0.353148	0.221616	0.200344	0.200344	0.200344	0.221616	0.221616	0.221616	0.221616	0.2392	0.2392	0.2392	0.2392	0.257717	0.257717	0.234023	0.234023	0.234023	0.234023	0.216711	0.216711	0.2392	0.2392	0.221616	0.221616	0.221616	0.278888	0.344411	0.533752	0.608617	0.661184	0.661184	0.735657	0.759764	0.782323	0.803311	0.750416
0.204261	0.221492	0.221492	0.221492	0.221492	0.221492	0.221492	0.221492	0.219724	0.237869	0.373139	0.349406	0.373139	0.373139	0.373139	0.373139	0.373139	0.373139	0.375546	0.351746	0.221492	0.221492	0.204261	0.204261	0.204261	0.221492	0.221492	0.221492	0.221492	0.221492	0.221492	0.221492	0.221492	0.221492	0.221492	0.204261	0.351746	0.351746	0.508561	0.508561	0.66371	0.790094	0.890972	0.939706	0.939706	0.939706	0.88057	0.890972	0.810781	0.810781
0.329035	0.329035	0.329035	0.307738	0.307738	0.307738	0.307738	0.307738	0.307738	0.28723	0.258967	0.232578	0.232578	0.232578	0.232578	0.232578	0.232578	0.232578	0.232578	0.232578	0.258967	0.28723	0.28723	0.28723	0.28723	0.28723	0.315098	0.344364	0.501941	0.501941	0.501941	0.501941	0.501941	0.501941	0.501941	0.501941	0.49336	0.460322	0.307738	0.307738	0.329035	0.484783	0.665732	0.881833	0.9399	0.960395	0.949683	0.973129	0.979254	0.979254
0.209531	0.209531	0.160155	0.267605	0.267605	0.267605	0.267605	0.267605	0.267605	0.267605	0.294284	0.444132	0.444132	0.294284	0.294284	0.294284	0.294284	0.361039	0.361039	0.361039	0.309687	0.189717	0.189717	0.189717	0.240848	0.240848	0.240848	0.189717	0.189717	0.210867	0.233694	0.233694	0.233694	0.258184	0.204364	0.204364	0.204364	0.204364	0.204364	0.3013	0.246913	0.441728	0.441728	0.490757	0.678181	0.782444	0.899755	0.963762	0.963762	0.971942
0.276036	0.25653	0.237949	0.263711	0.25653	0.25653	0.237949	0.237949	0.237949	0.237949	0.213972	0.231249	0.231249	0.207763	0.313418	0.313418	0.343667	0.343667	0.343667	0.343667	0.343667	0.321504	0.321504	0.352132	0.220315	0.352132	0.343667	0.343667	0.343667	0.343667	0.343667	0.343667	0.343667	0.335299	0.335299	0.207763	0.191803	0.191803	0.213972	0.213972	0.231249	0.341243	0.341243	0.31916	0.31916	0.380865	0.438115	0.505734	0.505734	0.505734
0.412235	0.389593	0.232651	0.232651	0.232651	0.232651	0.232651	0.232651	0.232651	0.232651	0.232651	0.257353	0.257353	0.257353	0.257353	0.257353	0.283708	0.311629	0.311629	0.34099	0.34099	0.34099	0.34099	0.34099	0.34099	0.4978	0.52136	0.487968	0.487968	0.454683	0.454683	0.421799	0.421799	0.421799	0.421799	0.275782	0.249906	0.275782	0.275782	0.275782	0.275782	0.323538	0.344508	0.344508	0.525256	0.525256	0.679439	0.691289	0.71104	0.82499
0.227931	0.227931	0.227931	0.227931	0.211026	0.211026	0.26005	0.205286	0.330638	0.330638	0.330638	0.330638	0.330638	0.485748	0.485748	0.485748	0.453532	0.453532	0.302655	0.302655	0.302655	0.323888	0.200329	0.115831	0.129754	0.129754	0.145077	0.143315	0.143315	0.143315	0.143315	0.131616	0.131616	0.131616	0.117519	0.117519	0.117519	0.205286	0.239371	0.239371	0.231286	0.388395	0.548402	0.698991	0.816194	0.816194	0.865996	0.865996	0.869514	0.869514
0.345412	0.345412	0.37617	0.37617	0.37617	0.37617	0.37617	0.37617	0.37617	0.239694	0.222625	0.222625	0.200389	0.200389	0.200389	0.200389	0.200389	0.200389	0.222625	0.222625	0.222625	0.222625	0.199333	0.199333	0.322579	0.343921	0.343921	0.365911	0.335541	0.335541	0.335541	0.335541	0.367445	0.367445	0.250557	0.232952	0.232952	0.193438	0.343921	0.365911	0.524661	0.699164	0.718977	0.718977	0.718977	0.737974	0.855704	0.872149	0.757338	0.844302
0.256738	0.282885	0.282885	0.282885	0.282885	0.282885	0.282885	0.282885	0.282885	0.261732	0.261732	0.261732	0.261732	0.261732	0.261732	0.261732	0.261732	0.261732	0.261732	0.261732	0.261732	0.261732	0.261732	0.261732	0.261732	0.261732	0.261732	0.261732	0.308276	0.308276	0.308276	0.308276	0.308276	0.308276	0.308276	0.308276	0.331502	0.331502	0.282885	0.282885	0.282885	0.282885	0.308276	0.334882	0.334882	0.36258	0.409337	0.439128	0.439128	0.439128
0.275214	0.275214	0.275214	0.275214	0.232082	0.25027	0.25027	0.42094	0.42094	0.42094	0.389894	0.389894	0.389894	0.389894	0.389894	0.36652	0.36652	0.209916	0.209916	0.209916	0.187363	0.187363	0.187363	0.306226	0.327745	0.482759	0.482759	0.482759	0.482759	0.482759	0.550244	0.550244	0.550244	0.413785	0.550244	0.42094	0.42094	0.452624	0.612858	0.636165	0.791999	0.874796	0.874796	0.923723	0.93232	0.923723	0.923723	0.95323	0.914135	0.948592
0.218672	0.218672	0.218672	0.218672	0.218672	0.218672	0.348454	0.371029	0.371029	0.371029	0.371029	0.371029	0.371029	0.371029	0.371029	0.371029	0.235883	0.218672	0.218672	0.218672	0.218672	0.218672	0.218672	0.218672	0.218672	0.218672	0.218672	0.241895	0.241895	0.260325	0.260325	0.260325	0.260325	0.279641	0.425883	0.425883	0.425883	0.394181	0.554238	0.703784	0.723806	0.827184	0.827184	0.892385	0.812717	0.831859	0.831859	0.831859	0.793941	0.710404
0.197791	0.197791	0.197791	0.197791	0.197791	0.197791	0.197791	0.197791	0.197791	0.213901	0.213901	0.213901	0.213901	0.230946	0.248919	0.248919	0.267804	0.412459	0.412459	0.38879	0.38879	0.38879	0.38879	0.365634	0.343084	0.343084	0.291134	0.176264	0.176264	0.176264	0.176264	0.191038	0.17009	0.17009	0.17009	0.217823	0.267437	0.240603	0.425506	0.457307	0.640926	0.774059	0.883404	0.883404	0.965412	0.953578	0.957752	0.963129	0.95545	0.949624
0.314358	0.314358	0.314358	0.287089	0.287089	0.287089	0.287089	0.473088	0.473088	0.348366	0.348366	0.348366	0.319521	0.319521	0.319521	0.348366	0.348366	0.173965	0.173965	0.156102	0.156102	0.156102	0.16957	0.16957	0.16957	0.152075	0.152075	0.152075	0.134735	0.134735	0.134735	0.14668	0.134735	0.134735	0.134735	0.134735	0.14668	0.247374	0.294732	0.444161	0.468679	0.634986	0.679474	0.700609	0.817338	0.873274	0.876654	0.834098	0.83833	0.836756
0.16166	0.16166	0.16166	0.180726	0.180726	0.180726	0.180726	0.180726	0.180726	0.180726	0.180726	0.180726	0.180726	0.288718	0.288718	0.288718	0.288718	0.288718	0.317102	0.470414	0.470414	0.470414	0.470414	0.296756	0.296756	0.296756	0.296756	0.296756	0.243086	0.143751	0.155933	0.155933	0.155933	0.155933	0.155933	0.155933	0.155933	0.155933	0.155933	0.168944	0.261119	0.261119	0.261119	0.261119	0.279994	0.299681	0.450122	0.610274	0.664336	0.791059
0.374901	0.341443	0.214136	0.214136	0.214136	0.214136	0.214136	0.214136	0.232062	0.232062	0.232062	0.234952	0.234952	0.234952	0.234952	0.399444	0.399444	0.399444	0.374901	0.374901	0.28463	0.28463	0.28463	0.31171	0.31171	0.172943	0.172943	0.192252	0.192252	0.192252	0.172943	0.28463	0.28463	0.28463	0.28463	0.28463	0.28463	0.259017	0.399444	0.389376	0.52246	0.332029	0.486073	0.64281	0.64281	0.671957	0.795817	0.795817	0.671957	0.818464
0.266354	0.266354	0.266354	0.266354	0.266354	0.266354	0.266354	0.285839	0.285839	0.285839	0.285839	0.285839	0.285839	0.285839	0.285839	0.285839	0.285839	0.266354	0.266354	0.266354	0.266354	0.266354	0.266354	0.266354	0.266354	0.266354	0.285839	0.285839	0.285839	0.285839	0.285839	0.306155	0.306155	0.306155	0.306155	0.333545	0.30266	0.35179	0.35179	0.533867	0.558036	0.595704	0.595704	0.618956	0.584834	0.729479	0.761857	0.71898	0.738257	0.572014
0.338654	0.308301	0.308301	0.280485	0.280485	0.280485	0.280485	0.280485	0.254256	0.229697	0.229697	0.274285	0.247542	0.247542	0.247542	0.247542	0.247542	0.247542	0.247542	0.247542	0.273332	0.254256	0.281453	0.281453	0.281453	0.281453	0.281453	0.42797	0.42797	0.42797	0.395531	0.395531	0.395531	0.555522	0.704774	0.757331	0.856341	0.757331	0.895804	0.904625	0.904625	0.912772	0.912772	0.845644	0.741487	0.822172	0.822172	0.89828	0.762223	0.762223
0.294101	0.294101	0.268249	0.268249	0.268249	0.268249	0.268249	0.268249	0.260358	0.27987	0.27987	0.27987	0.27987	0.27987	0.27987	0.27987	0.27987	0.27987	0.288121	0.268249	0.268249	0.268249	0.288121	0.288121	0.288121	0.288121	0.288121	0.260358	0.260358	0.260358	0.260358	0.260358	0.24175	0.24175	0.24175	0.24175	0.24175	0.268249	0.288121	0.308845	0.352624	0.455923	0.616228	0.616228	0.6747	0.761384	0.761384	0.783852	0.788721	0.793509
0.32114	0.32114	0.32114	0.34368	0.315687	0.315687	0.315687	0.315687	0.29416	0.178367	0.178367	0.178367	0.178367	0.273514	0.273514	0.273514	0.273514	0.273514	0.273514	0.29416	0.29416	0.29416	0.32114	0.197701	0.197701	0.197701	0.214312	0.214312	0.214312	0.197701	0.197701	0.197701	0.178367	0.178367	0.29416	0.29416	0.273514	0.273514	0.273514	0.273514	0.273514	0.273514	0.273514	0.358776	0.268049	0.443831	0.517231	0.57991	0.57991	0.610433
0.198155	0.198155	0.198155	0.214333	0.198155	0.198155	0.214333	0.214333	0.314693	0.314693	0.467783	0.467783	0.467783	0.443268	0.443268	0.443268	0.419026	0.419026	0.273688	0.273688	0.164487	0.164487	0.182914	0.182914	0.182914	0.182914	0.182914	0.182914	0.182914	0.182914	0.182914	0.198155	0.198155	0.198155	0.198155	0.214333	0.214333	0.214333	0.365652	0.365652	0.365652	0.365652	0.358808	0.538172	0.569907	0.545526	0.617896	0.843545	0.718444	0.743692
0.245925	0.245925	0.245925	0.245925	0.245925	0.270374	0.270374	0.270374	0.270374	0.270374	0.27582	0.27582	0.27582	0.27582	0.30205	0.27582	0.27582	0.27582	0.27582	0.30205	0.27582	0.27582	0.27582	0.27582	0.251048	0.251048	0.27582	0.27582	0.27582	0.251048	0.251048	0.251048	0.251048	0.27582	0.27582	0.27582	0.251048	0.251048	0.414363	0.445661	0.571008	0.601975	0.655148	0.625745	0.783896	0.783896	0.783896	0.884483	0.783896	0.859065
0.175022	0.175022	0.175022	0.189905	0.212559	0.212559	0.212559	0.212559	0.212559	0.393392	0.393392	0.393392	0.393392	0.369841	0.369841	0.369841	0.369841	0.369841	0.393392	0.212559	0.212559	0.212559	0.212559	0.212559	0.212559	0.212559	0.212559	0.212559	0.19633	0.19633	0.340333	0.340333	0.496487	0.496487	0.496487	0.496487	0.65333	0.681922	0.681922	0.837414	0.729355	0.837414	0.837414	0.854212	0.854212	0.918023	0.854212	0.850551	0.850551	0.70317
0.144455	0.129236	0.221614	0.221614	0.239313	0.263571	0.263571	0.263571	0.407083	0.407083	0.407083	0.407083	0.263571	0.407083	0.383227	0.353239	0.353239	0.353239	0.244655	0.244655	0.244655	0.244655	0.244655	0.157236	0.157236	0.157236	0.157236	0.157236	0.140892	0.157236	0.157236	0.157236	0.157236	0.161134	0.161134	0.161134	0.161134	0.161134	0.161134	0.144455	0.244655	0.244655	0.383227	0.383227	0.543782	0.695726	0.814342	0.905414	0.948355	0.948355
0.236422	0.236422	0.236422	0.236422	0.219139	0.219139	0.219139	0.219139	0.219139	0.219139	0.219139	0.236422	0.236422	0.260404	0.234026	0.234026	0.234026	0.369056	0.369056	0.369056	0.369056	0.346477	0.346477	0.317976	0.349499	0.349499	0.372163	0.236422	0.236422	0.236422	0.211777	0.211777	0.308606	0.308606	0.308606	0.308606	0.288037	0.288037	0.288037	0.460781	0.496163	0.496163	0.339663	0.392223	0.515467	0.620978	0.650725	0.802217	0.821821	0.747303
0.232677	0.209576	0.167768	0.167768	0.167768	0.181691	0.181691	0.202506	0.242342	0.217603	0.218554	0.218554	0.243368	0.243368	0.243368	0.226025	0.226025	0.243368	0.328303	0.359839	0.391305	0.391305	0.391305	0.391305	0.391305	0.391305	0.55167	0.55167	0.414537	0.414537	0.382377	0.382377	0.382377	0.382377	0.453546	0.453546	0.302461	0.282479	0.302461	0.32322	0.32322	0.32322	0.344699	0.366832	0.273138	0.444234	0.517273	0.64202	0.738891	0.71983
0.28642	0.28642	0.28642	0.28642	0.28642	0.28642	0.28642	0.266792	0.266792	0.266792	0.248041	0.248041	0.248041	0.273116	0.273116	0.273116	0.273116	0.273116	0.273116	0.273116	0.273116	0.273116	0.273116	0.273116	0.273116	0.273116	0.273116	0.273116	0.273116	0.293024	0.293024	0.442151	0.442151	0.410317	0.410317	0.434251	0.434251	0.458495	0.458495	0.458495	0.482938	0.53195	0.53195	0.53195	0.53195	0.539931	0.712283	0.825607	0.825607	0.830179
0.435423	0.41149	0.41149	0.41149	0.266582	0.266582	0.266582	0.266582	0.266582	0.247856	0.247856	0.247856	0.247856	0.247856	0.247856	0.247856	0.247856	0.247856	0.271947	0.291788	0.291788	0.291788	0.291788	0.291788	0.291788	0.291788	0.312455	0.312455	0.286186	0.266582	0.266582	0.266582	0.398993	0.398993	0.398993	0.398993	0.37573	0.31356	0.31356	0.33504	0.33504	0.33504	0.238207	0.256453	0.281068	0.428173	0.534244	0.631422	0.660077	0.605319
0.570526	0.378975	0.371664	0.371664	0.371664	0.371664	0.371664	0.371664	0.348534	0.348534	0.21895	0.21895	0.202264	0.202264	0.202264	0.202264	0.202264	0.202264	0.224329	0.224329	0.224329	0.224329	0.224329	0.224329	0.224329	0.224329	0.224329	0.224329	0.202264	0.202264	0.202264	0.202264	0.202264	0.202264	0.202264	0.202264	0.348534	0.348534	0.378975	0.538028	0.562869	0.710769	0.710769	0.838327	0.838327	0.908224	0.824253	0.824253	0.804371	0.682986
0.378025	0.240453	0.240453	0.240453	0.240453	0.328881	0.328881	0.307461	0.307461	0.307461	0.307461	0.307461	0.307461	0.335642	0.335642	0.246062	0.246062	0.246062	0.246062	0.246062	0.246062	0.246062	0.246062	0.222879	0.222879	0.222879	0.222879	0.222879	0.222879	0.222879	0.222879	0.222879	0.222879	0.222879	0.355098	0.355098	0.355098	0.385216	0.385216	0.546068	0.697844	0.697844	0.815975	0.815975	0.847784	0.847784	0.914478	0.903814	0.947479	0.947479
0.615921	0.615921	0.455452	0.283286	0.263698	0.263698	0.157391	0.157391	0.17717	0.192006	0.192006	0.212908	0.212908	0.212908	0.212908	0.212908	0.212908	0.341515	0.341515	0.319697	0.319697	0.292203	0.292203	0.292203	0.292203	0.292203	0.292203	0.292203	0.292203	0.292203	0.441821	0.441821	0.633371	0.633371	0.633371	0.655955	0.655955	0.555408	0.70547	0.70547	0.744733	0.848342	0.830913	0.904049	0.904049	0.942425	0.942425	0.966029	0.942425	0.96912
0.328176	0.300418	0.300418	0.300418	0.300418	0.274051	0.274051	0.256776	0.256776	0.24023	0.224428	0.224428	0.224428	0.224428	0.24765	0.24765	0.24765	0.27243	0.27243	0.298706	0.298706	0.298706	0.298706	0.298706	0.27243	0.27243	0.27243	0.24765	0.264529	0.24023	0.24023	0.24023	0.24023	0.24023	0.24023	0.24023	0.24023	0.24023	0.224428	0.224428	0.256776	0.274051	0.338933	0.368375	0.41049	0.441992	0.441992	0.539682	0.571487	0.72058
0.180639	0.166595	0.149337	0.149337	0.149337	0.162208	0.200662	0.200662	0.200662	0.200662	0.200662	0.216829	0.37726	0.37726	0.537925	0.513514	0.448766	0.448766	0.448766	0.448766	0.448766	0.424682	0.226532	0.226532	0.132253	0.143901	0.143901	0.143901	0.143901	0.143901	0.143901	0.143901	0.17596	0.17596	0.17596	0.162208	0.17596	0.290949	0.340068	0.529978	0.684222	0.806344	0.888906	0.894173	0.941984	0.941984	0.96586	0.96586	0.957497	0.911469
0.168274	0.183046	0.183046	0.183046	0.183046	0.183046	0.163324	0.163324	0.182107	0.326902	0.326902	0.304852	0.304852	0.304852	0.304852	0.304852	0.334826	0.334826	0.306188	0.278973	0.278973	0.278973	0.278973	0.278973	0.306188	0.306188	0.306188	0.306188	0.306188	0.187498	0.208369	0.334826	0.334826	0.334826	0.306188	0.306188	0.306188	0.457688	0.457688	0.457688	0.585922	0.425261	0.425261	0.425261	0.48311	0.48311	0.641243	0.48311	0.448819	0.608951
0.241758	0.241758	0.241758	0.267779	0.267779	0.267779	0.295508	0.295508	0.295508	0.295508	0.275811	0.304027	0.304027	0.315999	0.315999	0.315999	0.315999	0.315999	0.315999	0.315999	0.283819	0.256786	0.256786	0.246249	0.218899	0.218899	0.196354	0.212039	0.212039	0.212039	0.238795	0.238795	0.238795	0.231496	0.278896	0.278896	0.249118	0.364411	0.364411	0.364411	0.545846	0.715871	0.827453	0.827453	0.804444	0.804444	0.827453	0.683671	0.649608	0.649608
0.253529	0.253529	0.253529	0.253529	0.253529	0.253529	0.279237	0.285893	0.285893	0.285893	0.285893	0.285893	0.285893	0.313505	0.313505	0.313505	0.285893	0.259793	0.259793	0.259793	0.259793	0.259793	0.259793	0.235291	0.235291	0.235291	0.235291	0.235291	0.235291	0.235291	0.235291	0.235291	0.235291	0.253529	0.394137	0.394137	0.394137	0.383898	0.407518	0.407518	0.407518	0.568488	0.716183	0.828571	0.86733	0.878291	0.932533	0.935194	0.928942	0.965084
0.273794	0.273794	0.273794	0.273794	0.273794	0.273794	0.273794	0.273794	0.273794	0.273794	0.273794	0.273794	0.273794	0.273794	0.273794	0.273794	0.273794	0.273794	0.273794	0.273794	0.273794	0.273794	0.273794	0.273794	0.273794	0.300098	0.300098	0.300098	0.300098	0.342908	0.342908	0.342908	0.342908	0.342908	0.342908	0.342908	0.342908	0.31151	0.488303	0.623167	0.674779	0.695956	0.828408	0.902246	0.902246	0.890299	0.888917	0.902246	0.813991	0.674779
0.258011	0.258011	0.258011	0.258011	0.258011	0.258011	0.258011	0.258011	0.258011	0.258011	0.258011	0.258011	0.258011	0.258011	0.258011	0.258011	0.258011	0.258011	0.283105	0.302874	0.302874	0.302874	0.302874	0.302874	0.323401	0.323401	0.351839	0.351839	0.323401	0.302874	0.302874	0.302874	0.371983	0.371983	0.349967	0.349967	0.342778	0.364595	0.364595	0.440945	0.565554	0.588846	0.544008	0.507142	0.562485	0.562485	0.690994	0.670248	0.690994	0.648817
0.34189	0.197248	0.197248	0.319428	0.319428	0.319428	0.319428	0.34189	0.34189	0.34189	0.34189	0.34189	0.370829	0.235801	0.254582	0.274323	0.274323	0.254582	0.251746	0.251746	0.251746	0.251746	0.228722	0.228722	0.228722	0.211307	0.233108	0.233108	0.235801	0.235801	0.235801	0.254582	0.279267	0.300151	0.425331	0.425331	0.419307	0.419307	0.579704	0.60422	0.767897	0.749313	0.765212	0.746484	0.791235	0.791235	0.773969	0.881243	0.795284	0.77826
0.270941	0.270941	0.270941	0.270941	0.270941	0.270941	0.270941	0.270941	0.2464	0.2464	0.2464	0.2464	0.2464	0.2464	0.270941	0.270941	0.29086	0.29086	0.29086	0.29086	0.29086	0.29086	0.29086	0.311617	0.284831	0.284831	0.265171	0.265171	0.265171	0.265171	0.265171	0.265171	0.284831	0.265171	0.408324	0.374377	0.374377	0.397751	0.421601	0.582286	0.613065	0.769807	0.807511	0.889169	0.824543	0.856763	0.868448	0.856763	0.844227	0.763092
0.300388	0.300388	0.300388	0.2712	0.2712	0.2712	0.2712	0.2712	0.2712	0.2712	0.252124	0.252124	0.252124	0.280048	0.300388	0.300388	0.300388	0.300388	0.300388	0.300388	0.2712	0.2712	0.2712	0.2712	0.252124	0.277293	0.277293	0.277293	0.277293	0.277293	0.30686	0.32826	0.32826	0.32826	0.32826	0.321545	0.557549	0.557549	0.557549	0.733327	0.752193	0.770142	0.865306	0.943554	0.943554	0.969744	0.923398	0.923398	0.958529	0.91373
0.392449	0.252545	0.271743	0.271743	0.271743	0.271743	0.291831	0.291831	0.291831	0.291831	0.291831	0.312766	0.312766	0.312766	0.312766	0.312766	0.291831	0.177327	0.177327	0.177327	0.208171	0.208171	0.23003	0.363527	0.363527	0.363527	0.363527	0.521978	0.521978	0.546678	0.521978	0.676125	0.73388	0.621093	0.621093	0.621093	0.621093	0.48636	0.48636	0.48636	0.48636	0.48636	0.393591	0.386796	0.57813	0.57813	0.628909	0.745794	0.84869	0.835493
0.176154	0.162766	0.162766	0.162766	0.162766	0.162766	0.162766	0.162766	0.162766	0.162766	0.304114	0.304114	0.304114	0.304114	0.304114	0.304114	0.304114	0.304114	0.304114	0.304114	0.324619	0.324619	0.324619	0.324619	0.350288	0.376854	0.376854	0.376854	0.376854	0.376854	0.237115	0.237115	0.343601	0.343601	0.318182	0.313926	0.334775	0.360818	0.55198	0.516072	0.492288	0.520988	0.443428	0.471927	0.495688	0.436157	0.441005	0.412913	0.243714	0.271295
0.253467	0.253467	0.253467	0.272055	0.297985	0.297985	0.310928	0.310928	0.310928	0.310928	0.310928	0.310928	0.310928	0.290745	0.265207	0.265207	0.208362	0.208362	0.208362	0.224637	0.224637	0.224637	0.224637	0.224637	0.247585	0.247585	0.247585	0.247585	0.247585	0.230141	0.222723	0.199695	0.199695	0.199695	0.178501	0.193013	0.193013	0.208404	0.335345	0.357064	0.526147	0.583947	0.583947	0.75339	0.814331	0.814331	0.814331	0.799379	0.695919	0.828407
0.285425	0.285425	0.265931	0.247307	0.247307	0.247307	0.247307	0.247307	0.247307	0.247307	0.272205	0.272205	0.272205	0.272205	0.272205	0.272205	0.298616	0.319464	0.319464	0.319464	0.291977	0.291977	0.291977	0.291977	0.291977	0.291977	0.265931	0.247307	0.265931	0.489088	0.521465	0.521465	0.521465	0.521465	0.521465	0.577651	0.565569	0.529165	0.682139	0.480378	0.448163	0.607957	0.607957	0.747545	0.765527	0.741477	0.768642	0.863832	0.765527	0.741477
0.238247	0.238247	0.238247	0.238247	0.238247	0.238247	0.238247	0.238247	0.238247	0.238247	0.238247	0.238247	0.238247	0.238247	0.238247	0.283636	0.305421	0.305421	0.305421	0.305421	0.328113	0.328113	0.328113	0.328113	0.328113	0.278372	0.2578	0.283636	0.283636	0.283636	0.262817	0.23658	0.371112	0.371112	0.371112	0.371112	0.395902	0.522625	0.522625	0.675821	0.675821	0.705739	0.705739	0.705739	0.820369	0.820369	0.886758	0.804391	0.804391	0.804391
0.28417	0.28417	0.28417	0.258518	0.258518	0.258518	0.232298	0.232298	0.232298	0.232298	0.232298	0.250427	0.269473	0.269473	0.295778	0.295778	0.326119	0.326119	0.326119	0.326119	0.326119	0.304739	0.28417	0.28417	0.258518	0.258518	0.258518	0.258518	0.258518	0.258518	0.28417	0.28417	0.28417	0.311299	0.311299	0.28176	0.28176	0.28176	0.28176	0.323514	0.295778	0.316816	0.33863	0.462469	0.652086	0.683502	0.805139	0.897208	0.897208	0.887708
0.410301	0.403341	0.32781	0.32781	0.32781	0.357191	0.357191	0.316548	0.289007	0.289007	0.2281	0.210692	0.162518	0.162518	0.162518	0.145525	0.145525	0.145525	0.245132	0.245132	0.270081	0.296571	0.296571	0.318214	0.318214	0.318214	0.318214	0.318214	0.196646	0.196646	0.176837	0.15863	0.264433	0.245132	0.245132	0.245132	0.382407	0.438531	0.438531	0.598273	0.62245	0.62245	0.463705	0.62245	0.62245	0.758662	0.62245	0.713642	0.713642	0.566538
0.222226	0.222226	0.222226	0.376286	0.376286	0.369332	0.369332	0.369332	0.369332	0.346565	0.369332	0.369332	0.399811	0.239822	0.239822	0.222226	0.222226	0.222226	0.222226	0.219941	0.219941	0.219941	0.198636	0.176981	0.176981	0.176981	0.176981	0.176981	0.176981	0.178922	0.164825	0.164825	0.164825	0.185328	0.185328	0.178922	0.193944	0.193944	0.336891	0.389536	0.41334	0.605149	0.65811	0.786372	0.807217	0.813822	0.893152	0.891879	0.853879	0.823092
0.226805	0.250208	0.250208	0.250208	0.250208	0.269298	0.298078	0.319266	0.319266	0.298078	0.298078	0.271821	0.271821	0.271821	0.271821	0.252614	0.271821	0.252614	0.252614	0.277723	0.277723	0.277723	0.277723	0.277723	0.319266	0.319266	0.298078	0.298078	0.298078	0.271821	0.271821	0.271821	0.271821	0.271821	0.369279	0.392696	0.382631	0.567006	0.567006	0.567006	0.82737	0.82737	0.82737	0.82737	0.714711	0.714711	0.778807	0.83122	0.896426	0.925209
0.39109	0.251426	0.270414	0.251426	0.305739	0.305739	0.305739	0.305739	0.305739	0.28524	0.305739	0.305739	0.28524	0.28524	0.259821	0.259821	0.259821	0.259821	0.259821	0.259821	0.24133	0.24133	0.24133	0.24133	0.24133	0.216188	0.233344	0.233344	0.233344	0.233344	0.233344	0.233344	0.251426	0.251426	0.251426	0.251426	0.233344	0.233344	0.208805	0.243213	0.347629	0.370288	0.529294	0.553743	0.608876	0.642266	0.816089	0.816089	0.836538	0.826924
0.305183	0.305183	0.305183	0.305183	0.283149	0.283149	0.283149	0.283149	0.283149	0.262106	0.262106	0.262106	0.262106	0.262106	0.262106	0.262106	0.262106	0.262106	0.262106	0.262106	0.262106	0.262106	0.262106	0.262106	0.262106	0.262106	0.262106	0.262106	0.287607	0.287607	0.314531	0.314531	0.308397	0.308397	0.308397	0.331488	0.331488	0.331488	0.303755	0.303755	0.27738	0.27738	0.283149	0.283149	0.344895	0.417667	0.449091	0.480927	0.480927	0.480927
0.245258	0.245258	0.245258	0.245258	0.245258	0.222235	0.205558	0.205558	0.205558	0.205558	0.205558	0.360207	0.360207	0.360207	0.407088	0.407088	0.407088	0.407088	0.373392	0.373392	0.373392	0.214984	0.214984	0.214984	0.198712	0.198712	0.198712	0.198712	0.222235	0.222235	0.35346	0.35346	0.35346	0.376451	0.35346	0.35346	0.376451	0.400012	0.61568	0.777075	0.674475	0.695873	0.828604	0.846107	0.913189	0.913189	0.952666	0.953974	0.896113	0.81405
0.39437	0.371169	0.371169	0.371169	0.235776	0.235776	0.259679	0.259679	0.259679	0.235776	0.235776	0.235776	0.235776	0.195577	0.195577	0.33913	0.310985	0.310985	0.310985	0.332413	0.332413	0.332413	0.332413	0.364167	0.332413	0.190881	0.190881	0.190881	0.190881	0.17617	0.17617	0.190881	0.190881	0.190881	0.235776	0.235776	0.25393	0.25393	0.449569	0.449569	0.473976	0.662159	0.710846	0.824665	0.805328	0.820267	0.824665	0.838417	0.805328	0.805328
0.28032	0.28631	0.28631	0.28631	0.28631	0.28631	0.28631	0.28631	0.28631	0.28631	0.266458	0.242052	0.242052	0.242052	0.242052	0.242052	0.224304	0.247505	0.266458	0.266458	0.266458	0.266458	0.266458	0.28631	0.28631	0.28631	0.313334	0.28631	0.266458	0.266458	0.28631	0.328543	0.328543	0.307022	0.307022	0.328543	0.47615	0.533105	0.582053	0.605993	0.769964	0.732925	0.757369	0.780247	0.871682	0.928557	0.871682	0.911866	0.894547	0.884806
0.20533	0.304489	0.304489	0.304489	0.304489	0.304489	0.325663	0.325663	0.481232	0.481232	0.481232	0.304489	0.304489	0.304489	0.304489	0.304489	0.284112	0.284112	0.171233	0.171233	0.171233	0.171233	0.171233	0.171233	0.171233	0.171233	0.171233	0.171233	0.171233	0.171233	0.171233	0.171233	0.171233	0.171233	0.284112	0.304489	0.304489	0.304489	0.304489	0.425052	0.561978	0.736415	0.777477	0.777477	0.612024	0.641364	0.641364	0.641364	0.669683	0.641364
0.322345	0.322345	0.294528	0.294528	0.294528	0.294528	0.294528	0.294528	0.322345	0.322345	0.268161	0.268161	0.268161	0.268161	0.268161	0.268161	0.268161	0.268161	0.24334	0.24334	0.24334	0.261023	0.404232	0.404232	0.404232	0.404232	0.404232	0.404232	0.404232	0.404232	0.404232	0.38186	0.261023	0.261023	0.261023	0.261023	0.261023	0.261023	0.261023	0.29879	0.29879	0.356152	0.491725	0.515168	0.515168	0.515168	0.479774	0.479774	0.479774	0.433265
0.256374	0.256374	0.256374	0.256374	0.256374	0.256374	0.256374	0.282464	0.282464	0.254694	0.254694	0.254694	0.254694	0.280678	0.300943	0.300943	0.300943	0.273797	0.300943	0.331513	0.300943	0.329558	0.329558	0.300943	0.300943	0.300943	0.300943	0.300943	0.273797	0.273797	0.331513	0.273797	0.273797	0.293768	0.273797	0.273797	0.273797	0.41884	0.603162	0.626433	0.755933	0.882691	0.882691	0.872125	0.882691	0.934995	0.925849	0.867232	0.855501	0.842921
0.338151	0.231046	0.231046	0.231046	0.231046	0.231046	0.231046	0.231046	0.231046	0.231046	0.231046	0.224222	0.224222	0.224222	0.224222	0.224222	0.224222	0.224222	0.224222	0.224222	0.358598	0.497058	0.497058	0.497058	0.497058	0.497058	0.497058	0.497058	0.497058	0.497058	0.358598	0.224222	0.224222	0.224222	0.224222	0.224222	0.224222	0.247438	0.247438	0.264593	0.264593	0.326034	0.326034	0.366794	0.469779	0.524471	0.524471	0.546876	0.578583	0.556475
0.275993	0.275993	0.275993	0.275993	0.275993	0.255816	0.255816	0.255816	0.255816	0.255816	0.255816	0.255816	0.255816	0.255816	0.297126	0.297126	0.297126	0.297126	0.297126	0.297126	0.297126	0.297126	0.297126	0.446895	0.421498	0.453618	0.453618	0.453618	0.453618	0.453618	0.453618	0.453618	0.453618	0.302829	0.281453	0.255816	0.255816	0.255816	0.275993	0.446895	0.446895	0.446895	0.446895	0.551823	0.551823	0.551823	0.622163	0.652331	0.628526	0.443911
0.204788	0.330117	0.308468	0.308468	0.308468	0.308468	0.330117	0.330117	0.362166	0.362166	0.362166	0.246881	0.246881	0.246881	0.246881	0.246881	0.252504	0.252504	0.252504	0.252504	0.252504	0.234166	0.209719	0.209719	0.209719	0.22671	0.257745	0.257745	0.257745	0.257745	0.257745	0.257745	0.285765	0.285765	0.257745	0.239147	0.189038	0.189038	0.204788	0.352511	0.352511	0.510238	0.665952	0.665952	0.696696	0.833445	0.846821	0.913636	0.905443	0.819151
0.192288	0.192288	0.176672	0.192288	0.192288	0.192288	0.171543	0.171543	0.171543	0.171543	0.310552	0.310552	0.282603	0.255192	0.275427	0.275427	0.304124	0.304124	0.453983	0.487367	0.304124	0.304124	0.304124	0.311725	0.289891	0.289891	0.289891	0.289891	0.176672	0.15801	0.263091	0.263091	0.263091	0.263091	0.33443	0.33443	0.33443	0.33443	0.357929	0.382131	0.245333	0.245333	0.349773	0.349773	0.421007	0.580422	0.580422	0.724651	0.703454	0.681342
0.178413	0.178413	0.178413	0.178413	0.178413	0.178413	0.164725	0.164725	0.164725	0.164725	0.164725	0.164725	0.164725	0.274233	0.419941	0.419941	0.451893	0.451893	0.451893	0.475849	0.475849	0.475849	0.508327	0.395505	0.254555	0.254555	0.230684	0.230684	0.230684	0.21403	0.21403	0.21403	0.261752	0.249817	0.249817	0.249817	0.249817	0.274961	0.274961	0.274961	0.274961	0.247344	0.196173	0.190922	0.284931	0.480708	0.513193	0.704869	0.731173	0.744682
0.192035	0.192035	0.334625	0.334625	0.334625	0.363286	0.522908	0.459905	0.459905	0.459905	0.459905	0.459905	0.286953	0.286953	0.286953	0.261837	0.155872	0.155872	0.155872	0.155872	0.155872	0.155872	0.155872	0.155872	0.155872	0.155872	0.155872	0.155872	0.155872	0.155872	0.155872	0.155872	0.155872	0.155872	0.173209	0.207483	0.223829	0.356483	0.356483	0.367825	0.551799	0.67867	0.740095	0.830079	0.811528	0.855302	0.842921	0.782403	0.822321	0.833309
0.27558	0.27558	0.27558	0.27558	0.27558	0.27558	0.25668	0.25668	0.25668	0.25668	0.25668	0.25668	0.25668	0.25668	0.25668	0.25668	0.25668	0.281558	0.281558	0.281558	0.281558	0.281558	0.281558	0.281558	0.281558	0.281558	0.281558	0.27558	0.27558	0.27558	0.27558	0.27558	0.295319	0.295319	0.266544	0.266544	0.266544	0.410333	0.433942	0.647304	0.696474	0.696474	0.67563	0.814604	0.835173	0.848071	0.845999	0.747187	0.747187	0.552474
0.312885	0.312885	0.312885	0.312885	0.312885	0.312885	0.312885	0.312885	0.192187	0.21327	0.235991	0.235991	0.235991	0.235991	0.254273	0.279808	0.279808	0.279808	0.279808	0.254273	0.230323	0.230323	0.230323	0.254273	0.235991	0.21327	0.21327	0.21327	0.21327	0.21327	0.21327	0.21327	0.21327	0.192187	0.190472	0.310506	0.310506	0.310506	0.384724	0.40837	0.569175	0.73624	0.858908	0.858908	0.921762	0.860246	0.860246	0.921762	0.903537	0.894572
0.238851	0.221349	0.244965	0.244965	0.263701	0.263701	0.263701	0.263701	0.263701	0.290151	0.290151	0.261015	0.254636	0.254636	0.236337	0.261015	0.287301	0.287301	0.315105	0.287301	0.287301	0.318108	0.297066	0.297066	0.297066	0.270225	0.244965	0.244965	0.221349	0.221349	0.238851	0.238851	0.238851	0.238851	0.238851	0.238851	0.238851	0.238851	0.238851	0.238851	0.221349	0.213318	0.213318	0.341116	0.433846	0.539743	0.564179	0.735585	0.735585	0.76048
0.292789	0.292789	0.292789	0.292789	0.292789	0.292789	0.292789	0.292789	0.272598	0.272598	0.272598	0.272598	0.272598	0.272598	0.272598	0.272598	0.272598	0.182217	0.197531	0.197531	0.197531	0.197531	0.197531	0.197531	0.197531	0.197531	0.213796	0.192868	0.177835	0.208849	0.231015	0.231015	0.231015	0.254775	0.254775	0.254775	0.23633	0.271665	0.312817	0.505298	0.632071	0.661593	0.809828	0.789116	0.789116	0.900043	0.900043	0.934636	0.921361	0.810552
0.457828	0.279731	0.279731	0.279731	0.279731	0.299892	0.299892	0.299892	0.299892	0.279731	0.168646	0.182833	0.182833	0.299892	0.320859	0.320859	0.320859	0.320859	0.320859	0.320859	0.320859	0.299892	0.299892	0.197929	0.182833	0.168646	0.168646	0.168646	0.197929	0.197929	0.197929	0.197929	0.197929	0.182833	0.182833	0.299892	0.320859	0.371778	0.327269	0.50672	0.562696	0.646706	0.778001	0.814464	0.814464	0.696318	0.696318	0.810002	0.810002	0.668759
0.253205	0.278464	0.278464	0.278464	0.278464	0.278464	0.305212	0.305212	0.305212	0.305212	0.305212	0.278464	0.278464	0.278464	0.278464	0.278464	0.253205	0.253205	0.253205	0.253205	0.253205	0.253205	0.253205	0.253205	0.253205	0.253205	0.393673	0.393673	0.393673	0.393673	0.393673	0.393673	0.393673	0.393673	0.417506	0.44173	0.341759	0.364337	0.52326	0.555422	0.610871	0.773847	0.815951	0.830339	0.856926	0.860639	0.881794	0.871092	0.800665	0.800665
0.156107	0.156107	0.143866	0.143866	0.143866	0.132434	0.225601	0.225601	0.274132	0.274132	0.274132	0.274132	0.274132	0.418856	0.418856	0.418856	0.274132	0.274132	0.379666	0.379666	0.379666	0.379666	0.379666	0.242825	0.242825	0.242825	0.242825	0.260919	0.143866	0.143866	0.143866	0.160601	0.160601	0.173976	0.173976	0.28671	0.335018	0.356746	0.570186	0.724574	0.761221	0.761221	0.873852	0.862877	0.862877	0.873852	0.825758	0.864861	0.727929	0.745651
0.265679	0.285649	0.285649	0.285649	0.285649	0.285649	0.285649	0.285649	0.285649	0.285649	0.285649	0.265679	0.265679	0.265679	0.265679	0.265679	0.265679	0.265679	0.265679	0.265679	0.265679	0.265679	0.285649	0.340237	0.340237	0.340237	0.340237	0.340237	0.340237	0.369339	0.369339	0.399423	0.375681	0.318149	0.346354	0.346354	0.392932	0.392932	0.392932	0.363041	0.363041	0.334172	0.324848	0.478949	0.447337	0.472182	0.58318	0.613732	0.643413	0.775135
0.282548	0.282548	0.282548	0.302924	0.324105	0.302924	0.302924	0.302924	0.302924	0.302924	0.302924	0.276494	0.302924	0.282548	0.263026	0.263026	0.263026	0.263026	0.263026	0.263026	0.263026	0.406292	0.399061	0.43024	0.43024	0.43024	0.591486	0.622134	0.587411	0.587411	0.587411	0.426117	0.402237	0.395031	0.395031	0.418783	0.313918	0.335498	0.391827	0.516495	0.541019	0.713792	0.739308	0.768692	0.882448	0.871846	0.933007	0.91735	0.956391	0.929712
0.233578	0.233578	0.233578	0.367856	0.367856	0.34348	0.34348	0.34348	0.34348	0.34348	0.34348	0.34348	0.34348	0.237472	0.237472	0.237472	0.237472	0.237472	0.237472	0.237472	0.237472	0.237472	0.237472	0.215073	0.215073	0.215073	0.215073	0.215073	0.215073	0.215073	0.257274	0.398098	0.398098	0.398098	0.558085	0.558085	0.558085	0.584141	0.606241	0.655733	0.801791	0.818159	0.833457	0.923547	0.930729	0.961151	0.955458	0.950704	0.946223	0.934308
0.179842	0.179842	0.179842	0.179842	0.179842	0.194741	0.289756	0.289756	0.289756	0.289756	0.263768	0.40766	0.40766	0.40766	0.463611	0.439365	0.289756	0.289756	0.289756	0.310315	0.310315	0.210557	0.187818	0.187818	0.155502	0.155502	0.155502	0.155502	0.155502	0.143072	0.143072	0.219757	0.245196	0.245196	0.245196	0.384244	0.384244	0.40766	0.40766	0.431503	0.616575	0.455668	0.755445	0.865977	0.931922	0.87694	0.922293	0.914978	0.953859	0.949353
0.261657	0.287419	0.287419	0.261657	0.287419	0.287419	0.314637	0.314637	0.291366	0.291366	0.291366	0.265381	0.265381	0.265381	0.265381	0.239325	0.23585	0.23585	0.256291	0.256291	0.256291	0.256291	0.256291	0.256291	0.232409	0.283505	0.261657	0.261657	0.240927	0.240927	0.240927	0.240927	0.240927	0.240927	0.240927	0.240927	0.240927	0.240927	0.261657	0.261657	0.261657	0.261657	0.259965	0.285625	0.346087	0.346087	0.346087	0.443635	0.416622	0.518294
0.29407	0.267632	0.267632	0.267632	0.267632	0.242755	0.411375	0.411375	0.387907	0.248897	0.248897	0.248897	0.248897	0.387907	0.387907	0.387907	0.225225	0.225225	0.225225	0.242755	0.242755	0.267632	0.267632	0.160427	0.160427	0.160427	0.142054	0.142054	0.142054	0.130542	0.130542	0.102438	0.0899943	0.0899943	0.0899943	0.0899943	0.102438	0.102438	0.11179	0.194004	0.194004	0.346936	0.563891	0.528391	0.552684	0.576728	0.576728	0.669144	0.762338	0.785247
0.190598	0.206251	0.206251	0.206251	0.185934	0.185934	0.304945	0.304945	0.326203	0.326203	0.326203	0.304945	0.304945	0.284487	0.284487	0.464921	0.311453	0.311453	0.290741	0.290741	0.290741	0.290741	0.290741	0.290741	0.290741	0.157951	0.175871	0.175871	0.175871	0.175871	0.175871	0.175871	0.195352	0.318036	0.318036	0.346642	0.287943	0.287943	0.336715	0.359043	0.605796	0.746961	0.812097	0.812097	0.892495	0.879479	0.941744	0.933411	0.955454	0.951071
0.346281	0.346281	0.346281	0.317304	0.296218	0.275966	0.275966	0.275966	0.250617	0.250617	0.250617	0.250617	0.224719	0.224719	0.224719	0.224719	0.224719	0.224719	0.224719	0.281781	0.281781	0.253753	0.330551	0.330551	0.330551	0.330551	0.330551	0.330551	0.3601	0.293662	0.293662	0.353464	0.33114	0.33114	0.33114	0.360712	0.383886	0.543907	0.511327	0.666964	0.766017	0.840304	0.898339	0.907046	0.9175	0.965416	0.961947	0.929617	0.936985	0.913161
0.250316	0.250316	0.41346	0.41346	0.382524	0.359374	0.389619	0.389619	0.389619	0.389619	0.389619	0.389619	0.232159	0.232159	0.232159	0.232159	0.209933	0.209933	0.209933	0.209933	0.209933	0.209933	0.209933	0.336861	0.359374	0.389619	0.389619	0.389619	0.389619	0.389619	0.41346	0.41346	0.41346	0.323144	0.323144	0.445094	0.445094	0.445094	0.635681	0.686771	0.791476	0.889052	0.929837	0.950646	0.964131	0.933599	0.933599	0.941171	0.890372	0.880304
0.240943	0.240943	0.240943	0.240943	0.348075	0.348075	0.348075	0.348075	0.348075	0.348075	0.348075	0.348075	0.348075	0.348075	0.218237	0.235599	0.235599	0.235599	0.235599	0.235599	0.235599	0.235599	0.253895	0.394249	0.418125	0.394249	0.394249	0.394249	0.394249	0.394249	0.394249	0.394249	0.394249	0.253895	0.235599	0.235599	0.253895	0.227857	0.227857	0.251242	0.421874	0.58258	0.558324	0.58258	0.727472	0.746654	0.698325	0.746654	0.876183	0.861562
0.233324	0.233324	0.233324	0.339317	0.339317	0.339317	0.339317	0.339317	0.344411	0.344411	0.344411	0.344411	0.344411	0.237398	0.237398	0.237398	0.237398	0.237398	0.215567	0.215567	0.215567	0.215567	0.215567	0.237398	0.237398	0.237398	0.237398	0.237398	0.237398	0.231913	0.231913	0.367804	0.367804	0.339317	0.497389	0.497389	0.497389	0.497389	0.497389	0.505025	0.505025	0.346198	0.346198	0.374935	0.237398	0.294813	0.321381	0.443785	0.505891	0.63826
0.247174	0.224438	0.224438	0.224438	0.224438	0.224438	0.224438	0.224438	0.224438	0.224438	0.224438	0.224438	0.224438	0.224438	0.224438	0.224438	0.224438	0.224438	0.357902	0.357902	0.357902	0.387405	0.387405	0.387405	0.387405	0.387405	0.387405	0.387405	0.247174	0.247174	0.264967	0.241118	0.241118	0.258624	0.232516	0.273989	0.273989	0.319777	0.34784	0.387824	0.365888	0.365888	0.365888	0.503046	0.538228	0.51494	0.51494	0.483389	0.451969	0.376172
0.285656	0.306281	0.306281	0.306281	0.306281	0.285656	0.285656	0.285656	0.285656	0.285656	0.285656	0.265888	0.265888	0.265888	0.265888	0.265888	0.265888	0.265888	0.265888	0.265888	0.265888	0.265888	0.265888	0.265888	0.440626	0.440626	0.601052	0.601052	0.601052	0.601052	0.601052	0.601052	0.601052	0.601052	0.440626	0.465153	0.334239	0.363412	0.553884	0.585372	0.632484	0.632484	0.661811	0.809742	0.789156	0.809742	0.855825	0.839235	0.819022	0.799192
0.251909	0.251909	0.277341	0.277341	0.277341	0.277341	0.277341	0.277341	0.277341	0.277341	0.277341	0.277341	0.277341	0.277341	0.277341	0.277341	0.277341	0.277341	0.277341	0.277341	0.277341	0.277341	0.251909	0.251909	0.277341	0.277341	0.277341	0.277341	0.277341	0.277341	0.277341	0.424255	0.424255	0.424255	0.392671	0.392671	0.392671	0.553856	0.553856	0.585897	0.74978	0.609468	0.811076	0.903532	0.902439	0.96524	0.969371	0.942801	0.984178	0.984178
0.203104	0.187138	0.203104	0.203104	0.220062	0.220062	0.220062	0.220062	0.203104	0.182542	0.182542	0.182542	0.187138	0.187138	0.187138	0.187138	0.225342	0.249255	0.274805	0.419347	0.419347	0.419347	0.38754	0.38754	0.363693	0.394805	0.340498	0.311464	0.28384	0.172156	0.172156	0.172156	0.30496	0.30496	0.30496	0.27768	0.320258	0.52392	0.52392	0.705347	0.726035	0.834729	0.79772	0.79772	0.882573	0.882573	0.921184	0.847084	0.827241	0.807522
0.329883	0.329883	0.329883	0.308407	0.308407	0.308407	0.308407	0.281232	0.281232	0.169958	0.169958	0.169958	0.184363	0.301641	0.301641	0.301641	0.301641	0.301641	0.329883	0.299677	0.299677	0.299677	0.279348	0.168644	0.168644	0.168644	0.182963	0.182963	0.164217	0.184363	0.199696	0.199696	0.199696	0.199696	0.215966	0.193184	0.17824	0.214389	0.214389	0.23151	0.34274	0.34274	0.556287	0.556287	0.531767	0.733761	0.84042	0.807168	0.807168	0.791311
0.272583	0.272583	0.272583	0.272583	0.272583	0.244786	0.244786	0.244786	0.225824	0.225824	0.225824	0.225824	0.225824	0.244786	0.264796	0.293981	0.293981	0.293981	0.293981	0.293981	0.316328	0.316328	0.316328	0.321018	0.298484	0.298484	0.298484	0.298484	0.298484	0.298484	0.303027	0.303027	0.325744	0.298484	0.298484	0.473503	0.53155	0.705745	0.705745	0.705745	0.70124	0.81701	0.800719	0.77656	0.882443	0.75441	0.708853	0.566702	0.71329	0.825553
0.306919	0.460645	0.306919	0.337416	0.367561	0.367561	0.306919	0.306919	0.306919	0.306919	0.28675	0.23882	0.265139	0.23882	0.23882	0.23882	0.263661	0.263661	0.263661	0.263661	0.263661	0.192181	0.171415	0.171415	0.171415	0.171415	0.153453	0.153453	0.153453	0.153453	0.153453	0.259042	0.426174	0.426174	0.588881	0.588881	0.620455	0.620455	0.620455	0.620455	0.620455	0.458759	0.343063	0.406	0.280761	0.370094	0.403217	0.403217	0.426677	0.394709
0.250862	0.250862	0.250862	0.227386	0.205505	0.210213	0.210213	0.210213	0.250862	0.250862	0.250862	0.250862	0.250862	0.270219	0.270219	0.245526	0.407149	0.407149	0.353113	0.353113	0.353113	0.353113	0.353113	0.330507	0.330507	0.330507	0.189579	0.205505	0.227386	0.227386	0.227386	0.227386	0.227386	0.227386	0.227386	0.311605	0.333563	0.311605	0.284605	0.311605	0.426554	0.48343	0.478304	0.609254	0.74848	0.654636	0.809001	0.851312	0.851312	0.925558
0.2182	0.2182	0.196755	0.196755	0.318788	0.347775	0.347775	0.370713	0.370713	0.394249	0.394249	0.384523	0.384523	0.384523	0.246429	0.246429	0.246429	0.228391	0.228391	0.211302	0.211302	0.347775	0.347775	0.347775	0.377936	0.347775	0.347775	0.347775	0.347775	0.347775	0.347775	0.235679	0.235679	0.235679	0.340812	0.370713	0.370713	0.370713	0.554252	0.633608	0.767649	0.851038	0.916071	0.916071	0.851038	0.905476	0.905476	0.913669	0.833723	0.873221
0.217264	0.217264	0.217264	0.217264	0.217264	0.217264	0.217264	0.217264	0.217264	0.217264	0.217264	0.217264	0.217264	0.217264	0.217264	0.217264	0.217264	0.217264	0.235163	0.369682	0.369682	0.369682	0.369682	0.369682	0.369682	0.369682	0.369682	0.369682	0.346178	0.217264	0.217264	0.235163	0.235163	0.235163	0.235163	0.279296	0.306013	0.306013	0.306013	0.306013	0.489028	0.463516	0.463516	0.622367	0.622367	0.566645	0.534706	0.708302	0.708302	0.708302
0.272127	0.252983	0.252983	0.229367	0.247316	0.352748	0.352748	0.352748	0.352748	0.330508	0.330508	0.330508	0.330508	0.330508	0.309	0.234751	0.234751	0.234751	0.234751	0.234751	0.234751	0.234751	0.234751	0.234751	0.234751	0.212353	0.212353	0.212353	0.212353	0.212353	0.212353	0.340394	0.369954	0.369954	0.400521	0.400521	0.400521	0.616329	0.616329	0.616329	0.616329	0.639433	0.76709	0.887877	0.943609	0.935484	0.965223	0.909113	0.909113	0.909113
0.241613	0.241613	0.241613	0.241613	0.223906	0.266113	0.29214	0.351351	0.351351	0.374277	0.374277	0.374277	0.374277	0.374277	0.374277	0.322451	0.294848	0.268671	0.268671	0.223906	0.223906	0.223906	0.223906	0.241613	0.266113	0.266113	0.266113	0.266113	0.266113	0.294848	0.294848	0.444761	0.444761	0.420419	0.389247	0.514279	0.514279	0.514279	0.697758	0.697758	0.697758	0.697758	0.73789	0.85991	0.930478	0.889579	0.889579	0.939149	0.931318	0.931318
0.315423	0.315423	0.288124	0.288124	0.288124	0.288124	0.288124	0.288124	0.268286	0.268286	0.268286	0.268286	0.268286	0.268286	0.268286	0.268286	0.268286	0.288124	0.288124	0.259957	0.259957	0.285659	0.285659	0.257646	0.257646	0.257646	0.257646	0.239202	0.239202	0.265928	0.285659	0.259957	0.259957	0.288124	0.337141	0.337141	0.337141	0.518244	0.518244	0.518244	0.737196	0.759333	0.873129	0.873129	0.858061	0.927463	0.945656	0.953335	0.953335	0.958775
0.295533	0.295533	0.295533	0.295533	0.275396	0.275396	0.185931	0.185931	0.185931	0.185931	0.185931	0.185931	0.185931	0.201344	0.222906	0.206269	0.206269	0.206269	0.332557	0.332557	0.332557	0.332557	0.332557	0.311011	0.284042	0.284042	0.284042	0.284042	0.171445	0.171445	0.201344	0.201344	0.354827	0.354827	0.354827	0.354827	0.377745	0.537875	0.53475	0.708663	0.79287	0.79287	0.865778	0.865778	0.925191	0.924316	0.924316	0.875482	0.939512	0.939512
0.430344	0.283206	0.25524	0.25524	0.25524	0.25524	0.25524	0.274778	0.274778	0.274778	0.274778	0.274778	0.30401	0.30401	0.30401	0.295218	0.295218	0.274778	0.247357	0.266507	0.266507	0.266507	0.266507	0.266507	0.266507	0.274778	0.274778	0.274778	0.30401	0.455095	0.563371	0.563371	0.594733	0.61867	0.61867	0.61867	0.61867	0.61867	0.61867	0.434233	0.331909	0.519319	0.544298	0.544298	0.695471	0.695471	0.813664	0.813664	0.893039	0.893039
0.422246	0.275878	0.275878	0.296125	0.323921	0.323921	0.285602	0.285602	0.265802	0.265802	0.265802	0.265802	0.265802	0.2469	0.2469	0.2469	0.2469	0.2469	0.2469	0.2469	0.2469	0.386092	0.386092	0.386092	0.355769	0.355769	0.355769	0.355769	0.386092	0.386092	0.417325	0.245683	0.270564	0.270564	0.296973	0.318089	0.318089	0.318089	0.290578	0.282934	0.257317	0.284266	0.284266	0.284266	0.258572	0.258572	0.258572	0.400841	0.400841	0.441623
0.26934	0.271274	0.271274	0.271274	0.271274	0.271274	0.271274	0.271274	0.251524	0.251524	0.226276	0.226276	0.226276	0.244693	0.244693	0.244693	0.244693	0.264096	0.264096	0.284459	0.313567	0.313567	0.313567	0.291971	0.291971	0.291971	0.291971	0.271274	0.291971	0.271274	0.271274	0.271274	0.271274	0.271274	0.271274	0.291971	0.336002	0.359203	0.336002	0.359203	0.359203	0.383081	0.542247	0.542247	0.719992	0.698904	0.78301	0.765121	0.765121	0.864556
0.194476	0.194476	0.194476	0.194476	0.215359	0.215359	0.215359	0.215359	0.215359	0.215359	0.215359	0.237822	0.299755	0.327349	0.369988	0.369988	0.369988	0.369988	0.392796	0.392796	0.392796	0.36266	0.293171	0.267313	0.210072	0.210072	0.210072	0.210072	0.194476	0.194476	0.194476	0.210072	0.232147	0.232147	0.232147	0.249827	0.265668	0.311792	0.332908	0.332908	0.512521	0.488352	0.62828	0.62828	0.650569	0.62828	0.771843	0.75437	0.75437	0.854522
[truncated: 1,210 more columns]

## Sheet: A.Face_true.Face.avg
0.255536	0.255536	0.255536	0.307376	0.285984	0.257984	0.257984	0.257984	0.257984	0.257984	0.283324	0.304603	0.304603	0.278098	0.278098	0.307376	0.307376	0.307376	0.307376	0.307376	0.280727	0.402349	0.402349	0.371887	0.556298	0.556298	0.556298	0.556298	0.581445	0.581445	0.581445	0.420915	0.606175	0.606175	0.420915	0.420915	0.420915	0.420915	0.39614	0.39614	0.420915	0.659769	0.659769	0.659769	0.768444	0.802922	0.853722	0.900144	0.91111	0.920978
0.257013	0.257013	0.282882	0.282882	0.282882	0.282882	0.282882	0.263118	0.263118	0.263118	0.263118	0.263118	0.238455	0.238455	0.238455	0.238455	0.238455	0.257013	0.282882	0.282882	0.282882	0.282882	0.282882	0.30352	0.30352	0.30352	0.30352	0.282882	0.282882	0.282882	0.429836	0.429836	0.429836	0.405611	0.405611	0.405611	0.429836	0.429836	0.429836	0.644769	0.519934	0.519934	0.516472	0.699505	0.798397	0.859127	0.861274	0.861274	0.861274	0.77029
0.227382	0.210434	0.210434	0.250995	0.250995	0.250995	0.227382	0.227382	0.227382	0.227382	0.227382	0.227382	0.227382	0.18967	0.18967	0.306775	0.357498	0.347668	0.347668	0.347668	0.347668	0.370482	0.370482	0.370482	0.370482	0.237386	0.198441	0.20538	0.20538	0.222035	0.24527	0.227382	0.227382	0.227382	0.227382	0.360346	0.446451	0.471066	0.495823	0.471066	0.630282	0.765436	0.782768	0.896615	0.94827	0.905451	0.927558	0.920606	0.91305	0.956889
0.275882	0.256581	0.238185	0.238185	0.238185	0.262379	0.262379	0.281951	0.281951	0.281951	0.281951	0.302385	0.302385	0.330272	0.330272	0.302385	0.302385	0.281951	0.281951	0.281951	0.281951	0.262379	0.262379	0.374741	0.374741	0.374741	0.405423	0.405423	0.405423	0.405423	0.405423	0.405423	0.405423	0.262379	0.262379	0.288101	0.281951	0.254145	0.254145	0.273331	0.418954	0.634484	0.791045	0.791045	0.87889	0.924398	0.917195	0.927348	0.941282	0.965323
0.226302	0.226302	0.226302	0.226302	0.226302	0.226302	0.226302	0.226302	0.226302	0.226302	0.226302	0.244265	0.244265	0.382893	0.382893	0.382893	0.351215	0.351215	0.351215	0.351215	0.351215	0.328809	0.328809	0.203311	0.219968	0.219968	0.244265	0.244265	0.244265	0.244265	0.267922	0.267922	0.267922	0.267922	0.310426	0.310426	0.3322	0.354715	0.599203	0.599203	0.569031	0.651643	0.679291	0.679291	0.700649	0.817954	0.839048	0.842312	0.662624	0.662624
0.188292	0.205109	0.205109	0.205109	0.223016	0.223016	0.201469	0.201469	0.201469	0.184881	0.184881	0.169369	0.169369	0.169369	0.169369	0.184881	0.377969	0.377969	0.40873	0.40873	0.40873	0.40873	0.40873	0.40873	0.383267	0.35843	0.172554	0.172554	0.154911	0.172554	0.172554	0.172554	0.172554	0.191751	0.226934	0.266445	0.308178	0.308178	0.485342	0.485342	0.642187	0.642187	0.642187	0.612044	0.708159	0.662284	0.771959	0.771959	0.669262	0.640121
0.149792	0.162988	0.291558	0.318883	0.472363	0.318883	0.318883	0.318883	0.394164	0.394164	0.394164	0.370536	0.240612	0.235382	0.279051	0.299622	0.299622	0.321035	0.253867	0.253867	0.305709	0.356346	0.482026	0.457105	0.259369	0.240612	0.28489	0.264948	0.40802	0.40802	0.347512	0.297551	0.181348	0.297551	0.325179	0.35408	0.454651	0.486759	0.35408	0.475699	0.532881	0.732817	0.86499	0.847223	0.82978	0.903115	0.847223	0.903115	0.893998	0.815175
0.211311	0.361475	0.361475	0.361475	0.361475	0.361475	0.361475	0.361475	0.361475	0.361475	0.361475	0.211311	0.211311	0.211311	0.228387	0.228387	0.228387	0.228387	0.228387	0.228387	0.228387	0.228387	0.228387	0.228387	0.228387	0.228387	0.228387	0.228387	0.228387	0.228387	0.228387	0.228387	0.307645	0.335678	0.313842	0.313842	0.313842	0.313842	0.335678	0.381447	0.405208	0.530532	0.429473	0.583105	0.752603	0.792603	0.792603	0.81294	0.892611	0.882684
0.230569	0.230569	0.257202	0.257202	0.276565	0.276565	0.257202	0.257202	0.257202	0.257202	0.257202	0.276565	0.296803	0.296803	0.303035	0.303035	0.303035	0.303035	0.303035	0.303035	0.276565	0.257202	0.238748	0.238748	0.216152	0.216152	0.216152	0.216152	0.216152	0.216152	0.216152	0.216152	0.238748	0.213476	0.213476	0.213476	0.360675	0.407469	0.373091	0.532343	0.612117	0.577295	0.723164	0.769191	0.791241	0.811701	0.791241	0.774418	0.896151	0.818563
0.200115	0.200115	0.200115	0.200115	0.215806	0.232369	0.232369	0.257511	0.376275	0.376275	0.354187	0.354187	0.354187	0.354187	0.332704	0.311894	0.311894	0.283469	0.171339	0.171339	0.22278	0.22278	0.22278	0.22278	0.239715	0.239715	0.239715	0.239715	0.239715	0.239715	0.185296	0.200115	0.239715	0.257511	0.239715	0.376275	0.535805	0.500287	0.657011	0.678153	0.815996	0.815996	0.870678	0.870678	0.881035	0.794687	0.636971	0.669197	0.513922	0.490103
0.128201	0.128201	0.219622	0.236912	0.263692	0.263692	0.263692	0.263692	0.245076	0.245076	0.245076	0.245076	0.145028	0.133273	0.133273	0.227367	0.227367	0.245076	0.245076	0.245076	0.383207	0.383207	0.383207	0.383207	0.406664	0.263692	0.263692	0.326639	0.355515	0.355515	0.223745	0.223745	0.223745	0.223745	0.19992	0.19992	0.19992	0.280303	0.280303	0.280303	0.475645	0.532263	0.762049	0.75945	0.784568	0.887965	0.887965	0.821728	0.817238	0.895373
0.242872	0.242872	0.242872	0.242872	0.242872	0.242872	0.267782	0.294254	0.28799	0.309079	0.309079	0.309079	0.309079	0.309079	0.309079	0.309079	0.281806	0.256048	0.237334	0.219584	0.242872	0.242872	0.242872	0.242872	0.242872	0.242872	0.242872	0.242872	0.242872	0.242872	0.237334	0.237334	0.237334	0.237334	0.275704	0.275704	0.275704	0.275704	0.275704	0.275704	0.256048	0.256048	0.256048	0.256048	0.349528	0.470299	0.629025	0.76405	0.870909	0.870909
0.200854	0.200854	0.200854	0.200854	0.18057	0.18057	0.18057	0.18057	0.18057	0.18057	0.161918	0.269751	0.269751	0.269751	0.269751	0.446155	0.446155	0.446155	0.470427	0.470427	0.470427	0.470427	0.470427	0.470427	0.470427	0.289441	0.289441	0.289441	0.269751	0.269751	0.289441	0.175631	0.156474	0.156474	0.156474	0.156474	0.156474	0.156474	0.261813	0.288017	0.268387	0.412246	0.446155	0.446155	0.446155	0.629415	0.797932	0.797932	0.673769	0.82458
0.302224	0.302224	0.302224	0.170284	0.170284	0.170284	0.165801	0.165801	0.152558	0.152558	0.152558	0.152558	0.165801	0.165801	0.165801	0.184731	0.170284	0.170284	0.330558	0.330558	0.485561	0.485561	0.485561	0.485561	0.485561	0.45293	0.45293	0.45293	0.256014	0.256014	0.256014	0.281765	0.262169	0.262169	0.262169	0.262169	0.262169	0.262169	0.288299	0.35282	0.221912	0.345533	0.527012	0.559521	0.728318	0.849795	0.849795	0.849795	0.845656	0.802807
0.186332	0.186332	0.166739	0.166739	0.186332	0.153917	0.153917	0.258523	0.258523	0.400564	0.400564	0.426323	0.459595	0.486073	0.486073	0.486073	0.486073	0.307355	0.307355	0.188	0.207655	0.190715	0.207655	0.21058	0.21058	0.21058	0.231922	0.231922	0.254728	0.254728	0.231922	0.231922	0.213536	0.193461	0.173277	0.173277	0.156235	0.170758	0.168267	0.168267	0.279405	0.279405	0.301289	0.301289	0.429398	0.565027	0.624681	0.62882	0.603701	0.603701
0.211586	0.211586	0.211586	0.211586	0.2289	0.179472	0.199259	0.183653	0.183653	0.183653	0.183653	0.322463	0.322463	0.322463	0.300834	0.300834	0.419734	0.419734	0.419734	0.419734	0.451436	0.280056	0.280056	0.426603	0.426603	0.426603	0.280056	0.280056	0.306786	0.306786	0.280056	0.280056	0.300834	0.300834	0.451436	0.451436	0.451436	0.451436	0.469499	0.628621	0.764006	0.860953	0.828974	0.828974	0.822771	0.822771	0.909923	0.909923	0.903782	0.903782
0.253279	0.253279	0.253279	0.253279	0.253279	0.253279	0.253279	0.253279	0.253279	0.278521	0.278521	0.278521	0.278521	0.278521	0.278521	0.278521	0.278521	0.278521	0.278521	0.278521	0.278521	0.278521	0.278521	0.278521	0.298827	0.298827	0.298827	0.298827	0.298827	0.272439	0.272439	0.272439	0.272439	0.272439	0.272439	0.292481	0.292481	0.313363	0.313363	0.341851	0.364442	0.54768	0.718846	0.718846	0.724963	0.820364	0.906044	0.883383	0.883383	0.927169
0.300377	0.300377	0.300377	0.300377	0.300377	0.300377	0.272216	0.272216	0.272216	0.234055	0.234055	0.234055	0.234055	0.294778	0.294778	0.294778	0.324233	0.324233	0.324233	0.235538	0.235538	0.235538	0.235538	0.183837	0.183837	0.183837	0.183837	0.183837	0.183837	0.183837	0.183837	0.183837	0.183837	0.183837	0.183837	0.1998	0.1998	0.1998	0.1998	0.322462	0.322462	0.475665	0.633589	0.633589	0.767225	0.748323	0.748323	0.748323	0.748323	0.60936
0.294473	0.241026	0.241026	0.241026	0.241026	0.241026	0.201481	0.201481	0.181167	0.196255	0.196255	0.219606	0.219606	0.219606	0.219606	0.219606	0.219606	0.219606	0.219606	0.203176	0.327905	0.327905	0.327905	0.327905	0.327905	0.327905	0.327905	0.327905	0.397928	0.397928	0.256738	0.256738	0.256738	0.275999	0.275999	0.421771	0.421771	0.454103	0.411862	0.596573	0.775091	0.868318	0.926563	0.919566	0.956284	0.919566	0.919566	0.909295	0.893818	0.819693
0.26473	0.26473	0.240433	0.142298	0.142298	0.142298	0.142298	0.142298	0.240433	0.240433	0.280293	0.280293	0.280293	0.280293	0.426294	0.426294	0.426294	0.617232	0.423292	0.423292	0.304383	0.304383	0.304383	0.455	0.326203	0.326203	0.326203	0.182394	0.204379	0.204379	0.184233	0.184233	0.184233	0.105841	0.0850121	0.0819547	0.145535	0.145535	0.145535	0.245263	0.438283	0.628706	0.763631	0.763631	0.763631	0.770768	0.770768	0.770768	0.770768	0.770768
0.255405	0.255405	0.255405	0.255405	0.275423	0.301927	0.280729	0.280729	0.280729	0.275423	0.275423	0.275423	0.275423	0.275423	0.301927	0.275423	0.275423	0.275423	0.275423	0.255405	0.255405	0.255405	0.255405	0.255405	0.213854	0.236367	0.236367	0.236367	0.236367	0.236367	0.236367	0.260463	0.260463	0.260463	0.260463	0.236367	0.236367	0.255405	0.275423	0.335668	0.365049	0.358945	0.382905	0.379822	0.379822	0.448759	0.480873	0.487474	0.461868	0.461868
0.223767	0.223767	0.223767	0.223767	0.35543	0.35543	0.35543	0.326508	0.326508	0.326508	0.326508	0.35543	0.378076	0.408793	0.265505	0.265505	0.238827	0.238827	0.238827	0.238827	0.238827	0.21621	0.200139	0.180318	0.180318	0.180318	0.202197	0.202197	0.218388	0.218388	0.218388	0.218388	0.218388	0.218388	0.218388	0.218388	0.218388	0.348307	0.326508	0.348307	0.378076	0.345405	0.390733	0.550913	0.701186	0.746353	0.786768	0.786768	0.786768	0.786768
0.313434	0.292554	0.266377	0.266377	0.266377	0.266377	0.286144	0.286144	0.286144	0.286144	0.286144	0.286144	0.286144	0.286144	0.286144	0.286144	0.266377	0.266377	0.266377	0.239609	0.264103	0.264103	0.264103	0.264103	0.264103	0.264103	0.264103	0.264103	0.264103	0.320182	0.292554	0.320182	0.320182	0.342079	0.310928	0.310928	0.354803	0.323061	0.323061	0.295294	0.338045	0.309578	0.486183	0.450903	0.510902	0.687922	0.643969	0.675765	0.833586	0.833586
0.209498	0.209498	0.209498	0.209498	0.209498	0.209498	0.18882	0.18882	0.18882	0.18882	0.16745	0.16745	0.16745	0.16745	0.277092	0.277092	0.277092	0.277092	0.277092	0.422126	0.458114	0.458114	0.426124	0.426124	0.280383	0.280383	0.280383	0.280383	0.280383	0.169744	0.150133	0.150133	0.150133	0.150133	0.16745	0.16745	0.16745	0.16745	0.21902	0.21902	0.245035	0.245035	0.245035	0.290247	0.236847	0.338211	0.493401	0.525814	0.602479	0.742821
0.193643	0.216642	0.200443	0.200443	0.222456	0.222456	0.222456	0.222456	0.353553	0.353553	0.353553	0.353553	0.353553	0.353553	0.323972	0.323972	0.345837	0.376304	0.239901	0.239901	0.239901	0.239901	0.264813	0.264813	0.264813	0.291321	0.271472	0.246143	0.246143	0.246143	0.246143	0.246143	0.239901	0.239901	0.239901	0.209437	0.209437	0.232151	0.250112	0.461204	0.461204	0.461204	0.461204	0.643513	0.643513	0.782719	0.782719	0.857834	0.845433	0.802922
0.30582	0.30582	0.279565	0.279565	0.259231	0.259231	0.259231	0.259231	0.233361	0.233361	0.233361	0.233361	0.233361	0.233361	0.252358	0.252358	0.252358	0.272352	0.300847	0.300847	0.323022	0.476564	0.476564	0.476564	0.450868	0.450868	0.450868	0.425431	0.425431	0.425431	0.425431	0.425431	0.450868	0.450868	0.450868	0.450868	0.476564	0.634667	0.658281	0.658281	0.658281	0.71288	0.717673	0.82907	0.902486	0.902486	0.893004	0.813922	0.797759	0.902486
0.207319	0.207319	0.207319	0.207319	0.333541	0.333541	0.311956	0.333541	0.333541	0.333541	0.305589	0.305589	0.305589	0.305589	0.186977	0.202459	0.256802	0.256802	0.256802	0.256802	0.256802	0.256802	0.282104	0.282104	0.282104	0.262537	0.207319	0.191555	0.191555	0.191555	0.191555	0.191555	0.172424	0.172424	0.172424	0.191555	0.191555	0.333541	0.333541	0.333541	0.513873	0.570255	0.842846	0.855491	0.894606	0.894606	0.942003	0.894606	0.894606	0.880205
0.305551	0.305551	0.284229	0.284229	0.284229	0.284229	0.284229	0.284229	0.284229	0.284229	0.284229	0.284229	0.284229	0.26383	0.26383	0.26383	0.26383	0.26383	0.26383	0.26383	0.26383	0.284229	0.284229	0.284229	0.311176	0.311176	0.311176	0.333577	0.362831	0.362831	0.362831	0.339466	0.339466	0.339466	0.356756	0.430118	0.46197	0.436595	0.565267	0.565267	0.565267	0.565267	0.596648	0.757791	0.718181	0.781403	0.75858	0.75858	0.622083	0.75858
0.19006	0.19006	0.2106	0.2106	0.188096	0.181792	0.201661	0.201661	0.325734	0.325734	0.325734	0.480225	0.448323	0.448323	0.451493	0.461869	0.430178	0.430178	0.283021	0.283021	0.283021	0.171089	0.171089	0.19006	0.19006	0.19006	0.19006	0.19006	0.309765	0.307033	0.307033	0.307033	0.307033	0.280429	0.300894	0.300894	0.451493	0.451493	0.476181	0.536202	0.709459	0.841505	0.910346	0.910346	0.94619	0.94619	0.912686	0.922384	0.861378	0.904442
0.287689	0.287689	0.287689	0.287689	0.287689	0.287689	0.287689	0.263186	0.263186	0.263186	0.263186	0.263186	0.263186	0.263186	0.263186	0.263186	0.263186	0.263186	0.263186	0.263186	0.263186	0.263186	0.263186	0.263186	0.263186	0.263186	0.263186	0.263186	0.263186	0.263186	0.282392	0.282392	0.282392	0.282392	0.302425	0.323238	0.314556	0.314556	0.314556	0.335802	0.341624	0.341624	0.363728	0.392603	0.398818	0.375841	0.438418	0.600016	0.629103	0.606237
0.203909	0.203909	0.203909	0.203909	0.203909	0.203909	0.203909	0.203909	0.298548	0.298548	0.298548	0.298548	0.298548	0.32797	0.388432	0.388432	0.388432	0.412172	0.2889	0.2889	0.2889	0.2889	0.2889	0.261619	0.213989	0.237904	0.237904	0.231416	0.214291	0.214291	0.214291	0.214291	0.214291	0.341955	0.341955	0.488037	0.488037	0.472366	0.472366	0.472366	0.472366	0.429567	0.494964	0.339661	0.424968	0.246003	0.327453	0.290553	0.494825	0.485796
0.164732	0.164732	0.164732	0.164732	0.164732	0.273636	0.273636	0.273636	0.273636	0.273636	0.293623	0.293623	0.293623	0.293623	0.314437	0.193623	0.193623	0.343443	0.343443	0.343443	0.321609	0.321609	0.321609	0.321609	0.300528	0.300528	0.300528	0.164732	0.164732	0.164732	0.178721	0.15834	0.15834	0.15834	0.15834	0.165283	0.179309	0.294454	0.315301	0.431959	0.431959	0.649607	0.649607	0.753785	0.771588	0.859758	0.847469	0.847469	0.847469	0.770882
0.240605	0.240605	0.240605	0.240605	0.240605	0.240605	0.240605	0.217258	0.217258	0.217258	0.210851	0.341531	0.341531	0.341531	0.341531	0.341531	0.341531	0.341531	0.341531	0.341531	0.320658	0.210851	0.210851	0.226964	0.226964	0.243927	0.243927	0.243927	0.243927	0.243927	0.243927	0.226964	0.226964	0.26771	0.29444	0.275242	0.275242	0.302414	0.302414	0.352241	0.352241	0.352241	0.352241	0.303969	0.276713	0.276713	0.276713	0.25102	0.25102	0.190401
0.410762	0.410762	0.410762	0.265746	0.247186	0.247186	0.247186	0.247186	0.265746	0.265746	0.265746	0.265746	0.265746	0.265746	0.2917	0.312217	0.312217	0.312217	0.2917	0.2917	0.2917	0.2917	0.263289	0.263289	0.257165	0.239009	0.239009	0.376925	0.376925	0.376925	0.431415	0.455439	0.490772	0.490772	0.466481	0.466481	0.466481	0.312217	0.312217	0.466481	0.538145	0.513875	0.670625	0.81693	0.81693	0.912609	0.952638	0.945813	0.971114	0.945813
0.228927	0.228927	0.228927	0.245686	0.245686	0.228927	0.362915	0.362915	0.362915	0.38459	0.38459	0.351871	0.351871	0.331047	0.331047	0.331047	0.205038	0.205038	0.205038	0.211408	0.211408	0.235818	0.235818	0.235818	0.235818	0.235818	0.235818	0.235818	0.235818	0.212988	0.212988	0.212988	0.212988	0.212988	0.190352	0.190352	0.190352	0.227262	0.227262	0.243938	0.261423	0.449748	0.449748	0.4824	0.673033	0.712424	0.731021	0.653669	0.653669	0.653669
0.194949	0.194949	0.194949	0.194949	0.15955	0.0903075	0.098921	0.098921	0.098921	0.098921	0.112399	0.112399	0.194949	0.338666	0.371346	0.371346	0.505311	0.505311	0.661402	0.683556	0.683556	0.683556	0.530427	0.371346	0.338666	0.338666	0.211226	0.211226	0.122835	0.112399	0.112399	0.112399	0.112399	0.102745	0.115437	0.129471	0.157851	0.157851	0.157851	0.386343	0.595518	0.595518	0.626574	0.626574	0.782202	0.759113	0.759113	0.857677	0.937373	0.81672
0.274686	0.274686	0.294883	0.294883	0.274686	0.274686	0.301136	0.301136	0.301136	0.301136	0.301136	0.301136	0.280681	0.280681	0.280681	0.280681	0.255372	0.255372	0.255372	0.255372	0.255372	0.255372	0.255372	0.255372	0.255372	0.255372	0.255372	0.255372	0.274686	0.274686	0.274686	0.274686	0.247405	0.247405	0.247405	0.247405	0.266332	0.258142	0.258142	0.423664	0.448048	0.472684	0.663931	0.663931	0.790769	0.790769	0.773885	0.781207	0.888983	0.888983
0.229437	0.229437	0.229437	0.229437	0.229437	0.229437	0.229437	0.229437	0.229437	0.229437	0.229437	0.229437	0.229437	0.363459	0.363459	0.386408	0.386408	0.382662	0.382662	0.349412	0.349412	0.349412	0.349412	0.195274	0.195274	0.18034	0.195274	0.197772	0.197772	0.244277	0.244277	0.244277	0.244277	0.271701	0.271701	0.297659	0.297659	0.297659	0.448345	0.382662	0.43714	0.532413	0.587907	0.641252	0.82242	0.82242	0.807661	0.80519	0.74438	0.812646
0.202499	0.202499	0.218823	0.218823	0.348852	0.348852	0.348852	0.241228	0.241228	0.241228	0.241228	0.241228	0.22371	0.22371	0.130946	0.146035	0.309085	0.282727	0.282727	0.282727	0.282727	0.282727	0.282727	0.282727	0.282727	0.277011	0.127752	0.127752	0.127752	0.127752	0.142533	0.142533	0.154963	0.154963	0.154963	0.142533	0.142533	0.158713	0.262086	0.281518	0.452572	0.484079	0.484079	0.670691	0.670691	0.811222	0.876973	0.862653	0.791072	0.774375
0.30093	0.255071	0.255071	0.255071	0.255071	0.255071	0.255071	0.280333	0.280333	0.280333	0.280333	0.280333	0.280333	0.30093	0.30093	0.30093	0.30093	0.274521	0.274521	0.274521	0.274521	0.274521	0.274521	0.255071	0.255071	0.255071	0.274521	0.274521	0.274521	0.247159	0.247159	0.247159	0.247159	0.247159	0.247159	0.266221	0.247159	0.247159	0.409886	0.658338	0.658338	0.658338	0.786732	0.786732	0.938955	0.932969	0.958539	0.958539	0.916159	0.837791
0.24598	0.24598	0.24598	0.24598	0.24598	0.24598	0.24598	0.263886	0.263886	0.263886	0.263886	0.263886	0.263886	0.263886	0.263886	0.263886	0.282606	0.263886	0.263886	0.263886	0.289185	0.289185	0.289185	0.289185	0.289185	0.289185	0.270193	0.270193	0.270193	0.270193	0.24598	0.24598	0.24598	0.263886	0.263886	0.263886	0.409609	0.409609	0.409609	0.409609	0.432592	0.432592	0.455868	0.432592	0.432592	0.463872	0.33659	0.357959	0.357959	0.379909
0.231333	0.231333	0.231333	0.231333	0.231333	0.231333	0.208419	0.208419	0.208419	0.208419	0.208419	0.20223	0.20223	0.20223	0.20223	0.20223	0.20223	0.20223	0.20223	0.326066	0.356095	0.36484	0.39634	0.39634	0.39634	0.39634	0.39634	0.39634	0.39634	0.282226	0.27539	0.27539	0.249529	0.249529	0.249529	0.249529	0.249529	0.249529	0.310301	0.324529	0.453552	0.453552	0.453552	0.453552	0.453552	0.453552	0.453552	0.613028	0.690836	0.669153
0.246504	0.23865	0.265292	0.240734	0.223157	0.223157	0.223157	0.223157	0.223157	0.223157	0.20143	0.208395	0.225146	0.225146	0.357179	0.357179	0.357179	0.357179	0.380146	0.370125	0.370125	0.370125	0.347424	0.347424	0.217775	0.217775	0.217775	0.194641	0.179633	0.18602	0.18602	0.20143	0.20143	0.217775	0.259233	0.259233	0.259233	0.287306	0.287306	0.307933	0.459711	0.459711	0.63245	0.748821	0.723586	0.833497	0.846748	0.86287	0.86287	0.866534
0.207028	0.207028	0.231285	0.231285	0.231285	0.231285	0.231285	0.231285	0.208968	0.208968	0.208968	0.208968	0.208968	0.208968	0.208968	0.208968	0.225993	0.225993	0.358298	0.358298	0.358298	0.358298	0.358298	0.358298	0.358298	0.358298	0.335628	0.335628	0.208968	0.208968	0.208968	0.208968	0.208968	0.208968	0.208968	0.208968	0.208968	0.231285	0.231285	0.295083	0.594031	0.62498	0.62498	0.654941	0.711156	0.842826	0.918923	0.908688	0.908688	0.937957
0.240817	0.240817	0.240817	0.240817	0.240817	0.240817	0.240817	0.222592	0.222592	0.222592	0.24496	0.24496	0.24496	0.218601	0.218601	0.218601	0.218601	0.218601	0.214661	0.214661	0.314981	0.314981	0.492639	0.529644	0.529644	0.529644	0.529644	0.529644	0.560785	0.72945	0.585833	0.699238	0.524028	0.67727	0.67727	0.81925	0.81925	0.907316	0.898336	0.825827	0.843075	0.861696	0.918995	0.836927	0.91725	0.815684	0.85034	0.724571	0.724571	0.720052
0.232779	0.232779	0.210421	0.187869	0.20352	0.20352	0.20352	0.187869	0.187869	0.168875	0.168875	0.168875	0.183301	0.205443	0.309254	0.277487	0.277487	0.423486	0.423486	0.423486	0.423486	0.423486	0.399402	0.455424	0.304225	0.337623	0.337623	0.232779	0.232779	0.232779	0.232779	0.276177	0.276177	0.232779	0.232779	0.232779	0.251014	0.237672	0.256163	0.281647	0.485343	0.460552	0.525299	0.48994	0.522349	0.547093	0.724545	0.826092	0.891599	0.888643
0.347791	0.216613	0.199274	0.201831	0.201831	0.201831	0.201831	0.201831	0.219331	0.219331	0.219331	0.219331	0.351417	0.37974	0.351417	0.351417	0.383503	0.383503	0.358926	0.358926	0.358926	0.358926	0.224996	0.201831	0.222228	0.222228	0.199274	0.199274	0.324299	0.324299	0.324299	0.355265	0.355265	0.351417	0.347589	0.37184	0.37184	0.37184	0.260576	0.260576	0.260576	0.234857	0.234857	0.237896	0.296651	0.275156	0.275156	0.303537	0.275156	0.275156
0.266324	0.266324	0.266324	0.266324	0.266324	0.284789	0.284789	0.284789	0.284789	0.284789	0.284789	0.284789	0.284789	0.284789	0.284789	0.266324	0.266324	0.266324	0.266324	0.266324	0.266324	0.266324	0.266324	0.266324	0.266324	0.284789	0.284789	0.284789	0.284789	0.284789	0.284789	0.284789	0.304004	0.304004	0.344512	0.323928	0.323928	0.323928	0.323928	0.344512	0.344512	0.548659	0.525659	0.490232	0.444201	0.499603	0.499603	0.499603	0.499603	0.508975
0.432435	0.432435	0.284383	0.284383	0.264715	0.264715	0.264715	0.264715	0.284383	0.258865	0.258865	0.258865	0.258865	0.258865	0.278264	0.278264	0.278264	0.278264	0.258865	0.258865	0.278264	0.304908	0.304908	0.304908	0.284383	0.284383	0.284383	0.284383	0.284383	0.284383	0.284383	0.401078	0.425022	0.425022	0.425022	0.425022	0.425022	0.481421	0.506108	0.610602	0.773783	0.640814	0.756026	0.779037	0.871128	0.871128	0.928367	0.911656	0.947157	0.921343
0.178326	0.178326	0.178326	0.178326	0.218996	0.202563	0.218996	0.218996	0.19594	0.19594	0.19594	0.19594	0.19594	0.19594	0.158683	0.158683	0.246649	0.246649	0.44347	0.44347	0.44347	0.44347	0.604255	0.604255	0.604255	0.604255	0.467977	0.467977	0.293715	0.293715	0.361827	0.435983	0.287451	0.314385	0.314385	0.336066	0.336066	0.336066	0.388421	0.388421	0.496306	0.450998	0.641476	0.712493	0.712493	0.753741	0.790808	0.854192	0.857801	0.857801
0.416097	0.416097	0.271342	0.271342	0.271342	0.271342	0.292196	0.26838	0.26838	0.26838	0.292196	0.292196	0.292196	0.292196	0.292196	0.292196	0.271342	0.271342	0.271342	0.271342	0.248629	0.248629	0.248629	0.248629	0.248629	0.248629	0.248629	0.248629	0.248629	0.248629	0.248629	0.248629	0.248629	0.248629	0.248629	0.248629	0.248629	0.26838	0.289097	0.289097	0.313962	0.313962	0.30741	0.333112	0.510595	0.536303	0.536303	0.540039	0.51435	0.54377
0.16427	0.16427	0.16427	0.16427	0.151039	0.151039	0.151039	0.151039	0.170139	0.189337	0.330273	0.330273	0.485187	0.485187	0.485187	0.517756	0.517756	0.517756	0.517756	0.485187	0.308608	0.308608	0.189337	0.189337	0.189337	0.170139	0.184679	0.184679	0.330273	0.330273	0.485187	0.485187	0.609827	0.609827	0.749185	0.749185	0.754898	0.772871	0.609827	0.609827	0.449894	0.449894	0.517756	0.542581	0.542581	0.693902	0.807752	0.791796	0.863142	0.863142
0.177778	0.177778	0.177778	0.163026	0.163026	0.177778	0.177778	0.177778	0.177778	0.177778	0.293845	0.293845	0.26652	0.465942	0.465942	0.440076	0.440076	0.469028	0.469028	0.469028	0.314591	0.314591	0.34453	0.179597	0.179597	0.179597	0.179597	0.163026	0.163026	0.163026	0.163026	0.163026	0.163026	0.163026	0.193556	0.210376	0.228244	0.415241	0.440796	0.598207	0.598207	0.625932	0.652854	0.652854	0.655658	0.631719	0.607112	0.419721	0.394526	0.323392
0.282047	0.282047	0.282047	0.257429	0.262578	0.282047	0.282047	0.282047	0.308043	0.308043	0.308043	0.308043	0.308043	0.308043	0.282047	0.262578	0.262578	0.262578	0.262578	0.262578	0.262578	0.262578	0.262578	0.282047	0.282047	0.282047	0.282047	0.282047	0.257429	0.257429	0.276659	0.276659	0.276659	0.257429	0.230205	0.272134	0.272134	0.292031	0.318539	0.47188	0.478554	0.558672	0.558672	0.558672	0.751569	0.707582	0.732769	0.713089	0.68193	0.55306
0.262722	0.262722	0.262722	0.262722	0.262722	0.262722	0.282469	0.282469	0.282469	0.262722	0.262722	0.262722	0.262722	0.262722	0.282469	0.30946	0.288586	0.288586	0.288586	0.288586	0.268571	0.288586	0.288586	0.288586	0.268571	0.243887	0.243887	0.243887	0.243887	0.243887	0.243887	0.225988	0.225988	0.243887	0.243887	0.412751	0.412751	0.412751	0.437089	0.469194	0.651473	0.781563	0.798093	0.781563	0.872592	0.731666	0.839211	0.852204	0.909014	0.897711
0.254644	0.254644	0.254644	0.254644	0.254644	0.254644	0.280031	0.280031	0.330705	0.330705	0.302654	0.302654	0.302654	0.302654	0.302654	0.302654	0.276001	0.276001	0.256975	0.256975	0.256975	0.302654	0.302654	0.302654	0.302654	0.302654	0.302654	0.302654	0.302654	0.302654	0.302654	0.256975	0.276001	0.276001	0.267185	0.293331	0.293331	0.325395	0.512386	0.610302	0.64067	0.787906	0.787906	0.876673	0.881411	0.881411	0.891217	0.885991	0.781049	0.725146
0.305792	0.305792	0.305792	0.280448	0.280448	0.261209	0.261209	0.242846	0.242846	0.242846	0.190193	0.190193	0.190193	0.190193	0.190193	0.310934	0.310934	0.33774	0.33774	0.33774	0.33774	0.33774	0.33774	0.33774	0.33774	0.209758	0.209758	0.190193	0.190193	0.190193	0.190193	0.190193	0.190193	0.190193	0.190193	0.243887	0.301717	0.292431	0.292431	0.318379	0.373675	0.426375	0.456539	0.53428	0.558428	0.50997	0.588089	0.598817	0.627829	0.594113
0.320507	0.34956	0.34956	0.482744	0.482744	0.482744	0.299977	0.299977	0.320507	0.320507	0.320507	0.292782	0.292782	0.178024	0.175755	0.175755	0.175755	0.175755	0.162282	0.162282	0.162282	0.162282	0.162282	0.180809	0.183129	0.183129	0.183129	0.183129	0.183129	0.183129	0.183129	0.183129	0.183129	0.164412	0.164412	0.273313	0.273313	0.292782	0.292782	0.363661	0.330581	0.485586	0.631842	0.766386	0.804467	0.682777	0.682777	0.661637	0.661637	0.58618
0.161751	0.161751	0.161751	0.161751	0.1757	0.1757	0.289181	0.310055	0.310055	0.289181	0.310055	0.310055	0.310055	0.310055	0.289181	0.289181	0.1757	0.161751	0.161751	0.269165	0.295538	0.295538	0.295538	0.295538	0.266704	0.266704	0.266704	0.266704	0.266704	0.160057	0.143314	0.24202	0.24202	0.24202	0.269165	0.289181	0.280369	0.322211	0.344314	0.367112	0.52542	0.52542	0.55774	0.706488	0.697436	0.814801	0.821242	0.790142	0.773167	0.854852
0.267552	0.267552	0.287661	0.287661	0.287661	0.287661	0.287661	0.287661	0.287661	0.287661	0.287661	0.287661	0.267552	0.267552	0.267552	0.287661	0.287661	0.287661	0.287661	0.260086	0.260086	0.279848	0.279848	0.279848	0.279848	0.260086	0.260086	0.260086	0.279848	0.308645	0.492927	0.467894	0.627421	0.627421	0.627421	0.627421	0.627421	0.627421	0.603689	0.768352	0.603689	0.627421	0.467894	0.467894	0.467894	0.574837	0.696807	0.756569	0.756569	0.612089
0.21524	0.232384	0.232384	0.232384	0.232384	0.232384	0.232384	0.232384	0.232384	0.232384	0.208094	0.213172	0.213172	0.213172	0.213172	0.2302	0.2302	0.2302	0.24816	0.222699	0.386974	0.356791	0.356791	0.356791	0.356791	0.334467	0.334467	0.334467	0.31286	0.373798	0.213172	0.213172	0.213172	0.213172	0.213172	0.213172	0.370927	0.370927	0.40156	0.394243	0.643008	0.665338	0.791761	0.807571	0.914784	0.914784	0.848784	0.848784	0.844822	0.831434
0.434607	0.434607	0.266615	0.266615	0.266615	0.266615	0.266615	0.292722	0.292722	0.272679	0.272679	0.272679	0.292722	0.292722	0.292722	0.292722	0.292722	0.266615	0.266615	0.266615	0.266615	0.286389	0.266615	0.292722	0.292722	0.292722	0.292722	0.292722	0.320269	0.320269	0.320269	0.299137	0.449794	0.383843	0.383843	0.40748	0.616157	0.79441	0.789336	0.887924	0.943667	0.94809	0.94809	0.954654	0.954654	0.973353	0.939936	0.925661	0.918564	0.85862
0.238437	0.26289	0.26289	0.26289	0.244192	0.244192	0.244192	0.244192	0.269027	0.295402	0.269027	0.381841	0.381841	0.381841	0.381841	0.381841	0.381841	0.381841	0.3516	0.322505	0.2925	0.342051	0.342051	0.342051	0.342051	0.342051	0.342051	0.342051	0.342051	0.342051	0.374449	0.177795	0.192705	0.192705	0.213785	0.236496	0.371941	0.371941	0.395306	0.611146	0.634359	0.808281	0.792497	0.792497	0.865048	0.865048	0.865048	0.865048	0.853088	0.821995
0.463054	0.463054	0.463054	0.290141	0.290141	0.290141	0.290141	0.290141	0.290141	0.224541	0.250125	0.250125	0.250125	0.250125	0.250125	0.250125	0.250125	0.274894	0.274894	0.240941	0.240941	0.240941	0.240941	0.240941	0.240941	0.240941	0.240941	0.21831	0.21831	0.197253	0.212955	0.212955	0.212955	0.212955	0.341435	0.363418	0.393518	0.360316	0.405813	0.429239	0.418226	0.579383	0.632882	0.662088	0.52963	0.726755	0.726755	0.753927	0.741732	0.72285
0.155658	0.155658	0.306833	0.334903	0.334903	0.334903	0.334903	0.334903	0.334903	0.334903	0.522764	0.522764	0.313283	0.286246	0.286246	0.286246	0.286246	0.286246	0.286246	0.286246	0.155658	0.155658	0.169078	0.169078	0.169078	0.169078	0.169078	0.169078	0.169078	0.169078	0.169078	0.169078	0.155658	0.173357	0.173357	0.173357	0.187963	0.203497	0.373132	0.396497	0.612029	0.612029	0.796074	0.774354	0.791135	0.791135	0.774354	0.867771	0.843427	0.829944
0.207217	0.207217	0.228297	0.228297	0.228297	0.228297	0.228297	0.228297	0.246302	0.246302	0.246302	0.246302	0.355764	0.368096	0.368096	0.368096	0.368096	0.368096	0.345267	0.345267	0.345267	0.345267	0.233462	0.246302	0.270005	0.336125	0.336125	0.38188	0.4582	0.4582	0.4582	0.4582	0.433617	0.40349	0.374074	0.325361	0.325361	0.303907	0.285081	0.457253	0.640281	0.640281	0.66828	0.66828	0.66828	0.66828	0.635245	0.606701	0.612488	0.452472
0.326378	0.326378	0.298741	0.329446	0.329446	0.301665	0.301665	0.301665	0.275266	0.275266	0.256465	0.256465	0.256465	0.256465	0.256465	0.256465	0.256465	0.256465	0.256465	0.256465	0.256465	0.256465	0.256465	0.256465	0.256465	0.256465	0.256465	0.256465	0.256465	0.256465	0.256465	0.256465	0.256465	0.256465	0.256465	0.256465	0.256465	0.275266	0.322343	0.365792	0.396128	0.396128	0.580248	0.611228	0.611228	0.611228	0.722908	0.703199	0.675658	0.632087
0.296312	0.296312	0.244379	0.244379	0.244379	0.244379	0.244379	0.244379	0.244379	0.244379	0.269557	0.269557	0.269557	0.269557	0.296312	0.296312	0.296312	0.296312	0.296312	0.293702	0.293702	0.293702	0.293702	0.293702	0.267093	0.267093	0.267093	0.267093	0.267093	0.269557	0.218689	0.218689	0.370995	0.370995	0.370995	0.554143	0.554143	0.602111	0.742924	0.85895	0.85895	0.920821	0.8466	0.920821	0.920821	0.85895	0.929923	0.915958	0.831627	0.727857
0.383184	0.414062	0.414062	0.414062	0.414062	0.359951	0.393218	0.393218	0.252987	0.252987	0.252987	0.229417	0.229417	0.229417	0.252987	0.252987	0.245086	0.219811	0.219811	0.219811	0.219811	0.219811	0.219811	0.219811	0.219811	0.219811	0.250554	0.304697	0.304697	0.304697	0.304697	0.304697	0.304697	0.304697	0.278103	0.278103	0.252987	0.229417	0.38624	0.38624	0.410083	0.602088	0.761811	0.779397	0.871142	0.884928	0.92729	0.944783	0.91285	0.91285
0.272573	0.272573	0.272573	0.272573	0.272573	0.272573	0.272573	0.272573	0.252704	0.252704	0.252704	0.252704	0.252704	0.252704	0.272573	0.272573	0.272573	0.272573	0.272573	0.272573	0.272573	0.29339	0.322595	0.322595	0.300587	0.300587	0.300587	0.300587	0.300587	0.300587	0.300587	0.279461	0.228698	0.253776	0.253776	0.253776	0.30178	0.30178	0.30178	0.30178	0.30178	0.30178	0.330174	0.363646	0.363646	0.387712	0.332549	0.332549	0.332549	0.332549
0.286357	0.266995	0.283462	0.283462	0.303525	0.303525	0.303525	0.303525	0.277368	0.277368	0.277368	0.277368	0.261126	0.261126	0.261126	0.261126	0.261126	0.261126	0.261126	0.261126	0.261126	0.261126	0.261126	0.261126	0.242888	0.261126	0.280225	0.306537	0.334172	0.334172	0.334172	0.334172	0.334172	0.334172	0.334172	0.340925	0.319525	0.292569	0.266995	0.266995	0.266995	0.266995	0.286357	0.35604	0.378526	0.456297	0.58258	0.58258	0.752165	0.752165
0.251226	0.251226	0.251226	0.251226	0.251226	0.251226	0.251226	0.251226	0.251226	0.243399	0.243399	0.243399	0.243399	0.26794	0.26794	0.26794	0.287699	0.287699	0.287699	0.31734	0.31734	0.31734	0.31734	0.290068	0.290068	0.290068	0.270208	0.270208	0.270208	0.251226	0.270208	0.270208	0.290068	0.290068	0.261996	0.279159	0.279159	0.279159	0.327153	0.349195	0.356162	0.587084	0.563016	0.563016	0.627851	0.630542	0.765484	0.861931	0.83256	0.896024
0.233402	0.233402	0.233402	0.233402	0.233402	0.210937	0.19449	0.19449	0.19449	0.19449	0.215682	0.233402	0.233402	0.233402	0.233402	0.233402	0.233402	0.233402	0.25211	0.25211	0.361302	0.338155	0.338155	0.367854	0.367854	0.367854	0.367854	0.367854	0.367854	0.367854	0.233402	0.233402	0.233402	0.210937	0.233402	0.233402	0.233402	0.233402	0.215682	0.215682	0.215682	0.344514	0.344514	0.344514	0.526557	0.526557	0.551847	0.551847	0.551847	0.576872
0.222879	0.222879	0.222879	0.222879	0.206853	0.206853	0.206853	0.206853	0.228907	0.228907	0.228907	0.228907	0.228907	0.228907	0.228907	0.228907	0.252564	0.252564	0.228907	0.228907	0.362777	0.362777	0.362777	0.362777	0.362777	0.362777	0.333401	0.333401	0.333401	0.354846	0.199921	0.199921	0.199921	0.199921	0.221443	0.23826	0.281367	0.475905	0.499646	0.475905	0.534049	0.714446	0.751598	0.751598	0.836006	0.836006	0.802859	0.666529	0.645082	0.666529
0.304552	0.304552	0.304552	0.28419	0.28419	0.28419	0.28419	0.28419	0.28419	0.28419	0.28419	0.28419	0.28419	0.28419	0.264671	0.264671	0.264671	0.264671	0.264671	0.264671	0.264671	0.311297	0.311297	0.311297	0.311297	0.311297	0.311297	0.3327	0.489226	0.489226	0.546037	0.521639	0.521639	0.521639	0.596915	0.596915	0.596915	0.627695	0.679203	0.700183	0.7976	0.869273	0.927402	0.960847	0.947565	0.947565	0.972002	0.968248	0.960447	0.979013
0.260117	0.260117	0.260117	0.260117	0.260117	0.279789	0.254333	0.254333	0.254333	0.254333	0.254333	0.254333	0.254333	0.279789	0.306745	0.28593	0.28593	0.28593	0.28593	0.28593	0.28593	0.28593	0.28593	0.260117	0.235865	0.235865	0.254333	0.394999	0.394999	0.419093	0.419093	0.419093	0.419093	0.419093	0.419093	0.419093	0.394999	0.254333	0.254333	0.273729	0.294021	0.468343	0.617434	0.640727	0.747277	0.747277	0.865711	0.925037	0.925037	0.95531
0.326894	0.326894	0.326894	0.326894	0.326894	0.326894	0.326894	0.326894	0.218533	0.218533	0.218533	0.218533	0.218533	0.218533	0.218533	0.218533	0.218533	0.218533	0.202124	0.241604	0.241604	0.241604	0.241604	0.241604	0.241604	0.241604	0.241604	0.241604	0.241604	0.202124	0.202124	0.180215	0.180215	0.180215	0.160204	0.160204	0.173951	0.220738	0.374788	0.374788	0.559199	0.73702	0.73702	0.843082	0.843082	0.91916	0.951798	0.936222	0.93006	0.938077
0.235811	0.21846	0.21846	0.21846	0.21846	0.241565	0.21846	0.235811	0.235811	0.235811	0.228325	0.36127	0.36127	0.36127	0.36127	0.331723	0.331723	0.310179	0.310179	0.310179	0.3411	0.213101	0.213101	0.213101	0.213101	0.213101	0.213101	0.213101	0.235811	0.235811	0.235811	0.235811	0.235811	0.235811	0.235811	0.235811	0.254092	0.254092	0.363659	0.363659	0.394372	0.554523	0.554523	0.7041	0.819776	0.819776	0.819776	0.833926	0.847172	0.847172
0.260178	0.279465	0.299604	0.279465	0.279465	0.279465	0.279465	0.279465	0.279465	0.279465	0.279465	0.260178	0.265771	0.265771	0.265771	0.265771	0.265771	0.265771	0.265771	0.285314	0.285314	0.285314	0.425939	0.425939	0.425939	0.45004	0.45004	0.415092	0.415092	0.467535	0.491972	0.491972	0.314596	0.28472	0.28472	0.265204	0.265204	0.342554	0.364936	0.317147	0.296329	0.345219	0.421292	0.616247	0.616247	0.582052	0.751508	0.707226	0.686546	0.692723
0.260777	0.260777	0.260777	0.260777	0.260777	0.242213	0.2692	0.2692	0.2692	0.2692	0.2692	0.289043	0.289043	0.289043	0.289043	0.289043	0.289043	0.289043	0.289043	0.309729	0.309729	0.289043	0.289043	0.289043	0.289043	0.260777	0.280237	0.280237	0.280237	0.260777	0.260777	0.260777	0.260777	0.280237	0.30056	0.360218	0.33781	0.360218	0.582008	0.635987	0.658505	0.686747	0.713669	0.713669	0.835519	0.817118	0.848631	0.917009	0.817118	0.872003
0.280458	0.280458	0.301225	0.301225	0.280458	0.260589	0.260589	0.23619	0.23619	0.260589	0.260589	0.280458	0.260589	0.260589	0.260589	0.286564	0.286564	0.314027	0.314027	0.286564	0.286564	0.266422	0.266422	0.266422	0.266422	0.241655	0.241655	0.218505	0.23619	0.260589	0.402319	0.402319	0.402319	0.402319	0.402319	0.402319	0.426757	0.426757	0.562493	0.530091	0.530091	0.587103	0.618403	0.618403	0.618403	0.641871	0.618403	0.618403	0.618403	0.618403
0.309259	0.309259	0.339539	0.339539	0.339539	0.339539	0.347118	0.217159	0.217159	0.23547	0.23547	0.261258	0.23547	0.23547	0.23547	0.23547	0.211498	0.211498	0.211498	0.211498	0.211498	0.189363	0.189363	0.189363	0.189363	0.189363	0.189363	0.189363	0.189363	0.173822	0.173822	0.173822	0.173822	0.189363	0.189363	0.189363	0.189363	0.189363	0.309259	0.309259	0.309259	0.309259	0.309259	0.287366	0.46182	0.46182	0.46182	0.46182	0.309259	0.309259
0.281025	0.281025	0.281025	0.281025	0.281025	0.281025	0.281025	0.281025	0.255732	0.255732	0.255732	0.274462	0.274462	0.274462	0.274462	0.274462	0.274462	0.274462	0.274462	0.274462	0.274462	0.300859	0.300859	0.300859	0.300859	0.300859	0.300859	0.300859	0.300859	0.300859	0.300859	0.255732	0.230141	0.230141	0.230141	0.230141	0.230141	0.230141	0.230141	0.230141	0.247621	0.247621	0.321466	0.475753	0.656805	0.656805	0.678145	0.725183	0.725183	0.725183
0.281728	0.281728	0.281728	0.281728	0.281728	0.277049	0.277049	0.277049	0.277049	0.277049	0.277049	0.277049	0.277049	0.298377	0.252725	0.233575	0.252725	0.252725	0.252725	0.272887	0.272887	0.272887	0.294024	0.272887	0.298377	0.298377	0.277049	0.277049	0.272887	0.272887	0.272887	0.294024	0.272887	0.272887	0.294024	0.3636	0.524215	0.550092	0.555254	0.52942	0.52942	0.52942	0.52942	0.560984	0.560984	0.482261	0.3257	0.303264	0.303264	0.303264
0.240826	0.240826	0.240826	0.240826	0.240826	0.240826	0.240826	0.240826	0.240826	0.240826	0.260512	0.260512	0.260512	0.260512	0.260512	0.260512	0.260512	0.307362	0.307362	0.330122	0.307362	0.307362	0.307362	0.276602	0.325073	0.325073	0.325073	0.276602	0.276602	0.256121	0.256121	0.256121	0.256121	0.307362	0.260512	0.260512	0.260512	0.260512	0.260512	0.260512	0.281211	0.427416	0.494579	0.531315	0.562522	0.556874	0.556874	0.627643	0.627643	0.719449
0.22589	0.22589	0.22589	0.243989	0.243989	0.243989	0.220874	0.351072	0.351072	0.351072	0.351072	0.351072	0.351072	0.328481	0.328481	0.328481	0.328481	0.220874	0.220874	0.220874	0.220874	0.220874	0.238695	0.238695	0.238695	0.238695	0.238695	0.220874	0.220874	0.220874	0.220874	0.220874	0.220874	0.220874	0.220874	0.220874	0.405176	0.429668	0.589777	0.613911	0.666893	0.767084	0.850361	0.850361	0.883991	0.883991	0.785662	0.790491	0.692384	0.670523
0.244455	0.244455	0.263239	0.2392	0.346628	0.376125	0.376125	0.376125	0.376125	0.376125	0.376125	0.376125	0.353148	0.353148	0.221616	0.200344	0.200344	0.200344	0.221616	0.221616	0.221616	0.221616	0.2392	0.2392	0.2392	0.2392	0.257717	0.257717	0.234023	0.234023	0.234023	0.234023	0.216711	0.216711	0.2392	0.2392	0.221616	0.221616	0.221616	0.278888	0.344411	0.533752	0.608617	0.661184	0.661184	0.735657	0.759764	0.782323	0.803311	0.750416
0.204261	0.221492	0.221492	0.221492	0.221492	0.221492	0.221492	0.221492	0.219724	0.237869	0.373139	0.349406	0.373139	0.373139	0.373139	0.373139	0.373139	0.373139	0.375546	0.351746	0.221492	0.221492	0.204261	0.204261	0.204261	0.221492	0.221492	0.221492	0.221492	0.221492	0.221492	0.221492	0.221492	0.221492	0.221492	0.204261	0.351746	0.351746	0.508561	0.508561	0.66371	0.790094	0.890972	0.939706	0.939706	0.939706	0.88057	0.890972	0.810781	0.810781
0.329035	0.329035	0.329035	0.307738	0.307738	0.307738	0.307738	0.307738	0.307738	0.28723	0.258967	0.232578	0.232578	0.232578	0.232578	0.232578	0.232578	0.232578	0.232578	0.232578	0.258967	0.28723	0.28723	0.28723	0.28723	0.28723	0.315098	0.344364	0.501941	0.501941	0.501941	0.501941	0.501941	0.501941	0.501941	0.501941	0.49336	0.460322	0.307738	0.307738	0.329035	0.484783	0.665732	0.881833	0.9399	0.960395	0.949683	0.973129	0.979254	0.979254
0.209531	0.209531	0.160155	0.267605	0.267605	0.267605	0.267605	0.267605	0.267605	0.267605	0.294284	0.444132	0.444132	0.294284	0.294284	0.294284	0.294284	0.361039	0.361039	0.361039	0.309687	0.189717	0.189717	0.189717	0.240848	0.240848	0.240848	0.189717	0.189717	0.210867	0.233694	0.233694	0.233694	0.258184	0.204364	0.204364	0.204364	0.204364	0.204364	0.3013	0.246913	0.441728	0.441728	0.490757	0.678181	0.782444	0.899755	0.963762	0.963762	0.971942
0.276036	0.25653	0.237949	0.263711	0.25653	0.25653	0.237949	0.237949	0.237949	0.237949	0.213972	0.231249	0.231249	0.207763	0.313418	0.313418	0.343667	0.343667	0.343667	0.343667	0.343667	0.321504	0.321504	0.352132	0.220315	0.352132	0.343667	0.343667	0.343667	0.343667	0.343667	0.343667	0.343667	0.335299	0.335299	0.207763	0.191803	0.191803	0.213972	0.213972	0.231249	0.341243	0.341243	0.31916	0.31916	0.380865	0.438115	0.505734	0.505734	0.505734
0.412235	0.389593	0.232651	0.232651	0.232651	0.232651	0.232651	0.232651	0.232651	0.232651	0.232651	0.257353	0.257353	0.257353	0.257353	0.257353	0.283708	0.311629	0.311629	0.34099	0.34099	0.34099	0.34099	0.34099	0.34099	0.4978	0.52136	0.487968	0.487968	0.454683	0.454683	0.421799	0.421799	0.421799	0.421799	0.275782	0.249906	0.275782	0.275782	0.275782	0.275782	0.323538	0.344508	0.344508	0.525256	0.525256	0.679439	0.691289	0.71104	0.82499
0.227931	0.227931	0.227931	0.227931	0.211026	0.211026	0.26005	0.205286	0.330638	0.330638	0.330638	0.330638	0.330638	0.485748	0.485748	0.485748	0.453532	0.453532	0.302655	0.302655	0.302655	0.323888	0.200329	0.115831	0.129754	0.129754	0.145077	0.143315	0.143315	0.143315	0.143315	0.131616	0.131616	0.131616	0.117519	0.117519	0.117519	0.205286	0.239371	0.239371	0.231286	0.388395	0.548402	0.698991	0.816194	0.816194	0.865996	0.865996	0.869514	0.869514
0.345412	0.345412	0.37617	0.37617	0.37617	0.37617	0.37617	0.37617	0.37617	0.239694	0.222625	0.222625	0.200389	0.200389	0.200389	0.200389	0.200389	0.200389	0.222625	0.222625	0.222625	0.222625	0.199333	0.199333	0.322579	0.343921	0.343921	0.365911	0.335541	0.335541	0.335541	0.335541	0.367445	0.367445	0.250557	0.232952	0.232952	0.193438	0.343921	0.365911	0.524661	0.699164	0.718977	0.718977	0.718977	0.737974	0.855704	0.872149	0.757338	0.844302
0.256738	0.282885	0.282885	0.282885	0.282885	0.282885	0.282885	0.282885	0.282885	0.261732	0.261732	0.261732	0.261732	0.261732	0.261732	0.261732	0.261732	0.261732	0.261732	0.261732	0.261732	0.261732	0.261732	0.261732	0.261732	0.261732	0.261732	0.261732	0.308276	0.308276	0.308276	0.308276	0.308276	0.308276	0.308276	0.308276	0.331502	0.331502	0.282885	0.282885	0.282885	0.282885	0.308276	0.334882	0.334882	0.36258	0.409337	0.439128	0.439128	0.439128
0.275214	0.275214	0.275214	0.275214	0.232082	0.25027	0.25027	0.42094	0.42094	0.42094	0.389894	0.389894	0.389894	0.389894	0.389894	0.36652	0.36652	0.209916	0.209916	0.209916	0.187363	0.187363	0.187363	0.306226	0.327745	0.482759	0.482759	0.482759	0.482759	0.482759	0.550244	0.550244	0.550244	0.413785	0.550244	0.42094	0.42094	0.452624	0.612858	0.636165	0.791999	0.874796	0.874796	0.923723	0.93232	0.923723	0.923723	0.95323	0.914135	0.948592
0.218672	0.218672	0.218672	0.218672	0.218672	0.218672	0.348454	0.371029	0.371029	0.371029	0.371029	0.371029	0.371029	0.371029	0.371029	0.371029	0.235883	0.218672	0.218672	0.218672	0.218672	0.218672	0.218672	0.218672	0.218672	0.218672	0.218672	0.241895	0.241895	0.260325	0.260325	0.260325	0.260325	0.279641	0.425883	0.425883	0.425883	0.394181	0.554238	0.703784	0.723806	0.827184	0.827184	0.892385	0.812717	0.831859	0.831859	0.831859	0.793941	0.710404
0.197791	0.197791	0.197791	0.197791	0.197791	0.197791	0.197791	0.197791	0.197791	0.213901	0.213901	0.213901	0.213901	0.230946	0.248919	0.248919	0.267804	0.412459	0.412459	0.38879	0.38879	0.38879	0.38879	0.365634	0.343084	0.343084	0.291134	0.176264	0.176264	0.176264	0.176264	0.191038	0.17009	0.17009	0.17009	0.217823	0.267437	0.240603	0.425506	0.457307	0.640926	0.774059	0.883404	0.883404	0.965412	0.953578	0.957752	0.963129	0.95545	0.949624
0.314358	0.314358	0.314358	0.287089	0.287089	0.287089	0.287089	0.473088	0.473088	0.348366	0.348366	0.348366	0.319521	0.319521	0.319521	0.348366	0.348366	0.173965	0.173965	0.156102	0.156102	0.156102	0.16957	0.16957	0.16957	0.152075	0.152075	0.152075	0.134735	0.134735	0.134735	0.14668	0.134735	0.134735	0.134735	0.134735	0.14668	0.247374	0.294732	0.444161	0.468679	0.634986	0.679474	0.700609	0.817338	0.873274	0.876654	0.834098	0.83833	0.836756
0.16166	0.16166	0.16166	0.180726	0.180726	0.180726	0.180726	0.180726	0.180726	0.180726	0.180726	0.180726	0.180726	0.288718	0.288718	0.288718	0.288718	0.288718	0.317102	0.470414	0.470414	0.470414	0.470414	0.296756	0.296756	0.296756	0.296756	0.296756	0.243086	0.143751	0.155933	0.155933	0.155933	0.155933	0.155933	0.155933	0.155933	0.155933	0.155933	0.168944	0.261119	0.261119	0.261119	0.261119	0.279994	0.299681	0.450122	0.610274	0.664336	0.791059
0.374901	0.341443	0.214136	0.214136	0.214136	0.214136	0.214136	0.214136	0.232062	0.232062	0.232062	0.234952	0.234952	0.234952	0.234952	0.399444	0.399444	0.399444	0.374901	0.374901	0.28463	0.28463	0.28463	0.31171	0.31171	0.172943	0.172943	0.192252	0.192252	0.192252	0.172943	0.28463	0.28463	0.28463	0.28463	0.28463	0.28463	0.259017	0.399444	0.389376	0.52246	0.332029	0.486073	0.64281	0.64281	0.671957	0.795817	0.795817	0.671957	0.818464
0.266354	0.266354	0.266354	0.266354	0.266354	0.266354	0.266354	0.285839	0.285839	0.285839	0.285839	0.285839	0.285839	0.285839	0.285839	0.285839	0.285839	0.266354	0.266354	0.266354	0.266354	0.266354	0.266354	0.266354	0.266354	0.266354	0.285839	0.285839	0.285839	0.285839	0.285839	0.306155	0.306155	0.306155	0.306155	0.333545	0.30266	0.35179	0.35179	0.533867	0.558036	0.595704	0.595704	0.618956	0.584834	0.729479	0.761857	0.71898	0.738257	0.572014
0.338654	0.308301	0.308301	0.280485	0.280485	0.280485	0.280485	0.280485	0.254256	0.229697	0.229697	0.274285	0.247542	0.247542	0.247542	0.247542	0.247542	0.247542	0.247542	0.247542	0.273332	0.254256	0.281453	0.281453	0.281453	0.281453	0.281453	0.42797	0.42797	0.42797	0.395531	0.395531	0.395531	0.555522	0.704774	0.757331	0.856341	0.757331	0.895804	0.904625	0.904625	0.912772	0.912772	0.845644	0.741487	0.822172	0.822172	0.89828	0.762223	0.762223
0.294101	0.294101	0.268249	0.268249	0.268249	0.268249	0.268249	0.268249	0.260358	0.27987	0.27987	0.27987	0.27987	0.27987	0.27987	0.27987	0.27987	0.27987	0.288121	0.268249	0.268249	0.268249	0.288121	0.288121	0.288121	0.288121	0.288121	0.260358	0.260358	0.260358	0.260358	0.260358	0.24175	0.24175	0.24175	0.24175	0.24175	0.268249	0.288121	0.308845	0.352624	0.455923	0.616228	0.616228	0.6747	0.761384	0.761384	0.783852	0.788721	0.793509
0.32114	0.32114	0.32114	0.34368	0.315687	0.315687	0.315687	0.315687	0.29416	0.178367	0.178367	0.178367	0.178367	0.273514	0.273514	0.273514	0.273514	0.273514	0.273514	0.29416	0.29416	0.29416	0.32114	0.197701	0.197701	0.197701	0.214312	0.214312	0.214312	0.197701	0.197701	0.197701	0.178367	0.178367	0.29416	0.29416	0.273514	0.273514	0.273514	0.273514	0.273514	0.273514	0.273514	0.358776	0.268049	0.443831	0.517231	0.57991	0.57991	0.610433
0.198155	0.198155	0.198155	0.214333	0.198155	0.198155	0.214333	0.214333	0.314693	0.314693	0.467783	0.467783	0.467783	0.443268	0.443268	0.443268	0.419026	0.419026	0.273688	0.273688	0.164487	0.164487	0.182914	0.182914	0.182914	0.182914	0.182914	0.182914	0.182914	0.182914	0.182914	0.198155	0.198155	0.198155	0.198155	0.214333	0.214333	0.214333	0.365652	0.365652	0.365652	0.365652	0.358808	0.538172	0.569907	0.545526	0.617896	0.843545	0.718444	0.743692
0.245925	0.245925	0.245925	0.245925	0.245925	0.270374	0.270374	0.270374	0.270374	0.270374	0.27582	0.27582	0.27582	0.27582	0.30205	0.27582	0.27582	0.27582	0.27582	0.30205	0.27582	0.27582	0.27582	0.27582	0.251048	0.251048	0.27582	0.27582	0.27582	0.251048	0.251048	0.251048	0.251048	0.27582	0.27582	0.27582	0.251048	0.251048	0.414363	0.445661	0.571008	0.601975	0.655148	0.625745	0.783896	0.783896	0.783896	0.884483	0.783896	0.859065
0.175022	0.175022	0.175022	0.189905	0.212559	0.212559	0.212559	0.212559	0.212559	0.393392	0.393392	0.393392	0.393392	0.369841	0.369841	0.369841	0.369841	0.369841	0.393392	0.212559	0.212559	0.212559	0.212559	0.212559	0.212559	0.212559	0.212559	0.212559	0.19633	0.19633	0.340333	0.340333	0.496487	0.496487	0.496487	0.496487	0.65333	0.681922	0.681922	0.837414	0.729355	0.837414	0.837414	0.854212	0.854212	0.918023	0.854212	0.850551	0.850551	0.70317
0.144455	0.129236	0.221614	0.221614	0.239313	0.263571	0.263571	0.263571	0.407083	0.407083	0.407083	0.407083	0.263571	0.407083	0.383227	0.353239	0.353239	0.353239	0.244655	0.244655	0.244655	0.244655	0.244655	0.157236	0.157236	0.157236	0.157236	0.157236	0.140892	0.157236	0.157236	0.157236	0.157236	0.161134	0.161134	0.161134	0.161134	0.161134	0.161134	0.144455	0.244655	0.244655	0.383227	0.383227	0.543782	0.695726	0.814342	0.905414	0.948355	0.948355
0.236422	0.236422	0.236422	0.236422	0.219139	0.219139	0.219139	0.219139	0.219139	0.219139	0.219139	0.236422	0.236422	0.260404	0.234026	0.234026	0.234026	0.369056	0.369056	0.369056	0.369056	0.346477	0.346477	0.317976	0.349499	0.349499	0.372163	0.236422	0.236422	0.236422	0.211777	0.211777	0.308606	0.308606	0.308606	0.308606	0.288037	0.288037	0.288037	0.460781	0.496163	0.496163	0.339663	0.392223	0.515467	0.620978	0.650725	0.802217	0.821821	0.747303
0.232677	0.209576	0.167768	0.167768	0.167768	0.181691	0.181691	0.202506	0.242342	0.217603	0.218554	0.218554	0.243368	0.243368	0.243368	0.226025	0.226025	0.243368	0.328303	0.359839	0.391305	0.391305	0.391305	0.391305	0.391305	0.391305	0.55167	0.55167	0.414537	0.414537	0.382377	0.382377	0.382377	0.382377	0.453546	0.453546	0.302461	0.282479	0.302461	0.32322	0.32322	0.32322	0.344699	0.366832	0.273138	0.444234	0.517273	0.64202	0.738891	0.71983
0.28642	0.28642	0.28642	0.28642	0.28642	0.28642	0.28642	0.266792	0.266792	0.266792	0.248041	0.248041	0.248041	0.273116	0.273116	0.273116	0.273116	0.273116	0.273116	0.273116	0.273116	0.273116	0.273116	0.273116	0.273116	0.273116	0.273116	0.273116	0.273116	0.293024	0.293024	0.442151	0.442151	0.410317	0.410317	0.434251	0.434251	0.458495	0.458495	0.458495	0.482938	0.53195	0.53195	0.53195	0.53195	0.539931	0.712283	0.825607	0.825607	0.830179
0.435423	0.41149	0.41149	0.41149	0.266582	0.266582	0.266582	0.266582	0.266582	0.247856	0.247856	0.247856	0.247856	0.247856	0.247856	0.247856	0.247856	0.247856	0.271947	0.291788	0.291788	0.291788	0.291788	0.291788	0.291788	0.291788	0.312455	0.312455	0.286186	0.266582	0.266582	0.266582	0.398993	0.398993	0.398993	0.398993	0.37573	0.31356	0.31356	0.33504	0.33504	0.33504	0.238207	0.256453	0.281068	0.428173	0.534244	0.631422	0.660077	0.605319
0.570526	0.378975	0.371664	0.371664	0.371664	0.371664	0.371664	0.371664	0.348534	0.348534	0.21895	0.21895	0.202264	0.202264	0.202264	0.202264	0.202264	0.202264	0.224329	0.224329	0.224329	0.224329	0.224329	0.224329	0.224329	0.224329	0.224329	0.224329	0.202264	0.202264	0.202264	0.202264	0.202264	0.202264	0.202264	0.202264	0.348534	0.348534	0.378975	0.538028	0.562869	0.710769	0.710769	0.838327	0.838327	0.908224	0.824253	0.824253	0.804371	0.682986
0.378025	0.240453	0.240453	0.240453	0.240453	0.328881	0.328881	0.307461	0.307461	0.307461	0.307461	0.307461	0.307461	0.335642	0.335642	0.246062	0.246062	0.246062	0.246062	0.246062	0.246062	0.246062	0.246062	0.222879	0.222879	0.222879	0.222879	0.222879	0.222879	0.222879	0.222879	0.222879	0.222879	0.222879	0.355098	0.355098	0.355098	0.385216	0.385216	0.546068	0.697844	0.697844	0.815975	0.815975	0.847784	0.847784	0.914478	0.903814	0.947479	0.947479
0.615921	0.615921	0.455452	0.283286	0.263698	0.263698	0.157391	0.157391	0.17717	0.192006	0.192006	0.212908	0.212908	0.212908	0.212908	0.212908	0.212908	0.341515	0.341515	0.319697	0.319697	0.292203	0.292203	0.292203	0.292203	0.292203	0.292203	0.292203	0.292203	0.292203	0.441821	0.441821	0.633371	0.633371	0.633371	0.655955	0.655955	0.555408	0.70547	0.70547	0.744733	0.848342	0.830913	0.904049	0.904049	0.942425	0.942425	0.966029	0.942425	0.96912
0.328176	0.300418	0.300418	0.300418	0.300418	0.274051	0.274051	0.256776	0.256776	0.24023	0.224428	0.224428	0.224428	0.224428	0.24765	0.24765	0.24765	0.27243	0.27243	0.298706	0.298706	0.298706	0.298706	0.298706	0.27243	0.27243	0.27243	0.24765	0.264529	0.24023	0.24023	0.24023	0.24023	0.24023	0.24023	0.24023	0.24023	0.24023	0.224428	0.224428	0.256776	0.274051	0.338933	0.368375	0.41049	0.441992	0.441992	0.539682	0.571487	0.72058
0.180639	0.166595	0.149337	0.149337	0.149337	0.162208	0.200662	0.200662	0.200662	0.200662	0.200662	0.216829	0.37726	0.37726	0.537925	0.513514	0.448766	0.448766	0.448766	0.448766	0.448766	0.424682	0.226532	0.226532	0.132253	0.143901	0.143901	0.143901	0.143901	0.143901	0.143901	0.143901	0.17596	0.17596	0.17596	0.162208	0.17596	0.290949	0.340068	0.529978	0.684222	0.806344	0.888906	0.894173	0.941984	0.941984	0.96586	0.96586	0.957497	0.911469
0.168274	0.183046	0.183046	0.183046	0.183046	0.183046	0.163324	0.163324	0.182107	0.326902	0.326902	0.304852	0.304852	0.304852	0.304852	0.304852	0.334826	0.334826	0.306188	0.278973	0.278973	0.278973	0.278973	0.278973	0.306188	0.306188	0.306188	0.306188	0.306188	0.187498	0.208369	0.334826	0.334826	0.334826	0.306188	0.306188	0.306188	0.457688	0.457688	0.457688	0.585922	0.425261	0.425261	0.425261	0.48311	0.48311	0.641243	0.48311	0.448819	0.608951
0.241758	0.241758	0.241758	0.267779	0.267779	0.267779	0.295508	0.295508	0.295508	0.295508	0.275811	0.304027	0.304027	0.315999	0.315999	0.315999	0.315999	0.315999	0.315999	0.315999	0.283819	0.256786	0.256786	0.246249	0.218899	0.218899	0.196354	0.212039	0.212039	0.212039	0.238795	0.238795	0.238795	0.231496	0.278896	0.278896	0.249118	0.364411	0.364411	0.364411	0.545846	0.715871	0.827453	0.827453	0.804444	0.804444	0.827453	0.683671	0.649608	0.649608
0.253529	0.253529	0.253529	0.253529	0.253529	0.253529	0.279237	0.285893	0.285893	0.285893	0.285893	0.285893	0.285893	0.313505	0.313505	0.313505	0.285893	0.259793	0.259793	0.259793	0.259793	0.259793	0.259793	0.235291	0.235291	0.235291	0.235291	0.235291	0.235291	0.235291	0.235291	0.235291	0.235291	0.253529	0.394137	0.394137	0.394137	0.383898	0.407518	0.407518	0.407518	0.568488	0.716183	0.828571	0.86733	0.878291	0.932533	0.935194	0.928942	0.965084
0.273794	0.273794	0.273794	0.273794	0.273794	0.273794	0.273794	0.273794	0.273794	0.273794	0.273794	0.273794	0.273794	0.273794	0.273794	0.273794	0.273794	0.273794	0.273794	0.273794	0.273794	0.273794	0.273794	0.273794	0.273794	0.300098	0.300098	0.300098	0.300098	0.342908	0.342908	0.342908	0.342908	0.342908	0.342908	0.342908	0.342908	0.31151	0.488303	0.623167	0.674779	0.695956	0.828408	0.902246	0.902246	0.890299	0.888917	0.902246	0.813991	0.674779
0.258011	0.258011	0.258011	0.258011	0.258011	0.258011	0.258011	0.258011	0.258011	0.258011	0.258011	0.258011	0.258011	0.258011	0.258011	0.258011	0.258011	0.258011	0.283105	0.302874	0.302874	0.302874	0.302874	0.302874	0.323401	0.323401	0.351839	0.351839	0.323401	0.302874	0.302874	0.302874	0.371983	0.371983	0.349967	0.349967	0.342778	0.364595	0.364595	0.440945	0.565554	0.588846	0.544008	0.507142	0.562485	0.562485	0.690994	0.670248	0.690994	0.648817
0.34189	0.197248	0.197248	0.319428	0.319428	0.319428	0.319428	0.34189	0.34189	0.34189	0.34189	0.34189	0.370829	0.235801	0.254582	0.274323	0.274323	0.254582	0.251746	0.251746	0.251746	0.251746	0.228722	0.228722	0.228722	0.211307	0.233108	0.233108	0.235801	0.235801	0.235801	0.254582	0.279267	0.300151	0.425331	0.425331	0.419307	0.419307	0.579704	0.60422	0.767897	0.749313	0.765212	0.746484	0.791235	0.791235	0.773969	0.881243	0.795284	0.77826
0.270941	0.270941	0.270941	0.270941	0.270941	0.270941	0.270941	0.270941	0.2464	0.2464	0.2464	0.2464	0.2464	0.2464	0.270941	0.270941	0.29086	0.29086	0.29086	0.29086	0.29086	0.29086	0.29086	0.311617	0.284831	0.284831	0.265171	0.265171	0.265171	0.265171	0.265171	0.265171	0.284831	0.265171	0.408324	0.374377	0.374377	0.397751	0.421601	0.582286	0.613065	0.769807	0.807511	0.889169	0.824543	0.856763	0.868448	0.856763	0.844227	0.763092
0.300388	0.300388	0.300388	0.2712	0.2712	0.2712	0.2712	0.2712	0.2712	0.2712	0.252124	0.252124	0.252124	0.280048	0.300388	0.300388	0.300388	0.300388	0.300388	0.300388	0.2712	0.2712	0.2712	0.2712	0.252124	0.277293	0.277293	0.277293	0.277293	0.277293	0.30686	0.32826	0.32826	0.32826	0.32826	0.321545	0.557549	0.557549	0.557549	0.733327	0.752193	0.770142	0.865306	0.943554	0.943554	0.969744	0.923398	0.923398	0.958529	0.91373
0.392449	0.252545	0.271743	0.271743	0.271743	0.271743	0.291831	0.291831	0.291831	0.291831	0.291831	0.312766	0.312766	0.312766	0.312766	0.312766	0.291831	0.177327	0.177327	0.177327	0.208171	0.208171	0.23003	0.363527	0.363527	0.363527	0.363527	0.521978	0.521978	0.546678	0.521978	0.676125	0.73388	0.621093	0.621093	0.621093	0.621093	0.48636	0.48636	0.48636	0.48636	0.48636	0.393591	0.386796	0.57813	0.57813	0.628909	0.745794	0.84869	0.835493
0.176154	0.162766	0.162766	0.162766	0.162766	0.162766	0.162766	0.162766	0.162766	0.162766	0.304114	0.304114	0.304114	0.304114	0.304114	0.304114	0.304114	0.304114	0.304114	0.304114	0.324619	0.324619	0.324619	0.324619	0.350288	0.376854	0.376854	0.376854	0.376854	0.376854	0.237115	0.237115	0.343601	0.343601	0.318182	0.313926	0.334775	0.360818	0.55198	0.516072	0.492288	0.520988	0.443428	0.471927	0.495688	0.436157	0.441005	0.412913	0.243714	0.271295
0.253467	0.253467	0.253467	0.272055	0.297985	0.297985	0.310928	0.310928	0.310928	0.310928	0.310928	0.310928	0.310928	0.290745	0.265207	0.265207	0.208362	0.208362	0.208362	0.224637	0.224637	0.224637	0.224637	0.224637	0.247585	0.247585	0.247585	0.247585	0.247585	0.230141	0.222723	0.199695	0.199695	0.199695	0.178501	0.193013	0.193013	0.208404	0.335345	0.357064	0.526147	0.583947	0.583947	0.75339	0.814331	0.814331	0.814331	0.799379	0.695919	0.828407
0.285425	0.285425	0.265931	0.247307	0.247307	0.247307	0.247307	0.247307	0.247307	0.247307	0.272205	0.272205	0.272205	0.272205	0.272205	0.272205	0.298616	0.319464	0.319464	0.319464	0.291977	0.291977	0.291977	0.291977	0.291977	0.291977	0.265931	0.247307	0.265931	0.489088	0.521465	0.521465	0.521465	0.521465	0.521465	0.577651	0.565569	0.529165	0.682139	0.480378	0.448163	0.607957	0.607957	0.747545	0.765527	0.741477	0.768642	0.863832	0.765527	0.741477
0.238247	0.238247	0.238247	0.238247	0.238247	0.238247	0.238247	0.238247	0.238247	0.238247	0.238247	0.238247	0.238247	0.238247	0.238247	0.283636	0.305421	0.305421	0.305421	0.305421	0.328113	0.328113	0.328113	0.328113	0.328113	0.278372	0.2578	0.283636	0.283636	0.283636	0.262817	0.23658	0.371112	0.371112	0.371112	0.371112	0.395902	0.522625	0.522625	0.675821	0.675821	0.705739	0.705739	0.705739	0.820369	0.820369	0.886758	0.804391	0.804391	0.804391
0.28417	0.28417	0.28417	0.258518	0.258518	0.258518	0.232298	0.232298	0.232298	0.232298	0.232298	0.250427	0.269473	0.269473	0.295778	0.295778	0.326119	0.326119	0.326119	0.326119	0.326119	0.304739	0.28417	0.28417	0.258518	0.258518	0.258518	0.258518	0.258518	0.258518	0.28417	0.28417	0.28417	0.311299	0.311299	0.28176	0.28176	0.28176	0.28176	0.323514	0.295778	0.316816	0.33863	0.462469	0.652086	0.683502	0.805139	0.897208	0.897208	0.887708
0.410301	0.403341	0.32781	0.32781	0.32781	0.357191	0.357191	0.316548	0.289007	0.289007	0.2281	0.210692	0.162518	0.162518	0.162518	0.145525	0.145525	0.145525	0.245132	0.245132	0.270081	0.296571	0.296571	0.318214	0.318214	0.318214	0.318214	0.318214	0.196646	0.196646	0.176837	0.15863	0.264433	0.245132	0.245132	0.245132	0.382407	0.438531	0.438531	0.598273	0.62245	0.62245	0.463705	0.62245	0.62245	0.758662	0.62245	0.713642	0.713642	0.566538
0.222226	0.222226	0.222226	0.376286	0.376286	0.369332	0.369332	0.369332	0.369332	0.346565	0.369332	0.369332	0.399811	0.239822	0.239822	0.222226	0.222226	0.222226	0.222226	0.219941	0.219941	0.219941	0.198636	0.176981	0.176981	0.176981	0.176981	0.176981	0.176981	0.178922	0.164825	0.164825	0.164825	0.185328	0.185328	0.178922	0.193944	0.193944	0.336891	0.389536	0.41334	0.605149	0.65811	0.786372	0.807217	0.813822	0.893152	0.891879	0.853879	0.823092
0.226805	0.250208	0.250208	0.250208	0.250208	0.269298	0.298078	0.319266	0.319266	0.298078	0.298078	0.271821	0.271821	0.271821	0.271821	0.252614	0.271821	0.252614	0.252614	0.277723	0.277723	0.277723	0.277723	0.277723	0.319266	0.319266	0.298078	0.298078	0.298078	0.271821	0.271821	0.271821	0.271821	0.271821	0.369279	0.392696	0.382631	0.567006	0.567006	0.567006	0.82737	0.82737	0.82737	0.82737	0.714711	0.714711	0.778807	0.83122	0.896426	0.925209
0.39109	0.251426	0.270414	0.251426	0.305739	0.305739	0.305739	0.305739	0.305739	0.28524	0.305739	0.305739	0.28524	0.28524	0.259821	0.259821	0.259821	0.259821	0.259821	0.259821	0.24133	0.24133	0.24133	0.24133	0.24133	0.216188	0.233344	0.233344	0.233344	0.233344	0.233344	0.233344	0.251426	0.251426	0.251426	0.251426	0.233344	0.233344	0.208805	0.243213	0.347629	0.370288	0.529294	0.553743	0.608876	0.642266	0.816089	0.816089	0.836538	0.826924
0.305183	0.305183	0.305183	0.305183	0.283149	0.283149	0.283149	0.283149	0.283149	0.262106	0.262106	0.262106	0.262106	0.262106	0.262106	0.262106	0.262106	0.262106	0.262106	0.262106	0.262106	0.262106	0.262106	0.262106	0.262106	0.262106	0.262106	0.262106	0.287607	0.287607	0.314531	0.314531	0.308397	0.308397	0.308397	0.331488	0.331488	0.331488	0.303755	0.303755	0.27738	0.27738	0.283149	0.283149	0.344895	0.417667	0.449091	0.480927	0.480927	0.480927
0.245258	0.245258	0.245258	0.245258	0.245258	0.222235	0.205558	0.205558	0.205558	0.205558	0.205558	0.360207	0.360207	0.360207	0.407088	0.407088	0.407088	0.407088	0.373392	0.373392	0.373392	0.214984	0.214984	0.214984	0.198712	0.198712	0.198712	0.198712	0.222235	0.222235	0.35346	0.35346	0.35346	0.376451	0.35346	0.35346	0.376451	0.400012	0.61568	0.777075	0.674475	0.695873	0.828604	0.846107	0.913189	0.913189	0.952666	0.953974	0.896113	0.81405
0.39437	0.371169	0.371169	0.371169	0.235776	0.235776	0.259679	0.259679	0.259679	0.235776	0.235776	0.235776	0.235776	0.195577	0.195577	0.33913	0.310985	0.310985	0.310985	0.332413	0.332413	0.332413	0.332413	0.364167	0.332413	0.190881	0.190881	0.190881	0.190881	0.17617	0.17617	0.190881	0.190881	0.190881	0.235776	0.235776	0.25393	0.25393	0.449569	0.449569	0.473976	0.662159	0.710846	0.824665	0.805328	0.820267	0.824665	0.838417	0.805328	0.805328
0.28032	0.28631	0.28631	0.28631	0.28631	0.28631	0.28631	0.28631	0.28631	0.28631	0.266458	0.242052	0.242052	0.242052	0.242052	0.242052	0.224304	0.247505	0.266458	0.266458	0.266458	0.266458	0.266458	0.28631	0.28631	0.28631	0.313334	0.28631	0.266458	0.266458	0.28631	0.328543	0.328543	0.307022	0.307022	0.328543	0.47615	0.533105	0.582053	0.605993	0.769964	0.732925	0.757369	0.780247	0.871682	0.928557	0.871682	0.911866	0.894547	0.884806
0.20533	0.304489	0.304489	0.304489	0.304489	0.304489	0.325663	0.325663	0.481232	0.481232	0.481232	0.304489	0.304489	0.304489	0.304489	0.304489	0.284112	0.284112	0.171233	0.171233	0.171233	0.171233	0.171233	0.171233	0.171233	0.171233	0.171233	0.171233	0.171233	0.171233	0.171233	0.171233	0.171233	0.171233	0.284112	0.304489	0.304489	0.304489	0.304489	0.425052	0.561978	0.736415	0.777477	0.777477	0.612024	0.641364	0.641364	0.641364	0.669683	0.641364
0.322345	0.322345	0.294528	0.294528	0.294528	0.294528	0.294528	0.294528	0.322345	0.322345	0.268161	0.268161	0.268161	0.268161	0.268161	0.268161	0.268161	0.268161	0.24334	0.24334	0.24334	0.261023	0.404232	0.404232	0.404232	0.404232	0.404232	0.404232	0.404232	0.404232	0.404232	0.38186	0.261023	0.261023	0.261023	0.261023	0.261023	0.261023	0.261023	0.29879	0.29879	0.356152	0.491725	0.515168	0.515168	0.515168	0.479774	0.479774	0.479774	0.433265
0.256374	0.256374	0.256374	0.256374	0.256374	0.256374	0.256374	0.282464	0.282464	0.254694	0.254694	0.254694	0.254694	0.280678	0.300943	0.300943	0.300943	0.273797	0.300943	0.331513	0.300943	0.329558	0.329558	0.300943	0.300943	0.300943	0.300943	0.300943	0.273797	0.273797	0.331513	0.273797	0.273797	0.293768	0.273797	0.273797	0.273797	0.41884	0.603162	0.626433	0.755933	0.882691	0.882691	0.872125	0.882691	0.934995	0.925849	0.867232	0.855501	0.842921
0.338151	0.231046	0.231046	0.231046	0.231046	0.231046	0.231046	0.231046	0.231046	0.231046	0.231046	0.224222	0.224222	0.224222	0.224222	0.224222	0.224222	0.224222	0.224222	0.224222	0.358598	0.497058	0.497058	0.497058	0.497058	0.497058	0.497058	0.497058	0.497058	0.497058	0.358598	0.224222	0.224222	0.224222	0.224222	0.224222	0.224222	0.247438	0.247438	0.264593	0.264593	0.326034	0.326034	0.366794	0.469779	0.524471	0.524471	0.546876	0.578583	0.556475
0.275993	0.275993	0.275993	0.275993	0.275993	0.255816	0.255816	0.255816	0.255816	0.255816	0.255816	0.255816	0.255816	0.255816	0.297126	0.297126	0.297126	0.297126	0.297126	0.297126	0.297126	0.297126	0.297126	0.446895	0.421498	0.453618	0.453618	0.453618	0.453618	0.453618	0.453618	0.453618	0.453618	0.302829	0.281453	0.255816	0.255816	0.255816	0.275993	0.446895	0.446895	0.446895	0.446895	0.551823	0.551823	0.551823	0.622163	0.652331	0.628526	0.443911
0.204788	0.330117	0.308468	0.308468	0.308468	0.308468	0.330117	0.330117	0.362166	0.362166	0.362166	0.246881	0.246881	0.246881	0.246881	0.246881	0.252504	0.252504	0.252504	0.252504	0.252504	0.234166	0.209719	0.209719	0.209719	0.22671	0.257745	0.257745	0.257745	0.257745	0.257745	0.257745	0.285765	0.285765	0.257745	0.239147	0.189038	0.189038	0.204788	0.352511	0.352511	0.510238	0.665952	0.665952	0.696696	0.833445	0.846821	0.913636	0.905443	0.819151
0.192288	0.192288	0.176672	0.192288	0.192288	0.192288	0.171543	0.171543	0.171543	0.171543	0.310552	0.310552	0.282603	0.255192	0.275427	0.275427	0.304124	0.304124	0.453983	0.487367	0.304124	0.304124	0.304124	0.311725	0.289891	0.289891	0.289891	0.289891	0.176672	0.15801	0.263091	0.263091	0.263091	0.263091	0.33443	0.33443	0.33443	0.33443	0.357929	0.382131	0.245333	0.245333	0.349773	0.349773	0.421007	0.580422	0.580422	0.724651	0.703454	0.681342
0.178413	0.178413	0.178413	0.178413	0.178413	0.178413	0.164725	0.164725	0.164725	0.164725	0.164725	0.164725	0.164725	0.274233	0.419941	0.419941	0.451893	0.451893	0.451893	0.475849	0.475849	0.475849	0.508327	0.395505	0.254555	0.254555	0.230684	0.230684	0.230684	0.21403	0.21403	0.21403	0.261752	0.249817	0.249817	0.249817	0.249817	0.274961	0.274961	0.274961	0.274961	0.247344	0.196173	0.190922	0.284931	0.480708	0.513193	0.704869	0.731173	0.744682
0.192035	0.192035	0.334625	0.334625	0.334625	0.363286	0.522908	0.459905	0.459905	0.459905	0.459905	0.459905	0.286953	0.286953	0.286953	0.261837	0.155872	0.155872	0.155872	0.155872	0.155872	0.155872	0.155872	0.155872	0.155872	0.155872	0.155872	0.155872	0.155872	0.155872	0.155872	0.155872	0.155872	0.155872	0.173209	0.207483	0.223829	0.356483	0.356483	0.367825	0.551799	0.67867	0.740095	0.830079	0.811528	0.855302	0.842921	0.782403	0.822321	0.833309
0.27558	0.27558	0.27558	0.27558	0.27558	0.27558	0.25668	0.25668	0.25668	0.25668	0.25668	0.25668	0.25668	0.25668	0.25668	0.25668	0.25668	0.281558	0.281558	0.281558	0.281558	0.281558	0.281558	0.281558	0.281558	0.281558	0.281558	0.27558	0.27558	0.27558	0.27558	0.27558	0.295319	0.295319	0.266544	0.266544	0.266544	0.410333	0.433942	0.647304	0.696474	0.696474	0.67563	0.814604	0.835173	0.848071	0.845999	0.747187	0.747187	0.552474
0.312885	0.312885	0.312885	0.312885	0.312885	0.312885	0.312885	0.312885	0.192187	0.21327	0.235991	0.235991	0.235991	0.235991	0.254273	0.279808	0.279808	0.279808	0.279808	0.254273	0.230323	0.230323	0.230323	0.254273	0.235991	0.21327	0.21327	0.21327	0.21327	0.21327	0.21327	0.21327	0.21327	0.192187	0.190472	0.310506	0.310506	0.310506	0.384724	0.40837	0.569175	0.73624	0.858908	0.858908	0.921762	0.860246	0.860246	0.921762	0.903537	0.894572
0.238851	0.221349	0.244965	0.244965	0.263701	0.263701	0.263701	0.263701	0.263701	0.290151	0.290151	0.261015	0.254636	0.254636	0.236337	0.261015	0.287301	0.287301	0.315105	0.287301	0.287301	0.318108	0.297066	0.297066	0.297066	0.270225	0.244965	0.244965	0.221349	0.221349	0.238851	0.238851	0.238851	0.238851	0.238851	0.238851	0.238851	0.238851	0.238851	0.238851	0.221349	0.213318	0.213318	0.341116	0.433846	0.539743	0.564179	0.735585	0.735585	0.76048
0.292789	0.292789	0.292789	0.292789	0.292789	0.292789	0.292789	0.292789	0.272598	0.272598	0.272598	0.272598	0.272598	0.272598	0.272598	0.272598	0.272598	0.182217	0.197531	0.197531	0.197531	0.197531	0.197531	0.197531	0.197531	0.197531	0.213796	0.192868	0.177835	0.208849	0.231015	0.231015	0.231015	0.254775	0.254775	0.254775	0.23633	0.271665	0.312817	0.505298	0.632071	0.661593	0.809828	0.789116	0.789116	0.900043	0.900043	0.934636	0.921361	0.810552
0.457828	0.279731	0.279731	0.279731	0.279731	0.299892	0.299892	0.299892	0.299892	0.279731	0.168646	0.182833	0.182833	0.299892	0.320859	0.320859	0.320859	0.320859	0.320859	0.320859	0.320859	0.299892	0.299892	0.197929	0.182833	0.168646	0.168646	0.168646	0.197929	0.197929	0.197929	0.197929	0.197929	0.182833	0.182833	0.299892	0.320859	0.371778	0.327269	0.50672	0.562696	0.646706	0.778001	0.814464	0.814464	0.696318	0.696318	0.810002	0.810002	0.668759
0.253205	0.278464	0.278464	0.278464	0.278464	0.278464	0.305212	0.305212	0.305212	0.305212	0.305212	0.278464	0.278464	0.278464	0.278464	0.278464	0.253205	0.253205	0.253205	0.253205	0.253205	0.253205	0.253205	0.253205	0.253205	0.253205	0.393673	0.393673	0.393673	0.393673	0.393673	0.393673	0.393673	0.393673	0.417506	0.44173	0.341759	0.364337	0.52326	0.555422	0.610871	0.773847	0.815951	0.830339	0.856926	0.860639	0.881794	0.871092	0.800665	0.800665
0.156107	0.156107	0.143866	0.143866	0.143866	0.132434	0.225601	0.225601	0.274132	0.274132	0.274132	0.274132	0.274132	0.418856	0.418856	0.418856	0.274132	0.274132	0.379666	0.379666	0.379666	0.379666	0.379666	0.242825	0.242825	0.242825	0.242825	0.260919	0.143866	0.143866	0.143866	0.160601	0.160601	0.173976	0.173976	0.28671	0.335018	0.356746	0.570186	0.724574	0.761221	0.761221	0.873852	0.862877	0.862877	0.873852	0.825758	0.864861	0.727929	0.745651
0.265679	0.285649	0.285649	0.285649	0.285649	0.285649	0.285649	0.285649	0.285649	0.285649	0.285649	0.265679	0.265679	0.265679	0.265679	0.265679	0.265679	0.265679	0.265679	0.265679	0.265679	0.265679	0.285649	0.340237	0.340237	0.340237	0.340237	0.340237	0.340237	0.369339	0.369339	0.399423	0.375681	0.318149	0.346354	0.346354	0.392932	0.392932	0.392932	0.363041	0.363041	0.334172	0.324848	0.478949	0.447337	0.472182	0.58318	0.613732	0.643413	0.775135
0.282548	0.282548	0.282548	0.302924	0.324105	0.302924	0.302924	0.302924	0.302924	0.302924	0.302924	0.276494	0.302924	0.282548	0.263026	0.263026	0.263026	0.263026	0.263026	0.263026	0.263026	0.406292	0.399061	0.43024	0.43024	0.43024	0.591486	0.622134	0.587411	0.587411	0.587411	0.426117	0.402237	0.395031	0.395031	0.418783	0.313918	0.335498	0.391827	0.516495	0.541019	0.713792	0.739308	0.768692	0.882448	0.871846	0.933007	0.91735	0.956391	0.929712
0.233578	0.233578	0.233578	0.367856	0.367856	0.34348	0.34348	0.34348	0.34348	0.34348	0.34348	0.34348	0.34348	0.237472	0.237472	0.237472	0.237472	0.237472	0.237472	0.237472	0.237472	0.237472	0.237472	0.215073	0.215073	0.215073	0.215073	0.215073	0.215073	0.215073	0.257274	0.398098	0.398098	0.398098	0.558085	0.558085	0.558085	0.584141	0.606241	0.655733	0.801791	0.818159	0.833457	0.923547	0.930729	0.961151	0.955458	0.950704	0.946223	0.934308
0.179842	0.179842	0.179842	0.179842	0.179842	0.194741	0.289756	0.289756	0.289756	0.289756	0.263768	0.40766	0.40766	0.40766	0.463611	0.439365	0.289756	0.289756	0.289756	0.310315	0.310315	0.210557	0.187818	0.187818	0.155502	0.155502	0.155502	0.155502	0.155502	0.143072	0.143072	0.219757	0.245196	0.245196	0.245196	0.384244	0.384244	0.40766	0.40766	0.431503	0.616575	0.455668	0.755445	0.865977	0.931922	0.87694	0.922293	0.914978	0.953859	0.949353
0.261657	0.287419	0.287419	0.261657	0.287419	0.287419	0.314637	0.314637	0.291366	0.291366	0.291366	0.265381	0.265381	0.265381	0.265381	0.239325	0.23585	0.23585	0.256291	0.256291	0.256291	0.256291	0.256291	0.256291	0.232409	0.283505	0.261657	0.261657	0.240927	0.240927	0.240927	0.240927	0.240927	0.240927	0.240927	0.240927	0.240927	0.240927	0.261657	0.261657	0.261657	0.261657	0.259965	0.285625	0.346087	0.346087	0.346087	0.443635	0.416622	0.518294
0.29407	0.267632	0.267632	0.267632	0.267632	0.242755	0.411375	0.411375	0.387907	0.248897	0.248897	0.248897	0.248897	0.387907	0.387907	0.387907	0.225225	0.225225	0.225225	0.242755	0.242755	0.267632	0.267632	0.160427	0.160427	0.160427	0.142054	0.142054	0.142054	0.130542	0.130542	0.102438	0.0899943	0.0899943	0.0899943	0.0899943	0.102438	0.102438	0.11179	0.194004	0.194004	0.346936	0.563891	0.528391	0.552684	0.576728	0.576728	0.669144	0.762338	0.785247
0.190598	0.206251	0.206251	0.206251	0.185934	0.185934	0.304945	0.304945	0.326203	0.326203	0.326203	0.304945	0.304945	0.284487	0.284487	0.464921	0.311453	0.311453	0.290741	0.290741	0.290741	0.290741	0.290741	0.290741	0.290741	0.157951	0.175871	0.175871	0.175871	0.175871	0.175871	0.175871	0.195352	0.318036	0.318036	0.346642	0.287943	0.287943	0.336715	0.359043	0.605796	0.746961	0.812097	0.812097	0.892495	0.879479	0.941744	0.933411	0.955454	0.951071
0.346281	0.346281	0.346281	0.317304	0.296218	0.275966	0.275966	0.275966	0.250617	0.250617	0.250617	0.250617	0.224719	0.224719	0.224719	0.224719	0.224719	0.224719	0.224719	0.281781	0.281781	0.253753	0.330551	0.330551	0.330551	0.330551	0.330551	0.330551	0.3601	0.293662	0.293662	0.353464	0.33114	0.33114	0.33114	0.360712	0.383886	0.543907	0.511327	0.666964	0.766017	0.840304	0.898339	0.907046	0.9175	0.965416	0.961947	0.929617	0.936985	0.913161
0.250316	0.250316	0.41346	0.41346	0.382524	0.359374	0.389619	0.389619	0.389619	0.389619	0.389619	0.389619	0.232159	0.232159	0.232159	0.232159	0.209933	0.209933	0.209933	0.209933	0.209933	0.209933	0.209933	0.336861	0.359374	0.389619	0.389619	0.389619	0.389619	0.389619	0.41346	0.41346	0.41346	0.323144	0.323144	0.445094	0.445094	0.445094	0.635681	0.686771	0.791476	0.889052	0.929837	0.950646	0.964131	0.933599	0.933599	0.941171	0.890372	0.880304
0.240943	0.240943	0.240943	0.240943	0.348075	0.348075	0.348075	0.348075	0.348075	0.348075	0.348075	0.348075	0.348075	0.348075	0.218237	0.235599	0.235599	0.235599	0.235599	0.235599	0.235599	0.235599	0.253895	0.394249	0.418125	0.394249	0.394249	0.394249	0.394249	0.394249	0.394249	0.394249	0.394249	0.253895	0.235599	0.235599	0.253895	0.227857	0.227857	0.251242	0.421874	0.58258	0.558324	0.58258	0.727472	0.746654	0.698325	0.746654	0.876183	0.861562
0.233324	0.233324	0.233324	0.339317	0.339317	0.339317	0.339317	0.339317	0.344411	0.344411	0.344411	0.344411	0.344411	0.237398	0.237398	0.237398	0.237398	0.237398	0.215567	0.215567	0.215567	0.215567	0.215567	0.237398	0.237398	0.237398	0.237398	0.237398	0.237398	0.231913	0.231913	0.367804	0.367804	0.339317	0.497389	0.497389	0.497389	0.497389	0.497389	0.505025	0.505025	0.346198	0.346198	0.374935	0.237398	0.294813	0.321381	0.443785	0.505891	0.63826
0.247174	0.224438	0.224438	0.224438	0.224438	0.224438	0.224438	0.224438	0.224438	0.224438	0.224438	0.224438	0.224438	0.224438	0.224438	0.224438	0.224438	0.224438	0.357902	0.357902	0.357902	0.387405	0.387405	0.387405	0.387405	0.387405	0.387405	0.387405	0.247174	0.247174	0.264967	0.241118	0.241118	0.258624	0.232516	0.273989	0.273989	0.319777	0.34784	0.387824	0.365888	0.365888	0.365888	0.503046	0.538228	0.51494	0.51494	0.483389	0.451969	0.376172
0.285656	0.306281	0.306281	0.306281	0.306281	0.285656	0.285656	0.285656	0.285656	0.285656	0.285656	0.265888	0.265888	0.265888	0.265888	0.265888	0.265888	0.265888	0.265888	0.265888	0.265888	0.265888	0.265888	0.265888	0.440626	0.440626	0.601052	0.601052	0.601052	0.601052	0.601052	0.601052	0.601052	0.601052	0.440626	0.465153	0.334239	0.363412	0.553884	0.585372	0.632484	0.632484	0.661811	0.809742	0.789156	0.809742	0.855825	0.839235	0.819022	0.799192
0.251909	0.251909	0.277341	0.277341	0.277341	0.277341	0.277341	0.277341	0.277341	0.277341	0.277341	0.277341	0.277341	0.277341	0.277341	0.277341	0.277341	0.277341	0.277341	0.277341	0.277341	0.277341	0.251909	0.251909	0.277341	0.277341	0.277341	0.277341	0.277341	0.277341	0.277341	0.424255	0.424255	0.424255	0.392671	0.392671	0.392671	0.553856	0.553856	0.585897	0.74978	0.609468	0.811076	0.903532	0.902439	0.96524	0.969371	0.942801	0.984178	0.984178
0.203104	0.187138	0.203104	0.203104	0.220062	0.220062	0.220062	0.220062	0.203104	0.182542	0.182542	0.182542	0.187138	0.187138	0.187138	0.187138	0.225342	0.249255	0.274805	0.419347	0.419347	0.419347	0.38754	0.38754	0.363693	0.394805	0.340498	0.311464	0.28384	0.172156	0.172156	0.172156	0.30496	0.30496	0.30496	0.27768	0.320258	0.52392	0.52392	0.705347	0.726035	0.834729	0.79772	0.79772	0.882573	0.882573	0.921184	0.847084	0.827241	0.807522
0.329883	0.329883	0.329883	0.308407	0.308407	0.308407	0.308407	0.281232	0.281232	0.169958	0.169958	0.169958	0.184363	0.301641	0.301641	0.301641	0.301641	0.301641	0.329883	0.299677	0.299677	0.299677	0.279348	0.168644	0.168644	0.168644	0.182963	0.182963	0.164217	0.184363	0.199696	0.199696	0.199696	0.199696	0.215966	0.193184	0.17824	0.214389	0.214389	0.23151	0.34274	0.34274	0.556287	0.556287	0.531767	0.733761	0.84042	0.807168	0.807168	0.791311
0.272583	0.272583	0.272583	0.272583	0.272583	0.244786	0.244786	0.244786	0.225824	0.225824	0.225824	0.225824	0.225824	0.244786	0.264796	0.293981	0.293981	0.293981	0.293981	0.293981	0.316328	0.316328	0.316328	0.321018	0.298484	0.298484	0.298484	0.298484	0.298484	0.298484	0.303027	0.303027	0.325744	0.298484	0.298484	0.473503	0.53155	0.705745	0.705745	0.705745	0.70124	0.81701	0.800719	0.77656	0.882443	0.75441	0.708853	0.566702	0.71329	0.825553
0.306919	0.460645	0.306919	0.337416	0.367561	0.367561	0.306919	0.306919	0.306919	0.306919	0.28675	0.23882	0.265139	0.23882	0.23882	0.23882	0.263661	0.263661	0.263661	0.263661	0.263661	0.192181	0.171415	0.171415	0.171415	0.171415	0.153453	0.153453	0.153453	0.153453	0.153453	0.259042	0.426174	0.426174	0.588881	0.588881	0.620455	0.620455	0.620455	0.620455	0.620455	0.458759	0.343063	0.406	0.280761	0.370094	0.403217	0.403217	0.426677	0.394709
0.250862	0.250862	0.250862	0.227386	0.205505	0.210213	0.210213	0.210213	0.250862	0.250862	0.250862	0.250862	0.250862	0.270219	0.270219	0.245526	0.407149	0.407149	0.353113	0.353113	0.353113	0.353113	0.353113	0.330507	0.330507	0.330507	0.189579	0.205505	0.227386	0.227386	0.227386	0.227386	0.227386	0.227386	0.227386	0.311605	0.333563	0.311605	0.284605	0.311605	0.426554	0.48343	0.478304	0.609254	0.74848	0.654636	0.809001	0.851312	0.851312	0.925558
0.2182	0.2182	0.196755	0.196755	0.318788	0.347775	0.347775	0.370713	0.370713	0.394249	0.394249	0.384523	0.384523	0.384523	0.246429	0.246429	0.246429	0.228391	0.228391	0.211302	0.211302	0.347775	0.347775	0.347775	0.377936	0.347775	0.347775	0.347775	0.347775	0.347775	0.347775	0.235679	0.235679	0.235679	0.340812	0.370713	0.370713	0.370713	0.554252	0.633608	0.767649	0.851038	0.916071	0.916071	0.851038	0.905476	0.905476	0.913669	0.833723	0.873221
0.217264	0.217264	0.217264	0.217264	0.217264	0.217264	0.217264	0.217264	0.217264	0.217264	0.217264	0.217264	0.217264	0.217264	0.217264	0.217264	0.217264	0.217264	0.235163	0.369682	0.369682	0.369682	0.369682	0.369682	0.369682	0.369682	0.369682	0.369682	0.346178	0.217264	0.217264	0.235163	0.235163	0.235163	0.235163	0.279296	0.306013	0.306013	0.306013	0.306013	0.489028	0.463516	0.463516	0.622367	0.622367	0.566645	0.534706	0.708302	0.708302	0.708302
0.272127	0.252983	0.252983	0.229367	0.247316	0.352748	0.352748	0.352748	0.352748	0.330508	0.330508	0.330508	0.330508	0.330508	0.309	0.234751	0.234751	0.234751	0.234751	0.234751	0.234751	0.234751	0.234751	0.234751	0.234751	0.212353	0.212353	0.212353	0.212353	0.212353	0.212353	0.340394	0.369954	0.369954	0.400521	0.400521	0.400521	0.616329	0.616329	0.616329	0.616329	0.639433	0.76709	0.887877	0.943609	0.935484	0.965223	0.909113	0.909113	0.909113
0.241613	0.241613	0.241613	0.241613	0.223906	0.266113	0.29214	0.351351	0.351351	0.374277	0.374277	0.374277	0.374277	0.374277	0.374277	0.322451	0.294848	0.268671	0.268671	0.223906	0.223906	0.223906	0.223906	0.241613	0.266113	0.266113	0.266113	0.266113	0.266113	0.294848	0.294848	0.444761	0.444761	0.420419	0.389247	0.514279	0.514279	0.514279	0.697758	0.697758	0.697758	0.697758	0.73789	0.85991	0.930478	0.889579	0.889579	0.939149	0.931318	0.931318
0.315423	0.315423	0.288124	0.288124	0.288124	0.288124	0.288124	0.288124	0.268286	0.268286	0.268286	0.268286	0.268286	0.268286	0.268286	0.268286	0.268286	0.288124	0.288124	0.259957	0.259957	0.285659	0.285659	0.257646	0.257646	0.257646	0.257646	0.239202	0.239202	0.265928	0.285659	0.259957	0.259957	0.288124	0.337141	0.337141	0.337141	0.518244	0.518244	0.518244	0.737196	0.759333	0.873129	0.873129	0.858061	0.927463	0.945656	0.953335	0.953335	0.958775
0.295533	0.295533	0.295533	0.295533	0.275396	0.275396	0.185931	0.185931	0.185931	0.185931	0.185931	0.185931	0.185931	0.201344	0.222906	0.206269	0.206269	0.206269	0.332557	0.332557	0.332557	0.332557	0.332557	0.311011	0.284042	0.284042	0.284042	0.284042	0.171445	0.171445	0.201344	0.201344	0.354827	0.354827	0.354827	0.354827	0.377745	0.537875	0.53475	0.708663	0.79287	0.79287	0.865778	0.865778	0.925191	0.924316	0.924316	0.875482	0.939512	0.939512
0.430344	0.283206	0.25524	0.25524	0.25524	0.25524	0.25524	0.274778	0.274778	0.274778	0.274778	0.274778	0.30401	0.30401	0.30401	0.295218	0.295218	0.274778	0.247357	0.266507	0.266507	0.266507	0.266507	0.266507	0.266507	0.274778	0.274778	0.274778	0.30401	0.455095	0.563371	0.563371	0.594733	0.61867	0.61867	0.61867	0.61867	0.61867	0.61867	0.434233	0.331909	0.519319	0.544298	0.544298	0.695471	0.695471	0.813664	0.813664	0.893039	0.893039
0.422246	0.275878	0.275878	0.296125	0.323921	0.323921	0.285602	0.285602	0.265802	0.265802	0.265802	0.265802	0.265802	0.2469	0.2469	0.2469	0.2469	0.2469	0.2469	0.2469	0.2469	0.386092	0.386092	0.386092	0.355769	0.355769	0.355769	0.355769	0.386092	0.386092	0.417325	0.245683	0.270564	0.270564	0.296973	0.318089	0.318089	0.318089	0.290578	0.282934	0.257317	0.284266	0.284266	0.284266	0.258572	0.258572	0.258572	0.400841	0.400841	0.441623
0.26934	0.271274	0.271274	0.271274	0.271274	0.271274	0.271274	0.271274	0.251524	0.251524	0.226276	0.226276	0.226276	0.244693	0.244693	0.244693	0.244693	0.264096	0.264096	0.284459	0.313567	0.313567	0.313567	0.291971	0.291971	0.291971	0.291971	0.271274	0.291971	0.271274	0.271274	0.271274	0.271274	0.271274	0.271274	0.291971	0.336002	0.359203	0.336002	0.359203	0.359203	0.383081	0.542247	0.542247	0.719992	0.698904	0.78301	0.765121	0.765121	0.864556
0.194476	0.194476	0.194476	0.194476	0.215359	0.215359	0.215359	0.215359	0.215359	0.215359	0.215359	0.237822	0.299755	0.327349	0.369988	0.369988	0.369988	0.369988	0.392796	0.392796	0.392796	0.36266	0.293171	0.267313	0.210072	0.210072	0.210072	0.210072	0.194476	0.194476	0.194476	0.210072	0.232147	0.232147	0.232147	0.249827	0.265668	0.311792	0.332908	0.332908	0.512521	0.488352	0.62828	0.62828	0.650569	0.62828	0.771843	0.75437	0.75437	0.854522
[truncated: 76 more columns]

## Sheet: A.Face_true.Face.se
0.00551493
0.00494238
0.00412068
0.0040168
0.00412348
0.00403028
0.0042162
0.00434176
0.00448434
0.00444024
0.00469542
0.00471702
0.00451861
0.00470283
0.00500045
0.00500675
0.00484704
0.00525034
0.00511299
0.00531799
0.00515779
0.00547567
0.00567606
0.00590592
0.00587338
0.00606786
0.00643559
0.00673939
0.00691209
0.00749568
0.00765581
0.00779312
0.00835533
0.00816931
0.00874695
0.00917626
0.0096819
0.0102023
0.0110903
0.0119888
0.0130768
0.0138243
0.0146988
0.0147442
0.0146361
0.0136678
0.0130754
0.0122969
0.0123255
0.0125668
0.012297
0.0125844
0.0134354
0.0137503
0.0139398
0.0141572
0.0143051
0.0148357
0.0145207
0.0150042
0.0152823
0.0152909
0.0148296
0.014167
0.0139818
0.0139746
0.0140198
0.0139107
0.0143808
0.0144489
0.0150052
0.0151215
0.014819
0.0140829
0.0141852
0.0136675
0.0142673
0.0144958
0.0148429
0.0145017
0.014527
0.0148341
0.0141711
0.0148243
0.0154234
0.0156728
0.0161109
0.0159907
0.0164323
0.0165864
0.0168603
0.0170117
0.0173348
0.0171237
0.016964
0.0173847
0.0170193
0.016754
0.0169172
0.0168135
0.0168997
0.0166215
0.0168173
0.0170566
0.0169222
0.0172029
0.0171269
0.0172112
0.0172315
0.0176291
0.0175572
0.0172881
0.0168456
0.0171148
0.0170803
0.0168823
0.016504
0.0164258
0.0159329
0.0157583
0.0162483
0.0171802
0.0172783
0.017609
0.017443
0.017585

## Sheet: A.Face_true.Face.avg_trace
0.267643
0.261586
0.258728
0.258898
0.26206
0.261994
0.266075
0.267905
0.272005
0.269893
0.272587
0.276803
0.275246
0.281441
0.28465
0.287787
0.286622
0.28764
0.288432
0.290846
0.291602
0.291703
0.291169
0.287949
0.28291
0.280047
0.278952
0.277825
0.276292
0.275307
0.278339
0.282036
0.291875
0.291219
0.302576
0.317692
0.333422
0.35677
0.397283
0.44602
0.502867
0.559851
0.609774
0.650126
0.691437
0.719047
0.747283
0.764707
0.75937
0.75325
0.742568
0.727387
0.707028
0.698492
0.679925
0.676924
0.664565
0.659705
0.675419
0.679289
0.675877
0.679246
0.691323
0.706264
0.709204
0.716209
0.72149
0.726303
0.721941
0.718507
0.721443
0.721256
0.723766
0.720387
0.719196
0.715961
0.713329
0.709246
0.697597
0.695635
0.683185
0.678907
0.678745
0.674535
0.657927
0.649187
0.640235
0.642059
0.643334
0.639043
0.629942
0.622263
0.609
0.59797
0.593361
0.58476
0.573338
0.566855
0.555833
0.547235
0.54178
0.53465
0.520117
0.511927
0.514365
0.506494
0.497697
0.4888
0.480537
0.478477
0.484533
0.47592
0.47374
0.472873
0.462944
0.458946
0.458685
0.466263
0.471911
0.471763
0.474514
0.484388
0.487033
0.493933
0.49092
0.496923

## Sheet: A.Face_true.Place.All
0.16432	0.178246	0.29338	0.29338	0.442809	0.442809	0.442809	0.450165	0.481986	0.506517	0.474559	0.450165	0.299588	0.327098	0.200362	0.200362	0.200362	0.18065	0.162483	0.162483	0.162483	0.162483	0.162483	0.129077	0.130595	0.130595	0.130595	0.130595	0.142149	0.130595	0.130595	0.130595	0.130595	0.147499	0.147499	0.147499	0.147499	0.16432	0.151281	0.151281	0.134012	0.134012	0.134012	0.134012	0.145817	0.220992	0.243797	0.220992	0.220992	0.220992
0.469974	0.469974	0.469974	0.445566	0.29603	0.29603	0.29603	0.469974	0.469974	0.29603	0.29603	0.29603	0.29603	0.29603	0.29603	0.316928	0.316928	0.180354	0.180354	0.180354	0.180354	0.180354	0.180354	0.180354	0.195352	0.195352	0.195352	0.316928	0.316928	0.316928	0.316928	0.469974	0.469974	0.469974	0.445566	0.421419	0.421419	0.275953	0.275953	0.275953	0.275953	0.180354	0.222458	0.222458	0.222458	0.222458	0.198649	0.198649	0.198649	0.198649
0.214335	0.214335	0.197667	0.298306	0.298306	0.298306	0.272151	0.272151	0.292807	0.292807	0.416726	0.416726	0.416726	0.272151	0.298306	0.32585	0.32585	0.32585	0.303864	0.303864	0.185961	0.185961	0.185961	0.185961	0.167307	0.167307	0.167307	0.167307	0.148402	0.148402	0.165367	0.179921	0.179921	0.179921	0.179921	0.161753	0.161753	0.161753	0.181996	0.181996	0.16366	0.158204	0.158204	0.172258	0.152897	0.147737	0.130696	0.130696	0.130696	0.145983
0.172021	0.172021	0.172021	0.172021	0.172021	0.172021	0.170632	0.170632	0.170632	0.170632	0.184948	0.184948	0.302621	0.302621	0.302621	0.302621	0.304689	0.304689	0.455929	0.480319	0.455929	0.455929	0.304689	0.304689	0.304689	0.304689	0.304689	0.304689	0.186427	0.172021	0.186427	0.186427	0.186427	0.186427	0.186427	0.186427	0.186427	0.186427	0.207151	0.223705	0.184948	0.184948	0.184948	0.164631	0.164631	0.183479	0.183479	0.183479	0.300561	0.280375
0.309598	0.309598	0.309598	0.212079	0.235159	0.235159	0.254675	0.254675	0.254675	0.254675	0.254675	0.254675	0.254675	0.230256	0.207527	0.230256	0.212079	0.212079	0.212079	0.212079	0.338729	0.338729	0.520012	0.642117	0.642117	0.611003	0.611003	0.611003	0.611003	0.611003	0.611003	0.611003	0.426163	0.460453	0.460453	0.460453	0.460453	0.520012	0.520012	0.546283	0.419512	0.419512	0.478471	0.325272	0.316686	0.346149	0.346149	0.294294	0.316686	0.294294
0.329676	0.204482	0.204482	0.189094	0.339959	0.362141	0.362141	0.362141	0.362141	0.362141	0.362141	0.362141	0.362141	0.362141	0.228827	0.212095	0.212095	0.212095	0.212095	0.228827	0.228827	0.228827	0.228827	0.252597	0.277946	0.424138	0.424138	0.424138	0.424138	0.400544	0.432156	0.432156	0.432156	0.400544	0.369738	0.234656	0.234656	0.234656	0.234656	0.234656	0.212095	0.189094	0.189094	0.204482	0.329676	0.329676	0.329676	0.359045	0.359045	0.359045
0.393515	0.368874	0.399346	0.365089	0.359459	0.359459	0.359459	0.359459	0.359459	0.2098	0.2098	0.2098	0.189235	0.212514	0.195552	0.195552	0.195552	0.195552	0.195552	0.195552	0.239283	0.239283	0.239283	0.239283	0.239283	0.239283	0.239283	0.239283	0.239283	0.258817	0.258817	0.258817	0.251093	0.251093	0.251093	0.251093	0.271248	0.314465	0.342884	0.319742	0.287372	0.309236	0.346564	0.346564	0.346564	0.337415	0.342884	0.297455	0.292388	0.292388
0.182452	0.182452	0.182452	0.197594	0.213665	0.213665	0.213665	0.213665	0.213665	0.213665	0.213665	0.213665	0.213665	0.197594	0.218765	0.218765	0.349019	0.349019	0.349019	0.349019	0.402175	0.402175	0.402175	0.433425	0.378755	0.378755	0.241521	0.260006	0.23414	0.23414	0.248367	0.248367	0.248367	0.225158	0.225158	0.225158	0.242792	0.248367	0.275241	0.275241	0.195915	0.23414	0.23414	0.210115	0.359788	0.359788	0.337444	0.309336	0.309336	0.309336
0.692887	0.51703	0.330054	0.330054	0.181342	0.181342	0.181342	0.181342	0.181342	0.277321	0.2523	0.2523	0.2523	0.2523	0.302265	0.330054	0.330054	0.330054	0.398725	0.257639	0.318405	0.346939	0.346939	0.346939	0.325079	0.297524	0.297524	0.325079	0.282989	0.282989	0.226734	0.221416	0.221416	0.221416	0.244375	0.244375	0.244375	0.221416	0.204983	0.204983	0.330054	0.308755	0.330054	0.330054	0.302265	0.302265	0.302265	0.302265	0.302265	0.302265
0.208189	0.188085	0.188085	0.208189	0.19206	0.311958	0.311958	0.311958	0.311958	0.311958	0.463745	0.463745	0.463745	0.432439	0.432439	0.255497	0.255497	0.255497	0.28032	0.301099	0.184257	0.184257	0.204055	0.204055	0.204055	0.229835	0.287806	0.287806	0.262562	0.243515	0.243515	0.380412	0.351049	0.507817	0.507817	0.507817	0.432439	0.432439	0.457329	0.457329	0.482435	0.328276	0.350877	0.350877	0.350877	0.350877	0.350877	0.350877	0.328276	0.328276
0.390911	0.367667	0.367667	0.390911	0.360617	0.519076	0.34079	0.370383	0.235123	0.259147	0.259147	0.259147	0.259147	0.240643	0.300338	0.183215	0.183215	0.164665	0.164665	0.147654	0.147654	0.147654	0.147654	0.147654	0.12704	0.12704	0.12704	0.138401	0.138401	0.138401	0.154539	0.233032	0.251145	0.225591	0.203821	0.203821	0.203821	0.188264	0.188264	0.188264	0.169309	0.169309	0.15587	0.15587	0.15587	0.173635	0.154342	0.154342	0.154342	0.154342
0.267894	0.267894	0.267894	0.267894	0.267894	0.267894	0.267894	0.267894	0.267894	0.267894	0.267894	0.267894	0.218626	0.218626	0.258775	0.277494	0.277494	0.277494	0.277494	0.277494	0.277494	0.277494	0.334351	0.334351	0.287017	0.2933	0.320062	0.320062	0.320062	0.320062	0.320062	0.320062	0.291592	0.291592	0.442504	0.411703	0.350457	0.350457	0.402349	0.564875	0.564875	0.564875	0.597521	0.597521	0.402349	0.393065	0.425492	0.425492	0.500217	0.341686
0.291046	0.291046	0.291046	0.291046	0.271541	0.271541	0.291046	0.291046	0.291046	0.265594	0.265594	0.265594	0.265594	0.265594	0.265594	0.291046	0.271541	0.271541	0.271541	0.271541	0.271541	0.271541	0.271541	0.244138	0.218671	0.197782	0.213543	0.213543	0.190463	0.190463	0.190463	0.190463	0.190463	0.213543	0.238595	0.262385	0.268285	0.268285	0.297332	0.297332	0.297332	0.297332	0.297332	0.268285	0.268285	0.244138	0.221506	0.221506	0.352959	0.352959
0.344083	0.500844	0.376522	0.376522	0.324565	0.353719	0.353719	0.353719	0.353719	0.353719	0.353719	0.222483	0.222483	0.222483	0.222483	0.200785	0.200785	0.200785	0.239967	0.239967	0.239967	0.239967	0.399885	0.423713	0.423713	0.423713	0.423713	0.423713	0.369099	0.369099	0.369099	0.369099	0.239967	0.222483	0.222483	0.222483	0.222483	0.222483	0.245805	0.245805	0.245805	0.220642	0.199078	0.220642	0.220642	0.197381	0.197381	0.197381	0.197381	0.197381
0.324168	0.293742	0.293742	0.293742	0.293742	0.314693	0.314693	0.314693	0.467515	0.308174	0.278631	0.308174	0.308174	0.308174	0.308174	0.287475	0.287475	0.287475	0.174247	0.160457	0.180607	0.180607	0.180607	0.180607	0.200555	0.200555	0.200555	0.200555	0.200555	0.200555	0.200555	0.324168	0.324168	0.324168	0.296485	0.296485	0.296485	0.446223	0.446223	0.478379	0.442967	0.293742	0.265052	0.265052	0.265052	0.265052	0.265052	0.172357	0.172357	0.136932
0.294904	0.294904	0.269161	0.244886	0.244886	0.244886	0.383059	0.376423	0.376423	0.376423	0.376423	0.376423	0.376423	0.376423	0.376423	0.347067	0.217303	0.200933	0.200933	0.200933	0.200933	0.200933	0.200933	0.239713	0.239713	0.376423	0.376423	0.536121	0.567567	0.567567	0.567567	0.567567	0.715332	0.632671	0.767311	0.632671	0.632671	0.473574	0.442012	0.466556	0.466556	0.432089	0.284382	0.316195	0.194535	0.316195	0.316195	0.286863	0.286863	0.410912
0.299863	0.299863	0.27974	0.299863	0.273673	0.273673	0.273673	0.273673	0.273673	0.273673	0.273673	0.288837	0.309333	0.288837	0.288837	0.288837	0.288837	0.288837	0.288837	0.288837	0.288837	0.273673	0.27974	0.27974	0.27974	0.27974	0.27974	0.27974	0.27974	0.27974	0.27974	0.27974	0.273673	0.273673	0.273673	0.349318	0.349318	0.349318	0.349318	0.349318	0.349318	0.349318	0.349318	0.349318	0.349318	0.273673	0.273673	0.273673	0.273673	0.244724
0.26497	0.26497	0.26497	0.26497	0.26497	0.26497	0.26497	0.26497	0.26497	0.26497	0.26497	0.26497	0.26497	0.26497	0.26497	0.26497	0.290585	0.290585	0.290585	0.290585	0.290585	0.290585	0.290585	0.290585	0.290585	0.290585	0.26497	0.26497	0.26497	0.26497	0.26497	0.284823	0.284823	0.305546	0.305546	0.305546	0.305546	0.305546	0.305546	0.305546	0.305546	0.284823	0.284823	0.284823	0.284823	0.284823	0.284823	0.284823	0.284823	0.284823
0.276846	0.276846	0.276846	0.276846	0.276846	0.276846	0.276846	0.276846	0.276846	0.283533	0.283533	0.283533	0.283533	0.283533	0.280499	0.280499	0.280499	0.280499	0.280499	0.254926	0.254926	0.273857	0.273857	0.337618	0.340977	0.340977	0.340977	0.340977	0.340977	0.340977	0.340977	0.319448	0.319448	0.257782	0.257782	0.283533	0.283533	0.283533	0.303721	0.273857	0.273857	0.273857	0.273857	0.273857	0.300562	0.273857	0.300562	0.300562	0.280499	0.339401
0.242726	0.242726	0.242726	0.242726	0.261079	0.261079	0.261079	0.261079	0.280305	0.280305	0.280305	0.280305	0.280305	0.300372	0.280305	0.280305	0.280305	0.280305	0.280305	0.280305	0.280305	0.280305	0.280305	0.261079	0.261079	0.261079	0.403804	0.42746	0.403804	0.403804	0.403804	0.42746	0.451453	0.451453	0.483812	0.483812	0.328384	0.307268	0.307268	0.307268	0.29872	0.27872	0.259563	0.259563	0.235364	0.235364	0.259563	0.259563	0.392219	0.392219
0.275818	0.275818	0.256333	0.256333	0.256333	0.256333	0.284112	0.284112	0.284112	0.284112	0.258247	0.277822	0.277822	0.277822	0.277822	0.277822	0.277822	0.277822	0.298285	0.298285	0.298285	0.277822	0.277822	0.277822	0.277822	0.277822	0.298285	0.298285	0.277822	0.277822	0.277822	0.298285	0.298285	0.298285	0.326396	0.326396	0.355812	0.355812	0.355812	0.355812	0.346438	0.324198	0.324198	0.35352	0.35352	0.322007	0.29411	0.29411	0.29411	0.29411
0.245779	0.245779	0.245779	0.245779	0.245779	0.245779	0.245779	0.245779	0.290384	0.317535	0.317535	0.317535	0.317535	0.317535	0.317535	0.317535	0.317535	0.317535	0.270348	0.245779	0.245779	0.245779	0.245779	0.245779	0.245779	0.245779	0.245779	0.245779	0.264654	0.264654	0.238152	0.238152	0.262224	0.262224	0.262224	0.262224	0.262224	0.262224	0.243465	0.243465	0.243465	0.243465	0.2206	0.2206	0.197325	0.175952	0.175952	0.156442	0.170003	0.170003
0.233959	0.233959	0.233959	0.233959	0.233959	0.233959	0.233959	0.233959	0.233959	0.216623	0.24155	0.24155	0.24155	0.24155	0.24155	0.348823	0.348823	0.348823	0.348823	0.348823	0.348823	0.348823	0.348823	0.348823	0.348823	0.218751	0.218751	0.218751	0.236207	0.33937	0.33937	0.33937	0.33937	0.33937	0.33937	0.33937	0.33937	0.33937	0.317459	0.218751	0.19557	0.19557	0.19557	0.154893	0.168351	0.168351	0.168351	0.149489	0.149489	0.149489
0.193637	0.193637	0.178668	0.178668	0.178668	0.178668	0.178668	0.178668	0.178668	0.321477	0.343409	0.36603	0.396549	0.396549	0.363314	0.363314	0.363314	0.435948	0.435948	0.28147	0.261916	0.243261	0.220233	0.196953	0.220233	0.220233	0.213057	0.166591	0.166591	0.153315	0.153315	0.153315	0.153315	0.172546	0.237677	0.237677	0.245425	0.245425	0.245425	0.245425	0.245425	0.245425	0.245425	0.220233	0.176954	0.176954	0.157325	0.139505	0.139505	0.123408
0.259191	0.259191	0.278477	0.278477	0.278477	0.278477	0.305016	0.305016	0.305016	0.305016	0.305016	0.305016	0.284617	0.284617	0.305016	0.275875	0.250956	0.250956	0.250956	0.250956	0.250956	0.275875	0.275875	0.275875	0.256706	0.284617	0.284617	0.284617	0.284617	0.284617	0.284617	0.259191	0.259191	0.259191	0.321875	0.321875	0.321875	0.321875	0.321875	0.321875	0.321875	0.321875	0.321875	0.321875	0.259191	0.232961	0.232961	0.232961	0.208638	0.208638
0.315175	0.315175	0.346078	0.346078	0.346078	0.346078	0.346078	0.346078	0.346078	0.217221	0.235177	0.235177	0.235177	0.235177	0.235177	0.235177	0.235177	0.235177	0.235177	0.235177	0.217221	0.217221	0.217221	0.217221	0.217221	0.217221	0.217221	0.217221	0.217221	0.217221	0.217221	0.217221	0.217221	0.217221	0.217221	0.217221	0.217221	0.217221	0.217221	0.217221	0.235177	0.235177	0.210982	0.23365	0.23365	0.209569	0.245591	0.270702	0.270702	0.270702
0.25109	0.25109	0.25109	0.25109	0.25109	0.25109	0.25109	0.309987	0.309987	0.309987	0.309987	0.309987	0.309987	0.309987	0.309987	0.309987	0.309987	0.25109	0.25109	0.25109	0.25109	0.25109	0.25109	0.25109	0.25109	0.25109	0.25109	0.25109	0.25109	0.25109	0.25109	0.25109	0.25109	0.29729	0.446906	0.446906	0.446906	0.446906	0.446906	0.446906	0.446906	0.446906	0.411618	0.356669	0.224975	0.224975	0.249438	0.249438	0.303429	0.27386
0.129781	0.129781	0.129781	0.129781	0.129781	0.129781	0.129781	0.129781	0.129781	0.129781	0.129781	0.220881	0.220881	0.220881	0.220881	0.350195	0.350195	0.379165	0.568161	0.568161	0.598554	0.439568	0.439568	0.470578	0.501816	0.346357	0.346357	0.318607	0.197414	0.197414	0.178341	0.178341	0.178341	0.160742	0.144574	0.144574	0.144574	0.144574	0.129781	0.142751	0.142751	0.142751	0.138841	0.152557	0.152557	0.167366	0.167366	0.299058	0.299058	0.299058
0.314309	0.335639	0.303034	0.282894	0.282894	0.282894	0.309896	0.309896	0.309896	0.309896	0.309896	0.289489	0.321308	0.321308	0.321308	0.321308	0.293735	0.2355	0.2355	0.2355	0.2355	0.2355	0.259616	0.259616	0.259616	0.259616	0.259616	0.321308	0.289489	0.289489	0.309896	0.33826	0.309896	0.309896	0.309896	0.309896	0.278743	0.278743	0.331071	0.331071	0.309896	0.282894	0.282894	0.253458	0.253458	0.253458	0.282894	0.282894	0.289489	0.289489
0.250174	0.250174	0.250174	0.250174	0.250174	0.250174	0.268807	0.288295	0.288295	0.315595	0.315595	0.315595	0.315595	0.315595	0.315595	0.315595	0.295028	0.275261	0.275261	0.250174	0.250174	0.250174	0.250174	0.250174	0.275261	0.246619	0.408052	0.408052	0.372698	0.372698	0.372698	0.372698	0.372698	0.372698	0.342933	0.377161	0.223338	0.223338	0.275261	0.275261	0.275261	0.275261	0.275261	0.275261	0.275261	0.275261	0.301851	0.301851	0.275261	0.275261
0.248942	0.248942	0.248942	0.248942	0.248942	0.273721	0.273721	0.273721	0.273721	0.293615	0.293615	0.293615	0.293615	0.293615	0.293615	0.287329	0.287329	0.287329	0.287329	0.267699	0.267699	0.267699	0.267699	0.267699	0.287329	0.267699	0.267699	0.267699	0.267699	0.267699	0.267699	0.267699	0.267699	0.267699	0.248942	0.248942	0.248942	0.248942	0.248942	0.248942	0.248942	0.248942	0.248942	0.248942	0.223121	0.223121	0.223121	0.223121	0.223121	0.223121
0.242788	0.242788	0.242788	0.260853	0.260853	0.260853	0.26698	0.26698	0.26698	0.26698	0.26698	0.26698	0.26698	0.248634	0.248634	0.26698	0.242788	0.242788	0.26698	0.26698	0.286165	0.286165	0.286165	0.286165	0.286165	0.26698	0.26698	0.26698	0.242788	0.242788	0.225592	0.225592	0.225592	0.225592	0.225592	0.225592	0.225592	0.225592	0.35856	0.35856	0.517526	0.517526	0.517526	0.517526	0.482723	0.482723	0.482723	0.482723	0.297307	0.297307
0.264057	0.290445	0.264057	0.264057	0.264057	0.284107	0.284107	0.284107	0.284107	0.284107	0.284107	0.258085	0.277853	0.277853	0.277853	0.251227	0.251227	0.251227	0.251227	0.276816	0.276816	0.276816	0.257095	0.257095	0.257095	0.264057	0.264057	0.257095	0.303953	0.276816	0.276816	0.276816	0.276816	0.422415	0.422415	0.389406	0.389406	0.398031	0.343835	0.422415	0.422415	0.389406	0.357381	0.224546	0.248319	0.274749	0.274749	0.274749	0.267609	0.185864
0.203378	0.203378	0.203378	0.203378	0.203378	0.203378	0.203378	0.203378	0.203378	0.203378	0.203378	0.350073	0.350073	0.350073	0.350073	0.350073	0.350073	0.380055	0.380055	0.380055	0.40359	0.242849	0.380055	0.380055	0.380055	0.380055	0.380055	0.350073	0.380055	0.380055	0.35707	0.35707	0.225149	0.225149	0.248523	0.293527	0.293527	0.321058	0.293527	0.321058	0.321058	0.321058	0.290647	0.311427	0.284375	0.240297	0.240297	0.217473	0.217473	0.217473
0.249363	0.268446	0.268446	0.268446	0.268446	0.268446	0.268446	0.249363	0.249363	0.274227	0.274227	0.254876	0.254876	0.254876	0.254876	0.254876	0.300577	0.300577	0.300577	0.274227	0.274227	0.274227	0.274227	0.300577	0.300577	0.300577	0.254876	0.254876	0.254876	0.254876	0.247232	0.247232	0.247232	0.22406	0.22406	0.22406	0.22406	0.22406	0.22406	0.24183	0.249363	0.249363	0.274227	0.247232	0.266209	0.266209	0.266209	0.239743	0.239743	0.222081
0.225379	0.243194	0.267406	0.267406	0.296365	0.296365	0.270499	0.270499	0.270499	0.270499	0.296365	0.302255	0.276077	0.276077	0.276077	0.276077	0.276077	0.276077	0.276077	0.276077	0.251349	0.228138	0.228138	0.228138	0.228138	0.228138	0.228138	0.228138	0.228138	0.246101	0.246101	0.246101	0.246101	0.246101	0.264993	0.238062	0.238062	0.26194	0.26194	0.243194	0.243194	0.243194	0.243194	0.243194	0.217822	0.243194	0.243194	0.220514	0.220514	0.220514
0.292848	0.292848	0.266994	0.266994	0.266994	0.266994	0.266994	0.266994	0.266994	0.286791	0.286791	0.266994	0.266994	0.292848	0.292848	0.292848	0.292848	0.292848	0.292848	0.272792	0.272792	0.272792	0.298979	0.272792	0.272792	0.272792	0.272792	0.272792	0.272792	0.272792	0.245833	0.245833	0.245833	0.245833	0.384101	0.384101	0.407752	0.431838	0.46356	0.46356	0.498609	0.498609	0.491253	0.456251	0.304867	0.275941	0.256623	0.238212	0.21571	0.21571
0.256315	0.256315	0.256315	0.256315	0.256315	0.256315	0.275473	0.275473	0.275473	0.275473	0.275473	0.275473	0.275473	0.275473	0.275473	0.275473	0.256315	0.256315	0.281535	0.281535	0.281535	0.281535	0.281535	0.281535	0.301813	0.301813	0.301813	0.301813	0.275473	0.275473	0.295494	0.295494	0.295494	0.295494	0.247807	0.247807	0.247807	0.247807	0.247807	0.247807	0.229962	0.229962	0.229962	0.229962	0.256315	0.256315	0.256315	0.229962	0.229962	0.229962
0.246167	0.246167	0.246167	0.246167	0.291117	0.318307	0.318307	0.318307	0.318307	0.318307	0.318307	0.318307	0.318307	0.318307	0.270762	0.246167	0.246167	0.246167	0.246167	0.246167	0.246167	0.246167	0.246167	0.246167	0.246167	0.270762	0.270762	0.270762	0.439509	0.439509	0.439509	0.471343	0.471343	0.471343	0.471343	0.546964	0.546964	0.511273	0.331257	0.36029	0.383833	0.353952	0.353952	0.353952	0.377326	0.282422	0.254303	0.282422	0.282422	0.257141
0.117522	0.128165	0.117522	0.117522	0.202995	0.202995	0.202995	0.187474	0.202995	0.327557	0.327557	0.306172	0.306172	0.306172	0.202995	0.327557	0.327557	0.327557	0.482302	0.327557	0.327557	0.327557	0.327557	0.327557	0.306172	0.238109	0.238109	0.238109	0.128944	0.128944	0.128944	0.144239	0.161013	0.161013	0.17933	0.138916	0.138916	0.138916	0.138916	0.138916	0.122894	0.109572	0.0975338	0.0975338	0.0858093	0.0858093	0.0858093	0.152196	0.179487	0.179487
0.289842	0.289842	0.289842	0.289842	0.264353	0.264353	0.264353	0.284392	0.284392	0.284392	0.284392	0.284392	0.284392	0.284392	0.284392	0.284392	0.284392	0.264353	0.264353	0.264353	0.264353	0.264353	0.264353	0.264353	0.264353	0.264353	0.264353	0.264353	0.264353	0.264353	0.264353	0.407606	0.407606	0.407606	0.374846	0.405121	0.405121	0.405121	0.429599	0.454427	0.454427	0.445289	0.445289	0.445289	0.479483	0.447834	0.447834	0.447834	0.389903	0.334921
0.265228	0.265228	0.265228	0.246268	0.246268	0.246268	0.246268	0.246268	0.246268	0.246268	0.269914	0.269914	0.269914	0.269914	0.269914	0.269914	0.269914	0.289994	0.316077	0.316077	0.289994	0.289994	0.289994	0.289994	0.289994	0.439951	0.439951	0.415565	0.385904	0.547232	0.547232	0.547232	0.547232	0.547232	0.547232	0.352829	0.375901	0.375901	0.375901	0.238479	0.257043	0.23086	0.23086	0.389417	0.389417	0.585734	0.561367	0.561367	0.561367	0.556804
0.242362	0.242362	0.242362	0.242362	0.288168	0.268619	0.29429	0.29429	0.323769	0.323769	0.323769	0.323769	0.323769	0.323769	0.302833	0.276709	0.252024	0.270812	0.270812	0.290457	0.262832	0.262832	0.262832	0.262832	0.262832	0.262832	0.262832	0.244412	0.244412	0.226886	0.252024	0.252024	0.252024	0.252024	0.252024	0.252024	0.276709	0.276709	0.276709	0.276709	0.276709	0.296608	0.296608	0.296608	0.268619	0.242362	0.21981	0.320031	0.320031	0.320031
0.284488	0.284488	0.284488	0.284488	0.284488	0.284488	0.284488	0.284488	0.264454	0.264454	0.264454	0.264454	0.264454	0.264454	0.264454	0.264454	0.264454	0.264454	0.264454	0.264454	0.264454	0.264454	0.264454	0.264454	0.264454	0.264454	0.264454	0.438932	0.438932	0.438932	0.438932	0.496188	0.496188	0.52856	0.52856	0.52856	0.602887	0.410974	0.410974	0.435535	0.467622	0.410974	0.378006	0.348048	0.317407	0.339601	0.275235	0.248561	0.248561	0.230243
0.290114	0.290114	0.290114	0.27032	0.27032	0.27032	0.27032	0.290114	0.290114	0.290114	0.290114	0.290114	0.310739	0.280464	0.280464	0.280464	0.280464	0.261087	0.261087	0.261087	0.261087	0.261087	0.261087	0.310739	0.332146	0.332146	0.3616	0.3616	0.3616	0.3616	0.3616	0.3616	0.307445	0.286947	0.330268	0.423762	0.392356	0.392356	0.392356	0.392356	0.423762	0.423762	0.484084	0.484084	0.375044	0.286947	0.286947	0.286947	0.286947	0.286947
0.326343	0.359391	0.359391	0.359391	0.359391	0.359391	0.363441	0.363441	0.363441	0.305999	0.210912	0.210912	0.210912	0.23322	0.23322	0.23322	0.23322	0.23322	0.23322	0.23322	0.23322	0.23322	0.23322	0.210912	0.210912	0.210912	0.210912	0.210912	0.210912	0.210912	0.187521	0.187521	0.187521	0.187521	0.187521	0.202983	0.202983	0.202983	0.202983	0.202983	0.227762	0.227762	0.227762	0.227762	0.227762	0.187521	0.208007	0.208007	0.230096	0.247997
0.284056	0.284056	0.284056	0.284056	0.264085	0.264085	0.264085	0.264085	0.264085	0.264085	0.284056	0.284056	0.284056	0.284056	0.284056	0.284056	0.284056	0.284056	0.284056	0.284056	0.264085	0.264085	0.264085	0.264085	0.264085	0.264085	0.264085	0.264085	0.264085	0.284056	0.463704	0.463704	0.463704	0.463704	0.463704	0.463704	0.463704	0.463704	0.463704	0.438846	0.262602	0.282504	0.282504	0.282504	0.282504	0.282504	0.282504	0.255533	0.420795	0.420795
0.211048	0.211048	0.211048	0.211048	0.211048	0.211048	0.211048	0.211048	0.211048	0.211048	0.211048	0.211048	0.211048	0.228177	0.361002	0.361002	0.361002	0.361002	0.384372	0.384372	0.384372	0.384372	0.384372	0.361002	0.228177	0.228177	0.228177	0.285832	0.285832	0.285832	0.285832	0.285832	0.285832	0.285832	0.285832	0.285832	0.285832	0.228177	0.211048	0.211048	0.18861	0.204389	0.204389	0.221129	0.221129	0.221129	0.221129	0.197888	0.219285	0.219285
0.237057	0.255334	0.237057	0.237057	0.237057	0.237057	0.237057	0.237057	0.237057	0.237057	0.237057	0.219702	0.219702	0.219702	0.219702	0.219702	0.219702	0.349601	0.349601	0.349601	0.349601	0.349601	0.349601	0.349601	0.349601	0.349601	0.372321	0.237057	0.255334	0.255334	0.255334	0.287969	0.287969	0.287969	0.287969	0.287969	0.240064	0.240064	0.222553	0.222553	0.222553	0.195298	0.195298	0.195298	0.268196	0.268196	0.298331	0.325656	0.325656	0.325656
0.320414	0.320414	0.320414	0.320414	0.292924	0.272508	0.272508	0.272508	0.298892	0.298892	0.272508	0.272508	0.244633	0.244633	0.244633	0.244633	0.263718	0.28959	0.263718	0.263718	0.263718	0.263718	0.292924	0.292924	0.320414	0.320414	0.326684	0.298892	0.326684	0.355749	0.355749	0.355749	0.355749	0.355749	0.355749	0.416989	0.410041	0.441658	0.410041	0.403129	0.434606	0.434606	0.434606	0.434606	0.434606	0.372431	0.372431	0.310739	0.310739	0.28959
0.232594	0.250655	0.224999	0.224999	0.224999	0.224999	0.224999	0.224999	0.224999	0.224999	0.357053	0.33475	0.366994	0.366994	0.366994	0.366994	0.366994	0.366994	0.366994	0.337555	0.210353	0.210353	0.210353	0.210353	0.210353	0.210353	0.210353	0.210353	0.227198	0.227198	0.227198	0.227198	0.227198	0.227198	0.227198	0.227198	0.227198	0.227198	0.210353	0.210353	0.187788	0.187788	0.187788	0.208273	0.185879	0.185879	0.185879	0.185879	0.185879	0.183985
0.49654	0.49654	0.340604	0.340604	0.340604	0.340604	0.340604	0.340604	0.340604	0.312543	0.192318	0.212928	0.212928	0.212928	0.235105	0.235105	0.235105	0.235105	0.25422	0.25422	0.25422	0.230784	0.230784	0.230784	0.208904	0.208904	0.230784	0.230784	0.212928	0.212928	0.212928	0.212928	0.212928	0.212928	0.230784	0.230784	0.208904	0.208904	0.208904	0.22652	0.245161	0.238357	0.238357	0.213778	0.196901	0.175611	0.175611	0.191097	0.170302	0.156175
0.334896	0.334896	0.224953	0.251283	0.251283	0.251283	0.251283	0.251283	0.251283	0.279584	0.279584	0.279584	0.260407	0.279584	0.279584	0.279584	0.279584	0.279584	0.306406	0.306406	0.306406	0.457916	0.457916	0.422141	0.582794	0.582794	0.62923	0.62923	0.740315	0.740315	0.740315	0.598535	0.598535	0.609994	0.44993	0.44993	0.402366	0.402366	0.260407	0.260407	0.260407	0.233418	0.233418	0.257393	0.257393	0.257393	0.257393	0.257393	0.257393	0.257393
0.391218	0.367938	0.367938	0.367938	0.367938	0.367938	0.233436	0.216211	0.195154	0.195154	0.211154	0.211154	0.211154	0.211154	0.211154	0.211154	0.211154	0.211154	0.211154	0.211154	0.216211	0.216211	0.216211	0.216211	0.216211	0.233436	0.233436	0.251593	0.251593	0.251593	0.228093	0.228093	0.228093	0.228093	0.228093	0.211154	0.211154	0.195154	0.195154	0.216211	0.216211	0.216211	0.192918	0.192918	0.192918	0.208782	0.208782	0.208782	0.208782	0.188275
0.402458	0.402458	0.371711	0.371711	0.371711	0.236221	0.254455	0.230651	0.20845	0.20845	0.20845	0.20845	0.20845	0.20845	0.230651	0.230651	0.341968	0.341968	0.341968	0.341968	0.341968	0.341968	0.341968	0.341968	0.49074	0.523136	0.36447	0.36447	0.38758	0.38758	0.38758	0.38758	0.38758	0.354715	0.206604	0.206604	0.206604	0.206604	0.190921	0.190921	0.190921	0.190921	0.151126	0.1701	0.1701	0.152572	0.1701	0.189192	0.189192	0.168521
0.369116	0.425299	0.425299	0.278329	0.278329	0.259475	0.259475	0.259475	0.259475	0.278329	0.278329	0.259475	0.284779	0.284779	0.284779	0.284779	0.284779	0.284779	0.304714	0.284779	0.284779	0.284779	0.259475	0.259475	0.259475	0.259475	0.259475	0.259475	0.241471	0.241471	0.241471	0.259475	0.259475	0.259475	0.284779	0.284779	0.257328	0.257328	0.257328	0.257328	0.257328	0.239425	0.344536	0.344536	0.31627	0.31627	0.34707	0.34707	0.31627	0.31627
0.315802	0.288716	0.288716	0.288716	0.288716	0.260342	0.260342	0.260342	0.260342	0.260342	0.260342	0.260342	0.260342	0.260342	0.260342	0.288716	0.309498	0.309498	0.309498	0.279885	0.279885	0.279885	0.3003	0.3003	0.3003	0.3003	0.279885	0.279885	0.3065	0.337608	0.337608	0.366916	0.3442	0.3442	0.3442	0.3442	0.366916	0.366916	0.337608	0.360128	0.360128	0.3003	0.3003	0.3003	0.271221	0.271221	0.252071	0.252071	0.252071	0.23384
0.293961	0.293961	0.293961	0.267774	0.277846	0.277846	0.258555	0.258555	0.217289	0.277846	0.277846	0.277846	0.277846	0.304608	0.304608	0.304608	0.304608	0.304608	0.304608	0.240159	0.240159	0.240159	0.258555	0.234475	0.252581	0.252581	0.252581	0.252581	0.252581	0.277846	0.277846	0.277846	0.399683	0.399683	0.376342	0.376342	0.376342	0.376342	0.399683	0.369	0.369	0.369	0.252581	0.277846	0.277846	0.325825	0.325825	0.325825	0.304608	0.304608
0.280002	0.280002	0.254913	0.254913	0.254913	0.254913	0.280002	0.280002	0.260556	0.260556	0.260556	0.285986	0.285986	0.312849	0.312849	0.312849	0.285986	0.285986	0.285986	0.285986	0.285986	0.260556	0.260556	0.260556	0.260556	0.260556	0.260556	0.260556	0.260556	0.260556	0.285986	0.285986	0.285986	0.260556	0.260556	0.260556	0.260556	0.260556	0.260556	0.260556	0.236637	0.236637	0.212158	0.212158	0.189583	0.189583	0.189583	0.189583	0.189583	0.189583
0.200975	0.200975	0.181201	0.181201	0.196451	0.212651	0.212651	0.340506	0.369812	0.369812	0.369812	0.369812	0.369812	0.369812	0.346915	0.324705	0.35338	0.245238	0.222321	0.240017	0.240017	0.240017	0.240017	0.240017	0.240017	0.240017	0.217447	0.196451	0.217447	0.200975	0.178976	0.178976	0.178976	0.178976	0.214894	0.232175	0.232175	0.250402	0.359737	0.359737	0.417313	0.417313	0.417313	0.417313	0.33081	0.309143	0.33081	0.309143	0.189677	0.189677
0.217449	0.217449	0.217449	0.217449	0.217449	0.217449	0.217449	0.217449	0.217449	0.217449	0.346865	0.346865	0.346865	0.346865	0.346865	0.346865	0.346865	0.346865	0.369967	0.369967	0.235033	0.235033	0.235033	0.235033	0.235033	0.235033	0.235033	0.235033	0.217449	0.235033	0.235033	0.235033	0.235033	0.235033	0.259127	0.25173	0.25173	0.25173	0.391346	0.391346	0.391346	0.391346	0.391346	0.391346	0.358692	0.335919	0.335919	0.327298	0.202914	0.166859
0.20255	0.218886	0.218886	0.218886	0.218886	0.245182	0.245182	0.245182	0.222095	0.222095	0.222095	0.330825	0.330825	0.330825	0.330825	0.330825	0.330825	0.359984	0.359984	0.359984	0.337669	0.210651	0.210651	0.210651	0.210651	0.210651	0.210651	0.189997	0.189997	0.189997	0.168301	0.207563	0.207563	0.207563	0.271356	0.271356	0.291215	0.291215	0.291215	0.291215	0.344448	0.288727	0.288727	0.288727	0.222095	0.222095	0.205582	0.205582	0.227454	0.20255
0.207679	0.333953	0.333953	0.363686	0.363686	0.363686	0.363686	0.363686	0.387252	0.387252	0.387252	0.248339	0.248339	0.224707	0.224707	0.224707	0.224707	0.224707	0.207679	0.207679	0.207679	0.207679	0.207679	0.207679	0.207679	0.207679	0.207679	0.207679	0.206992	0.206992	0.206992	0.201367	0.201367	0.201367	0.223252	0.223252	0.223252	0.223252	0.223979	0.223979	0.38626	0.394497	0.394497	0.418746	0.379071	0.347821	0.347821	0.317828	0.346872	0.346872
0.192353	0.21236	0.21236	0.233846	0.233846	0.233846	0.233846	0.233846	0.233846	0.252337	0.252337	0.229661	0.36404	0.335835	0.335835	0.335835	0.335835	0.36404	0.36404	0.341098	0.341098	0.341098	0.21236	0.21236	0.21236	0.21236	0.21236	0.192353	0.192353	0.208455	0.208455	0.229661	0.229661	0.229661	0.229661	0.229661	0.229661	0.387617	0.387617	0.36404	0.548599	0.483706	0.483706	0.47481	0.47481	0.634485	0.634485	0.449825	0.449825	0.449825
0.27698	0.27698	0.27698	0.27698	0.27698	0.27698	0.297076	0.27698	0.27698	0.27698	0.27698	0.27698	0.27698	0.27698	0.27698	0.27698	0.257745	0.257745	0.257745	0.257745	0.257745	0.257745	0.27698	0.27698	0.27698	0.27698	0.297076	0.297076	0.317989	0.346792	0.346792	0.346792	0.426089	0.39215	0.39215	0.39215	0.368999	0.368999	0.376393	0.346435	0.315354	0.315354	0.229917	0.229917	0.205995	0.228046	0.228046	0.204266	0.183967	0.183967
0.349274	0.349274	0.349274	0.349274	0.349274	0.349274	0.327116	0.202627	0.202627	0.202627	0.219097	0.219097	0.219097	0.219097	0.219097	0.242034	0.242034	0.242034	0.242034	0.242034	0.224334	0.242034	0.266553	0.266553	0.266553	0.242034	0.242034	0.242034	0.242034	0.242034	0.260661	0.242034	0.219097	0.219097	0.219097	0.219097	0.219097	0.349274	0.349274	0.349274	0.327116	0.327116	0.327116	0.297022	0.288485	0.260569	0.286256	0.173311	0.173311	0.192637
0.238935	0.238935	0.238935	0.238935	0.238935	0.238935	0.2164	0.24134	0.265592	0.291345	0.291345	0.291345	0.340275	0.340275	0.340275	0.340275	0.340275	0.318513	0.291345	0.265592	0.265592	0.265592	0.223759	0.223759	0.223759	0.200156	0.2164	0.2164	0.2164	0.2164	0.2164	0.345712	0.345712	0.502723	0.502723	0.716952	0.833123	0.833123	0.833123	0.833123	0.833123	0.742239	0.71427	0.56645	0.56645	0.375265	0.238935	0.238935	0.214173	0.214173
0.467125	0.467125	0.431156	0.431156	0.284277	0.284277	0.284277	0.284277	0.284277	0.284277	0.258775	0.258775	0.287635	0.287635	0.267442	0.267442	0.267442	0.267442	0.267442	0.267442	0.267442	0.267442	0.267442	0.267442	0.29346	0.29346	0.3209	0.343238	0.343238	0.343238	0.343238	0.343238	0.343238	0.343238	0.314773	0.467125	0.435193	0.410613	0.410613	0.435193	0.399839	0.424239	0.424239	0.424239	0.424239	0.278562	0.305211	0.305211	0.305211	0.284277
0.316069	0.316069	0.316069	0.194573	0.194573	0.194573	0.194573	0.194573	0.21043	0.21043	0.21043	0.232867	0.250873	0.276114	0.421857	0.421857	0.421857	0.421857	0.398102	0.398102	0.398102	0.367368	0.34485	0.316069	0.194573	0.194573	0.194573	0.194573	0.194573	0.194573	0.194573	0.194573	0.215782	0.215782	0.215782	0.215782	0.215782	0.215782	0.215782	0.215782	0.215782	0.215782	0.173438	0.173438	0.173438	0.15416	0.171904	0.191228	0.191228	0.191228
0.357992	0.326131	0.326131	0.326131	0.326131	0.326131	0.326131	0.201938	0.201938	0.201938	0.181767	0.22573	0.22573	0.22573	0.22573	0.22573	0.261852	0.261852	0.261852	0.261852	0.261852	0.237478	0.237478	0.237478	0.237478	0.237478	0.20379	0.22573	0.22573	0.22573	0.22573	0.243337	0.243337	0.380841	0.380841	0.380841	0.380841	0.350652	0.350652	0.380841	0.41198	0.388435	0.388435	0.223735	0.223735	0.200098	0.200098	0.200098	0.200098	0.18007
0.231371	0.231371	0.231371	0.231371	0.231371	0.213868	0.341944	0.341944	0.341944	0.341944	0.341944	0.341944	0.341944	0.341944	0.341944	0.341944	0.213868	0.213868	0.191035	0.191035	0.242059	0.242059	0.242059	0.242059	0.242059	0.242059	0.261102	0.261102	0.289315	0.289315	0.24985	0.224272	0.224272	0.224272	0.224272	0.247492	0.229134	0.229134	0.229134	0.247492	0.229134	0.255085	0.255085	0.255085	0.255085	0.224272	0.224272	0.200611	0.200611	0.200611
0.297288	0.243674	0.243674	0.243674	0.243674	0.243674	0.225519	0.225519	0.243674	0.243674	0.248382	0.276598	0.276598	0.302617	0.329967	0.329967	0.329967	0.329967	0.308	0.308	0.281706	0.281706	0.281706	0.256823	0.233423	0.233423	0.233423	0.233423	0.252008	0.252008	0.252008	0.252008	0.276598	0.276598	0.276598	0.276598	0.276598	0.248382	0.229983	0.248382	0.248382	0.248382	0.225519	0.217805	0.217805	0.217805	0.259068	0.436137	0.436137	0.411442
0.237475	0.237475	0.214988	0.23219	0.366491	0.366491	0.396814	0.396814	0.366491	0.343794	0.343794	0.343794	0.373347	0.350461	0.219994	0.219994	0.198731	0.198731	0.219994	0.219994	0.219994	0.219994	0.198731	0.198731	0.198731	0.198731	0.198731	0.198731	0.179051	0.194089	0.194089	0.285781	0.285781	0.285781	0.285781	0.320401	0.320401	0.320401	0.342359	0.320401	0.342359	0.262705	0.262705	0.262705	0.262705	0.23219	0.23219	0.185735	0.171208	0.171208
0.22223	0.22223	0.22223	0.22223	0.22223	0.22223	0.239668	0.239668	0.239668	0.239668	0.214183	0.214183	0.214183	0.214183	0.342307	0.342307	0.342307	0.342307	0.342307	0.342307	0.375749	0.375749	0.375749	0.375749	0.258021	0.277267	0.258021	0.277267	0.277267	0.277267	0.277267	0.325626	0.325626	0.325626	0.304438	0.284047	0.284047	0.264503	0.284047	0.284047	0.284047	0.214183	0.214183	0.231177	0.255428	0.255428	0.255428	0.281292	0.261868	0.261868
0.270859	0.270859	0.270859	0.270859	0.270859	0.270859	0.270859	0.270859	0.266194	0.266194	0.287129	0.287129	0.287129	0.287129	0.287129	0.287129	0.287129	0.287129	0.266194	0.266194	0.246258	0.246258	0.246258	0.246258	0.29695	0.29695	0.29695	0.29695	0.29695	0.29695	0.289823	0.289823	0.289823	0.289823	0.239932	0.239932	0.239932	0.239932	0.239932	0.259533	0.287129	0.287129	0.287129	0.287129	0.280144	0.306753	0.306753	0.329446	0.299491	0.278006
0.280208	0.280208	0.280208	0.280208	0.280208	0.280208	0.280208	0.261044	0.261044	0.242749	0.261044	0.261044	0.261044	0.261044	0.261044	0.280208	0.280208	0.280208	0.280208	0.280208	0.261044	0.261044	0.261044	0.261044	0.261044	0.242749	0.242749	0.242749	0.242749	0.242749	0.242749	0.242749	0.242749	0.242749	0.242749	0.242749	0.301792	0.301792	0.301792	0.273496	0.273496	0.300887	0.300887	0.299984	0.299984	0.299984	0.241173	0.285924	0.258565	0.285924
0.4095	0.457696	0.457696	0.402015	0.259794	0.259794	0.259794	0.23572	0.23572	0.23572	0.23572	0.202184	0.32679	0.32679	0.32679	0.32679	0.32679	0.32679	0.32679	0.32679	0.32679	0.32679	0.223836	0.223836	0.355835	0.355835	0.354069	0.354069	0.354069	0.354069	0.354069	0.354069	0.536675	0.536675	0.375027	0.375027	0.376837	0.376837	0.376837	0.376837	0.400162	0.400162	0.194792	0.174202	0.194792	0.287783	0.287783	0.287783	0.287783	0.260545
0.349636	0.349636	0.349636	0.349636	0.349636	0.349636	0.327876	0.203355	0.203355	0.203355	0.203355	0.203355	0.203355	0.203355	0.203355	0.203355	0.219551	0.219551	0.219551	0.243182	0.243182	0.302273	0.302273	0.368728	0.368728	0.368728	0.346413	0.346413	0.346413	0.316952	0.316952	0.256043	0.256043	0.225747	0.249832	0.249832	0.249832	0.249832	0.249832	0.249832	0.249832	0.249832	0.247832	0.223883	0.223883	0.223883	0.247832	0.247832	0.247832	0.247832
0.311849	0.311849	0.311849	0.311849	0.284336	0.264654	0.264654	0.264654	0.264654	0.264654	0.264654	0.264654	0.284336	0.284336	0.284336	0.284336	0.284336	0.284336	0.284336	0.284336	0.284336	0.284336	0.284336	0.284336	0.284336	0.284336	0.284336	0.284336	0.284336	0.284336	0.284336	0.431753	0.40768	0.40768	0.374803	0.374803	0.374803	0.374803	0.374803	0.39824	0.365655	0.207944	0.207944	0.207944	0.2546	0.2546	0.2546	0.2546	0.2546	0.236297
0.132757	0.132757	0.132757	0.132757	0.132757	0.149956	0.228879	0.252449	0.252449	0.252449	0.252449	0.226629	0.359372	0.359372	0.359372	0.382484	0.382484	0.352498	0.352498	0.352498	0.352498	0.38551	0.246832	0.246832	0.246832	0.228879	0.134237	0.134237	0.134237	0.134237	0.134237	0.134237	0.246832	0.246832	0.246832	0.246832	0.204809	0.221417	0.244462	0.244462	0.244462	0.219219	0.127909	0.127909	0.127909	0.127909	0.127909	0.117259	0.104546	0.117259
0.226756	0.226756	0.226756	0.226756	0.226756	0.226756	0.226756	0.210127	0.19441	0.210127	0.210127	0.337072	0.337072	0.359179	0.326508	0.326508	0.348286	0.348286	0.378581	0.355942	0.355942	0.224295	0.224295	0.333931	0.36694	0.36694	0.344612	0.344612	0.315655	0.315655	0.315655	0.315655	0.315655	0.19441	0.19441	0.19441	0.19441	0.19441	0.215752	0.215752	0.215752	0.232695	0.232695	0.207798	0.207798	0.254218	0.254218	0.254218	0.230189	0.205488
0.241005	0.241005	0.241005	0.218358	0.218358	0.223434	0.223434	0.223434	0.218358	0.218358	0.218358	0.218358	0.218358	0.235651	0.235651	0.370767	0.370767	0.370767	0.348074	0.348074	0.370767	0.370767	0.370767	0.401111	0.401111	0.235651	0.235651	0.235651	0.235651	0.235651	0.218358	0.218358	0.218358	0.182136	0.182136	0.182136	0.182136	0.182136	0.182136	0.182136	0.182136	0.182136	0.182136	0.182136	0.182136	0.197285	0.197285	0.197285	0.197285	0.197285
0.292991	0.197804	0.18255	0.18255	0.18255	0.18255	0.18255	0.18255	0.18255	0.18255	0.197804	0.292991	0.442177	0.466738	0.466738	0.466738	0.466738	0.466738	0.466738	0.466738	0.442177	0.292991	0.193039	0.178072	0.178072	0.178072	0.178072	0.178072	0.178072	0.178072	0.178072	0.178072	0.164029	0.164029	0.272895	0.272895	0.272895	0.272895	0.292991	0.292991	0.292991	0.320492	0.320492	0.290555	0.191209	0.191209	0.191209	0.191209	0.156773	0.156773
0.243605	0.243605	0.220825	0.220825	0.220825	0.374093	0.238315	0.243605	0.243605	0.243605	0.243605	0.243605	0.243605	0.411462	0.43561	0.267926	0.267926	0.243605	0.243605	0.243605	0.262292	0.287769	0.308463	0.281878	0.262292	0.262292	0.262292	0.287769	0.287769	0.287769	0.411462	0.380889	0.547454	0.418483	0.418483	0.418483	0.418483	0.442733	0.442733	0.442733	0.467259	0.467259	0.287769	0.262292	0.262292	0.281878	0.281878	0.238315	0.238315	0.238315
0.154454	0.154454	0.154454	0.154454	0.154454	0.1383	0.1383	0.150526	0.150526	0.150526	0.1383	0.1383	0.154454	0.16783	0.16783	0.278487	0.278487	0.259037	0.259037	0.400863	0.561496	0.561496	0.494089	0.469377	0.434348	0.286337	0.286337	0.286337	0.306987	0.187956	0.107892	0.107892	0.158876	0.158876	0.178707	0.2278	0.251359	0.251359	0.233191	0.251359	0.251359	0.22568	0.17694	0.157267	0.157267	0.120993	0.120993	0.120993	0.120993	0.110853
0.331106	0.363502	0.340925	0.319047	0.319047	0.319047	0.347703	0.347703	0.347703	0.217876	0.235212	0.235212	0.235212	0.253481	0.253481	0.272664	0.247842	0.247842	0.247842	0.247842	0.229854	0.229854	0.229854	0.212803	0.212803	0.196693	0.196693	0.217876	0.235212	0.235212	0.235212	0.235212	0.210469	0.210469	0.210469	0.210469	0.210469	0.189832	0.175074	0.175074	0.175074	0.175074	0.175074	0.175074	0.155372	0.137517	0.121419	0.121419	0.121419	0.121419
0.281715	0.281715	0.252265	0.252265	0.252265	0.252265	0.252265	0.229143	0.229143	0.229143	0.229143	0.229143	0.256821	0.276374	0.276374	0.276374	0.276374	0.276374	0.251786	0.251786	0.296821	0.296821	0.296821	0.276374	0.276374	0.276374	0.276374	0.276374	0.276374	0.276374	0.233412	0.233412	0.233412	0.296821	0.323903	0.323903	0.323903	0.323903	0.323903	0.323903	0.346184	0.346184	0.369161	0.296821	0.271096	0.271096	0.271096	0.271096	0.271096	0.271096
0.206846	0.206846	0.332866	0.332866	0.332866	0.332866	0.304576	0.256331	0.256331	0.256331	0.397395	0.421232	0.275577	0.275577	0.275577	0.275577	0.275577	0.304576	0.304576	0.304576	0.186275	0.171787	0.171787	0.275525	0.339921	0.339921	0.339921	0.339921	0.337556	0.337556	0.337556	0.337556	0.367291	0.240471	0.210341	0.337585	0.337585	0.337585	0.339949	0.339949	0.339949	0.30908	0.281957	0.281957	0.256331	0.152656	0.168804	0.168804	0.149945	0.149945
0.192444	0.192444	0.177573	0.177573	0.177573	0.177573	0.177573	0.177573	0.192444	0.192444	0.192444	0.192444	0.192444	0.192444	0.312919	0.465353	0.465353	0.465353	0.440907	0.440907	0.440907	0.465353	0.465353	0.465353	0.465353	0.312919	0.312919	0.341521	0.341521	0.364044	0.38718	0.38718	0.38718	0.546989	0.38718	0.353722	0.353722	0.293959	0.293959	0.273904	0.254723	0.371788	0.371788	0.236449	0.254723	0.310013	0.280175	0.310013	0.310013	0.310013
0.266631	0.266631	0.266631	0.266631	0.266631	0.286482	0.286482	0.29262	0.177806	0.29262	0.29262	0.29262	0.29262	0.29262	0.29262	0.272506	0.272506	0.247678	0.247678	0.173485	0.192782	0.171756	0.171756	0.171756	0.171756	0.171756	0.171756	0.171756	0.171756	0.162106	0.245429	0.272506	0.29262	0.29262	0.29262	0.313578	0.342009	0.342009	0.364681	0.335326	0.225563	0.201856	0.186338	0.201856	0.223455	0.206706	0.186338	0.186338	0.152589	0.135213
0.494358	0.494358	0.494358	0.486575	0.486575	0.331947	0.331947	0.331947	0.298276	0.298276	0.182246	0.182246	0.182246	0.168069	0.168069	0.304835	0.304835	0.304835	0.338889	0.304835	0.304835	0.371714	0.371714	0.371714	0.371714	0.214187	0.214187	0.214187	0.214187	0.241635	0.214187	0.186934	0.186934	0.186934	0.186934	0.186934	0.186934	0.164353	0.182892	0.198022	0.247265	0.223989	0.223989	0.355055	0.355055	0.355055	0.355055	0.39156	0.361219	0.338889
0.201782	0.201782	0.186528	0.186528	0.186528	0.186528	0.186528	0.186528	0.206802	0.206802	0.333163	0.362277	0.362277	0.362277	0.385099	0.385099	0.385099	0.415921	0.385099	0.385099	0.264867	0.240628	0.240628	0.240628	0.223259	0.200226	0.200226	0.18045	0.18045	0.18045	0.185063	0.185063	0.185063	0.185063	0.185063	0.22866	0.22866	0.22866	0.22866	0.252094	0.22866	0.22866	0.205218	0.205218	0.205218	0.185063	0.165133	0.165133	0.248201	0.22502
0.285923	0.266494	0.266494	0.266494	0.266494	0.266494	0.247928	0.224164	0.224164	0.224164	0.241522	0.241522	0.241522	0.241522	0.241522	0.2789	0.2789	0.306177	0.306177	0.306177	0.285923	0.285923	0.285923	0.285923	0.285923	0.247928	0.247928	0.224164	0.224164	0.241522	0.266494	0.266494	0.266494	0.285923	0.285923	0.285923	0.285923	0.285923	0.285923	0.265075	0.240192	0.215723	0.215723	0.19973	0.221644	0.245225	0.220391	0.220391	0.220391	0.221644
0.296499	0.270406	0.270406	0.270406	0.270406	0.317008	0.317008	0.317008	0.317008	0.289854	0.289854	0.289854	0.289854	0.289854	0.289854	0.245808	0.245808	0.245808	0.245808	0.245808	0.245808	0.221038	0.221038	0.221038	0.221038	0.221038	0.221038	0.221038	0.221038	0.221038	0.221038	0.245808	0.245808	0.245808	0.270406	0.270406	0.289854	0.289854	0.289854	0.317008	0.317008	0.317008	0.317008	0.287801	0.262188	0.262188	0.382318	0.382318	0.350179	0.476164
0.283925	0.283925	0.310776	0.310776	0.310776	0.290073	0.290073	0.290073	0.264325	0.264325	0.245613	0.264325	0.258524	0.258524	0.258524	0.258524	0.258524	0.258524	0.258524	0.283925	0.283925	0.264325	0.245613	0.245613	0.383857	0.383857	0.383857	0.383857	0.383857	0.353935	0.353935	0.376777	0.376777	0.40018	0.258524	0.258524	0.258524	0.283925	0.283925	0.304377	0.304377	0.283925	0.256242	0.237918	0.26201	0.26201	0.23576	0.213384	0.213384	0.197312
0.22557	0.22557	0.22557	0.261778	0.261778	0.261778	0.261778	0.261778	0.289665	0.289665	0.289665	0.289665	0.289665	0.275914	0.275914	0.275914	0.275914	0.275914	0.275914	0.295994	0.295994	0.295994	0.267727	0.243217	0.261778	0.261778	0.261778	0.261778	0.261778	0.243217	0.243217	0.243217	0.26985	0.385895	0.362859	0.362859	0.362859	0.362859	0.362859	0.385895	0.416863	0.383338	0.383338	0.267727	0.267727	0.259695	0.259695	0.259695	0.401928	0.346253
0.278359	0.278359	0.278359	0.278359	0.278359	0.278359	0.278359	0.278359	0.253661	0.253661	0.253661	0.253661	0.253661	0.253661	0.278359	0.278359	0.278359	0.278359	0.278359	0.278359	0.278359	0.299744	0.299744	0.299744	0.299744	0.27061	0.27061	0.27061	0.27061	0.27061	0.291641	0.27061	0.296303	0.323354	0.296303	0.326963	0.326963	0.296303	0.296303	0.296303	0.275066	0.275066	0.250559	0.203395	0.203395	0.203395	0.239212	0.287023	0.287023	0.258668
0.255761	0.237238	0.255761	0.316135	0.316135	0.316135	0.316135	0.316135	0.316135	0.316135	0.316135	0.316135	0.294972	0.237238	0.237238	0.237238	0.255761	0.255761	0.255761	0.255761	0.255761	0.255761	0.255761	0.275209	0.275209	0.246459	0.228403	0.228403	0.228403	0.246459	0.246459	0.246459	0.246459	0.252237	0.252237	0.281408	0.281408	0.308561	0.308561	0.287692	0.287692	0.287692	0.287692	0.287692	0.308561	0.308561	0.330242	0.302015	0.302015	0.271514
0.289696	0.317028	0.317028	0.317028	0.317028	0.317028	0.317028	0.317028	0.317028	0.249025	0.249025	0.225618	0.225618	0.225618	0.225618	0.243278	0.243278	0.243278	0.243278	0.269868	0.269868	0.289696	0.289696	0.289696	0.289696	0.269868	0.269868	0.269868	0.269868	0.269868	0.269868	0.276014	0.29611	0.29611	0.29611	0.29611	0.323772	0.323772	0.323772	0.345685	0.345685	0.317028	0.29611	0.267883	0.241423	0.265907	0.216803	0.216803	0.216803	0.353333
0.27835	0.258653	0.258653	0.255264	0.283852	0.336301	0.283852	0.171846	0.190764	0.231575	0.231575	0.231575	0.231575	0.234748	0.253246	0.234748	0.261845	0.25843	0.25843	0.239674	0.239674	0.239674	0.239674	0.25843	0.239674	0.239674	0.239674	0.242922	0.242922	0.242922	0.242922	0.242922	0.242922	0.224951	0.224951	0.242922	0.242922	0.217207	0.196303	0.212614	0.212614	0.212614	0.212614	0.189305	0.222027	0.205182	0.205182	0.229892	0.205182	0.168006
0.322699	0.322699	0.322699	0.322699	0.322699	0.353898	0.325043	0.325043	0.325043	0.200892	0.200892	0.200892	0.200892	0.200892	0.200892	0.200892	0.216975	0.216975	0.239643	0.239643	0.239643	0.239643	0.239643	0.239643	0.239643	0.239643	0.222357	0.222357	0.325043	0.325043	0.325043	0.325043	0.325043	0.325043	0.325043	0.36912	0.552653	0.552653	0.392064	0.392064	0.392064	0.392064	0.392064	0.389516	0.389516	0.501498	0.322699	0.293003	0.293003	0.293003
0.272391	0.272391	0.272391	0.272391	0.272391	0.270924	0.270924	0.270924	0.270924	0.270924	0.270924	0.270924	0.270924	0.270924	0.270924	0.272391	0.272391	0.272391	0.272391	0.272391	0.272391	0.272391	0.272391	0.272391	0.272391	0.272391	0.272391	0.272391	0.272391	0.272391	0.272391	0.292544	0.442182	0.409265	0.409265	0.409265	0.409265	0.409265	0.409265	0.377141	0.377141	0.323909	0.216336	0.240042	0.240042	0.216336	0.346061	0.316242	0.316242	0.316242
0.178918	0.178918	0.178918	0.178918	0.178918	0.178918	0.178918	0.193956	0.209934	0.366417	0.366417	0.396775	0.396775	0.396775	0.396775	0.396775	0.396775	0.40386	0.410985	0.242761	0.242761	0.219891	0.219891	0.219891	0.219891	0.219891	0.219891	0.198611	0.178918	0.178918	0.178918	0.178918	0.178918	0.178918	0.178918	0.178918	0.178918	0.178918	0.178918	0.178918	0.178918	0.15911	0.172833	0.172833	0.153573	0.153573	0.153573	0.153573	0.136106	0.136106
0.138898	0.151167	0.254121	0.235817	0.259796	0.259796	0.259796	0.259796	0.259796	0.259796	0.279281	0.279281	0.229597	0.253153	0.393376	0.393376	0.393376	0.393376	0.393376	0.393376	0.370017	0.347252	0.265552	0.259796	0.138898	0.138898	0.138898	0.138898	0.138898	0.138898	0.138898	0.17264	0.17264	0.158954	0.158954	0.158954	0.14077	0.14077	0.14077	0.14077	0.14077	0.112411	0.112411	0.112411	0.125909	0.125909	0.142491	0.142491	0.137213	0.121158
0.278294	0.278294	0.278294	0.278294	0.278294	0.278294	0.278294	0.278294	0.278294	0.278294	0.259052	0.259052	0.259052	0.278294	0.278294	0.29839	0.29839	0.29839	0.270964	0.270964	0.270964	0.270964	0.270964	0.252052	0.252052	0.234036	0.234036	0.234036	0.259052	0.285315	0.285315	0.305703	0.326881	0.326881	0.326881	0.326881	0.326881	0.326881	0.326881	0.29839	0.29839	0.270964	0.305256	0.305256	0.277449	0.270134	0.270134	0.414983	0.414983	0.414983
0.263939	0.263939	0.263939	0.289308	0.269429	0.269429	0.269429	0.269429	0.269429	0.295114	0.295114	0.316069	0.316069	0.289308	0.289308	0.289308	0.289308	0.289308	0.289308	0.263939	0.263939	0.407422	0.407422	0.407422	0.407422	0.438369	0.438369	0.438369	0.438369	0.462816	0.462816	0.366729	0.366729	0.366729	0.366729	0.337798	0.337798	0.366729	0.366729	0.344106	0.344106	0.243528	0.243528	0.243528	0.236751	0.236751	0.372942	0.313808	0.313808	0.313808
0.24837	0.24837	0.24837	0.24837	0.24837	0.24837	0.24837	0.24837	0.293995	0.293995	0.293995	0.293995	0.293995	0.293995	0.293995	0.293995	0.293995	0.293995	0.24837	0.267023	0.267023	0.267023	0.267023	0.286542	0.286542	0.286542	0.286542	0.286542	0.286542	0.267023	0.267023	0.434122	0.434122	0.410331	0.410331	0.410331	0.410331	0.443029	0.491554	0.491554	0.491554	0.344164	0.366503	0.398067	0.364161	0.364161	0.364161	0.333795	0.32029	0.32029
0.273217	0.273217	0.273217	0.273217	0.273217	0.273217	0.273217	0.273217	0.273217	0.273217	0.273217	0.273217	0.273217	0.273217	0.273217	0.273217	0.273217	0.273217	0.273217	0.273217	0.273217	0.273217	0.273217	0.273217	0.273217	0.273217	0.273217	0.273217	0.273217	0.273217	0.273217	0.273217	0.273217	0.273217	0.273217	0.273217	0.273217	0.337676	0.337676	0.337676	0.337676	0.307018	0.307018	0.307018	0.307018	0.277976	0.277976	0.221109	0.221109	0.221109
0.253567	0.235474	0.235474	0.235474	0.235474	0.232416	0.232416	0.232416	0.232416	0.232416	0.232416	0.21007	0.21007	0.21007	0.21007	0.212916	0.212916	0.235474	0.359135	0.359135	0.359135	0.359135	0.347966	0.315432	0.468183	0.468183	0.468183	0.436046	0.298226	0.298226	0.298226	0.298226	0.308555	0.370459	0.21007	0.21007	0.22679	0.244429	0.244429	0.244429	0.269185	0.269185	0.269185	0.244429	0.272555	0.272555	0.22679	0.232416	0.232416	0.204462
0.17125	0.17125	0.17125	0.20586	0.20586	0.20586	0.20586	0.230717	0.230717	0.254301	0.254301	0.27942	0.27942	0.306001	0.433188	0.433188	0.457457	0.457457	0.457457	0.42579	0.390587	0.360474	0.360474	0.283229	0.17125	0.17125	0.15775	0.15775	0.15775	0.15775	0.178101	0.192943	0.208709	0.208709	0.208709	0.208709	0.208709	0.208709	0.208709	0.208709	0.208709	0.213738	0.197688	0.175577	0.175577	0.175577	0.175577	0.175577	0.175577	0.15546
0.26337	0.26337	0.26337	0.26337	0.26337	0.26337	0.26337	0.26337	0.26337	0.288828	0.288828	0.288828	0.288828	0.288828	0.315693	0.315693	0.315693	0.315693	0.315693	0.288828	0.261078	0.261078	0.40332	0.428037	0.397161	0.397161	0.397161	0.397161	0.397161	0.397161	0.43094	0.456056	0.304713	0.283586	0.283586	0.43094	0.43094	0.43094	0.43094	0.43094	0.397161	0.532363	0.532363	0.588764	0.554672	0.394327	0.418879	0.418879	0.418879	0.418879
0.249103	0.249103	0.249103	0.226003	0.226003	0.226003	0.226003	0.209168	0.209168	0.209168	0.209168	0.209168	0.209168	0.365197	0.365197	0.365197	0.365197	0.365197	0.365197	0.365197	0.365197	0.365197	0.365197	0.231061	0.254509	0.229003	0.229003	0.229003	0.229003	0.229003	0.229003	0.246936	0.433468	0.426435	0.362791	0.395553	0.395553	0.395553	0.395553	0.395553	0.395553	0.372161	0.202577	0.166807	0.187066	0.166807	0.181012	0.297328	0.297328	0.288975
0.282971	0.309959	0.309959	0.309959	0.309959	0.312171	0.291489	0.271635	0.271635	0.271635	0.271635	0.239139	0.239139	0.239139	0.239139	0.257457	0.276668	0.276668	0.276668	0.249584	0.249584	0.257457	0.257457	0.398928	0.398928	0.375637	0.352907	0.352907	0.352907	0.385444	0.385444	0.385444	0.385444	0.271635	0.271635	0.271635	0.291489	0.291489	0.312171	0.34062	0.309959	0.280881	0.301131	0.247655	0.247655	0.247655	0.229819	0.229819	0.190418	0.171256
0.168693	0.168693	0.168693	0.149768	0.192713	0.192713	0.192713	0.192713	0.192713	0.192713	0.192713	0.192713	0.192713	0.215689	0.172939	0.172939	0.285793	0.285793	0.306465	0.306465	0.458182	0.458182	0.458182	0.458182	0.42633	0.42633	0.306465	0.277238	0.399303	0.399303	0.257805	0.283284	0.310229	0.310229	0.378692	0.346014	0.317391	0.348808	0.21869	0.21869	0.195474	0.156368	0.12388	0.12388	0.0944785	0.107299	0.107299	0.117178	0.117178	0.103314
0.199328	0.199328	0.199328	0.17925	0.17925	0.17925	0.17925	0.17925	0.17925	0.17925	0.194257	0.194257	0.194257	0.194257	0.210199	0.306634	0.306634	0.458209	0.458209	0.458209	0.433789	0.433789	0.433789	0.433789	0.409686	0.315564	0.315564	0.194257	0.194257	0.194257	0.210199	0.337293	0.337293	0.337293	0.337293	0.315564	0.315564	0.315564	0.315564	0.337293	0.315564	0.194257	0.194257	0.194257	0.192762	0.171834	0.171834	0.170475	0.170475	0.139237
0.272553	0.272553	0.272553	0.272553	0.272553	0.272553	0.272553	0.272553	0.272553	0.272553	0.272553	0.272553	0.272553	0.272553	0.272553	0.272553	0.272553	0.272553	0.272553	0.272553	0.272553	0.272553	0.292754	0.292754	0.292754	0.320319	0.320319	0.320319	0.320319	0.342395	0.342395	0.342395	0.320319	0.320319	0.320319	0.313808	0.313808	0.342395	0.342395	0.320319	0.290951	0.289154	0.261543	0.261543	0.261543	0.242756	0.242756	0.237271	0.237271	0.237271
0.238244	0.238244	0.238244	0.257301	0.234333	0.234333	0.253181	0.253181	0.277327	0.277327	0.253181	0.253181	0.253181	0.234333	0.368541	0.368541	0.345073	0.345073	0.317621	0.317621	0.317621	0.317621	0.317621	0.317621	0.212828	0.212828	0.234333	0.234333	0.208838	0.208838	0.208838	0.208838	0.208838	0.208838	0.192441	0.192441	0.173907	0.173907	0.196194	0.212828	0.212828	0.212828	0.270625	0.270625	0.312838	0.312838	0.312838	0.312838	0.312838	0.291281
0.460865	0.467994	0.467994	0.315038	0.315038	0.315038	0.315038	0.315038	0.268317	0.268317	0.24402	0.24402	0.24402	0.24402	0.24402	0.24402	0.24402	0.24402	0.24402	0.262727	0.262727	0.238771	0.238771	0.238771	0.238771	0.238771	0.238771	0.238771	0.238771	0.221258	0.221258	0.238771	0.238771	0.238771	0.238771	0.238771	0.238771	0.238771	0.238771	0.238771	0.238771	0.221258	0.221258	0.238771	0.238771	0.238771	0.238771	0.238771	0.213729	0.235951
0.335088	0.292465	0.292465	0.292465	0.292465	0.292465	0.292465	0.292465	0.313383	0.286258	0.286258	0.286258	0.286258	0.286258	0.286258	0.258301	0.258301	0.258301	0.239776	0.239776	0.239776	0.239776	0.239776	0.239776	0.239776	0.266448	0.266448	0.266448	0.266448	0.286258	0.306924	0.335088	0.335088	0.335088	0.335088	0.357514	0.387723	0.354782	0.354782	0.332439	0.310825	0.28383	0.304396	0.275351	0.275351	0.281415	0.256025	0.28383	0.256025	0.281415
0.277997	0.277997	0.277997	0.277997	0.277997	0.277997	0.277997	0.277997	0.277997	0.277997	0.277997	0.268826	0.268826	0.268826	0.268826	0.268826	0.268826	0.268826	0.268826	0.268826	0.268826	0.277997	0.277997	0.277997	0.304497	0.304497	0.304497	0.304497	0.304497	0.304497	0.325869	0.325869	0.325869	0.325869	0.298306	0.325869	0.325869	0.35469	0.35469	0.35469	0.332361	0.35469	0.322197	0.322197	0.322197	0.294809	0.294809	0.268826	0.268826	0.268826
0.369796	0.369796	0.345075	0.345075	0.345075	0.345075	0.345075	0.345075	0.317301	0.269076	0.245129	0.245129	0.245129	0.245129	0.245129	0.245129	0.22041	0.22041	0.22041	0.22041	0.22041	0.22041	0.22041	0.239466	0.239466	0.25962	0.287117	0.287117	0.25962	0.25962	0.25962	0.25962	0.25962	0.263052	0.405184	0.379522	0.379522	0.379522	0.41264	0.41264	0.41264	0.565212	0.591461	0.591461	0.423824	0.423824	0.450308	0.450308	0.450308	0.450308
0.259952	0.259952	0.259952	0.236016	0.236016	0.236016	0.236016	0.236016	0.236016	0.218345	0.218345	0.218345	0.347869	0.347869	0.347869	0.347869	0.347869	0.347869	0.347869	0.347869	0.347869	0.347869	0.218345	0.236016	0.236016	0.236016	0.236016	0.236016	0.236016	0.236016	0.236016	0.236016	0.236016	0.218345	0.218345	0.218345	0.218345	0.236016	0.236016	0.236016	0.236016	0.236016	0.25465	0.25465	0.25465	0.25465	0.274228	0.228435	0.228435	0.251855
0.398837	0.258117	0.238186	0.238186	0.238186	0.21934	0.238186	0.238186	0.238186	0.238186	0.215057	0.215057	0.215057	0.215057	0.215057	0.343161	0.319491	0.319491	0.319491	0.34886	0.34886	0.34886	0.34886	0.404891	0.404891	0.262969	0.262969	0.262969	0.262969	0.238186	0.238186	0.238186	0.238186	0.197566	0.197566	0.197566	0.197566	0.197566	0.21934	0.21934	0.238186	0.238186	0.233547	0.258011	0.258011	0.306198	0.306198	0.278772	0.418171	0.578149
0.245428	0.245428	0.245428	0.245428	0.222307	0.222307	0.245428	0.264183	0.264183	0.407242	0.376483	0.376483	0.376483	0.376483	0.376483	0.376483	0.346689	0.32466	0.32466	0.200785	0.200785	0.200785	0.200785	0.200785	0.200785	0.200785	0.200785	0.200785	0.200785	0.200785	0.21711	0.21711	0.346689	0.346689	0.346689	0.346689	0.346689	0.369394	0.369394	0.369394	0.346689	0.346689	0.21711	0.194152	0.215155	0.192353	0.192353	0.177468	0.157856	0.202674
0.24892	0.24892	0.24892	0.267878	0.239843	0.239843	0.239843	0.258347	0.217525	0.217525	0.217525	0.239843	0.239843	0.197717	0.222267	0.222267	0.353304	0.331035	0.331035	0.331035	0.331035	0.324942	0.324942	0.358236	0.358236	0.387835	0.24892	0.24892	0.24892	0.24892	0.24892	0.230881	0.230881	0.230881	0.230881	0.209167	0.209167	0.209167	0.209167	0.209167	0.226009	0.226009	0.217525	0.217525	0.347015	0.347015	0.347015	0.347015	0.347015	0.347015
0.28431	0.28431	0.264557	0.245706	0.270347	0.270347	0.270347	0.270347	0.270347	0.270347	0.270347	0.290361	0.290361	0.290361	0.264557	0.264557	0.264557	0.264557	0.290361	0.290361	0.290361	0.270347	0.270347	0.270347	0.296487	0.296487	0.296487	0.296487	0.270347	0.243594	0.262339	0.281989	0.302508	0.302508	0.421713	0.58241	0.58241	0.58241	0.58241	0.668387	0.646038	0.623032	0.565373	0.565373	0.404819	0.236122	0.236122	0.236122	0.236122	0.197488
0.204949	0.204949	0.204949	0.204949	0.189324	0.189324	0.189324	0.189324	0.170406	0.170406	0.189324	0.255521	0.274758	0.274758	0.274758	0.274758	0.274758	0.274758	0.274758	0.301057	0.420184	0.352451	0.330252	0.382267	0.382267	0.382267	0.382267	0.382267	0.382267	0.375307	0.239011	0.221512	0.221512	0.184826	0.184826	0.184826	0.184826	0.184826	0.184826	0.170406	0.170406	0.170406	0.170406	0.151126	0.151126	0.151126	0.151126	0.168337	0.168337	0.168337
0.265581	0.265581	0.265581	0.265581	0.265581	0.265581	0.265581	0.284734	0.284734	0.284734	0.284734	0.284734	0.284734	0.284734	0.284734	0.284734	0.284734	0.265581	0.265581	0.265581	0.265581	0.265581	0.265581	0.265581	0.265581	0.265581	0.284734	0.284734	0.284734	0.304695	0.304695	0.334492	0.334492	0.303296	0.303296	0.303296	0.28339	0.28339	0.255132	0.23731	0.23731	0.213394	0.26301	0.291798	0.405856	0.463078	0.463078	0.463078	0.498939	0.498939
0.211925	0.211925	0.211925	0.211925	0.211925	0.203274	0.361318	0.349272	0.349272	0.349272	0.349272	0.349272	0.349272	0.371729	0.371729	0.384093	0.246291	0.256184	0.256184	0.256184	0.256184	0.256184	0.282151	0.262841	0.282151	0.282151	0.282151	0.309654	0.309654	0.309654	0.309654	0.309654	0.252779	0.271621	0.278529	0.278529	0.298525	0.298525	0.31932	0.31932	0.31932	0.31932	0.352773	0.352773	0.323234	0.352773	0.298525	0.271621	0.278529	0.278529
0.319133	0.319133	0.291886	0.291886	0.291886	0.266057	0.266057	0.266057	0.266057	0.266057	0.266057	0.266057	0.266057	0.266057	0.266057	0.266057	0.266057	0.266057	0.266057	0.285856	0.285856	0.312788	0.312788	0.312788	0.312788	0.312788	0.312788	0.312788	0.312788	0.291886	0.291886	0.239017	0.239017	0.276913	0.276913	0.276913	0.276913	0.303361	0.324707	0.324707	0.324707	0.356895	0.356895	0.282829	0.303361	0.303361	0.303361	0.276913	0.25751	0.25751
0.356554	0.356554	0.356554	0.356554	0.379363	0.379363	0.379363	0.379363	0.356554	0.379363	0.242142	0.242142	0.242142	0.242142	0.224598	0.224598	0.224598	0.200885	0.200885	0.185598	0.200885	0.239986	0.264475	0.264475	0.264475	0.283993	0.283993	0.313666	0.313666	0.313666	0.313666	0.266774	0.266774	0.266774	0.266774	0.248029	0.248029	0.248029	0.248029	0.248029	0.230189	0.230189	0.207976	0.185598	0.185598	0.165126	0.165126	0.165126	0.183824	0.183824
0.260929	0.286488	0.313489	0.313489	0.313489	0.313489	0.313489	0.286488	0.286488	0.266637	0.292534	0.266637	0.266637	0.26398	0.26398	0.26398	0.26398	0.26398	0.26398	0.26398	0.239754	0.239754	0.217095	0.242248	0.242248	0.266637	0.266637	0.286488	0.286488	0.286488	0.286488	0.286488	0.286488	0.234437	0.234437	0.234437	0.234437	0.315129	0.315129	0.34353	0.34353	0.340462	0.330867	0.330867	0.330867	0.273847	0.273847	0.185183	0.164668	0.147727
0.248739	0.248739	0.35727	0.35727	0.35727	0.35727	0.35727	0.35727	0.35727	0.35727	0.35727	0.35727	0.225261	0.225261	0.225261	0.225261	0.225261	0.225261	0.225261	0.225261	0.225261	0.35727	0.479345	0.479345	0.479345	0.479345	0.479345	0.479345	0.51181	0.51181	0.51181	0.544175	0.493454	0.493454	0.493454	0.493454	0.493454	0.525909	0.518204	0.542865	0.542865	0.51049	0.435547	0.435547	0.400659	0.400659	0.400659	0.369903	0.377129	0.354164
0.264743	0.264743	0.264743	0.264743	0.264743	0.264743	0.264743	0.264743	0.264743	0.264743	0.264743	0.264743	0.264743	0.264743	0.264743	0.264743	0.264743	0.264743	0.284223	0.284223	0.284223	0.284223	0.284223	0.432153	0.432153	0.432153	0.432153	0.432153	0.44005	0.44005	0.464284	0.464284	0.464284	0.311387	0.311387	0.311387	0.311387	0.311387	0.284223	0.284223	0.264743	0.311387	0.311387	0.311387	0.311387	0.430231	0.430231	0.396827	0.396827	0.396827
0.248714	0.2734	0.253416	0.253416	0.253416	0.253416	0.28094	0.28094	0.307516	0.307516	0.307516	0.28094	0.28094	0.302217	0.302217	0.302217	0.302217	0.302217	0.275916	0.275916	0.275916	0.275916	0.275916	0.255813	0.255813	0.255813	0.255813	0.255813	0.421005	0.421005	0.421005	0.446305	0.446305	0.446305	0.446305	0.446305	0.446305	0.446305	0.275916	0.275916	0.275916	0.275916	0.248714	0.268461	0.294339	0.294339	0.316184	0.316184	0.286583	0.286583
0.263946	0.263946	0.263946	0.263946	0.283136	0.283136	0.283136	0.283136	0.283136	0.283136	0.283136	0.310807	0.283136	0.303147	0.283136	0.283136	0.283136	0.283136	0.283136	0.283136	0.283136	0.25701	0.25701	0.239	0.239	0.239	0.239	0.239	0.239	0.239	0.263946	0.290502	0.310807	0.310807	0.310807	0.310807	0.310807	0.331869	0.361898	0.361898	0.331869	0.331869	0.339901	0.339901	0.337404	0.337404	0.337404	0.316158	0.28821	0.401373
0.202091	0.326511	0.326511	0.348631	0.348631	0.348631	0.506052	0.326511	0.326511	0.299079	0.326511	0.202091	0.202091	0.186604	0.186604	0.33286	0.206763	0.206763	0.206763	0.206763	0.186604	0.186604	0.186604	0.186604	0.186604	0.0954205	0.10431	0.10431	0.0917434	0.0917434	0.0917434	0.0917434	0.0917434	0.100328	0.0881941	0.0881941	0.0805547	0.0805547	0.0917434	0.0917434	0.100328	0.112455	0.112455	0.102952	0.152943	0.135403	0.135403	0.135403	0.135403	0.133701
0.162366	0.162366	0.162366	0.162366	0.162366	0.270412	0.296491	0.296491	0.296491	0.296491	0.446242	0.478164	0.478164	0.478164	0.478164	0.323968	0.296491	0.296491	0.317832	0.317832	0.195927	0.176475	0.176475	0.176475	0.176475	0.176475	0.176475	0.176475	0.180604	0.180604	0.195927	0.195927	0.195927	0.195927	0.195927	0.195927	0.195927	0.195927	0.176475	0.176475	0.162366	0.162366	0.176475	0.156894	0.156894	0.156894	0.151573	0.151573	0.151573	0.151573
0.241015	0.241015	0.241015	0.241015	0.241015	0.259426	0.259426	0.259426	0.259426	0.278726	0.305301	0.305301	0.305301	0.305301	0.305301	0.284887	0.284887	0.284887	0.305301	0.284887	0.259426	0.259426	0.259426	0.259426	0.259426	0.259426	0.259426	0.259426	0.241015	0.259426	0.259426	0.233309	0.233309	0.233309	0.233309	0.233309	0.233309	0.276288	0.276288	0.257097	0.257097	0.257097	0.257097	0.231141	0.231141	0.231141	0.231141	0.193309	0.193309	0.214157
0.217588	0.217588	0.217588	0.217588	0.201347	0.377175	0.40823	0.40823	0.40823	0.40823	0.40823	0.40823	0.40823	0.40823	0.40823	0.223112	0.201347	0.201347	0.201347	0.201347	0.201347	0.201347	0.201347	0.201347	0.201347	0.201347	0.223112	0.223112	0.223112	0.223112	0.240579	0.240579	0.240579	0.40823	0.40823	0.40823	0.377175	0.377175	0.377175	0.377175	0.354418	0.354418	0.354418	0.201347	0.201347	0.223112	0.199242	0.220841	0.220841	0.238185
0.298327	0.298327	0.298327	0.298327	0.271926	0.271926	0.239524	0.376058	0.406919	0.336991	0.336991	0.336991	0.336991	0.336991	0.336991	0.336991	0.308674	0.189187	0.170103	0.170103	0.170103	0.189187	0.189187	0.189187	0.189187	0.189187	0.189187	0.189187	0.189187	0.189187	0.168863	0.151446	0.151446	0.151446	0.151446	0.151446	0.151446	0.254582	0.254582	0.229219	0.229219	0.229219	0.362681	0.362681	0.362681	0.360647	0.383925	0.245659	0.245659	0.272198
0.341957	0.341957	0.319141	0.319141	0.319141	0.319141	0.319141	0.347996	0.347996	0.28422	0.263713	0.263713	0.263713	0.263713	0.263713	0.263713	0.263713	0.239282	0.239282	0.239282	0.239282	0.239282	0.239282	0.317122	0.317122	0.311362	0.28025	0.28025	0.28025	0.307175	0.307175	0.307175	0.297405	0.222826	0.222826	0.205477	0.254817	0.254817	0.254817	0.230951	0.230951	0.230951	0.239282	0.239282	0.258556	0.258556	0.258556	0.258556	0.327977	0.327977
0.246264	0.304923	0.401301	0.432709	0.432709	0.432709	0.432709	0.349221	0.349221	0.349221	0.349221	0.285542	0.247905	0.224601	0.224601	0.224601	0.224601	0.177449	0.177449	0.192829	0.171157	0.171157	0.153593	0.153593	0.171157	0.217078	0.234912	0.234912	0.234912	0.217078	0.242861	0.267407	0.247905	0.247905	0.224601	0.177449	0.18146	0.18146	0.18146	0.18146	0.18146	0.177449	0.177449	0.177449	0.190277	0.20649	0.186115	0.186115	0.30383	0.325825
0.206276	0.206276	0.206276	0.206276	0.206276	0.206276	0.206276	0.206276	0.206276	0.206276	0.2537	0.393602	0.393602	0.393602	0.393602	0.393602	0.393602	0.393602	0.393602	0.393602	0.331648	0.206276	0.206276	0.206276	0.206276	0.206276	0.206276	0.206276	0.206276	0.206276	0.222987	0.222987	0.222987	0.322651	0.322651	0.501086	0.501086	0.501086	0.501086	0.501086	0.509858	0.534599	0.499641	0.375624	0.407602	0.271787	0.270645	0.270645	0.270645	0.270645
0.437201	0.437201	0.496638	0.362762	0.385796	0.385796	0.385796	0.385796	0.247248	0.247248	0.247248	0.247248	0.229397	0.212471	0.217934	0.217934	0.217934	0.217934	0.217934	0.217934	0.217934	0.217934	0.217934	0.217934	0.175205	0.175205	0.175205	0.175205	0.189878	0.189878	0.189878	0.210806	0.210806	0.233376	0.401237	0.401237	0.401237	0.433008	0.409033	0.433008	0.497967	0.430561	0.430561	0.365633	0.231596	0.231596	0.231596	0.209151	0.209151	0.193344
0.265915	0.265915	0.265915	0.241492	0.241492	0.265915	0.265915	0.211111	0.211111	0.211111	0.211111	0.211111	0.211111	0.211111	0.211111	0.190415	0.190415	0.190415	0.206103	0.206103	0.331774	0.331774	0.331774	0.331774	0.328648	0.328648	0.328648	0.328648	0.328648	0.328648	0.2038	0.225545	0.248885	0.387896	0.391257	0.391257	0.391257	0.391257	0.398505	0.398505	0.364728	0.335375	0.307242	0.188246	0.188246	0.188246	0.188246	0.188246	0.169311	0.188246
0.227733	0.227733	0.227733	0.227733	0.227733	0.227733	0.210641	0.210641	0.210641	0.233042	0.240199	0.240199	0.240199	0.240199	0.299438	0.299438	0.299438	0.327366	0.327366	0.327366	0.327366	0.327366	0.379809	0.442592	0.369989	0.369989	0.369989	0.340264	0.340264	0.311745	0.340264	0.340264	0.290722	0.240199	0.240199	0.240199	0.240199	0.240199	0.240199	0.240199	0.194509	0.233042	0.25705	0.231317	0.231317	0.231317	0.231317	0.20744	0.201001	0.201001
0.288848	0.288848	0.288848	0.288848	0.288848	0.269048	0.250127	0.250127	0.250127	0.250127	0.269048	0.263013	0.263013	0.263013	0.263013	0.282541	0.282541	0.282541	0.282541	0.282541	0.282541	0.263013	0.263013	0.263013	0.263013	0.244375	0.244375	0.244375	0.244375	0.244375	0.226651	0.226651	0.269048	0.413197	0.488264	0.453323	0.453323	0.477821	0.477821	0.477821	0.49197	0.49197	0.435368	0.28727	0.229261	0.254987	0.254987	0.260902	0.234768	0.234768
0.189683	0.189683	0.170703	0.170703	0.170703	0.303156	0.303156	0.303156	0.303156	0.303156	0.282478	0.282478	0.461284	0.493351	0.493351	0.315413	0.315413	0.315413	0.315413	0.315413	0.315413	0.315413	0.174804	0.157024	0.157024	0.157024	0.157024	0.26268	0.26268	0.26268	0.26268	0.26268	0.26268	0.26268	0.26268	0.28833	0.260244	0.168925	0.168925	0.168925	0.168925	0.168925	0.183416	0.183416	0.183416	0.179157	0.179157	0.146397	0.146397	0.163206
0.327067	0.348662	0.327067	0.299095	0.299095	0.299095	0.279254	0.279254	0.279254	0.279254	0.299095	0.279254	0.279254	0.279254	0.279254	0.279254	0.279254	0.279254	0.279254	0.279254	0.234905	0.234905	0.234905	0.234905	0.234905	0.234905	0.234905	0.234905	0.259093	0.259093	0.286061	0.286061	0.286061	0.351862	0.351862	0.351862	0.510149	0.542579	0.542579	0.542579	0.542579	0.542579	0.508658	0.43313	0.593006	0.593006	0.455492	0.390615	0.360117	0.329388
0.183693	0.183693	0.183693	0.183693	0.183693	0.183693	0.183693	0.233471	0.233471	0.233471	0.216293	0.238997	0.238997	0.263283	0.263283	0.309774	0.309774	0.249013	0.249013	0.388077	0.388077	0.357871	0.357871	0.328753	0.328753	0.280572	0.280572	0.280572	0.300894	0.183693	0.183693	0.183693	0.203865	0.203865	0.203865	0.203865	0.203865	0.203865	0.18833	0.18833	0.18833	0.18833	0.150164	0.150164	0.150164	0.167409	0.167409	0.167409	0.167409	0.167409
0.224548	0.224548	0.224548	0.356063	0.356063	0.356063	0.356063	0.356063	0.356063	0.356063	0.356063	0.356063	0.356063	0.224548	0.224548	0.224548	0.224548	0.224548	0.224548	0.224548	0.224548	0.224548	0.224548	0.224548	0.224548	0.247905	0.247905	0.247905	0.247905	0.247905	0.267273	0.267273	0.267273	0.267273	0.267273	0.24268	0.24268	0.24268	0.24268	0.24268	0.224548	0.217852	0.217852	0.217852	0.19491	0.19491	0.233696	0.233696	0.233696	0.233696
0.247584	0.247584	0.266685	0.266685	0.266685	0.266685	0.266685	0.266685	0.266685	0.266685	0.292686	0.292686	0.292686	0.292686	0.292686	0.292686	0.292686	0.292686	0.292686	0.292686	0.266685	0.266685	0.292686	0.466426	0.466426	0.466426	0.466426	0.466426	0.466426	0.466426	0.466426	0.466426	0.376699	0.222448	0.264581	0.438976	0.438976	0.438976	0.470986	0.495962	0.528214	0.528214	0.587328	0.587328	0.495962	0.311498	0.311498	0.282308	0.256894	0.213807
0.290073	0.290073	0.290073	0.290073	0.310776	0.283925	0.283925	0.317248	0.290073	0.290073	0.290073	0.290073	0.290073	0.290073	0.270208	0.270208	0.270208	0.222574	0.222574	0.222574	0.240089	0.258524	0.258524	0.258524	0.277856	0.298054	0.298054	0.298054	0.298054	0.298054	0.277856	0.283925	0.283925	0.310776	0.290073	0.270208	0.270208	0.243408	0.243408	0.267861	0.267861	0.218471	0.195428	0.175998	0.175998	0.175998	0.175998	0.197312	0.213384	0.213384
0.265999	0.265999	0.265999	0.265999	0.265999	0.265999	0.265999	0.265999	0.265999	0.265999	0.265999	0.265999	0.265999	0.265999	0.265999	0.285457	0.285457	0.285457	0.285457	0.285457	0.285457	0.285457	0.433451	0.433451	0.433451	0.375512	0.375512	0.375512	0.375512	0.375512	0.375512	0.375512	0.238956	0.375512	0.375512	0.40969	0.602187	0.602187	0.625287	0.625287	0.761663	0.761663	0.784465	0.622157	0.622157	0.622157	0.430179	0.454214	0.430179	0.430179
0.298256	0.298256	0.298256	0.298256	0.25368	0.25368	0.25368	0.272351	0.272351	0.272351	0.272351	0.272351	0.272351	0.272351	0.272351	0.272351	0.272351	0.25368	0.25368	0.278489	0.278489	0.278489	0.304733	0.304733	0.304733	0.304733	0.304733	0.304733	0.275834	0.25118	0.25118	0.25118	0.228035	0.228035	0.228035	0.228035	0.228035	0.228035	0.25368	0.25368	0.25368	0.420674	0.58163	0.58163	0.604875	0.748107	0.748107	0.748107	0.748107	0.748107
0.183934	0.169646	0.28113	0.28113	0.28113	0.28113	0.28113	0.28113	0.28113	0.28113	0.452304	0.452304	0.3014	0.3014	0.329087	0.329087	0.329087	0.329087	0.329087	0.329087	0.188496	0.188496	0.188496	0.188496	0.188496	0.188496	0.188496	0.188496	0.188496	0.188496	0.188496	0.188496	0.188496	0.188496	0.278713	0.343999	0.343999	0.343999	0.343999	0.343999	0.343999	0.343999	0.313063	0.313063	0.173154	0.133684	0.133684	0.228026	0.228026	0.228026
0.238603	0.238603	0.238603	0.238603	0.238603	0.238603	0.238603	0.238603	0.262335	0.262335	0.262335	0.287536	0.287536	0.280057	0.280057	0.280057	0.301176	0.301176	0.275241	0.275241	0.301176	0.275241	0.275241	0.282642	0.282642	0.282642	0.262335	0.262335	0.287536	0.287536	0.262335	0.262335	0.262335	0.262335	0.262335	0.295677	0.295677	0.295677	0.270033	0.270033	0.290701	0.262841	0.262841	0.262841	0.283172	0.275241	0.411821	0.411821	0.411821	0.411821
0.257362	0.257362	0.257362	0.27673	0.27673	0.27673	0.27673	0.27673	0.27673	0.27673	0.27673	0.27673	0.27673	0.257362	0.257362	0.257362	0.257362	0.257362	0.257362	0.282557	0.282557	0.282557	0.282557	0.282557	0.282557	0.282557	0.282557	0.282557	0.303047	0.27673	0.27673	0.27673	0.370635	0.394004	0.394004	0.394004	0.424922	0.585259	0.561048	0.561048	0.561048	0.561048	0.453676	0.429274	0.453676	0.453676	0.422203	0.27673	0.27673	0.27673
0.22195	0.22195	0.22195	0.22195	0.22195	0.22195	0.22195	0.22195	0.22195	0.205387	0.205387	0.205387	0.205387	0.205387	0.22195	0.22195	0.22195	0.22195	0.375778	0.375778	0.375778	0.375778	0.375778	0.375778	0.352943	0.352943	0.352943	0.352943	0.244998	0.244998	0.244998	0.244998	0.244998	0.244998	0.269609	0.269609	0.269609	0.269609	0.227217	0.244998	0.244998	0.244998	0.244998	0.244998	0.22195	0.198201	0.198201	0.198201	0.198201	0.162543
0.304741	0.304741	0.304741	0.345634	0.215501	0.215501	0.215501	0.215501	0.200151	0.224612	0.224612	0.224612	0.247716	0.344439	0.373924	0.373924	0.373924	0.373924	0.396003	0.396003	0.396003	0.396003	0.396003	0.254275	0.230746	0.230746	0.254275	0.254275	0.236998	0.254275	0.254275	0.254275	0.247716	0.247716	0.247716	0.247716	0.224612	0.224612	0.224612	0.208786	0.208786	0.208786	0.208786	0.336604	0.304741	0.304741	0.304741	0.457347	0.489284	0.452834
0.203868	0.203868	0.220427	0.351006	0.351006	0.351006	0.380787	0.411494	0.411494	0.411494	0.411494	0.411494	0.377676	0.240858	0.240858	0.240858	0.218164	0.197054	0.197054	0.197054	0.197054	0.218164	0.225503	0.225503	0.225503	0.225503	0.225503	0.225503	0.225503	0.225503	0.225503	0.203868	0.220427	0.220427	0.220427	0.220427	0.220427	0.237929	0.237929	0.237929	0.237929	0.213208	0.197054	0.197054	0.197054	0.197054	0.175601	0.175601	0.175601	0.289486
0.258881	0.235003	0.212695	0.221444	0.221444	0.221444	0.221444	0.221444	0.221444	0.221444	0.221444	0.221444	0.221444	0.221444	0.238825	0.369804	0.369804	0.369804	0.369804	0.369804	0.369804	0.369804	0.369804	0.369804	0.347239	0.221444	0.221444	0.221444	0.221444	0.244385	0.244385	0.244385	0.304555	0.395446	0.395446	0.395446	0.395446	0.395446	0.395446	0.365179	0.365179	0.365179	0.298167	0.221444	0.221444	0.221444	0.221444	0.221444	0.221444	0.238825
0.44393	0.44393	0.44393	0.411597	0.411597	0.26729	0.26729	0.26729	0.26729	0.26729	0.286132	0.286132	0.286132	0.293951	0.293951	0.293951	0.293951	0.293951	0.293951	0.293951	0.274792	0.274792	0.274792	0.249256	0.249256	0.249256	0.249256	0.249256	0.249256	0.249256	0.249256	0.249256	0.249256	0.249256	0.249256	0.249256	0.249256	0.249256	0.249256	0.274792	0.420822	0.420822	0.420822	0.386252	0.418009	0.418009	0.418009	0.418009	0.418009	0.418009
0.134679	0.150645	0.150645	0.150645	0.150645	0.138703	0.138703	0.127565	0.145338	0.245176	0.245176	0.221807	0.352508	0.374848	0.405931	0.56619	0.56619	0.589738	0.589738	0.429411	0.429411	0.429411	0.282642	0.282642	0.256918	0.153269	0.153269	0.141153	0.157747	0.157747	0.138703	0.138703	0.138703	0.127565	0.127565	0.127565	0.127565	0.127565	0.113717	0.113717	0.129848	0.129848	0.129848	0.221807	0.221807	0.221807	0.221807	0.221807	0.270153	0.241428
[truncated: 1,210 more columns]

## Sheet: A.Face_true.Place.avg
0.16432	0.178246	0.29338	0.29338	0.442809	0.442809	0.442809	0.450165	0.481986	0.506517	0.474559	0.450165	0.299588	0.327098	0.200362	0.200362	0.200362	0.18065	0.162483	0.162483	0.162483	0.162483	0.162483	0.129077	0.130595	0.130595	0.130595	0.130595	0.142149	0.130595	0.130595	0.130595	0.130595	0.147499	0.147499	0.147499	0.147499	0.16432	0.151281	0.151281	0.134012	0.134012	0.134012	0.134012	0.145817	0.220992	0.243797	0.220992	0.220992	0.220992
0.469974	0.469974	0.469974	0.445566	0.29603	0.29603	0.29603	0.469974	0.469974	0.29603	0.29603	0.29603	0.29603	0.29603	0.29603	0.316928	0.316928	0.180354	0.180354	0.180354	0.180354	0.180354	0.180354	0.180354	0.195352	0.195352	0.195352	0.316928	0.316928	0.316928	0.316928	0.469974	0.469974	0.469974	0.445566	0.421419	0.421419	0.275953	0.275953	0.275953	0.275953	0.180354	0.222458	0.222458	0.222458	0.222458	0.198649	0.198649	0.198649	0.198649
0.214335	0.214335	0.197667	0.298306	0.298306	0.298306	0.272151	0.272151	0.292807	0.292807	0.416726	0.416726	0.416726	0.272151	0.298306	0.32585	0.32585	0.32585	0.303864	0.303864	0.185961	0.185961	0.185961	0.185961	0.167307	0.167307	0.167307	0.167307	0.148402	0.148402	0.165367	0.179921	0.179921	0.179921	0.179921	0.161753	0.161753	0.161753	0.181996	0.181996	0.16366	0.158204	0.158204	0.172258	0.152897	0.147737	0.130696	0.130696	0.130696	0.145983
0.172021	0.172021	0.172021	0.172021	0.172021	0.172021	0.170632	0.170632	0.170632	0.170632	0.184948	0.184948	0.302621	0.302621	0.302621	0.302621	0.304689	0.304689	0.455929	0.480319	0.455929	0.455929	0.304689	0.304689	0.304689	0.304689	0.304689	0.304689	0.186427	0.172021	0.186427	0.186427	0.186427	0.186427	0.186427	0.186427	0.186427	0.186427	0.207151	0.223705	0.184948	0.184948	0.184948	0.164631	0.164631	0.183479	0.183479	0.183479	0.300561	0.280375
0.309598	0.309598	0.309598	0.212079	0.235159	0.235159	0.254675	0.254675	0.254675	0.254675	0.254675	0.254675	0.254675	0.230256	0.207527	0.230256	0.212079	0.212079	0.212079	0.212079	0.338729	0.338729	0.520012	0.642117	0.642117	0.611003	0.611003	0.611003	0.611003	0.611003	0.611003	0.611003	0.426163	0.460453	0.460453	0.460453	0.460453	0.520012	0.520012	0.546283	0.419512	0.419512	0.478471	0.325272	0.316686	0.346149	0.346149	0.294294	0.316686	0.294294
0.329676	0.204482	0.204482	0.189094	0.339959	0.362141	0.362141	0.362141	0.362141	0.362141	0.362141	0.362141	0.362141	0.362141	0.228827	0.212095	0.212095	0.212095	0.212095	0.228827	0.228827	0.228827	0.228827	0.252597	0.277946	0.424138	0.424138	0.424138	0.424138	0.400544	0.432156	0.432156	0.432156	0.400544	0.369738	0.234656	0.234656	0.234656	0.234656	0.234656	0.212095	0.189094	0.189094	0.204482	0.329676	0.329676	0.329676	0.359045	0.359045	0.359045
0.393515	0.368874	0.399346	0.365089	0.359459	0.359459	0.359459	0.359459	0.359459	0.2098	0.2098	0.2098	0.189235	0.212514	0.195552	0.195552	0.195552	0.195552	0.195552	0.195552	0.239283	0.239283	0.239283	0.239283	0.239283	0.239283	0.239283	0.239283	0.239283	0.258817	0.258817	0.258817	0.251093	0.251093	0.251093	0.251093	0.271248	0.314465	0.342884	0.319742	0.287372	0.309236	0.346564	0.346564	0.346564	0.337415	0.342884	0.297455	0.292388	0.292388
0.182452	0.182452	0.182452	0.197594	0.213665	0.213665	0.213665	0.213665	0.213665	0.213665	0.213665	0.213665	0.213665	0.197594	0.218765	0.218765	0.349019	0.349019	0.349019	0.349019	0.402175	0.402175	0.402175	0.433425	0.378755	0.378755	0.241521	0.260006	0.23414	0.23414	0.248367	0.248367	0.248367	0.225158	0.225158	0.225158	0.242792	0.248367	0.275241	0.275241	0.195915	0.23414	0.23414	0.210115	0.359788	0.359788	0.337444	0.309336	0.309336	0.309336
0.692887	0.51703	0.330054	0.330054	0.181342	0.181342	0.181342	0.181342	0.181342	0.277321	0.2523	0.2523	0.2523	0.2523	0.302265	0.330054	0.330054	0.330054	0.398725	0.257639	0.318405	0.346939	0.346939	0.346939	0.325079	0.297524	0.297524	0.325079	0.282989	0.282989	0.226734	0.221416	0.221416	0.221416	0.244375	0.244375	0.244375	0.221416	0.204983	0.204983	0.330054	0.308755	0.330054	0.330054	0.302265	0.302265	0.302265	0.302265	0.302265	0.302265
0.208189	0.188085	0.188085	0.208189	0.19206	0.311958	0.311958	0.311958	0.311958	0.311958	0.463745	0.463745	0.463745	0.432439	0.432439	0.255497	0.255497	0.255497	0.28032	0.301099	0.184257	0.184257	0.204055	0.204055	0.204055	0.229835	0.287806	0.287806	0.262562	0.243515	0.243515	0.380412	0.351049	0.507817	0.507817	0.507817	0.432439	0.432439	0.457329	0.457329	0.482435	0.328276	0.350877	0.350877	0.350877	0.350877	0.350877	0.350877	0.328276	0.328276
0.390911	0.367667	0.367667	0.390911	0.360617	0.519076	0.34079	0.370383	0.235123	0.259147	0.259147	0.259147	0.259147	0.240643	0.300338	0.183215	0.183215	0.164665	0.164665	0.147654	0.147654	0.147654	0.147654	0.147654	0.12704	0.12704	0.12704	0.138401	0.138401	0.138401	0.154539	0.233032	0.251145	0.225591	0.203821	0.203821	0.203821	0.188264	0.188264	0.188264	0.169309	0.169309	0.15587	0.15587	0.15587	0.173635	0.154342	0.154342	0.154342	0.154342
0.267894	0.267894	0.267894	0.267894	0.267894	0.267894	0.267894	0.267894	0.267894	0.267894	0.267894	0.267894	0.218626	0.218626	0.258775	0.277494	0.277494	0.277494	0.277494	0.277494	0.277494	0.277494	0.334351	0.334351	0.287017	0.2933	0.320062	0.320062	0.320062	0.320062	0.320062	0.320062	0.291592	0.291592	0.442504	0.411703	0.350457	0.350457	0.402349	0.564875	0.564875	0.564875	0.597521	0.597521	0.402349	0.393065	0.425492	0.425492	0.500217	0.341686
0.291046	0.291046	0.291046	0.291046	0.271541	0.271541	0.291046	0.291046	0.291046	0.265594	0.265594	0.265594	0.265594	0.265594	0.265594	0.291046	0.271541	0.271541	0.271541	0.271541	0.271541	0.271541	0.271541	0.244138	0.218671	0.197782	0.213543	0.213543	0.190463	0.190463	0.190463	0.190463	0.190463	0.213543	0.238595	0.262385	0.268285	0.268285	0.297332	0.297332	0.297332	0.297332	0.297332	0.268285	0.268285	0.244138	0.221506	0.221506	0.352959	0.352959
0.344083	0.500844	0.376522	0.376522	0.324565	0.353719	0.353719	0.353719	0.353719	0.353719	0.353719	0.222483	0.222483	0.222483	0.222483	0.200785	0.200785	0.200785	0.239967	0.239967	0.239967	0.239967	0.399885	0.423713	0.423713	0.423713	0.423713	0.423713	0.369099	0.369099	0.369099	0.369099	0.239967	0.222483	0.222483	0.222483	0.222483	0.222483	0.245805	0.245805	0.245805	0.220642	0.199078	0.220642	0.220642	0.197381	0.197381	0.197381	0.197381	0.197381
0.324168	0.293742	0.293742	0.293742	0.293742	0.314693	0.314693	0.314693	0.467515	0.308174	0.278631	0.308174	0.308174	0.308174	0.308174	0.287475	0.287475	0.287475	0.174247	0.160457	0.180607	0.180607	0.180607	0.180607	0.200555	0.200555	0.200555	0.200555	0.200555	0.200555	0.200555	0.324168	0.324168	0.324168	0.296485	0.296485	0.296485	0.446223	0.446223	0.478379	0.442967	0.293742	0.265052	0.265052	0.265052	0.265052	0.265052	0.172357	0.172357	0.136932
0.294904	0.294904	0.269161	0.244886	0.244886	0.244886	0.383059	0.376423	0.376423	0.376423	0.376423	0.376423	0.376423	0.376423	0.376423	0.347067	0.217303	0.200933	0.200933	0.200933	0.200933	0.200933	0.200933	0.239713	0.239713	0.376423	0.376423	0.536121	0.567567	0.567567	0.567567	0.567567	0.715332	0.632671	0.767311	0.632671	0.632671	0.473574	0.442012	0.466556	0.466556	0.432089	0.284382	0.316195	0.194535	0.316195	0.316195	0.286863	0.286863	0.410912
0.299863	0.299863	0.27974	0.299863	0.273673	0.273673	0.273673	0.273673	0.273673	0.273673	0.273673	0.288837	0.309333	0.288837	0.288837	0.288837	0.288837	0.288837	0.288837	0.288837	0.288837	0.273673	0.27974	0.27974	0.27974	0.27974	0.27974	0.27974	0.27974	0.27974	0.27974	0.27974	0.273673	0.273673	0.273673	0.349318	0.349318	0.349318	0.349318	0.349318	0.349318	0.349318	0.349318	0.349318	0.349318	0.273673	0.273673	0.273673	0.273673	0.244724
0.26497	0.26497	0.26497	0.26497	0.26497	0.26497	0.26497	0.26497	0.26497	0.26497	0.26497	0.26497	0.26497	0.26497	0.26497	0.26497	0.290585	0.290585	0.290585	0.290585	0.290585	0.290585	0.290585	0.290585	0.290585	0.290585	0.26497	0.26497	0.26497	0.26497	0.26497	0.284823	0.284823	0.305546	0.305546	0.305546	0.305546	0.305546	0.305546	0.305546	0.305546	0.284823	0.284823	0.284823	0.284823	0.284823	0.284823	0.284823	0.284823	0.284823
0.276846	0.276846	0.276846	0.276846	0.276846	0.276846	0.276846	0.276846	0.276846	0.283533	0.283533	0.283533	0.283533	0.283533	0.280499	0.280499	0.280499	0.280499	0.280499	0.254926	0.254926	0.273857	0.273857	0.337618	0.340977	0.340977	0.340977	0.340977	0.340977	0.340977	0.340977	0.319448	0.319448	0.257782	0.257782	0.283533	0.283533	0.283533	0.303721	0.273857	0.273857	0.273857	0.273857	0.273857	0.300562	0.273857	0.300562	0.300562	0.280499	0.339401
0.242726	0.242726	0.242726	0.242726	0.261079	0.261079	0.261079	0.261079	0.280305	0.280305	0.280305	0.280305	0.280305	0.300372	0.280305	0.280305	0.280305	0.280305	0.280305	0.280305	0.280305	0.280305	0.280305	0.261079	0.261079	0.261079	0.403804	0.42746	0.403804	0.403804	0.403804	0.42746	0.451453	0.451453	0.483812	0.483812	0.328384	0.307268	0.307268	0.307268	0.29872	0.27872	0.259563	0.259563	0.235364	0.235364	0.259563	0.259563	0.392219	0.392219
0.275818	0.275818	0.256333	0.256333	0.256333	0.256333	0.284112	0.284112	0.284112	0.284112	0.258247	0.277822	0.277822	0.277822	0.277822	0.277822	0.277822	0.277822	0.298285	0.298285	0.298285	0.277822	0.277822	0.277822	0.277822	0.277822	0.298285	0.298285	0.277822	0.277822	0.277822	0.298285	0.298285	0.298285	0.326396	0.326396	0.355812	0.355812	0.355812	0.355812	0.346438	0.324198	0.324198	0.35352	0.35352	0.322007	0.29411	0.29411	0.29411	0.29411
0.245779	0.245779	0.245779	0.245779	0.245779	0.245779	0.245779	0.245779	0.290384	0.317535	0.317535	0.317535	0.317535	0.317535	0.317535	0.317535	0.317535	0.317535	0.270348	0.245779	0.245779	0.245779	0.245779	0.245779	0.245779	0.245779	0.245779	0.245779	0.264654	0.264654	0.238152	0.238152	0.262224	0.262224	0.262224	0.262224	0.262224	0.262224	0.243465	0.243465	0.243465	0.243465	0.2206	0.2206	0.197325	0.175952	0.175952	0.156442	0.170003	0.170003
0.233959	0.233959	0.233959	0.233959	0.233959	0.233959	0.233959	0.233959	0.233959	0.216623	0.24155	0.24155	0.24155	0.24155	0.24155	0.348823	0.348823	0.348823	0.348823	0.348823	0.348823	0.348823	0.348823	0.348823	0.348823	0.218751	0.218751	0.218751	0.236207	0.33937	0.33937	0.33937	0.33937	0.33937	0.33937	0.33937	0.33937	0.33937	0.317459	0.218751	0.19557	0.19557	0.19557	0.154893	0.168351	0.168351	0.168351	0.149489	0.149489	0.149489
0.193637	0.193637	0.178668	0.178668	0.178668	0.178668	0.178668	0.178668	0.178668	0.321477	0.343409	0.36603	0.396549	0.396549	0.363314	0.363314	0.363314	0.435948	0.435948	0.28147	0.261916	0.243261	0.220233	0.196953	0.220233	0.220233	0.213057	0.166591	0.166591	0.153315	0.153315	0.153315	0.153315	0.172546	0.237677	0.237677	0.245425	0.245425	0.245425	0.245425	0.245425	0.245425	0.245425	0.220233	0.176954	0.176954	0.157325	0.139505	0.139505	0.123408
0.259191	0.259191	0.278477	0.278477	0.278477	0.278477	0.305016	0.305016	0.305016	0.305016	0.305016	0.305016	0.284617	0.284617	0.305016	0.275875	0.250956	0.250956	0.250956	0.250956	0.250956	0.275875	0.275875	0.275875	0.256706	0.284617	0.284617	0.284617	0.284617	0.284617	0.284617	0.259191	0.259191	0.259191	0.321875	0.321875	0.321875	0.321875	0.321875	0.321875	0.321875	0.321875	0.321875	0.321875	0.259191	0.232961	0.232961	0.232961	0.208638	0.208638
0.315175	0.315175	0.346078	0.346078	0.346078	0.346078	0.346078	0.346078	0.346078	0.217221	0.235177	0.235177	0.235177	0.235177	0.235177	0.235177	0.235177	0.235177	0.235177	0.235177	0.217221	0.217221	0.217221	0.217221	0.217221	0.217221	0.217221	0.217221	0.217221	0.217221	0.217221	0.217221	0.217221	0.217221	0.217221	0.217221	0.217221	0.217221	0.217221	0.217221	0.235177	0.235177	0.210982	0.23365	0.23365	0.209569	0.245591	0.270702	0.270702	0.270702
0.25109	0.25109	0.25109	0.25109	0.25109	0.25109	0.25109	0.309987	0.309987	0.309987	0.309987	0.309987	0.309987	0.309987	0.309987	0.309987	0.309987	0.25109	0.25109	0.25109	0.25109	0.25109	0.25109	0.25109	0.25109	0.25109	0.25109	0.25109	0.25109	0.25109	0.25109	0.25109	0.25109	0.29729	0.446906	0.446906	0.446906	0.446906	0.446906	0.446906	0.446906	0.446906	0.411618	0.356669	0.224975	0.224975	0.249438	0.249438	0.303429	0.27386
0.129781	0.129781	0.129781	0.129781	0.129781	0.129781	0.129781	0.129781	0.129781	0.129781	0.129781	0.220881	0.220881	0.220881	0.220881	0.350195	0.350195	0.379165	0.568161	0.568161	0.598554	0.439568	0.439568	0.470578	0.501816	0.346357	0.346357	0.318607	0.197414	0.197414	0.178341	0.178341	0.178341	0.160742	0.144574	0.144574	0.144574	0.144574	0.129781	0.142751	0.142751	0.142751	0.138841	0.152557	0.152557	0.167366	0.167366	0.299058	0.299058	0.299058
0.314309	0.335639	0.303034	0.282894	0.282894	0.282894	0.309896	0.309896	0.309896	0.309896	0.309896	0.289489	0.321308	0.321308	0.321308	0.321308	0.293735	0.2355	0.2355	0.2355	0.2355	0.2355	0.259616	0.259616	0.259616	0.259616	0.259616	0.321308	0.289489	0.289489	0.309896	0.33826	0.309896	0.309896	0.309896	0.309896	0.278743	0.278743	0.331071	0.331071	0.309896	0.282894	0.282894	0.253458	0.253458	0.253458	0.282894	0.282894	0.289489	0.289489
0.250174	0.250174	0.250174	0.250174	0.250174	0.250174	0.268807	0.288295	0.288295	0.315595	0.315595	0.315595	0.315595	0.315595	0.315595	0.315595	0.295028	0.275261	0.275261	0.250174	0.250174	0.250174	0.250174	0.250174	0.275261	0.246619	0.408052	0.408052	0.372698	0.372698	0.372698	0.372698	0.372698	0.372698	0.342933	0.377161	0.223338	0.223338	0.275261	0.275261	0.275261	0.275261	0.275261	0.275261	0.275261	0.275261	0.301851	0.301851	0.275261	0.275261
0.248942	0.248942	0.248942	0.248942	0.248942	0.273721	0.273721	0.273721	0.273721	0.293615	0.293615	0.293615	0.293615	0.293615	0.293615	0.287329	0.287329	0.287329	0.287329	0.267699	0.267699	0.267699	0.267699	0.267699	0.287329	0.267699	0.267699	0.267699	0.267699	0.267699	0.267699	0.267699	0.267699	0.267699	0.248942	0.248942	0.248942	0.248942	0.248942	0.248942	0.248942	0.248942	0.248942	0.248942	0.223121	0.223121	0.223121	0.223121	0.223121	0.223121
0.242788	0.242788	0.242788	0.260853	0.260853	0.260853	0.26698	0.26698	0.26698	0.26698	0.26698	0.26698	0.26698	0.248634	0.248634	0.26698	0.242788	0.242788	0.26698	0.26698	0.286165	0.286165	0.286165	0.286165	0.286165	0.26698	0.26698	0.26698	0.242788	0.242788	0.225592	0.225592	0.225592	0.225592	0.225592	0.225592	0.225592	0.225592	0.35856	0.35856	0.517526	0.517526	0.517526	0.517526	0.482723	0.482723	0.482723	0.482723	0.297307	0.297307
0.264057	0.290445	0.264057	0.264057	0.264057	0.284107	0.284107	0.284107	0.284107	0.284107	0.284107	0.258085	0.277853	0.277853	0.277853	0.251227	0.251227	0.251227	0.251227	0.276816	0.276816	0.276816	0.257095	0.257095	0.257095	0.264057	0.264057	0.257095	0.303953	0.276816	0.276816	0.276816	0.276816	0.422415	0.422415	0.389406	0.389406	0.398031	0.343835	0.422415	0.422415	0.389406	0.357381	0.224546	0.248319	0.274749	0.274749	0.274749	0.267609	0.185864
0.203378	0.203378	0.203378	0.203378	0.203378	0.203378	0.203378	0.203378	0.203378	0.203378	0.203378	0.350073	0.350073	0.350073	0.350073	0.350073	0.350073	0.380055	0.380055	0.380055	0.40359	0.242849	0.380055	0.380055	0.380055	0.380055	0.380055	0.350073	0.380055	0.380055	0.35707	0.35707	0.225149	0.225149	0.248523	0.293527	0.293527	0.321058	0.293527	0.321058	0.321058	0.321058	0.290647	0.311427	0.284375	0.240297	0.240297	0.217473	0.217473	0.217473
0.249363	0.268446	0.268446	0.268446	0.268446	0.268446	0.268446	0.249363	0.249363	0.274227	0.274227	0.254876	0.254876	0.254876	0.254876	0.254876	0.300577	0.300577	0.300577	0.274227	0.274227	0.274227	0.274227	0.300577	0.300577	0.300577	0.254876	0.254876	0.254876	0.254876	0.247232	0.247232	0.247232	0.22406	0.22406	0.22406	0.22406	0.22406	0.22406	0.24183	0.249363	0.249363	0.274227	0.247232	0.266209	0.266209	0.266209	0.239743	0.239743	0.222081
0.225379	0.243194	0.267406	0.267406	0.296365	0.296365	0.270499	0.270499	0.270499	0.270499	0.296365	0.302255	0.276077	0.276077	0.276077	0.276077	0.276077	0.276077	0.276077	0.276077	0.251349	0.228138	0.228138	0.228138	0.228138	0.228138	0.228138	0.228138	0.228138	0.246101	0.246101	0.246101	0.246101	0.246101	0.264993	0.238062	0.238062	0.26194	0.26194	0.243194	0.243194	0.243194	0.243194	0.243194	0.217822	0.243194	0.243194	0.220514	0.220514	0.220514
0.292848	0.292848	0.266994	0.266994	0.266994	0.266994	0.266994	0.266994	0.266994	0.286791	0.286791	0.266994	0.266994	0.292848	0.292848	0.292848	0.292848	0.292848	0.292848	0.272792	0.272792	0.272792	0.298979	0.272792	0.272792	0.272792	0.272792	0.272792	0.272792	0.272792	0.245833	0.245833	0.245833	0.245833	0.384101	0.384101	0.407752	0.431838	0.46356	0.46356	0.498609	0.498609	0.491253	0.456251	0.304867	0.275941	0.256623	0.238212	0.21571	0.21571
0.256315	0.256315	0.256315	0.256315	0.256315	0.256315	0.275473	0.275473	0.275473	0.275473	0.275473	0.275473	0.275473	0.275473	0.275473	0.275473	0.256315	0.256315	0.281535	0.281535	0.281535	0.281535	0.281535	0.281535	0.301813	0.301813	0.301813	0.301813	0.275473	0.275473	0.295494	0.295494	0.295494	0.295494	0.247807	0.247807	0.247807	0.247807	0.247807	0.247807	0.229962	0.229962	0.229962	0.229962	0.256315	0.256315	0.256315	0.229962	0.229962	0.229962
0.246167	0.246167	0.246167	0.246167	0.291117	0.318307	0.318307	0.318307	0.318307	0.318307	0.318307	0.318307	0.318307	0.318307	0.270762	0.246167	0.246167	0.246167	0.246167	0.246167	0.246167	0.246167	0.246167	0.246167	0.246167	0.270762	0.270762	0.270762	0.439509	0.439509	0.439509	0.471343	0.471343	0.471343	0.471343	0.546964	0.546964	0.511273	0.331257	0.36029	0.383833	0.353952	0.353952	0.353952	0.377326	0.282422	0.254303	0.282422	0.282422	0.257141
0.117522	0.128165	0.117522	0.117522	0.202995	0.202995	0.202995	0.187474	0.202995	0.327557	0.327557	0.306172	0.306172	0.306172	0.202995	0.327557	0.327557	0.327557	0.482302	0.327557	0.327557	0.327557	0.327557	0.327557	0.306172	0.238109	0.238109	0.238109	0.128944	0.128944	0.128944	0.144239	0.161013	0.161013	0.17933	0.138916	0.138916	0.138916	0.138916	0.138916	0.122894	0.109572	0.0975338	0.0975338	0.0858093	0.0858093	0.0858093	0.152196	0.179487	0.179487
0.289842	0.289842	0.289842	0.289842	0.264353	0.264353	0.264353	0.284392	0.284392	0.284392	0.284392	0.284392	0.284392	0.284392	0.284392	0.284392	0.284392	0.264353	0.264353	0.264353	0.264353	0.264353	0.264353	0.264353	0.264353	0.264353	0.264353	0.264353	0.264353	0.264353	0.264353	0.407606	0.407606	0.407606	0.374846	0.405121	0.405121	0.405121	0.429599	0.454427	0.454427	0.445289	0.445289	0.445289	0.479483	0.447834	0.447834	0.447834	0.389903	0.334921
0.265228	0.265228	0.265228	0.246268	0.246268	0.246268	0.246268	0.246268	0.246268	0.246268	0.269914	0.269914	0.269914	0.269914	0.269914	0.269914	0.269914	0.289994	0.316077	0.316077	0.289994	0.289994	0.289994	0.289994	0.289994	0.439951	0.439951	0.415565	0.385904	0.547232	0.547232	0.547232	0.547232	0.547232	0.547232	0.352829	0.375901	0.375901	0.375901	0.238479	0.257043	0.23086	0.23086	0.389417	0.389417	0.585734	0.561367	0.561367	0.561367	0.556804
0.242362	0.242362	0.242362	0.242362	0.288168	0.268619	0.29429	0.29429	0.323769	0.323769	0.323769	0.323769	0.323769	0.323769	0.302833	0.276709	0.252024	0.270812	0.270812	0.290457	0.262832	0.262832	0.262832	0.262832	0.262832	0.262832	0.262832	0.244412	0.244412	0.226886	0.252024	0.252024	0.252024	0.252024	0.252024	0.252024	0.276709	0.276709	0.276709	0.276709	0.276709	0.296608	0.296608	0.296608	0.268619	0.242362	0.21981	0.320031	0.320031	0.320031
0.284488	0.284488	0.284488	0.284488	0.284488	0.284488	0.284488	0.284488	0.264454	0.264454	0.264454	0.264454	0.264454	0.264454	0.264454	0.264454	0.264454	0.264454	0.264454	0.264454	0.264454	0.264454	0.264454	0.264454	0.264454	0.264454	0.264454	0.438932	0.438932	0.438932	0.438932	0.496188	0.496188	0.52856	0.52856	0.52856	0.602887	0.410974	0.410974	0.435535	0.467622	0.410974	0.378006	0.348048	0.317407	0.339601	0.275235	0.248561	0.248561	0.230243
0.290114	0.290114	0.290114	0.27032	0.27032	0.27032	0.27032	0.290114	0.290114	0.290114	0.290114	0.290114	0.310739	0.280464	0.280464	0.280464	0.280464	0.261087	0.261087	0.261087	0.261087	0.261087	0.261087	0.310739	0.332146	0.332146	0.3616	0.3616	0.3616	0.3616	0.3616	0.3616	0.307445	0.286947	0.330268	0.423762	0.392356	0.392356	0.392356	0.392356	0.423762	0.423762	0.484084	0.484084	0.375044	0.286947	0.286947	0.286947	0.286947	0.286947
0.326343	0.359391	0.359391	0.359391	0.359391	0.359391	0.363441	0.363441	0.363441	0.305999	0.210912	0.210912	0.210912	0.23322	0.23322	0.23322	0.23322	0.23322	0.23322	0.23322	0.23322	0.23322	0.23322	0.210912	0.210912	0.210912	0.210912	0.210912	0.210912	0.210912	0.187521	0.187521	0.187521	0.187521	0.187521	0.202983	0.202983	0.202983	0.202983	0.202983	0.227762	0.227762	0.227762	0.227762	0.227762	0.187521	0.208007	0.208007	0.230096	0.247997
0.284056	0.284056	0.284056	0.284056	0.264085	0.264085	0.264085	0.264085	0.264085	0.264085	0.284056	0.284056	0.284056	0.284056	0.284056	0.284056	0.284056	0.284056	0.284056	0.284056	0.264085	0.264085	0.264085	0.264085	0.264085	0.264085	0.264085	0.264085	0.264085	0.284056	0.463704	0.463704	0.463704	0.463704	0.463704	0.463704	0.463704	0.463704	0.463704	0.438846	0.262602	0.282504	0.282504	0.282504	0.282504	0.282504	0.282504	0.255533	0.420795	0.420795
0.211048	0.211048	0.211048	0.211048	0.211048	0.211048	0.211048	0.211048	0.211048	0.211048	0.211048	0.211048	0.211048	0.228177	0.361002	0.361002	0.361002	0.361002	0.384372	0.384372	0.384372	0.384372	0.384372	0.361002	0.228177	0.228177	0.228177	0.285832	0.285832	0.285832	0.285832	0.285832	0.285832	0.285832	0.285832	0.285832	0.285832	0.228177	0.211048	0.211048	0.18861	0.204389	0.204389	0.221129	0.221129	0.221129	0.221129	0.197888	0.219285	0.219285
0.237057	0.255334	0.237057	0.237057	0.237057	0.237057	0.237057	0.237057	0.237057	0.237057	0.237057	0.219702	0.219702	0.219702	0.219702	0.219702	0.219702	0.349601	0.349601	0.349601	0.349601	0.349601	0.349601	0.349601	0.349601	0.349601	0.372321	0.237057	0.255334	0.255334	0.255334	0.287969	0.287969	0.287969	0.287969	0.287969	0.240064	0.240064	0.222553	0.222553	0.222553	0.195298	0.195298	0.195298	0.268196	0.268196	0.298331	0.325656	0.325656	0.325656
0.320414	0.320414	0.320414	0.320414	0.292924	0.272508	0.272508	0.272508	0.298892	0.298892	0.272508	0.272508	0.244633	0.244633	0.244633	0.244633	0.263718	0.28959	0.263718	0.263718	0.263718	0.263718	0.292924	0.292924	0.320414	0.320414	0.326684	0.298892	0.326684	0.355749	0.355749	0.355749	0.355749	0.355749	0.355749	0.416989	0.410041	0.441658	0.410041	0.403129	0.434606	0.434606	0.434606	0.434606	0.434606	0.372431	0.372431	0.310739	0.310739	0.28959
0.232594	0.250655	0.224999	0.224999	0.224999	0.224999	0.224999	0.224999	0.224999	0.224999	0.357053	0.33475	0.366994	0.366994	0.366994	0.366994	0.366994	0.366994	0.366994	0.337555	0.210353	0.210353	0.210353	0.210353	0.210353	0.210353	0.210353	0.210353	0.227198	0.227198	0.227198	0.227198	0.227198	0.227198	0.227198	0.227198	0.227198	0.227198	0.210353	0.210353	0.187788	0.187788	0.187788	0.208273	0.185879	0.185879	0.185879	0.185879	0.185879	0.183985
0.49654	0.49654	0.340604	0.340604	0.340604	0.340604	0.340604	0.340604	0.340604	0.312543	0.192318	0.212928	0.212928	0.212928	0.235105	0.235105	0.235105	0.235105	0.25422	0.25422	0.25422	0.230784	0.230784	0.230784	0.208904	0.208904	0.230784	0.230784	0.212928	0.212928	0.212928	0.212928	0.212928	0.212928	0.230784	0.230784	0.208904	0.208904	0.208904	0.22652	0.245161	0.238357	0.238357	0.213778	0.196901	0.175611	0.175611	0.191097	0.170302	0.156175
0.334896	0.334896	0.224953	0.251283	0.251283	0.251283	0.251283	0.251283	0.251283	0.279584	0.279584	0.279584	0.260407	0.279584	0.279584	0.279584	0.279584	0.279584	0.306406	0.306406	0.306406	0.457916	0.457916	0.422141	0.582794	0.582794	0.62923	0.62923	0.740315	0.740315	0.740315	0.598535	0.598535	0.609994	0.44993	0.44993	0.402366	0.402366	0.260407	0.260407	0.260407	0.233418	0.233418	0.257393	0.257393	0.257393	0.257393	0.257393	0.257393	0.257393
0.391218	0.367938	0.367938	0.367938	0.367938	0.367938	0.233436	0.216211	0.195154	0.195154	0.211154	0.211154	0.211154	0.211154	0.211154	0.211154	0.211154	0.211154	0.211154	0.211154	0.216211	0.216211	0.216211	0.216211	0.216211	0.233436	0.233436	0.251593	0.251593	0.251593	0.228093	0.228093	0.228093	0.228093	0.228093	0.211154	0.211154	0.195154	0.195154	0.216211	0.216211	0.216211	0.192918	0.192918	0.192918	0.208782	0.208782	0.208782	0.208782	0.188275
0.402458	0.402458	0.371711	0.371711	0.371711	0.236221	0.254455	0.230651	0.20845	0.20845	0.20845	0.20845	0.20845	0.20845	0.230651	0.230651	0.341968	0.341968	0.341968	0.341968	0.341968	0.341968	0.341968	0.341968	0.49074	0.523136	0.36447	0.36447	0.38758	0.38758	0.38758	0.38758	0.38758	0.354715	0.206604	0.206604	0.206604	0.206604	0.190921	0.190921	0.190921	0.190921	0.151126	0.1701	0.1701	0.152572	0.1701	0.189192	0.189192	0.168521
0.369116	0.425299	0.425299	0.278329	0.278329	0.259475	0.259475	0.259475	0.259475	0.278329	0.278329	0.259475	0.284779	0.284779	0.284779	0.284779	0.284779	0.284779	0.304714	0.284779	0.284779	0.284779	0.259475	0.259475	0.259475	0.259475	0.259475	0.259475	0.241471	0.241471	0.241471	0.259475	0.259475	0.259475	0.284779	0.284779	0.257328	0.257328	0.257328	0.257328	0.257328	0.239425	0.344536	0.344536	0.31627	0.31627	0.34707	0.34707	0.31627	0.31627
0.315802	0.288716	0.288716	0.288716	0.288716	0.260342	0.260342	0.260342	0.260342	0.260342	0.260342	0.260342	0.260342	0.260342	0.260342	0.288716	0.309498	0.309498	0.309498	0.279885	0.279885	0.279885	0.3003	0.3003	0.3003	0.3003	0.279885	0.279885	0.3065	0.337608	0.337608	0.366916	0.3442	0.3442	0.3442	0.3442	0.366916	0.366916	0.337608	0.360128	0.360128	0.3003	0.3003	0.3003	0.271221	0.271221	0.252071	0.252071	0.252071	0.23384
0.293961	0.293961	0.293961	0.267774	0.277846	0.277846	0.258555	0.258555	0.217289	0.277846	0.277846	0.277846	0.277846	0.304608	0.304608	0.304608	0.304608	0.304608	0.304608	0.240159	0.240159	0.240159	0.258555	0.234475	0.252581	0.252581	0.252581	0.252581	0.252581	0.277846	0.277846	0.277846	0.399683	0.399683	0.376342	0.376342	0.376342	0.376342	0.399683	0.369	0.369	0.369	0.252581	0.277846	0.277846	0.325825	0.325825	0.325825	0.304608	0.304608
0.280002	0.280002	0.254913	0.254913	0.254913	0.254913	0.280002	0.280002	0.260556	0.260556	0.260556	0.285986	0.285986	0.312849	0.312849	0.312849	0.285986	0.285986	0.285986	0.285986	0.285986	0.260556	0.260556	0.260556	0.260556	0.260556	0.260556	0.260556	0.260556	0.260556	0.285986	0.285986	0.285986	0.260556	0.260556	0.260556	0.260556	0.260556	0.260556	0.260556	0.236637	0.236637	0.212158	0.212158	0.189583	0.189583	0.189583	0.189583	0.189583	0.189583
0.200975	0.200975	0.181201	0.181201	0.196451	0.212651	0.212651	0.340506	0.369812	0.369812	0.369812	0.369812	0.369812	0.369812	0.346915	0.324705	0.35338	0.245238	0.222321	0.240017	0.240017	0.240017	0.240017	0.240017	0.240017	0.240017	0.217447	0.196451	0.217447	0.200975	0.178976	0.178976	0.178976	0.178976	0.214894	0.232175	0.232175	0.250402	0.359737	0.359737	0.417313	0.417313	0.417313	0.417313	0.33081	0.309143	0.33081	0.309143	0.189677	0.189677
0.217449	0.217449	0.217449	0.217449	0.217449	0.217449	0.217449	0.217449	0.217449	0.217449	0.346865	0.346865	0.346865	0.346865	0.346865	0.346865	0.346865	0.346865	0.369967	0.369967	0.235033	0.235033	0.235033	0.235033	0.235033	0.235033	0.235033	0.235033	0.217449	0.235033	0.235033	0.235033	0.235033	0.235033	0.259127	0.25173	0.25173	0.25173	0.391346	0.391346	0.391346	0.391346	0.391346	0.391346	0.358692	0.335919	0.335919	0.327298	0.202914	0.166859
0.20255	0.218886	0.218886	0.218886	0.218886	0.245182	0.245182	0.245182	0.222095	0.222095	0.222095	0.330825	0.330825	0.330825	0.330825	0.330825	0.330825	0.359984	0.359984	0.359984	0.337669	0.210651	0.210651	0.210651	0.210651	0.210651	0.210651	0.189997	0.189997	0.189997	0.168301	0.207563	0.207563	0.207563	0.271356	0.271356	0.291215	0.291215	0.291215	0.291215	0.344448	0.288727	0.288727	0.288727	0.222095	0.222095	0.205582	0.205582	0.227454	0.20255
0.207679	0.333953	0.333953	0.363686	0.363686	0.363686	0.363686	0.363686	0.387252	0.387252	0.387252	0.248339	0.248339	0.224707	0.224707	0.224707	0.224707	0.224707	0.207679	0.207679	0.207679	0.207679	0.207679	0.207679	0.207679	0.207679	0.207679	0.207679	0.206992	0.206992	0.206992	0.201367	0.201367	0.201367	0.223252	0.223252	0.223252	0.223252	0.223979	0.223979	0.38626	0.394497	0.394497	0.418746	0.379071	0.347821	0.347821	0.317828	0.346872	0.346872
0.192353	0.21236	0.21236	0.233846	0.233846	0.233846	0.233846	0.233846	0.233846	0.252337	0.252337	0.229661	0.36404	0.335835	0.335835	0.335835	0.335835	0.36404	0.36404	0.341098	0.341098	0.341098	0.21236	0.21236	0.21236	0.21236	0.21236	0.192353	0.192353	0.208455	0.208455	0.229661	0.229661	0.229661	0.229661	0.229661	0.229661	0.387617	0.387617	0.36404	0.548599	0.483706	0.483706	0.47481	0.47481	0.634485	0.634485	0.449825	0.449825	0.449825
0.27698	0.27698	0.27698	0.27698	0.27698	0.27698	0.297076	0.27698	0.27698	0.27698	0.27698	0.27698	0.27698	0.27698	0.27698	0.27698	0.257745	0.257745	0.257745	0.257745	0.257745	0.257745	0.27698	0.27698	0.27698	0.27698	0.297076	0.297076	0.317989	0.346792	0.346792	0.346792	0.426089	0.39215	0.39215	0.39215	0.368999	0.368999	0.376393	0.346435	0.315354	0.315354	0.229917	0.229917	0.205995	0.228046	0.228046	0.204266	0.183967	0.183967
0.349274	0.349274	0.349274	0.349274	0.349274	0.349274	0.327116	0.202627	0.202627	0.202627	0.219097	0.219097	0.219097	0.219097	0.219097	0.242034	0.242034	0.242034	0.242034	0.242034	0.224334	0.242034	0.266553	0.266553	0.266553	0.242034	0.242034	0.242034	0.242034	0.242034	0.260661	0.242034	0.219097	0.219097	0.219097	0.219097	0.219097	0.349274	0.349274	0.349274	0.327116	0.327116	0.327116	0.297022	0.288485	0.260569	0.286256	0.173311	0.173311	0.192637
0.238935	0.238935	0.238935	0.238935	0.238935	0.238935	0.2164	0.24134	0.265592	0.291345	0.291345	0.291345	0.340275	0.340275	0.340275	0.340275	0.340275	0.318513	0.291345	0.265592	0.265592	0.265592	0.223759	0.223759	0.223759	0.200156	0.2164	0.2164	0.2164	0.2164	0.2164	0.345712	0.345712	0.502723	0.502723	0.716952	0.833123	0.833123	0.833123	0.833123	0.833123	0.742239	0.71427	0.56645	0.56645	0.375265	0.238935	0.238935	0.214173	0.214173
0.467125	0.467125	0.431156	0.431156	0.284277	0.284277	0.284277	0.284277	0.284277	0.284277	0.258775	0.258775	0.287635	0.287635	0.267442	0.267442	0.267442	0.267442	0.267442	0.267442	0.267442	0.267442	0.267442	0.267442	0.29346	0.29346	0.3209	0.343238	0.343238	0.343238	0.343238	0.343238	0.343238	0.343238	0.314773	0.467125	0.435193	0.410613	0.410613	0.435193	0.399839	0.424239	0.424239	0.424239	0.424239	0.278562	0.305211	0.305211	0.305211	0.284277
0.316069	0.316069	0.316069	0.194573	0.194573	0.194573	0.194573	0.194573	0.21043	0.21043	0.21043	0.232867	0.250873	0.276114	0.421857	0.421857	0.421857	0.421857	0.398102	0.398102	0.398102	0.367368	0.34485	0.316069	0.194573	0.194573	0.194573	0.194573	0.194573	0.194573	0.194573	0.194573	0.215782	0.215782	0.215782	0.215782	0.215782	0.215782	0.215782	0.215782	0.215782	0.215782	0.173438	0.173438	0.173438	0.15416	0.171904	0.191228	0.191228	0.191228
0.357992	0.326131	0.326131	0.326131	0.326131	0.326131	0.326131	0.201938	0.201938	0.201938	0.181767	0.22573	0.22573	0.22573	0.22573	0.22573	0.261852	0.261852	0.261852	0.261852	0.261852	0.237478	0.237478	0.237478	0.237478	0.237478	0.20379	0.22573	0.22573	0.22573	0.22573	0.243337	0.243337	0.380841	0.380841	0.380841	0.380841	0.350652	0.350652	0.380841	0.41198	0.388435	0.388435	0.223735	0.223735	0.200098	0.200098	0.200098	0.200098	0.18007
0.231371	0.231371	0.231371	0.231371	0.231371	0.213868	0.341944	0.341944	0.341944	0.341944	0.341944	0.341944	0.341944	0.341944	0.341944	0.341944	0.213868	0.213868	0.191035	0.191035	0.242059	0.242059	0.242059	0.242059	0.242059	0.242059	0.261102	0.261102	0.289315	0.289315	0.24985	0.224272	0.224272	0.224272	0.224272	0.247492	0.229134	0.229134	0.229134	0.247492	0.229134	0.255085	0.255085	0.255085	0.255085	0.224272	0.224272	0.200611	0.200611	0.200611
0.297288	0.243674	0.243674	0.243674	0.243674	0.243674	0.225519	0.225519	0.243674	0.243674	0.248382	0.276598	0.276598	0.302617	0.329967	0.329967	0.329967	0.329967	0.308	0.308	0.281706	0.281706	0.281706	0.256823	0.233423	0.233423	0.233423	0.233423	0.252008	0.252008	0.252008	0.252008	0.276598	0.276598	0.276598	0.276598	0.276598	0.248382	0.229983	0.248382	0.248382	0.248382	0.225519	0.217805	0.217805	0.217805	0.259068	0.436137	0.436137	0.411442
0.237475	0.237475	0.214988	0.23219	0.366491	0.366491	0.396814	0.396814	0.366491	0.343794	0.343794	0.343794	0.373347	0.350461	0.219994	0.219994	0.198731	0.198731	0.219994	0.219994	0.219994	0.219994	0.198731	0.198731	0.198731	0.198731	0.198731	0.198731	0.179051	0.194089	0.194089	0.285781	0.285781	0.285781	0.285781	0.320401	0.320401	0.320401	0.342359	0.320401	0.342359	0.262705	0.262705	0.262705	0.262705	0.23219	0.23219	0.185735	0.171208	0.171208
0.22223	0.22223	0.22223	0.22223	0.22223	0.22223	0.239668	0.239668	0.239668	0.239668	0.214183	0.214183	0.214183	0.214183	0.342307	0.342307	0.342307	0.342307	0.342307	0.342307	0.375749	0.375749	0.375749	0.375749	0.258021	0.277267	0.258021	0.277267	0.277267	0.277267	0.277267	0.325626	0.325626	0.325626	0.304438	0.284047	0.284047	0.264503	0.284047	0.284047	0.284047	0.214183	0.214183	0.231177	0.255428	0.255428	0.255428	0.281292	0.261868	0.261868
0.270859	0.270859	0.270859	0.270859	0.270859	0.270859	0.270859	0.270859	0.266194	0.266194	0.287129	0.287129	0.287129	0.287129	0.287129	0.287129	0.287129	0.287129	0.266194	0.266194	0.246258	0.246258	0.246258	0.246258	0.29695	0.29695	0.29695	0.29695	0.29695	0.29695	0.289823	0.289823	0.289823	0.289823	0.239932	0.239932	0.239932	0.239932	0.239932	0.259533	0.287129	0.287129	0.287129	0.287129	0.280144	0.306753	0.306753	0.329446	0.299491	0.278006
0.280208	0.280208	0.280208	0.280208	0.280208	0.280208	0.280208	0.261044	0.261044	0.242749	0.261044	0.261044	0.261044	0.261044	0.261044	0.280208	0.280208	0.280208	0.280208	0.280208	0.261044	0.261044	0.261044	0.261044	0.261044	0.242749	0.242749	0.242749	0.242749	0.242749	0.242749	0.242749	0.242749	0.242749	0.242749	0.242749	0.301792	0.301792	0.301792	0.273496	0.273496	0.300887	0.300887	0.299984	0.299984	0.299984	0.241173	0.285924	0.258565	0.285924
0.4095	0.457696	0.457696	0.402015	0.259794	0.259794	0.259794	0.23572	0.23572	0.23572	0.23572	0.202184	0.32679	0.32679	0.32679	0.32679	0.32679	0.32679	0.32679	0.32679	0.32679	0.32679	0.223836	0.223836	0.355835	0.355835	0.354069	0.354069	0.354069	0.354069	0.354069	0.354069	0.536675	0.536675	0.375027	0.375027	0.376837	0.376837	0.376837	0.376837	0.400162	0.400162	0.194792	0.174202	0.194792	0.287783	0.287783	0.287783	0.287783	0.260545
0.349636	0.349636	0.349636	0.349636	0.349636	0.349636	0.327876	0.203355	0.203355	0.203355	0.203355	0.203355	0.203355	0.203355	0.203355	0.203355	0.219551	0.219551	0.219551	0.243182	0.243182	0.302273	0.302273	0.368728	0.368728	0.368728	0.346413	0.346413	0.346413	0.316952	0.316952	0.256043	0.256043	0.225747	0.249832	0.249832	0.249832	0.249832	0.249832	0.249832	0.249832	0.249832	0.247832	0.223883	0.223883	0.223883	0.247832	0.247832	0.247832	0.247832
0.311849	0.311849	0.311849	0.311849	0.284336	0.264654	0.264654	0.264654	0.264654	0.264654	0.264654	0.264654	0.284336	0.284336	0.284336	0.284336	0.284336	0.284336	0.284336	0.284336	0.284336	0.284336	0.284336	0.284336	0.284336	0.284336	0.284336	0.284336	0.284336	0.284336	0.284336	0.431753	0.40768	0.40768	0.374803	0.374803	0.374803	0.374803	0.374803	0.39824	0.365655	0.207944	0.207944	0.207944	0.2546	0.2546	0.2546	0.2546	0.2546	0.236297
0.132757	0.132757	0.132757	0.132757	0.132757	0.149956	0.228879	0.252449	0.252449	0.252449	0.252449	0.226629	0.359372	0.359372	0.359372	0.382484	0.382484	0.352498	0.352498	0.352498	0.352498	0.38551	0.246832	0.246832	0.246832	0.228879	0.134237	0.134237	0.134237	0.134237	0.134237	0.134237	0.246832	0.246832	0.246832	0.246832	0.204809	0.221417	0.244462	0.244462	0.244462	0.219219	0.127909	0.127909	0.127909	0.127909	0.127909	0.117259	0.104546	0.117259
0.226756	0.226756	0.226756	0.226756	0.226756	0.226756	0.226756	0.210127	0.19441	0.210127	0.210127	0.337072	0.337072	0.359179	0.326508	0.326508	0.348286	0.348286	0.378581	0.355942	0.355942	0.224295	0.224295	0.333931	0.36694	0.36694	0.344612	0.344612	0.315655	0.315655	0.315655	0.315655	0.315655	0.19441	0.19441	0.19441	0.19441	0.19441	0.215752	0.215752	0.215752	0.232695	0.232695	0.207798	0.207798	0.254218	0.254218	0.254218	0.230189	0.205488
0.241005	0.241005	0.241005	0.218358	0.218358	0.223434	0.223434	0.223434	0.218358	0.218358	0.218358	0.218358	0.218358	0.235651	0.235651	0.370767	0.370767	0.370767	0.348074	0.348074	0.370767	0.370767	0.370767	0.401111	0.401111	0.235651	0.235651	0.235651	0.235651	0.235651	0.218358	0.218358	0.218358	0.182136	0.182136	0.182136	0.182136	0.182136	0.182136	0.182136	0.182136	0.182136	0.182136	0.182136	0.182136	0.197285	0.197285	0.197285	0.197285	0.197285
0.292991	0.197804	0.18255	0.18255	0.18255	0.18255	0.18255	0.18255	0.18255	0.18255	0.197804	0.292991	0.442177	0.466738	0.466738	0.466738	0.466738	0.466738	0.466738	0.466738	0.442177	0.292991	0.193039	0.178072	0.178072	0.178072	0.178072	0.178072	0.178072	0.178072	0.178072	0.178072	0.164029	0.164029	0.272895	0.272895	0.272895	0.272895	0.292991	0.292991	0.292991	0.320492	0.320492	0.290555	0.191209	0.191209	0.191209	0.191209	0.156773	0.156773
0.243605	0.243605	0.220825	0.220825	0.220825	0.374093	0.238315	0.243605	0.243605	0.243605	0.243605	0.243605	0.243605	0.411462	0.43561	0.267926	0.267926	0.243605	0.243605	0.243605	0.262292	0.287769	0.308463	0.281878	0.262292	0.262292	0.262292	0.287769	0.287769	0.287769	0.411462	0.380889	0.547454	0.418483	0.418483	0.418483	0.418483	0.442733	0.442733	0.442733	0.467259	0.467259	0.287769	0.262292	0.262292	0.281878	0.281878	0.238315	0.238315	0.238315
0.154454	0.154454	0.154454	0.154454	0.154454	0.1383	0.1383	0.150526	0.150526	0.150526	0.1383	0.1383	0.154454	0.16783	0.16783	0.278487	0.278487	0.259037	0.259037	0.400863	0.561496	0.561496	0.494089	0.469377	0.434348	0.286337	0.286337	0.286337	0.306987	0.187956	0.107892	0.107892	0.158876	0.158876	0.178707	0.2278	0.251359	0.251359	0.233191	0.251359	0.251359	0.22568	0.17694	0.157267	0.157267	0.120993	0.120993	0.120993	0.120993	0.110853
0.331106	0.363502	0.340925	0.319047	0.319047	0.319047	0.347703	0.347703	0.347703	0.217876	0.235212	0.235212	0.235212	0.253481	0.253481	0.272664	0.247842	0.247842	0.247842	0.247842	0.229854	0.229854	0.229854	0.212803	0.212803	0.196693	0.196693	0.217876	0.235212	0.235212	0.235212	0.235212	0.210469	0.210469	0.210469	0.210469	0.210469	0.189832	0.175074	0.175074	0.175074	0.175074	0.175074	0.175074	0.155372	0.137517	0.121419	0.121419	0.121419	0.121419
0.281715	0.281715	0.252265	0.252265	0.252265	0.252265	0.252265	0.229143	0.229143	0.229143	0.229143	0.229143	0.256821	0.276374	0.276374	0.276374	0.276374	0.276374	0.251786	0.251786	0.296821	0.296821	0.296821	0.276374	0.276374	0.276374	0.276374	0.276374	0.276374	0.276374	0.233412	0.233412	0.233412	0.296821	0.323903	0.323903	0.323903	0.323903	0.323903	0.323903	0.346184	0.346184	0.369161	0.296821	0.271096	0.271096	0.271096	0.271096	0.271096	0.271096
0.206846	0.206846	0.332866	0.332866	0.332866	0.332866	0.304576	0.256331	0.256331	0.256331	0.397395	0.421232	0.275577	0.275577	0.275577	0.275577	0.275577	0.304576	0.304576	0.304576	0.186275	0.171787	0.171787	0.275525	0.339921	0.339921	0.339921	0.339921	0.337556	0.337556	0.337556	0.337556	0.367291	0.240471	0.210341	0.337585	0.337585	0.337585	0.339949	0.339949	0.339949	0.30908	0.281957	0.281957	0.256331	0.152656	0.168804	0.168804	0.149945	0.149945
0.192444	0.192444	0.177573	0.177573	0.177573	0.177573	0.177573	0.177573	0.192444	0.192444	0.192444	0.192444	0.192444	0.192444	0.312919	0.465353	0.465353	0.465353	0.440907	0.440907	0.440907	0.465353	0.465353	0.465353	0.465353	0.312919	0.312919	0.341521	0.341521	0.364044	0.38718	0.38718	0.38718	0.546989	0.38718	0.353722	0.353722	0.293959	0.293959	0.273904	0.254723	0.371788	0.371788	0.236449	0.254723	0.310013	0.280175	0.310013	0.310013	0.310013
0.266631	0.266631	0.266631	0.266631	0.266631	0.286482	0.286482	0.29262	0.177806	0.29262	0.29262	0.29262	0.29262	0.29262	0.29262	0.272506	0.272506	0.247678	0.247678	0.173485	0.192782	0.171756	0.171756	0.171756	0.171756	0.171756	0.171756	0.171756	0.171756	0.162106	0.245429	0.272506	0.29262	0.29262	0.29262	0.313578	0.342009	0.342009	0.364681	0.335326	0.225563	0.201856	0.186338	0.201856	0.223455	0.206706	0.186338	0.186338	0.152589	0.135213
0.494358	0.494358	0.494358	0.486575	0.486575	0.331947	0.331947	0.331947	0.298276	0.298276	0.182246	0.182246	0.182246	0.168069	0.168069	0.304835	0.304835	0.304835	0.338889	0.304835	0.304835	0.371714	0.371714	0.371714	0.371714	0.214187	0.214187	0.214187	0.214187	0.241635	0.214187	0.186934	0.186934	0.186934	0.186934	0.186934	0.186934	0.164353	0.182892	0.198022	0.247265	0.223989	0.223989	0.355055	0.355055	0.355055	0.355055	0.39156	0.361219	0.338889
0.201782	0.201782	0.186528	0.186528	0.186528	0.186528	0.186528	0.186528	0.206802	0.206802	0.333163	0.362277	0.362277	0.362277	0.385099	0.385099	0.385099	0.415921	0.385099	0.385099	0.264867	0.240628	0.240628	0.240628	0.223259	0.200226	0.200226	0.18045	0.18045	0.18045	0.185063	0.185063	0.185063	0.185063	0.185063	0.22866	0.22866	0.22866	0.22866	0.252094	0.22866	0.22866	0.205218	0.205218	0.205218	0.185063	0.165133	0.165133	0.248201	0.22502
0.285923	0.266494	0.266494	0.266494	0.266494	0.266494	0.247928	0.224164	0.224164	0.224164	0.241522	0.241522	0.241522	0.241522	0.241522	0.2789	0.2789	0.306177	0.306177	0.306177	0.285923	0.285923	0.285923	0.285923	0.285923	0.247928	0.247928	0.224164	0.224164	0.241522	0.266494	0.266494	0.266494	0.285923	0.285923	0.285923	0.285923	0.285923	0.285923	0.265075	0.240192	0.215723	0.215723	0.19973	0.221644	0.245225	0.220391	0.220391	0.220391	0.221644
0.296499	0.270406	0.270406	0.270406	0.270406	0.317008	0.317008	0.317008	0.317008	0.289854	0.289854	0.289854	0.289854	0.289854	0.289854	0.245808	0.245808	0.245808	0.245808	0.245808	0.245808	0.221038	0.221038	0.221038	0.221038	0.221038	0.221038	0.221038	0.221038	0.221038	0.221038	0.245808	0.245808	0.245808	0.270406	0.270406	0.289854	0.289854	0.289854	0.317008	0.317008	0.317008	0.317008	0.287801	0.262188	0.262188	0.382318	0.382318	0.350179	0.476164
0.283925	0.283925	0.310776	0.310776	0.310776	0.290073	0.290073	0.290073	0.264325	0.264325	0.245613	0.264325	0.258524	0.258524	0.258524	0.258524	0.258524	0.258524	0.258524	0.283925	0.283925	0.264325	0.245613	0.245613	0.383857	0.383857	0.383857	0.383857	0.383857	0.353935	0.353935	0.376777	0.376777	0.40018	0.258524	0.258524	0.258524	0.283925	0.283925	0.304377	0.304377	0.283925	0.256242	0.237918	0.26201	0.26201	0.23576	0.213384	0.213384	0.197312
0.22557	0.22557	0.22557	0.261778	0.261778	0.261778	0.261778	0.261778	0.289665	0.289665	0.289665	0.289665	0.289665	0.275914	0.275914	0.275914	0.275914	0.275914	0.275914	0.295994	0.295994	0.295994	0.267727	0.243217	0.261778	0.261778	0.261778	0.261778	0.261778	0.243217	0.243217	0.243217	0.26985	0.385895	0.362859	0.362859	0.362859	0.362859	0.362859	0.385895	0.416863	0.383338	0.383338	0.267727	0.267727	0.259695	0.259695	0.259695	0.401928	0.346253
0.278359	0.278359	0.278359	0.278359	0.278359	0.278359	0.278359	0.278359	0.253661	0.253661	0.253661	0.253661	0.253661	0.253661	0.278359	0.278359	0.278359	0.278359	0.278359	0.278359	0.278359	0.299744	0.299744	0.299744	0.299744	0.27061	0.27061	0.27061	0.27061	0.27061	0.291641	0.27061	0.296303	0.323354	0.296303	0.326963	0.326963	0.296303	0.296303	0.296303	0.275066	0.275066	0.250559	0.203395	0.203395	0.203395	0.239212	0.287023	0.287023	0.258668
0.255761	0.237238	0.255761	0.316135	0.316135	0.316135	0.316135	0.316135	0.316135	0.316135	0.316135	0.316135	0.294972	0.237238	0.237238	0.237238	0.255761	0.255761	0.255761	0.255761	0.255761	0.255761	0.255761	0.275209	0.275209	0.246459	0.228403	0.228403	0.228403	0.246459	0.246459	0.246459	0.246459	0.252237	0.252237	0.281408	0.281408	0.308561	0.308561	0.287692	0.287692	0.287692	0.287692	0.287692	0.308561	0.308561	0.330242	0.302015	0.302015	0.271514
0.289696	0.317028	0.317028	0.317028	0.317028	0.317028	0.317028	0.317028	0.317028	0.249025	0.249025	0.225618	0.225618	0.225618	0.225618	0.243278	0.243278	0.243278	0.243278	0.269868	0.269868	0.289696	0.289696	0.289696	0.289696	0.269868	0.269868	0.269868	0.269868	0.269868	0.269868	0.276014	0.29611	0.29611	0.29611	0.29611	0.323772	0.323772	0.323772	0.345685	0.345685	0.317028	0.29611	0.267883	0.241423	0.265907	0.216803	0.216803	0.216803	0.353333
0.27835	0.258653	0.258653	0.255264	0.283852	0.336301	0.283852	0.171846	0.190764	0.231575	0.231575	0.231575	0.231575	0.234748	0.253246	0.234748	0.261845	0.25843	0.25843	0.239674	0.239674	0.239674	0.239674	0.25843	0.239674	0.239674	0.239674	0.242922	0.242922	0.242922	0.242922	0.242922	0.242922	0.224951	0.224951	0.242922	0.242922	0.217207	0.196303	0.212614	0.212614	0.212614	0.212614	0.189305	0.222027	0.205182	0.205182	0.229892	0.205182	0.168006
0.322699	0.322699	0.322699	0.322699	0.322699	0.353898	0.325043	0.325043	0.325043	0.200892	0.200892	0.200892	0.200892	0.200892	0.200892	0.200892	0.216975	0.216975	0.239643	0.239643	0.239643	0.239643	0.239643	0.239643	0.239643	0.239643	0.222357	0.222357	0.325043	0.325043	0.325043	0.325043	0.325043	0.325043	0.325043	0.36912	0.552653	0.552653	0.392064	0.392064	0.392064	0.392064	0.392064	0.389516	0.389516	0.501498	0.322699	0.293003	0.293003	0.293003
0.272391	0.272391	0.272391	0.272391	0.272391	0.270924	0.270924	0.270924	0.270924	0.270924	0.270924	0.270924	0.270924	0.270924	0.270924	0.272391	0.272391	0.272391	0.272391	0.272391	0.272391	0.272391	0.272391	0.272391	0.272391	0.272391	0.272391	0.272391	0.272391	0.272391	0.272391	0.292544	0.442182	0.409265	0.409265	0.409265	0.409265	0.409265	0.409265	0.377141	0.377141	0.323909	0.216336	0.240042	0.240042	0.216336	0.346061	0.316242	0.316242	0.316242
0.178918	0.178918	0.178918	0.178918	0.178918	0.178918	0.178918	0.193956	0.209934	0.366417	0.366417	0.396775	0.396775	0.396775	0.396775	0.396775	0.396775	0.40386	0.410985	0.242761	0.242761	0.219891	0.219891	0.219891	0.219891	0.219891	0.219891	0.198611	0.178918	0.178918	0.178918	0.178918	0.178918	0.178918	0.178918	0.178918	0.178918	0.178918	0.178918	0.178918	0.178918	0.15911	0.172833	0.172833	0.153573	0.153573	0.153573	0.153573	0.136106	0.136106
0.138898	0.151167	0.254121	0.235817	0.259796	0.259796	0.259796	0.259796	0.259796	0.259796	0.279281	0.279281	0.229597	0.253153	0.393376	0.393376	0.393376	0.393376	0.393376	0.393376	0.370017	0.347252	0.265552	0.259796	0.138898	0.138898	0.138898	0.138898	0.138898	0.138898	0.138898	0.17264	0.17264	0.158954	0.158954	0.158954	0.14077	0.14077	0.14077	0.14077	0.14077	0.112411	0.112411	0.112411	0.125909	0.125909	0.142491	0.142491	0.137213	0.121158
0.278294	0.278294	0.278294	0.278294	0.278294	0.278294	0.278294	0.278294	0.278294	0.278294	0.259052	0.259052	0.259052	0.278294	0.278294	0.29839	0.29839	0.29839	0.270964	0.270964	0.270964	0.270964	0.270964	0.252052	0.252052	0.234036	0.234036	0.234036	0.259052	0.285315	0.285315	0.305703	0.326881	0.326881	0.326881	0.326881	0.326881	0.326881	0.326881	0.29839	0.29839	0.270964	0.305256	0.305256	0.277449	0.270134	0.270134	0.414983	0.414983	0.414983
0.263939	0.263939	0.263939	0.289308	0.269429	0.269429	0.269429	0.269429	0.269429	0.295114	0.295114	0.316069	0.316069	0.289308	0.289308	0.289308	0.289308	0.289308	0.289308	0.263939	0.263939	0.407422	0.407422	0.407422	0.407422	0.438369	0.438369	0.438369	0.438369	0.462816	0.462816	0.366729	0.366729	0.366729	0.366729	0.337798	0.337798	0.366729	0.366729	0.344106	0.344106	0.243528	0.243528	0.243528	0.236751	0.236751	0.372942	0.313808	0.313808	0.313808
0.24837	0.24837	0.24837	0.24837	0.24837	0.24837	0.24837	0.24837	0.293995	0.293995	0.293995	0.293995	0.293995	0.293995	0.293995	0.293995	0.293995	0.293995	0.24837	0.267023	0.267023	0.267023	0.267023	0.286542	0.286542	0.286542	0.286542	0.286542	0.286542	0.267023	0.267023	0.434122	0.434122	0.410331	0.410331	0.410331	0.410331	0.443029	0.491554	0.491554	0.491554	0.344164	0.366503	0.398067	0.364161	0.364161	0.364161	0.333795	0.32029	0.32029
0.273217	0.273217	0.273217	0.273217	0.273217	0.273217	0.273217	0.273217	0.273217	0.273217	0.273217	0.273217	0.273217	0.273217	0.273217	0.273217	0.273217	0.273217	0.273217	0.273217	0.273217	0.273217	0.273217	0.273217	0.273217	0.273217	0.273217	0.273217	0.273217	0.273217	0.273217	0.273217	0.273217	0.273217	0.273217	0.273217	0.273217	0.337676	0.337676	0.337676	0.337676	0.307018	0.307018	0.307018	0.307018	0.277976	0.277976	0.221109	0.221109	0.221109
0.253567	0.235474	0.235474	0.235474	0.235474	0.232416	0.232416	0.232416	0.232416	0.232416	0.232416	0.21007	0.21007	0.21007	0.21007	0.212916	0.212916	0.235474	0.359135	0.359135	0.359135	0.359135	0.347966	0.315432	0.468183	0.468183	0.468183	0.436046	0.298226	0.298226	0.298226	0.298226	0.308555	0.370459	0.21007	0.21007	0.22679	0.244429	0.244429	0.244429	0.269185	0.269185	0.269185	0.244429	0.272555	0.272555	0.22679	0.232416	0.232416	0.204462
0.17125	0.17125	0.17125	0.20586	0.20586	0.20586	0.20586	0.230717	0.230717	0.254301	0.254301	0.27942	0.27942	0.306001	0.433188	0.433188	0.457457	0.457457	0.457457	0.42579	0.390587	0.360474	0.360474	0.283229	0.17125	0.17125	0.15775	0.15775	0.15775	0.15775	0.178101	0.192943	0.208709	0.208709	0.208709	0.208709	0.208709	0.208709	0.208709	0.208709	0.208709	0.213738	0.197688	0.175577	0.175577	0.175577	0.175577	0.175577	0.175577	0.15546
0.26337	0.26337	0.26337	0.26337	0.26337	0.26337	0.26337	0.26337	0.26337	0.288828	0.288828	0.288828	0.288828	0.288828	0.315693	0.315693	0.315693	0.315693	0.315693	0.288828	0.261078	0.261078	0.40332	0.428037	0.397161	0.397161	0.397161	0.397161	0.397161	0.397161	0.43094	0.456056	0.304713	0.283586	0.283586	0.43094	0.43094	0.43094	0.43094	0.43094	0.397161	0.532363	0.532363	0.588764	0.554672	0.394327	0.418879	0.418879	0.418879	0.418879
0.249103	0.249103	0.249103	0.226003	0.226003	0.226003	0.226003	0.209168	0.209168	0.209168	0.209168	0.209168	0.209168	0.365197	0.365197	0.365197	0.365197	0.365197	0.365197	0.365197	0.365197	0.365197	0.365197	0.231061	0.254509	0.229003	0.229003	0.229003	0.229003	0.229003	0.229003	0.246936	0.433468	0.426435	0.362791	0.395553	0.395553	0.395553	0.395553	0.395553	0.395553	0.372161	0.202577	0.166807	0.187066	0.166807	0.181012	0.297328	0.297328	0.288975
0.282971	0.309959	0.309959	0.309959	0.309959	0.312171	0.291489	0.271635	0.271635	0.271635	0.271635	0.239139	0.239139	0.239139	0.239139	0.257457	0.276668	0.276668	0.276668	0.249584	0.249584	0.257457	0.257457	0.398928	0.398928	0.375637	0.352907	0.352907	0.352907	0.385444	0.385444	0.385444	0.385444	0.271635	0.271635	0.271635	0.291489	0.291489	0.312171	0.34062	0.309959	0.280881	0.301131	0.247655	0.247655	0.247655	0.229819	0.229819	0.190418	0.171256
0.168693	0.168693	0.168693	0.149768	0.192713	0.192713	0.192713	0.192713	0.192713	0.192713	0.192713	0.192713	0.192713	0.215689	0.172939	0.172939	0.285793	0.285793	0.306465	0.306465	0.458182	0.458182	0.458182	0.458182	0.42633	0.42633	0.306465	0.277238	0.399303	0.399303	0.257805	0.283284	0.310229	0.310229	0.378692	0.346014	0.317391	0.348808	0.21869	0.21869	0.195474	0.156368	0.12388	0.12388	0.0944785	0.107299	0.107299	0.117178	0.117178	0.103314
0.199328	0.199328	0.199328	0.17925	0.17925	0.17925	0.17925	0.17925	0.17925	0.17925	0.194257	0.194257	0.194257	0.194257	0.210199	0.306634	0.306634	0.458209	0.458209	0.458209	0.433789	0.433789	0.433789	0.433789	0.409686	0.315564	0.315564	0.194257	0.194257	0.194257	0.210199	0.337293	0.337293	0.337293	0.337293	0.315564	0.315564	0.315564	0.315564	0.337293	0.315564	0.194257	0.194257	0.194257	0.192762	0.171834	0.171834	0.170475	0.170475	0.139237
0.272553	0.272553	0.272553	0.272553	0.272553	0.272553	0.272553	0.272553	0.272553	0.272553	0.272553	0.272553	0.272553	0.272553	0.272553	0.272553	0.272553	0.272553	0.272553	0.272553	0.272553	0.272553	0.292754	0.292754	0.292754	0.320319	0.320319	0.320319	0.320319	0.342395	0.342395	0.342395	0.320319	0.320319	0.320319	0.313808	0.313808	0.342395	0.342395	0.320319	0.290951	0.289154	0.261543	0.261543	0.261543	0.242756	0.242756	0.237271	0.237271	0.237271
0.238244	0.238244	0.238244	0.257301	0.234333	0.234333	0.253181	0.253181	0.277327	0.277327	0.253181	0.253181	0.253181	0.234333	0.368541	0.368541	0.345073	0.345073	0.317621	0.317621	0.317621	0.317621	0.317621	0.317621	0.212828	0.212828	0.234333	0.234333	0.208838	0.208838	0.208838	0.208838	0.208838	0.208838	0.192441	0.192441	0.173907	0.173907	0.196194	0.212828	0.212828	0.212828	0.270625	0.270625	0.312838	0.312838	0.312838	0.312838	0.312838	0.291281
0.460865	0.467994	0.467994	0.315038	0.315038	0.315038	0.315038	0.315038	0.268317	0.268317	0.24402	0.24402	0.24402	0.24402	0.24402	0.24402	0.24402	0.24402	0.24402	0.262727	0.262727	0.238771	0.238771	0.238771	0.238771	0.238771	0.238771	0.238771	0.238771	0.221258	0.221258	0.238771	0.238771	0.238771	0.238771	0.238771	0.238771	0.238771	0.238771	0.238771	0.238771	0.221258	0.221258	0.238771	0.238771	0.238771	0.238771	0.238771	0.213729	0.235951
0.335088	0.292465	0.292465	0.292465	0.292465	0.292465	0.292465	0.292465	0.313383	0.286258	0.286258	0.286258	0.286258	0.286258	0.286258	0.258301	0.258301	0.258301	0.239776	0.239776	0.239776	0.239776	0.239776	0.239776	0.239776	0.266448	0.266448	0.266448	0.266448	0.286258	0.306924	0.335088	0.335088	0.335088	0.335088	0.357514	0.387723	0.354782	0.354782	0.332439	0.310825	0.28383	0.304396	0.275351	0.275351	0.281415	0.256025	0.28383	0.256025	0.281415
0.277997	0.277997	0.277997	0.277997	0.277997	0.277997	0.277997	0.277997	0.277997	0.277997	0.277997	0.268826	0.268826	0.268826	0.268826	0.268826	0.268826	0.268826	0.268826	0.268826	0.268826	0.277997	0.277997	0.277997	0.304497	0.304497	0.304497	0.304497	0.304497	0.304497	0.325869	0.325869	0.325869	0.325869	0.298306	0.325869	0.325869	0.35469	0.35469	0.35469	0.332361	0.35469	0.322197	0.322197	0.322197	0.294809	0.294809	0.268826	0.268826	0.268826
0.369796	0.369796	0.345075	0.345075	0.345075	0.345075	0.345075	0.345075	0.317301	0.269076	0.245129	0.245129	0.245129	0.245129	0.245129	0.245129	0.22041	0.22041	0.22041	0.22041	0.22041	0.22041	0.22041	0.239466	0.239466	0.25962	0.287117	0.287117	0.25962	0.25962	0.25962	0.25962	0.25962	0.263052	0.405184	0.379522	0.379522	0.379522	0.41264	0.41264	0.41264	0.565212	0.591461	0.591461	0.423824	0.423824	0.450308	0.450308	0.450308	0.450308
0.259952	0.259952	0.259952	0.236016	0.236016	0.236016	0.236016	0.236016	0.236016	0.218345	0.218345	0.218345	0.347869	0.347869	0.347869	0.347869	0.347869	0.347869	0.347869	0.347869	0.347869	0.347869	0.218345	0.236016	0.236016	0.236016	0.236016	0.236016	0.236016	0.236016	0.236016	0.236016	0.236016	0.218345	0.218345	0.218345	0.218345	0.236016	0.236016	0.236016	0.236016	0.236016	0.25465	0.25465	0.25465	0.25465	0.274228	0.228435	0.228435	0.251855
0.398837	0.258117	0.238186	0.238186	0.238186	0.21934	0.238186	0.238186	0.238186	0.238186	0.215057	0.215057	0.215057	0.215057	0.215057	0.343161	0.319491	0.319491	0.319491	0.34886	0.34886	0.34886	0.34886	0.404891	0.404891	0.262969	0.262969	0.262969	0.262969	0.238186	0.238186	0.238186	0.238186	0.197566	0.197566	0.197566	0.197566	0.197566	0.21934	0.21934	0.238186	0.238186	0.233547	0.258011	0.258011	0.306198	0.306198	0.278772	0.418171	0.578149
0.245428	0.245428	0.245428	0.245428	0.222307	0.222307	0.245428	0.264183	0.264183	0.407242	0.376483	0.376483	0.376483	0.376483	0.376483	0.376483	0.346689	0.32466	0.32466	0.200785	0.200785	0.200785	0.200785	0.200785	0.200785	0.200785	0.200785	0.200785	0.200785	0.200785	0.21711	0.21711	0.346689	0.346689	0.346689	0.346689	0.346689	0.369394	0.369394	0.369394	0.346689	0.346689	0.21711	0.194152	0.215155	0.192353	0.192353	0.177468	0.157856	0.202674
0.24892	0.24892	0.24892	0.267878	0.239843	0.239843	0.239843	0.258347	0.217525	0.217525	0.217525	0.239843	0.239843	0.197717	0.222267	0.222267	0.353304	0.331035	0.331035	0.331035	0.331035	0.324942	0.324942	0.358236	0.358236	0.387835	0.24892	0.24892	0.24892	0.24892	0.24892	0.230881	0.230881	0.230881	0.230881	0.209167	0.209167	0.209167	0.209167	0.209167	0.226009	0.226009	0.217525	0.217525	0.347015	0.347015	0.347015	0.347015	0.347015	0.347015
0.28431	0.28431	0.264557	0.245706	0.270347	0.270347	0.270347	0.270347	0.270347	0.270347	0.270347	0.290361	0.290361	0.290361	0.264557	0.264557	0.264557	0.264557	0.290361	0.290361	0.290361	0.270347	0.270347	0.270347	0.296487	0.296487	0.296487	0.296487	0.270347	0.243594	0.262339	0.281989	0.302508	0.302508	0.421713	0.58241	0.58241	0.58241	0.58241	0.668387	0.646038	0.623032	0.565373	0.565373	0.404819	0.236122	0.236122	0.236122	0.236122	0.197488
0.204949	0.204949	0.204949	0.204949	0.189324	0.189324	0.189324	0.189324	0.170406	0.170406	0.189324	0.255521	0.274758	0.274758	0.274758	0.274758	0.274758	0.274758	0.274758	0.301057	0.420184	0.352451	0.330252	0.382267	0.382267	0.382267	0.382267	0.382267	0.382267	0.375307	0.239011	0.221512	0.221512	0.184826	0.184826	0.184826	0.184826	0.184826	0.184826	0.170406	0.170406	0.170406	0.170406	0.151126	0.151126	0.151126	0.151126	0.168337	0.168337	0.168337
0.265581	0.265581	0.265581	0.265581	0.265581	0.265581	0.265581	0.284734	0.284734	0.284734	0.284734	0.284734	0.284734	0.284734	0.284734	0.284734	0.284734	0.265581	0.265581	0.265581	0.265581	0.265581	0.265581	0.265581	0.265581	0.265581	0.284734	0.284734	0.284734	0.304695	0.304695	0.334492	0.334492	0.303296	0.303296	0.303296	0.28339	0.28339	0.255132	0.23731	0.23731	0.213394	0.26301	0.291798	0.405856	0.463078	0.463078	0.463078	0.498939	0.498939
0.211925	0.211925	0.211925	0.211925	0.211925	0.203274	0.361318	0.349272	0.349272	0.349272	0.349272	0.349272	0.349272	0.371729	0.371729	0.384093	0.246291	0.256184	0.256184	0.256184	0.256184	0.256184	0.282151	0.262841	0.282151	0.282151	0.282151	0.309654	0.309654	0.309654	0.309654	0.309654	0.252779	0.271621	0.278529	0.278529	0.298525	0.298525	0.31932	0.31932	0.31932	0.31932	0.352773	0.352773	0.323234	0.352773	0.298525	0.271621	0.278529	0.278529
0.319133	0.319133	0.291886	0.291886	0.291886	0.266057	0.266057	0.266057	0.266057	0.266057	0.266057	0.266057	0.266057	0.266057	0.266057	0.266057	0.266057	0.266057	0.266057	0.285856	0.285856	0.312788	0.312788	0.312788	0.312788	0.312788	0.312788	0.312788	0.312788	0.291886	0.291886	0.239017	0.239017	0.276913	0.276913	0.276913	0.276913	0.303361	0.324707	0.324707	0.324707	0.356895	0.356895	0.282829	0.303361	0.303361	0.303361	0.276913	0.25751	0.25751
0.356554	0.356554	0.356554	0.356554	0.379363	0.379363	0.379363	0.379363	0.356554	0.379363	0.242142	0.242142	0.242142	0.242142	0.224598	0.224598	0.224598	0.200885	0.200885	0.185598	0.200885	0.239986	0.264475	0.264475	0.264475	0.283993	0.283993	0.313666	0.313666	0.313666	0.313666	0.266774	0.266774	0.266774	0.266774	0.248029	0.248029	0.248029	0.248029	0.248029	0.230189	0.230189	0.207976	0.185598	0.185598	0.165126	0.165126	0.165126	0.183824	0.183824
0.260929	0.286488	0.313489	0.313489	0.313489	0.313489	0.313489	0.286488	0.286488	0.266637	0.292534	0.266637	0.266637	0.26398	0.26398	0.26398	0.26398	0.26398	0.26398	0.26398	0.239754	0.239754	0.217095	0.242248	0.242248	0.266637	0.266637	0.286488	0.286488	0.286488	0.286488	0.286488	0.286488	0.234437	0.234437	0.234437	0.234437	0.315129	0.315129	0.34353	0.34353	0.340462	0.330867	0.330867	0.330867	0.273847	0.273847	0.185183	0.164668	0.147727
0.248739	0.248739	0.35727	0.35727	0.35727	0.35727	0.35727	0.35727	0.35727	0.35727	0.35727	0.35727	0.225261	0.225261	0.225261	0.225261	0.225261	0.225261	0.225261	0.225261	0.225261	0.35727	0.479345	0.479345	0.479345	0.479345	0.479345	0.479345	0.51181	0.51181	0.51181	0.544175	0.493454	0.493454	0.493454	0.493454	0.493454	0.525909	0.518204	0.542865	0.542865	0.51049	0.435547	0.435547	0.400659	0.400659	0.400659	0.369903	0.377129	0.354164
0.264743	0.264743	0.264743	0.264743	0.264743	0.264743	0.264743	0.264743	0.264743	0.264743	0.264743	0.264743	0.264743	0.264743	0.264743	0.264743	0.264743	0.264743	0.284223	0.284223	0.284223	0.284223	0.284223	0.432153	0.432153	0.432153	0.432153	0.432153	0.44005	0.44005	0.464284	0.464284	0.464284	0.311387	0.311387	0.311387	0.311387	0.311387	0.284223	0.284223	0.264743	0.311387	0.311387	0.311387	0.311387	0.430231	0.430231	0.396827	0.396827	0.396827
0.248714	0.2734	0.253416	0.253416	0.253416	0.253416	0.28094	0.28094	0.307516	0.307516	0.307516	0.28094	0.28094	0.302217	0.302217	0.302217	0.302217	0.302217	0.275916	0.275916	0.275916	0.275916	0.275916	0.255813	0.255813	0.255813	0.255813	0.255813	0.421005	0.421005	0.421005	0.446305	0.446305	0.446305	0.446305	0.446305	0.446305	0.446305	0.275916	0.275916	0.275916	0.275916	0.248714	0.268461	0.294339	0.294339	0.316184	0.316184	0.286583	0.286583
0.263946	0.263946	0.263946	0.263946	0.283136	0.283136	0.283136	0.283136	0.283136	0.283136	0.283136	0.310807	0.283136	0.303147	0.283136	0.283136	0.283136	0.283136	0.283136	0.283136	0.283136	0.25701	0.25701	0.239	0.239	0.239	0.239	0.239	0.239	0.239	0.263946	0.290502	0.310807	0.310807	0.310807	0.310807	0.310807	0.331869	0.361898	0.361898	0.331869	0.331869	0.339901	0.339901	0.337404	0.337404	0.337404	0.316158	0.28821	0.401373
0.202091	0.326511	0.326511	0.348631	0.348631	0.348631	0.506052	0.326511	0.326511	0.299079	0.326511	0.202091	0.202091	0.186604	0.186604	0.33286	0.206763	0.206763	0.206763	0.206763	0.186604	0.186604	0.186604	0.186604	0.186604	0.0954205	0.10431	0.10431	0.0917434	0.0917434	0.0917434	0.0917434	0.0917434	0.100328	0.0881941	0.0881941	0.0805547	0.0805547	0.0917434	0.0917434	0.100328	0.112455	0.112455	0.102952	0.152943	0.135403	0.135403	0.135403	0.135403	0.133701
0.162366	0.162366	0.162366	0.162366	0.162366	0.270412	0.296491	0.296491	0.296491	0.296491	0.446242	0.478164	0.478164	0.478164	0.478164	0.323968	0.296491	0.296491	0.317832	0.317832	0.195927	0.176475	0.176475	0.176475	0.176475	0.176475	0.176475	0.176475	0.180604	0.180604	0.195927	0.195927	0.195927	0.195927	0.195927	0.195927	0.195927	0.195927	0.176475	0.176475	0.162366	0.162366	0.176475	0.156894	0.156894	0.156894	0.151573	0.151573	0.151573	0.151573
0.241015	0.241015	0.241015	0.241015	0.241015	0.259426	0.259426	0.259426	0.259426	0.278726	0.305301	0.305301	0.305301	0.305301	0.305301	0.284887	0.284887	0.284887	0.305301	0.284887	0.259426	0.259426	0.259426	0.259426	0.259426	0.259426	0.259426	0.259426	0.241015	0.259426	0.259426	0.233309	0.233309	0.233309	0.233309	0.233309	0.233309	0.276288	0.276288	0.257097	0.257097	0.257097	0.257097	0.231141	0.231141	0.231141	0.231141	0.193309	0.193309	0.214157
0.217588	0.217588	0.217588	0.217588	0.201347	0.377175	0.40823	0.40823	0.40823	0.40823	0.40823	0.40823	0.40823	0.40823	0.40823	0.223112	0.201347	0.201347	0.201347	0.201347	0.201347	0.201347	0.201347	0.201347	0.201347	0.201347	0.223112	0.223112	0.223112	0.223112	0.240579	0.240579	0.240579	0.40823	0.40823	0.40823	0.377175	0.377175	0.377175	0.377175	0.354418	0.354418	0.354418	0.201347	0.201347	0.223112	0.199242	0.220841	0.220841	0.238185
0.298327	0.298327	0.298327	0.298327	0.271926	0.271926	0.239524	0.376058	0.406919	0.336991	0.336991	0.336991	0.336991	0.336991	0.336991	0.336991	0.308674	0.189187	0.170103	0.170103	0.170103	0.189187	0.189187	0.189187	0.189187	0.189187	0.189187	0.189187	0.189187	0.189187	0.168863	0.151446	0.151446	0.151446	0.151446	0.151446	0.151446	0.254582	0.254582	0.229219	0.229219	0.229219	0.362681	0.362681	0.362681	0.360647	0.383925	0.245659	0.245659	0.272198
0.341957	0.341957	0.319141	0.319141	0.319141	0.319141	0.319141	0.347996	0.347996	0.28422	0.263713	0.263713	0.263713	0.263713	0.263713	0.263713	0.263713	0.239282	0.239282	0.239282	0.239282	0.239282	0.239282	0.317122	0.317122	0.311362	0.28025	0.28025	0.28025	0.307175	0.307175	0.307175	0.297405	0.222826	0.222826	0.205477	0.254817	0.254817	0.254817	0.230951	0.230951	0.230951	0.239282	0.239282	0.258556	0.258556	0.258556	0.258556	0.327977	0.327977
0.246264	0.304923	0.401301	0.432709	0.432709	0.432709	0.432709	0.349221	0.349221	0.349221	0.349221	0.285542	0.247905	0.224601	0.224601	0.224601	0.224601	0.177449	0.177449	0.192829	0.171157	0.171157	0.153593	0.153593	0.171157	0.217078	0.234912	0.234912	0.234912	0.217078	0.242861	0.267407	0.247905	0.247905	0.224601	0.177449	0.18146	0.18146	0.18146	0.18146	0.18146	0.177449	0.177449	0.177449	0.190277	0.20649	0.186115	0.186115	0.30383	0.325825
0.206276	0.206276	0.206276	0.206276	0.206276	0.206276	0.206276	0.206276	0.206276	0.206276	0.2537	0.393602	0.393602	0.393602	0.393602	0.393602	0.393602	0.393602	0.393602	0.393602	0.331648	0.206276	0.206276	0.206276	0.206276	0.206276	0.206276	0.206276	0.206276	0.206276	0.222987	0.222987	0.222987	0.322651	0.322651	0.501086	0.501086	0.501086	0.501086	0.501086	0.509858	0.534599	0.499641	0.375624	0.407602	0.271787	0.270645	0.270645	0.270645	0.270645
0.437201	0.437201	0.496638	0.362762	0.385796	0.385796	0.385796	0.385796	0.247248	0.247248	0.247248	0.247248	0.229397	0.212471	0.217934	0.217934	0.217934	0.217934	0.217934	0.217934	0.217934	0.217934	0.217934	0.217934	0.175205	0.175205	0.175205	0.175205	0.189878	0.189878	0.189878	0.210806	0.210806	0.233376	0.401237	0.401237	0.401237	0.433008	0.409033	0.433008	0.497967	0.430561	0.430561	0.365633	0.231596	0.231596	0.231596	0.209151	0.209151	0.193344
0.265915	0.265915	0.265915	0.241492	0.241492	0.265915	0.265915	0.211111	0.211111	0.211111	0.211111	0.211111	0.211111	0.211111	0.211111	0.190415	0.190415	0.190415	0.206103	0.206103	0.331774	0.331774	0.331774	0.331774	0.328648	0.328648	0.328648	0.328648	0.328648	0.328648	0.2038	0.225545	0.248885	0.387896	0.391257	0.391257	0.391257	0.391257	0.398505	0.398505	0.364728	0.335375	0.307242	0.188246	0.188246	0.188246	0.188246	0.188246	0.169311	0.188246
0.227733	0.227733	0.227733	0.227733	0.227733	0.227733	0.210641	0.210641	0.210641	0.233042	0.240199	0.240199	0.240199	0.240199	0.299438	0.299438	0.299438	0.327366	0.327366	0.327366	0.327366	0.327366	0.379809	0.442592	0.369989	0.369989	0.369989	0.340264	0.340264	0.311745	0.340264	0.340264	0.290722	0.240199	0.240199	0.240199	0.240199	0.240199	0.240199	0.240199	0.194509	0.233042	0.25705	0.231317	0.231317	0.231317	0.231317	0.20744	0.201001	0.201001
0.288848	0.288848	0.288848	0.288848	0.288848	0.269048	0.250127	0.250127	0.250127	0.250127	0.269048	0.263013	0.263013	0.263013	0.263013	0.282541	0.282541	0.282541	0.282541	0.282541	0.282541	0.263013	0.263013	0.263013	0.263013	0.244375	0.244375	0.244375	0.244375	0.244375	0.226651	0.226651	0.269048	0.413197	0.488264	0.453323	0.453323	0.477821	0.477821	0.477821	0.49197	0.49197	0.435368	0.28727	0.229261	0.254987	0.254987	0.260902	0.234768	0.234768
0.189683	0.189683	0.170703	0.170703	0.170703	0.303156	0.303156	0.303156	0.303156	0.303156	0.282478	0.282478	0.461284	0.493351	0.493351	0.315413	0.315413	0.315413	0.315413	0.315413	0.315413	0.315413	0.174804	0.157024	0.157024	0.157024	0.157024	0.26268	0.26268	0.26268	0.26268	0.26268	0.26268	0.26268	0.26268	0.28833	0.260244	0.168925	0.168925	0.168925	0.168925	0.168925	0.183416	0.183416	0.183416	0.179157	0.179157	0.146397	0.146397	0.163206
0.327067	0.348662	0.327067	0.299095	0.299095	0.299095	0.279254	0.279254	0.279254	0.279254	0.299095	0.279254	0.279254	0.279254	0.279254	0.279254	0.279254	0.279254	0.279254	0.279254	0.234905	0.234905	0.234905	0.234905	0.234905	0.234905	0.234905	0.234905	0.259093	0.259093	0.286061	0.286061	0.286061	0.351862	0.351862	0.351862	0.510149	0.542579	0.542579	0.542579	0.542579	0.542579	0.508658	0.43313	0.593006	0.593006	0.455492	0.390615	0.360117	0.329388
0.183693	0.183693	0.183693	0.183693	0.183693	0.183693	0.183693	0.233471	0.233471	0.233471	0.216293	0.238997	0.238997	0.263283	0.263283	0.309774	0.309774	0.249013	0.249013	0.388077	0.388077	0.357871	0.357871	0.328753	0.328753	0.280572	0.280572	0.280572	0.300894	0.183693	0.183693	0.183693	0.203865	0.203865	0.203865	0.203865	0.203865	0.203865	0.18833	0.18833	0.18833	0.18833	0.150164	0.150164	0.150164	0.167409	0.167409	0.167409	0.167409	0.167409
0.224548	0.224548	0.224548	0.356063	0.356063	0.356063	0.356063	0.356063	0.356063	0.356063	0.356063	0.356063	0.356063	0.224548	0.224548	0.224548	0.224548	0.224548	0.224548	0.224548	0.224548	0.224548	0.224548	0.224548	0.224548	0.247905	0.247905	0.247905	0.247905	0.247905	0.267273	0.267273	0.267273	0.267273	0.267273	0.24268	0.24268	0.24268	0.24268	0.24268	0.224548	0.217852	0.217852	0.217852	0.19491	0.19491	0.233696	0.233696	0.233696	0.233696
0.247584	0.247584	0.266685	0.266685	0.266685	0.266685	0.266685	0.266685	0.266685	0.266685	0.292686	0.292686	0.292686	0.292686	0.292686	0.292686	0.292686	0.292686	0.292686	0.292686	0.266685	0.266685	0.292686	0.466426	0.466426	0.466426	0.466426	0.466426	0.466426	0.466426	0.466426	0.466426	0.376699	0.222448	0.264581	0.438976	0.438976	0.438976	0.470986	0.495962	0.528214	0.528214	0.587328	0.587328	0.495962	0.311498	0.311498	0.282308	0.256894	0.213807
0.290073	0.290073	0.290073	0.290073	0.310776	0.283925	0.283925	0.317248	0.290073	0.290073	0.290073	0.290073	0.290073	0.290073	0.270208	0.270208	0.270208	0.222574	0.222574	0.222574	0.240089	0.258524	0.258524	0.258524	0.277856	0.298054	0.298054	0.298054	0.298054	0.298054	0.277856	0.283925	0.283925	0.310776	0.290073	0.270208	0.270208	0.243408	0.243408	0.267861	0.267861	0.218471	0.195428	0.175998	0.175998	0.175998	0.175998	0.197312	0.213384	0.213384
0.265999	0.265999	0.265999	0.265999	0.265999	0.265999	0.265999	0.265999	0.265999	0.265999	0.265999	0.265999	0.265999	0.265999	0.265999	0.285457	0.285457	0.285457	0.285457	0.285457	0.285457	0.285457	0.433451	0.433451	0.433451	0.375512	0.375512	0.375512	0.375512	0.375512	0.375512	0.375512	0.238956	0.375512	0.375512	0.40969	0.602187	0.602187	0.625287	0.625287	0.761663	0.761663	0.784465	0.622157	0.622157	0.622157	0.430179	0.454214	0.430179	0.430179
0.298256	0.298256	0.298256	0.298256	0.25368	0.25368	0.25368	0.272351	0.272351	0.272351	0.272351	0.272351	0.272351	0.272351	0.272351	0.272351	0.272351	0.25368	0.25368	0.278489	0.278489	0.278489	0.304733	0.304733	0.304733	0.304733	0.304733	0.304733	0.275834	0.25118	0.25118	0.25118	0.228035	0.228035	0.228035	0.228035	0.228035	0.228035	0.25368	0.25368	0.25368	0.420674	0.58163	0.58163	0.604875	0.748107	0.748107	0.748107	0.748107	0.748107
0.183934	0.169646	0.28113	0.28113	0.28113	0.28113	0.28113	0.28113	0.28113	0.28113	0.452304	0.452304	0.3014	0.3014	0.329087	0.329087	0.329087	0.329087	0.329087	0.329087	0.188496	0.188496	0.188496	0.188496	0.188496	0.188496	0.188496	0.188496	0.188496	0.188496	0.188496	0.188496	0.188496	0.188496	0.278713	0.343999	0.343999	0.343999	0.343999	0.343999	0.343999	0.343999	0.313063	0.313063	0.173154	0.133684	0.133684	0.228026	0.228026	0.228026
0.238603	0.238603	0.238603	0.238603	0.238603	0.238603	0.238603	0.238603	0.262335	0.262335	0.262335	0.287536	0.287536	0.280057	0.280057	0.280057	0.301176	0.301176	0.275241	0.275241	0.301176	0.275241	0.275241	0.282642	0.282642	0.282642	0.262335	0.262335	0.287536	0.287536	0.262335	0.262335	0.262335	0.262335	0.262335	0.295677	0.295677	0.295677	0.270033	0.270033	0.290701	0.262841	0.262841	0.262841	0.283172	0.275241	0.411821	0.411821	0.411821	0.411821
0.257362	0.257362	0.257362	0.27673	0.27673	0.27673	0.27673	0.27673	0.27673	0.27673	0.27673	0.27673	0.27673	0.257362	0.257362	0.257362	0.257362	0.257362	0.257362	0.282557	0.282557	0.282557	0.282557	0.282557	0.282557	0.282557	0.282557	0.282557	0.303047	0.27673	0.27673	0.27673	0.370635	0.394004	0.394004	0.394004	0.424922	0.585259	0.561048	0.561048	0.561048	0.561048	0.453676	0.429274	0.453676	0.453676	0.422203	0.27673	0.27673	0.27673
0.22195	0.22195	0.22195	0.22195	0.22195	0.22195	0.22195	0.22195	0.22195	0.205387	0.205387	0.205387	0.205387	0.205387	0.22195	0.22195	0.22195	0.22195	0.375778	0.375778	0.375778	0.375778	0.375778	0.375778	0.352943	0.352943	0.352943	0.352943	0.244998	0.244998	0.244998	0.244998	0.244998	0.244998	0.269609	0.269609	0.269609	0.269609	0.227217	0.244998	0.244998	0.244998	0.244998	0.244998	0.22195	0.198201	0.198201	0.198201	0.198201	0.162543
0.304741	0.304741	0.304741	0.345634	0.215501	0.215501	0.215501	0.215501	0.200151	0.224612	0.224612	0.224612	0.247716	0.344439	0.373924	0.373924	0.373924	0.373924	0.396003	0.396003	0.396003	0.396003	0.396003	0.254275	0.230746	0.230746	0.254275	0.254275	0.236998	0.254275	0.254275	0.254275	0.247716	0.247716	0.247716	0.247716	0.224612	0.224612	0.224612	0.208786	0.208786	0.208786	0.208786	0.336604	0.304741	0.304741	0.304741	0.457347	0.489284	0.452834
0.203868	0.203868	0.220427	0.351006	0.351006	0.351006	0.380787	0.411494	0.411494	0.411494	0.411494	0.411494	0.377676	0.240858	0.240858	0.240858	0.218164	0.197054	0.197054	0.197054	0.197054	0.218164	0.225503	0.225503	0.225503	0.225503	0.225503	0.225503	0.225503	0.225503	0.225503	0.203868	0.220427	0.220427	0.220427	0.220427	0.220427	0.237929	0.237929	0.237929	0.237929	0.213208	0.197054	0.197054	0.197054	0.197054	0.175601	0.175601	0.175601	0.289486
0.258881	0.235003	0.212695	0.221444	0.221444	0.221444	0.221444	0.221444	0.221444	0.221444	0.221444	0.221444	0.221444	0.221444	0.238825	0.369804	0.369804	0.369804	0.369804	0.369804	0.369804	0.369804	0.369804	0.369804	0.347239	0.221444	0.221444	0.221444	0.221444	0.244385	0.244385	0.244385	0.304555	0.395446	0.395446	0.395446	0.395446	0.395446	0.395446	0.365179	0.365179	0.365179	0.298167	0.221444	0.221444	0.221444	0.221444	0.221444	0.221444	0.238825
0.44393	0.44393	0.44393	0.411597	0.411597	0.26729	0.26729	0.26729	0.26729	0.26729	0.286132	0.286132	0.286132	0.293951	0.293951	0.293951	0.293951	0.293951	0.293951	0.293951	0.274792	0.274792	0.274792	0.249256	0.249256	0.249256	0.249256	0.249256	0.249256	0.249256	0.249256	0.249256	0.249256	0.249256	0.249256	0.249256	0.249256	0.249256	0.249256	0.274792	0.420822	0.420822	0.420822	0.386252	0.418009	0.418009	0.418009	0.418009	0.418009	0.418009
0.134679	0.150645	0.150645	0.150645	0.150645	0.138703	0.138703	0.127565	0.145338	0.245176	0.245176	0.221807	0.352508	0.374848	0.405931	0.56619	0.56619	0.589738	0.589738	0.429411	0.429411	0.429411	0.282642	0.282642	0.256918	0.153269	0.153269	0.141153	0.157747	0.157747	0.138703	0.138703	0.138703	0.127565	0.127565	0.127565	0.127565	0.127565	0.113717	0.113717	0.129848	0.129848	0.129848	0.221807	0.221807	0.221807	0.221807	0.221807	0.270153	0.241428
[truncated: 76 more columns]

## Sheet: A.Face_true.Place.se
0.00604283
0.00581771
0.00538111
0.00494056
0.00465046
0.00461519
0.0045604
0.00459722
0.00473372
0.00417014
0.00464863
0.00458193
0.00454491
0.00458908
0.00480449
0.00455797
0.00452253
0.00501741
0.00556299
0.00513148
0.0055401
0.00531685
0.00557471
0.0061365
0.00653429
0.00632728
0.00625501
0.0064365
0.00689741
0.00713896
0.00733497
0.00732065
0.00746731
0.0077336
0.00756896
0.00797103
0.0085357
0.00848568
0.00832615
0.00866883
0.00920599
0.00905051
0.00913771
0.0083748
0.00770643
0.00793403
0.00751761
0.0072099
0.00738683
0.00763983
0.00775278
0.00771106
0.00736655
0.00767991
0.00823602
0.00827124
0.00825805
0.00813236
0.00755109
0.00779322
0.00764788
0.00767461
0.00836955
0.0080393
0.00811706
0.00871315
0.0084579
0.00886687
0.00903345
0.00876185
0.00923272
0.00910066
0.00948367
0.00908318
0.00906061
0.00957521
0.00983867
0.00965779
0.00906706
0.00951393
0.00898565
0.00862784
0.00829709
0.00805496
0.00776047
0.00738087
0.00688852
0.00692422
0.00686039
0.00707489
0.00709636
0.00734678
0.00751594
0.00718367
0.00724296
0.00696559
0.00715595
0.0072523
0.00727306
0.00669265
0.00677173
0.00694781
0.00746845
0.00666228
0.00635242
0.00591041
0.00572462
0.0058285
0.00568499
0.00559796
0.00587916
0.00567508
0.0057446
0.00529596
0.00558845
0.00567476
0.00560924
0.00580136
0.00596908
0.00589462
0.00640545
0.00684607
0.0070929
0.00734031
0.00730176
0.00773434

## Sheet: A.Face_true.Place.avg_trace
0.272294
0.272449
0.270435
0.268712
0.267282
0.270555
0.272535
0.271178
0.270354
0.270373
0.274971
0.277315
0.28079
0.281615
0.285873
0.289957
0.288946
0.287051
0.291284
0.285929
0.28295
0.279651
0.278906
0.282908
0.282509
0.274899
0.273576
0.275583
0.275579
0.276309
0.276449
0.285701
0.289493
0.29296
0.295782
0.302882
0.304699
0.308082
0.307337
0.309286
0.310792
0.300838
0.291952
0.280058
0.272718
0.267982
0.26666
0.262573
0.263443
0.261526
0.256593
0.255315
0.254414
0.256449
0.257411
0.256189
0.254818
0.250008
0.243172
0.244245
0.24666
0.250232
0.255485
0.255313
0.256763
0.258726
0.258447
0.262833
0.268908
0.269787
0.275539
0.275801
0.27442
0.275986
0.274183
0.278562
0.281547
0.284331
0.277773
0.278734
0.271667
0.266805
0.264516
0.265765
0.264276
0.25966
0.25643
0.256163
0.259129
0.260226
0.261124
0.265521
0.264733
0.264018
0.263617
0.261519
0.26378
0.261819
0.263186
0.258785
0.258204
0.256237
0.260726
0.25925
0.258667
0.255689
0.253443
0.254146
0.251067
0.25029
0.253417
0.252169
0.248596
0.246911
0.248437
0.251015
0.251943
0.250639
0.253585
0.258556
0.259545
0.262704
0.265234
0.266647
0.268475
0.270443

## Sheet: A.timebins
-250
-240
-230
-220
-210
-200
-190
-180
-170
-160
-150
-140
-130
-120
-110
-100
-90
-80
-70
-60
-50
-40
-30
-20
-10
0
10
20
30
40
50
60
70
80
90
100
110
120
130
140
150
160
170
180
190
200
210
220
230
240
250
260
270
280
290
300
310
320
330
340
350
360
370
380
390
400
410
420
430
440
450
460
470
480
490
500
510
520
530
540
550
560
570
580
590
600
610
620
630
640
650
660
670
680
690
700
710
720
730
740
750
760
770
780
790
800
810
820
830
840
850
860
870
880
890
900
910
920
930
940
950
960
970
980
990
1000

## Sheet: A.Place_true.Face.All
0.760544	0.760544	0.760544	0.72208	0.747584	0.758483	0.758483	0.758483	0.758483	0.758483	0.739612	0.713611	0.713611	0.733688	0.733688	0.72208	0.72208	0.72208	0.72208	0.72208	0.741778	0.627191	0.627191	0.650358	0.456022	0.456022	0.456022	0.456022	0.423765	0.423765	0.423765	0.588721	0.392146	0.392146	0.588721	0.588721	0.588721	0.588721	0.620023	0.620023	0.588721	0.338565	0.338565	0.338565	0.218655	0.177197	0.133857	0.087853	0.0801312	0.0730338
0.75922	0.75922	0.739692	0.739692	0.739692	0.739692	0.739692	0.763678	0.763678	0.763678	0.763678	0.763678	0.781937	0.781937	0.781937	0.781937	0.781937	0.75922	0.739692	0.739692	0.739692	0.739692	0.739692	0.714183	0.714183	0.714183	0.714183	0.739692	0.739692	0.739692	0.593656	0.593656	0.593656	0.624263	0.624263	0.624263	0.593656	0.593656	0.593656	0.373135	0.510608	0.510608	0.50051	0.317071	0.203369	0.137657	0.135786	0.135786	0.135786	0.238499
0.802273	0.821763	0.821763	0.785581	0.785581	0.785581	0.802273	0.802273	0.802273	0.802273	0.802273	0.802273	0.802273	0.836225	0.836225	0.715166	0.666137	0.650832	0.650832	0.650832	0.650832	0.621264	0.621264	0.621264	0.621264	0.769362	0.807611	0.817966	0.817966	0.798162	0.781218	0.802273	0.802273	0.802273	0.802273	0.675488	0.598976	0.567932	0.536346	0.567932	0.402748	0.257028	0.233392	0.110411	0.0530619	0.0984712	0.0724356	0.0815041	0.0915959	0.0435412
0.735573	0.759777	0.782421	0.782421	0.782421	0.764675	0.764675	0.740796	0.740796	0.740796	0.740796	0.715395	0.715395	0.694318	0.694318	0.715395	0.715395	0.740796	0.740796	0.740796	0.740796	0.764675	0.764675	0.648381	0.648381	0.648381	0.624942	0.624942	0.624942	0.624942	0.624942	0.624942	0.624942	0.764675	0.764675	0.745952	0.740796	0.751939	0.751939	0.727228	0.577544	0.3578	0.205188	0.205188	0.116904	0.0698731	0.0786911	0.0745275	0.0601511	0.0359717
0.800612	0.800612	0.800612	0.800612	0.800612	0.800612	0.800612	0.800612	0.800612	0.800612	0.800612	0.779435	0.779435	0.644559	0.644559	0.644559	0.657649	0.657649	0.657649	0.657649	0.657649	0.685805	0.685805	0.809652	0.789182	0.789182	0.779435	0.779435	0.779435	0.779435	0.761392	0.761392	0.761392	0.761392	0.715132	0.715132	0.68841	0.660371	0.417249	0.417249	0.442253	0.362651	0.339409	0.339409	0.31138	0.188338	0.176941	0.180714	0.374609	0.374609
0.835623	0.816346	0.816346	0.816346	0.795362	0.795362	0.811638	0.811638	0.811638	0.831307	0.831307	0.849303	0.849303	0.849303	0.849303	0.831307	0.636976	0.636976	0.612808	0.612808	0.612808	0.612808	0.612808	0.612808	0.644136	0.674276	0.853241	0.853241	0.86569	0.853241	0.853241	0.853241	0.853241	0.83985	0.800378	0.754025	0.691174	0.691174	0.50258	0.50258	0.342822	0.342822	0.342822	0.366418	0.280856	0.338104	0.240038	0.240038	0.355594	0.379562
0.867468	0.852034	0.722212	0.701422	0.546613	0.701422	0.701422	0.701422	0.621633	0.621633	0.621633	0.651262	0.788914	0.78443	0.743108	0.717903	0.717903	0.691252	0.761981	0.761981	0.723282	0.675093	0.541309	0.572906	0.766792	0.788914	0.748175	0.771536	0.634117	0.634117	0.679765	0.72754	0.838791	0.72754	0.706987	0.685553	0.584631	0.559819	0.685553	0.543449	0.486191	0.278518	0.132951	0.140252	0.152928	0.0847959	0.140252	0.0847959	0.0952808	0.17027
0.811378	0.660467	0.660467	0.660467	0.660467	0.660467	0.660467	0.660467	0.660467	0.660467	0.660467	0.811378	0.811378	0.811378	0.791175	0.791175	0.791175	0.791175	0.791175	0.791175	0.791175	0.791175	0.791175	0.791175	0.791175	0.791175	0.791175	0.791175	0.791175	0.791175	0.791175	0.791175	0.696638	0.675053	0.702262	0.702262	0.702262	0.702262	0.675053	0.617086	0.586674	0.436266	0.560786	0.389587	0.228657	0.191068	0.191068	0.176056	0.0988607	0.110762
0.776621	0.776621	0.764171	0.764171	0.740515	0.740515	0.764171	0.764171	0.764171	0.764171	0.764171	0.740515	0.715369	0.715369	0.72071	0.72071	0.72071	0.72071	0.72071	0.72071	0.740515	0.764171	0.786293	0.786293	0.802721	0.802721	0.802721	0.802721	0.802721	0.802721	0.802721	0.802721	0.786293	0.797885	0.797885	0.797885	0.634507	0.573836	0.590956	0.426462	0.342754	0.358784	0.22359	0.191189	0.176104	0.161972	0.176104	0.195301	0.0952452	0.169808
0.816506	0.816506	0.816506	0.816506	0.796756	0.775465	0.775465	0.756409	0.644694	0.644694	0.673158	0.673158	0.673158	0.673158	0.700402	0.726299	0.726299	0.746922	0.851481	0.851481	0.800035	0.800035	0.800035	0.800035	0.778992	0.778992	0.778992	0.778992	0.778992	0.778992	0.834734	0.816506	0.778992	0.756409	0.778992	0.644694	0.482954	0.498281	0.3383	0.310541	0.169622	0.169622	0.117195	0.117195	0.104708	0.18513	0.319379	0.306197	0.461587	0.493189
0.878374	0.878374	0.787602	0.765457	0.754417	0.754417	0.754417	0.754417	0.777301	0.777301	0.777301	0.777301	0.871758	0.88537	0.88537	0.798623	0.798623	0.777301	0.777301	0.777301	0.641854	0.641854	0.641854	0.641854	0.611999	0.754417	0.754417	0.680184	0.657785	0.657785	0.789186	0.789186	0.789186	0.789186	0.799079	0.799079	0.799079	0.72191	0.72191	0.72191	0.507992	0.450932	0.237394	0.230113	0.219566	0.115479	0.115479	0.185176	0.181207	0.102038
0.780232	0.780232	0.780232	0.780232	0.780232	0.780232	0.761443	0.741581	0.736352	0.709628	0.709628	0.709628	0.709628	0.709628	0.709628	0.709628	0.731056	0.751457	0.775549	0.797934	0.780232	0.780232	0.780232	0.780232	0.780232	0.780232	0.780232	0.780232	0.780232	0.780232	0.775549	0.775549	0.775549	0.775549	0.725694	0.725694	0.725694	0.725694	0.725694	0.725694	0.751457	0.751457	0.751457	0.751457	0.671156	0.528564	0.366878	0.230472	0.114599	0.114599
0.825525	0.825525	0.825525	0.825525	0.839868	0.839868	0.839868	0.839868	0.839868	0.839868	0.853241	0.749332	0.749332	0.749332	0.749332	0.580991	0.580991	0.580991	0.549579	0.549579	0.549579	0.549579	0.549579	0.549579	0.549579	0.724557	0.724557	0.724557	0.749332	0.749332	0.724557	0.836495	0.844267	0.844267	0.844267	0.844267	0.844267	0.844267	0.735969	0.715473	0.740772	0.595027	0.580991	0.580991	0.580991	0.385509	0.199859	0.199859	0.326958	0.160429
0.717104	0.717104	0.717104	0.848656	0.848656	0.848656	0.845334	0.845334	0.861296	0.861296	0.861296	0.861296	0.845334	0.845334	0.845334	0.831524	0.848656	0.848656	0.695963	0.695963	0.540368	0.540368	0.540368	0.540368	0.540368	0.565575	0.565575	0.565575	0.761291	0.761291	0.761291	0.742265	0.765918	0.765918	0.765918	0.765918	0.765918	0.765918	0.747139	0.668303	0.79687	0.662596	0.470267	0.444957	0.265998	0.140762	0.140762	0.140762	0.13769	0.189737
0.826297	0.826297	0.833516	0.833516	0.826297	0.856642	0.856642	0.753537	0.753537	0.610034	0.610034	0.578	0.565476	0.532586	0.532586	0.532586	0.532586	0.71779	0.71779	0.832526	0.818832	0.837717	0.818832	0.824358	0.824358	0.824358	0.810149	0.810149	0.795075	0.795075	0.810149	0.810149	0.829751	0.842778	0.849438	0.849438	0.861211	0.844552	0.839537	0.839537	0.728035	0.728035	0.700942	0.700942	0.584885	0.447667	0.4012	0.410291	0.442783	0.442783
0.796471	0.796471	0.796471	0.796471	0.774978	0.832998	0.818293	0.836522	0.836522	0.836522	0.836522	0.69785	0.69785	0.69785	0.724087	0.724087	0.598515	0.598515	0.598515	0.598515	0.573729	0.748867	0.748867	0.604639	0.604639	0.604639	0.748867	0.748867	0.729163	0.729163	0.748867	0.748867	0.724087	0.724087	0.573729	0.573729	0.573729	0.573729	0.535884	0.371926	0.232954	0.134767	0.158419	0.158419	0.149806	0.149806	0.0754337	0.0754337	0.0868457	0.0868457
0.763947	0.763947	0.763947	0.763947	0.763947	0.763947	0.763947	0.763947	0.763947	0.745134	0.745134	0.745134	0.745134	0.745134	0.745134	0.745134	0.745134	0.745134	0.745134	0.745134	0.745134	0.745134	0.745134	0.745134	0.720103	0.720103	0.720103	0.720103	0.720103	0.740119	0.740119	0.740119	0.740119	0.740119	0.740119	0.714784	0.714784	0.68802	0.68802	0.665803	0.636778	0.441989	0.263551	0.263551	0.268674	0.176513	0.0882931	0.104627	0.104627	0.0622767
0.736577	0.736577	0.736577	0.736577	0.736577	0.736577	0.74694	0.74694	0.74694	0.77941	0.77941	0.77941	0.77941	0.707193	0.707193	0.707193	0.695866	0.695866	0.695866	0.787538	0.787538	0.787538	0.787538	0.844301	0.844301	0.844301	0.844301	0.844301	0.844301	0.844301	0.844301	0.844301	0.844301	0.844301	0.844301	0.826071	0.826071	0.826071	0.826071	0.710064	0.710064	0.558076	0.394371	0.394371	0.251371	0.277127	0.277127	0.277127	0.277127	0.426433
0.747975	0.777165	0.777165	0.777165	0.777165	0.777165	0.814492	0.814492	0.829448	0.810571	0.810571	0.801325	0.801325	0.801325	0.801325	0.801325	0.801325	0.801325	0.801325	0.82092	0.701707	0.701707	0.701707	0.701707	0.701707	0.701707	0.701707	0.701707	0.618829	0.618829	0.759827	0.759827	0.759827	0.7357	0.7357	0.588214	0.588214	0.563243	0.627835	0.432367	0.232305	0.134413	0.0738063	0.0830473	0.0444129	0.0830473	0.0830473	0.0911732	0.0939777	0.171773
0.76196	0.76196	0.779805	0.873054	0.873054	0.873054	0.873054	0.873054	0.779805	0.779805	0.746039	0.746039	0.746039	0.746039	0.602022	0.602022	0.602022	0.413168	0.591748	0.591748	0.717849	0.717849	0.717849	0.567122	0.690734	0.690734	0.690734	0.827546	0.819054	0.819054	0.833555	0.833555	0.833555	0.906763	0.921534	0.916176	0.84913	0.84913	0.84913	0.743472	0.542162	0.355322	0.221072	0.221072	0.221072	0.233698	0.233698	0.233698	0.233698	0.233698
0.766834	0.766834	0.766834	0.766834	0.743056	0.723356	0.74834	0.74834	0.74834	0.743056	0.743056	0.743056	0.743056	0.743056	0.723356	0.743056	0.743056	0.743056	0.743056	0.766834	0.766834	0.766834	0.766834	0.766834	0.805319	0.789037	0.789037	0.789037	0.789037	0.789037	0.789037	0.771779	0.771779	0.771779	0.771779	0.789037	0.789037	0.766834	0.743056	0.670524	0.647898	0.641515	0.611433	0.60192	0.60192	0.515523	0.490343	0.497308	0.529425	0.529425
0.803067	0.803067	0.803067	0.803067	0.676768	0.676768	0.676768	0.698458	0.698458	0.698458	0.698458	0.676768	0.648498	0.625143	0.764598	0.764598	0.775055	0.775055	0.775055	0.775055	0.775055	0.792175	0.812235	0.827156	0.827156	0.827156	0.818554	0.818554	0.799002	0.799002	0.799002	0.799002	0.799002	0.799002	0.799002	0.799002	0.799002	0.671163	0.698458	0.671163	0.648498	0.661832	0.603111	0.438273	0.286021	0.241897	0.202647	0.202647	0.202647	0.202647
0.717314	0.741579	0.761279	0.761279	0.761279	0.761279	0.738211	0.738211	0.738211	0.738211	0.738211	0.738211	0.738211	0.738211	0.738211	0.738211	0.761279	0.761279	0.761279	0.771863	0.752753	0.752753	0.752753	0.752753	0.752753	0.752753	0.752753	0.752753	0.752753	0.72085	0.741579	0.72085	0.72085	0.695438	0.707821	0.707821	0.65448	0.667733	0.667733	0.690714	0.635857	0.65992	0.468112	0.482864	0.437641	0.260878	0.311016	0.298483	0.147958	0.147958
0.819817	0.819817	0.819817	0.819817	0.819817	0.819817	0.834098	0.834098	0.834098	0.834098	0.842844	0.842844	0.842844	0.842844	0.733147	0.733147	0.733147	0.733147	0.733147	0.584616	0.568851	0.568851	0.593153	0.593153	0.739989	0.739989	0.739989	0.739989	0.739989	0.847459	0.855622	0.855622	0.855622	0.855622	0.842844	0.842844	0.842844	0.842844	0.791088	0.791088	0.780213	0.780213	0.780213	0.739421	0.769838	0.646363	0.483555	0.458681	0.380718	0.239504
0.806413	0.797037	0.816917	0.816917	0.800864	0.800864	0.800864	0.800864	0.673861	0.673861	0.673861	0.673861	0.673861	0.673861	0.69627	0.69627	0.668603	0.645193	0.77971	0.77971	0.77971	0.77971	0.761347	0.761347	0.761347	0.74196	0.765649	0.783775	0.783775	0.783775	0.783775	0.783775	0.77971	0.77971	0.77971	0.785692	0.785692	0.767679	0.744126	0.504588	0.504588	0.504588	0.504588	0.315319	0.315319	0.202193	0.202193	0.126226	0.140998	0.194058
0.731237	0.731237	0.750264	0.750264	0.773978	0.773978	0.773978	0.773978	0.783665	0.783665	0.783665	0.783665	0.783665	0.783665	0.760653	0.760653	0.760653	0.736019	0.724947	0.724947	0.698096	0.543279	0.543279	0.543279	0.575527	0.575527	0.575527	0.607145	0.607145	0.607145	0.607145	0.607145	0.575527	0.575527	0.575527	0.575527	0.543279	0.379624	0.349319	0.349319	0.349319	0.305708	0.312493	0.189511	0.10737	0.10737	0.120575	0.210435	0.233006	0.10737
0.821122	0.821122	0.821122	0.821122	0.701989	0.701989	0.727986	0.701989	0.701989	0.701989	0.722687	0.722687	0.722687	0.722687	0.835485	0.817182	0.754704	0.754704	0.754704	0.754704	0.754704	0.754704	0.735521	0.735521	0.735521	0.759595	0.821122	0.839109	0.839109	0.839109	0.839109	0.839109	0.852287	0.852287	0.852287	0.839109	0.839109	0.701989	0.701989	0.701989	0.515485	0.458415	0.164004	0.147245	0.0911349	0.0911349	0.0489374	0.0911349	0.0911349	0.0963892
0.708224	0.708224	0.734616	0.734616	0.734616	0.734616	0.734616	0.734616	0.734616	0.734616	0.734616	0.734616	0.734616	0.759431	0.759431	0.759431	0.759431	0.759431	0.759431	0.759431	0.759431	0.734616	0.734616	0.734616	0.714405	0.714405	0.714405	0.68686	0.664672	0.664672	0.664672	0.693297	0.693297	0.693297	0.65793	0.57007	0.545087	0.577431	0.437868	0.437868	0.437868	0.437868	0.413112	0.241246	0.292542	0.236048	0.254799	0.254799	0.398954	0.254799
0.8391	0.8391	0.824984	0.824984	0.833417	0.823685	0.808525	0.808525	0.684225	0.684225	0.684225	0.526489	0.551594	0.551594	0.561836	0.578629	0.603054	0.603054	0.747516	0.747516	0.747516	0.852281	0.852281	0.8391	0.8391	0.8391	0.8391	0.8391	0.72797	0.719674	0.719674	0.719674	0.719674	0.739602	0.714189	0.714189	0.561836	0.561836	0.530097	0.48323	0.29684	0.163742	0.0913014	0.0913014	0.0553592	0.0553592	0.0935686	0.0853423	0.153855	0.105012
0.739066	0.739066	0.739066	0.739066	0.739066	0.739066	0.739066	0.756993	0.756993	0.756993	0.756993	0.756993	0.756993	0.756993	0.756993	0.756993	0.756993	0.756993	0.756993	0.756993	0.756993	0.756993	0.756993	0.756993	0.756993	0.756993	0.756993	0.756993	0.756993	0.756993	0.733211	0.733211	0.733211	0.733211	0.708	0.681441	0.665302	0.665302	0.665302	0.636851	0.643793	0.643793	0.614574	0.591806	0.599067	0.628751	0.593831	0.427469	0.404361	0.434862
0.823648	0.823648	0.823648	0.823648	0.823648	0.823648	0.823648	0.823648	0.728647	0.728647	0.728647	0.728647	0.728647	0.705503	0.635842	0.635842	0.635842	0.606114	0.725572	0.725572	0.725572	0.725572	0.725572	0.747703	0.802609	0.783902	0.783902	0.779694	0.800631	0.800631	0.800631	0.800631	0.800631	0.673184	0.673184	0.510691	0.510691	0.548298	0.548298	0.548298	0.548298	0.570344	0.491744	0.65353	0.547842	0.720921	0.626827	0.647504	0.401197	0.395286
0.85391	0.85391	0.85391	0.85391	0.85391	0.750279	0.750279	0.750279	0.750279	0.750279	0.725653	0.725653	0.725653	0.725653	0.699571	0.819174	0.819174	0.677364	0.677364	0.677364	0.704559	0.704559	0.704559	0.704559	0.730375	0.730375	0.730375	0.85391	0.85391	0.85391	0.837288	0.845744	0.845744	0.845744	0.845744	0.819087	0.799433	0.672	0.643325	0.496934	0.496934	0.295544	0.295544	0.186836	0.168245	0.111828	0.125124	0.125124	0.125124	0.207068
0.789263	0.789263	0.789263	0.789263	0.789263	0.789263	0.789263	0.805966	0.805966	0.805966	0.802809	0.673082	0.673082	0.673082	0.673082	0.673082	0.673082	0.673082	0.673082	0.673082	0.699673	0.802809	0.802809	0.782511	0.782511	0.760746	0.760746	0.760746	0.760746	0.760746	0.760746	0.782511	0.782511	0.735213	0.714577	0.739101	0.739101	0.718651	0.718651	0.670551	0.670551	0.670551	0.670551	0.72508	0.745228	0.745228	0.745228	0.764379	0.764379	0.809592
0.608521	0.608521	0.608521	0.752374	0.775328	0.775328	0.775328	0.775328	0.752374	0.752374	0.752374	0.752374	0.752374	0.752374	0.732974	0.707327	0.707327	0.707327	0.732974	0.732974	0.732974	0.732974	0.744628	0.744628	0.739694	0.763454	0.763454	0.622811	0.622811	0.622811	0.567735	0.536258	0.52121	0.52121	0.552857	0.552857	0.552857	0.707327	0.707327	0.552857	0.45792	0.489655	0.329245	0.18492	0.18492	0.0825468	0.044005	0.0466169	0.0244048	0.0466169
0.794584	0.794584	0.794584	0.773935	0.773935	0.794584	0.664491	0.664491	0.664491	0.636743	0.636743	0.650164	0.650164	0.677406	0.677406	0.677406	0.803969	0.803969	0.803969	0.806924	0.806924	0.797645	0.797645	0.797645	0.797645	0.797645	0.797645	0.797645	0.797645	0.813801	0.813801	0.813801	0.813801	0.813801	0.822504	0.822504	0.822504	0.787184	0.787184	0.76601	0.743416	0.537468	0.537468	0.511721	0.336033	0.283888	0.25973	0.317888	0.317888	0.317888
0.82224	0.82224	0.82224	0.82224	0.847704	0.915591	0.905193	0.905193	0.905193	0.905193	0.90014	0.90014	0.82224	0.676301	0.663581	0.663581	0.534867	0.534867	0.371102	0.341846	0.341846	0.341846	0.503027	0.663581	0.676301	0.676301	0.802819	0.802819	0.888072	0.90014	0.90014	0.90014	0.90014	0.911037	0.902595	0.893445	0.869763	0.869763	0.869763	0.65678	0.432078	0.432078	0.407732	0.407732	0.244959	0.263917	0.263917	0.155396	0.071756	0.212464
0.742708	0.742708	0.717768	0.717768	0.742708	0.742708	0.722278	0.722278	0.722278	0.722278	0.722278	0.722278	0.74696	0.74696	0.74696	0.74696	0.766163	0.766163	0.766163	0.766163	0.766163	0.766163	0.766163	0.766163	0.766163	0.766163	0.766163	0.766163	0.742708	0.742708	0.742708	0.742708	0.753636	0.753636	0.753636	0.753636	0.729369	0.715604	0.715604	0.532581	0.500958	0.469327	0.300183	0.300183	0.180643	0.180643	0.200156	0.211376	0.11263	0.11263
0.80212	0.80212	0.80212	0.80212	0.80212	0.80212	0.80212	0.80212	0.80212	0.80212	0.80212	0.80212	0.80212	0.675448	0.675448	0.646854	0.646854	0.637707	0.637707	0.651733	0.651733	0.651733	0.651733	0.794876	0.794876	0.814914	0.794876	0.801291	0.801291	0.774185	0.774185	0.774185	0.774185	0.763299	0.763299	0.744559	0.744559	0.744559	0.59944	0.637707	0.583384	0.508379	0.451348	0.395567	0.188786	0.188786	0.209123	0.202614	0.255281	0.2085
0.818145	0.818145	0.798377	0.798377	0.670395	0.670395	0.670395	0.781743	0.781743	0.781743	0.781743	0.781743	0.802739	0.802739	0.887924	0.877545	0.716789	0.736705	0.736705	0.736705	0.736705	0.736705	0.736705	0.736705	0.736705	0.731371	0.885176	0.885176	0.885176	0.885176	0.874578	0.874578	0.859894	0.859894	0.859894	0.874578	0.874578	0.863154	0.757282	0.733056	0.553872	0.528967	0.528967	0.342869	0.342869	0.190866	0.114258	0.124811	0.206842	0.228568
0.723345	0.766637	0.766637	0.766637	0.766637	0.766637	0.766637	0.748058	0.748058	0.748058	0.748058	0.748058	0.748058	0.723345	0.723345	0.723345	0.723345	0.743121	0.743121	0.743121	0.743121	0.743121	0.743121	0.766637	0.766637	0.766637	0.743121	0.743121	0.743121	0.754146	0.754146	0.754146	0.754146	0.754146	0.754146	0.729814	0.754146	0.754146	0.579977	0.346328	0.346328	0.346328	0.21312	0.21312	0.0601231	0.067724	0.0378844	0.0378844	0.0804367	0.162702
0.777268	0.777268	0.777268	0.777268	0.777268	0.777268	0.777268	0.755168	0.755168	0.755168	0.755168	0.755168	0.755168	0.755168	0.755168	0.755168	0.731633	0.755168	0.755168	0.755168	0.736657	0.736657	0.736657	0.736657	0.736657	0.736657	0.759896	0.759896	0.759896	0.759896	0.777268	0.777268	0.777268	0.755168	0.755168	0.755168	0.609988	0.609988	0.609988	0.609988	0.580253	0.580253	0.549925	0.580253	0.580253	0.556287	0.691578	0.664644	0.664644	0.636595
0.79821	0.79821	0.79821	0.79821	0.79821	0.79821	0.815168	0.815168	0.815168	0.815168	0.815168	0.803741	0.803741	0.803741	0.803741	0.803741	0.803741	0.803741	0.803741	0.678041	0.653845	0.670421	0.645951	0.645951	0.645951	0.645951	0.645951	0.645951	0.645951	0.760886	0.757276	0.757276	0.776711	0.776711	0.776711	0.776711	0.776711	0.776711	0.709046	0.677536	0.551308	0.551308	0.551308	0.551308	0.551308	0.551308	0.551308	0.387199	0.316845	0.345299
0.783349	0.771463	0.760908	0.779	0.800189	0.800189	0.800189	0.800189	0.800189	0.800189	0.816028	0.826118	0.807015	0.807015	0.682306	0.682306	0.682306	0.682306	0.654022	0.638317	0.638317	0.638317	0.667233	0.667233	0.79609	0.79609	0.79609	0.80549	0.82471	0.834421	0.834421	0.816028	0.816028	0.79609	0.756249	0.756249	0.756249	0.745222	0.745222	0.720242	0.56938	0.56938	0.358164	0.24563	0.265053	0.156275	0.140175	0.128306	0.128306	0.131178
0.803875	0.803875	0.794349	0.794349	0.794349	0.794349	0.794349	0.794349	0.810578	0.810578	0.810578	0.810578	0.810578	0.810578	0.810578	0.810578	0.790017	0.790017	0.658973	0.658973	0.658973	0.658973	0.658973	0.658973	0.658973	0.658973	0.687286	0.687286	0.810578	0.810578	0.810578	0.810578	0.810578	0.810578	0.810578	0.810578	0.810578	0.794349	0.794349	0.729371	0.394245	0.370067	0.370067	0.346523	0.3017	0.166874	0.0829446	0.091076	0.091076	0.0608991
0.785097	0.785097	0.785097	0.785097	0.785097	0.785097	0.785097	0.806458	0.806458	0.806458	0.790775	0.790775	0.790775	0.801566	0.801566	0.801566	0.801566	0.801566	0.796581	0.796581	0.689961	0.689961	0.50143	0.484808	0.484808	0.484808	0.484808	0.484808	0.459768	0.277782	0.427315	0.291319	0.476325	0.319201	0.319201	0.179804	0.179804	0.092969	0.104671	0.190046	0.175482	0.166066	0.0877454	0.16627	0.0852916	0.175695	0.149198	0.272759	0.272759	0.26607
0.812669	0.812669	0.827256	0.835191	0.816826	0.816826	0.816826	0.835191	0.835191	0.848352	0.848352	0.848352	0.831157	0.823068	0.730662	0.733464	0.733464	0.585428	0.585428	0.585428	0.585428	0.585428	0.616088	0.561251	0.713698	0.71077	0.71077	0.812669	0.812669	0.812669	0.812669	0.775687	0.775687	0.812669	0.812669	0.812669	0.792418	0.77543	0.75238	0.733507	0.529609	0.561305	0.512184	0.526305	0.501615	0.469682	0.291636	0.204983	0.130706	0.127443
0.676746	0.804377	0.824915	0.815266	0.815266	0.815266	0.815266	0.815266	0.79388	0.79388	0.79388	0.79388	0.662275	0.653762	0.662275	0.662275	0.638812	0.638812	0.669591	0.669591	0.669591	0.669591	0.799209	0.815266	0.8095	0.8095	0.824915	0.824915	0.705782	0.705782	0.705782	0.683898	0.683898	0.662275	0.639953	0.608028	0.608028	0.608028	0.733179	0.733179	0.733179	0.752884	0.752884	0.770714	0.721788	0.748282	0.748282	0.728343	0.748282	0.748282
0.75772	0.75772	0.75772	0.75772	0.75772	0.734669	0.734669	0.734669	0.734669	0.734669	0.734669	0.734669	0.734669	0.734669	0.734669	0.75772	0.75772	0.75772	0.75772	0.75772	0.75772	0.75772	0.75772	0.75772	0.75772	0.734669	0.734669	0.734669	0.734669	0.734669	0.734669	0.734669	0.710264	0.710264	0.65771	0.684577	0.684577	0.684577	0.684577	0.65771	0.65771	0.434951	0.465082	0.479963	0.54075	0.484873	0.484873	0.484873	0.484873	0.489787
0.59682	0.59682	0.742573	0.742573	0.766284	0.766284	0.766284	0.766284	0.742573	0.761409	0.761409	0.761409	0.761409	0.761409	0.737373	0.737373	0.737373	0.737373	0.761409	0.761409	0.737373	0.717345	0.717345	0.717345	0.742573	0.742573	0.742573	0.742573	0.742573	0.742573	0.742573	0.620875	0.5903	0.5903	0.5903	0.5903	0.5903	0.533976	0.502014	0.382925	0.223508	0.359351	0.246517	0.228234	0.131763	0.131763	0.0722509	0.0891931	0.0540325	0.0849113
0.84064	0.84064	0.84064	0.84064	0.81206	0.83071	0.81206	0.81206	0.820618	0.820618	0.820618	0.820618	0.820618	0.820618	0.84814	0.84814	0.764673	0.764673	0.580622	0.580622	0.580622	0.580622	0.414957	0.414957	0.414957	0.414957	0.549365	0.549365	0.729909	0.729909	0.649538	0.559678	0.712732	0.691879	0.691879	0.664118	0.664118	0.664118	0.611758	0.611758	0.50895	0.577662	0.388072	0.307968	0.307968	0.257392	0.21257	0.143511	0.146917	0.146917
0.61011	0.61011	0.753284	0.753284	0.753284	0.753284	0.72857	0.746296	0.746296	0.746296	0.72857	0.72857	0.72857	0.72857	0.72857	0.72857	0.753284	0.753284	0.753284	0.753284	0.769907	0.769907	0.769907	0.769907	0.769907	0.769907	0.769907	0.769907	0.769907	0.769907	0.769907	0.769907	0.769907	0.769907	0.769907	0.769907	0.769907	0.746296	0.72114	0.72114	0.702357	0.702357	0.697115	0.677437	0.489266	0.457162	0.457162	0.466421	0.498578	0.475703
0.841154	0.841154	0.841154	0.841154	0.857665	0.857665	0.857665	0.857665	0.850587	0.837035	0.699027	0.699027	0.544434	0.544434	0.544434	0.518823	0.518823	0.518823	0.518823	0.544434	0.725492	0.725492	0.837035	0.837035	0.837035	0.850587	0.833413	0.833413	0.699027	0.699027	0.544434	0.544434	0.394261	0.394261	0.250885	0.250885	0.255863	0.232049	0.394261	0.394261	0.558488	0.558488	0.518823	0.486536	0.486536	0.32776	0.196374	0.217565	0.131523	0.131523
0.841343	0.841343	0.841343	0.857871	0.857871	0.841343	0.841343	0.841343	0.841343	0.841343	0.729667	0.729667	0.739686	0.537611	0.537611	0.569593	0.569593	0.547696	0.547696	0.547696	0.704056	0.704056	0.693235	0.846693	0.846693	0.846693	0.846693	0.857871	0.857871	0.857871	0.857871	0.857871	0.857871	0.857871	0.823289	0.803661	0.782428	0.595383	0.563851	0.38795	0.38795	0.36708	0.346697	0.346697	0.355958	0.386158	0.417261	0.615562	0.645705	0.715205
0.737519	0.737519	0.737519	0.755978	0.761468	0.737519	0.737519	0.737519	0.718183	0.718183	0.718183	0.718183	0.718183	0.718183	0.737519	0.761468	0.761468	0.761468	0.761468	0.761468	0.761468	0.761468	0.761468	0.737519	0.737519	0.737519	0.737519	0.737519	0.755978	0.755978	0.731673	0.731673	0.731673	0.755978	0.766815	0.724149	0.724149	0.697939	0.676965	0.518281	0.525762	0.437881	0.437881	0.437881	0.242	0.285678	0.266175	0.291836	0.304316	0.428553
0.756523	0.756523	0.756523	0.756523	0.756523	0.756523	0.732092	0.732092	0.732092	0.756523	0.756523	0.756523	0.756523	0.756523	0.732092	0.711583	0.737213	0.737213	0.737213	0.737213	0.761329	0.737213	0.737213	0.737213	0.761329	0.779398	0.779398	0.779398	0.779398	0.779398	0.779398	0.800689	0.800689	0.779398	0.779398	0.62117	0.62117	0.62117	0.590509	0.565591	0.370511	0.232279	0.210165	0.232279	0.134593	0.26249	0.154657	0.138599	0.0859599	0.0943354
0.761306	0.761306	0.761306	0.761306	0.761306	0.761306	0.742404	0.742404	0.704881	0.704881	0.725519	0.725519	0.725519	0.725519	0.725519	0.725519	0.745236	0.745236	0.768808	0.768808	0.768808	0.725519	0.725519	0.725519	0.725519	0.725519	0.725519	0.725519	0.725519	0.725519	0.725519	0.768808	0.745236	0.745236	0.731992	0.711647	0.711647	0.640682	0.452768	0.334678	0.312499	0.164532	0.164532	0.0918422	0.0977274	0.0977274	0.0869891	0.103947	0.199998	0.265627
0.705734	0.705734	0.705734	0.724854	0.724854	0.749322	0.749322	0.772297	0.772297	0.772297	0.83166	0.83166	0.83166	0.83166	0.83166	0.716245	0.716245	0.696777	0.696777	0.696777	0.696777	0.696777	0.696777	0.696777	0.696777	0.818099	0.818099	0.83166	0.83166	0.83166	0.83166	0.83166	0.83166	0.83166	0.83166	0.777449	0.705135	0.690926	0.690926	0.67052	0.627781	0.575045	0.551949	0.458208	0.427052	0.489694	0.401027	0.417325	0.394681	0.408838
0.705275	0.683463	0.683463	0.55708	0.55708	0.55708	0.730626	0.730626	0.705275	0.705275	0.705275	0.726186	0.726186	0.837674	0.832362	0.832362	0.832362	0.832362	0.84912	0.84912	0.84912	0.84912	0.84912	0.83547	0.840703	0.840703	0.840703	0.840703	0.840703	0.840703	0.840703	0.840703	0.840703	0.853994	0.853994	0.750375	0.750375	0.726186	0.726186	0.65068	0.665139	0.505154	0.330471	0.202342	0.168011	0.282088	0.282088	0.308131	0.308131	0.388044
0.857146	0.857146	0.857146	0.857146	0.840813	0.840813	0.730897	0.705097	0.705097	0.730897	0.705097	0.705097	0.705097	0.705097	0.730897	0.730897	0.840813	0.857146	0.857146	0.755223	0.735774	0.735774	0.735774	0.735774	0.747387	0.747387	0.747387	0.747387	0.747387	0.851932	0.864407	0.766253	0.766253	0.766253	0.755223	0.730897	0.71754	0.663138	0.634094	0.60404	0.4396	0.4396	0.414514	0.266892	0.25401	0.149002	0.157684	0.19457	0.21533	0.138153
0.76485	0.76485	0.740756	0.740756	0.740756	0.740756	0.740756	0.740756	0.740756	0.740756	0.740756	0.740756	0.76485	0.76485	0.76485	0.740756	0.740756	0.740756	0.740756	0.751299	0.751299	0.726313	0.726313	0.726313	0.726313	0.751299	0.751299	0.751299	0.726313	0.715112	0.538073	0.570072	0.404768	0.404768	0.404768	0.404768	0.404768	0.404768	0.436327	0.264281	0.436327	0.404768	0.570072	0.570072	0.570072	0.453647	0.313546	0.240177	0.240177	0.37437
0.818522	0.79869	0.79869	0.79869	0.79869	0.79869	0.79869	0.79869	0.79869	0.79869	0.807992	0.812195	0.812195	0.812195	0.812195	0.791849	0.791849	0.791849	0.769922	0.780187	0.632208	0.655344	0.655344	0.655344	0.655344	0.683704	0.683704	0.683704	0.71076	0.676839	0.812195	0.812195	0.812195	0.812195	0.812195	0.812195	0.66758	0.66758	0.64482	0.638538	0.40488	0.374395	0.235128	0.212854	0.0843336	0.0843336	0.152039	0.152039	0.148549	0.16551
0.578012	0.578012	0.752246	0.752246	0.752246	0.752246	0.752246	0.732796	0.732796	0.757037	0.757037	0.757037	0.732796	0.732796	0.732796	0.732796	0.732796	0.752246	0.752246	0.752246	0.752246	0.727699	0.752246	0.732796	0.732796	0.732796	0.732796	0.732796	0.712402	0.712402	0.712402	0.737832	0.590581	0.628918	0.628918	0.59867	0.371979	0.194423	0.190403	0.0959196	0.0456765	0.0388132	0.0388132	0.0366557	0.0366557	0.0216777	0.0528553	0.0655913	0.0738622	0.137693
0.780955	0.762932	0.762932	0.762932	0.785228	0.785228	0.785228	0.785228	0.767452	0.748676	0.767452	0.652509	0.652509	0.652509	0.652509	0.652509	0.652509	0.652509	0.675354	0.697393	0.709612	0.66005	0.66005	0.66005	0.66005	0.66005	0.66005	0.66005	0.66005	0.66005	0.646784	0.826326	0.80725	0.80725	0.790812	0.773365	0.636707	0.636707	0.606717	0.386331	0.356559	0.191113	0.211614	0.211614	0.13249	0.13249	0.13249	0.13249	0.147852	0.179232
0.540303	0.540303	0.540303	0.722182	0.722182	0.722182	0.722182	0.722182	0.722182	0.777894	0.767514	0.767514	0.767514	0.767514	0.767514	0.767514	0.767514	0.748958	0.748958	0.796025	0.796025	0.796025	0.796025	0.796025	0.796025	0.796025	0.796025	0.811975	0.811975	0.826949	0.808202	0.808202	0.808202	0.808202	0.68361	0.655798	0.632594	0.646222	0.586835	0.55604	0.539525	0.375304	0.323752	0.301989	0.426616	0.230112	0.230112	0.219807	0.246666	0.270777
0.858134	0.858134	0.711807	0.690633	0.690633	0.690633	0.690633	0.690633	0.690633	0.690633	0.508879	0.508879	0.717322	0.737364	0.737364	0.737364	0.737364	0.737364	0.737364	0.737364	0.858134	0.858134	0.841807	0.841807	0.841807	0.841807	0.841807	0.841807	0.841807	0.841807	0.841807	0.841807	0.858134	0.845375	0.845375	0.845375	0.827875	0.808842	0.627093	0.596675	0.376586	0.376586	0.20218	0.218979	0.197854	0.197854	0.218979	0.125858	0.156856	0.174556
0.820178	0.820178	0.805192	0.805192	0.805192	0.805192	0.805192	0.805192	0.784661	0.784661	0.784661	0.784661	0.673567	0.630932	0.630932	0.630932	0.630932	0.630932	0.659764	0.659764	0.659764	0.659764	0.769126	0.784661	0.767553	0.693785	0.693785	0.637798	0.547147	0.547147	0.547147	0.547147	0.578148	0.601966	0.625312	0.681961	0.681961	0.708648	0.73904	0.561632	0.366931	0.366931	0.344367	0.344367	0.344367	0.344367	0.358936	0.380239	0.386749	0.55136
0.693302	0.693302	0.71402	0.701605	0.701605	0.721986	0.721986	0.721986	0.741489	0.741489	0.764889	0.764889	0.764889	0.764889	0.764889	0.764889	0.764889	0.764889	0.764889	0.764889	0.764889	0.764889	0.764889	0.764889	0.764889	0.764889	0.764889	0.764889	0.764889	0.764889	0.764889	0.764889	0.764889	0.764889	0.764889	0.764889	0.764889	0.741489	0.696013	0.640258	0.617063	0.617063	0.421642	0.397613	0.397613	0.397613	0.264527	0.289745	0.310617	0.366947
0.737119	0.737119	0.775011	0.775011	0.775011	0.775011	0.775011	0.775011	0.775011	0.775011	0.756565	0.756565	0.756565	0.756565	0.737119	0.737119	0.737119	0.737119	0.737119	0.728582	0.728582	0.728582	0.728582	0.728582	0.748443	0.748443	0.748443	0.748443	0.748443	0.756565	0.785178	0.785178	0.622596	0.622596	0.622596	0.426796	0.426796	0.365879	0.228297	0.117796	0.117796	0.0640744	0.131704	0.0640744	0.0640744	0.117796	0.0581742	0.0738243	0.141598	0.247973
0.642616	0.619241	0.619241	0.619241	0.619241	0.671771	0.658642	0.658642	0.789952	0.789952	0.789952	0.806128	0.806128	0.806128	0.789952	0.789952	0.778012	0.788027	0.788027	0.788027	0.788027	0.788027	0.788027	0.788027	0.788027	0.788027	0.782991	0.754696	0.754696	0.754696	0.754696	0.754696	0.754696	0.754696	0.772807	0.772807	0.789952	0.806128	0.652079	0.652079	0.622159	0.433135	0.256178	0.232295	0.134379	0.123122	0.0693018	0.0467861	0.081794	0.081794
0.748446	0.748446	0.748446	0.748446	0.748446	0.748446	0.748446	0.748446	0.772567	0.772567	0.772567	0.772567	0.772567	0.772567	0.748446	0.748446	0.748446	0.748446	0.748446	0.748446	0.748446	0.722686	0.70053	0.70053	0.727574	0.727574	0.727574	0.727574	0.727574	0.727574	0.727574	0.753036	0.78106	0.762032	0.762032	0.762032	0.715721	0.715721	0.715721	0.715721	0.715721	0.715721	0.70565	0.652736	0.652736	0.622122	0.676795	0.676795	0.676795	0.676795
0.745344	0.767645	0.737211	0.737211	0.71308	0.71308	0.71308	0.71308	0.732926	0.732926	0.732926	0.732926	0.763697	0.763697	0.763697	0.763697	0.763697	0.763697	0.763697	0.763697	0.763697	0.763697	0.763697	0.763697	0.784855	0.763697	0.741144	0.721678	0.701337	0.701337	0.701337	0.701337	0.701337	0.701337	0.701337	0.705926	0.730431	0.749498	0.767645	0.767645	0.767645	0.767645	0.745344	0.675363	0.648263	0.5671	0.414396	0.414396	0.246474	0.246474
0.779721	0.779721	0.779721	0.779721	0.779721	0.779721	0.779721	0.779721	0.779721	0.767539	0.767539	0.767539	0.767539	0.749107	0.749107	0.749107	0.724357	0.724357	0.724357	0.712605	0.712605	0.712605	0.712605	0.732762	0.732762	0.732762	0.757011	0.757011	0.757011	0.779721	0.757011	0.757011	0.732762	0.732762	0.743986	0.710252	0.710252	0.710252	0.661126	0.63196	0.638233	0.38177	0.412325	0.412325	0.374471	0.384479	0.242819	0.141366	0.171405	0.107673
0.791739	0.791739	0.791739	0.791739	0.791739	0.808051	0.827594	0.827594	0.827594	0.827594	0.812558	0.791739	0.791739	0.791739	0.791739	0.791739	0.791739	0.791739	0.769263	0.769263	0.654892	0.68393	0.68393	0.661489	0.661489	0.661489	0.661489	0.661489	0.661489	0.661489	0.791739	0.791739	0.791739	0.808051	0.791739	0.791739	0.791739	0.791739	0.812558	0.812558	0.812558	0.690235	0.690235	0.690235	0.50111	0.50111	0.468332	0.468332	0.468332	0.435825
0.78931	0.78931	0.78931	0.78931	0.809062	0.809062	0.809062	0.809062	0.792862	0.792862	0.792862	0.792862	0.792862	0.792862	0.792862	0.792862	0.775668	0.775668	0.792862	0.792862	0.662083	0.662083	0.662083	0.662083	0.662083	0.662083	0.684441	0.684441	0.684441	0.657259	0.798368	0.798368	0.798368	0.798368	0.781506	0.759749	0.716361	0.502625	0.471866	0.502625	0.458096	0.281032	0.234036	0.234036	0.147586	0.147586	0.178163	0.3286	0.356321	0.3286
0.709882	0.709882	0.709882	0.735373	0.735373	0.735373	0.735373	0.735373	0.735373	0.735373	0.735373	0.735373	0.735373	0.735373	0.759384	0.759384	0.759384	0.759384	0.759384	0.759384	0.759384	0.715212	0.715212	0.715212	0.715212	0.715212	0.715212	0.688602	0.530554	0.530554	0.4735	0.505286	0.505286	0.505286	0.413042	0.413042	0.413042	0.388736	0.336017	0.308244	0.201275	0.124734	0.0678898	0.0358886	0.0512593	0.0512593	0.0268712	0.0296487	0.0369774	0.0192465
0.762615	0.762615	0.762615	0.762615	0.762615	0.738516	0.757761	0.757761	0.757761	0.757761	0.757761	0.757761	0.757761	0.738516	0.71831	0.743625	0.743625	0.743625	0.743625	0.743625	0.743625	0.743625	0.743625	0.762615	0.780614	0.780614	0.757761	0.616034	0.616034	0.585149	0.585149	0.585149	0.585149	0.585149	0.585149	0.585149	0.616034	0.757761	0.757761	0.733341	0.70741	0.521572	0.3432	0.314779	0.200291	0.200291	0.103926	0.0561446	0.0561446	0.0335389
0.698055	0.698055	0.698055	0.698055	0.698055	0.698055	0.698055	0.698055	0.799023	0.799023	0.799023	0.799023	0.799023	0.799023	0.799023	0.799023	0.799023	0.799023	0.818688	0.782079	0.782079	0.782079	0.782079	0.782079	0.782079	0.782079	0.782079	0.782079	0.782079	0.818688	0.818688	0.827308	0.827308	0.827308	0.8356	0.8356	0.81736	0.753377	0.57932	0.57932	0.383024	0.230525	0.230525	0.132989	0.132989	0.0646762	0.0386554	0.0556304	0.0627083	0.0569539
0.793073	0.813413	0.813413	0.813413	0.813413	0.797321	0.813413	0.793073	0.793073	0.793073	0.78118	0.647375	0.647375	0.647375	0.647375	0.670452	0.670452	0.698259	0.698259	0.698259	0.685943	0.809422	0.809422	0.809422	0.809422	0.809422	0.809422	0.809422	0.793073	0.793073	0.793073	0.793073	0.793073	0.793073	0.793073	0.793073	0.771139	0.771139	0.657557	0.657557	0.63407	0.471203	0.471203	0.314244	0.190712	0.190712	0.190712	0.171621	0.154077	0.154077
0.760311	0.73665	0.711539	0.73665	0.73665	0.73665	0.73665	0.73665	0.73665	0.73665	0.73665	0.760311	0.76507	0.76507	0.76507	0.76507	0.76507	0.76507	0.76507	0.741719	0.741719	0.741719	0.589361	0.589361	0.589361	0.558621	0.558621	0.573373	0.573373	0.511371	0.479944	0.479944	0.671018	0.684137	0.684137	0.710664	0.710664	0.6487	0.619534	0.676493	0.703383	0.654355	0.571325	0.391717	0.391717	0.406116	0.241072	0.284635	0.310919	0.31658
0.751193	0.751193	0.751193	0.751193	0.751193	0.774295	0.763637	0.763637	0.763637	0.763637	0.763637	0.739811	0.739811	0.739811	0.739811	0.739811	0.739811	0.739811	0.739811	0.714482	0.714482	0.739811	0.739811	0.739811	0.739811	0.751193	0.726563	0.726563	0.726563	0.751193	0.751193	0.751193	0.751193	0.726563	0.700466	0.664897	0.692734	0.664897	0.452684	0.396065	0.365952	0.342101	0.319023	0.319023	0.167473	0.182526	0.150411	0.0851493	0.182526	0.126346
0.732256	0.732256	0.706002	0.706002	0.732256	0.756973	0.756973	0.77538	0.77538	0.756973	0.756973	0.732256	0.756973	0.756973	0.756973	0.737569	0.737569	0.717195	0.717195	0.737569	0.737569	0.761956	0.761956	0.761956	0.761956	0.780094	0.780094	0.797218	0.77538	0.756973	0.615712	0.615712	0.615712	0.615712	0.615712	0.615712	0.584514	0.584514	0.451805	0.477366	0.477366	0.419838	0.395029	0.395029	0.395029	0.364409	0.395029	0.395029	0.395029	0.395029
0.70516	0.70516	0.682045	0.682045	0.682045	0.682045	0.687652	0.81023	0.81023	0.788636	0.788636	0.76993	0.788636	0.788636	0.788636	0.788636	0.806203	0.806203	0.806203	0.806203	0.806203	0.822639	0.822639	0.822639	0.822639	0.822639	0.822639	0.822639	0.822639	0.841458	0.841458	0.841458	0.841458	0.822639	0.822639	0.822639	0.822639	0.822639	0.70516	0.70516	0.70516	0.70516	0.70516	0.732389	0.552222	0.552222	0.552222	0.552222	0.70516	0.70516
0.747134	0.747134	0.747134	0.747134	0.747134	0.747134	0.747134	0.747134	0.765728	0.765728	0.765728	0.742554	0.742554	0.742554	0.742554	0.742554	0.742554	0.742554	0.742554	0.742554	0.742554	0.722786	0.722786	0.722786	0.722786	0.722786	0.722786	0.722786	0.722786	0.722786	0.722786	0.765728	0.775679	0.775679	0.775679	0.775679	0.775679	0.775679	0.775679	0.775679	0.753172	0.753172	0.697045	0.541201	0.347972	0.347972	0.320162	0.273081	0.273081	0.273081
0.759256	0.759256	0.759256	0.759256	0.759256	0.752671	0.752671	0.752671	0.752671	0.752671	0.752671	0.752671	0.752671	0.72691	0.759871	0.783449	0.759871	0.759871	0.759871	0.734595	0.734595	0.734595	0.707682	0.734595	0.72691	0.72691	0.752671	0.752671	0.734595	0.734595	0.734595	0.707682	0.734595	0.734595	0.707682	0.622362	0.456152	0.423175	0.446479	0.479762	0.479762	0.479762	0.479762	0.455316	0.455316	0.55116	0.706985	0.733938	0.733938	0.733938
0.783432	0.783432	0.783432	0.783432	0.783432	0.783432	0.783432	0.783432	0.783432	0.783432	0.759805	0.759805	0.759805	0.759805	0.759805	0.759805	0.759805	0.714922	0.714922	0.686809	0.714922	0.714922	0.714922	0.728488	0.680216	0.680216	0.680216	0.728488	0.728488	0.754198	0.754198	0.754198	0.754198	0.714922	0.759805	0.759805	0.759805	0.759805	0.759805	0.759805	0.734474	0.587569	0.491637	0.476181	0.451806	0.444269	0.444269	0.358758	0.358758	0.261982
0.801502	0.801502	0.801502	0.780099	0.780099	0.780099	0.797125	0.669154	0.669154	0.669154	0.669154	0.669154	0.669154	0.697164	0.697164	0.697164	0.697164	0.797125	0.797125	0.797125	0.797125	0.797125	0.775382	0.775382	0.775382	0.775382	0.775382	0.797125	0.797125	0.797125	0.797125	0.797125	0.797125	0.797125	0.797125	0.797125	0.616027	0.58498	0.420479	0.389296	0.335833	0.21732	0.139921	0.139921	0.101505	0.101505	0.170096	0.173983	0.269773	0.296023
0.78545	0.78545	0.762986	0.780396	0.667661	0.645375	0.645375	0.645375	0.645375	0.645375	0.645375	0.645375	0.674226	0.674226	0.801639	0.816891	0.816891	0.816891	0.801639	0.801639	0.801639	0.801639	0.780396	0.780396	0.780396	0.780396	0.757567	0.757567	0.775258	0.775258	0.775258	0.775258	0.796868	0.796868	0.780396	0.780396	0.801639	0.801639	0.801639	0.736054	0.658036	0.471652	0.381185	0.329164	0.329164	0.261482	0.242847	0.225134	0.208358	0.276109
0.823041	0.803203	0.803203	0.803203	0.803203	0.803203	0.803203	0.803203	0.79628	0.774265	0.638116	0.66771	0.638116	0.638116	0.638116	0.638116	0.638116	0.638116	0.648039	0.677232	0.803203	0.803203	0.823041	0.823041	0.823041	0.803203	0.803203	0.803203	0.803203	0.803203	0.803203	0.803203	0.803203	0.803203	0.803203	0.823041	0.677232	0.677232	0.518921	0.518921	0.356718	0.221836	0.116913	0.0637239	0.0637239	0.0637239	0.131092	0.116913	0.204788	0.204788
0.699727	0.699727	0.699727	0.725767	0.725767	0.725767	0.725767	0.725767	0.725767	0.750354	0.761417	0.772138	0.772138	0.772138	0.772138	0.772138	0.772138	0.772138	0.772138	0.772138	0.761417	0.750354	0.750354	0.750354	0.750354	0.750354	0.730734	0.710168	0.556329	0.556329	0.556329	0.556329	0.556329	0.556329	0.556329	0.556329	0.550124	0.575255	0.725767	0.725767	0.699727	0.543904	0.34953	0.119368	0.0553154	0.0350334	0.0402807	0.0210271	0.0172085	0.0172085
0.808006	0.808006	0.857719	0.755524	0.755524	0.755524	0.755524	0.755524	0.755524	0.755524	0.735676	0.587935	0.587935	0.735676	0.735676	0.735676	0.735676	0.657813	0.657813	0.657813	0.707979	0.825457	0.825457	0.825457	0.765616	0.765616	0.765616	0.825457	0.825457	0.809858	0.793213	0.793213	0.793213	0.775516	0.83338	0.83338	0.83338	0.83338	0.83338	0.740059	0.770384	0.576954	0.576954	0.513895	0.327996	0.210929	0.100031	0.0342313	0.0342313	0.0279457
0.741885	0.765896	0.78831	0.769995	0.765896	0.765896	0.78831	0.78831	0.78831	0.78831	0.805535	0.784446	0.784446	0.801906	0.701859	0.701859	0.679108	0.679108	0.679108	0.679108	0.679108	0.70665	0.70665	0.684101	0.809113	0.684101	0.679108	0.679108	0.679108	0.679108	0.679108	0.679108	0.679108	0.674075	0.674075	0.801906	0.821676	0.821676	0.805535	0.805535	0.784446	0.6464	0.6464	0.675407	0.675407	0.595919	0.538054	0.45221	0.45221	0.45221
0.586515	0.616035	0.7797	0.7797	0.7797	0.7797	0.7797	0.7797	0.7797	0.7797	0.7797	0.761001	0.761001	0.761001	0.761001	0.761001	0.741241	0.720449	0.720449	0.698664	0.698664	0.698664	0.698664	0.698664	0.698664	0.543132	0.512443	0.538803	0.538803	0.564948	0.564948	0.590736	0.590736	0.590736	0.590736	0.737884	0.757815	0.737884	0.737884	0.737884	0.737884	0.691273	0.664386	0.664386	0.47296	0.47296	0.315129	0.285598	0.261143	0.15342
0.772013	0.772013	0.772013	0.772013	0.793645	0.793645	0.765453	0.825624	0.708573	0.708573	0.708573	0.708573	0.708573	0.555273	0.555273	0.555273	0.580507	0.580507	0.729348	0.729348	0.729348	0.703495	0.822073	0.899972	0.890325	0.890325	0.87987	0.875416	0.875416	0.875416	0.875416	0.888652	0.888652	0.888652	0.89843	0.89843	0.89843	0.825624	0.785881	0.785881	0.774574	0.608386	0.443757	0.290617	0.173812	0.173812	0.112937	0.112937	0.115412	0.115412
0.668203	0.668203	0.645112	0.645112	0.645112	0.645112	0.645112	0.645112	0.645112	0.779696	0.800921	0.800921	0.816753	0.816753	0.816753	0.816753	0.816753	0.816753	0.800921	0.800921	0.800921	0.800921	0.810145	0.810145	0.686688	0.658478	0.658478	0.629099	0.65267	0.65267	0.65267	0.65267	0.639203	0.639203	0.752132	0.775247	0.775247	0.806158	0.658478	0.629099	0.465575	0.282447	0.25721	0.25721	0.25721	0.233495	0.120987	0.114862	0.218694	0.140469
0.745971	0.73682	0.73682	0.73682	0.73682	0.73682	0.73682	0.73682	0.73682	0.762548	0.762548	0.762548	0.762548	0.762548	0.762548	0.762548	0.762548	0.762548	0.762548	0.762548	0.762548	0.762548	0.762548	0.762548	0.762548	0.762548	0.762548	0.762548	0.718569	0.718569	0.718569	0.718569	0.718569	0.718569	0.718569	0.718569	0.690013	0.690013	0.73682	0.73682	0.73682	0.73682	0.718569	0.699569	0.699569	0.679857	0.627551	0.605777	0.605777	0.605777
0.758402	0.758402	0.758402	0.758402	0.7978	0.776447	0.776447	0.616322	0.616322	0.616322	0.639941	0.639941	0.639941	0.639941	0.639941	0.668771	0.668771	0.813626	0.813626	0.813626	0.82236	0.82236	0.82236	0.703172	0.675885	0.516233	0.516233	0.516233	0.516233	0.516233	0.476302	0.476302	0.476302	0.610065	0.476302	0.616322	0.616322	0.592141	0.426254	0.395399	0.232225	0.126242	0.126242	0.0774824	0.0705548	0.0774824	0.0774824	0.0453955	0.0850281	0.0512534
0.803656	0.803656	0.803656	0.803656	0.803656	0.803656	0.677849	0.649272	0.649272	0.649272	0.649272	0.649272	0.649272	0.649272	0.649272	0.649272	0.782661	0.803656	0.803656	0.803656	0.803656	0.803656	0.803656	0.803656	0.803656	0.803656	0.803656	0.787084	0.787084	0.764835	0.764835	0.764835	0.764835	0.741027	0.595298	0.595298	0.595298	0.619582	0.45571	0.300897	0.274663	0.153914	0.153914	0.0960796	0.17134	0.157357	0.157357	0.157357	0.180664	0.249257
0.827698	0.827698	0.827698	0.827698	0.827698	0.827698	0.827698	0.827698	0.827698	0.808758	0.808758	0.808758	0.808758	0.788268	0.766217	0.766217	0.74262	0.596125	0.596125	0.626396	0.626396	0.626396	0.626396	0.655709	0.683883	0.683883	0.722727	0.835939	0.835939	0.835939	0.835939	0.817705	0.826323	0.826323	0.826323	0.766281	0.736398	0.747674	0.540181	0.514967	0.323476	0.196529	0.105521	0.105521	0.0299475	0.0428791	0.0379431	0.03585	0.0457814	0.0504105
0.728332	0.728332	0.728332	0.74817	0.74817	0.74817	0.74817	0.524995	0.524995	0.660065	0.660065	0.660065	0.682715	0.682715	0.682715	0.660065	0.660065	0.852594	0.852594	0.865039	0.865039	0.865039	0.849457	0.849457	0.849457	0.862124	0.862124	0.862124	0.868986	0.868986	0.868986	0.853783	0.868986	0.868986	0.868986	0.868986	0.853783	0.749954	0.7134	0.561127	0.529541	0.37211	0.314741	0.287925	0.171974	0.114928	0.117468	0.152209	0.155429	0.149776
0.853149	0.853149	0.853149	0.839227	0.839227	0.839227	0.839227	0.839227	0.839227	0.839227	0.839227	0.839227	0.839227	0.724912	0.724912	0.724912	0.724912	0.724912	0.703064	0.549191	0.549191	0.549191	0.549191	0.728685	0.728685	0.728685	0.728685	0.728685	0.760661	0.860667	0.844856	0.844856	0.844856	0.844856	0.844856	0.844856	0.844856	0.844856	0.844856	0.82761	0.736971	0.736971	0.736971	0.736971	0.711823	0.685299	0.528395	0.365672	0.323403	0.197387
0.659564	0.673477	0.800045	0.800045	0.800045	0.800045	0.800045	0.800045	0.778215	0.778215	0.778215	0.784916	0.784916	0.784916	0.784916	0.6295	0.6295	0.6295	0.659564	0.659564	0.74854	0.74854	0.74854	0.728888	0.728888	0.852389	0.852389	0.839109	0.839109	0.839109	0.852389	0.74854	0.74854	0.74854	0.74854	0.74854	0.74854	0.767223	0.6295	0.613345	0.482519	0.658198	0.498163	0.338503	0.338503	0.316084	0.192406	0.192406	0.316084	0.182865
0.757906	0.757906	0.757906	0.757906	0.757906	0.757906	0.757906	0.733717	0.733717	0.733717	0.733717	0.733717	0.733717	0.733717	0.733717	0.733717	0.733717	0.757906	0.757906	0.757906	0.757906	0.757906	0.757906	0.757906	0.757906	0.757906	0.733717	0.733717	0.733717	0.733717	0.733717	0.708042	0.708042	0.708042	0.708042	0.687483	0.700149	0.65086	0.65086	0.457208	0.425738	0.409358	0.409358	0.378883	0.393013	0.249477	0.244	0.287883	0.262433	0.440545
0.713895	0.72585	0.72585	0.745651	0.745651	0.745651	0.745651	0.745651	0.764485	0.782332	0.782332	0.748792	0.759779	0.759779	0.759779	0.759779	0.759779	0.759779	0.759779	0.759779	0.740696	0.764485	0.753643	0.753643	0.753643	0.753643	0.753643	0.610969	0.610969	0.610969	0.634893	0.634893	0.634893	0.471659	0.314268	0.272099	0.161007	0.272099	0.121069	0.108111	0.108111	0.0963876	0.0963876	0.172035	0.288123	0.18312	0.18312	0.103206	0.237986	0.237986
0.745396	0.745396	0.763862	0.763862	0.763862	0.763862	0.763862	0.763862	0.750884	0.72637	0.72637	0.72637	0.72637	0.72637	0.72637	0.72637	0.72637	0.72637	0.740183	0.763862	0.763862	0.763862	0.740183	0.740183	0.740183	0.740183	0.740183	0.750884	0.750884	0.750884	0.750884	0.750884	0.773886	0.773886	0.773886	0.773886	0.773886	0.763862	0.740183	0.715015	0.660554	0.549318	0.384379	0.384379	0.338379	0.242619	0.242619	0.22476	0.229551	0.234412
0.710029	0.710029	0.710029	0.682246	0.703017	0.703017	0.703017	0.703017	0.729704	0.840676	0.840676	0.840676	0.840676	0.754829	0.754829	0.754829	0.754829	0.754829	0.754829	0.729704	0.729704	0.729704	0.710029	0.827166	0.827166	0.827166	0.807564	0.807564	0.807564	0.827166	0.827166	0.827166	0.840676	0.840676	0.729704	0.729704	0.754829	0.754829	0.754829	0.754829	0.754829	0.754829	0.754829	0.653541	0.745693	0.576405	0.48739	0.438897	0.438897	0.415024
0.823321	0.823321	0.823321	0.803954	0.823321	0.823321	0.803954	0.803954	0.699617	0.699617	0.544592	0.544592	0.544592	0.57607	0.57607	0.57607	0.606943	0.606943	0.750469	0.750469	0.854177	0.854177	0.841153	0.841153	0.841153	0.841153	0.841153	0.841153	0.841153	0.841153	0.841153	0.823321	0.823321	0.823321	0.823321	0.803954	0.803954	0.803954	0.649478	0.649478	0.649478	0.649478	0.643328	0.438978	0.414299	0.445615	0.357015	0.138627	0.26264	0.24357
0.764508	0.764508	0.764508	0.764508	0.764508	0.74585	0.74585	0.74585	0.74585	0.74585	0.750974	0.750974	0.750974	0.750974	0.73162	0.750974	0.750974	0.750974	0.750974	0.73162	0.750974	0.750974	0.750974	0.750974	0.769373	0.769373	0.750974	0.750974	0.750974	0.769373	0.769373	0.769373	0.769373	0.750974	0.750974	0.750974	0.769373	0.769373	0.601112	0.576676	0.426177	0.401692	0.348066	0.371312	0.215168	0.215168	0.215168	0.110198	0.215168	0.13475
0.833963	0.833963	0.833963	0.815334	0.80641	0.80641	0.80641	0.80641	0.80641	0.629798	0.629798	0.629798	0.629798	0.659324	0.659324	0.659324	0.659324	0.659324	0.629798	0.80641	0.80641	0.80641	0.80641	0.80641	0.80641	0.80641	0.80641	0.80641	0.825747	0.825747	0.681644	0.681644	0.523939	0.523939	0.523939	0.523939	0.36131	0.338332	0.338332	0.172754	0.288901	0.172754	0.172754	0.158786	0.158786	0.0884425	0.158786	0.155097	0.155097	0.310096
0.873044	0.883832	0.796295	0.796295	0.774285	0.75613	0.75613	0.75613	0.614353	0.614353	0.614353	0.614353	0.75613	0.614353	0.644805	0.667604	0.667604	0.667604	0.779407	0.779407	0.779407	0.779407	0.779407	0.857846	0.857846	0.857846	0.857846	0.857846	0.869733	0.857846	0.857846	0.857846	0.857846	0.861411	0.861411	0.861411	0.861411	0.861411	0.861411	0.873044	0.779407	0.779407	0.644805	0.644805	0.482595	0.323971	0.197576	0.102612	0.0554901	0.0554901
0.785702	0.785702	0.785702	0.785702	0.806341	0.806341	0.806341	0.806341	0.806341	0.806341	0.806341	0.785702	0.785702	0.768249	0.778643	0.778643	0.778643	0.643457	0.643457	0.643457	0.643457	0.672078	0.672078	0.693887	0.681144	0.681144	0.652905	0.785702	0.785702	0.785702	0.795521	0.795521	0.679284	0.679284	0.679284	0.679284	0.706341	0.706341	0.706341	0.520765	0.505946	0.505946	0.666224	0.613774	0.460217	0.34785	0.325358	0.182816	0.168241	0.236521
0.800786	0.817361	0.840575	0.840575	0.840575	0.823573	0.823573	0.807429	0.769282	0.779171	0.787785	0.787785	0.778171	0.778171	0.778171	0.798478	0.798478	0.778171	0.692763	0.68059	0.656814	0.656814	0.656814	0.656814	0.656814	0.656814	0.494507	0.494507	0.628868	0.628868	0.653559	0.653559	0.653559	0.653559	0.569021	0.569021	0.720906	0.744734	0.720906	0.695761	0.695761	0.695761	0.66939	0.64191	0.730489	0.545374	0.456394	0.323308	0.237546	0.260299
0.727567	0.727567	0.727567	0.727567	0.727567	0.727567	0.727567	0.752013	0.752013	0.752013	0.774943	0.774943	0.774943	0.75659	0.75659	0.75659	0.75659	0.75659	0.75659	0.75659	0.75659	0.75659	0.75659	0.75659	0.75659	0.75659	0.75659	0.75659	0.75659	0.732435	0.732435	0.584354	0.584354	0.608982	0.608982	0.578343	0.578343	0.547088	0.547088	0.547088	0.515458	0.45208	0.45208	0.45208	0.45208	0.458205	0.276683	0.164198	0.164198	0.167616
0.576985	0.607719	0.607719	0.607719	0.752239	0.752239	0.752239	0.752239	0.752239	0.775201	0.775201	0.775201	0.775201	0.775201	0.775201	0.775201	0.775201	0.775201	0.757962	0.733844	0.733844	0.733844	0.733844	0.733844	0.733844	0.733844	0.708247	0.708247	0.727755	0.752239	0.752239	0.752239	0.594436	0.594436	0.594436	0.594436	0.624727	0.649652	0.649652	0.62015	0.62015	0.62015	0.754371	0.730022	0.710612	0.553333	0.43872	0.389222	0.366569	0.409577
0.460798	0.647819	0.641499	0.641499	0.641499	0.641499	0.641499	0.641499	0.670743	0.670743	0.798357	0.798357	0.818428	0.818428	0.818428	0.818428	0.818428	0.818428	0.802762	0.802762	0.802762	0.802762	0.802762	0.802762	0.802762	0.802762	0.802762	0.802762	0.818428	0.818428	0.818428	0.818428	0.818428	0.818428	0.818428	0.818428	0.670743	0.670743	0.647819	0.486242	0.453951	0.299595	0.299595	0.162001	0.162001	0.0904688	0.180385	0.180385	0.195973	0.321443
0.64183	0.777334	0.777334	0.777334	0.777334	0.684644	0.684644	0.711832	0.711832	0.711832	0.711832	0.711832	0.711832	0.690541	0.690541	0.78205	0.78205	0.78205	0.78205	0.78205	0.78205	0.78205	0.78205	0.798879	0.798879	0.798879	0.798879	0.798879	0.798879	0.798879	0.798879	0.798879	0.798879	0.798879	0.670936	0.670936	0.670936	0.648117	0.648117	0.485976	0.326735	0.326735	0.199428	0.199428	0.165119	0.165119	0.0921633	0.101028	0.0545401	0.0545401
0.376086	0.376086	0.541222	0.723847	0.74848	0.74848	0.853458	0.853458	0.845901	0.828624	0.828624	0.813741	0.813741	0.813741	0.813741	0.813741	0.813741	0.690625	0.690625	0.717064	0.717064	0.737178	0.737178	0.737178	0.737178	0.737178	0.737178	0.737178	0.737178	0.737178	0.589015	0.589015	0.3982	0.3982	0.3982	0.368218	0.368218	0.475838	0.316873	0.316873	0.264642	0.155324	0.169098	0.0941922	0.0941922	0.056891	0.056891	0.0338101	0.056891	0.0299011
0.690612	0.712115	0.712115	0.712115	0.712115	0.732702	0.732702	0.754934	0.754934	0.775883	0.795527	0.795527	0.795527	0.795527	0.778315	0.778315	0.778315	0.760091	0.760091	0.740867	0.740867	0.740867	0.740867	0.740867	0.760091	0.760091	0.760091	0.778315	0.757522	0.775883	0.775883	0.775883	0.775883	0.775883	0.775883	0.775883	0.775883	0.775883	0.795527	0.795527	0.754934	0.732702	0.661999	0.638653	0.583233	0.558078	0.558078	0.437599	0.412508	0.262814
0.83634	0.852984	0.865234	0.865234	0.865234	0.849732	0.822005	0.822005	0.822005	0.822005	0.822005	0.802664	0.652494	0.652494	0.489567	0.521292	0.571441	0.571441	0.571441	0.571441	0.571441	0.602212	0.776622	0.776622	0.871898	0.857036	0.857036	0.857036	0.857036	0.857036	0.857036	0.857036	0.832791	0.832791	0.832791	0.849732	0.832791	0.717842	0.669422	0.483146	0.32318	0.196084	0.110789	0.0929415	0.0497368	0.0497368	0.0294608	0.0294608	0.0367357	0.0763104
0.853516	0.83626	0.83626	0.83626	0.83626	0.83626	0.842633	0.842633	0.828477	0.690943	0.690943	0.718356	0.718356	0.718356	0.718356	0.718356	0.708691	0.708691	0.729505	0.749358	0.749358	0.749358	0.749358	0.749358	0.729505	0.729505	0.729505	0.729505	0.729505	0.840154	0.825821	0.708691	0.708691	0.708691	0.729505	0.729505	0.729505	0.580507	0.580507	0.580507	0.440452	0.60538	0.60538	0.60538	0.548117	0.548117	0.383624	0.548117	0.5598	0.394865
0.779161	0.779161	0.779161	0.759969	0.759969	0.759969	0.739666	0.739666	0.739666	0.739666	0.763252	0.743133	0.743133	0.714609	0.714609	0.714609	0.714609	0.714609	0.714609	0.714609	0.727659	0.74858	0.74858	0.774779	0.785902	0.785902	0.803557	0.782844	0.782844	0.782844	0.771608	0.771608	0.771608	0.768406	0.732642	0.732642	0.745162	0.630962	0.630962	0.630962	0.437085	0.260697	0.15377	0.15377	0.162407	0.162407	0.15377	0.2734	0.286481	0.286481
0.75843	0.75843	0.75843	0.75843	0.75843	0.75843	0.738972	0.743568	0.743568	0.743568	0.743568	0.743568	0.743568	0.72335	0.72335	0.72335	0.743568	0.762794	0.762794	0.762794	0.762794	0.762794	0.762794	0.781002	0.781002	0.781002	0.781002	0.781002	0.781002	0.781002	0.781002	0.781002	0.781002	0.75843	0.61673	0.61673	0.61673	0.600545	0.569623	0.569623	0.569623	0.404177	0.257981	0.151242	0.109701	0.0978607	0.0526688	0.0561643	0.0633136	0.029596
0.749138	0.749138	0.749138	0.749138	0.749138	0.749138	0.749138	0.749138	0.749138	0.749138	0.749138	0.749138	0.749138	0.749138	0.749138	0.749138	0.749138	0.749138	0.749138	0.749138	0.749138	0.749138	0.749138	0.749138	0.749138	0.729654	0.729654	0.729654	0.729654	0.67612	0.67612	0.67612	0.67612	0.67612	0.67612	0.67612	0.67612	0.689056	0.500101	0.368645	0.316994	0.289861	0.155596	0.0864131	0.0864131	0.0947399	0.091245	0.0864131	0.173227	0.316994
0.763622	0.763622	0.763622	0.763622	0.763622	0.763622	0.763622	0.763622	0.763622	0.763622	0.763622	0.763622	0.763622	0.763622	0.763622	0.763622	0.763622	0.763622	0.745176	0.720614	0.720614	0.720614	0.720614	0.720614	0.694655	0.694655	0.67313	0.67313	0.694655	0.720614	0.720614	0.720614	0.639494	0.639494	0.6679	0.6679	0.662122	0.633492	0.633492	0.548983	0.400488	0.370758	0.436784	0.453142	0.398165	0.398165	0.278119	0.30401	0.278119	0.331205
0.685233	0.82824	0.82824	0.712538	0.712538	0.712538	0.712538	0.685233	0.685233	0.685233	0.685233	0.685233	0.663152	0.792955	0.770832	0.747099	0.747099	0.770832	0.763414	0.763414	0.763414	0.763414	0.781093	0.781093	0.781093	0.802479	0.786055	0.786055	0.792955	0.792955	0.792955	0.770832	0.752587	0.727632	0.609926	0.609926	0.602942	0.602942	0.438385	0.406721	0.241669	0.26625	0.234141	0.258217	0.2216	0.2216	0.244798	0.130952	0.226688	0.250248
0.754603	0.754603	0.754603	0.754603	0.754603	0.754603	0.754603	0.754603	0.772743	0.772743	0.772743	0.772743	0.772743	0.772743	0.754603	0.754603	0.730132	0.730132	0.730132	0.730132	0.730132	0.730132	0.730132	0.704178	0.724686	0.724686	0.749481	0.749481	0.749481	0.749481	0.749481	0.749481	0.724686	0.749481	0.605749	0.619971	0.619971	0.58938	0.558082	0.393413	0.369691	0.209502	0.174149	0.0977151	0.15477	0.131743	0.117777	0.131743	0.147089	0.232937
0.734959	0.734959	0.734959	0.746508	0.746508	0.746508	0.746508	0.746508	0.746508	0.746508	0.769959	0.769959	0.769959	0.759134	0.734959	0.734959	0.734959	0.734959	0.734959	0.734959	0.746508	0.746508	0.746508	0.746508	0.769959	0.751403	0.751403	0.751403	0.751403	0.751403	0.74	0.714627	0.714627	0.714627	0.714627	0.709288	0.466775	0.466775	0.466775	0.288617	0.263062	0.239009	0.138815	0.0540823	0.0540823	0.0285068	0.0756015	0.0756015	0.040283	0.0830434
0.645083	0.779687	0.756941	0.756941	0.756941	0.756941	0.732652	0.732652	0.732652	0.732652	0.732652	0.706876	0.706876	0.706876	0.706876	0.706876	0.732652	0.842171	0.842171	0.842171	0.805142	0.805142	0.789298	0.65799	0.65799	0.65799	0.65799	0.496999	0.496999	0.465091	0.496999	0.336629	0.257496	0.379723	0.379723	0.379723	0.379723	0.511939	0.511939	0.511939	0.511939	0.511939	0.635595	0.628663	0.4408	0.4408	0.377045	0.261034	0.15356	0.170925
0.830603	0.847814	0.847814	0.847814	0.847814	0.847814	0.847814	0.847814	0.847814	0.847814	0.727269	0.727269	0.727269	0.727269	0.727269	0.727269	0.727269	0.727269	0.727269	0.727269	0.701229	0.701229	0.701229	0.701229	0.682525	0.663213	0.663213	0.663213	0.663213	0.663213	0.794485	0.794485	0.676967	0.676967	0.695852	0.687344	0.659278	0.639299	0.452652	0.468109	0.499978	0.478053	0.576655	0.5551	0.523395	0.570409	0.580157	0.601369	0.763769	0.752359
0.780306	0.780306	0.780306	0.757687	0.738843	0.738843	0.70311	0.70311	0.70311	0.70311	0.70311	0.70311	0.70311	0.729001	0.748313	0.748313	0.812693	0.812693	0.812693	0.792522	0.792522	0.792522	0.792522	0.792522	0.775585	0.775585	0.775585	0.775585	0.775585	0.79698	0.785343	0.794789	0.794789	0.794789	0.803924	0.783061	0.783061	0.76064	0.620064	0.589625	0.441887	0.397026	0.397026	0.234277	0.187131	0.187131	0.187131	0.207287	0.309514	0.168518
0.725286	0.725286	0.74997	0.773129	0.773129	0.773129	0.773129	0.773129	0.773129	0.773129	0.754626	0.754626	0.754626	0.754626	0.754626	0.754626	0.735132	0.709551	0.709551	0.709551	0.730237	0.730237	0.730237	0.730237	0.730237	0.730237	0.74997	0.773129	0.74997	0.51859	0.492943	0.492943	0.492943	0.492943	0.492943	0.435741	0.419252	0.433985	0.282556	0.497404	0.523043	0.360322	0.360322	0.224406	0.202978	0.220086	0.209922	0.120087	0.202978	0.220086
0.786188	0.786188	0.786188	0.786188	0.786188	0.786188	0.786188	0.786188	0.786188	0.786188	0.786188	0.786188	0.786188	0.786188	0.786188	0.743537	0.717069	0.717069	0.717069	0.717069	0.689012	0.689012	0.689012	0.689012	0.689012	0.73753	0.762717	0.743537	0.743537	0.743537	0.768328	0.778398	0.644545	0.644545	0.644545	0.644545	0.613176	0.475687	0.475687	0.318963	0.318963	0.306613	0.306613	0.306613	0.185848	0.185848	0.118787	0.207058	0.207058	0.207058
0.752498	0.752498	0.752498	0.771005	0.771005	0.771005	0.781265	0.781265	0.781265	0.781265	0.781265	0.758626	0.734441	0.734441	0.714076	0.714076	0.701867	0.701867	0.701867	0.701867	0.701867	0.72792	0.752498	0.752498	0.771005	0.771005	0.771005	0.771005	0.771005	0.771005	0.752498	0.752498	0.752498	0.733014	0.733014	0.744412	0.744412	0.744412	0.744412	0.692802	0.714076	0.687267	0.659145	0.523656	0.337574	0.324497	0.197818	0.100229	0.100229	0.112367
0.598235	0.591543	0.656092	0.656092	0.656092	0.632453	0.632453	0.706253	0.727193	0.727193	0.797008	0.817372	0.868289	0.868289	0.868289	0.879646	0.879646	0.879646	0.790217	0.790217	0.772601	0.753967	0.753967	0.728879	0.728879	0.728879	0.728879	0.728879	0.839133	0.839133	0.852578	0.86508	0.767686	0.790217	0.790217	0.790217	0.660019	0.605698	0.605698	0.441867	0.409863	0.409863	0.574032	0.409863	0.409863	0.263592	0.409863	0.311468	0.311468	0.467442
0.809118	0.809118	0.809118	0.656919	0.656919	0.650763	0.650763	0.650763	0.650763	0.679282	0.650763	0.650763	0.627501	0.78855	0.78855	0.809118	0.809118	0.809118	0.809118	0.802606	0.802606	0.802606	0.818102	0.826754	0.826754	0.826754	0.826754	0.826754	0.826754	0.832636	0.849733	0.849733	0.849733	0.842009	0.842009	0.832636	0.814019	0.814019	0.664106	0.611277	0.580445	0.391052	0.338081	0.207762	0.191646	0.202535	0.115359	0.111178	0.143752	0.174293
0.784014	0.765945	0.765945	0.765945	0.765945	0.742175	0.730808	0.704846	0.704846	0.730808	0.730808	0.750707	0.750707	0.750707	0.750707	0.773929	0.750707	0.773929	0.773929	0.75528	0.75528	0.75528	0.75528	0.75528	0.704846	0.704846	0.730808	0.730808	0.730808	0.750707	0.750707	0.750707	0.750707	0.750707	0.666774	0.637697	0.621451	0.426098	0.426098	0.426098	0.164064	0.164064	0.164064	0.164064	0.276269	0.276269	0.217871	0.165333	0.100478	0.0739536
0.604388	0.748288	0.723593	0.748288	0.716039	0.716039	0.716039	0.716039	0.716039	0.741167	0.716039	0.716039	0.741167	0.741167	0.760028	0.760028	0.760028	0.760028	0.760028	0.760028	0.782447	0.782447	0.782447	0.782447	0.782447	0.793113	0.771473	0.771473	0.771473	0.771473	0.771473	0.771473	0.748288	0.748288	0.748288	0.748288	0.771473	0.771473	0.782529	0.736173	0.604503	0.573738	0.408878	0.37854	0.326581	0.312705	0.160461	0.160461	0.152049	0.172914
0.708825	0.708825	0.708825	0.708825	0.736155	0.736155	0.736155	0.736155	0.736155	0.761783	0.761783	0.761783	0.761783	0.761783	0.761783	0.761783	0.761783	0.761783	0.761783	0.761783	0.761783	0.761783	0.761783	0.761783	0.761783	0.761783	0.761783	0.761783	0.743429	0.743429	0.724174	0.724174	0.706883	0.706883	0.706883	0.677847	0.677847	0.677847	0.698992	0.698992	0.719324	0.719324	0.736155	0.736155	0.662725	0.589677	0.565625	0.54126	0.54126	0.54126
0.78638	0.78638	0.78638	0.78638	0.78638	0.803053	0.822498	0.822498	0.822498	0.822498	0.822498	0.681989	0.681989	0.681989	0.624142	0.624142	0.624142	0.624142	0.638056	0.638056	0.638056	0.792058	0.792058	0.792058	0.812335	0.812335	0.812335	0.812335	0.803053	0.803053	0.676404	0.676404	0.676404	0.647807	0.676404	0.676404	0.647807	0.61811	0.397286	0.233755	0.34949	0.321004	0.175776	0.16145	0.089833	0.089833	0.0481599	0.0493486	0.113054	0.195077
0.633858	0.662853	0.662853	0.662853	0.793	0.793	0.776097	0.776097	0.776097	0.793	0.793	0.793	0.793	0.821678	0.821678	0.675563	0.697094	0.697094	0.697094	0.669576	0.669576	0.669576	0.669576	0.65675	0.669576	0.81766	0.81766	0.81766	0.81766	0.835868	0.835868	0.81766	0.81766	0.81766	0.793	0.793	0.771337	0.771337	0.579697	0.579697	0.548423	0.360588	0.310007	0.187375	0.203086	0.18327	0.187375	0.168767	0.203086	0.203086
0.730268	0.735575	0.735575	0.735575	0.735575	0.735575	0.735575	0.735575	0.735575	0.735575	0.759749	0.777715	0.777715	0.777715	0.777715	0.777715	0.799089	0.782366	0.759749	0.759749	0.759749	0.759749	0.759749	0.735575	0.735575	0.735575	0.715448	0.735575	0.759749	0.759749	0.735575	0.682802	0.682802	0.709897	0.709897	0.682802	0.518103	0.460864	0.398126	0.367841	0.212535	0.258593	0.239687	0.22175	0.12757	0.0698014	0.12757	0.0862398	0.108707	0.121766
0.818298	0.717265	0.717265	0.717265	0.717265	0.717265	0.690732	0.690732	0.533123	0.533123	0.533123	0.717265	0.717265	0.717265	0.717265	0.717265	0.742371	0.742371	0.849308	0.849308	0.849308	0.849308	0.849308	0.849308	0.849308	0.849308	0.849308	0.849308	0.849308	0.849308	0.849308	0.849308	0.849308	0.849308	0.742371	0.717265	0.717265	0.717265	0.717265	0.58501	0.446771	0.272591	0.230437	0.230437	0.383458	0.360815	0.360815	0.360815	0.338774	0.360815
0.712652	0.712652	0.733189	0.733189	0.733189	0.733189	0.733189	0.733189	0.712652	0.712652	0.752767	0.752767	0.752767	0.752767	0.752767	0.752767	0.752767	0.752767	0.771357	0.771357	0.771357	0.748938	0.604062	0.604062	0.604062	0.604062	0.604062	0.604062	0.604062	0.604062	0.604062	0.633081	0.748938	0.748938	0.748938	0.748938	0.748938	0.748938	0.748938	0.699914	0.699914	0.65515	0.523547	0.492806	0.492806	0.492806	0.507708	0.507708	0.507708	0.568787
0.772728	0.772728	0.772728	0.772728	0.772728	0.772728	0.772728	0.753869	0.753869	0.764708	0.764708	0.764708	0.764708	0.745403	0.720474	0.720474	0.720474	0.741013	0.720474	0.708375	0.720474	0.698969	0.698969	0.720474	0.720474	0.720474	0.720474	0.720474	0.741013	0.741013	0.708375	0.741013	0.741013	0.715819	0.741013	0.741013	0.741013	0.595091	0.399258	0.369123	0.227028	0.111245	0.111245	0.124481	0.111245	0.0604107	0.0638664	0.117245	0.13109	0.146299
0.68505	0.794613	0.794613	0.794613	0.794613	0.794613	0.794613	0.794613	0.794613	0.794613	0.794613	0.791897	0.791897	0.791897	0.791897	0.791897	0.791897	0.791897	0.791897	0.791897	0.658907	0.524756	0.524756	0.524756	0.524756	0.524756	0.524756	0.524756	0.524756	0.524756	0.658907	0.791897	0.791897	0.791897	0.791897	0.791897	0.791897	0.774572	0.774572	0.753183	0.753183	0.680499	0.680499	0.626859	0.514268	0.459178	0.459178	0.42989	0.405069	0.433954
0.744866	0.744866	0.744866	0.744866	0.744866	0.768787	0.768787	0.768787	0.768787	0.768787	0.768787	0.768787	0.768787	0.768787	0.719373	0.719373	0.719373	0.719373	0.719373	0.719373	0.719373	0.719373	0.719373	0.568218	0.599803	0.57505	0.57505	0.57505	0.57505	0.57505	0.57505	0.57505	0.57505	0.724971	0.750132	0.768787	0.768787	0.768787	0.744866	0.568218	0.568218	0.568218	0.568218	0.453776	0.453776	0.453776	0.367426	0.344019	0.373934	0.569903
0.80418	0.678162	0.705445	0.705445	0.705445	0.705445	0.678162	0.678162	0.665123	0.665123	0.665123	0.773025	0.773025	0.773025	0.773025	0.773025	0.777578	0.777578	0.777578	0.777578	0.777578	0.798933	0.808263	0.808263	0.808263	0.787637	0.736634	0.736634	0.736634	0.736634	0.736634	0.736634	0.725003	0.725003	0.736634	0.76071	0.82356	0.82356	0.80418	0.649607	0.649607	0.487508	0.327995	0.327995	0.315097	0.175727	0.157945	0.0877927	0.0986014	0.195047
0.835924	0.835924	0.853046	0.835924	0.835924	0.835924	0.843711	0.843711	0.843711	0.843711	0.714559	0.714559	0.73574	0.746842	0.721387	0.721387	0.709603	0.709603	0.557567	0.531205	0.709603	0.709603	0.709603	0.724331	0.74961	0.74961	0.74961	0.74961	0.853046	0.86588	0.769031	0.769031	0.769031	0.769031	0.697529	0.697529	0.697529	0.697529	0.669311	0.63982	0.774997	0.774997	0.653052	0.653052	0.58361	0.419567	0.419567	0.271562	0.298129	0.326131
0.83752	0.83752	0.83752	0.83752	0.83752	0.83752	0.853864	0.853864	0.853864	0.853864	0.853864	0.853864	0.853864	0.749769	0.605761	0.605761	0.580876	0.580876	0.580876	0.550088	0.550088	0.550088	0.524448	0.625986	0.765467	0.765467	0.783477	0.783477	0.783477	0.803985	0.803985	0.803985	0.73637	0.763996	0.763996	0.763996	0.763996	0.744893	0.744893	0.744893	0.744893	0.756379	0.81682	0.813477	0.707287	0.490928	0.465194	0.256134	0.236978	0.201293
0.832335	0.832335	0.691153	0.691153	0.691153	0.669897	0.50911	0.557751	0.557751	0.557751	0.557751	0.557751	0.736682	0.736682	0.736682	0.755209	0.857888	0.857888	0.857888	0.857888	0.857888	0.857888	0.857888	0.857888	0.857888	0.857888	0.857888	0.857888	0.857888	0.857888	0.857888	0.857888	0.857888	0.857888	0.845543	0.814087	0.794343	0.663746	0.663746	0.620126	0.423928	0.28569	0.207567	0.124619	0.135685	0.096384	0.10788	0.162887	0.137941	0.149269
0.741461	0.741461	0.741461	0.741461	0.741461	0.741461	0.764821	0.764821	0.764821	0.764821	0.764821	0.764821	0.764821	0.764821	0.764821	0.764821	0.764821	0.74657	0.74657	0.74657	0.74657	0.74657	0.74657	0.74657	0.74657	0.74657	0.74657	0.741461	0.741461	0.741461	0.741461	0.741461	0.71664	0.71664	0.728649	0.728649	0.728649	0.579343	0.548437	0.332265	0.284434	0.284434	0.310699	0.169345	0.161082	0.144808	0.140048	0.245945	0.245945	0.443235
0.704288	0.704288	0.704288	0.704288	0.704288	0.704288	0.704288	0.704288	0.822819	0.807502	0.791198	0.791198	0.791198	0.791198	0.76929	0.750747	0.750747	0.750747	0.750747	0.76929	0.786845	0.786845	0.786845	0.76929	0.791198	0.807502	0.807502	0.807502	0.807502	0.807502	0.807502	0.807502	0.807502	0.822819	0.81652	0.695336	0.695336	0.695336	0.614857	0.584171	0.418766	0.24537	0.130911	0.130911	0.0746009	0.135837	0.135837	0.0746009	0.0920785	0.103339
0.776237	0.79769	0.780452	0.780452	0.757726	0.757726	0.757726	0.757726	0.757726	0.738201	0.738201	0.750385	0.74578	0.74578	0.769285	0.750385	0.730479	0.730479	0.709599	0.730479	0.730479	0.717689	0.742896	0.742896	0.742896	0.762184	0.780452	0.780452	0.79769	0.79769	0.776237	0.776237	0.776237	0.776237	0.776237	0.776237	0.776237	0.776237	0.776237	0.776237	0.79769	0.787161	0.787161	0.655465	0.538394	0.422881	0.391977	0.223227	0.223227	0.205777
0.726458	0.726458	0.726458	0.726458	0.726458	0.726458	0.726458	0.726458	0.751127	0.751127	0.751127	0.751127	0.751127	0.751127	0.751127	0.751127	0.751127	0.84162	0.823817	0.823817	0.823817	0.823817	0.823817	0.823817	0.823817	0.823817	0.804478	0.820004	0.838116	0.800348	0.783574	0.783574	0.783574	0.765803	0.765803	0.765803	0.787959	0.73385	0.681014	0.50377	0.365721	0.342433	0.194368	0.210815	0.210815	0.0982051	0.0982051	0.0700153	0.0886164	0.208914
0.579179	0.747702	0.747702	0.747702	0.747702	0.723074	0.723074	0.723074	0.723074	0.747702	0.852466	0.835819	0.835819	0.723074	0.697017	0.697017	0.697017	0.697017	0.697017	0.697017	0.697017	0.723074	0.723074	0.817696	0.835819	0.852466	0.852466	0.852466	0.817696	0.817696	0.817696	0.817696	0.817696	0.835819	0.835819	0.723074	0.697017	0.647301	0.702756	0.51653	0.460137	0.381065	0.239994	0.201226	0.201226	0.329385	0.329385	0.196869	0.196869	0.35168
0.764206	0.745174	0.745174	0.745174	0.745174	0.745174	0.725157	0.725157	0.725157	0.725157	0.725157	0.745174	0.745174	0.745174	0.745174	0.745174	0.764206	0.764206	0.764206	0.764206	0.764206	0.764206	0.764206	0.764206	0.764206	0.764206	0.624695	0.624695	0.624695	0.624695	0.624695	0.624695	0.624695	0.624695	0.59421	0.562982	0.665668	0.636575	0.473568	0.44802	0.391825	0.229905	0.195519	0.176148	0.143958	0.147101	0.115043	0.128744	0.2061	0.2061
0.853265	0.853265	0.868611	0.868611	0.868611	0.882573	0.794398	0.794398	0.759307	0.759307	0.759307	0.759307	0.759307	0.618575	0.618575	0.618575	0.759307	0.759307	0.635983	0.635983	0.635983	0.635983	0.635983	0.772653	0.772653	0.772653	0.772653	0.749334	0.868611	0.868611	0.868611	0.856603	0.856603	0.840113	0.840113	0.729815	0.682225	0.653787	0.43553	0.247013	0.202428	0.202428	0.105463	0.118193	0.118193	0.105463	0.136862	0.101221	0.216077	0.231448
0.758422	0.734021	0.734021	0.734021	0.734021	0.734021	0.734021	0.734021	0.734021	0.734021	0.734021	0.758422	0.758422	0.758422	0.758422	0.758422	0.758422	0.758422	0.758422	0.758422	0.758422	0.758422	0.734021	0.692511	0.692511	0.692511	0.692511	0.692511	0.692511	0.67046	0.67046	0.647633	0.676465	0.719263	0.698295	0.698295	0.641376	0.641376	0.641376	0.664399	0.664399	0.686666	0.67169	0.512799	0.538132	0.505975	0.405432	0.38119	0.357526	0.222571
0.739569	0.739569	0.739569	0.714236	0.687479	0.714236	0.714236	0.714236	0.714236	0.714236	0.714236	0.734399	0.714236	0.739569	0.763401	0.763401	0.763401	0.763401	0.763401	0.763401	0.763401	0.623457	0.617174	0.593044	0.593044	0.593044	0.427855	0.403328	0.418951	0.418951	0.418951	0.584212	0.614856	0.60852	0.60852	0.577718	0.673754	0.645091	0.599962	0.450828	0.419455	0.246036	0.227782	0.214972	0.0935446	0.104948	0.0478056	0.0593605	0.0321885	0.0572814
0.780278	0.780278	0.780278	0.646506	0.646506	0.677316	0.677316	0.677316	0.677316	0.677316	0.677316	0.677316	0.677316	0.786663	0.786663	0.786663	0.786663	0.786663	0.786663	0.786663	0.786663	0.786663	0.786663	0.802982	0.802982	0.802982	0.802982	0.802982	0.802982	0.802982	0.762634	0.623306	0.623306	0.623306	0.460093	0.460093	0.460093	0.426116	0.38388	0.321124	0.175096	0.156081	0.138784	0.0614069	0.053931	0.0265074	0.0281679	0.032194	0.0381308	0.0496252
0.845376	0.845376	0.845376	0.845376	0.845376	0.827983	0.732211	0.732211	0.732211	0.732211	0.751831	0.608339	0.608339	0.608339	0.552411	0.583657	0.732211	0.732211	0.732211	0.706507	0.706507	0.809075	0.818406	0.818406	0.850115	0.850115	0.850115	0.850115	0.850115	0.865634	0.865634	0.78539	0.77483	0.77483	0.77483	0.638238	0.638238	0.608339	0.608339	0.577605	0.381662	0.546258	0.240386	0.120577	0.0582813	0.107709	0.0617541	0.0695602	0.0369148	0.0417208
0.762669	0.743936	0.743936	0.762669	0.743936	0.743936	0.724259	0.724259	0.750429	0.750429	0.750429	0.768835	0.768835	0.768835	0.768835	0.778772	0.772793	0.772793	0.74818	0.74818	0.74818	0.74818	0.74818	0.74818	0.7667	0.737333	0.762669	0.762669	0.78627	0.78627	0.78627	0.78627	0.78627	0.78627	0.78627	0.78627	0.78627	0.78627	0.762669	0.762669	0.762669	0.762669	0.754602	0.735453	0.662848	0.662848	0.662848	0.556932	0.589993	0.479172
0.73618	0.75645	0.75645	0.75645	0.75645	0.775637	0.614709	0.614709	0.643749	0.778653	0.778653	0.778653	0.778653	0.643749	0.643749	0.643749	0.796561	0.796561	0.796561	0.775637	0.775637	0.75645	0.75645	0.858085	0.858085	0.858085	0.865491	0.865491	0.865491	0.879339	0.879339	0.896181	0.901826	0.901826	0.901826	0.901826	0.896181	0.896181	0.88401	0.79654	0.79654	0.653951	0.446104	0.461519	0.43076	0.400527	0.400527	0.291659	0.208074	0.190976
0.831097	0.812401	0.812401	0.812401	0.827346	0.827346	0.710628	0.710628	0.683672	0.683672	0.683672	0.710628	0.710628	0.736174	0.736174	0.563758	0.716045	0.716045	0.741286	0.741286	0.741286	0.741286	0.741286	0.741286	0.741286	0.860855	0.848279	0.848279	0.848279	0.848279	0.848279	0.848279	0.834783	0.7214	0.7214	0.700602	0.733512	0.733512	0.68644	0.658313	0.415093	0.266697	0.179816	0.179816	0.101006	0.110579	0.0565487	0.0598981	0.0394356	0.0445695
0.689923	0.689923	0.689923	0.711236	0.736846	0.760947	0.760947	0.760947	0.778943	0.778943	0.778943	0.778943	0.789012	0.789012	0.789012	0.789012	0.789012	0.789012	0.789012	0.720899	0.720899	0.732704	0.672396	0.672396	0.672396	0.672396	0.672396	0.672396	0.649628	0.728586	0.728586	0.695585	0.72204	0.72204	0.72204	0.701188	0.673646	0.514351	0.539681	0.375606	0.280618	0.171385	0.105128	0.0936599	0.0853811	0.031209	0.0353284	0.0666205	0.058216	0.0768191
0.77255	0.77255	0.605181	0.605181	0.629368	0.658666	0.635282	0.635282	0.635282	0.635282	0.635282	0.635282	0.794229	0.794229	0.794229	0.794229	0.810462	0.810462	0.810462	0.810462	0.810462	0.810462	0.810462	0.6868	0.658666	0.635282	0.635282	0.635282	0.635282	0.635282	0.605181	0.605181	0.605181	0.708911	0.708911	0.580467	0.580467	0.580467	0.390423	0.337202	0.228684	0.118009	0.0679946	0.0422093	0.0302957	0.0574233	0.0574233	0.0521252	0.0946449	0.106182
0.787069	0.787069	0.787069	0.787069	0.677521	0.677521	0.677521	0.677521	0.677521	0.677521	0.677521	0.677521	0.677521	0.677521	0.803413	0.782444	0.782444	0.782444	0.782444	0.782444	0.782444	0.782444	0.759905	0.619352	0.588797	0.619352	0.619352	0.619352	0.619352	0.619352	0.619352	0.619352	0.619352	0.759905	0.782444	0.782444	0.759905	0.77073	0.77073	0.752505	0.585704	0.420888	0.452314	0.420888	0.272001	0.247443	0.284099	0.247443	0.118587	0.129492
0.789721	0.789721	0.789721	0.667443	0.667443	0.667443	0.667443	0.667443	0.674429	0.674429	0.674429	0.674429	0.674429	0.794927	0.794927	0.794927	0.794927	0.794927	0.810754	0.810754	0.810754	0.810754	0.810754	0.794927	0.794927	0.794927	0.794927	0.794927	0.794927	0.78087	0.78087	0.64488	0.64488	0.667443	0.505627	0.505627	0.505627	0.505627	0.505627	0.526636	0.526636	0.685849	0.685849	0.663905	0.794927	0.731932	0.711855	0.579874	0.530508	0.394526
0.780157	0.796081	0.796081	0.796081	0.796081	0.796081	0.796081	0.796081	0.796081	0.796081	0.796081	0.796081	0.796081	0.796081	0.796081	0.796081	0.796081	0.796081	0.66558	0.66558	0.66558	0.644022	0.644022	0.644022	0.644022	0.644022	0.644022	0.644022	0.780157	0.780157	0.758285	0.775337	0.775337	0.753137	0.763763	0.722069	0.722069	0.676135	0.654906	0.588247	0.617749	0.617749	0.617749	0.482399	0.467934	0.49871	0.49871	0.522544	0.546275	0.628921
0.734331	0.708591	0.708591	0.708591	0.708591	0.734331	0.734331	0.734331	0.734331	0.734331	0.734331	0.758572	0.758572	0.758572	0.758572	0.758572	0.758572	0.758572	0.758572	0.758572	0.758572	0.758572	0.758572	0.758572	0.593266	0.593266	0.428203	0.428203	0.428203	0.428203	0.428203	0.428203	0.428203	0.428203	0.593266	0.562011	0.687367	0.665327	0.479946	0.45488	0.392388	0.392388	0.368654	0.213261	0.230646	0.213261	0.161548	0.175659	0.184241	0.199862
0.763728	0.763728	0.744742	0.744742	0.744742	0.744742	0.744742	0.744742	0.744742	0.744742	0.744742	0.744742	0.744742	0.744742	0.744742	0.744742	0.744742	0.744742	0.744742	0.744742	0.744742	0.744742	0.763728	0.763728	0.744742	0.744742	0.744742	0.744742	0.744742	0.744742	0.744742	0.599479	0.599479	0.599479	0.623811	0.623811	0.623811	0.459659	0.459659	0.434337	0.257491	0.403338	0.199188	0.0808443	0.0780338	0.026287	0.0237878	0.0453457	0.0118962	0.0118962
0.81232	0.831406	0.81232	0.81232	0.791614	0.791614	0.791614	0.791614	0.81232	0.827677	0.827677	0.827677	0.831406	0.831406	0.831406	0.831406	0.795931	0.778501	0.760032	0.619834	0.619834	0.619834	0.644041	0.644041	0.673359	0.650063	0.701382	0.722719	0.743089	0.848912	0.848912	0.848912	0.717403	0.717403	0.717403	0.738022	0.684553	0.462526	0.462526	0.285308	0.259464	0.152806	0.179169	0.179169	0.101015	0.101015	0.0698455	0.142511	0.15004	0.163805
0.698857	0.698857	0.698857	0.725073	0.725073	0.725073	0.725073	0.745114	0.745114	0.850441	0.850441	0.850441	0.833434	0.720071	0.720071	0.720071	0.720071	0.720071	0.698857	0.710791	0.710791	0.710791	0.736359	0.84455	0.84455	0.84455	0.827009	0.827009	0.841246	0.833434	0.814913	0.814913	0.814913	0.814913	0.79484	0.804037	0.82341	0.787306	0.787306	0.765102	0.655526	0.655526	0.437137	0.437137	0.46882	0.273785	0.16235	0.196235	0.196235	0.217195
0.759166	0.759166	0.759166	0.759166	0.759166	0.770667	0.770667	0.770667	0.793913	0.793913	0.793913	0.793913	0.793913	0.770667	0.745639	0.733318	0.733318	0.733318	0.733318	0.733318	0.70577	0.70577	0.70577	0.713726	0.740802	0.740802	0.740802	0.740802	0.740802	0.740802	0.748149	0.748149	0.721552	0.740802	0.740802	0.56295	0.504644	0.31466	0.31466	0.31466	0.306392	0.185813	0.207369	0.21808	0.115549	0.236078	0.280953	0.440111	0.288821	0.173428
0.702696	0.546815	0.702696	0.679289	0.668421	0.668421	0.702696	0.702696	0.702696	0.702696	0.729271	0.772116	0.752248	0.772116	0.772116	0.772116	0.763297	0.763297	0.763297	0.763297	0.763297	0.833942	0.848578	0.848578	0.848578	0.848578	0.854823	0.854823	0.854823	0.854823	0.854823	0.75037	0.573824	0.573824	0.407361	0.407361	0.395478	0.395478	0.395478	0.395478	0.395478	0.561688	0.672124	0.594954	0.71628	0.618479	0.592289	0.592289	0.560374	0.57252
0.778035	0.778035	0.778035	0.795168	0.811299	0.815419	0.815419	0.815419	0.778035	0.778035	0.778035	0.778035	0.778035	0.754915	0.754915	0.773312	0.606738	0.606738	0.660379	0.660379	0.660379	0.660379	0.660379	0.68874	0.68874	0.68874	0.830296	0.811299	0.795168	0.795168	0.795168	0.795168	0.795168	0.795168	0.795168	0.708433	0.681035	0.708433	0.729067	0.708433	0.572371	0.515038	0.50651	0.360825	0.225129	0.309689	0.176421	0.12929	0.12929	0.0645492
0.813244	0.813244	0.828277	0.828277	0.712194	0.690792	0.690792	0.662855	0.662855	0.633733	0.633733	0.617682	0.617682	0.617682	0.758986	0.758986	0.758986	0.781582	0.781582	0.80261	0.80261	0.690792	0.690792	0.690792	0.66854	0.690792	0.690792	0.690792	0.690792	0.690792	0.690792	0.793057	0.793057	0.793057	0.685309	0.662855	0.662855	0.662855	0.47025	0.382975	0.241523	0.15657	0.0869565	0.0869565	0.15657	0.0954238	0.0954238	0.0849497	0.17055	0.131092
0.804771	0.804771	0.804771	0.804771	0.804771	0.804771	0.804771	0.804771	0.804771	0.804771	0.804771	0.804771	0.804771	0.804771	0.804771	0.804771	0.804771	0.804771	0.783236	0.650513	0.650513	0.650513	0.650513	0.650513	0.650513	0.650513	0.650513	0.650513	0.679844	0.804771	0.804771	0.783236	0.783236	0.783236	0.783236	0.741103	0.721226	0.721226	0.721226	0.721226	0.546383	0.578794	0.578794	0.414474	0.414474	0.471883	0.497143	0.308633	0.308633	0.308633
[truncated: 8 more rows]
[truncated: 1,210 more columns]

[truncated: 10 more sheets: A.Place_true.Face.avg, A.Place_true.Face.se, A.Place_true.Face.avg_trace, A.Place_true.Place.All, A.Place_true.Place.avg, A.Place_true.Place.se, A.Place_true.Place.avg_trace, B.blue, B.red, B.timebins]
